# Supplementary material for: An Efficient Implementation of the Nwat-MMGBSA Method to Rescore Docking Results in Medium-Throughput Virtual Screenings
Source: Front Chem. 2018 Mar 5;6:43. doi: 10.3389/fchem.2018.00043 (PMC5844977; doi:10.3389/fchem.2018.00043)
Supplement: Supplementary file 2 [file DataSheet2.ZIP]

Archive with 215 entries (201 files):
- SI_Examples_and_Scripts/examples/
- SI_Examples_and_Scripts/examples/Bcl-Xl/
- SI_Examples_and_Scripts/examples/Bcl-Xl/3Z1B_complex_wat.crd
- SI_Examples_and_Scripts/examples/Bcl-Xl/3Z1B_complex_wat.top
- SI_Examples_and_Scripts/examples/Bcl-Xl/3ZC4_complex_wat.crd
- SI_Examples_and_Scripts/examples/Bcl-Xl/3ZC4_complex_wat.top
- SI_Examples_and_Scripts/examples/Bcl-Xl/3ZC5_complex_wat.crd
- SI_Examples_and_Scripts/examples/Bcl-Xl/3ZC5_complex_wat.top
- SI_Examples_and_Scripts/examples/Bcl-Xl/3ZK6_complex_wat.crd
- SI_Examples_and_Scripts/examples/Bcl-Xl/3ZK6_complex_wat.top
- SI_Examples_and_Scripts/examples/Bcl-Xl/3ZLN_complex_wat.crd
- SI_Examples_and_Scripts/examples/Bcl-Xl/3ZLN_complex_wat.top
- SI_Examples_and_Scripts/examples/Bcl-Xl/3ZLO_complex_wat.crd
- SI_Examples_and_Scripts/examples/Bcl-Xl/3ZLO_complex_wat.top
- SI_Examples_and_Scripts/examples/Bcl-Xl/3ZLR_complex_wat.crd
- SI_Examples_and_Scripts/examples/Bcl-Xl/3ZLR_complex_wat.top
- SI_Examples_and_Scripts/examples/Bcl-Xl/autoMD_v5.4.1.csh
- SI_Examples_and_Scripts/examples/Bcl-Xl/NWAT-MMGBSA_v5.1.1.csh
- SI_Examples_and_Scripts/examples/Bcl-Xl/protocol/
- SI_Examples_and_Scripts/examples/Bcl-Xl/protocol/heat1.in
- SI_Examples_and_Scripts/examples/Bcl-Xl/protocol/heat2.in
- SI_Examples_and_Scripts/examples/Bcl-Xl/protocol/heat3.in
- SI_Examples_and_Scripts/examples/Bcl-Xl/protocol/heat4.in
- SI_Examples_and_Scripts/examples/Bcl-Xl/protocol/heat5.in
- SI_Examples_and_Scripts/examples/Bcl-Xl/protocol/heat6.in
- SI_Examples_and_Scripts/examples/Bcl-Xl/protocol/md1.inp
- SI_Examples_and_Scripts/examples/Bcl-Xl/protocol/md10.inp
- SI_Examples_and_Scripts/examples/Bcl-Xl/protocol/md11.inp
- SI_Examples_and_Scripts/examples/Bcl-Xl/protocol/md12.inp
- SI_Examples_and_Scripts/examples/Bcl-Xl/protocol/md13.inp
- SI_Examples_and_Scripts/examples/Bcl-Xl/protocol/md14.inp
- SI_Examples_and_Scripts/examples/Bcl-Xl/protocol/md2.inp
- SI_Examples_and_Scripts/examples/Bcl-Xl/protocol/md3.inp
- SI_Examples_and_Scripts/examples/Bcl-Xl/protocol/md4.inp
- SI_Examples_and_Scripts/examples/Bcl-Xl/protocol/md5.inp
- SI_Examples_and_Scripts/examples/Bcl-Xl/protocol/md6.inp
- SI_Examples_and_Scripts/examples/Bcl-Xl/protocol/md7.inp
- SI_Examples_and_Scripts/examples/Bcl-Xl/protocol/md8.inp
- SI_Examples_and_Scripts/examples/Bcl-Xl/protocol/md9.inp
- SI_Examples_and_Scripts/examples/Bcl-Xl/README
- SI_Examples_and_Scripts/examples/HIV1_protease/
- SI_Examples_and_Scripts/examples/HIV1_protease/3NDW_complex_wat.crd
- SI_Examples_and_Scripts/examples/HIV1_protease/3NDW_complex_wat.top
- SI_Examples_and_Scripts/examples/HIV1_protease/3NDX_complex_wat.crd
- SI_Examples_and_Scripts/examples/HIV1_protease/3NDX_complex_wat.top
- SI_Examples_and_Scripts/examples/HIV1_protease/3NU3_complex_wat.crd
- SI_Examples_and_Scripts/examples/HIV1_protease/3NU3_complex_wat.top
- SI_Examples_and_Scripts/examples/HIV1_protease/3NU4_complex_wat.crd
- SI_Examples_and_Scripts/examples/HIV1_protease/3NU4_complex_wat.top
- SI_Examples_and_Scripts/examples/HIV1_protease/3NU5_complex_wat.crd
- SI_Examples_and_Scripts/examples/HIV1_protease/3NU5_complex_wat.top
- SI_Examples_and_Scripts/examples/HIV1_protease/3NU6_complex_wat.crd
- SI_Examples_and_Scripts/examples/HIV1_protease/3NU6_complex_wat.top
- SI_Examples_and_Scripts/examples/HIV1_protease/3NU9_complex_wat.crd
- SI_Examples_and_Scripts/examples/HIV1_protease/3NU9_complex_wat.top
- SI_Examples_and_Scripts/examples/HIV1_protease/3NUJ_complex_wat.crd
- SI_Examples_and_Scripts/examples/HIV1_protease/3NUJ_complex_wat.top
- SI_Examples_and_Scripts/examples/HIV1_protease/3NUO_complex_wat.crd
- SI_Examples_and_Scripts/examples/HIV1_protease/3NUO_complex_wat.top
- SI_Examples_and_Scripts/examples/HIV1_protease/autoMD_v5.4.1.csh
- SI_Examples_and_Scripts/examples/HIV1_protease/NWAT-MMGBSA_v5.1.1.csh
- SI_Examples_and_Scripts/examples/HIV1_protease/protocol/
- SI_Examples_and_Scripts/examples/HIV1_protease/protocol/heat1.in
- SI_Examples_and_Scripts/examples/HIV1_protease/protocol/heat2.in
- SI_Examples_and_Scripts/examples/HIV1_protease/protocol/heat3.in
- SI_Examples_and_Scripts/examples/HIV1_protease/protocol/heat4.in
- SI_Examples_and_Scripts/examples/HIV1_protease/protocol/heat5.in
- SI_Examples_and_Scripts/examples/HIV1_protease/protocol/heat6.in
- SI_Examples_and_Scripts/examples/HIV1_protease/protocol/md1.inp
- SI_Examples_and_Scripts/examples/HIV1_protease/protocol/md10.inp
- SI_Examples_and_Scripts/examples/HIV1_protease/protocol/md11.inp
- SI_Examples_and_Scripts/examples/HIV1_protease/protocol/md12.inp
- SI_Examples_and_Scripts/examples/HIV1_protease/protocol/md13.inp
- SI_Examples_and_Scripts/examples/HIV1_protease/protocol/md14.inp
- SI_Examples_and_Scripts/examples/HIV1_protease/protocol/md2.inp
- SI_Examples_and_Scripts/examples/HIV1_protease/protocol/md3.inp
- SI_Examples_and_Scripts/examples/HIV1_protease/protocol/md4.inp
- SI_Examples_and_Scripts/examples/HIV1_protease/protocol/md5.inp
- SI_Examples_and_Scripts/examples/HIV1_protease/protocol/md6.inp
- SI_Examples_and_Scripts/examples/HIV1_protease/protocol/md7.inp
- SI_Examples_and_Scripts/examples/HIV1_protease/protocol/md8.inp
- SI_Examples_and_Scripts/examples/HIV1_protease/protocol/md9.inp
- SI_Examples_and_Scripts/examples/HIV1_protease/README
- SI_Examples_and_Scripts/examples/penicillopepsin/
- SI_Examples_and_Scripts/examples/penicillopepsin/1APT_complex_wat.crd
- SI_Examples_and_Scripts/examples/penicillopepsin/1APT_complex_wat.top
- SI_Examples_and_Scripts/examples/penicillopepsin/1APU_complex_wat.crd
- SI_Examples_and_Scripts/examples/penicillopepsin/1APU_complex_wat.top
- SI_Examples_and_Scripts/examples/penicillopepsin/1APV_complex_wat.crd
- SI_Examples_and_Scripts/examples/penicillopepsin/1APV_complex_wat.top
- SI_Examples_and_Scripts/examples/penicillopepsin/1APW_complex_wat.crd
- SI_Examples_and_Scripts/examples/penicillopepsin/1APW_complex_wat.top
- SI_Examples_and_Scripts/examples/penicillopepsin/2WEA_complex_wat.crd
- SI_Examples_and_Scripts/examples/penicillopepsin/2WEA_complex_wat.top
- SI_Examples_and_Scripts/examples/penicillopepsin/2WEB_complex_wat.crd
- SI_Examples_and_Scripts/examples/penicillopepsin/2WEB_complex_wat.top
- SI_Examples_and_Scripts/examples/penicillopepsin/2WEC_complex_wat.crd
- SI_Examples_and_Scripts/examples/penicillopepsin/2WEC_complex_wat.top
- SI_Examples_and_Scripts/examples/penicillopepsin/autoMD_v5.4.1.csh
- SI_Examples_and_Scripts/examples/penicillopepsin/NWAT-MMGBSA_v5.1.1.csh
- SI_Examples_and_Scripts/examples/penicillopepsin/protocol/
- SI_Examples_and_Scripts/examples/penicillopepsin/protocol/heat1.in
- SI_Examples_and_Scripts/examples/penicillopepsin/protocol/heat2.in
- SI_Examples_and_Scripts/examples/penicillopepsin/protocol/heat3.in
- SI_Examples_and_Scripts/examples/penicillopepsin/protocol/heat4.in
- SI_Examples_and_Scripts/examples/penicillopepsin/protocol/heat5.in
- SI_Examples_and_Scripts/examples/penicillopepsin/protocol/heat6.in
- SI_Examples_and_Scripts/examples/penicillopepsin/protocol/md1.inp
- SI_Examples_and_Scripts/examples/penicillopepsin/protocol/md10.inp
- SI_Examples_and_Scripts/examples/penicillopepsin/protocol/md11.inp
- SI_Examples_and_Scripts/examples/penicillopepsin/protocol/md12.inp
- SI_Examples_and_Scripts/examples/penicillopepsin/protocol/md13.inp
- SI_Examples_and_Scripts/examples/penicillopepsin/protocol/md14.inp
- SI_Examples_and_Scripts/examples/penicillopepsin/protocol/md2.inp
- SI_Examples_and_Scripts/examples/penicillopepsin/protocol/md3.inp
- SI_Examples_and_Scripts/examples/penicillopepsin/protocol/md4.inp
- SI_Examples_and_Scripts/examples/penicillopepsin/protocol/md5.inp
- SI_Examples_and_Scripts/examples/penicillopepsin/protocol/md6.inp
- SI_Examples_and_Scripts/examples/penicillopepsin/protocol/md7.inp
- SI_Examples_and_Scripts/examples/penicillopepsin/protocol/md8.inp
- SI_Examples_and_Scripts/examples/penicillopepsin/protocol/md9.inp
- SI_Examples_and_Scripts/examples/penicillopepsin/README
- SI_Examples_and_Scripts/examples/virtual_screenings/
- SI_Examples_and_Scripts/examples/virtual_screenings/AmpC/
- SI_Examples_and_Scripts/examples/virtual_screenings/AmpC/AmpC.mol2
- SI_Examples_and_Scripts/examples/virtual_screenings/AmpC/AmpC.pdb
- SI_Examples_and_Scripts/examples/virtual_screenings/AmpC/crystal_ligand_for_binding_site_def.mol2
- SI_Examples_and_Scripts/examples/virtual_screenings/AmpC/decoys.txt
- SI_Examples_and_Scripts/examples/virtual_screenings/AmpC/do_analyses.csh
- SI_Examples_and_Scripts/examples/virtual_screenings/AmpC/HOH.mol2
- SI_Examples_and_Scripts/examples/virtual_screenings/AmpC/ligand_database.sdf
- SI_Examples_and_Scripts/examples/virtual_screenings/AmpC/ligands.txt
- SI_Examples_and_Scripts/examples/virtual_screenings/AmpC/MMGBSA_ROCS.csh
- SI_Examples_and_Scripts/examples/virtual_screenings/AmpC/protocol/
- SI_Examples_and_Scripts/examples/virtual_screenings/AmpC/protocol/heat1.in
- SI_Examples_and_Scripts/examples/virtual_screenings/AmpC/protocol/heat2.in
- SI_Examples_and_Scripts/examples/virtual_screenings/AmpC/protocol/heat3.in
- SI_Examples_and_Scripts/examples/virtual_screenings/AmpC/protocol/heat4.in
- SI_Examples_and_Scripts/examples/virtual_screenings/AmpC/protocol/heat5.in
- SI_Examples_and_Scripts/examples/virtual_screenings/AmpC/protocol/heat6.in
- SI_Examples_and_Scripts/examples/virtual_screenings/AmpC/protocol/md1.inp
- SI_Examples_and_Scripts/examples/virtual_screenings/AmpC/protocol/md10.inp
- SI_Examples_and_Scripts/examples/virtual_screenings/AmpC/protocol/md11.inp
- SI_Examples_and_Scripts/examples/virtual_screenings/AmpC/protocol/md12.inp
- SI_Examples_and_Scripts/examples/virtual_screenings/AmpC/protocol/md13.inp
- SI_Examples_and_Scripts/examples/virtual_screenings/AmpC/protocol/md14.inp
- SI_Examples_and_Scripts/examples/virtual_screenings/AmpC/protocol/md2.inp
- SI_Examples_and_Scripts/examples/virtual_screenings/AmpC/protocol/md3.inp
- SI_Examples_and_Scripts/examples/virtual_screenings/AmpC/protocol/md4.inp
- SI_Examples_and_Scripts/examples/virtual_screenings/AmpC/protocol/md5.inp
- SI_Examples_and_Scripts/examples/virtual_screenings/AmpC/protocol/md6.inp
- SI_Examples_and_Scripts/examples/virtual_screenings/AmpC/protocol/md7.inp
- SI_Examples_and_Scripts/examples/virtual_screenings/AmpC/protocol/md8.inp
- SI_Examples_and_Scripts/examples/virtual_screenings/AmpC/protocol/md9.inp
- SI_Examples_and_Scripts/examples/virtual_screenings/AmpC/VScreen_v3.1.1.sh
- SI_Examples_and_Scripts/examples/virtual_screenings/Rac1/
- SI_Examples_and_Scripts/examples/virtual_screenings/Rac1/autoMD_v5.4.1.csh
- SI_Examples_and_Scripts/examples/virtual_screenings/Rac1/decoys.txt
- SI_Examples_and_Scripts/examples/virtual_screenings/Rac1/GDP.frcmod
- SI_Examples_and_Scripts/examples/virtual_screenings/Rac1/GDP.prep
- SI_Examples_and_Scripts/examples/virtual_screenings/Rac1/ligands.txt
- SI_Examples_and_Scripts/examples/virtual_screenings/Rac1/MMGBSA_ROCS.csh
- SI_Examples_and_Scripts/examples/virtual_screenings/Rac1/NWAT-MMGBSA_v5.1.1.csh
- SI_Examples_and_Scripts/examples/virtual_screenings/Rac1/PLANTS_input
- SI_Examples_and_Scripts/examples/virtual_screenings/Rac1/protocol/
- SI_Examples_and_Scripts/examples/virtual_screenings/Rac1/protocol/heat1.in
- SI_Examples_and_Scripts/examples/virtual_screenings/Rac1/protocol/heat2.in
- SI_Examples_and_Scripts/examples/virtual_screenings/Rac1/protocol/heat3.in
- SI_Examples_and_Scripts/examples/virtual_screenings/Rac1/protocol/heat4.in
- SI_Examples_and_Scripts/examples/virtual_screenings/Rac1/protocol/heat5.in
- SI_Examples_and_Scripts/examples/virtual_screenings/Rac1/protocol/heat6.in
- SI_Examples_and_Scripts/examples/virtual_screenings/Rac1/protocol/md1.inp
- SI_Examples_and_Scripts/examples/virtual_screenings/Rac1/protocol/md10.inp
- SI_Examples_and_Scripts/examples/virtual_screenings/Rac1/protocol/md11.inp
- SI_Examples_and_Scripts/examples/virtual_screenings/Rac1/protocol/md12.inp
- SI_Examples_and_Scripts/examples/virtual_screenings/Rac1/protocol/md13.inp
- SI_Examples_and_Scripts/examples/virtual_screenings/Rac1/protocol/md14.inp
- SI_Examples_and_Scripts/examples/virtual_screenings/Rac1/protocol/md2.inp
- SI_Examples_and_Scripts/examples/virtual_screenings/Rac1/protocol/md3.inp
- SI_Examples_and_Scripts/examples/virtual_screenings/Rac1/protocol/md4.inp
- SI_Examples_and_Scripts/examples/virtual_screenings/Rac1/protocol/md5.inp
- SI_Examples_and_Scripts/examples/virtual_screenings/Rac1/protocol/md6.inp
- SI_Examples_and_Scripts/examples/virtual_screenings/Rac1/protocol/md7.inp
- SI_Examples_and_Scripts/examples/virtual_screenings/Rac1/protocol/md8.inp
- SI_Examples_and_Scripts/examples/virtual_screenings/Rac1/protocol/md9.inp
- SI_Examples_and_Scripts/examples/virtual_screenings/Rac1/Rac1.mol2
- SI_Examples_and_Scripts/examples/virtual_screenings/Rac1/Rac1.pdb
- SI_Examples_and_Scripts/examples/virtual_screenings/Rac1/rac1_dataset_real_inactive.mol2
- SI_Examples_and_Scripts/examples/virtual_screenings/Rac1/VScreen_v3.1.1.sh
- SI_Examples_and_Scripts/examples/virtual_screenings/README_VS.txt
- SI_Examples_and_Scripts/scripts/
- SI_Examples_and_Scripts/scripts/autoMD_v5.4.1.csh
- SI_Examples_and_Scripts/scripts/NWAT-MMGBSA_v5.1.1.csh
- SI_Examples_and_Scripts/scripts/protocol/
- SI_Examples_and_Scripts/scripts/protocol/heat1.in
- SI_Examples_and_Scripts/scripts/protocol/heat2.in
- SI_Examples_and_Scripts/scripts/protocol/heat3.in
- SI_Examples_and_Scripts/scripts/protocol/heat4.in
- SI_Examples_and_Scripts/scripts/protocol/heat5.in
- SI_Examples_and_Scripts/scripts/protocol/heat6.in
- SI_Examples_and_Scripts/scripts/protocol/md1.inp
- SI_Examples_and_Scripts/scripts/protocol/md10.inp
- SI_Examples_and_Scripts/scripts/protocol/md11.inp
- SI_Examples_and_Scripts/scripts/protocol/md12.inp
- SI_Examples_and_Scripts/scripts/protocol/md13.inp
- SI_Examples_and_Scripts/scripts/protocol/md14.inp
- SI_Examples_and_Scripts/scripts/protocol/md2.inp
- SI_Examples_and_Scripts/scripts/protocol/md3.inp
- SI_Examples_and_Scripts/scripts/protocol/md4.inp
- SI_Examples_and_Scripts/scripts/protocol/md5.inp
- SI_Examples_and_Scripts/scripts/protocol/md6.inp
- SI_Examples_and_Scripts/scripts/protocol/md7.inp
- SI_Examples_and_Scripts/scripts/protocol/md8.inp
- SI_Examples_and_Scripts/scripts/protocol/md9.inp
- SI_Examples_and_Scripts/scripts/VScreen_3.1.1.sh
