# Supplementary material for: An Efficient Implementation of the Nwat-MMGBSA Method to Rescore Docking Results in Medium-Throughput Virtual Screenings
Source: Front Chem. 2018 Mar 5;6:43. doi: 10.3389/fchem.2018.00043 (PMC5844977; doi:10.3389/fchem.2018.00043)
Supplement: Supplementary file 2 [file DataSheet2.ZIP › SI_Examples_and_Scripts/examples/Bcl-Xl/3Z1B_complex_wat.crd]

default_name
 23944
  21.3766353  31.5234484  41.8205137  22.3023810  31.2164886  41.3338201
  22.4821044  31.8470631  40.4630884  22.2198569  30.1765574  41.0178584
  23.4814837  31.3440464  42.2752965  23.3097524  31.7552593  43.4323467
  24.6674696  30.9982517  41.7917342  24.7330919  30.6752314  40.8482441
  25.9094137  31.0791150  42.6201284  26.0429172  32.1361756  42.8730645
  25.8291688  30.2670952  43.9369161  25.1965909  30.7675581  44.6756711
  26.8218376  30.1591273  44.3904376  25.2979542  28.9430406  43.7417207
  24.4203208  29.0729490  43.3174477  27.1778656  30.6288337  41.8637312
  28.0339336  31.4680778  41.5476634  27.2889559  29.2835004  41.5753022
  26.4859713  28.6682225  41.6939104  28.5819430  28.7003799  41.1713717
  29.3589355  29.2263734  41.7424719  28.6470910  27.1977205  41.4693587
  29.1718285  26.6662323  40.6648627  27.6489595  26.7535748  41.5536091
  29.3930026  26.9221505  42.7597455  29.5590809  27.7359632  43.6669615
  29.8644322  25.6502502  42.8759894  30.3765999  25.3721740  43.7159536
  29.7289249  24.9433487  42.1526657  28.9414096  28.9191537  39.6865650
  30.0924906  29.1490763  39.3056684  27.9110819  28.7092483  38.7946757
  26.9870248  28.5042393  39.1669428  28.1128151  28.7532969  37.3334760
  28.9989413  28.1521445  37.0956750  26.8518849  28.2009581  36.6532416
  26.7837104  27.1270301  36.8713699  25.9658261  28.6502850  37.1244009
  26.6969274  28.4164822  35.1478624  26.6089778  29.4855500  34.9215091
  25.7340343  27.9781055  34.8519827  27.7944595  27.8090086  34.2783546
  27.9348204  26.7518665  34.5228693  28.7290922  28.3521593  34.4297880
  27.3978202  27.8931122  32.8600359  26.4108348  27.9709878  32.6379948
  28.2178656  27.9400405  31.8014561  29.5438333  27.8751961  31.9255476
  30.1379954  27.9166297  31.1084891  29.9922898  27.7722321  32.8246945
  27.7002240  28.0508068  30.5738666  26.7004968  28.0957362  30.4236112
  28.2929938  28.0813041  29.7540770  28.4032010  30.2092731  36.9097141
  29.1580887  30.5014967  35.9829892  27.6611647  31.1536907  37.5804320
  27.0328191  30.8259834  38.3064531  27.7430468  32.5787668  37.2783267
  27.7847994  32.6732388  36.1881590  26.4917508  33.3484807  37.7204510
  26.5824563  34.3903041  37.3832234  25.6229709  32.9320649  37.1923484
  26.2097791  33.3270890  39.2197093  27.0633099  33.7037693  39.7953361
  25.9985933  32.3123737  39.5650995  24.9987678  34.2239091  39.4526969
  25.2375326  35.4600631  39.6213498  23.8607946  33.6672419  39.4645512
  29.0355844  33.2314448  37.8244193  29.4308373  34.3307382  37.4298675
  29.6761737  32.5534156  38.8383793  29.2615578  31.6866521  39.1721287
  30.9139450  33.0451573  39.4655038  30.7621307  34.1078585  39.6813063
  31.2098858  32.2459406  40.7376885  30.3144167  32.2571160  41.3673426
  31.3846184  31.1963261  40.4717114  32.3904208  32.7338002  41.5959146
  33.3168753  32.6520931  41.0157697  32.2247636  34.1831802  42.0491487
  32.3095042  34.8719090  41.2040051  31.2528371  34.3423317  42.5287317
  33.0015771  34.4607395  42.7700804  32.5291581  31.8268835  42.8214969
  31.6260857  31.8510604  43.4410442  32.7039002  30.7895487  42.5165942
  33.3712443  32.1413266  43.4442041  32.0764075  32.9229129  38.4575811
  33.0593640  33.6660828  38.4717951  31.9668946  31.8662935  37.5791618
  31.1693055  31.2436518  37.6780048  32.9426740  31.6256362  36.5221492
  33.9463864  31.7679044  36.9357469  32.7848840  30.2145963  35.9239395
  31.7478496  30.0700926  35.5948678  33.6839051  30.0222635  34.7037616
  33.3583859  30.6449963  33.8655719  34.7235119  30.2717334  34.9334126
  33.6470344  28.9860036  34.3665970  33.0980059  29.1223750  36.9538969
  34.1512144  29.1435287  37.2494547  32.4885308  29.2262400  37.8549125
  32.8944663  28.1308586  36.5335186  32.7400061  32.7161686  35.4499655
  33.6867943  33.3097157  34.9283718  31.4385632  32.9408047  35.0594286
  30.6972546  32.4099723  35.5125603  31.1118227  33.9053964  34.0048502
  31.7466048  33.6671954  33.1400479  29.6223616  33.8125564  33.6061872
  29.0031535  33.9064776  34.5065810  29.1974562  34.9217640  32.6358697
  29.2452811  35.9075659  33.1083561  29.8312933  34.9352212  31.7432783
  28.1602992  34.7760615  32.3101962  29.3175796  32.4554135  32.9560694
  29.8766815  32.3302198  32.0218780  29.5767188  31.6211854  33.6127917
  28.2510517  32.3694329  32.7236785  31.5106886  35.3230826  34.4784354
  31.8846518  36.1974838  33.6906771  31.3236874  35.5897625  35.8137748
  30.9143696  34.8681700  36.4078592  31.6436641  36.8911410  36.3909169
  31.1586613  37.6493610  35.7633909  31.1851928  36.9896727  37.8360707
  31.6598639  36.2387358  38.4766815  30.1016445  36.8563494  37.9180093
  31.5735671  38.3854458  38.2694720  30.7894705  39.3294137  37.9491750
  32.6366267  38.5315743  38.9419983  33.1664534  37.1235632  36.3209265
  33.6481390  38.1929216  35.9318782  33.9471109  36.0960390  36.8058429
  33.5103897  35.2255225  37.1065730  35.3899425  36.2648723  36.9265334
  35.5622426  37.2017269  37.4733442  36.0671208  35.0827960  37.6254000
  35.5778396  34.8858277  38.5885336  35.9491585  34.1612995  37.0406479
  37.5367740  35.3450664  37.8712428  38.4998712  34.9302336  36.9403693
  38.2073204  34.3759095  36.0486251  39.8462853  35.2367487  37.1355809
  40.5838310  34.9213260  36.4005571  40.2478028  35.9357988  38.2706411
  41.3005776  36.1573116  38.4308731  39.2982781  36.3555761  39.1978627
  39.6088756  36.9131830  40.0778790  37.9477415  36.0683628  38.9981292
  37.2156396  36.4184530  39.7255683  35.9585418  36.4450479  35.5098056
  36.8282466  37.2808215  35.2545078  35.4737041  35.5865742  34.5488600
  34.7566598  34.9023335  34.7998479  35.9934165  35.6352467  33.1908007
  37.0874815  35.6374298  33.2595527  35.4985411  34.4659282  32.3387757
  34.4014082  34.4267587  32.3772225  35.7549527  34.6537141  31.2869095
  36.0697197  33.0937735  32.7510673  35.7952928  32.8702471  33.7864391
  35.4547906  32.0112247  31.8647042  34.3669811  31.9968266  31.9866762
  35.6712899  32.1873554  30.8069935  35.8340163  31.0202205  32.1308609
  37.5930761  33.0486126  32.6726340  37.9506562  33.4636222  31.7266417
  38.0434210  33.6268299  33.4849167  37.9651182  32.0233650  32.7657798
  35.6143423  36.9668675  32.5104105  36.3874743  37.5325892  31.7329101
  34.3540461  37.4643080  32.7596406  33.7155966  36.9372542  33.3531779
  33.9096574  38.7270930  32.1567852  34.0685354  38.6319721  31.0751712
  32.4383442  39.0465970  32.4465792  32.1870696  40.0524480  32.0919855
  32.2172839  39.0146751  33.5193906  31.5601114  38.1303774  31.7753691
  31.6812913  37.2721645  32.2491572  34.7702950  39.8952221  32.6740407
  35.1025420  40.8412049  31.9574079  35.0628389  39.8624179  34.0216593
  34.7097144  39.0864542  34.5847583  35.8537770  40.9124210  34.6692345
  35.4426845  41.8823053  34.3647573  35.8295225  40.7606554  36.1959424
  34.8121673  40.9454871  36.5658269  36.0439638  39.7200561  36.4733877
  36.7906193  41.6639299  36.9382578  36.5225022  43.0289861  37.0999761
  35.6167441  43.4686316  36.6833131  37.4043416  43.8387104  37.8208526
  37.1793306  44.8945587  37.9571484  38.5537402  43.2861061  38.3788930
  39.3703373  44.1019105  39.1086850  40.0813920  43.5585395  39.5438299
  38.8502974  41.9402207  38.1987726  39.7467650  41.4998465  38.6245546
  37.9724224  41.1315123  37.4783974  38.2077670  40.0745056  37.3564847
  37.2980072  40.8302937  34.1464494  37.9450359  41.8333873  33.8388604
  37.8614009  39.5762385  34.1395872  37.2791051  38.7700994  34.3739127
  39.2767297  39.3740386  33.8553148  39.8121554  40.1235959  34.4474297
  39.7153562  37.9708804  34.2795528  39.3710901  37.7916079  35.3047710
  39.2123970  37.2212917  33.6541674  41.2219685  37.6998058  34.2388242
  41.4065687  36.7123388  34.6804842  41.5406229  37.6200565  33.1910511
  42.1170460  38.7295995  34.9336388  42.0729862  39.6759996  34.3833883
  43.1477321  38.3731801  34.8379967  41.8182372  38.9803810  36.4094178
  41.9677659  38.0839448  37.0137598  40.8091589  39.3660058  36.5682275
  42.7515257  40.0029381  36.9064837  43.7366019  39.6753594  36.9155983
  42.7594556  40.8608597  36.3398431  42.5475940  40.3478207  37.8721223
  39.5853717  39.6762321  32.3739735  40.6818793  40.1093303  32.0168767
  38.5975740  39.3777249  31.4629553  37.7422417  38.9226495  31.7865631
  38.7570773  39.6924350  30.0445103  39.7821181  39.4348784  29.7572455
  37.7373825  38.9559302  29.1702852  36.7367364  39.0690245  29.6072783
  37.6907155  39.4350802  28.1852642  38.0727162  37.4663034  28.9788166
  38.3810226  37.0288165  29.9367630  36.8460124  36.7030632  28.4852587
  36.0050638  36.8025880  29.1789433  36.5232728  37.0759460  27.5110644
  37.0707963  35.6368983  28.3856305  39.2109700  37.2822562  27.9744094
  38.9464925  37.6890749  26.9913335  40.1245785  37.7793292  28.3056978
  39.4366584  36.2213707  27.8469548  38.6166971  41.2151259  29.8141461
  39.2690366  41.8047862  28.9459809  37.6587774  41.8569473  30.5672041
  37.0971577  41.3100334  31.2197733  37.4084262  43.2988673  30.4406302
  37.3149083  43.5385298  29.3759114  36.1499605  43.7356129  31.2073261
  36.2823500  43.5997796  32.2868261  35.2902734  43.1310945  30.9027581
  35.8008195  45.1097745  30.9879601  35.5665420  45.1833693  30.0364414
  38.6124866  44.1026769  30.9791704  38.9105060  45.2229963  30.5529240
  39.2769449  43.5349745  32.0455639  38.9447475  42.6368636  32.3994760
  40.3920327  44.1979548  32.7133711  40.0832023  45.2285939  32.9292709
  40.7857533  43.4784533  34.0042532  39.9077754  43.3785825  34.6548074
  41.1111241  42.4538577  33.7769565  41.8845367  44.2153485  34.7728808
  41.4985268  45.1521108  35.1909475  42.7461875  44.4672121  34.1488715
  42.4082707  43.3255240  35.8615240  43.2179537  42.4181253  35.6580099
  41.8745118  43.5275386  37.0859244  42.1433139  42.9272769  37.8623143
  41.1960647  44.2550343  37.2904426  41.6259927  44.2534017  31.7813028
  42.4044399  45.2126242  31.7940300  41.8803647  43.1112948  31.0450441
  41.2351564  42.3261642  31.1079501  43.0439304  43.0168747  30.1635080
  43.8443243  43.6247840  30.5989685  43.5660847  41.5863643  29.9846201
  42.8214237  41.0012714  29.4312095  44.4563261  41.6165959  29.3423115
  43.9302900  40.7921960  31.2413302  43.0123053  40.4178183  31.6973789
  44.4852840  39.9031491  30.9162237  44.7363094  41.5202670  32.3223442
  44.1141769  42.3036363  32.7701889  45.6151586  42.0076046  31.8850170
  45.1804087  40.5153379  33.3863453  46.0488999  39.9386027  33.0549985
  44.3746958  39.8215361  33.6278215  45.5421930  41.1893614  34.6429782
  46.4003663  41.7455041  34.5708268  44.7990654  41.8162642  34.9903617
  45.6907617  40.4958704  35.4021565  42.7768821  43.6411193  28.7541302
  43.6256294  43.6328157  27.8577837  41.5531774  44.2500026  28.5878719
  40.8627863  44.1545670  29.3238517  41.2088863  45.0495667  27.4220646
  40.4821974  45.7987769  27.7546265  42.1084909  45.5660434  27.0687441
  40.5908395  44.3006488  26.2312976  40.5374819  44.8016186  25.1033600
  39.9827785  43.1071629  26.5308046  39.9893169  42.7853374  27.4983699
  39.2832057  42.2755537  25.5439338  39.5076254  42.6518423  24.5385783
  39.7303495  40.8082339  25.6418625  39.5491103  40.4181078  26.6509557
  39.1336879  40.1705300  24.9801779  41.1930648  40.6241338  25.2832873
  41.6012569  40.5541034  23.9426020  40.8669169  40.6241857  23.1407303
  42.9512940  40.3926818  23.6132726  43.2436691  40.3276387  22.5679745
  43.8993603  40.3360841  24.6285928  45.2282437  40.1857417  24.3583207
  45.3520681  39.9594026  23.3989485  43.5153606  40.4398798  25.9608738
  44.2625205  40.4175496  26.7520972  42.1645974  40.5656154  26.2884763
  41.8733674  40.6343806  27.3351287  37.7493084  42.4386217  25.7480365
  37.2573738  43.1406706  26.6356590  36.9539833  41.7602714  24.8447371
  37.3896055  41.2117307  24.1092893  35.4804443  41.7865455  24.9085925
  35.1663488  42.8011781  25.1766275  34.8375405  41.3889989  23.5713287
  34.8545189  40.3049157  23.4278732  35.3794501  41.8549570  22.7400008
  33.4740264  41.8322275  23.4919661  33.1724696  41.5938431  22.5856961
  34.9953801  40.8358751  26.0353398  35.7446112  40.0550273  26.6279184
  33.6607774  40.9425912  26.3594639  33.0939236  41.6381811  25.8758054
  33.0194543  40.1226710  27.4036973  33.5157706  39.1429877  27.3832085
  33.1957440  40.7340535  28.8039892  32.8358819  40.0153382  29.5477126
  34.2630890  40.8836982  29.0106075  32.4756632  42.0406917  29.0217974
  31.2560213  42.1947376  29.6554419  30.5899844  41.4693441  30.1070980
  30.9146464  43.5214753  29.6403298  30.0630405  43.9114578  30.0291165
  31.9023985  44.2502025  29.0175271  31.9812335  45.6268951  28.7697519
  31.1877026  46.3043920  29.0760777  33.1167671  46.1046177  28.1093424
  33.2041958  47.1697029  27.8984997  34.1365206  45.2397887  27.7241936
  35.0173355  45.6301426  27.2165293  34.0447508  43.8693680  27.9937255
  34.8588888  43.2102184  27.7066799  32.9016817  43.3537352  28.6369587
  31.5269741  39.8249164  27.0871310  30.6964710  39.4637283  27.9217679
  31.2464321  39.8387463  25.7409026  32.0126862  40.0524417  25.1008730
  29.9345506  39.5356145  25.1520402  29.3709168  38.8727123  25.8142347
  29.1427960  40.8200655  24.8844840  29.4909423  41.3243367  23.9758197
  29.2491812  41.5158652  25.7249642  27.7416052  40.5389371  24.7418655
  27.3102132  41.4112050  24.6002654  30.2567282  38.7630411  23.8567525
  31.3753630  38.2560381  23.6620167  29.2573763  38.6229216  22.9255639
  28.2913884  38.7317255  23.2328133  29.4807262  38.4169496  21.4849424
  28.4915572  38.5627638  21.0307728  30.4195485  39.5240139  20.9491109
  30.2105930  40.4634763  21.4795673  31.4647227  39.2732364  21.1711100
  30.2719363  39.7837722  19.4495955  29.2268465  40.0103672  19.2061208
  30.5750423  38.9069330  18.8675252  31.1296393  40.9493931  18.9897625
  31.9332490  41.5532347  19.6972819  30.9489879  41.2850704  17.6794527
  30.2943167  40.7999105  17.0736090  31.4757012  42.0460065  17.2641512
  29.9762011  37.0323389  20.9831667  29.8011820  36.6620591  19.8162862
  30.7874744  36.3307921  21.8340167  30.8076436  36.6117687  22.8146167
  31.7371732  35.3039749  21.3936128  32.4135451  35.7959828  20.6849074
  32.4913211  34.7171864  22.6012880  31.7546590  34.2970876  23.2999345
  33.1039255  33.8710272  22.2742598  33.3914086  35.6711336  23.3563371
  34.2534800  36.5525286  22.6919301  34.2504256  36.6251356  21.6074418
  35.1518720  37.3476821  23.4012006  35.8352367  38.0047463  22.8672107
  35.1735233  37.2948051  24.7893563  35.8848580  37.9031240  25.3418136
  34.2926797  36.4586036  25.4687352  34.2972195  36.4310356  26.5559230
  33.4197569  35.6359323  24.7574436  32.7632041  34.9618901  25.3073040
  31.1218029  34.1047570  20.6414627  31.7316296  33.5227451  19.7392264
  29.9318899  33.6455432  21.1478290  29.5151548  34.1439342  21.9313004
  29.2171917  32.4859299  20.5982288  29.7786657  32.1011139  19.7405660
  29.0557438  31.3911923  21.6619835  28.6601107  30.4709951  21.2198189
  28.3587588  31.7084260  22.4456031  30.2997242  31.0699493  22.3097580
  30.8365924  31.8937581  22.2771901  27.8292991  32.9040798  20.0583168
  26.9147484  32.1005678  19.8707895  27.7263841  34.2330452  19.6988722
  28.5538272  34.8186268  19.7881364  26.5015562  34.8830256  19.1968882
  26.7850491  35.9312761  19.0216041  26.0591576  34.2846641  17.8698735
  25.6665968  33.2683757  17.9771678  26.9061817  34.2196359  17.1759235
  25.0099518  35.2114540  17.2811813  25.4094901  36.3101772  16.7900617
  23.8122360  34.7927885  17.3142570  25.4941453  34.9413914  20.3947387
  25.8123731  35.4679278  21.4688823  24.2863805  34.3251145  20.2056034
  24.0756898  33.9828545  19.2680249  23.1894189  34.1306944  21.1497909
  22.5897874  33.3765587  20.6178977  23.4866199  33.5011843  22.5348565
  22.5379395  33.0629476  22.8763416  24.4854650  32.3446374  22.4574372
  24.1995252  31.6300602  21.6786055  25.4987734  32.6975485  22.2485597
  24.5182359  31.8025663  23.4085787  23.8857495  34.4795788  23.6433084
  24.9096593  34.8411215  23.5405586  23.2142733  35.3424707  23.6898510
  23.8297823  33.9784124  24.6168632  22.2440956  35.3638708  21.2032029
  22.5919996  36.5151428  20.9421062  20.9483137  35.0330895  21.5524264
  20.7499135  34.0893971  21.8741886  19.8284886  35.9726748  21.4962735
  19.9872398  36.6372633  20.6393965  18.5031146  35.2220586  21.3305476
  18.5880883  34.5262309  20.4848903  18.3081530  34.6001120  22.2138157
  17.3226993  36.1607014  21.0911956  17.5150009  36.8101799  20.2290206
  17.1522923  36.8100976  21.9565320  16.0850563  35.3048538  20.8458981
  15.4979517  34.8374963  21.8699109  15.7344383  35.1399843  19.6380347
  19.8345517  36.7816978  22.8088946  19.8002522  36.2539779  23.9242359
  19.9185279  38.1420278  22.6393998  19.9465205  38.5481743  21.6966452
  19.9430019  39.0592591  23.7586767  20.4789167  38.5514918  24.5711443
  20.6830845  40.3776151  23.4806113  20.6872370  40.9589185  24.4120865
  21.7324573  40.1497197  23.2500048  20.1131046  41.2785235  22.3821459
  20.4473645  42.3068299  22.5739094  19.0201732  41.3107259  22.4003097
  20.5982835  40.8654526  20.9962022  20.0866278  39.8138048  20.5031898
  21.4666136  41.6079734  20.4460570  18.4909871  39.2974809  24.2341337
  17.5335914  39.4357067  23.4682706  18.3594595  39.3679883  25.6061476
  19.1803525  39.2013125  26.1846111  17.1031419  39.7259954  26.2780508
  16.2624526  39.5483163  25.5965248  16.9059714  38.9008730  27.5406837
  17.6453492  39.1249241  28.3170178  17.0283597  37.8344261  27.3098455
  15.5171938  39.1230709  28.0931037  15.2451476  40.0300703  28.8790922
  14.5590742  38.2667997  27.6429146  14.7490780  37.5090832  26.9937348
  13.5981102  38.3593807  27.9572759  17.2294936  41.2655799  26.4255090
  17.2275734  41.9946026  25.4240155  17.5243049  41.7706955  27.6684034
  17.4282223  41.1879850  28.4960975  18.0054737  43.1379689  27.8705668
  18.6574482  43.3983249  27.0283542  16.8911388  44.1734583  28.0394256
  16.1213277  43.7865057  28.7156117  17.3360561  45.0432538  28.5370947
  16.2446369  44.6941980  26.7546538  16.8655628  44.5043736  25.8734593
  16.1804668  45.7872283  26.8262910  14.8379898  44.1426054  26.5470324
  14.2265110  44.1892134  27.4542619  14.8791163  43.0862433  26.2641480
  14.1311595  44.8583839  25.4757304  14.0063064  44.3881136  24.5855469
  13.5238293  46.0519971  25.5994659  13.5356254  46.7499401  26.7348008
  13.0667826  47.6418599  26.8056560  14.0124073  46.4260491  27.5844005
  12.8799863  46.5687804  24.5470457  12.4153542  47.4658680  24.6060449
  12.8461227  46.0843659  23.6601551  18.9054803  43.1353039  29.1327118
  20.1347874  43.2229412  29.0678667  18.2442945  42.9608066  30.3285788
  17.2331485  42.8312187  30.3191011  18.8952656  42.9736265  31.6516549
  18.1300073  42.5972019  32.3423127  20.1336682  42.0446798  31.7658612
  21.0016677  42.4767067  31.2571336  20.5242007  41.7511938  33.2139745
  20.7244709  42.6572405  33.7915350  19.7392366  41.1758951  33.7154690
  21.4235748  41.1262635  33.2407583  19.8721121  40.7556114  31.1645633
  19.5569216  40.9458793  30.2554060  19.1854408  44.4448294  32.0604535
  20.2659158  44.8241847  32.5195507  18.0979579  45.2972681  31.9750183
  17.1778532  44.9260757  31.7152693  18.2206955  46.7355278  32.1928342
  19.0787528  47.0833209  31.6043017  16.9617090  47.5344249  31.7948262
  16.1351235  47.3286541  32.4869742  17.1944660  48.5996999  31.9324095
  16.4830768  47.3395480  30.3575332  17.3284894  47.1419194  29.6897275
  16.0317249  48.2840918  30.0238321  15.4275784  46.2465708  30.1816974
  14.6413938  46.3827146  29.1911513  15.4326785  45.2826722  31.0056940
  18.5118280  47.0468200  33.6820921  19.3936745  47.8316911  34.0363676
  17.6111949  46.4886085  34.5629950  16.9083714  45.8567084  34.1885053
  17.6105646  46.7613236  35.9981113  18.6371922  46.6637453  36.3714777
  17.1265810  48.1867160  36.2725022  17.7741480  48.9298493  35.7973055
  16.1124137  48.3402836  35.8846122  17.1116122  48.3970595  37.3469814
  16.7249354  45.7333063  36.7450164  15.7916736  46.0823113  37.4815949
  17.0523052  44.3963940  36.6242009  18.1458720  43.7975070  35.8643996
  17.8884124  43.8478095  34.8023049  19.0865745  44.3260562  36.0353254
  18.1814226  42.3486231  36.3253657  18.5676538  41.6712874  35.5633022
  18.8107087  42.2460965  37.2158831  16.7248006  42.0578356  36.6726003
  16.6227517  41.1959818  37.3392217  16.1686765  41.8486044  35.7515475
  16.2338007  43.3710414  37.2797103  15.1763531  43.5516268  37.0616403
  16.4009328  43.3511601  38.8189375  15.5429790  42.8638116  39.5598193
  17.6321520  43.7664064  39.2778850  18.2838359  44.1273666  38.5891544
  18.0790448  43.7423438  40.6718178  19.0555626  44.2440320  40.6618218
  17.1637564  44.5307836  41.6164420  16.9626184  45.5157156  41.1750572
  16.1848626  44.0510658  41.7223842  17.7851615  44.7231973  42.9988641
  18.7388441  45.2586676  42.9234515  17.9874773  43.7603517  43.4819239
  16.8013093  45.5235778  43.8431169  16.9779840  46.7786158  43.8920108
  15.8923430  44.8673919  44.4399096  18.3571112  42.2758981  41.0897186
  19.4905540  41.7844182  41.0775554  17.2521989  41.5216828  41.3920875
  16.3336256  41.9555257  41.3219215  17.2969256  40.1192570  41.7641298
  16.3137708  39.6827586  41.5688230  18.0459895  39.5954658  41.1608288
  17.6423536  39.9628658  43.2472088  16.8467703  39.5173062  44.0804140
  18.9573406  40.3043434  43.5183607  19.5060630  40.7006128  42.7524474
  19.5973660  40.1457576  44.8285424  18.8941835  40.5478609  45.5709582
  19.9330367  38.6617445  45.1596322  20.6634875  38.2750995  44.4395431
  20.5015055  38.4907185  46.5681951  21.4526898  39.0162361  46.6942886
  19.7951396  38.8564213  47.3217856  20.6691750  37.4301648  46.7871834
  18.7868341  37.7877557  45.0677836  17.9896469  38.3500351  45.1976737
  20.9043232  40.9951943  44.8777979  21.1815086  41.7273150  45.8299432
  21.7631383  40.8041396  43.8114083  21.5813879  40.0390252  43.1668172
  22.9076576  41.6680688  43.4841364  23.5052521  41.0266952  42.8188886
  22.5297930  42.8885669  42.6304018  23.4432668  43.4258932  42.3505588
  22.1082910  42.5075868  41.6909870  21.5106287  43.8654136  43.2107574
  20.6465676  43.3393394  43.6275959  21.1110232  44.4658948  42.3811751
  22.0877856  44.8653866  44.2061136  23.0323937  45.6091487  43.7962863
  21.5393765  44.9166737  45.3491530  23.8917020  41.9367663  44.6508190
  24.4785036  43.0031918  44.8248177  24.1945221  40.7852997  45.3516975
  23.6346858  39.9590808  45.1518786  25.2653996  40.6524576  46.3442539
  25.9502052  41.4929411  46.2928853  24.6924929  40.5917030  47.7664644
  24.1564740  39.6565520  47.9581242  23.9907384  41.4200586  47.9209722
  25.7393080  40.7265713  48.7398866  25.2900906  40.7068476  49.6154406
  25.9766071  39.3364185  45.9862676  25.4676748  38.2375887  46.2615309
  27.1100976  39.3067671  45.2312562  27.3788204  38.3479420  45.0254134
  28.0511443  40.3060635  44.6648449  28.3945296  39.8237840  43.7425743
  27.4761664  41.6713342  44.2805922  26.4409668  41.5469821  43.9639923
  27.4922165  42.3394321  45.1495361  28.2227761  42.3814486  43.1449182
  29.2959939  42.4285740  43.3632548  27.8690749  43.4210674  43.1090007
  28.0144415  41.8214339  41.7383446  27.0186965  41.0638732  41.5352619
  28.8713532  42.1778858  40.8700305  29.3199867  40.4373613  45.5393675
  30.3928729  40.8458308  45.0838612  29.1900512  40.1087660  46.8698185
  28.2903924  39.7896033  47.2206462  30.3247236  40.2316429  47.7871488
  30.8080157  41.1998740  47.6023153  29.8617599  40.1337201  49.2311092
  29.1226670  40.9102221  49.4548488  29.3988681  39.1634308  49.4383167
  30.7041662  40.2545147  49.9205860  31.3630060  39.1249907  47.4942180
  32.5725449  39.2819263  47.6646875  30.8167445  37.9162757  47.1084595
  29.8043289  37.8554342  47.0454997  31.6327898  36.7345338  46.8022162
  32.3746861  36.6111728  47.5964535  30.7400033  35.4800792  46.6682717
  29.9489766  35.6786371  45.9326315  31.5235948  34.2567946  46.1802347
  31.8979929  34.3988093  45.1617929  32.3777754  34.0498062  46.8324872
  30.8831704  33.3689118  46.1582167  30.0638797  35.1427724  48.0030342
  30.8053627  34.9352112  48.7816787  29.4272557  35.9611319  48.3529367
  29.4269143  34.2568596  47.9017940  32.3987807  37.0122990  45.4938296
  33.5359982  36.5926698  45.2802657  31.6654581  37.6815746  44.5387672
  30.7243636  37.9764802  44.7786708  32.2042292  37.9714438  43.2193974
  32.6795477  37.0602756  42.8371204  31.1192725  38.4838118  42.2751728
  30.5777823  39.3164447  42.7394773  31.5805867  38.8917157  41.3710225
  30.1324557  37.3815324  41.8822418  30.6517506  36.6294390  41.2766370
  29.7545432  36.8742799  42.7770105  28.9565487  37.9491530  41.0904775
  29.3212808  38.4559095  40.1912332  28.4484422  38.7049710  41.6977996
  27.9666749  36.8603240  40.7104208  27.5519306  36.3691451  41.5965841
  28.4211639  36.1064601  40.0603631  26.8439168  37.4575580  39.9769253
  26.3657675  38.2004307  40.4992474  27.1073679  37.8449989  39.0651923
  26.1187245  36.7265129  39.7867693  33.3133040  39.0278988  43.3786895
  34.4043698  38.9113374  42.8201388  33.0221137  40.1308163  44.1504110
  32.1127037  40.1962074  44.6088830  33.9789367  41.2321787  44.2876869
  34.2903947  41.4902845  43.2743822  33.3285383  42.4397432  44.9750840
  32.3872605  42.6781247  44.4652484  33.0649101  42.1769201  46.0066935
  34.2101447  43.6940123  45.0023281  35.1418426  43.5025144  45.5427767
  33.6836780  44.4850129  45.5498916  34.5150842  44.2443251  43.6219178
  33.8267488  44.0371127  42.6232435  35.6248382  45.0258049  43.5491621
  36.2374108  45.1927261  44.3549177  35.8970487  45.4670681  42.6785075
  35.2490970  40.7792421  45.0412036  36.3582984  41.2649878  44.7981863
  35.0586070  39.8763468  46.0615293  34.1138720  39.5601774  46.2820144
  36.1875514  39.3831822  46.8463792  36.7699228  40.2512784  47.1800804
  35.7211921  38.5714601  48.0442988  35.1302720  39.1923926  48.7261180
  35.0985369  37.7249308  47.7341155  36.5716153  38.1682234  48.6033501
  37.1064611  38.5145304  45.9618709  38.3297991  38.4806918  46.1126227
  36.4636523  37.7007272  45.0545413  35.4459422  37.7352668  44.9997305
  37.1953082  36.7830099  44.1804042  37.9585227  36.2951419  44.7947383
  36.2494526  35.7563480  43.5516636  35.6992226  35.2392121  44.3490415
  35.4952340  36.2842319  42.9526528  36.9452613  34.7086654  42.6618741
  37.5298695  35.2155840  41.8886156  37.8881995  33.8062235  43.4551351
  38.7054264  34.3817510  43.8989067  37.3602905  33.2847527  44.2603222
  38.3446348  33.0539975  42.8063139  35.8954389  33.8677623  41.9442482
  35.3238832  33.2606671  42.6517399  35.1992792  34.5025257  41.3856222
  36.3694118  33.1986727  41.2256289  37.9321180  37.5805436  43.0866921
  39.0355415  37.2355215  42.6560435  37.2427788  38.6532387  42.5680333
  36.2915876  38.8249802  42.8980184  37.8095425  39.5149227  41.5340795
  38.0397684  38.9001603  40.6581039  36.8666567  40.6749024  41.1759683
  36.5105668  41.1395680  42.1027497  37.4286018  41.4581661  40.6562246
  35.6570992  40.2916204  40.3073868  35.1564324  39.4074956  40.7025350
  35.9823683  40.0091211  39.3010349  34.6711127  41.4639384  40.2272182
  35.0241029  42.2019555  39.5027097  34.6128730  41.9389822  41.2051811
  33.3195416  41.0519836  39.8336588  33.1654081  40.1287669  39.4067854
  32.1956309  41.7362895  40.1237092  32.1922504  42.8461049  40.8635094
  31.3176033  43.3196533  41.0517073  33.0222324  43.2353615  41.3026507
  31.0201172  41.3100826  39.6773226  30.9407782  40.5549442  38.9925646
  30.1457214  41.7302889  40.0215095  39.1364574  40.1109319  42.0687773
  40.1606550  40.1581185  41.3840154  39.0667593  40.6490287  43.3387112
  38.1924717  40.5667071  43.8566931  40.1905329  41.3549800  43.9504822
  40.6497277  41.9765969  43.1725551  39.7375078  42.2128773  45.1381419
  39.1337080  41.6064968  45.8258900  40.6159834  42.5384342  45.7098755
  38.9493100  43.4505772  44.7117944  38.1082098  43.1571117  44.0726869
  39.5948868  44.1049282  44.1130997  38.4059483  44.2733400  45.8811551
  38.8337059  44.0244452  47.0482437  37.5532208  45.1683363  45.5784810
  41.2946596  40.3956675  44.4440484  42.4792664  40.7400797  44.5234964
  40.8826408  39.1585871  44.8873817  39.8846753  38.9497033  44.9104375
  41.8419568  38.1607650  45.3574347  42.5225728  38.6516650  46.0636423
  41.1550949  36.9875493  46.0355649  40.5997892  37.3190916  46.9185034
  40.4511297  36.4927518  45.3583335  41.8850760  36.2375582  46.3587771
  42.6879180  37.6441206  44.1748421  43.8652840  37.2993539  44.3019447
  42.0110411  37.5083933  42.9825662  41.0126184  37.7164086  42.9522744
  42.6669715  37.0545174  41.7652400  43.2678482  36.1703101  41.9890737
  41.8934327  36.8036258  41.0361774  43.5854215  38.1233034  41.1569051
  44.4870008  37.8573403  40.3569605  43.2874866  39.4187168  41.5160386
  42.4655453  39.5736821  42.0966609  44.1009311  40.5461574  41.0826337
  44.4205700  40.3637584  40.0495938  43.3717941  41.8698467  41.2257945
  44.0856805  42.7008368  41.1412267  42.9088210  41.9584089  42.2140913
  42.3302710  42.0814998  40.1505692  42.4389522  41.4397187  39.0617536
  41.4366431  42.9533038  40.3958835  45.3838529  40.5907432  41.9317832
  46.4752934  40.9139012  41.4565617  45.2290083  40.3338359  43.2760316
  44.2932698  40.1545096  43.6407527  46.3777175  40.3406649  44.1858885
  46.9451148  41.2435193  43.9471828  45.8960709  40.3154674  45.6421768
  45.0498835  41.0023788  45.7633576  45.5110258  39.3151460  45.8830884
  46.9756529  40.6801237  46.6607633  47.8431352  40.0218644  46.5425123
  46.5717987  40.4831048  47.6625653  47.4501972  42.1340535  46.6599002
  48.4592558  42.3850402  47.3933662  46.8180251  42.9726530  45.9521352
  47.2855151  39.1186213  43.8840377  48.4967012  39.1051840  44.1174703
  46.6345297  38.0056584  43.3923289  45.6163223  38.0222613  43.3458862
  47.3625885  36.8062863  42.9778195  48.0337274  36.5334167  43.7968065
  46.3979728  35.6655791  42.6348126  45.7023846  35.5089036  43.4681815
  45.7723573  35.9346524  41.7766950  47.0943711  34.3575926  42.3476984
  47.5243307  33.5398317  43.3995286  47.3345360  33.8228971  44.4345054
  48.2218511  32.3640208  43.1328917  48.5687235  31.7431512  43.9560292
  48.4840994  31.9873981  41.8182750  49.0215577  31.0647287  41.6122148
  48.0505315  32.7893350  40.7672065  48.2617950  32.5005603  39.7415833
  47.3565156  33.9692359  41.0277615  47.0325519  34.5909124  40.1933750
  48.2470490  37.1631639  41.7631142  49.3826847  36.7068899  41.6183737
  47.6657648  37.9600202  40.8073352  46.7187416  38.2965937  40.9657916
  48.3532519  38.3188200  39.5685514  48.8609901  37.4164111  39.2093663
  47.3615054  38.8188996  38.5165313  46.6246974  39.4922993  38.9670608
  47.8789913  39.4007754  37.7431653  46.6755666  37.6330356  37.8545353
  46.3408756  36.9195189  38.6180678  47.4160503  37.1148562  37.2378969
  45.4905192  37.9477680  36.9673459  45.2663297  39.1551132  36.6444936
  44.8080702  36.9372895  36.6045284  49.4690996  39.3595507  39.7719783
  50.4302643  39.4383500  38.9989866  49.2685824  40.2648648  40.7856569
  48.4029208  40.2141462  41.3209836  50.2483154  41.3029693  41.0774176
  50.6013166  41.7048445  40.1204472  49.6653372  42.4238198  41.9579474
  48.7829612  42.0708945  42.5058318  50.3989370  42.7051470  42.7257340
  49.3108971  43.7029020  41.1692758  50.2132317  44.0476161  40.6477585
  48.2161538  43.4825637  40.1257198  48.4888784  42.7024490  39.4083522
  47.2694553  43.2023756  40.5960098  48.0407618  44.4016231  39.5563820
  48.8814729  44.8082549  42.1375665  47.9849324  44.5197725  42.6967856
  49.6770965  45.0239208  42.8591185  48.6626030  45.7348494  41.5975697
  51.5030536  40.7118750  41.7681046  52.6173503  41.2295135  41.6236260
  51.2757119  39.6979881  42.6764400  50.3279187  39.3374606  42.7696380
  52.3485933  39.1503540  43.5003796  53.2423623  39.7749175  43.3850826
  51.9451190  39.1522390  44.9837532  51.0141062  38.5901626  45.1153369
  52.7109652  38.6294160  45.5723148  51.7563777  40.5606139  45.5470495
  50.9792277  41.0929633  44.9846885  52.6795208  41.1403210  45.4319954
  51.3542611  40.5125437  47.0152037  52.1325542  40.0702486  47.6473350
  50.4628513  39.8896561  47.1423593  51.0111572  41.8455669  47.5136902
  50.0089826  42.0913456  47.5622073  51.8529591  42.7775531  47.9722709
  53.1749217  42.5903460  47.9930214  53.8002475  43.3084909  48.3348161
  53.5911258  41.7306459  47.6647307  51.3626315  43.9358721  48.4211828
  51.9655186  44.6667861  48.7749128  50.3631125  44.1010966  48.4104805
  52.7662613  37.7123947  43.1076363  53.9497589  37.3872704  42.9629199
  51.7530118  36.7795456  43.1448921  50.7896206  37.0850327  43.0290080
  52.0147251  35.3573644  43.3730055  53.0173573  35.2775359  43.8123883
  50.9769955  34.7374227  44.3201799  49.9678917  34.9873732  43.9761839
  51.0333558  33.6426668  44.2938532  51.1423556  35.1690342  45.7623042
  52.2154958  34.6834213  46.5263247  52.9328844  33.9883297  46.0898076
  52.3798465  35.0822924  47.8532794  53.2166389  34.7008999  48.4339646
  51.4691341  35.9642364  48.4226050  51.6658360  36.3329379  49.7224267
  50.9474622  36.9483816  49.9910324  50.3936341  36.4507895  47.6853155
  49.6748307  37.1389092  48.1252076  50.2303283  36.0504775  46.3570074
  49.3871686  36.4401690  45.7899083  52.0849234  34.5101884  42.0911666
  52.6851409  33.4311991  42.0726441  51.4190186  34.9701466  40.9772958
  50.8737016  35.8320238  41.0595152  51.4196496  34.2186799  39.7105273
  51.0606443  33.2082718  39.9335171  50.5492311  34.8907361  38.6311469
  49.5952999  35.2106036  39.0636074  51.0524867  35.7973484  38.2716863
  50.2534001  33.9398864  37.4578593  49.4480325  33.2593238  37.7475704
  51.1239447  33.3115966  37.2546526  49.9114917  34.6407812  36.1440361
  50.1423921  33.9389891  35.3353762  50.5153355  35.5445495  36.0182012
  48.4918761  34.9984806  36.0333623  47.8858764  34.9237017  36.8420566
  47.9010467  35.3386063  34.8678598  48.5921505  35.4058960  33.7264762
  49.5865361  35.2324650  33.6946662  48.1446590  35.6644157  32.8575200
  46.5984015  35.6216878  34.8271867  46.1447221  35.8611623  33.9559973
  46.0110557  35.6767201  35.6561562  52.8770119  34.0950173  39.1800373
  53.2399191  33.2046768  38.4117345  53.7225170  35.1137790  39.5631311
  53.3517321  35.8263110  40.1895604  55.1063747  35.2193381  39.1034963
  55.1063227  34.9813300  38.0343129  55.6106584  36.6525212  39.3323921
  54.8044342  37.3586328  39.0886506  55.8472006  36.8024645  40.3934533
  56.8303466  37.0105173  38.4765226  56.6234577  36.7948444  37.4218875
  57.6939915  36.4013768  38.7618390  57.2023465  38.4869978  38.6185201
  57.4605714  38.7024898  39.6605225  56.3578727  39.1075538  38.3040806
  58.3601012  38.8123899  37.7739296  58.8118948  38.0768502  37.2397078
  58.8839855  40.0427880  37.6324281  58.3855117  41.0975086  38.2799175
  58.7867230  42.0187006  38.1652841  57.5980060  41.0107404  38.9065737
  59.9326357  40.2239180  36.8239439  60.3441612  39.4538203  36.3131579
  60.3455412  41.1395859  36.6998381  56.0448624  34.1818098  39.7947971
  57.1903318  33.9634296  39.3873860  55.5498670  33.5895996  40.9378757
  54.5992940  33.8164331  41.2311118  56.3110205  32.6345930  41.7472389
  57.3815783  32.8352098  41.5917557  55.9777632  32.8198140  43.2233676
  56.1395579  33.8571456  43.5339263  54.9320490  32.5668349  43.4301342
  56.6011525  32.1733485  43.8505758  56.0839155  31.1471097  41.3593952
  56.7939288  30.2391448  41.8036054  54.9806518  30.8962757  40.5766809
  54.4732613  31.6960534  40.2075476  54.5274229  29.5504657  40.2018250
  54.9977062  28.8265219  40.8782843  53.0141737  29.3868569  40.4179684
  52.4644536  30.1861194  39.9058772  52.6693047  28.4472934  39.9846327
  52.6795806  29.3686443  41.9020320  53.1737576  28.3525496  42.7402531
  53.7393919  27.5186371  42.3269821  52.9760269  28.4077036  44.1203551
  53.3792568  27.6240891  44.7598111  52.2623208  29.4643653  44.6786691
  52.1109065  29.5141861  45.7551655  51.7229656  30.4484279  43.8537097
  51.1472738  31.2604252  44.2891972  51.9277027  30.3979455  42.4725656
  51.5169852  31.1869891  41.8474086  55.0071373  29.1869297  38.7766584
  55.4339648  30.0123437  37.9673451  54.8636728  27.8488272  38.4539428
  54.5447531  27.1938348  39.1636499  55.1413345  27.3377472  37.1104003
  56.0942105  27.7561765  36.7659046  55.2065560  25.8009577  37.0620578
  54.2104418  25.3461412  37.0602208  55.7396003  25.4226055  37.9421456
  55.9267858  25.3173277  35.9171836  56.0920632  24.3599150  36.0777149
  54.0136817  27.8196497  36.1686030  52.8480704  27.9815444  36.5385885
  54.4080563  27.9930097  34.8588393  55.3848207  27.8545519  34.6062571
  53.4596355  28.3533051  33.8073303  52.6977935  29.0069071  34.2426168
  54.1680122  29.0536609  32.6606560  54.9842682  28.4297767  32.2734212
  54.6171359  29.9904883  33.0111516  53.2012334  29.3684851  31.5332961
  51.9624687  29.4283736  31.7928581  53.7207802  29.5294555  30.3858173
  52.8215359  27.0293928  33.3240662  53.4708897  26.1287479  32.7849230
  51.4787110  26.9187074  33.5932725  51.0086980  27.6814015  34.0749139
  50.6884745  25.7636057  33.1970333  51.3552383  24.9030708  33.0852355
  49.5975832  25.4370814  34.2193146  49.0405448  26.3548681  34.4464882
  48.8763409  24.7396014  33.7762974  50.1064635  24.8266356  35.5354570
  50.8361822  25.5067699  35.9864915  48.9289586  24.6718311  36.4957188
  48.4562633  25.6410485  36.6837501  48.1651015  24.0029731  36.0883353
  49.2643211  24.2587826  37.4514907  50.7775100  23.4662353  35.3495903
  50.1197654  22.7661313  34.8246576  51.7065449  23.5560740  34.7823821
  51.0360583  23.0239086  36.3178666  50.0476238  25.9572101  31.7964746
  49.4689308  25.0335128  31.2152315  50.1236857  27.2183262  31.2403354
  50.6389512  27.9570278  31.7346100  49.4906523  27.5249331  29.9478985
  48.5792475  26.9147379  29.8842974  49.1390533  29.0228694  29.7544511
  48.6587325  29.1459328  28.7753187  48.1855563  29.5656433  30.8129056
  47.2273884  29.0428465  30.7863954  48.6113546  29.4839519  31.8182038
  47.9940549  30.6306459  30.6417111  50.3001055  29.8699358  29.7275745
  50.7948348  29.7124891  30.5726801  50.3717238  27.0815475  28.7520995
  49.9051274  26.9144528  27.6181352  51.7198362  26.9327049  29.0189178
  52.0655403  27.1900725  29.9405384  52.6648005  26.4401903  27.9978959
  52.3387285  26.8539674  27.0330050  54.1114536  26.8402461  28.2979897
  54.8040005  26.3071711  27.6358190  54.3952377  26.6007383  29.3298950
  54.3268972  28.2435957  28.0748420  53.9651685  28.7010089  28.8793875
  52.5759185  24.8957487  27.8771479  53.0509302  24.2739712  26.9227713
  51.9813652  24.2549204  28.9485780  51.6744667  24.8227737  29.7340282
  51.7391335  22.8102845  28.9984663  52.4549033  22.3167266  28.3298855
  51.9744818  22.2883577  30.4192539  51.3549441  22.8381179  31.1384971
  51.6678672  21.2382316  30.4959335  53.4528726  22.4111200  30.7989406
  53.8036887  23.4424992  30.6839885  54.0731914  21.7895725  30.1412117
  53.6890153  21.9581296  32.2193566  53.7165585  20.7751729  32.5557889
  53.8636693  22.9640408  33.1222568  54.0282169  22.7517857  34.1003293
  53.8376589  23.9495486  32.8686590  50.3360751  22.4149346  28.4617729
  49.9756996  21.2354364  28.3819961  49.5100632  23.4526364  28.0994632
  49.8614757  24.4018315  28.1862496  48.1506226  23.2529908  27.5971846
  48.0813751  22.2359995  27.1997334  47.1283592  23.4383002  28.7230438
  47.3950009  22.7664507  29.5459043  47.2099598  24.4552653  29.1285821
  45.6606604  23.1755284  28.3211306  45.3625266  23.8933717  27.5483782
  45.4351184  21.7659493  27.7710202  45.9285350  21.6332500  26.8029747
  45.8190016  21.0048344  28.4580310  44.3686451  21.5738035  27.6177113
  44.7525894  23.4019782  29.5297702  44.9670930  22.6859423  30.3298670
  44.8888755  24.4089678  29.9319951  43.7007143  23.2923062  29.2474692
  47.9287915  24.2514843  26.4441700  47.4462428  25.3739594  26.5870350
  48.3845487  23.7784820  25.2308315  48.8345071  22.8674151  25.2005074
  48.2273813  24.5216224  23.9762373  48.4238738  25.5817991  24.1695691
  49.1635004  23.9920353  22.8888498  48.9127961  22.9549945  22.6305117
  50.1901924  23.9645259  23.2792853  49.1433403  24.8184419  21.6447317
  48.1282631  24.6934154  20.7215375  48.4336824  25.5219088  19.7450250
  47.8622408  25.6920893  18.8404377  49.6083213  26.1774164  19.9909461
  50.0527277  26.8517428  19.3767444  50.0622830  25.7499206  21.2110351
  50.9860990  26.1218709  21.6353886  46.7512480  24.3081484  23.5869966
  46.3028190  23.2251347  23.1961389  45.9321052  25.3876725  23.8555979
  46.3408331  26.2383371  24.2333906  44.4910770  25.3385755  23.6236016
  44.1534917  24.3811782  24.0305617  43.7593633  26.5128549  24.3213388
  44.1309637  26.5699771  25.3542300  44.0592376  27.8699476  23.6658744
  45.1298617  28.0178983  23.5088825  43.5535903  27.9752359  22.7016290
  43.7040745  28.6832041  24.3057401  42.2302088  26.3312590  24.3825451
  41.7714384  27.2603044  24.7393553  41.8274829  26.1554023  23.3796258
  41.7834078  25.2133027  25.3083488  42.1193702  24.2395210  24.9501638
  42.1672226  25.3630354  26.3222642  40.6895652  25.1880653  25.3603629
  44.2696610  25.3487579  22.0904727  44.8965190  26.0790074  21.3204216
  43.3133029  24.4710628  21.6578026  42.8417470  23.8683628  22.3395509
  42.9224348  24.2804676  20.2578477  42.9729810  25.2460595  19.7483820
  43.8814332  23.2847181  19.5432955  44.8675215  23.7636456  19.4917740
  44.0620664  21.9454507  20.2485591  44.5183353  22.0690372  21.2332037
  43.1106004  21.4192385  20.3535077  44.7154799  21.2864060  19.6644283
  43.4924865  23.0164247  18.1898628  44.2255912  22.5013037  17.7829699
  41.4406761  23.8491025  20.3068089  40.9650778  23.3119647  21.3205245
  40.6364081  24.0311419  19.2046761  40.9362351  24.7524434  17.9729761
  40.7868063  25.8181189  18.1778487  41.9550803  24.6222837  17.6221374
  39.8943811  24.2445943  16.9941060  39.7163440  24.9400983  16.1686589
  40.2082240  23.2815495  16.5756429  38.6670540  24.0499758  17.8784956
  37.9368742  23.3711614  17.4264387  38.1782866  25.0192929  18.0318472
  39.2475181  23.5500959  19.2023810  38.7266642  23.9914802  20.0570389
  39.0868400  22.0161768  19.3408330  37.9889049  21.4998939  19.5726011
  40.2376359  21.2836631  19.1612823  41.0731191  21.7713790  18.8467078
  40.3303090  19.8523585  19.3942089  39.3595903  19.3898972  19.1910745
  41.0685844  19.4573196  18.6890971  40.7604061  19.4305989  20.8173313
  40.9390131  18.2437902  21.1119439  40.8914052  20.4328169  21.7517848
  40.7572694  21.4024636  21.4678010  41.2112358  20.1611898  23.1641570
  41.9906853  19.3892532  23.1765455  41.6976399  21.4289845  23.9055399
  40.9032955  22.1823341  23.9169560  42.1493480  21.1605039  25.3358409
  41.3275272  20.8217430  25.9685925  42.9479728  20.4109240  25.3547474
  42.5689256  22.0664792  25.7850339  42.8148143  22.0304224  23.2233714
  42.4910756  22.2836852  22.3299486  39.9195702  19.6246924  23.8279261
  38.7982803  20.0791819  23.5755822  40.1163335  18.6087124  24.7378628
  41.0639085  18.2960189  24.9415644  39.0260939  17.9537846  25.4630469
  38.0693605  18.2595766  25.0305802  39.1742096  16.4413354  25.3441773
  39.2464399  16.1378750  24.2948253  40.0772658  16.0897266  25.8571274
  38.3195361  15.9189525  25.7850210  39.0260215  18.3947129  26.9478123
  39.9161456  19.0865393  27.4511286  37.9728433  17.9097853  27.7016385
  37.2556392  17.3390591  27.2590463  37.8511466  18.2049131  29.1391202
  37.9857162  19.2842304  29.2687011  36.4947657  17.7323341  29.7003936
  35.6837559  18.2997839  29.2289417  36.3313607  16.6873375  29.4041405
  36.3480075  17.8450277  31.2070973  36.5168722  19.0718242  31.8637168
  36.7349345  19.9717489  31.2956321  36.4488935  19.1545231  33.2570358
  36.6035527  20.1100860  33.7518389  36.2068924  18.0070453  34.0014793
  36.1832156  18.1182416  35.3617189  36.5731634  17.3018838  35.7516684
  36.0071195  16.7827323  33.3708119  35.8105521  15.8797047  33.9447565
  36.0768268  16.7036345  31.9764714  35.9377948  15.7339400  31.4984340
  38.9891860  17.5031326  29.9077940  39.4781594  17.9578251  30.9442094
  39.3649382  16.2764098  29.4144366  38.9130339  15.9377322  28.5638880
  40.3423308  15.4382508  30.0941917  40.0290222  15.3449777  31.1411525
  40.4572861  14.0538378  29.4454644  40.5889921  14.1505024  28.3596069
  41.3608251  13.5580365  29.8219328  39.2643258  13.1483051  29.7633764
  39.0770780  13.1347707  30.8427160  39.5087208  12.1216923  29.4624126
  37.9887929  13.5235411  29.0322820  37.9400812  14.2470688  28.0389343
  36.8586444  12.9670585  29.5523959  35.9529786  13.1493010  29.1320376
  36.8696442  12.3587070  30.3651938  41.7287665  16.1294343  30.0969598
  42.5642903  15.9376372  30.9816648  42.0028424  16.9082832  28.9961612
  41.3018634  16.9796284  28.2630313  43.2722115  17.6251166  28.8354346
  44.0799672  16.9144803  29.0423226  43.4027093  18.1986852  27.4189791
  44.4151083  18.5800731  27.2433618  42.7103388  19.0339261  27.2778628
  43.0987608  17.2301439  26.4015956  43.6078320  16.4213522  26.6360704
  43.3561765  18.7951994  29.8415346  44.4213961  19.2032238  30.3093127
  42.1588717  19.4294319  30.0853794  41.3319797  19.0801839  29.6045515
  42.0168349  20.5657675  31.0002143  42.8654534  21.2411435  30.8417718
  40.6830840  21.2772610  30.7402384  40.6569848  21.6174552  29.6966404
  39.8493339  20.5701060  30.8235609  40.4031679  22.4596101  31.6348481
  41.0264955  23.6932069  31.4086012  41.7258820  23.8173015  30.5832976
  40.7512209  24.7803859  32.2359643  41.2398546  25.7355940  32.0632084
  39.8510707  24.6481662  33.2909958  39.6582740  25.4953576  33.9425057
  39.2196289  23.4284944  33.5212740  38.5208842  23.3208791  34.3479999
  39.5030941  22.3347635  32.7042543  39.0119077  21.3833110  32.9035503
  42.1098412  20.0314365  32.4447478  42.7785005  20.5938066  33.3161040
  41.3588597  18.9124765  32.7200754  40.8264295  18.4849304  31.9603396
  41.2403605  18.3484574  34.0661758  40.8574896  19.1462273  34.7151760
  40.2903740  17.1387935  34.0324859  39.3642259  17.4248986  33.5197261
  40.7382177  16.3373723  33.4316231  39.9178839  16.5963435  35.4085266
  39.5249843  17.4147158  36.0152898  40.8024805  16.1993328  35.9200972
  38.8696625  15.4849339  35.3621099  38.9140823  14.6672069  34.3940069
  38.0442103  15.4563812  36.3304561  42.6326543  17.9278435  34.5862495
  42.9628472  18.0518378  35.7671865  43.4457319  17.3037080  33.6641206
  43.1172378  17.2371781  32.7003839  44.7321535  16.7165123  34.0345093
  44.5838589  16.1851941  34.9814458  45.2361761  15.7504365  32.9600161
  45.1489129  16.2128892  31.9688185  46.3052870  15.5464090  33.1034373
  44.4813151  14.4200563  33.0023040  43.3991610  14.5852509  33.0327531
  44.7527884  13.8680292  33.9111601  44.7964687  13.5402141  31.8084071
  45.6606044  13.7775014  30.9668814  44.0364784  12.4085551  31.7378696
  43.3225235  12.1845260  32.4241054  44.1667691  11.7432716  30.9826027
  45.8117082  17.7881107  34.3107853  46.7696143  17.5647992  35.0575395
  45.6974637  18.9615121  33.5961922  44.9227387  19.0589089  32.9446333
  46.6464093  20.0686716  33.7640677  47.6256697  19.6330555  33.9982336
  46.7873861  20.9004057  32.4776113  45.7968927  21.2477692  32.1580564
  47.6884658  22.1218853  32.6826183  47.2639179  22.8110287  33.4165675
  48.6852382  21.8272236  33.0292306  47.8122862  22.6788841  31.7515099
  47.3961642  20.0428798  31.3580826  48.4241199  19.7503229  31.5994467
  46.8264726  19.1257262  31.1890981  47.4204976  20.5950059  30.4137238
  46.2444109  20.9029892  35.0029258  47.0809850  21.4870254  35.6993500
  44.8950183  21.0353309  35.2484522  44.2251539  20.6371058  34.5885670
  44.4086944  21.7555526  36.4298966  44.9542397  22.7055718  36.4898361
  42.8872601  21.9948696  36.3629555  42.3850952  21.0593984  36.0860655
  42.3063965  22.4555415  37.6989737  42.3980124  21.6795173  38.4614138
  42.8140064  23.3546291  38.0623945  41.2417736  22.6868066  37.5965155
  42.5389087  23.0569150  35.3216717  42.8835467  24.0467181  35.6370628
  42.9753504  22.8443387  34.3436993  41.4551431  23.1132469  35.2044850
  44.7845108  20.9397158  37.6905636  45.0485650  21.4783664  38.7676165
  44.7289492  19.5680042  37.5586764  44.4556865  19.1845397  36.6528616
  44.9803329  18.6595098  38.6785881  44.3246421  18.9839930  39.4959749
  44.7635246  17.1906303  38.3032694  45.4201285  16.5337740  38.8903427
  45.0079514  17.0124953  37.2519548  43.3572047  16.7064853  38.5767506
  42.4973357  17.3348906  39.1900085  43.0986510  15.4499913  38.1071149
  42.1872223  15.0269199  38.2469485  43.7867489  14.8943844  37.6095727
  46.4185877  18.7808442  39.2349470  46.7286680  18.3139838  40.3341451
  47.3390530  19.4098533  38.4247575  47.0446761  19.7186660  37.5037287
  48.7249926  19.6283704  38.8328307  49.1010234  18.6750181  39.2175037
  49.6082719  20.0911287  37.6722074  49.2028466  21.0069695  37.2249815
  50.5958710  20.3711773  38.0596721  49.7410640  19.0150170  36.5967188
  48.8696978  19.0263414  35.9363260  49.7902288  18.0133462  37.0390800
  51.0229823  19.2562600  35.8104921  52.1052803  18.8991377  36.3753361
  50.8973596  19.7683116  34.6570802  48.8401035  20.6396148  40.0003101
  49.8384340  20.7172326  40.7231398  47.7880091  21.5246255  40.1395163
  47.0124696  21.4763964  39.4783428  47.7450278  22.5250416  41.2127270
  48.7422700  22.9651454  41.3212378  46.5940042  23.5340901  40.9972112
  45.6482662  22.9809296  41.0237061  46.5538407  24.2175805  41.8566109
  46.6043634  24.3557650  39.7048522  46.7031958  23.6948611  38.8364075
  45.2915802  25.1294985  39.5558697  44.4407064  24.4445291  39.5122135
  45.1342060  25.8150505  40.3964694  45.2895252  25.7196611  38.6333943
  47.7618409  25.3303070  39.7072193  47.7559352  25.9651168  40.5998243
  48.7012157  24.7779042  39.6736316  47.7158517  25.9810388  38.8318942
  47.3893174  21.8564642  42.5660667  47.6978972  22.3532445  43.6511418
  46.5410861  20.7779682  42.4572509  46.4283274  20.3605371  41.5378828
  45.7829814  20.2025149  43.5685065  45.9132150  20.8477896  44.4464630
  44.2859998  20.1037263  43.2154401  44.1613903  19.4688371  42.3278134
  43.7322493  19.5965440  44.0164966  43.6157665  21.4398359  42.9793159
  43.4083272  22.3232824  44.0441793  43.7601919  22.0631451  45.0383030
  42.7405951  23.5329208  43.8471037  42.5528596  24.1972082  44.6876414
  42.3140522  23.8933479  42.5740336  41.7974683  24.8368842  42.4171312
  42.5334457  23.0330581  41.5033506  42.1888137  23.3107998  40.5101067
  43.1691160  21.8059770  41.7060653  43.3141249  21.1410657  40.8575876
  46.3021548  18.8097012  44.0010627  45.6232529  18.0220546  44.6686541
  47.6376922  18.5635362  43.7566705  48.1726720  19.2718557  43.2589545
  48.2833298  17.3110249  44.1714770  47.5727532  16.4975669  43.9769057
  49.6081639  17.0911081  43.4239263  50.2610934  17.9599245  43.5712085
  50.1359907  16.2300448  43.8533957  49.3942055  16.8429379  41.9285248
  48.8978260  17.7093253  41.4829395  48.7287060  15.9804812  41.8039263
  50.6878859  16.5753474  41.1589136  50.4102187  16.1794817  40.1794116
  51.3083808  15.8335123  41.6711555  51.4820169  17.8040764  40.9921351
  51.5550331  18.4446986  41.7754581  52.0658453  18.2303470  39.8578721
  52.0468435  17.5204685  38.7318977  51.6831536  16.5812889  38.6899884
  52.3299693  17.9543274  37.8457824  52.6671529  19.4223195  39.8362627
  53.1155804  19.7566536  38.9916222  52.6847963  20.0235934  40.6504981
  48.5592940  17.2633851  45.6942414  48.8110150  16.2131796  46.2848064
  48.5741038  18.4868500  46.3211793  48.4283257  19.3130443  45.7457510
  48.7553408  18.6656281  47.7691460  49.0280336  17.6996767  48.2086235
  49.8435594  19.7030619  48.0042551  49.5510692  20.6647856  47.5643382
  50.7690773  19.4004167  47.4982754  50.1474697  19.8662000  49.4852620
  50.4273247  18.8196455  50.1431631  50.1272275  21.0554361  49.9361296
  47.4071547  19.0728174  48.4315457  47.3247360  19.6310817  49.5298070
  46.2792633  18.6772578  47.7499105  46.3850148  18.2012833  46.8569050
  44.9377818  18.9303506  48.2387178  44.2712820  18.1943521  47.7799661
  44.9065721  18.8165531  49.3265680  44.4580585  20.3400636  47.8688680
  45.1714272  21.1967085  47.3354455  43.1478551  20.5864210  48.2057598
  42.6240609  19.8783174  48.7163145  42.4768029  21.8457554  47.8963218
  42.9502660  22.2801252  47.0140109  40.9755836  21.6199356  47.6227672
  40.5128672  21.2265265  48.5325687  40.2579643  22.9169859  47.2460908
  40.2807859  23.6404107  48.0650539  40.7218651  23.3846419  46.3719404
  39.2051158  22.7280111  47.0105243  40.7444353  20.5868034  46.5116546
  41.2039231  20.9039812  45.5704309  41.1562543  19.6079078  46.7767838
  39.6725949  20.4458471  46.3329523  42.7138428  22.8149009  49.0845381
  42.7309951  22.4503683  50.2601838  42.8608872  24.1331744  48.7129700
  42.9320935  24.3702909  47.7271528  42.8801415  25.2549356  49.6584932
  42.0957169  25.0419909  50.3908282  44.1937187  25.3990015  50.4246610
  44.5269857  24.4227065  50.7970506  44.0305997  26.0370127  51.3033116
  45.3268703  26.0329178  49.6500594  45.1975872  26.6584705  48.6027658
  46.5518769  25.9030637  50.2375402  46.6962305  25.4147802  51.1148629
  47.3779777  26.3029565  49.8001281  42.4243339  26.5195385  48.8949011
  42.2855338  26.5318292  47.6656507  42.1697744  27.6350750  49.6585637
  42.3564761  27.6325584  50.6587488  41.5605185  28.8308124  49.0611316
  40.6937271  28.4830813  48.4858223  41.1551494  29.8696432  50.1136432
  42.0327855  30.1355004  50.7172554  40.8383975  30.7976916  49.6206570
  40.0431639  29.4310281  51.0232315  40.1409619  29.2217733  52.3854518
  40.9849225  29.2963681  53.0625124  38.9018340  28.8926632  52.8697291
  38.6852794  28.6964542  53.8409017  37.9890811  28.8710922  51.8392890
  36.6182791  28.5918513  51.8614581  36.1002311  28.3519379  52.7860406
  35.9309525  28.6314253  50.6458957  34.8635143  28.4252483  50.6323838
  36.5847767  28.9423025  49.4572639  36.0263866  28.9728414  48.5230140
  37.9539757  29.2270199  49.4546253  38.4451858  29.4813048  48.5176659
  38.6763712  29.1910419  50.6668350  42.4903046  29.5342384  48.0503523
  42.0538025  30.2403082  47.1389795  43.8395221  29.3996932  48.2754649
  44.1600682  28.8330447  49.0552781  44.8248818  30.0479558  47.4217321
  44.5424914  31.0945551  47.2804958  45.7970516  29.9877049  47.9187148
  44.9322207  29.3689968  46.0478463  45.2475096  29.9798131  45.0255048
  44.7577141  28.0027017  46.0636607  44.5872433  27.5527447  46.9652256
  44.8224541  27.1857236  44.8555462  45.6229818  27.5817489  44.2192747
  45.1040286  25.7242604  45.2176538  44.3283253  25.3675079  45.9051639
  45.0478086  25.1004349  44.3193275  46.4858297  25.5433767  45.8475195
  46.7245042  26.3849094  46.5034640  47.2417279  25.5408785  45.0572831
  46.6061048  24.2541249  46.6494700  46.6639093  23.3993289  45.9698124
  45.7419811  24.1431420  47.3107287  47.8147035  24.2845870  47.4806585
  48.4289425  25.0954814  47.4728082  48.1617174  23.3295349  48.3515878
  47.4079434  22.2496741  48.5358470  47.6407376  21.5726590  49.2538473
  46.5659121  22.0784904  47.9934002  49.2853368  23.4503933  49.0512239
  49.6470019  22.6462307  49.5762895  49.8455159  24.2961076  48.9933826
  43.5101247  27.2991057  44.0504685  43.4631473  27.1018184  42.8329921
  42.3774313  27.5664643  44.7901942  42.4570962  27.5847223  45.8067974
  41.0788586  27.8086042  44.1519793  40.9147740  27.0116607  43.4182264
  39.9271109  27.8346344  45.1863785  40.2358889  28.4391460  46.0475631
  38.6530816  28.4669986  44.6104899  38.8125348  29.5168809  44.3436172
  38.3133896  27.9320669  43.7171190  37.8363125  28.4582570  45.3383613
  39.6262268  26.3970415  45.6718644  39.1238028  25.8376897  44.8761304
  40.5593240  25.8624103  45.8753226  38.7647737  26.3385015  46.9258427
  39.2815511  26.7889296  47.7769536  37.8093106  26.8503016  46.7959203
  38.5447023  25.2985971  47.1811022  41.2100032  29.1326589  43.3578325
  40.7227445  29.2703280  42.2344068  41.8554158  30.1702600  43.9904900
  42.1988612  30.0207984  44.9386026  42.0371733  31.4802996  43.3471275
  41.0618810  31.7819781  42.9460876  42.5413730  32.5191760  44.3718224
  43.3636404  32.0842203  44.9525107  43.0616706  33.8023072  43.7229312
  43.9520001  33.6132622  43.1153899  42.2973199  34.2579597  43.0851264
  43.3454072  34.5321553  44.4882372  41.4186782  32.8995873  45.3439488
  40.6480515  33.4896522  44.8404382  40.9285672  32.0219741  45.7720845
  41.8122291  33.5011972  46.1709701  42.9880697  31.3376746  42.1266385
  42.8680396  32.0284154  41.1094429  44.0297118  30.4481215  42.2767818
  44.1433391  29.9818748  43.1748959  44.9962728  30.2031676  41.2076217
  45.3820118  31.1761136  40.8870415  46.1215727  29.3120816  41.6907065
  46.5896003  29.7382804  42.5794791  45.7659253  28.3080828  41.9419743
  46.8861355  29.1999972  40.9203899  44.3243640  29.5379685  39.9858863
  44.7457553  29.6848937  38.8352115  43.2859545  28.6883524  40.2808343
  43.0651018  28.5453603  41.2659167  42.5100873  27.9633104  39.2664211
  43.2272522  27.4841973  38.5894498  41.6373504  26.8926988  39.9378509
  42.2513309  25.9959358  40.0994621  41.3614882  27.2044789  40.9489563
  40.3746103  26.4850148  39.2241247  40.4196168  25.6567022  38.0992875
  41.3738945  25.3097469  37.7070158  39.2386585  25.2585844  37.4754569
  39.2772544  24.5967648  36.6124632  38.0093454  25.7003279  37.9615834
  37.0881646  25.3797853  37.4860117  37.9535802  26.5503754  39.0616245
  36.9934466  26.9033982  39.4340495  39.1321493  26.9389481  39.6937726
  39.0735372  27.5967490  40.5596298  41.6996717  28.9660624  38.4147421
  41.5061238  28.8012032  37.2054817  41.1496217  30.0281995  39.0980069
  41.2957262  30.0913937  40.1025470  40.3512384  31.0381898  38.4038075
  39.6692328  30.5034593  37.7335854  39.5622254  31.9386074  39.3636469
  40.1568654  32.1796974  40.2546575  39.3439813  32.9027113  38.8942876
  38.2403996  31.3255149  39.7768396  37.1337909  31.3755653  38.9194638
  37.2064404  31.8778094  37.9554244  35.9207363  30.7943974  39.2954590
  35.0634758  30.8491678  38.6329503  35.7993021  30.1482003  40.5221227
  34.8520768  29.6980656  40.8123797  36.8894941  30.0950592  41.3819362
  36.7987304  29.5970551  42.3429928  38.0975962  30.6914981  41.0161523
  38.9242353  30.6735608  41.7185063  41.2639837  31.8863757  37.4917408
  40.9163613  32.2341096  36.3603480  42.4653754  32.2868265  38.0350293
  42.6823494  32.0260020  38.9981522  43.4216691  33.0997253  37.2709908
  42.8457110  33.9048729  36.7988737  44.5292197  33.6642086  38.1700955
  45.3662929  34.0575703  37.5833451  44.9311150  32.8875662  38.8299134
  44.0414423  34.7313854  39.0009872  43.8940223  35.4912235  38.3914978
  44.0716021  32.2956341  36.1226522  44.5328339  32.8430532  35.1179311
  44.1798113  30.9384146  36.3219479  43.9063689  30.5561843  37.2263308
  44.6975556  30.0288481  35.2917199  45.6209976  30.4681009  34.8964203
  44.9792970  28.6236956  35.8555577  45.7556667  28.6886204  36.6259401
  44.0744277  28.2678315  36.3618681  45.4159732  27.5661851  34.8626190
  46.2716396  27.8520190  33.7921971  46.6796098  28.8504605  33.6470870
  46.5974129  26.8623733  32.8645189  47.2373345  27.0961637  32.0198571
  46.1120840  25.5690964  33.0140672  46.3669705  24.8065506  32.2804783
  45.3170244  25.2548802  34.1075600  44.9626641  24.2356647  34.2378576
  44.9691230  26.2460454  35.0276199  44.3345580  25.9821261  35.8730286
  43.6853683  29.9559337  34.1283487  44.0304749  29.9766518  32.9430562
  42.3686758  29.7977669  34.4985728  42.1232358  29.7349256  35.4857360
  41.3210946  29.6811771  33.5021439  41.5875607  28.8873393  32.7982487
  40.3986294  29.4272414  34.0208236  41.1263930  30.9923309  32.7317212
  40.7335779  31.0297087  31.5633727  41.3530560  32.1346799  33.4674545
  41.5515959  32.0410195  34.4629869  41.2774622  33.4620490  32.8891995
  40.3368321  33.5573564  32.3430406  41.3112052  34.1894570  33.7034875
  42.4266201  33.7536585  31.9217357  42.3096361  34.5457745  30.9821982
  43.6217627  33.1357625  32.2144415  43.6780117  32.5597993  33.0505955
  44.8043227  33.2979406  31.3787914  44.9119125  34.3642790  31.1555811
  46.0559947  32.7865007  32.0739255  46.2203218  33.3135412  33.0176340
  45.9864846  31.7164824  32.2986817  46.9397620  32.9329700  31.4447267
  44.6156727  32.5572481  30.0430839  45.0975328  32.9871282  28.9917572
  43.9491815  31.3502452  30.1079503  43.6540190  31.0033285  31.0207706
  43.6843095  30.5656330  28.9034917  44.6146851  30.4946248  28.3304994
  43.1295830  29.1771522  29.2382458  42.2728143  29.2936239  29.9149738
  42.7320320  28.7122375  28.3254082  44.1531366  28.2188617  29.8702241
  44.6824514  28.7300362  30.6825963  43.4148340  27.0240442  30.4703145
  42.7010324  27.3583080  31.2287313  42.8643085  26.4670217  29.7051553
  44.1113076  26.3368423  30.9571902  45.1901218  27.7296222  28.8569116
  44.7123464  27.2307934  28.0069060  45.7932790  28.5561209  28.4722023
  45.8769258  27.0140125  29.3222352  42.6537803  31.2975100  28.0195366
  42.6200211  31.1638107  26.7940698  41.6753741  31.9958502  28.6943902
  41.7079804  32.0088719  29.7127468  40.6008667  32.6844009  27.9807223
  40.2641349  32.0225400  27.1715728  39.4272049  33.0633572  28.8781075
  38.7430814  33.7413460  28.3581169  39.7661755  33.5722361  29.7860977
  38.4712178  31.5839697  29.3567223  39.4177284  31.0507008  30.1535127
  41.1463981  33.9498964  27.2976809  40.6947036  34.3606927  26.2271579
  42.1255359  34.6351067  27.9802003  42.3807087  34.3218411  28.9170784
  42.7945930  35.8122232  27.4090363  42.0208070  36.5038940  27.0557265
  43.6974177  36.4885766  28.4676447  44.1700339  35.7146347  29.0853524
  44.8292218  37.3306228  27.8723533  45.5717737  36.7017016  27.3700388
  44.4449026  38.0492125  27.1453122  45.3560359  37.8871685  28.6544401
  42.8547757  37.3725439  29.3962060  42.4836020  38.2590409  28.8692383
  41.9901486  36.8329933  29.7929681  43.4522254  37.7148426  30.2473931
  43.5853607  35.3450809  26.1636406  43.6011176  35.9821951  25.1088803
  44.3408286  34.2107851  26.3460222  44.2906934  33.7364855  27.2489288
  45.2319024  33.6726931  25.3149249  45.7418965  34.5321058  24.8601921
  46.2707802  32.7667436  25.9909327  46.9131696  33.4162401  26.6022200
  45.7704942  32.1083229  26.7076063  47.1727971  31.9498298  25.0693324
  48.1475633  31.8384296  25.5636671  47.3619004  32.4875570  24.1337789
  46.7013501  30.5237203  24.7858498  45.8336282  30.0102336  25.5492344
  47.2566376  29.9436860  23.8002435  44.4400535  33.0077612  24.1554656
  44.9288458  32.8528208  23.0316833  43.1713241  32.5659881  24.4538565
  42.8781006  32.5871599  25.4292075  42.2693838  32.0325545  23.4277466
  42.8565172  31.3464128  22.8043005  41.0508103  31.3088785  24.0125239
  40.3417876  31.0526235  23.2229808  40.5182525  31.9325072  24.7380075
  41.4128758  30.0799573  24.6531964  42.0203534  30.3425370  25.3871643
  41.7540775  33.1710968  22.5204303  41.5795815  33.0243332  21.3073522
  41.4029210  34.3465377  23.1546076  41.5311363  34.4251502  24.1636477
  40.8392595  35.4827808  22.4089405  40.1111270  35.0756353  21.6973131
  40.1465646  36.4954565  23.3450531  40.8319536  36.7603621  24.1603376
  39.7356383  37.7901595  22.6343065  40.6068135  38.3448885  22.2766818
  39.0867426  37.5901827  21.7758539  39.1860801  38.4472214  23.3147655
  38.8850827  35.8791547  23.9538022  38.1123291  35.7200144  23.1941606
  39.0973927  34.9132989  24.4137957  38.4669565  36.5336258  24.7251893
  41.9526105  36.1409933  21.5621543  41.7152498  36.7085539  20.4916843
  43.2133379  36.1276565  22.1137498  43.3413735  35.6830804  23.0235591
  44.3595501  36.7770435  21.4598423  44.0093473  37.7840352  21.1591736
  45.5428194  36.8365978  22.4104380  46.0481583  35.8675045  22.4846458
  45.2310956  37.1196809  23.4221925  46.4768582  37.9162466  21.8941900
  46.0718109  39.1173235  21.9969516  47.6042178  37.5407986  21.4516112
  44.7641387  36.0397731  20.1514347  45.4438715  36.5641286  19.2668108
  44.3664735  34.7202849  20.0877296  43.8894953  34.3392883  20.9016378
  44.5729032  33.8474871  18.9294767  45.5026393  34.1444084  18.4297542
  44.7313989  32.3853512  19.3746034  44.0173045  32.1416885  20.1695566
  44.5140153  31.7128187  18.5389184  46.1640956  32.1017525  19.8420613
  46.8466321  32.2271290  18.9898239  46.4645642  32.8330746  20.6017222
  46.3100900  30.6905836  20.4124201  45.8665289  29.9580787  19.7275200
  45.7490279  30.6256562  21.3524519  47.7768806  30.3405968  20.6310986
  48.3115064  31.1303953  21.1679324  48.2831961  30.1446582  19.6812304
  47.8736564  29.1216798  21.4464200  47.5677531  29.3334335  22.4270421
  47.3019385  28.3402336  21.1121829  48.8360339  28.7851760  21.5354352
  43.4496416  33.9670858  17.8573809  43.5042947  33.3390237  16.7949991
  42.3553409  34.7242045  18.2065544  42.4074076  35.2696218  19.0632405
  41.1169435  34.8069349  17.4195190  40.4802054  35.4946887  17.9911311
  41.2997427  35.3693079  16.0051192  41.8651730  34.6641092  15.3844676
  40.3176692  35.4618552  15.5229980  42.0058362  36.7254591  15.9731071
  42.1019449  37.0403920  14.9258859  43.0260123  36.6169731  16.3597550
  41.3020132  37.8593569  16.7176358  40.0555422  37.7526347  16.9269737
  42.0333758  38.8430531  17.0551123  40.3408918  33.4583284  17.4449026
  39.5316011  33.1037257  16.5843873  40.4822331  32.7571502  18.6219165
  41.1066837  33.1402118  19.3345527  39.7816356  31.5152770  18.9613441
  39.1412821  31.2045153  18.1262096  40.7964177  30.4116705  19.2610088
  40.3387435  29.6299705  19.8765812  41.6310998  30.8261711  19.8372328
  41.2873510  29.7839498  17.9513954  41.2871013  30.5196247  17.1406425
  40.6114868  28.9775390  17.6475612  42.9883212  29.1215478  17.9985638
  42.9288538  28.1834135  19.5402812  42.8653339  28.8485568  20.4041375
  42.0846369  27.4916005  19.5356488  43.8521844  27.6104253  19.6174447
  38.8347138  31.8772331  20.1228069  38.8060148  31.3187196  21.2183647
  37.9341144  32.8681757  19.7748604  37.8968895  33.1523950  18.7970426
  37.0870184  33.5433588  20.7508492  37.7170989  33.7969040  21.6116299
  36.4485619  34.7873021  20.1290546  35.7582188  34.4938321  19.3270567
  35.8333335  35.2671551  20.8920632  37.4523800  35.7986641  19.5723994
  37.9759016  35.3849706  18.7043586  38.2029096  36.0448939  20.3292979
  36.7770259  37.0919797  19.1503169  35.6436201  37.4307515  19.4876328
  37.5338879  37.9030240  18.3613676  38.4750972  37.6702890  18.0324595
  37.1749383  38.7978682  18.0499547  35.9595753  32.6252615  21.2782716
  35.3534950  32.8516199  22.3270873  35.6207219  31.5783749  20.4503417
  36.1735884  31.4455426  19.6088691  34.4962431  30.6715571  20.7220084
  33.6415664  31.2898367  21.0234850  34.1558209  29.8490303  19.4537795
  35.0435225  29.2744434  19.1556643  33.0109133  28.8513773  19.6741271
  33.3071762  28.0437502  20.3503997  32.1253220  29.3458664  20.0879613
  32.7200420  28.3774338  18.7298743  33.7738565  30.7641061  18.2799850
  32.8823735  31.3533062  18.5145536  34.5802746  31.4559233  18.0190007
  33.5571560  30.1720371  17.3835452  34.8306092  29.7460536  21.9263097
  33.9669946  29.1322358  22.5573394  36.1730145  29.5693730  22.1969327
  36.8524039  30.1259169  21.6826624  36.6403467  28.6149327  23.1963031
  35.9639696  27.7501667  23.1743756  38.0684041  28.1396930  22.9059232
  38.7608343  28.9797998  23.0403817  38.3550184  27.3903963  23.6559824
  38.2734101  27.5502221  21.4959128  38.1519446  28.3505097  20.7547867
  39.6992591  27.0161094  21.3662503  40.4334424  27.7845237  21.6270016
  39.8582406  26.1544144  22.0229151  39.8956714  26.6977568  20.3384858
  37.2771992  26.4411586  21.1591042  37.3258747  25.6296552  21.8921785
  36.2490359  26.8153694  21.1269257  37.4874360  26.0227247  20.1709835
  36.5462491  29.1562207  24.6427518  36.7543201  28.4370854  25.6236773
  36.1853334  30.4757949  24.7827263  36.0378300  31.0288964  23.9425748
  36.0259276  31.1039374  26.0988478  36.9273794  30.8849105  26.6829350
  35.7916720  32.6233395  25.9672288  34.9725933  32.8019124  25.2585457
  35.3951065  33.2766256  27.2966192  34.4083075  32.9411767  27.6314981
  36.1177837  33.0564286  28.0860190  35.3403537  34.3628731  27.1958200
  37.0391158  33.3175322  25.4213520  37.8972004  33.1756133  26.0864000
  37.3156423  32.9384750  24.4336209  36.8615502  34.3927995  25.3246117
  34.8271540  30.4440516  26.8186649  34.8267981  30.2085330  28.0288917
  33.7189297  30.2343658  26.0296885  33.7672572  30.4364635  25.0324589
  32.4698339  29.7078994  26.5678742  32.3341405  30.1420023  27.5650923
  31.2753569  30.0737668  25.6795502  31.1640871  31.1633955  25.6438232
  30.3449385  29.6377116  26.0557158  31.4739645  29.6105230  24.3356137
  30.8586220  30.1343914  23.7675597  32.5189969  28.1846657  26.7985844
  31.6880276  27.5951560  27.4932176  33.5523342  27.5265073  26.1684299
  34.1424498  28.0679730  25.5429218  33.8279121  26.1085561  26.3820561
  32.8677712  25.5967960  26.5203345  34.5883254  25.5127258  25.1866905
  34.2103680  25.9456153  24.2522731  35.6524602  25.7715905  25.2472140
  34.4257447  23.9899156  25.1241798  33.3832705  23.7432017  24.8856867
  34.6410367  23.5584236  26.1073726  35.3503033  23.3271800  24.1068197
  35.2666859  22.2426858  24.2370908  36.3844338  23.6454912  24.2781622
  34.9909310  23.6420163  22.7220957  34.2600715  24.3165291  22.5228927
  35.5440944  23.0390670  21.6521128  36.4903622  22.1073814  21.7801297
  36.9111519  21.6770033  20.9584115  36.8377596  21.8086095  22.6804215
  35.1510984  23.3834918  20.4234559  34.4390016  24.0860018  20.2724724
  35.5366843  22.9268523  19.6062125  34.6393012  25.9402050  27.6893788
  34.4357267  25.0113841  28.4767353  35.6639976  26.8435645  27.8866722
  35.8427587  27.5581465  27.1811631  36.5196177  26.7818385  29.0769449
  36.8378824  25.7420138  29.1980282  37.7562512  27.7014888  28.9336164
  37.4119730  28.6909661  28.6096207  38.5013266  27.8698848  30.2664117
  37.8915429  28.4238704  30.9857314  38.7558755  26.8989960  30.7037877
  39.4302976  28.4347933  30.1472300  38.7261277  27.1394866  27.8683807
  39.2894206  26.2947930  28.2834214  38.1730517  26.7436335  27.0102005
  39.7048196  28.1867890  27.3538082  39.1781541  29.0362227  26.9088015
  40.3499079  28.5640348  28.1484154  40.3483557  27.7503390  26.5841780
  35.6567507  27.1297053  30.3123894  35.8675226  26.6332442  31.4211074
  34.6747725  28.0764103  30.1171699  34.6005545  28.5236801  29.2031883
  33.7913313  28.4901129  31.2023601  34.4276798  28.8130501  32.0325229
  32.8664971  29.6126327  30.7554688  33.4350171  30.4671195  30.3785014
  32.1996471  29.2808297  29.9510947  32.2366429  29.9565836  31.5824202
  32.9213609  27.3090765  31.6986880  32.4849100  27.2335945  32.8495981
  32.5427449  26.4086915  30.7247266  32.8508141  26.5753429  29.7699676
  31.7345767  25.2245131  31.0179495  30.9462423  25.5150606  31.7202970
  31.1073810  24.6658870  29.7512596  30.4813718  25.4204580  29.2647935
  31.8679300  24.3494173  29.0299379  30.4835365  23.7944320  29.9757597
  32.5883363  24.1385687  31.7094214  32.1238044  23.3813321  32.5670279
  33.8790882  24.0091229  31.2515159  34.1810668  24.5883515  30.4682706
  34.8099354  23.0350827  31.8286901  34.2926318  22.0706165  31.8938573
  36.1150431  22.9274891  31.0394217  36.5560844  23.9270461  30.9297383
  36.8365213  22.3420564  31.6190110  36.0178896  22.2883391  29.6839787
  35.0445992  21.4352465  29.2017000  34.1360928  21.0504569  29.6517690
  35.3829099  21.0552879  27.9286692  34.8405553  20.4333674  27.3401325
  36.5719182  21.6450684  27.5677935  37.3006194  21.5447760  26.3789474
  36.9619406  20.9202960  25.5573128  38.4765012  22.2939090  26.2756827
  39.0494925  22.2592679  25.3533368  38.9249842  23.0802874  27.3311249
  39.8512058  23.6451959  27.2356801  38.1944910  23.1520533  28.5201427
  38.5570453  23.7680797  29.3396559  36.9894905  22.4291136  28.6410146
  35.1781900  23.4406868  33.2689536  35.4374188  22.6159312  34.1491356
  35.2946540  24.7968590  33.4873071  35.1880741  25.4312051  32.6934760
  35.5995000  25.3361487  34.8050041  36.4718140  24.7993039  35.1944126
  35.8476770  26.8443301  34.7748041  35.6855396  27.2612965  35.7765004
  35.1168736  27.3190749  34.1122797  37.2631328  27.1724866  34.3183226
  37.4785894  26.7008122  33.3569264  38.0032100  26.8006005  35.0321799
  37.4982363  28.9685767  34.1052438  37.6319696  29.4488465  35.8464820
  36.6892501  29.2827360  36.3712831  38.4331583  28.8890644  36.3361754
  37.8719301  30.5142541  35.8949132  34.4289957  25.0514472  35.7597160
  34.6116607  24.8204015  36.9557534  33.1659884  25.1594602  35.2237806
  33.0700676  25.4154243  34.2447675  31.9779950  24.9358755  36.0393383
  32.0875992  25.5303645  36.9539588  30.7147934  25.3558227  35.3056277
  30.7565781  26.4169652  35.0408399  30.5761440  24.7857133  34.3817870
  29.8288288  25.1939304  35.9296008  31.8837915  23.4533221  36.4596194
  31.4048496  23.1096149  37.5426273  32.2982688  22.5315128  35.5208138
  32.5736489  22.8570958  34.5962233  32.3111221  21.0922093  35.8107212
  31.3239797  20.8421028  36.2207170  32.5827272  20.2546407  34.5404144
  33.5445767  20.5391230  34.0971985  32.5688189  18.7516115  34.8080541
  33.3608611  18.4556570  35.4996617  31.6040602  18.4379333  35.2217381
  32.7064789  18.1941710  33.8756894  31.5601541  20.5278478  33.5576229
  31.5318926  21.5049386  33.4545844  33.3731334  20.8188051  36.8869718
  33.1621289  20.0491678  37.8293844  34.6050778  21.4093858  36.6936008
  34.7441516  22.0310342  35.8938459  35.7230987  21.1274299  37.5975876
  35.7834916  20.0375242  37.6911200  37.0451799  21.7091944  37.0783031
  37.1691002  21.4700907  36.0143791  37.0408582  22.8039546  37.1359343
  38.2338193  21.1622402  37.8372072  38.6630539  21.7741701  39.0213983
  38.1993436  22.6965640  39.3689157  39.6613801  21.1867841  39.7953747
  39.9718264  21.6572854  40.7214625  40.2518309  20.0007188  39.3808934
  41.2024380  19.4455417  40.1856994  41.5545227  18.6290244  39.7523280
  39.8779563  19.4079784  38.1828085  40.3479640  18.4856700  37.8511446
  38.8656420  19.9868733  37.4129835  38.5501515  19.4992947  36.4915776
  35.3900667  21.6894485  39.0044812  35.7003007  21.1058589  40.0477933
  34.7808704  22.9247840  39.0225107  34.5838308  23.3895670  38.1347043
  34.4411379  23.6138455  40.2668121  35.3531958  23.6511511  40.8699047
  33.9005657  25.0223274  39.9717280  34.6571186  25.5775837  39.4024020
  33.0274144  24.9341046  39.3117609  33.4961415  25.8655540  41.1977508
  32.7825036  25.3041515  41.8111848  34.6975177  26.2312649  42.0669014
  35.1756721  25.3429337  42.4796643  35.4474588  26.7911146  41.4986633
  34.3843465  26.8489526  42.9126689  32.7906507  27.1431050  40.7307656
  33.4423279  27.7460265  40.0903122  31.8884400  26.8990733  40.1595684
  32.4887122  27.7578965  41.5853330  33.3914058  22.7871912  41.0376378
  33.4605683  22.6238914  42.2578962  32.3245430  22.3278077  40.2959610
  32.3182713  22.4784337  39.2862568  31.1907695  21.6559663  40.9309191
  30.9454825  22.2185448  41.8382634  29.9771987  21.5557912  40.0090422
  29.2853142  20.7842311  40.3716784  30.2712150  21.2655986  38.9941414
  29.1896910  22.8479153  39.9656380  29.3548384  23.8007611  40.7241163
  28.2131280  22.8761746  39.0116845  27.6171885  23.6907195  38.9079415
  28.0436045  22.1032644  38.3759664  31.5675659  20.2332460  41.3910510
  31.0348530  19.7071138  42.3733375  32.4014564  19.5286065  40.5492708
  32.8001572  19.9965838  39.7352691  32.6881496  18.1148854  40.7721467
  31.7628338  17.6257294  41.1038683  33.2363039  17.4129177  39.5355137
  33.7155272  16.4705598  39.8418577  34.0234934  18.0123703  39.0632191
  32.2006610  17.0394064  38.4886087  30.9891669  17.3576375  38.6752019
  32.6441240  16.3984009  37.4815826  33.7185836  17.9506762  41.9087324
  33.5871065  17.1055900  42.8000287  34.8819562  18.6772101  41.7467242
  34.9016759  19.4326808  41.0610886  36.0973155  18.3693730  42.5058994
  35.9889456  17.3611328  42.9267281  37.3605425  18.4528075  41.6427306
  38.2587400  18.4113539  42.2716860  37.4028412  19.4101052  41.1135624
  37.4749600  17.3605493  40.6515193  38.0057768  16.1113502  40.9482953
  38.3313263  15.7962868  41.8608859  38.1036178  15.3537326  39.8488301
  38.5072968  14.3525312  39.7826872  37.6227352  16.0919206  38.8483126
  37.6453757  15.7856313  37.8597377  37.1974706  17.3135851  39.3066138
  36.7941463  18.0122751  38.5986464  36.3181165  19.3076374  43.7055897
  36.9272486  18.9368504  44.7146829  35.9560993  20.6235712  43.5205419
  35.4373022  20.8764492  42.6823376  36.3017731  21.6629783  44.4932147
  37.1336620  21.2998694  45.1075403  36.7115594  22.9649848  43.7943240
  35.8579372  23.3445567  43.2247492  36.9333052  23.7284827  44.5527867
  37.9184092  22.8193934  42.8477419  37.6633787  22.1053951  42.0566921
  38.2353197  24.1566311  42.1755879  37.3853308  24.5094900  41.5855384
  38.4750184  24.9283280  42.9111057  39.0903981  24.0606314  41.4986640
  39.1557760  22.3006327  43.5750904  39.4229533  22.9564885  44.4078644
  39.0054577  21.2892784  43.9609385  40.0096886  22.2487106  42.8998428
  35.1679554  21.9475340  45.4982195  35.3973924  22.3471159  46.6441457
  33.8806732  21.8447454  45.0209388  33.7312747  21.5593833  44.0538496
  32.7311699  22.1939594  45.8533797  32.9480717  23.1998467  46.2207492
  31.4331223  22.1936911  45.0340323  31.5907291  22.7664709  44.1129458
  31.1912581  21.1727327  44.7210663  30.2180009  22.7672526  45.7631559
  29.9734300  22.1429635  46.6305671  29.3520184  22.7107277  45.0919702
  30.3543577  24.2283042  46.1881361  31.0357068  24.9930286  45.4419217
  29.7449576  24.5591047  47.2510169  32.5948761  21.3003153  47.1125740
  32.1569112  21.7843529  48.1668318  32.9066528  19.9612503  47.0595907
  33.2354146  19.1503066  45.8937263  32.6872309  19.4629770  45.0031648
  34.3090918  19.2361550  45.7187625  32.8838453  17.7372833  46.3213127
  31.8062447  17.5672003  46.2112869  33.4162891  16.9760624  45.7459204
  33.2577178  17.7328771  47.7960581  34.3374307  17.5655894  47.9048558
  32.7430901  16.9440654  48.3538056  32.8603756  19.1311269  48.2741069
  31.8309590  19.1513161  48.6481563  33.8096363  19.5884076  49.4074804
  33.6121223  19.2883601  50.5881310  34.9399478  20.2687435  49.0061029
  35.0914187  20.4060176  48.0067914  35.9113011  20.8118401  49.9683813
  35.9961682  20.1040761  50.8014471  37.2827706  21.0468419  49.3244313
  37.6056438  20.1299585  48.8128146  37.2150799  21.8148090  48.5447092
  38.3360839  21.4415465  50.3203010  39.1132525  20.5877888  51.0770887
  39.1552193  19.5046320  51.1211344  39.9326040  21.3391128  51.8798716
  40.6102362  20.9675783  52.5362791  39.6975674  22.6795694  51.6662653
  40.2663810  23.8029856  52.2799395  41.0241492  23.7056014  53.0536026
  39.8170669  25.0629727  51.8713156  40.2343504  25.9562409  52.3344824
  38.8572473  25.1909023  50.8722014  38.5317165  26.1777231  50.5529470
  38.3011464  24.0592226  50.2704897  37.5501758  24.1781375  49.4931902
  38.7150391  22.7749372  50.6813302  35.3559155  22.1364552  50.5468851
  35.5364877  22.4803615  51.7173159  34.7304829  22.9603336  49.6361253
  34.6207377  22.6189271  48.6824762  34.2548666  24.3119185  49.9660000
  35.0913508  24.8444011  50.4364790  33.8074634  25.0513917  48.6781682
  33.2095995  24.3600249  48.0749031  32.9172451  26.2666506  48.9564832
  31.9720170  25.9631371  49.4165379  33.4106002  26.9811707  49.6191775
  32.6502297  26.7889785  48.0346625  35.0561200  25.4644134  47.8607047
  35.5770974  26.2826673  48.3700063  35.7675695  24.6332855  47.8126832
  34.7474433  25.8862169  46.4307923  34.2293529  25.0941369  45.8855101
  34.1279352  26.7838516  46.4028886  35.6742922  26.1078967  45.8929465
  33.1361497  24.2290745  51.0376335  32.9724481  25.1140153  51.8812487
  32.2862623  23.1477798  50.9416014  32.4439367  22.4847036  50.1807435
  31.1537243  22.9515795  51.8535686  30.5966872  23.8948582  51.9014013
  30.2375663  21.8231512  51.3597934  30.8406169  20.9466901  51.0879424
  29.5710872  21.4991429  52.1684350  29.4041428  22.2458247  50.1481608
  28.8764645  21.3739081  49.7447526  30.0480659  22.6318095  49.3543896
  28.3509283  23.2751684  50.5103911  27.6833400  23.2383867  51.5436161
  28.1704653  24.2610383  49.5904201  27.4743887  24.9835654  49.7289874
  28.7262938  24.3252610  48.7291100  31.6221130  22.6403410  53.2964604
  30.9476598  22.9187678  54.2917314  32.7912098  21.9160226  53.3764765
  33.2714270  21.6784759  52.5098647  33.3675500  21.4700930  54.6515626
  32.5422581  21.1429901  55.2921272  34.3620128  20.3279048  54.3921884
  33.8985082  19.5921836  53.7219139  35.2359208  20.7143798  53.8552453
  34.8509651  19.6090503  55.6487705  35.4198424  20.3036862  56.2771571
  35.5576185  18.8255834  55.3445998  33.7673660  18.9262278  56.4797081
  32.7261828  18.5223568  55.8812511  34.0078955  18.8031227  57.7215002
  34.0589399  22.6673634  55.3610367  34.3310590  22.6651815  56.5627578
  34.4495530  23.6884322  54.5193860  34.1771606  23.6206531  53.5434002
  35.2240637  24.8599350  54.9429144  35.5734181  24.6762784  55.9674586
  36.4444699  25.0708429  54.0543108  36.8419091  26.0889550  54.1261641
  36.2181958  24.8899992  52.9986098  37.5315155  24.1336357  54.5244550
  38.4148934  24.4644847  55.3159931  37.4407481  22.8624839  54.0462800
  36.7258494  22.5916611  53.3726259  38.0980650  22.1467575  54.3301111
  34.3575291  26.1384370  55.0613564  34.8367717  27.2739752  55.1060744
  33.0194737  25.9043946  55.2875127  32.6719282  24.9545609  55.1873982
  32.0802642  26.9413218  55.6883089  31.2783475  26.4497823  56.2478725
  32.5937987  27.6478680  56.3492120  31.4305895  27.7477899  54.5557154
  30.7220423  28.7351886  54.7787370  31.6375484  27.2681715  53.2866397
  32.2285861  26.4470264  53.1512836  31.0561523  27.8942574  52.1172993
  31.0409847  27.1612896  51.3070165  30.0282245  28.1984455  52.3408683
  31.8595421  29.1251644  51.6694167  32.9360060  29.4689051  52.1625950
  31.2520952  29.8397599  50.6583685  30.3404012  29.5376745  50.3197177
  31.8683364  31.0154382  50.0250562  32.9396211  30.8024057  49.9181913
  31.2244623  31.3237113  48.6633683  30.1316589  31.2479349  48.7337868
  31.4273659  32.3616977  48.3762092  31.7222651  30.4464694  47.5537774
  31.0541052  29.3956227  46.9582966  30.0760151  28.9677048  47.1463979
  31.8440540  28.8840216  45.9590893  31.5931098  28.1077272  45.3557321
  33.0305555  29.5834915  45.8984251  34.1318506  29.4230293  45.0487299
  34.1492937  28.6534782  44.2841001  35.2135801  30.2940066  45.2137026
  36.0832715  30.1975559  44.5677506  35.1934115  31.2883427  46.1846558
  36.0461449  31.9579132  46.2926891  34.0839886  31.4382009  47.0223719
  34.0771594  32.2251854  47.7714639  32.9817343  30.5689449  46.8825739
  31.7803715  32.2923260  50.8837189  32.3668238  33.3373495  50.5852064
  30.9852981  32.2056215  52.0009694  30.4933076  31.3325366  52.1834469
  30.8015993  33.3324195  52.9115265  30.7192207  34.2424216  52.3032084
  29.5986071  33.1275814  53.8196725  29.7234566  33.6403485  54.7813473
  29.4183596  32.0691843  54.0448308  28.4207096  33.7492524  53.0936927
  28.2956720  35.0098625  53.1734032  27.6333746  32.9587890  52.4880723
  32.0700995  33.5017463  53.7815015  32.4144511  34.5974162  54.2336922
  32.7430034  32.3313741  54.0914906  32.3759160  31.4551927  53.7353303
  33.9734061  32.3036483  54.9120607  33.8509059  33.1056817  55.6437527
  34.1529007  30.9273489  55.5856805  34.1916137  30.1435164  54.8194280
  35.3947237  30.8071026  56.4655427  36.3143236  30.8121999  55.8733973
  35.4432348  31.6207495  57.1957251  35.3709418  29.8723422  57.0359929
  33.0040152  30.6298327  56.4133514  32.2309552  30.5853402  55.8047887
  35.2069824  32.7070535  54.0518174  36.2960702  33.0136909  54.5403072
  35.0157699  32.7350804  52.6885100  34.1403492  32.3731974  52.3218326
  36.0329468  33.2682205  51.7705940  37.0152166  32.9160311  52.1111032
  35.7591674  32.8210162  50.3337745  35.7543211  31.7267262  50.2818640
  34.7519166  33.1252805  50.0346069  36.7412823  33.3523451  49.3197888
  38.0465300  32.8515744  49.2484499  38.3759797  32.0738930  49.9347170
  38.9456244  33.3507933  48.3057773  39.9583384  32.9559370  48.2586080
  38.5491325  34.3629867  47.4370371  39.2487206  34.7568809  46.7036798
  37.2559289  34.8754271  47.5111612  36.9402023  35.6679829  46.8418183
  36.3538916  34.3746533  48.4443510  35.3475858  34.7901002  48.4848900
  36.0367663  34.8141086  51.8728953  37.0710421  35.4813004  51.8147791
  34.8009097  35.4196554  51.9630979  33.9706640  34.8327851  51.9624424
  34.6513820  36.8852519  52.0524408  35.3205575  37.3355228  51.3116849
  33.1854111  37.3024114  51.7968681  32.5306085  36.7664681  52.4958547
  32.9452405  38.8041320  51.9972104  33.0749403  39.0956619  53.0437473
  33.6256573  39.4022487  51.3825825  31.9196793  39.0711699  51.7228002
  32.7578659  36.9344309  50.3742137  33.3681409  37.4640386  49.6372515
  32.8592146  35.8640581  50.1800759  31.7092446  37.2003347  50.2006843
  35.1375513  37.3635395  53.4502042  35.5432733  38.5042753  53.6668429
  34.9881696  36.4360910  54.4545221  34.5644803  35.5467002  54.2017191
  35.3596105  36.6729526  55.8545015  34.8924350  37.6127135  56.1682938
  34.8540463  35.5329556  56.7451044  33.8084344  35.3247668  56.4912499
  35.4230987  34.6189694  56.5408920  34.9321011  35.8392625  58.2399306
  34.4157165  36.7859763  58.4440502  35.9784633  35.9634245  58.5424466
  34.3203044  34.7635454  59.1381977  33.8963809  33.6951989  58.6036133
  34.2928620  35.0348951  60.3811781  36.9014258  36.8173343  55.9860250
  37.4250770  37.5053178  56.8658620  37.6371460  35.9925746  55.1586574
  37.1304426  35.4451802  54.4702766  39.0931100  35.8678318  55.2318751
  39.4246433  36.2650334  56.1976051  39.5109093  34.3928131  55.1306340
  39.0754927  33.9651255  54.2183815  40.6000339  34.3279202  55.0113424
  39.0885055  33.5204816  56.3331816  38.0059564  33.6049138  56.4825561
  39.4045251  32.0520672  56.0340282  38.8924165  31.7194813  55.1246040
  40.4799559  31.8973148  55.8919604  39.0739079  31.4073850  56.8552426
  39.7749061  33.9420391  57.6348715  40.8637368  33.9572065  57.5232129
  39.4487826  34.9366368  57.9548481  39.5293738  33.2485569  58.4466463
  39.8501955  36.6993731  54.1582473  40.9822058  37.1459519  54.3727753
  39.2773861  36.7416829  52.9092284  38.3333712  36.3741066  52.7793725
  39.9459765  37.2672124  51.7073925  40.9111015  37.6964331  52.0021827
  40.1993708  36.1678074  50.6589326  39.2527987  35.6949101  50.3717682
  40.5932944  36.6057837  49.7320632  41.1738963  35.1041015  51.1162975
  42.5557897  35.2916472  50.9668374  42.9419378  36.2020062  50.5085448
  43.4555168  34.3150976  51.4022258  44.5227450  34.4803253  51.2729823
  42.9718925  33.1537133  51.9971004  43.8151755  32.1743607  52.4377049
  43.2813353  31.4500815  52.8350765  41.6062608  32.9553735  52.1595239
  41.2322505  32.0517681  52.6318188  40.7088648  33.9248680  51.7120198
  39.6402987  33.7587335  51.8397181  39.1421855  38.4340405  51.0792132
  39.0652576  38.6253969  49.8615097  38.6646973  39.3484036  51.9928161
  38.7615012  39.1481348  52.9856229  38.0115728  40.6107144  51.6253372
  38.3304638  40.8967509  50.6183279  36.9368182  40.4084993  51.5938316
  38.2544528  41.8119308  52.5842916  38.7254407  41.5495948  53.7399573
  37.9470916  42.9966036  52.1053674  37.5779287  43.0916990  51.1700734
  38.1307078  44.2227691  52.9159057  38.5337645  43.9561248  53.8929148
  38.8235850  44.8939905  52.4084774  37.1700803  44.7217545  53.0436100
  48.9528744  28.7812467  38.8478891  48.7657851  29.7412186  37.4583030
  47.7964950  30.7348621  37.4187009  47.1633238  30.8996282  38.2779607
  47.6348949  31.5199109  36.2837856  46.8827080  32.2946103  36.2636435
  48.4424120  31.3053507  35.1740023  48.3101839  31.9007941  34.2828329
  49.4213373  30.3213046  35.2196914  50.0585484  30.1618654  34.3615737
  49.5893341  29.5384421  36.3594341  50.4482156  28.5191916  36.6358593
  50.1993477  28.0689684  37.8746821  50.9100351  27.0752818  38.4055026
  51.6488662  26.6112502  37.8976589  50.5895937  26.7384863  39.6293785
  51.1714401  25.7816811  40.1847501  52.2961701  25.0480691  39.5333326
  52.6478894  24.2582238  40.1958067  53.1123621  25.7423172  39.3297640
  51.9497528  24.6099118  38.5967589  50.8155844  25.4477019  41.5593041
  50.8602092  24.3297023  42.3650879  50.3718819  24.7896940  43.5870819
  50.2576008  24.1990030  44.4831070  51.1939399  23.3343524  42.1101541
  50.3338223  26.5503881  42.1848841  50.0550442  26.1464007  43.4548298
  49.5302552  27.0693035  44.4898027  49.9717019  26.9566891  45.8090434
  50.6686925  26.1748293  46.0727407  49.5233020  27.8439762  46.7968335
  49.9974412  27.6854308  48.3276386  49.3726172  28.6842872  49.1380230
  50.9201410  26.6465269  48.6897726  48.6160679  28.8391061  46.4230521
  48.2270177  29.5178400  47.1666739  48.2130722  28.9582078  45.0977750
  47.5317243  29.7496032  44.8227033  48.6647623  28.0848529  44.1235522
  48.3479747  28.1938494  43.0965033  21.2855015  39.1148873  15.7619267
  20.7792120  49.6714953  46.2463768  29.0613050  33.3868954  59.6336373
  46.5780448  42.4499027  18.4386652  29.1997323  20.5420194  58.6386515
  43.4415806  46.3265327  47.3546527  26.0792058  46.7777039  40.1197107
  52.1792123  16.0266399  31.6839702  17.5900307  43.9648160  49.1209088
  11.1653720  33.0474576  20.3192587  24.5876617  33.7405983  48.4148402
  37.5267676  38.4098777  62.2992691  34.5538214  36.5280713  77.1324417
  33.6465276  36.2969967  77.3315566  35.0509246  35.7318333  77.3198398
  36.8820430  17.9452729  68.0530352  36.2308410  18.5306809  67.6664366
  37.6764793  18.4758924  68.1125389  43.1487154  14.4377665  69.3135189
  42.3716597  14.0988824  68.8690351  43.8278635  14.4430288  68.6390154
  34.5538215  13.5342836  63.8569724  33.6465277  13.3032089  64.0560873
  35.0509247  12.7380455  64.0443705  37.4606294  22.2440343  66.7766410
  36.7867993  22.5472040  67.3851368  37.8472116  23.0469423  66.4271867
  35.4302537  15.1764174  65.7181792  34.9921967  14.4600033  65.2587430
  36.1712977  15.4040289  65.1566884  35.6597509  22.4120016  68.9913489
  35.8349265  21.9408059  69.8059112  34.9730297  23.0385782  69.2194750
  39.5513764  14.0348556  65.3113850  38.9342935  13.3095384  65.2146902
  39.0830253  14.7957916  64.9680924  40.4387862  20.5059062  70.9509335
  40.6124740  19.9405485  70.1983187  40.9316754  21.3059957  70.7688825
  41.4263035  19.8225827  68.0506233  42.1213940  20.4432519  68.2693548
  41.7686185  18.9721178  68.3258611  43.3254458  17.2725532  69.5793564
  43.8505782  17.6112805  68.8542884  43.2376811  16.3372547  69.3956698
  35.5177903  19.9287578  66.9581327  34.9451870  20.5477765  66.5051798
  36.0910697  20.4786940  67.4921248  38.7375163  20.2124728  68.0889909
  39.6705836  20.1470290  68.2922784  38.6498376  21.0480995  67.6304441
  41.3663180  19.5290599  65.0493856  41.2876811  19.1950462  65.9429614
  42.1872847  20.0212367  65.0485329  38.9367132  16.8458594  64.6703835
  39.6402982  17.0508597  65.2861490  38.2129780  17.4135356  64.9352918
  40.8453829  17.2841123  66.7202295  41.6799433  16.8522322  66.5379770
  40.6838172  17.1123137  67.6479189  40.4999721  13.7873237  68.0858634
  40.4448525  13.6217508  67.1447078  39.8745776  14.4949270  68.2420824
  49.4738104  27.8010774  76.8157471  50.1116514  27.6817522  76.1120812
  49.3558947  28.7491618  76.8745424  46.2827810  27.7538203  76.7518996
  45.9446322  27.6379267  75.8639531  47.1517579  27.3529368  76.7320002
  42.1414626  29.6073679  72.7415887  41.5779491  29.5163616  71.9732175
  42.0267021  28.7873583  73.2218380  39.6879058  31.1024871  75.5800108
  40.4800350  30.7615695  75.1646407  39.9275708  31.2119846  76.5002261
  47.7214185  33.2744647  68.0530352  47.0702165  33.8598727  67.6664366
  48.5158548  33.8050842  68.1125389  41.6469812  30.3633784  68.4517486
  42.4200688  29.8162771  68.3130362  41.9995211  31.2278033  68.6631948
  43.9836090  26.5226450  66.0835936  44.2361610  26.0007971  65.3219399
  43.0460649  26.3592595  66.1862620  49.0279373  25.5262228  73.8910680
  49.8142462  25.1081651  73.5401097  49.2918077  26.4308320  74.0592328
  49.1989450  30.9635079  68.5899336  48.5635283  31.0369705  69.3020241
  48.8686856  31.5528677  67.9118416  43.7032379  28.4254556  68.2860311
  43.5868637  27.7499459  68.9541396  43.8134638  27.9386930  67.4692464
  46.0463919  27.8864703  71.9907000  45.6822127  27.3595324  72.7019922
  46.9031035  27.4963172  71.8173486  45.6869406  22.9154603  66.9868349
  45.8543809  23.7834839  67.3538820  45.4966576  23.0781884  66.0629638
  41.8957221  27.8285378  74.6870884  40.9707718  27.6961593  74.8948576
  42.1441634  28.6079598  75.1840826  45.6658627  25.3712260  67.9715016
  45.5458253  25.8169311  68.8100496  44.9711216  25.7197578  67.4128554
  43.4265519  38.1415902  71.6205147  43.3489549  39.0923727  71.6993628
  42.8227163  37.7961774  72.2780073  51.3643693  25.8433733  68.7995350
  52.2761550  26.0761120  68.6243047  50.8553341  26.4270778  68.2370428
  45.5241238  30.5633960  73.4559016  45.9879583  30.8421663  72.6663639
  45.2598036  29.6617405  73.2732107  42.4165319  30.1105441  76.3938780
  42.9866676  30.5392710  75.7556264  43.0073431  29.8288026  77.0922965
  44.4610124  26.6857112  70.2648582  45.1634167  27.1378156  70.7322508
  44.1290752  26.0440931  70.8928475  40.1550203  25.3085244  72.5249192
  39.3581366  25.4203938  73.0432688  39.9275795  25.6471896  71.6590082
  45.7003888  33.4998055  70.3410687  45.5649563  34.3449591  70.7695535
  46.2413701  33.7017333  69.5776621  39.1533286  31.0173493  70.9138612
  39.6657806  31.8116743  71.0644177  39.8055999  30.3199783  70.8472213
  40.9628170  34.1339249  72.9961365  41.1394799  35.0557214  72.8082349
  41.7585004  33.8197668  73.4255745  37.1182203  29.3462147  71.6898182
  37.9557425  29.7559156  71.4731890  37.2960470  28.4061589  71.6598376
  49.0146635  27.0137228  67.3782015  48.4993258  27.7841833  67.6170403
  48.7423943  26.3402364  68.0015077  46.5993746  21.8586929  72.4367254
  45.7435342  21.4693779  72.2572892  47.0120697  21.9378889  71.5767039
  53.9880909  29.7669583  69.3135189  53.2110352  29.4280742  68.8690351
  54.6672390  29.7722206  68.6390154  48.8032938  24.8864320  69.2041797
  48.4983073  25.2010469  70.0551940  49.7563380  24.9645740  69.2469130
  47.2479370  31.0454543  70.8534751  46.7200731  30.3107303  70.5407988
  46.7466872  31.8229220  70.6074719  51.0377674  27.5947936  74.0205739
  51.5509556  28.2277928  74.5227448  51.6878898  26.9949132  73.6549099
  42.3067684  23.7378671  67.2337247  41.4704997  24.0753357  67.5546522
  42.1672454  23.6027650  66.2964384  45.3931970  28.8634754  63.8569724
  44.4859032  28.6324007  64.0560873  45.8903002  28.0672373  64.0443705
  48.3000049  37.5732261  66.7766410  47.6261747  37.8763958  67.3851368
  48.6865871  38.3761341  66.4271867  47.5158505  25.0697392  76.2664079
  46.5981067  25.2912339  76.1085767  47.9318649  25.1443703  75.4075786
  48.2993553  26.4688808  71.3966759  49.0465372  26.9810205  71.0873881
  48.5685143  26.1472860  72.2571153  46.5720203  28.9647348  68.3793714
  45.6631423  28.6806381  68.4766183  46.6015287  29.3846427  67.5197021
  51.8039471  32.5753938  72.1484881  51.3501798  31.7344848  72.2050072
  51.1733437  33.2115336  72.4859661  50.7472390  23.5045924  73.3785549
  50.0095147  22.9923310  73.7095791  50.9999164  23.0646306  72.5668826
  37.1408374  26.6852863  72.3608916  36.9432773  26.0922223  71.6359982
  36.5855038  26.3805073  73.0784855  45.1205097  26.5775969  74.4803509
  45.1753707  25.6249805  74.4045986  44.3096299  26.7335408  74.9644807
  46.2696291  30.5056092  65.7181792  45.8315721  29.7891951  65.2587430
  47.0106732  30.7332207  65.1566884  43.0597457  25.1953029  72.2393888
  42.2465323  25.4947199  72.6459080  43.5556451  24.8008718  72.9568370
  45.2106035  35.1910786  74.1728153  45.1682214  35.4171632  73.2436685
  46.1268734  34.9574160  74.3213954  54.3869406  28.7813289  71.7758111
  54.2487304  28.9714885  70.8479300  54.0305625  29.5432672  72.2326162
  43.3271836  32.0673815  73.9690115  44.1212434  31.5724135  73.7672690
  42.6163528  31.5391678  73.6057821  39.6354599  26.2116896  70.0449868
  38.7052187  26.1501352  70.2619830  39.7312071  25.6892849  69.2486509
  39.5540148  22.7371709  72.6328110  39.8146966  23.6517043  72.5237270
  40.3757321  22.2696152  72.7824722  46.4991264  37.7411933  68.9913489
  46.6743020  37.2699976  69.8059112  45.8124052  38.3677699  69.2194750
  47.4548327  32.0184439  75.0376790  47.1198160  31.9785209  75.9334440
  46.9552273  31.3529155  74.5647200  50.3907519  29.3640474  65.3113850
  49.7736689  28.6387302  65.2146902  49.9224007  30.1249834  64.9680924
  42.1806065  23.5825898  64.4335154  41.3035531  23.4614699  64.0697401
  42.6563818  22.7911976  64.1814043  45.3669991  35.9352188  71.6797675
  44.5837513  36.4773869  71.7735899  46.0662736  36.4526168  72.0791916
  49.7596421  30.5018505  71.8970303  48.8252700  30.6219968  71.7275008
  49.9373090  29.5990972  71.6330313  45.2601610  23.8864201  74.0503565
  44.8899397  23.3335241  74.7384470  45.7560702  23.2822334  73.4978565
  51.2145204  32.6879646  69.4306490  51.4905048  32.5736240  70.3400364
  50.3449703  32.2897131  69.3918663  48.1841433  35.8634182  70.3354352
  48.7129200  35.3526636  69.7224514  48.4469653  35.5476712  71.1999885
  41.5397181  36.9149298  73.0952128  40.8707557  37.3995426  72.6116168
  41.4010051  37.1618519  74.0095506  36.9084758  25.1767753  69.8748060
  37.2038200  24.2678432  69.8215113  36.0072794  25.1555493  69.5529062
  38.6372600  22.8581851  69.9987385  38.3085306  21.9779230  69.8162491
  38.9911971  22.8029520  70.8863774  41.7514423  23.1454821  70.3662863
  42.0910496  23.6740742  69.6441471  42.1986544  23.4835227  71.1421429
  43.7382570  21.6429442  68.5656155  44.4590933  22.0210695  68.0619872
  43.1147874  22.3618319  68.6691133  47.8813693  22.3474591  69.5014488
  48.0977308  23.2299229  69.2003316  47.4007760  21.9560805  68.7720130
  51.2781617  35.8350980  70.9509335  51.4518494  35.2697402  70.1983187
  51.7710508  36.6351875  70.7688825  43.8846193  21.1777233  71.3953692
  44.0062105  20.2493879  71.5944579  43.5948236  21.1915919  70.4832007
  52.2656789  35.1517744  68.0506233  52.9607694  35.7724437  68.2693548
  52.6079940  34.3013095  68.3258611  54.1648213  32.6017450  69.5793564
  54.6899537  32.9404723  68.8542884  54.0770565  31.6664465  69.3956698
  38.3281212  34.8600974  73.9413445  39.1539232  34.5604746  73.5612088
  37.9775264  34.0908596  74.3903234  43.2962745  34.2127442  76.0111119
  42.6742755  33.5498147  75.7113346  43.9667612  34.2388574  75.3284766
  36.5289817  32.7787300  74.9002379  35.6921726  32.3509475  74.7186380
  36.5013463  32.9719744  75.8373170  42.8576252  32.7631366  69.4869579
  43.0064373  33.4466830  68.8336252  43.6642696  32.7436456  70.0019035
  40.6128885  28.7896543  70.4930648  40.3674927  27.8858873  70.6910858
  40.7824800  28.7913694  69.5510126  39.8824533  24.5224901  67.9916809
  39.1893778  24.5969256  67.3356845  39.6376285  23.7585244  68.5138326
  46.3571658  35.2579496  66.9581327  45.7845625  35.8769683  66.5051798
  46.9304452  35.8078858  67.4921248  49.5768918  35.5416646  68.0889909
  50.5099591  35.4762208  68.2922784  49.4892131  36.3772913  67.6304441
  52.2056934  34.8582516  65.0493856  52.1270566  34.5242380  65.9429614
  53.0266601  35.3504284  65.0485329  46.7418456  26.5940309  64.2997379
  47.6877561  26.4646517  64.3685797  46.3632701  25.8554971  64.7766807
  44.9261374  24.5190285  64.2352264  44.0192829  24.2223398  64.3114978
  45.2037355  24.2220103  63.3686550  46.5423439  19.0627175  70.3896506
  45.7324168  18.7174260  70.7651752  47.2307856  18.7534719  70.9784117
  43.6960158  21.3777220  64.3764243  44.5579322  21.7032119  64.6360061
  43.8810502  20.5908716  63.8637309  37.6264316  29.3917814  74.5310447
  37.6035005  29.4905501  73.5792330  37.9364953  30.2382965  74.8527613
  50.6317673  22.4105837  70.5755815  49.7443528  22.6955488  70.3576009
  51.0471662  22.2499601  69.7283092  38.6401923  36.9913588  75.6627259
  38.5056391  36.2313989  75.0965257  38.2233985  37.7154488  75.1956048
  49.7760886  32.1750512  64.6703835  50.4796736  32.3800514  65.2861490
  49.0523535  32.7427274  64.9352918  50.6058696  27.9260373  70.7906105
  50.5493898  28.3828925  69.9513737  51.1587039  27.1651058  70.6128948
  51.6847584  32.6133041  66.7202295  52.5193187  32.1814240  66.5379770
  51.5231926  32.4415055  67.6479189  51.3393476  29.1165154  68.0858634
  51.2842280  28.9509426  67.1447078  50.7139531  29.8241187  68.2420824
  44.6489601  18.6173263  67.6643952  44.6368271  19.5615103  67.8212223
  45.5413023  18.4343409  67.3703414  54.8229844  41.8518368  66.0835936
  55.0755365  41.3299889  65.3219399  53.8854403  41.6884513  66.1862620
  56.5263161  38.2446520  66.9868349  56.6937563  39.1126757  67.3538820
  56.3360330  38.4073802  66.0629638  53.1461439  39.0670588  67.2337247
  52.3098751  39.4045275  67.5546522  53.0066209  38.9319568  66.2964384
  56.2325724  44.1926671  63.8569724  55.3252786  43.9615925  64.0560873
  56.7296756  43.3964291  64.0443705  53.0199819  38.9117816  64.4335154
  52.1429285  38.7906617  64.0697401  53.4957572  38.1203894  64.1814043
  47.7478513  40.5059671  69.8748060  48.0431954  39.5970349  69.8215113
  46.8466549  40.4847410  69.5529062  49.4766355  38.1873769  69.9987385
  49.1479061  37.3071148  69.8162491  49.8305725  38.1321437  70.8863774
  54.5776325  36.9721360  68.5656155  55.2984687  37.3502613  68.0619872
  53.9541629  37.6910237  68.6691133  50.7218287  39.8516818  67.9916809
  50.0287532  39.9261173  67.3356845  50.4770039  39.0877162  68.5138326
  57.5812211  41.9232226  64.2997379  58.5271316  41.7938434  64.3685797
  57.2026456  41.1846888  64.7766807  55.7655128  39.8482203  64.2352264
  54.8586583  39.5515315  64.3114978  56.0431109  39.5512021  63.3686550
  54.5353913  36.7069138  64.3764243  55.3973077  37.0324036  64.6360061
  54.7204257  35.9200634  63.8637309  55.4883356  33.9465181  67.6643952
  55.4762025  34.8907021  67.8212223  56.3806778  33.7635326  67.3703414
  37.4606295  -0.7497534  53.5011716  36.7867994  -0.4465838  54.1096674
  37.8472117   0.0531546  53.1517173  35.6597511  -0.5817862  55.7158796
  35.8349266  -1.0529819  56.5304418  34.9730299   0.0447904  55.9440056
  49.4738105   4.8072897  63.5402778  50.1116515   4.6879644  62.8366118
  49.3558948   5.7553741  63.5990730  46.2827812   4.7600325  63.4764303
  45.9446323   4.6441390  62.5884838  47.1517580   4.3591490  63.4565309
  42.1414627   6.6135802  59.4661194  41.5779493   6.5225739  58.6977482
  42.0267022   5.7935706  59.9463686  39.6879059   8.1086993  62.3045414
  40.4800351   7.7677818  61.8891714  39.9275709   8.2181968  63.2247568
  47.7214186  10.2806769  54.7775659  47.0702166  10.8660850  54.3909672
  48.5158549  10.8112964  54.8370696  41.6469813   7.3695906  55.1762793
  42.4200689   6.8224894  55.0375669  41.9995212   8.2340156  55.3877254
  43.9836091   3.5288573  52.8081243  44.2361612   3.0070094  52.0464706
  43.0460650   3.3654718  52.9107927  49.1989451   7.9697201  55.3144643
  48.5635284   8.0431828  56.0265548  48.8686858   8.5590800  54.6363722
  43.7032380   5.4316679  55.0105618  43.5868638   4.7561582  55.6786702
  43.8134640   4.9449052  54.1937771  46.0463921   4.8926826  58.7152307
  45.6822128   4.3657447  59.4265229  46.9031037   4.5025295  58.5418793
  48.4444741   8.3833704  65.3779486  48.1445464   9.2858743  65.2695293
  48.0995800   8.1165887  66.2300639  41.8957222   4.8347501  61.4116190
  40.9707719   4.7023715  61.6193882  42.1441636   5.6141720  61.9086133
  45.6658629   2.3774383  54.6960322  45.5458254   2.8231434  55.5345803
  44.9711217   2.7259700  54.1373861  43.4265521  15.1478025  58.3450454
  43.3489550  16.0985850  58.4238934  42.8227164  14.8023897  59.0025380
  49.9713277   7.8321674  62.9154238  49.3422139   7.9967389  62.2130306
  49.5838939   8.2463284  63.6865202  53.8502509   8.7676112  60.2698602
  53.1653547   9.1475014  59.7195635  53.9346358   9.3771439  61.0030549
  45.5241239   7.5696083  60.1804323  45.9879584   7.8483786  59.3908946
  45.2598037   6.6679527  59.9977414  42.4165320   7.1167564  63.1184086
  42.9866677   7.5454832  62.4801571  43.0073432   6.8350149  63.8168272
  44.4610125   3.6919235  56.9893888  45.1634168   4.1440279  57.4567815
  44.1290753   3.0503054  57.6173781  40.1550204   2.3147367  59.2494498
  39.3581368   2.4266061  59.7677994  39.9275797   2.6534019  58.3835389
  45.7003890  10.5060178  57.0655993  45.5649564  11.3511713  57.4940841
  46.2413702  10.7079455  56.3021927  39.1533287   8.0235616  57.6383919
  39.6657808   8.8178866  57.7889483  39.8056000   7.3261906  57.5717520
  40.9628172  11.1401372  59.7206672  41.1394800  12.0619337  59.5327656
  41.7585005  10.8259791  60.1501051  42.0859487  12.6579546  65.7217014
  42.6366912  12.5296609  64.9494008  41.2470963  12.9574435  65.3711907
  37.1182204   6.3524270  58.4143489  37.9557426   6.7621278  58.1977197
  37.2960471   5.4123712  58.3843683  49.0146636   4.0199350  54.1027322
  48.4993259   4.7903955  54.3415709  48.7423944   3.3464487  54.7260383
  53.9880910   6.7731705  56.0380495  53.2110353   6.4342865  55.5935658
  54.6672391   6.7784328  55.3635461  47.2479371   8.0516666  57.5780057
  46.7200732   7.3169425  57.2653295  46.7466874   8.8291342  57.3320025
  51.0377676   4.6010059  60.7451045  51.5509557   5.2340051  61.2472755
  51.6878900   4.0011255  60.3794405  42.3067686   0.7440793  53.9582554
  41.4704998   1.0815480  54.2791829  42.1672455   0.6089773  53.0209691
  45.3931971   5.8696876  50.5815030  44.4859033   5.6386130  50.7806179
  45.8903003   5.0734495  50.7689012  48.3000050  14.5794383  53.5011716
  47.6261749  14.8826080  54.1096674  48.6865872  15.3823464  53.1517173
  48.2993554   3.4750930  58.1212066  49.0465373   3.9872328  57.8119188
  48.5685144   3.1534983  58.9816460  46.5720205   5.9709471  55.1039020
  45.6631424   5.6868504  55.2011490  46.6015288   6.3908550  54.2442327
  51.8039472   9.5816061  58.8730188  51.3501799   8.7406970  58.9295378
  51.1733439  10.2177459  59.2104968  50.2472411  11.4192557  59.8080006
  50.5395386  11.9797614  59.0892372  50.7571032  11.7121118  60.5633165
  37.1408375   3.6914985  59.0854222  36.9432775   3.0984346  58.3605289
  36.5855039   3.3867195  59.8030161  45.1205099   3.5838092  61.2048816
  45.1753708   2.6311928  61.1291292  44.3096301   3.7397531  61.6890114
  46.2696292   7.5118215  52.4427099  45.8315722   6.7954074  51.9832736
  47.0106733   7.7394330  51.8812190  43.0597458   2.2015151  58.9639194
  42.2465324   2.5009322  59.3704387  43.5556453   1.8070840  59.6813677
  45.2106036  12.1972908  60.8973459  45.1682215  12.4233755  59.9681991
  46.1268735  11.9636283  61.0459260  54.3869407   5.7875412  58.5003417
  54.2487306   5.9777008  57.5724607  54.0305626   6.5494795  58.9571469
  43.3271837   9.0735937  60.6935422  44.1212436   8.5786257  60.4917997
  42.6163530   8.5453800  60.3303127  48.1466682  11.4554033  65.0447790
  48.2003704  12.0244969  65.8125505  47.2781463  11.6255918  64.6801827
  39.6354601   3.2179019  56.7695175  38.7052189   3.1563475  56.9865137
  39.7312073   2.6954972  55.9731816  45.9043113   9.6464959  64.3733259
  45.7654199   9.2783744  65.2459197  45.1157709  10.1612599  64.2017217
  46.4991265  14.7474056  55.7158796  46.6743021  14.2762099  56.5304418
  45.8124053  15.3739822  55.9440056  47.4548328   9.0246562  61.7622097
  47.1198161   8.9847332  62.6579747  46.9552274   8.3591278  61.2892507
  50.3907520   6.3702596  52.0359156  49.7736691   5.6449425  51.9392209
  49.9224008   7.1311957  51.6926231  41.0652350  17.8963419  62.4898656
  41.3048949  18.5281943  63.1677674  40.2221547  17.5451459  62.7764015
  45.5780212  13.7042541  64.8940160  45.5050384  14.5097512  65.4059464
  45.1357605  13.9034507  64.0688181  45.3669992  12.9414311  58.4042981
  44.5837514  13.4835991  58.4981206  46.0662737  13.4588291  58.8037222
  48.0378896  13.6029375  67.0498318  48.7506868  14.2376840  66.9774220
  47.5468924  13.6993241  66.2338320  49.7596423   7.5080628  58.6215610
  48.8252701   7.6282090  58.4520314  49.9373091   6.6053094  58.3575620
  51.2145205   9.6941768  56.1551796  51.4905049   9.5798363  57.0645670
  50.3449704   9.2959253  56.1163969  47.8499269  13.9428119  59.7984610
  48.0321664  13.1249775  60.2612362  48.6732255  14.1595811  59.3609500
  48.1841435  12.8696304  57.0599658  48.7129201  12.3588759  56.4469820
  48.4469654  12.5538834  57.9245191  38.6858527  10.8860174  64.8034992
  39.2711964  10.1403861  64.9362896  38.4883366  11.1964130  65.6871656
  41.5397183  13.9211421  59.8197434  40.8707558  14.4057549  59.3361474
  41.4010052  14.1680641  60.7340813  45.6802451  15.9555164  66.4180093
  46.2320759  16.1186786  67.1829178  46.0208645  16.5459602  65.7460117
  36.9084760   2.1829876  56.5993366  37.2038201   1.2740554  56.5460420
  36.0072795   2.1617615  56.2774369  48.8170838  13.9037140  63.4043775
  48.6921978  13.1026880  62.8954720  49.4749930  14.3983333  62.9157745
  50.8805747  11.7046160  65.0323325  49.9336082  11.5851511  64.9601652
  51.2288520  10.8168658  65.1149586  47.8852180  11.4998876  61.2327677
  47.7377143  10.5715584  61.4135247  48.7105674  11.5218967  60.7484752
  51.4886302  12.3227435  62.3192550  52.4132849  12.1170296  62.1817001
  51.3201605  12.0743836  63.2281891  51.2781618  12.8413102  57.6754641
  51.4518496  12.2759525  56.9228494  51.7710509  13.6413997  57.4934131
  52.2656791  12.1579867  54.7751540  52.9607695  12.7786560  54.9938854
  52.6079941  11.3075218  55.0503917  54.1648214   9.6079572  56.3038870
  54.6899538   9.9466845  55.5788190  54.0770566   8.6726588  56.1202005
  45.8268263  13.5213646  68.4328747  46.1355389  13.2762793  69.3051447
  46.6243745  13.7260285  67.9447617  45.8488875  15.6751556  60.6634124
  45.4093865  15.1827934  61.3566980  46.5996992  15.1324523  60.4226199
  38.3281214  11.8663097  60.6658752  39.1539233  11.5666868  60.2857395
  37.9775266  11.0970719  61.1148540  43.2962747  11.2189565  62.7356425
  42.6742756  10.5560270  62.4358653  43.9667614  11.2450697  62.0530073
  36.5289819   9.7849423  61.6247685  35.6921727   9.3571597  61.4431686
  36.5013464   9.9781866  62.5618476  42.8576254   9.7693488  56.2114886
  43.0064374  10.4528952  55.5581558  43.6642697   9.7498578  56.7264341
  40.6128887   5.7958666  57.2175955  40.3674929   4.8920996  57.4156165
  40.7824801   5.7975816  56.2755433  39.8824534   1.5287023  54.7162116
  39.1893779   1.6031378  54.0602152  39.6376286   0.7647367  55.2383633
  46.3571659  12.2641619  53.6826633  45.7845626  12.8831806  53.2297105
  46.9304453  12.8140980  54.2166555  49.5768919  12.5478769  54.8135215
  50.5099592  12.4824330  55.0168091  49.4892132  13.3835036  54.3549748
  52.2056936  11.8644639  51.7739163  52.1270567  11.5304503  52.6674921
  53.0266602  12.3566407  51.7730635  46.7418458   3.6002431  51.0242686
  47.6877562   3.4708639  51.0931104  46.3632703   2.8617093  51.5012114
  37.6264318   6.3979936  61.2555754  37.6035006   6.4967624  60.3037637
  37.9364954   7.2445087  61.5772920  38.6401924  13.9975711  62.3872566
  38.5056392  13.2376112  61.8210564  38.2233987  14.7216611  61.9201355
  49.7760887   9.1812634  51.3949141  50.4796738   9.3862637  52.0106797
  49.0523536   9.7489396  51.6598225  50.6058698   4.9322496  57.5151411
  50.5493899   5.3891047  56.6759044  51.1587040   4.1713180  57.3374254
  41.7971050  14.8945028  62.5991009  41.6803434  15.8390460  62.4969699
  40.9763497  14.5918589  62.9876808  51.6847585   9.6195164  53.4447601
  52.5193189   9.1876362  53.2625076  51.5231928   9.4477177  54.3724496
  51.3393477   6.1227277  54.8103941  51.2842281   5.9571548  53.8692385
  50.7139532   6.8303310  54.9666130  42.8225564  15.5473290  65.8146937
  43.7252811  15.5796900  66.1313432  42.5962934  14.6173741  65.8293273
  44.5779166  14.3004276  62.4757016  43.6274797  14.3006138  62.3621388
  44.8811653  13.5537011  61.9593050  60.3131860  20.1364815  63.5402778
  60.9510270  20.0171562  62.8366118  60.1952703  21.0845659  63.5990730
  57.1221566  20.0892243  63.4764303  56.7840078  19.9733308  62.5884838
  57.9911334  19.6883408  63.4565309  52.9808382  21.9427719  59.4661194
  52.4173247  21.8517656  58.6977482  52.8660777  21.1227624  59.9463686
  50.5272814  23.4378911  62.3045414  51.3194106  23.0969735  61.8891714
  50.7669464  23.5473886  63.2247568  58.5607941  25.6098687  54.7775659
  57.9095920  26.1952767  54.3909672  59.3552303  26.1404882  54.8370696
  52.4863568  22.6987824  55.1762793  53.2594444  22.1516811  55.0375669
  52.8388967  23.5632073  55.3877254  54.3248610  24.0264206  68.3829692
  54.0338476  24.9309837  68.2676359  54.9605595  24.0680734  69.0973762
  55.2504817  21.4041055  64.9731052  55.8468389  21.1797077  64.2588015
  55.3079789  20.6625800  65.5756500  54.8229846  18.8580490  52.8081243
  55.0755366  18.3362011  52.0464706  53.8854405  18.6946636  52.9107927
  59.8673128  17.8616269  60.6155986  60.6536218  17.4435692  60.2646403
  60.1311833  18.7662361  60.7837635  60.0383206  23.2989119  55.3144643
  59.4029039  23.3723745  56.0265548  59.7080612  23.8882718  54.6363722
  54.5426134  20.7608596  55.0105618  54.4262392  20.0853500  55.6786702
  54.6528394  20.2740970  54.1937771  56.8857675  20.2218743  58.7152307
  56.5215882  19.6949364  59.4265229  57.7424791  19.8317212  58.5418793
  56.5263162  15.2508643  53.7113656  56.6937565  16.1188879  54.0784127
  56.3360331  15.4135925  52.7874945  59.2838495  23.7125622  65.3779486
  58.9839218  24.6150661  65.2695293  58.9389555  23.4457805  66.2300639
  52.7350977  20.1639419  61.4116190  51.8101473  20.0315633  61.6193882
  52.9835390  20.9433638  61.9086133  56.5052383  17.7066300  54.6960322
  56.3852008  18.1523351  55.5345803  55.8104971  18.0551618  54.1373861
  50.0959788  19.8072692  62.2459979  50.2252169  20.0607171  63.1599391
  49.4157239  20.4000400  61.9264635  54.2659275  30.4769942  58.3450454
  54.1883305  31.4277767  58.4238934  53.6620919  30.1315815  59.0025380
  62.2037449  18.1787774  55.5240657  63.1155305  18.4115160  55.3488354
  61.6947096  18.7624818  54.9615735  60.8107032  23.1613592  62.9154238
  60.1815894  23.3259306  62.2130306  60.4232694  23.5755202  63.6865202
  64.6896263  24.0968030  60.2698602  64.0047302  24.4766931  59.7195635
  64.7740113  24.7063357  61.0030549  56.3634993  22.8988000  60.1804323
  56.8273339  23.1775703  59.3908946  56.0991792  21.9971445  59.9977414
  53.2559074  22.4459482  63.1184086  53.8260432  22.8746750  62.4801571
  53.8467186  22.1642066  63.8168272  55.3003879  19.0211153  56.9893888
  56.0027923  19.4732196  57.4567815  54.9684508  18.3794971  57.6173781
  49.0429213  17.2794705  62.2911022  48.2528267  17.5352234  61.8151132
  49.5340461  18.0943043  62.3963062  50.9943959  17.6439284  59.2494498
  50.1975122  17.7557979  59.7677994  50.7669551  17.9825937  58.3835389
  56.8249626  24.1683988  67.1977013  56.8894059  24.6304395  68.0335185
  56.1160550  23.5381353  67.3259323  47.3266916  17.5325196  64.7226013
  47.5774955  18.4172206  64.9883589  47.8626465  17.3529797  63.9501104
  56.5397644  25.8352095  57.0655993  56.4043319  26.6803631  57.4940841
  57.0807457  26.0371373  56.3021927  49.9927041  23.3527533  57.6383919
  50.5051562  24.1470783  57.7889483  50.6449754  22.6553824  57.5717520
  51.8021926  26.4693290  59.7206672  51.9788555  27.3911254  59.5327656
  52.5978760  26.1551709  60.1501051  51.0874283  18.5157921  69.5968835
  50.9727798  17.6143179  69.8975934  50.2318800  18.7621618  69.2453651
  52.9253242  27.9871463  65.7217014  53.4760667  27.8588527  64.9494008
  52.0864718  28.2866352  65.3711907  47.9575958  21.6816188  58.4143489
  48.7951180  22.0913196  58.1977197  48.1354226  20.7415630  58.3843683
  59.8540390  19.3491268  54.1027322  59.3387014  20.1195873  54.3415709
  59.5817699  18.6756404  54.7260383  57.4387501  14.1940969  59.1612560
  56.5829098  13.8047819  58.9818199  57.8514453  14.2732930  58.3012346
  64.8274665  22.1023623  56.0380495  64.0504107  21.7634782  55.5935658
  65.5066145  22.1076246  55.3635461  59.6426694  17.2218360  55.9287103
  59.3376829  17.5364509  56.7797246  60.5957136  17.2999780  55.9714436
  58.0873125  23.3808584  57.5780057  57.5594487  22.6461343  57.2653295
  57.5860628  24.1583260  57.3320025  52.8191853  14.0428250  59.9386669
  53.3935605  13.8203431  59.2059862  53.4062835  14.1116944  60.6915270
  61.8771430  19.9301977  60.7451045  62.3903312  20.5631969  61.2472755
  62.5272654  19.3303172  60.3794405  53.1461440  16.0732711  53.9582554
  52.3098752  16.4107397  54.2791829  53.0066210  15.9381691  53.0209691
  55.1214521  10.9169499  58.6661738  54.4678933  10.6018516  58.0418353
  55.0794995  10.2945239  59.3921561  56.2325726  21.1988794  50.5815030
  55.3252787  20.9678047  50.7806179  56.7296758  20.4026413  50.7689012
  59.1393804  29.9086301  53.5011716  58.4655503  30.2117998  54.1096674
  59.5259626  30.7115381  53.1517173  58.3552261  17.4051432  62.9909386
  57.4374822  17.6266379  62.8331074  58.7712405  17.4797743  62.1321093
  59.1387309  18.8042848  58.1212066  59.8859128  19.3164245  57.8119188
  59.4078898  18.4826901  58.9816460  57.4113959  21.3001389  55.1039020
  56.5025178  21.0160422  55.2011490  57.4409043  21.7200467  54.2442327
  62.6433226  24.9107978  58.8730188  62.1895554  24.0698888  58.9295378
  62.0127193  25.5469377  59.2104968  61.5866146  15.8399964  60.1030855
  60.8488903  15.3277350  60.4341098  61.8392920  15.4000346  59.2914132
  61.0866166  26.7484475  59.8080006  61.3789140  27.3089532  59.0892372
  61.5964786  27.0413036  60.5633165  47.9802129  19.0206903  59.0854222
  47.7826529  18.4276264  58.3605289  47.4248793  18.7159113  59.8030161
  55.9598853  18.9130009  61.2048816  56.0147463  17.9603846  61.1291292
  55.1490055  19.0689448  61.6890114  57.1090047  22.8410132  52.4427099
  56.6709477  22.1245991  51.9832736  57.8500488  23.0686247  51.8812190
  53.8991213  17.5307069  58.9639194  53.0859079  17.8301240  59.3704387
  54.3950207  17.1362758  59.6813677  56.0499791  27.5264826  60.8973459
  56.0075970  27.7525672  59.9681991  56.9662490  27.2928201  61.0459260
  65.2263162  21.1167329  58.5003417  65.0881060  21.3068925  57.5724607
  64.8699380  21.8786712  58.9571469  53.3905288  15.1025425  64.5800429
  54.0304667  14.9614184  63.8823393  52.5582818  14.8159938  64.2039031
  54.1665592  24.4027855  60.6935422  54.9606190  23.9078175  60.4917997
  53.4557284  23.8745718  60.3303127  58.9860436  26.7845951  65.0447790
  59.0397458  27.3536887  65.8125505  58.1175217  26.9547836  64.6801827
  50.4748355  18.5470937  56.7695175  49.5445943  18.4855392  56.9865137
  50.5705827  18.0246890  55.9731816  50.3933904  15.0725750  59.3573416
  50.6540721  15.9871083  59.2482577  51.2151076  14.6050192  59.5070029
  51.8658829  16.4863507  66.5272241  52.5381883  16.2780869  65.8784890
  51.0388616  16.2885593  66.0877473  56.7436868  24.9756877  64.3733259
  56.6047953  24.6075661  65.2459197  55.9551464  25.4904516  64.2017217
  57.3385020  30.0765973  55.7158796  57.5136775  29.6054017  56.5304418
  56.6517808  30.7031740  55.9440056  58.2942083  24.3538480  61.7622097
  57.9591915  24.3139250  62.6579747  57.7946028  23.6883196  61.2892507
  52.2686327  19.7606110  67.2874678  52.1306125  19.0286349  67.8886217
  53.1791250  19.6715010  67.0058866  61.2301274  21.6994514  52.0359156
  60.6130445  20.9741342  51.9392209  60.7617763  22.4603874  51.6926231
  54.8968627  19.4726069  66.7758358  55.6068246  18.8319261  66.7344976
  54.8537936  19.7238964  67.6984538  51.9046105  33.2255336  62.4898656
  52.1442703  33.8573860  63.1677674  51.0615301  32.8743376  62.7764015
  53.0199820  15.9179938  51.1580461  52.1429287  15.7968739  50.7942707
  53.4957573  15.1266017  50.9059349  44.5401960  20.7057098  61.2521968
  45.2273000  20.3918828  60.6642983  44.3850089  21.6098463  60.9789219
  49.3436683  15.5947295  65.6806992  49.2594871  14.9872964  64.9457402
  48.5219389  16.0856313  65.6816488  56.4173967  29.0334459  64.8940160
  56.3444138  29.8389430  65.4059464  55.9751360  29.2326424  64.0688181
  56.2063746  28.2706229  58.4042981  55.4231268  28.8127909  58.4981206
  56.9056492  28.7880208  58.8037222  58.8772650  28.9321293  67.0498318
  59.5900622  29.5668758  66.9774220  58.3862679  29.0285159  66.2338320
  60.5990177  22.8372545  58.6215610  59.6646456  22.9574008  58.4520314
  60.7766846  21.9345012  58.3575620  56.0995365  16.2218241  60.7748871
  55.7293153  15.6689282  61.4629777  56.5954458  15.6176375  60.2223871
  53.9284564  26.6815736  67.8703889  54.6294023  27.3152219  68.0233283
  53.4579679  27.0230468  67.1099528  62.0538960  25.0233686  56.1551796
  62.3298804  24.9090281  57.0645670  61.1843458  24.6251171  56.1163969
  58.6893024  29.2720037  59.7984610  58.8715418  28.4541693  60.2612362
  59.5126010  29.4887729  59.3609500  59.0235189  28.1988222  57.0599658
  59.5522956  27.6880677  56.4469820  59.2863409  27.8830752  57.9245191
  49.5252282  26.2152091  64.8034992  50.1105719  25.4695779  64.9362896
  49.3277120  26.5256048  65.6871656  52.3790937  29.2503339  59.8197434
  51.7101312  29.7349466  59.3361474  52.2403807  29.4972559  60.7340813
  44.1169937  18.7857691  63.5239435  44.1554036  18.2521282  64.3176553
  43.6110229  18.2592897  62.9050412  56.5196206  31.2847082  66.4180093
  57.0714514  31.4478704  67.1829178  56.8602399  31.8751520  65.7460117
  51.4960699  13.6322232  67.0201977  51.5602025  14.4937063  66.6079375
  51.4327819  13.0196234  66.2874336  47.7478514  17.5121794  56.5993366
  48.0431955  16.6032472  56.5460420  46.8466550  17.4909533  56.2774369
  59.6564593  29.2329058  63.4043775  59.5315732  28.4318797  62.8954720
  60.3143684  29.7275251  62.9157745  51.2772761  15.5877790  62.5820915
  50.5559347  16.2013758  62.4428388  52.0666017  16.1235555  62.5037561
  61.7199501  27.0338078  65.0323325  60.7729837  26.9143429  64.9601652
  62.0682274  26.1460576  65.1149586  49.4766356  15.1935891  56.7232692
  49.1479062  14.3133270  56.5407797  49.8305726  15.1383560  57.6109081
  58.7245935  26.8290794  61.2327677  58.5770897  25.9007501  61.4135247
  59.5499428  26.8510885  60.7484752  52.5908179  15.4808861  57.0908169
  52.9304251  16.0094782  56.3686778  53.0380299  15.8189267  57.8666736
  62.3280056  27.6519353  62.3192550  63.2526604  27.4462214  62.1817001
  62.1595360  27.4035754  63.2281891  54.5776326  13.9783483  55.2901462
  55.2984689  14.3564735  54.7865179  53.9541630  14.6972359  55.3936440
  58.7207449  14.6828632  56.2259794  58.9371063  15.5653269  55.9248622
  58.2401516  14.2914845  55.4965436  53.4606670  17.6414345  62.8030539
  53.3151251  17.9554648  63.6954820  52.9831874  18.2599245  62.2501438
  55.3203053  14.6316893  62.8511428  55.3064622  13.7357986  62.5143726
  56.0375481  14.6387557  63.4849715  62.1175373  28.1705020  57.6754641
  62.2912250  27.6051443  56.9228494  62.6104264  28.9705915  57.4934131
  47.9352332  20.1819689  65.7418200  47.3905801  20.9579497  65.8738474
  48.8131682  20.5290494  65.5837322  54.7239949  13.5131273  58.1198999
  54.8455860  12.5847919  58.3189886  54.4341992  13.5269959  57.2077314
  63.1050545  27.4871785  54.7751540  63.8001450  28.1078477  54.9938854
  63.4473695  26.6367136  55.0503917  48.7218354  19.3089585  68.6348357
  47.9800090  19.4572221  69.2212987  48.4011099  19.5697851  67.7715106
  65.0041968  24.9371490  56.3038870  65.5293292  25.2758763  55.5788190
  64.9164321  24.0018505  56.1202005  56.6662017  28.8505564  68.4328747
  56.9749143  28.6054710  69.3051447  57.4637499  29.0552202  67.9447617
  56.6882629  31.0043473  60.6634124  56.2487619  30.5119852  61.3566980
  57.4390746  30.4616441  60.4226199  49.1674968  27.1955014  60.6658752
  49.9932988  26.8958786  60.2857395  48.8169020  26.4262637  61.1148540
  54.1356501  26.5481482  62.7356425  53.5136510  25.8852187  62.4358653
  54.8061368  26.5742614  62.0530073  47.3683573  25.1141341  61.6247685
  46.5315481  24.6863515  61.4431686  47.3407219  25.3073784  62.5618476
  53.6970008  25.0985406  56.2114886  53.8458128  25.7820870  55.5581558
  54.5036452  25.0790496  56.7264341  51.4522641  21.1250583  57.2175955
  51.2068683  20.2212913  57.4156165  51.6218556  21.1267734  56.2755433
  50.7218289  16.8578941  54.7162116  50.0287534  16.9323296  54.0602152
  50.4770041  16.0939285  55.2383633  57.1965414  27.5933536  53.6826633
  56.6239381  28.2123723  53.2297105  57.7698207  28.1432898  54.2166555
  60.4162673  27.8770686  54.8135215  61.3493347  27.8116248  55.0168091
  60.3285886  28.7126953  54.3549748  63.0450690  27.1936557  51.7739163
  62.9664322  26.8596420  52.6674921  63.8660357  27.6858325  51.7730635
  57.5812212  18.9294349  51.0242686  58.5271317  18.8000557  51.0931104
  57.2026457  18.1909011  51.5012114  55.7655129  16.8544325  50.9597571
  54.8586585  16.5577438  51.0360284  56.0431110  16.5574143  50.0931857
  46.6833070  18.1750689  61.4096617  46.3635854  17.3215997  61.1170991
  46.1366498  18.3899267  62.1654585  50.4612977  20.8913130  65.1266124
  50.6798987  21.8230238  65.1454158  50.8738751  20.5321104  65.9120928
  57.3817195  11.3981215  57.1141812  56.5717923  11.0528300  57.4897058
  58.0701612  11.0888759  57.7029424  54.5353914  13.7131261  51.1009550
  55.3973078  14.0386159  51.3605367  54.7204258  12.9262756  50.5882616
  46.5521330  21.7953600  63.3789739  45.8584801  21.3807553  62.8659693
  47.2994321  21.8374137  62.7823158  48.4658072  21.7271854  61.2555754
  48.4428760  21.8259541  60.3037637  48.7758709  22.5737005  61.5772920
  51.1245450  23.7848009  65.3702368  52.0788704  23.7531951  65.3032300
  50.9257974  23.3238633  66.1852594  51.7144832  22.3549125  67.9373166
  52.5337721  22.8493204  67.9608003  51.9881640  21.4381093  67.9090733
  61.4711428  14.7459877  57.3001121  60.5837283  15.0309528  57.0821316
  61.8865417  14.5853641  56.4528398  49.4795679  29.3267629  62.3872566
  49.3450147  28.5668029  61.8210564  49.0627741  30.0508528  61.9201355
  60.6154642  24.5104552  51.3949141  61.3190492  24.7154555  52.0106797
  59.8917291  25.0781314  51.6598225  61.4452452  20.2614413  57.5151411
  61.3887654  20.7182965  56.6759044  61.9980795  19.5005098  57.3374254
  52.6364805  30.2236946  62.5991009  52.5197189  31.1682378  62.4969699
  51.8157251  29.9210507  62.9876808  62.5241339  24.9487081  53.4447601
  63.3586943  24.5168280  53.2625076  62.3625682  24.7769095  54.3724496
  62.1787231  21.4519195  54.8103941  62.1236035  21.2863466  53.8692385
  61.5533287  22.1595228  54.9666130  46.9679746  16.6887259  68.6365363
  47.6138610  16.1786213  69.1252588  46.7596898  17.4255941  69.2108788
  55.4883357  10.9527304  54.3889259  55.4762027  11.8969144  54.5457530
  56.3806779  10.7697449  54.0948720  53.6619319  30.8765207  65.8146937
  54.5646566  30.9088818  66.1313432  53.4356689  29.9465658  65.8293273
  55.4172921  29.6296194  62.4757016  54.4668552  29.6298056  62.3621388
  55.7205407  28.8828929  61.9593050  67.9615321  35.4184161  63.4764303
  67.6233832  35.3025225  62.5884838  68.8305089  35.0175326  63.4565309
  63.8202136  37.2719637  59.4661194  63.2567001  37.1809574  58.6977482
  63.7054531  36.4519541  59.9463686  61.3666568  38.7670829  62.3045414
  62.1587860  38.4261653  61.8891714  61.6063218  38.8765804  63.2247568
  69.4001695  40.9390605  54.7775659  68.7489675  41.5244685  54.3909672
  70.1946058  41.4696800  54.8370696  63.3257322  38.0279742  55.1762793
  64.0988198  37.4808729  55.0375669  63.6782721  38.8923991  55.3877254
  66.0898572  36.7332973  64.9731052  66.6862144  36.5088995  64.2588015
  66.1473543  35.9917718  65.5756500  65.6623600  34.1872408  52.8081243
  65.9149121  33.6653929  52.0464706  64.7248159  34.0238553  52.9107927
  65.3819889  36.0900514  55.0105618  65.2656147  35.4145417  55.6786702
  65.4922149  35.6032888  54.1937771  67.7251430  35.5510661  58.7152307
  67.3609637  35.0241282  59.4265229  68.5818546  35.1609130  58.5418793
  67.3656917  30.5800561  53.7113656  67.5331319  31.4480797  54.0784127
  67.1754086  30.7427842  52.7874945  63.5744731  35.4931336  61.4116190
  62.6495228  35.3607551  61.6193882  63.8229145  36.2725556  61.9086133
  67.3446138  33.0358218  54.6960322  67.2245763  33.4815269  55.5345803
  66.6498726  33.3843536  54.1373861  60.9353542  35.1364610  62.2459979
  61.0645924  35.3899089  63.1599391  60.2550994  35.7292318  61.9264635
  65.1053030  45.8061860  58.3450454  65.0277059  46.7569685  58.4238934
  64.5014673  45.4607732  59.0025380  67.2028748  38.2279918  60.1804323
  67.6667093  38.5067621  59.3908946  66.9385546  37.3263362  59.9977414
  64.0952829  37.7751399  63.1184086  64.6654186  38.2038668  62.4801571
  64.6860941  37.4933984  63.8168272  66.1397634  34.3503070  56.9893888
  66.8421677  34.8024114  57.4567815  65.8078262  33.7086889  57.6173781
  59.8822968  32.6086623  62.2911022  59.0922022  32.8644151  61.8151132
  60.3734215  33.4234961  62.3963062  61.8337713  32.9731202  59.2494498
  61.0368877  33.0849896  59.7677994  61.6063306  33.3117854  58.3835389
  58.1660671  32.8617113  64.7226013  58.4168709  33.7464123  64.9883589
  58.7020219  32.6821715  63.9501104  67.3791399  41.1644013  57.0655993
  67.2437073  42.0095549  57.4940841  67.9201211  41.3663291  56.3021927
  60.8320796  38.6819451  57.6383919  61.3445317  39.4762701  57.7889483
  61.4843509  37.9845741  57.5717520  62.6415681  41.7985207  59.7206672
  62.8182309  42.7203172  59.5327656  63.4372514  41.4843626  60.1501051
  58.7969713  37.0108105  58.4143489  59.6344935  37.4205114  58.1977197
  58.9747980  36.0707547  58.3843683  70.6934145  34.6783186  54.1027322
  70.1780768  35.4487790  54.3415709  70.4211453  34.0048322  54.7260383
  68.2781256  29.5232887  59.1612560  67.4222852  29.1339737  58.9818199
  68.6908208  29.6024847  58.3012346  68.9266880  38.7100501  57.5780057
  68.3988241  37.9753261  57.2653295  68.4254383  39.4875178  57.3320025
  63.6585608  29.3720168  59.9386669  64.2329359  29.1495349  59.2059862
  64.2456590  29.4408862  60.6915270  63.9855195  31.4024629  53.9582554
  63.1492507  31.7399315  54.2791829  63.8459964  31.2673608  53.0209691
  65.9608275  26.2461416  58.6661738  65.3072688  25.9310434  58.0418353
  65.9188749  25.6237157  59.3921561  67.0719480  36.5280712  50.5815030
  66.1646542  36.2969965  50.7806179  67.5690512  35.7318331  50.7689012
  69.9787559  45.2378219  53.5011716  69.3049258  45.5409915  54.1096674
  70.3653381  46.0407299  53.1517173  69.1946016  32.7343350  62.9909386
  68.2768577  32.9558297  62.8331074  69.6106159  32.8089660  62.1321093
  69.9781063  34.1334766  58.1212066  70.7252882  34.6456163  57.8119188
  70.2472653  33.8118818  58.9816460  68.2507714  36.6293306  55.1039020
  67.3418933  36.3452339  55.2011490  68.2802797  37.0492385  54.2442327
  58.8195884  34.3498821  59.0854222  58.6220284  33.7568181  58.3605289
  58.2642548  34.0451031  59.8030161  66.7992608  34.2421927  61.2048816
  66.8541217  33.2895763  61.1291292  65.9883810  34.3981366  61.6890114
  67.9483801  38.1702050  52.4427099  67.5103231  37.4537909  51.9832736
  68.6894242  38.3978165  51.8812190  64.7384967  32.8598987  58.9639194
  63.9252833  33.1593157  59.3704387  65.2343962  32.4654676  59.6813677
  66.8893545  42.8556744  60.8973459  66.8469724  43.0817590  59.9681991
  67.8056244  42.6220118  61.0459260  64.2299042  30.4317342  64.5800429
  64.8698422  30.2906101  63.8823393  63.3976573  30.1451856  64.2039031
  65.0059346  39.7319773  60.6935422  65.7999945  39.2370093  60.4917997
  64.2951039  39.2037636  60.3303127  61.3142110  33.8762854  56.7695175
  60.3839698  33.8147310  56.9865137  61.4099582  33.3538807  55.9731816
  61.2327659  30.4017667  59.3573416  61.4934476  31.3163001  59.2482577
  62.0544831  29.9342110  59.5070029  62.7052584  31.8155424  66.5272241
  63.3775637  31.6072787  65.8784890  61.8782371  31.6177510  66.0877473
  68.1778774  45.4057891  55.7158796  68.3530530  44.9345934  56.5304418
  67.4911562  46.0323657  55.9440056  69.1335837  39.6830397  61.7622097
  68.7985670  39.6431167  62.6579747  68.6339783  39.0175113  61.2892507
  63.1080081  35.0898027  67.2874678  62.9699879  34.3578266  67.8886217
  64.0185005  35.0006928  67.0058866  63.8593575  31.2471856  51.1580461
  62.9823041  31.1260657  50.7942707  64.3351328  30.4557934  50.9059349
  55.3795715  36.0349016  61.2521968  56.0666755  35.7210746  60.6642983
  55.2243844  36.9390380  60.9789219  60.1830437  30.9239212  65.6806992
  60.0988626  30.3164882  64.9457402  59.3613144  31.4148231  65.6816488
  67.0457501  43.5998146  58.4042981  66.2625023  44.1419827  58.4981206
  67.7450246  44.1172126  58.8037222  66.9389120  31.5510159  60.7748871
  66.5686907  30.9981199  61.4629777  67.4348212  30.9468292  60.2223871
  69.8628944  43.5280140  57.0599658  70.3916710  43.0172594  56.4469820
  70.1257163  43.2122670  57.9245191  63.2184692  44.5795256  59.8197434
  62.5495067  45.0641384  59.3361474  63.0797561  44.8264477  60.7340813
  54.9563691  34.1149609  63.5239435  54.9947791  33.5813200  64.3176553
  54.4503984  33.5884815  62.9050412  62.3354453  28.9614150  67.0201977
  62.3995780  29.8228981  66.6079375  62.2721574  28.3488151  66.2874336
  58.5872269  32.8413711  56.5993366  58.8825710  31.9324390  56.5460420
  57.6860304  32.8201451  56.2774369  62.1166516  30.9169708  62.5820915
  61.3953101  31.5305676  62.4428388  62.9059771  31.4527473  62.5037561
  60.3160110  30.5227809  56.7232692  59.9872816  29.6425188  56.5407797
  60.6699481  30.4675478  57.6109081  63.4301933  30.8100779  57.0908169
  63.7698006  31.3386700  56.3686778  63.8774054  31.1481185  57.8666736
  65.4170081  29.3075400  55.2901462  66.1378443  29.6856653  54.7865179
  64.7935385  30.0264277  55.3936440  69.5601203  30.0120549  56.2259794
  69.7764818  30.8945187  55.9248622  69.0795271  29.6206763  55.4965436
  64.3000425  32.9706263  62.8030539  64.1545006  33.2846566  63.6954820
  63.8225628  33.5891163  62.2501438  66.1596808  29.9608810  62.8511428
  66.1458376  29.0649904  62.5143726  66.8769236  29.9679474  63.4849715
  58.7746087  35.5111607  65.7418200  58.2299555  36.2871415  65.8738474
  59.6525437  35.8582411  65.5837322  65.5633704  28.8423191  58.1198999
  65.6849615  27.9139837  58.3189886  65.2735746  28.8561877  57.2077314
  59.5612109  34.6381503  68.6348357  58.8193845  34.7864139  69.2212987
  59.2404853  34.8989769  67.7715106  60.0068723  42.5246932  60.6658752
  60.8326742  42.2250704  60.2857395  59.6562775  41.7554554  61.1148540
  64.9750256  41.8773400  62.7356425  64.3530265  41.2144105  62.4358653
  65.6455123  41.9034532  62.0530073  58.2077328  40.4433258  61.6247685
  57.3709236  40.0155433  61.4431686  58.1800973  40.6365702  62.5618476
  64.5363763  40.4277323  56.2114886  64.6851883  41.1112788  55.5581558
  65.3430206  40.4082414  56.7264341  62.2916396  36.4542501  57.2175955
  62.0462438  35.5504831  57.4156165  62.4612310  36.4559652  56.2755433
  61.5612043  32.1870859  54.7162116  60.8681288  32.2615214  54.0602152
  61.3163795  31.4231202  55.2383633  68.0359168  42.9225454  53.6826633
  67.4633135  43.5415641  53.2297105  68.6091962  43.4724816  54.2166555
  68.4205967  34.2586267  51.0242686  69.3665071  34.1292475  51.0931104
  68.0420212  33.5200929  51.5012114  66.6048884  32.1836243  50.9597571
  65.6980339  31.8869356  51.0360284  66.8824865  31.8866061  50.0931857
  57.5226824  33.5042606  61.4096617  57.2029609  32.6507915  61.1170991
  56.9760252  33.7191185  62.1654585  61.3006732  36.2205047  65.1266124
  61.5192741  37.1522155  65.1454158  61.7132506  35.8613022  65.9120928
  68.2210950  26.7273133  57.1141812  67.4111678  26.3820218  57.4897058
  68.9095366  26.4180676  57.7029424  65.3747668  29.0423178  51.1009550
  66.2366832  29.3678077  51.3605367  65.5598013  28.2554674  50.5882616
  57.3915084  37.1245518  63.3789739  56.6978556  36.7099471  62.8659693
  58.1388075  37.1666054  62.7823158  59.3051827  37.0563772  61.2555754
  59.2822515  37.1551459  60.3037637  59.6152463  37.9028923  61.5772920
  61.9639205  39.1139927  65.3702368  62.9182458  39.0823869  65.3032300
  61.7651728  38.6530550  66.1852594  60.3189433  44.6559546  62.3872566
  60.1843901  43.8959947  61.8210564  59.9021496  45.3800446  61.9201355
  57.8073501  32.0179177  68.6365363  58.4532365  31.5078131  69.1252588
  57.5990652  32.7547858  69.2108788  66.3277111  26.2819221  54.3889259
  66.3155781  27.2261061  54.5457530  67.2200533  26.0989367  54.0948720
  69.4266023  48.1705629  56.5993366  69.7219464  47.2616307  56.5460420
  68.5254059  48.1493368  56.2774369  54.2659276   7.4832065  45.0695760
  54.1883306   8.4339890  45.1484241  53.6620920   7.1377937  45.7270687
  52.9253243   4.9933586  52.4462321  53.4760668   4.8650649  51.6739315
  52.0864719   5.2928475  52.0957213  59.1393806   6.9148424  40.2257023
  58.4655504   7.2180120  40.8341981  59.5259628   7.7177504  39.8762480
  57.3385021   7.0828096  42.4404102  57.5136777   6.6116139  43.2549725
  56.6517809   7.7093862  42.6685363  51.9046106  10.2317459  49.2143962
  52.1442704  10.8635983  49.8922981  51.0615303   9.8805499  49.5009322
  56.4173968   6.0396581  51.6185466  56.3444140   6.8451553  52.1304771
  55.9751361   6.2388547  50.7933488  52.3790938   6.2565461  46.5442741
  51.7101314   6.7411589  46.0606781  52.2403808   6.5034682  47.4586119
  56.5196207   8.2909205  53.1425399  57.0714515   8.4540826  53.9074484
  56.8602400   8.8813643  52.4705424  56.6882630   8.0105596  47.3879430
  56.2487621   7.5181975  48.0812287  57.4390747   7.4678564  47.1471505
  49.1674969   4.2017137  47.3904058  49.9932989   3.9020909  47.0102702
  48.8169021   3.4324759  47.8393847  49.4795680   6.3329751  49.1117873
  49.3450148   5.5730152  48.5455871  49.0627742   7.0570651  48.6446662
  52.6364806   7.2299068  49.3236315  52.5197190   8.1744501  49.2215006
  51.8157252   6.9272630  49.7122115  53.6619320   7.8827330  52.5392244
  54.5646567   7.9150940  52.8558739  53.4356690   6.9527781  52.5538580
  55.4172922   6.6358317  49.2002322  54.4668553   6.6360178  49.0866695
  55.7205408   5.8891051  48.6838357  67.9615322  12.4246283  50.2009609
  67.6233833  12.3087348  49.3130144  68.8305090  12.0237448  50.1810616
  63.8202138  14.2781760  46.1906500  63.2567003  14.1871696  45.4222788
  63.7054533  13.4581664  46.6708993  61.3666570  15.7732951  49.0290721
  62.1587861  15.4323776  48.6137020  61.6063220  15.8827926  49.9492874
  69.4001696  17.9452727  41.5020965  68.7489676  18.5306808  41.1154979
  70.1946059  18.4758922  41.5616003  63.3257323  15.0341864  41.9008100
  64.0988199  14.4870851  41.7620975  63.6782722  15.8986114  42.1122561
  65.1642366  16.3618247  55.1074999  64.8732232  17.2663877  54.9921665
  65.7999350  16.4034774  55.8219069  66.0898573  13.7395095  51.6976359
  66.6862145  13.5151118  50.9833322  66.1473544  12.9979841  52.3001806
  65.6623601  11.1934530  39.5326550  65.9149122  10.6716052  38.7710013
  64.7248160  11.0300676  39.6353233  65.3819890  13.0962636  41.7350925
  65.2656148  12.4207540  42.4032009  65.4922150  12.6095010  40.9183078
  67.7251431  12.5572784  45.4397614  67.3609638  12.0303405  46.1510535
  68.5818547  12.1671253  45.2664099  70.1232251  16.0479662  52.1024793
  69.8232974  16.9504701  51.9940600  69.7783311  15.7811845  52.9545946
  63.5744733  12.4993459  48.1361497  62.6495229  12.3669673  48.3439189
  63.8229146  13.2787678  48.6331439  67.3446139  10.0420341  41.4205629
  67.2245764  10.4877392  42.2591109  66.6498727  10.3905658  40.8619167
  60.9353544  12.1426733  48.9705286  61.0645925  12.3961211  49.8844698
  60.2550995  12.7354441  48.6509941  65.1053031  22.8123983  45.0695760
  65.0277061  23.7631808  45.1484241  64.5014675  22.4669855  45.7270687
  67.2028749  15.2342040  46.9049630  67.6667095  15.5129743  46.1154252
  66.9385547  14.3325485  46.7222720  64.0952830  14.7813522  49.8429393
  64.6654187  15.2100790  49.2046877  64.6860942  14.4996107  50.5413579
  66.1397635  11.3565193  43.7139195  66.8421679  11.8086237  44.1813121
  65.8078264  10.7149012  44.3419088  59.8822969   9.6148745  49.0156328
  59.0922023   9.8706274  48.5396439  60.3734217  10.4297083  49.1208369
  61.8337715   9.9793325  45.9739805  61.0368878  10.0912019  46.4923301
  61.6063307  10.3179977  45.1080696  67.6643382  16.5038028  53.9222320
  67.7287815  16.9658435  54.7580492  66.9554306  15.8735393  54.0504630
  58.1660672   9.8679236  51.4471319  58.4168711  10.7526246  51.7128895
  58.7020221   9.6883837  50.6746411  67.3791400  18.1706135  43.7901300
  67.2437075  19.0157671  44.2186148  67.9201212  18.3725413  43.0267234
  60.8320797  15.6881573  44.3629225  61.3445318  16.4824824  44.5134790
  61.4843510  14.9907864  44.2962827  62.6415682  18.8047330  46.4451978
  62.8182310  19.7265294  46.2572962  63.4372515  18.4905749  46.8746358
  61.9268038  10.8511962  56.3214142  61.8121554   9.9497219  56.6221240
  61.0712556  11.0975658  55.9698958  63.7646997  20.3225504  52.4462321
  64.3154423  20.1942567  51.6739315  62.9258473  20.6220393  52.0957213
  58.7969714  14.0170228  45.1388796  59.6344936  14.4267236  44.9222503
  58.9747982  13.0769670  45.1088990  70.6934146  11.6845308  40.8272629
  70.1780770  12.4549913  41.0661016  70.4211455  11.0110445  41.4505690
  68.9266881  15.7162624  44.3025364  68.3988243  14.9815383  43.9898601
  68.4254384  16.4937300  44.0565332  63.9855196   8.4086751  40.6827861
  63.1492508   8.7461438  41.0037135  63.8459966   8.2735731  39.7454998
  67.0719481  13.5342834  37.3060337  66.1646543  13.3032088  37.5051486
  67.5690513  12.7380453  37.4934318  69.9787560  22.2440341  40.2257023
  69.3049259  22.5472038  40.8341981  70.3653382  23.0469422  39.8762480
  69.9781065  11.1396888  44.8457373  70.7252884  11.6518285  44.5364495
  70.2472654  10.8180941  45.7061766  68.2507715  13.6355429  41.8284327
  67.3418934  13.3514462  41.9256797  68.2802799  14.0554508  40.9687634
  58.8195885  11.3560943  45.8099529  58.6220285  10.7630304  45.0850596
  58.2642549  11.0513153  46.5275468  66.7992609  11.2484050  47.9294122
  66.8541219  10.2957886  47.8536599  65.9883811  11.4043489  48.4135421
  67.9483803  15.1764173  39.1672406  67.5103232  14.4600032  38.7078043
  68.6894243  15.4040287  38.6057497  64.7384969   9.8661109  45.6884501
  63.9252834  10.1655280  46.0949693  65.2343963   9.4716798  46.4058983
  66.8893547  19.8618866  47.6218766  66.8469725  20.0879713  46.6927298
  67.8056245  19.6282241  47.7704567  65.0059347  16.7381895  47.4180729
  65.7999946  16.2432215  47.2163304  64.2951040  16.2099758  47.0548434
  69.8254192  19.1199991  51.7693096  69.8791214  19.6890927  52.5370812
  68.9568973  19.2901876  51.4047133  61.3142111  10.8824977  43.4940481
  60.3839699  10.8209433  43.7110443  61.4099583  10.3600930  42.6977122
  62.7052585   8.8217547  53.2517547  63.3775639   8.6134909  52.6030196
  61.8782372   8.6239633  52.8122780  67.5830623  17.3110917  51.0978566
  67.4441709  16.9429702  51.9704504  66.7945220  17.8258557  50.9262523
  68.1778775  22.4120014  42.4404102  68.3530531  21.9408057  43.2549725
  67.4911563  23.0385780  42.6685363  69.1335839  16.6892520  48.4867403
  68.7985671  16.6493290  49.3825053  68.6339784  16.0237236  48.0137814
  63.1080082  12.0960150  54.0119985  62.9699880  11.3640389  54.6131524
  64.0185006  12.0069050  53.7304172  65.7362383  11.8080109  53.5003664
  66.4462002  11.1673302  53.4590283  65.6931691  12.0593004  54.4229845
  62.7439861  25.5609377  49.2143962  62.9836459  26.1927901  49.8922981
  61.9009057  25.2097417  49.5009322  55.3795716  13.0411138  47.9767275
  56.0666756  12.7272868  47.3888290  55.2243845  13.9452503  47.7034526
  60.1830438   7.9301335  52.4052298  60.0988627   7.3227004  51.6702708
  59.3613145   8.4210353  52.4061795  67.2567723  21.3688499  51.6185466
  67.1837894  22.1743470  52.1304771  66.8145116  21.5680465  50.7933488
  67.0457502  20.6060269  45.1288288  66.2625024  21.1481949  45.2226512
  67.7450247  21.1234249  45.5282529  69.7166406  21.2675333  53.7743625
  70.4294378  21.9022798  53.7019526  69.2256435  21.3639199  52.9583627
  64.7678320  19.0169776  54.5949196  65.4687779  19.6506259  54.7478590
  64.2973435  19.3584508  53.8344835  69.5286779  21.6074077  46.5229916
  69.7109174  20.7895733  46.9857669  70.3519765  21.8241769  46.0854806
  69.8628945  20.5342262  43.7844965  70.3916711  20.0234717  43.1715127
  70.1257164  20.2184792  44.6490498  60.3646038  18.5506131  51.5280298
  60.9499474  17.8049819  51.6608203  60.1670876  18.8610088  52.4116962
  63.2184693  21.5857379  46.5442741  62.5495068  22.0703507  46.0606781
  63.0797563  21.8326599  47.4586119  54.9563692  11.1211732  50.2484742
  54.9947792  10.5875322  51.0421860  54.4503985  10.5946937  49.6295719
  67.3589961  23.6201122  53.1425399  67.9108269  23.7832744  53.9074484
  67.6996155  24.2105560  52.4705424  58.5872270   9.8475834  43.3238673
  58.8825711   8.9386512  43.2705727  57.6860306   9.8263573  43.0019675
  62.1166517   7.9231830  49.3066222  61.3953103   8.5367798  49.1673695
  62.9059773   8.4589595  49.2282868  69.5639690  19.1644834  47.9572984
  69.4164653  18.2361542  48.1380554  70.3893184  19.1864925  47.4730059
  64.3000426   9.9768385  49.5275846  64.1545007  10.2908688  50.4200127
  63.8225630  10.5953285  48.9746744  58.7746088  12.5173729  52.4663507
  58.2299556  13.2933537  52.5983781  59.6525438  12.8644534  52.3082628
  59.5612110  11.6443626  55.3593664  58.8193846  11.7926261  55.9458294
  59.2404854  11.9051891  54.4960413  67.5055773  21.1859604  55.1574054
  67.8142899  20.9408751  56.0296753  68.3031255  21.3906242  54.6692924
  67.5276385  23.3397514  47.3879430  67.0881375  22.8473892  48.0812287
  68.2784502  22.7970481  47.1471505  60.0068724  19.5309054  47.3904058
  60.8326744  19.2312826  47.0102702  59.6562776  18.7616677  47.8393847
  64.9750257  18.8835523  49.4601732  64.3530266  18.2206228  49.1603960
  65.6455124  18.9096655  48.7775380  58.2077329  17.4495381  48.3492992
  57.3709237  17.0217555  48.1676993  58.1800974  17.6427824  49.2863783
  64.5363764  17.4339446  42.9360192  64.6851884  18.1174910  42.2826865
  65.3430207  17.4144536  43.4509648  62.2916397  13.4604624  43.9421261
  62.0462439  12.5566954  44.1401471  62.4612311  13.4621774  43.0000739
  61.5612044   9.1932981  41.4407423  60.8681289   9.2677336  40.7847459
  61.3163796   8.4293325  41.9628940  68.0359169  19.9287576  40.4071940
  67.4633136  20.5477764  39.9542412  68.6091963  20.4786938  40.9411862
  68.4205968  11.2648389  37.7487992  69.3665073  11.1354597  37.8176410
  68.0420213  10.5263051  38.2257420  57.5226825  10.5104729  48.1341924
  57.2029610   9.6570037  47.8416298  56.9760254  10.7253307  48.8899891
  61.3006733  13.2267170  51.8511430  61.5192743  14.1584278  51.8699464
  61.7132507  12.8675144  52.6366234  57.3915085  14.1307641  50.1035045
  56.6978557  13.7161593  49.5905000  58.1388076  14.1728177  49.5068464
  59.3051828  14.0625894  47.9801060  59.2822516  14.1613582  47.0282943
  59.6152464  14.9091045  48.3018226  61.9639206  16.1202049  52.0947675
  62.9182459  16.0885992  52.0277606  61.7651729  15.6592673  52.9097901
  62.5538588  14.6903165  54.6618472  63.3731477  15.1847244  54.6853310
  62.8275396  13.7735134  54.6336040  60.3189435  21.6621669  49.1117873
  60.1843903  20.9022070  48.5455871  59.9021497  22.3862569  48.6446662
  63.4758560  22.5590986  49.3236315  63.3590945  23.5036418  49.2215006
  62.6551007  22.2564547  49.7122115  57.8073502   9.0241299  55.3610670
  58.4532366   8.5140253  55.8497895  57.5990653   9.7609981  55.9354095
  64.5013075  23.2119248  52.5392244  65.4040321  23.2442858  52.8558739
  64.2750445  22.2819699  52.5538580  66.2566677  21.9650234  49.2002322
  65.3062308  21.9652096  49.0866695  66.5599163  21.2182969  48.6838357
  69.0054427  25.1971154  51.4471319  69.2562465  26.0818164  51.7128895
  69.5413975  25.0175755  50.6746411  69.6363469  29.3462145  45.1388796
  70.4738691  29.7559154  44.9222503  69.8141736  28.4061588  45.1088990
  69.6589640  26.6852861  45.8099529  69.4614039  26.0922222  45.0850596
  69.1036304  26.3805071  46.5275468  66.2189471  28.3703056  47.9767275
  66.9060511  28.0564786  47.3888290  66.0637599  29.2744421  47.7034526
  65.7957447  26.4503649  50.2484742  65.8341546  25.9167240  51.0421860
  65.2897740  25.9238855  49.6295719  69.4266024  25.1767752  43.3238673
  69.7219466  24.2678430  43.2705727  68.5254060  25.1555491  43.0019675
  69.6139843  27.8465647  52.4663507  69.0693311  28.6225455  52.5983781
  70.4919193  28.1936452  52.3082628  70.4005865  26.9735543  55.3593664
  69.6587601  27.1218179  55.9458294  70.0798609  27.2343809  54.4960413
  69.0471083  32.7787299  48.3492992  68.2102992  32.3509473  48.1676993
  69.0194729  32.9719742  49.2863783  68.3620580  25.8396647  48.1341924
  68.0423364  24.9861955  47.8416298  67.8154008  26.0545225  48.8899891
  68.2308840  29.4599558  50.1035045  67.5372311  29.0453511  49.5905000
  68.9781831  29.5020095  49.5068464  70.1445582  29.3917812  47.9801060
  70.1216271  29.4905499  47.0282943  70.4546219  30.2382963  48.3018226
  68.6467257  24.3533217  55.3610670  69.2926120  23.8432171  55.8497895
  68.4384408  25.0901899  55.9354095  15.2032921  33.2744647  68.0530349
  14.5520901  33.8598727  67.6664363  15.9977284  33.8050842  68.1125386
  21.4699645  29.7669583  69.3135186  20.6929088  29.4280742  68.8690348
  22.1491126  29.7722206  68.6390151  12.8750706  28.8634754  63.8569720
  11.9677768  28.6324007  64.0560869  13.3721738  28.0672373  64.0443702
  15.7818785  37.5732261  66.7766407  15.1080484  37.8763958  67.3851364
  16.1684607  38.3761341  66.4271864  13.7515028  30.5056092  65.7181789
  13.3134458  29.7891951  65.2587426  14.4925468  30.7332207  65.1566881
  13.9810000  37.7411933  68.9913486  14.1561756  37.2699976  69.8059108
  13.2942788  38.3677699  69.2194747  17.8726255  29.3640474  65.3113847
  17.2555426  28.6387302  65.2146899  17.4042744  30.1249834  64.9680921
  18.7600353  35.8350980  70.9509332  18.9337231  35.2697402  70.1983184
  19.2529245  36.6351875  70.7688822  19.7475526  35.1517744  68.0506230
  20.4426431  35.7724437  68.2693544  20.0898676  34.3013095  68.3258608
  21.6466949  32.6017450  69.5793561  22.1718273  32.9404723  68.8542881
  21.5589302  31.6664465  69.3956695  13.8390394  35.2579496  66.9581323
  13.2664362  35.8769683  66.5051795  14.4123188  35.8078858  67.4921245
  17.0587654  35.5416646  68.0889906  17.9918327  35.4762208  68.2922781
  16.9710867  36.3772913  67.6304438  19.6875671  34.8582516  65.0493853
  19.6089302  34.5242380  65.9429611  20.5085338  35.3504284  65.0485326
  17.2579623  32.1750512  64.6703832  17.9615473  32.3800514  65.2861487
  16.5342271  32.7427274  64.9352915  19.1666320  32.6133041  66.7202292
  20.0011924  32.1814240  66.5379766  19.0050663  32.4415055  67.6479186
  18.8212212  29.1165154  68.0858631  18.7661016  28.9509426  67.1447075
  18.1958268  29.8241187  68.2420821  27.7950595  43.1302692  76.8157468
  28.4329005  43.0109439  76.1120808  27.6771438  44.0783536  76.8745421
  24.6040301  43.0830120  76.7518993  24.2658813  42.9671185  75.8639528
  25.4730070  42.6821285  76.7319999  20.4627117  44.9365597  72.7415884
  19.8991982  44.8455534  71.9732172  20.3479512  44.1165501  73.2218377
  26.0426676  48.6036564  68.0530349  25.3914656  49.1890645  67.6664363
  26.8371039  49.1342759  68.1125386  19.9682303  45.6925702  68.4517483
  20.7413179  45.1454689  68.3130359  20.3207702  46.5569951  68.6631945
  22.3048581  41.8518368  66.0835933  22.5574102  41.3299889  65.3219396
  21.3673140  41.6884513  66.1862617  27.3491864  40.8554146  73.8910676
  28.1354953  40.4373569  73.5401093  27.6130568  41.7600238  74.0592325
  27.5201941  46.2926996  68.5899333  26.8847774  46.3661623  69.3020238
  27.1899347  46.8820595  67.9118412  32.7500291  40.7929379  74.7943655
  33.4825463  40.2228596  75.0281484  31.9939646  40.4050980  75.2350161
  22.0244870  43.7546474  68.2860308  21.9081128  43.0791377  68.9541392
  22.1347129  43.2678848  67.4692461  24.3676410  43.2156621  71.9906997
  24.0034618  42.6887242  72.7019919  25.2243526  42.8255090  71.8173483
  24.0081897  38.2446520  66.9868346  24.1756300  39.1126757  67.3538817
  23.8179067  38.4073802  66.0629635  20.2169712  43.1577296  74.6870881
  19.2920209  43.0253510  74.8948572  20.4654125  43.9371515  75.1840823
  30.1654374  39.2246039  76.3331614  29.2571252  39.1561448  76.0390375
  30.1141970  39.7017984  77.1613439  23.9871118  40.7004178  67.9715013
  23.8670744  41.1461229  68.8100493  23.2923707  41.0489496  67.4128551
  29.6856185  41.1725651  68.7995347  30.5974041  41.4053038  68.6243044
  29.1765832  41.7562695  68.2370425  23.8453729  45.8925878  73.4559013
  24.3092074  46.1713581  72.6663636  23.5810527  44.9909322  73.2732104
  22.7822615  42.0149030  70.2648578  23.4846658  42.4670074  70.7322505
  22.4503243  41.3732849  70.8928472  18.4762694  40.6377162  72.5249189
  17.6793857  40.7495856  73.0432684  18.2488286  40.9763814  71.6590079
  24.0216379  48.8289973  70.3410684  23.8862054  49.6741508  70.7695532
  24.5626192  49.0309250  69.5776618  17.4745777  46.3465411  70.9138609
  17.9870297  47.1408661  71.0644173  18.1268490  45.6491701  70.8472210
  27.3359126  42.3429146  67.3782012  26.8205749  43.1133750  67.6170400
  27.0636434  41.6694282  68.0015074  24.9206237  37.1878846  72.4367251
  24.0647833  36.7985697  72.2572889  25.3333188  37.2670807  71.5767036
  32.3093400  45.0961500  69.3135186  31.5322843  44.7572660  68.8690348
  32.9884881  45.1014123  68.6390151  27.1245429  40.2156238  69.2041793
  26.8195564  40.5302387  70.0551937  28.0775871  40.2937658  69.2469126
  25.5691861  46.3746461  70.8534747  25.0413222  45.6399221  70.5407985
  25.0679363  47.1521137  70.6074716  29.3590166  42.9239854  74.0205735
  29.8722047  43.5569846  74.5227445  30.0091389  42.3241050  73.6549096
  20.6280175  39.0670588  67.2337244  19.7917488  39.4045275  67.5546519
  20.4884945  38.9319568  66.2964381  23.7144461  44.1926671  63.8569720
  22.8071523  43.9615925  64.0560869  24.2115493  43.3964291  64.0443702
  26.6212540  52.9024178  66.7766407  25.9474239  53.2055875  67.3851364
  27.0078362  53.7053259  66.4271864  25.8370996  40.3989310  76.2664076
  24.9193558  40.6204257  76.1085764  26.2531140  40.4735620  75.4075783
  26.6206044  41.7980725  71.3966756  27.3677863  42.3102123  71.0873878
  26.8897634  41.4764778  72.2571150  24.8932694  44.2939266  68.3793711
  23.9843914  44.0098299  68.4766180  24.9227778  44.7138345  67.5197017
  30.1251962  47.9045856  72.1484878  29.6714289  47.0636766  72.2050069
  29.4945928  48.5407254  72.4859658  29.0684881  38.8337842  73.3785546
  28.3307638  38.3215228  73.7095788  29.3211655  38.3938223  72.5668822
  23.4417588  41.9067887  74.4803506  23.4966198  40.9541723  74.4045982
  22.6308790  42.0627326  74.9644804  24.5908782  45.8348010  65.7181789
  24.1528212  45.1183869  65.2587426  25.3319223  46.0624125  65.1566881
  21.3809948  40.5244946  72.2393885  20.5677814  40.8239117  72.6459077
  21.8768942  40.1300635  72.9568367  23.5318526  50.5202703  74.1728149
  23.4894705  50.7463550  73.2436681  24.4481225  50.2866078  74.3213951
  32.7081897  44.1105207  71.7758108  32.5699795  44.3006803  70.8479297
  32.3518116  44.8724590  72.2326159  21.6484327  47.3965732  73.9690112
  22.4424925  46.9016053  73.7672687  20.9376019  46.8683596  73.6057818
  17.9567090  41.5408814  70.0449865  17.0264678  41.4793270  70.2619827
  18.0524562  41.0184767  69.2486506  17.8752639  38.0663627  72.6328107
  18.1359457  38.9808960  72.5237267  18.6969812  37.5988070  72.7824719
  24.8203755  53.0703851  68.9913486  24.9955511  52.5991894  69.8059108
  24.1336543  53.6969617  69.2194747  25.7760818  47.3476357  75.0376787
  25.4410651  47.3077127  75.9334437  25.2764764  46.6821073  74.5647197
  28.7120010  44.6932391  65.3113847  28.0949180  43.9679220  65.2146899
  28.2436498  45.4541752  64.9680921  20.5018556  38.9117816  64.4335151
  19.6248022  38.7906617  64.0697398  20.9776309  38.1203894  64.1814040
  23.6882482  51.2644106  71.6797672  22.9050004  51.8065786  71.7735896
  24.3875227  51.7818086  72.0791913  26.9979132  37.0738736  74.3231877
  27.4947831  36.3208698  74.0032947  26.2266113  37.1103052  73.7575086
  28.0808912  45.8310423  71.8970300  27.1465191  45.9511885  71.7275005
  28.2585581  44.9282890  71.6330310  23.5814101  39.2156119  74.0503561
  23.2111888  38.6627159  74.7384467  24.0773193  38.6114252  73.4978562
  31.4681464  41.6727742  72.4320334  31.9341916  42.5055734  72.3580637
  31.9188964  41.2072724  73.1365593  29.5357695  48.0171563  69.4306486
  29.8117539  47.9028158  70.3400361  28.6662194  47.6189048  69.3918660
  26.5053924  51.1926099  70.3354349  27.0341691  50.6818554  69.7224511
  26.7682144  50.8768630  71.1999882  15.2297249  40.5059671  69.8748057
  15.5250691  39.5970349  69.8215110  14.3285285  40.4847410  69.5529059
  16.9585091  38.1873769  69.9987382  16.6297797  37.3071148  69.8162488
  17.3124462  38.1321437  70.8863771  20.0726914  38.4746738  70.3662860
  20.4122987  39.0032660  69.6441468  20.5199035  38.8127145  71.1421426
  22.0595061  36.9721360  68.5656152  22.7803424  37.3502613  68.0619869
  21.4360365  37.6910237  68.6691130  26.2026184  37.6766509  69.5014485
  26.4189799  38.5591147  69.2003313  25.7220251  37.2852722  68.7720127
  29.5994108  51.1642898  70.9509332  29.7730986  50.5989320  70.1983184
  30.0922999  51.9643792  70.7688822  22.2058684  36.5069150  71.3953689
  22.3274596  35.5785797  71.5944576  21.9160727  36.5207836  70.4832004
  35.4533499  43.9279320  72.5699631  35.8964645  43.1786646  72.1718755
  34.5760009  43.9189457  72.1873363  30.5869280  50.4809662  68.0506230
  31.2820185  51.1016355  68.2693544  30.9292431  49.6305013  68.3258608
  32.4860704  47.9309367  69.5793561  33.0112028  48.2696640  68.8542881
  32.3983056  46.9956383  69.3956695  21.1788743  48.0923283  69.4869576
  21.3276864  48.7758748  68.8336249  21.9855187  48.0728373  70.0019032
  18.9341376  44.1188461  70.4930645  18.6887418  43.2150791  70.6910855
  19.1037291  44.1205611  69.5510123  18.2037024  39.8516818  67.9916806
  17.5106269  39.9261173  67.3356842  17.9588776  39.0877162  68.5138323
  24.6784149  50.5871414  66.9581323  24.1058116  51.2061601  66.5051795
  25.2516943  51.1370775  67.4921245  27.8981409  50.8708564  68.0889906
  28.8312082  50.8054125  68.2922781  27.8104622  51.7064831  67.6304438
  30.5269425  50.1874434  65.0493853  30.4483057  49.8534298  65.9429611
  31.3479092  50.6796202  65.0485326  25.0630947  41.9232226  64.2997376
  26.0090052  41.7938434  64.3685794  24.6845192  41.1846888  64.7766804
  31.0352832  33.5888232  74.2624268  30.8377653  33.2803321  75.1467600
  31.6452538  34.3149871  74.3922198  23.2473865  39.8482203  64.2352261
  22.3405320  39.5515315  64.3114975  23.5249846  39.5512021  63.3686547
  24.8635930  34.3919092  70.3896502  24.0536659  34.0466177  70.7651749
  25.5520347  34.0826636  70.9784114  26.7926479  33.4697139  72.0120799
  27.3457517  33.8892593  72.6710822  27.0296565  32.5432887  72.0543755
  22.0172649  36.7069138  64.3764240  22.8791813  37.0324036  64.6360058
  22.2022993  35.9200634  63.8637306  30.1705286  35.5797664  71.5199463
  29.5903955  36.2382468  71.1377516  29.9041218  34.7575009  71.1086881
  28.6208852  34.9802722  73.7220784  29.1208630  35.0919257  72.9135103
  29.2644460  34.6763775  74.3621592  28.9530164  37.7397755  70.5755812
  28.0656019  38.0247405  70.3576006  29.3684153  37.5791518  69.7283089
  32.3044700  37.7644276  74.2910151  33.0805090  38.2540728  74.5634768
  31.5792834  38.1902330  74.7482020  34.7417258  38.4771895  75.3484091
  35.3361749  38.2367631  74.6377400  34.8143842  37.7579026  75.9757628
  28.0973377  47.5042429  64.6703832  28.8009227  47.7092432  65.2861487
  27.3736026  48.0719191  64.9352915  28.9271187  43.2552291  70.7906102
  28.8706389  43.7120842  69.9513734  29.4799530  42.4942975  70.6128945
  32.7375993  39.0442023  71.6156221  32.4812928  38.6438658  72.4464429
  32.1128861  39.7585817  71.4906360  30.0060075  47.9424959  66.7202292
  30.8405678  47.5106157  66.5379766  29.8444417  47.7706972  67.6479186
  29.6605967  44.4457072  68.0858631  29.6054771  44.2801343  67.1447075
  29.0352022  45.1533105  68.2420821  22.9702092  33.9465181  67.6643949
  22.9580762  34.8907021  67.8212220  23.8625514  33.7635326  67.3703411
  33.1442335  57.1810285  66.0835933  33.3967856  56.6591807  65.3219396
  32.2066894  57.0176431  66.1862617  34.8475652  53.5738438  66.9868346
  35.0150054  54.4418674  67.3538817  34.6572821  53.7365720  66.0629635
  31.4673930  54.3962506  67.2337244  30.6311242  54.7337193  67.5546519
  31.3278700  54.2611486  66.2964381  34.5538215  59.5218589  63.8569720
  33.6465277  59.2907842  64.0560869  35.0509247  58.7256208  64.0443702
  31.3412310  54.2409733  64.4335151  30.4641776  54.1198534  64.0697398
  31.8170063  53.4495812  64.1814040  26.0691004  55.8351589  69.8748057
  26.3644445  54.9262267  69.8215110  25.1679040  55.8139328  69.5529059
  27.7978846  53.5165686  69.9987382  27.4691552  52.6363065  69.8162488
  28.1518216  53.4613355  70.8863771  32.8988816  52.3013278  68.5656152
  33.6197178  52.6794530  68.0619869  32.2754120  53.0202155  68.6691130
  29.0430778  55.1808736  67.9916806  28.3500023  55.2553091  67.3356842
  28.7982530  54.4169080  68.5138323  35.9024702  57.2524144  64.2997376
  36.8483807  57.1230352  64.3685794  35.5238947  56.5138806  64.7766804
  34.0867619  55.1774120  64.2352261  33.1799074  54.8807233  64.3114975
  34.3643600  54.8803939  63.3686547  32.8566404  52.0361056  64.3764240
  33.7185568  52.3615954  64.6360058  33.0416748  51.2492552  63.8637306
  33.8095847  49.2757099  67.6643949  33.7974517  50.2198939  67.8212220
  34.7019269  49.0927244  67.3703411  15.2032923  10.2806769  54.7775656
  14.5520902  10.8660850  54.3909669  15.9977285  10.8112964  54.8370693
  21.4699647   6.7731705  56.0380492  20.6929089   6.4342865  55.5935654
  22.1491128   6.7784328  55.3635457  12.8750708   5.8696876  50.5815027
  11.9677769   5.6386130  50.7806176  13.3721740   5.0734495  50.7689009
  15.7818787  14.5794383  53.5011713  15.1080485  14.8826080  54.1096671
  16.1684608  15.3823464  53.1517170  13.7515029   7.5118215  52.4427096
  13.3134459   6.7954074  51.9832733  14.4925470   7.7394330  51.8812187
  13.9810002  14.7474056  55.7158792  14.1561757  14.2762099  56.5304415
  13.2942790  15.3739822  55.9440053  17.8726256   6.3702596  52.0359153
  17.2555427   5.6449425  51.9392206  17.4042745   7.1311957  51.6926228
  18.7600355  12.8413102  57.6754638  18.9337232  12.2759525  56.9228491
  19.2529246  13.6413997  57.4934128  19.7475527  12.1579867  54.7751536
  20.4426432  12.7786560  54.9938851  20.0898677  11.3075218  55.0503914
  21.6466950   9.6079572  56.3038867  22.1718274   9.9466845  55.5788187
  21.5589303   8.6726588  56.1202002  13.8390396  12.2641619  53.6826630
  13.2664363  12.8831806  53.2297102  14.4123189  12.8140980  54.2166552
  17.0587655  12.5478769  54.8135212  17.9918329  12.4824330  55.0168088
  16.9710868  13.3835036  54.3549745  19.6875672  11.8644639  51.7739160
  19.6089304  11.5304503  52.6674918  20.5085339  12.3566407  51.7730632
  17.2579624   9.1812634  51.3949138  17.9615474   9.3862637  52.0106794
  16.5342273   9.7489396  51.6598222  19.1666321   9.6195164  53.4447598
  20.0011925   9.1876362  53.2625073  19.0050664   9.4477177  54.3724493
  18.8212214   6.1227277  54.8103938  18.7661017   5.9571548  53.8692382
  18.1958269   6.8303310  54.9666127  27.7950596  20.1364815  63.5402775
  28.4329006  20.0171562  62.8366115  27.6771439  21.0845659  63.5990727
  24.6040303  20.0892243  63.4764300  24.2658814  19.9733308  62.5884835
  25.4730071  19.6883408  63.4565306  20.4627118  21.9427719  59.4661191
  19.8991984  21.8517656  58.6977478  20.3479513  21.1227624  59.9463683
  18.0091550  23.4378911  62.3045411  18.8012842  23.0969735  61.8891710
  18.2488200  23.5473886  63.2247564  26.0426677  25.6098687  54.7775656
  25.3914657  26.1952767  54.3909669  26.8371040  26.1404882  54.8370693
  19.9682304  22.6987824  55.1762790  20.7413180  22.1516811  55.0375666
  20.3207703  23.5632073  55.3877251  22.3048582  18.8580490  52.8081240
  22.5574103  18.3362011  52.0464703  21.3673141  18.6946636  52.9107923
  27.3491865  17.8616269  60.6155983  28.1354954  17.4435692  60.2646400
  27.6130569  18.7662361  60.7837631  27.5201942  23.2989119  55.3144640
  26.8847775  23.3723745  56.0265545  27.1899349  23.8882718  54.6363719
  32.7500292  17.7991502  61.5188962  33.4825464  17.2290719  61.7526791
  31.9939648  17.4113102  61.9595467  22.0244871  20.7608596  55.0105615
  21.9081129  20.0853500  55.6786699  22.1347131  20.2740970  54.1937768
  24.3676412  20.2218743  58.7152304  24.0034619  19.6949364  59.4265226
  25.2243528  19.8317212  58.5418789  24.0081899  15.2508643  53.7113653
  24.1756301  16.1188879  54.0784124  23.8179068  15.4135925  52.7874942
  26.7657232  23.7125622  65.3779483  26.4657955  24.6150661  65.2695290
  26.4208291  23.4457805  66.2300636  20.2169713  20.1639419  61.4116187
  19.2920210  20.0315633  61.6193879  20.4654127  20.9433638  61.9086130
  30.1654376  16.2308162  63.0576920  29.2571253  16.1623571  62.7635681
  30.1141971  16.7080107  63.8858746  23.9871120  17.7066300  54.6960319
  23.8670745  18.1523351  55.5345800  23.2923708  18.0551618  54.1373858
  21.7478012  30.4769942  58.3450451  21.6702041  31.4277767  58.4238931
  21.1439655  30.1315815  59.0025377  28.2925768  23.1613592  62.9154235
  27.6634631  23.3259306  62.2130303  27.9051430  23.5755202  63.6865199
  32.1715000  24.0968030  60.2698599  31.4866038  24.4766931  59.7195632
  32.2558849  24.7063357  61.0030546  29.4265932  21.7427989  66.8693942
  29.6382827  22.3859749  66.1928323  29.3795680  20.9090306  66.4015872
  23.8453730  22.8988000  60.1804320  24.3092075  23.1775703  59.3908942
  23.5810528  21.9971445  59.9977411  20.7377811  22.4459482  63.1184083
  21.3079168  22.8746750  62.4801568  21.3285923  22.1642066  63.8168269
  22.7822616  19.0211153  56.9893885  23.4846659  19.4732196  57.4567811
  22.4503245  18.3794971  57.6173778  30.5411760  24.6199944  65.0416300
  31.3629203  24.2180132  64.7598981  30.5374162  24.5168179  65.9932415
  18.4762695  17.6439284  59.2494495  17.6793859  17.7557979  59.7677991
  18.2488288  17.9825937  58.3835386  38.6317753  20.9638693  61.3901271
  37.8781461  20.3946091  61.2345275  38.7665294  20.9301357  62.3371906
  24.0216381  25.8352095  57.0655990  23.8862055  26.6803631  57.4940838
  24.5626193  26.0371373  56.3021924  17.4745778  23.3527533  57.6383915
  17.9870299  24.1470783  57.7889480  18.1268491  22.6553824  57.5717517
  19.2840663  26.4693290  59.7206669  19.4607291  27.3911254  59.5327652
  20.0797496  26.1551709  60.1501048  20.4071978  27.9871463  65.7217011
  20.9579403  27.8588527  64.9494005  19.5683454  28.2866352  65.3711904
  27.7466095  26.7378462  69.2237734  27.7284570  27.5587343  68.7318003
  28.6686015  26.6132537  69.4487875  15.4394695  21.6816188  58.4143486
  16.2769917  22.0913196  58.1977194  15.6172962  20.7415630  58.3843680
  27.3359127  19.3491268  54.1027319  26.8205750  20.1195873  54.3415706
  27.0636435  18.6756404  54.7260380  24.9206238  14.1940969  59.1612557
  24.0647834  13.8047819  58.9818196  25.3333190  14.2732930  58.3012343
  27.1245430  17.2218360  55.9287100  26.8195566  17.5364509  56.7797243
  28.0775872  17.2999780  55.9714433  25.5691862  23.3808584  57.5780054
  25.0413224  22.6461343  57.2653292  25.0679365  24.1583260  57.3320022
  30.5484708  21.5757604  62.6947100  29.8908382  22.2656865  62.7827229
  31.3525107  21.9654036  63.0381087  20.6280177  16.0732711  53.9582551
  19.7917489  16.4107397  54.2791826  20.4884946  15.9381691  53.0209688
  23.7144462  21.1988794  50.5815027  22.8071524  20.9678047  50.7806176
  24.2115494  20.4026413  50.7689009  25.8370998  17.4051432  62.9909383
  24.9193559  17.6266379  62.8331071  26.2531141  17.4797743  62.1321090
  24.8932696  21.3001389  55.1039017  23.9843915  21.0160422  55.2011487
  24.9227779  21.7200467  54.2442324  30.1251963  24.9107978  58.8730185
  29.6714290  24.0698888  58.9295375  29.4945930  25.5469377  59.2104965
  29.0684883  15.8399964  60.1030852  28.3307639  15.3277350  60.4341095
  29.3211656  15.4000346  59.2914129  28.5684902  26.7484475  59.8080003
  28.8607877  27.3089532  59.0892369  29.0783523  27.0413036  60.5633162
  15.4620866  19.0206903  59.0854219  15.2645266  18.4276264  58.3605286
  14.9067530  18.7159113  59.8030158  23.4417590  18.9130009  61.2048813
  23.4966199  17.9603846  61.1291289  22.6308792  19.0689448  61.6890111
  21.3809950  17.5307069  58.9639191  20.5677815  17.8301240  59.3704384
  21.8768944  17.1362758  59.6813674  23.5318527  27.5264826  60.8973456
  23.4894706  27.7525672  59.9681988  24.4481226  27.2928201  61.0459257
  32.7351278  23.1843856  63.5114686  33.1687784  23.0919146  64.3597740
  33.4482858  23.1601357  62.8734702  21.6484328  24.4027855  60.6935419
  22.4424927  23.9078175  60.4917994  20.9376021  23.8745718  60.3303124
  26.4679173  26.7845951  65.0447786  26.5216195  27.3536887  65.8125502
  25.5993954  26.9547836  64.6801824  17.9567092  18.5470937  56.7695172
  17.0264680  18.4855392  56.9865134  18.0524564  18.0246890  55.9731813
  17.8752641  15.0725750  59.3573413  18.1359458  15.9871083  59.2482574
  18.6969813  14.6050192  59.5070026  33.5966827  23.2267557  66.0447571
  33.7902717  24.1313368  66.2906846  33.4967445  22.7674976  66.8786156
  24.2255604  24.9756877  64.3733256  24.0866690  24.6075661  65.2459194
  23.4370200  25.4904516  64.2017214  24.8203756  30.0765973  55.7158792
  24.9955512  29.6054017  56.5304415  24.1336544  30.7031740  55.9440053
  25.7760819  24.3538480  61.7622094  25.4410652  24.3139250  62.6579744
  25.2764765  23.6883196  61.2892504  30.3674143  26.4093422  69.6964934
  30.3086689  25.7252643  69.0295517  30.7693661  27.1512412  69.2445560
  19.3864841  33.2255336  62.4898653  19.6261440  33.8573860  63.1677671
  18.5434038  32.8743376  62.7764012  20.5018557  15.9179938  51.1580458
  19.6248023  15.7968739  50.7942704  20.9776310  15.1266017  50.9059346
  30.3691550  24.3733006  67.9278913  29.4818329  24.0358928  68.0505312
  30.9390101  23.6416038  68.1647679  23.8992703  29.0334459  64.8940157
  23.8262875  29.8389430  65.4059461  23.4570096  29.2326424  64.0688178
  23.6882483  28.2706229  58.4042978  22.9050005  28.8127909  58.4981203
  24.3875228  28.7880208  58.8037219  26.9979133  14.0800858  61.0477184
  27.4947833  13.3270820  60.7278254  26.2266115  14.1165175  60.4820393
  34.8508890  19.7841224  62.6895475  34.8398767  20.6665939  62.3189408
  33.9826270  19.4312775  62.4950012  26.3591387  28.9321293  67.0498315
  27.0719359  29.5668758  66.9774217  25.8681415  29.0285159  66.2338317
  23.5814102  16.2218241  60.7748868  23.2111889  15.6689282  61.4629774
  24.0773194  15.6176375  60.2223868  29.2104586  19.2360344  65.6956436
  28.5576037  19.4836251  65.0408889  29.5884966  18.4224482  65.3618914
  26.1711760  29.2720037  59.7984607  26.3534155  28.4541693  60.2612359
  26.9944746  29.4887729  59.3609497  26.5053926  28.1988222  57.0599655
  27.0341692  27.6880677  56.4469817  26.7682145  27.8830752  57.9245188
  17.0071018  26.2152091  64.8034989  17.5924455  25.4695779  64.9362893
  16.8095857  26.5256048  65.6871653  19.8609674  29.2503339  59.8197431
  19.1920049  29.7349466  59.3361471  19.7222543  29.4972559  60.7340810
  24.0014942  31.2847082  66.4180090  24.5533250  31.4478704  67.1829175
  24.3421136  31.8751520  65.7460114  15.2297251  17.5121794  56.5993363
  15.5250692  16.6032472  56.5460417  14.3285286  17.4909533  56.2774366
  27.1383329  29.2329058  63.4043772  27.0134469  28.4318797  62.8954717
  27.7962421  29.7275251  62.9157742  29.2018238  27.0338078  65.0323322
  28.2548573  26.9143429  64.9601648  29.5501011  26.1460576  65.1149583
  16.9585092  15.1935891  56.7232688  16.6297798  14.3133270  56.5407794
  17.3124463  15.1383560  57.6109078  26.2064671  26.8290794  61.2327674
  26.0589634  25.9007501  61.4135244  27.0318165  26.8510885  60.7484749
  20.0726915  15.4808861  57.0908166  20.4122988  16.0094782  56.3686774
  20.5199036  15.8189267  57.8666733  29.8098793  27.6519353  62.3192547
  30.7345340  27.4462214  62.1816998  29.6414096  27.4035754  63.2281888
  22.0595063  13.9783483  55.2901459  22.7803425  14.3564735  54.7865176
  21.4360367  14.6972359  55.3936437  26.2026185  14.6828632  56.2259791
  26.4189800  15.5653269  55.9248619  25.7220253  14.2914845  55.4965433
  22.2058686  13.5131273  58.1198996  22.3274597  12.5847919  58.3189883
  21.9160728  13.5269959  57.2077311  24.1480754  28.8505564  68.4328744
  24.4567880  28.6054710  69.3051443  24.9456236  29.0552202  67.9447614
  24.1701366  31.0043473  60.6634120  23.7306356  30.5119852  61.3566977
  24.9209483  30.4616441  60.4226196  16.6493705  27.1955014  60.6658749
  17.4751724  26.8958786  60.2857392  16.2987757  26.4262637  61.1148537
  21.6175238  26.5481482  62.7356422  20.9955247  25.8852187  62.4358650
  22.2880105  26.5742614  62.0530070  14.8502310  25.1141341  61.6247682
  14.0134218  24.6863515  61.4431683  14.8225955  25.3073784  62.5618473
  21.1788745  25.0985406  56.2114883  21.3276865  25.7820870  55.5581555
  21.9855188  25.0790496  56.7264338  33.7970683  24.8393802  69.1664815
  33.5055491  25.2023782  70.0028276  33.1842814  24.1260810  68.9878147
  34.9966365  22.4046681  61.6867386  35.8313256  22.8436485  61.8504946
  35.1325494  21.9285335  60.8675631  32.0457871  19.9626416  67.6344873
  32.5211993  20.1554063  66.8263725  31.1223436  20.0185602  67.3888257
  18.9341378  21.1250583  57.2175952  18.6887420  20.2212913  57.4156162
  19.1037292  21.1267734  56.2755430  18.2037025  16.8578941  54.7162113
  17.5106270  16.9323296  54.0602149  17.9588777  16.0939285  55.2383630
  24.6784150  27.5933536  53.6826630  24.1058117  28.2123723  53.2297102
  25.2516944  28.1432898  54.2166552  33.2247618  20.0598296  64.9815479
  33.1923938  19.1214297  65.1675162  33.8348241  20.1382333  64.2481303
  25.0630949  18.9294349  51.0242683  26.0090053  18.8000557  51.0931101
  24.6845194  18.1909011  51.5012111  33.3742106  16.8509339  65.0273762
  32.8581155  16.0667796  64.8403691  34.2582055  16.5228056  65.1920281
  31.0352833  10.5950355  60.9869574  30.8377654  10.2865443  61.8712906
  31.6452539  11.3211994  61.1167504  39.0424168  21.1214303  64.1221515
  39.7727556  20.8599591  64.6829219  38.4331113  20.3843025  64.1623583
  37.1239465  19.2622165  64.7195967  36.3972628  19.1278130  64.1112458
  36.7086752  19.5698994  65.5252685  23.2473866  16.8544325  50.9597568
  22.3405321  16.5577438  51.0360281  23.5249847  16.5574143  50.0931854
  24.8635932  11.3981215  57.1141809  24.0536660  11.0528300  57.4897055
  25.5520348  11.0888759  57.7029421  26.7926480  10.4759262  58.7366106
  27.3457518  10.8954715  59.3956129  27.0296566   9.5495010  58.7789062
  22.0172650  13.7131261  51.1009547  22.8791814  14.0386159  51.3605364
  22.2022995  12.9262756  50.5882613  30.1705287  12.5859787  58.2444770
  29.5903956  13.2444591  57.8622822  29.9041220  11.7637132  57.8332187
  28.6208853  11.9864845  60.4466090  29.1208632  12.0981379  59.6380409
  29.2644461  11.6825898  61.0866899  15.9476809  21.7271854  61.2555751
  15.9247497  21.8259541  60.3037634  16.2577445  22.5737005  61.5772917
  28.9530165  14.7459877  57.3001118  28.0656020  15.0309528  57.0821313
  29.3684154  14.5853641  56.4528395  32.3044701  14.7706398  61.0155457
  33.0805091  15.2602851  61.2880074  31.5792835  15.1964453  61.4727327
  34.7417260  15.4834018  62.0729398  35.3361751  15.2429754  61.3622706
  34.8143843  14.7641148  62.7002934  16.9614415  29.3267629  62.3872563
  16.8268883  28.5668029  61.8210561  16.5446478  30.0508528  61.9201352
  37.0488332  18.7900218  60.8472819  36.4887890  18.8593408  61.6204381
  36.4431836  18.6141203  60.1272316  20.1183541  30.2236946  62.5991006
  20.0015925  31.1682378  62.4969696  19.2975988  29.9210507  62.9876805
  22.9702093  10.9527304  54.3889256  22.9580763  11.8969144  54.5457527
  23.8625515  10.7697449  54.0948717  21.1438055  30.8765207  65.8146934
  22.0465302  30.9088818  66.1313429  20.9175425  29.9465658  65.8293270
  22.8991657  29.6296194  62.4757013  21.9487288  29.6298056  62.3621385
  23.2024144  28.8828929  61.9593047  38.6344351  35.4656732  63.5402775
  39.2722761  35.3463480  62.8366115  38.5165194  36.4137576  63.5990727
  31.3020873  37.2719637  59.4661191  30.7385738  37.1809574  58.6977478
  31.1873268  36.4519541  59.9463683  35.9253840  36.5719012  69.4350505
  35.9142481  36.1771811  68.5631009  36.0874480  35.8385085  70.0284277
  28.8485305  38.7670829  62.3045411  29.6406597  38.4261653  61.8891710
  29.0881955  38.8765804  63.2247564  30.8076059  38.0279742  55.1762790
  31.5806935  37.4808729  55.0375666  31.1601458  38.8923991  55.3877251
  32.6461101  39.3556124  68.3829689  32.3550967  40.2601755  68.2676356
  33.2818086  39.3972652  69.0973759  33.5717308  36.7332973  64.9731049
  34.1680880  36.5088995  64.2588012  33.6292280  35.9917718  65.5756497
  43.5894047  33.1283419  61.5188962  44.3219218  32.5582636  61.7526791
  42.8333402  32.7405020  61.9595467  41.1119467  26.8404994  65.9783570
  40.7802792  27.7100405  65.7544785  40.5165080  26.5241278  66.6577601
  37.6050986  39.0417540  65.3779483  37.3051709  39.9442578  65.2695290
  37.2602046  38.7749723  66.2300636  41.0048130  31.5600080  63.0576920
  40.0965008  31.4915488  62.7635681  40.9535726  32.0372025  63.8858746
  28.4172279  35.1364610  62.2459976  28.5464660  35.3899089  63.1599388
  27.7369730  35.7292318  61.9264631  32.5871766  45.8061860  58.3450451
  32.5095796  46.7569685  58.4238931  31.9833410  45.4607732  59.0025377
  35.0788996  32.9789725  71.0011818  34.3022330  33.5383645  70.9914682
  35.7179559  33.4646508  71.5226688  42.8709777  29.7616518  64.8354794
  42.2284157  30.0549051  64.1894589  42.3664705  29.6469438  65.6407991
  33.3335368  35.7875179  70.5629785  34.0750053  36.3260223  70.2864608
  32.6272354  36.4141467  70.7201336  38.8090708  37.9304319  69.1601946
  39.2174064  37.4886730  68.4156578  38.0867969  37.3556947  69.4136139
  35.1621778  32.8676926  66.5335503  36.0082973  33.2916339  66.6770152
  35.1020416  32.2110550  67.2274066  43.0108754  39.4259948  60.2698599
  42.3259793  39.8058849  59.7195632  43.0952604  40.0355274  61.0030546
  38.3121223  30.5281294  68.1916677  38.0682155  31.2823355  67.6550952
  38.5881154  30.9066642  69.0263924  40.2659686  37.0719907  66.8693942
  40.4776581  37.7151667  66.1928323  40.2189434  36.2382223  66.4015872
  37.8685915  29.6837727  63.7730514  37.0070394  29.9818981  64.0647252
  37.8948350  29.9008126  62.8411547  31.5771566  37.7751399  63.1184083
  32.1472923  38.2038668  62.4801568  32.1679677  37.4933984  63.8168269
  32.0696732  32.9414827  71.3645095  31.4395393  33.6231108  71.5980491
  31.9632820  32.8297908  70.4198233  27.3641704  32.6086623  62.2911019
  26.5740758  32.8644151  61.8151129  27.8552952  33.4234961  62.3963059
  41.3805514  39.9491862  65.0416300  42.2022958  39.5472049  64.7598981
  41.3767917  39.8460096  65.9932415  35.1462117  39.4975905  67.1977010
  35.2106550  39.9596313  68.0335182  34.4373041  38.8673270  67.3259320
  25.6479407  32.8617113  64.7226009  25.8987446  33.7464123  64.9883585
  26.1838956  32.6821715  63.9501101  49.4711507  36.2930611  61.3901271
  48.7175215  35.7238009  61.2345275  49.6059048  36.2593275  62.3371906
  34.8610135  41.1644013  57.0655990  34.7255810  42.0095549  57.4940838
  35.4019948  41.3663291  56.3021924  28.3139533  38.6819451  57.6383915
  28.8264053  39.4762701  57.7889480  28.9662245  37.9845741  57.5717517
  30.1234417  41.7985207  59.7206669  30.3001046  42.7203172  59.5327652
  30.9191251  41.4843626  60.1501048  34.2645436  28.6593472  71.3190602
  35.0055149  29.2600625  71.2395065  34.4963359  27.9171110  70.7608645
  29.4086774  33.8449839  69.5968832  29.2940289  32.9435096  69.8975931
  28.5531292  34.0913536  69.2453648  36.4878611  41.7867579  71.1956332
  36.0442466  41.0003958  70.8777237  37.1495825  41.9746730  70.5300223
  31.2465733  43.3163381  65.7217011  31.7973158  43.1880444  64.9494005
  30.4077209  43.6158270  65.3711904  38.5859850  42.0670379  69.2237734
  38.5678325  42.8879260  68.7318003  39.5079770  41.9424455  69.4487875
  35.0432904  39.5814509  70.0661242  35.5761241  38.8202797  69.8360550
  34.5146985  39.2888161  70.8085397  38.2102599  24.6874575  65.5954884
  37.8666868  25.5776216  65.5193994  38.5781561  24.4976232  64.7324469
  26.2788449  37.0108105  58.4143486  27.1163671  37.4205114  58.1977194
  26.4566717  36.0707547  58.3843680  37.2899139  27.0579230  63.5604117
  36.7863935  27.0209365  62.7471922  37.5829746  27.9671973  63.6200774
  33.5342025  27.1417960  62.5670299  34.3995022  26.9460768  62.2076188
  33.6019534  26.9128311  63.4939656  41.3878462  36.9049522  62.6947100
  40.7302137  37.5948783  62.7827229  42.1918862  37.2945954  63.0381087
  31.1404344  29.3720168  59.9386666  31.7148096  29.1495349  59.2059859
  31.7275326  29.4408862  60.6915267  36.6764752  32.7343350  62.9909383
  35.7587313  32.9558297  62.8331071  37.0924896  32.8089660  62.1321090
  40.9645717  40.2399896  58.8730185  40.5108045  39.3990806  58.9295375
  40.3339684  40.8761294  59.2104965  39.4078657  42.0776393  59.8080003
  39.7001631  42.6381450  59.0892369  39.9177277  42.3704954  60.5633162
  40.0090264  23.9468134  60.6972621  40.3149141  23.0865497  60.4098537
  40.7342869  24.5385754  60.4971615  34.3712282  42.8556744  60.8973456
  34.3288461  43.0817590  59.9681988  35.2874981  42.6220118  61.0459257
  37.8177916  33.3240811  67.7954085  38.1727303  33.5512284  68.6548551
  38.4650047  33.6559188  67.1731341  43.5475653  36.4459247  58.5003414
  43.4093551  36.6360843  57.5724604  43.1911871  37.2078630  58.9571465
  31.7117779  30.4317342  64.5800426  32.3517158  30.2906101  63.8823390
  30.8795309  30.1451856  64.2039028  43.5745032  38.5135774  63.5114686
  44.0081539  38.4211063  64.3597740  44.2876613  38.4893275  62.8734702
  32.4878083  39.7319773  60.6935419  33.2818681  39.2370093  60.4917994
  31.7769775  39.2037636  60.3303124  37.3072927  42.1137868  65.0447786
  37.3609949  42.6828805  65.8125502  36.4387709  42.2839753  64.6801824
  30.1871321  31.8155424  66.5272238  30.8594374  31.6072787  65.8784887
  29.3601107  31.6177510  66.0877470  44.4360582  38.5559475  66.0447571
  44.6296472  39.4605285  66.2906846  44.3361200  38.0966894  66.8786156
  36.0896893  28.4417365  68.5437899  35.4424808  29.1407315  68.4502375
  36.8597908  28.8753509  68.9114147  39.4975690  38.7066218  71.6188452
  39.3461197  38.4776769  70.7018536  39.4880370  39.6636819  71.6319797
  36.2661027  36.2798130  66.6034718  37.1953087  36.4309290  66.4303686
  35.8452057  36.3682151  65.7483365  35.0649359  40.3048795  64.3733256
  34.9260444  39.9367579  65.2459194  34.2763955  40.8196434  64.2017214
  30.5898818  35.0898027  67.2874675  30.4518616  34.3578266  67.8886214
  31.5003741  35.0006928  67.0058863  33.2181118  34.8017987  66.7758355
  33.9280737  34.1611179  66.7344973  33.1750427  35.0530882  67.6984535
  41.2067897  41.7385340  69.6964934  41.1480443  41.0544560  69.0295517
  41.6087415  42.4804330  69.2445560  31.9310052  31.7883205  68.5953994
  31.3947409  31.3373943  69.2475590  31.3426761  31.9229113  67.8524458
  30.2258596  48.5547254  62.4898653  30.4655194  49.1865778  63.1677671
  29.3827792  48.2035294  62.7764012  41.2085304  39.7024924  67.9278913
  40.3212083  39.3650846  68.0505312  41.7783855  38.9707955  68.1647679
  22.8614452  36.0349016  61.2521965  23.5485491  35.7210746  60.6642980
  22.7062580  36.9390380  60.9789216  27.6649174  30.9239212  65.6806988
  27.5807362  30.3164882  64.9457398  26.8431880  31.4148231  65.6816485
  34.7386458  44.3626376  64.8940157  34.6656629  45.1681348  65.4059461
  34.2963851  44.5618342  64.0688178  34.5276237  43.5998146  58.4042978
  33.7443759  44.1419827  58.4981203  35.2268983  44.1172126  58.8037219
  37.8372888  29.4092776  61.0477184  38.3341587  28.6562738  60.7278254
  37.0659869  29.4457092  60.4820393  45.6902645  35.1133141  62.6895475
  45.6792521  35.9957857  62.3189408  44.8220024  34.7604692  62.4950012
  37.1985141  44.2613210  67.0498315  37.9113114  44.8960675  66.9774217
  36.7075170  44.3577076  66.2338317  32.2497055  42.0107654  67.8703886
  32.9506514  42.6444137  68.0233280  31.7792170  42.3522385  67.1099525
  40.2791882  26.3762369  63.1956542  39.3654962  26.6066596  63.3638749
  40.7084984  26.4600813  64.0470575  40.0498341  34.5652261  65.6956436
  39.3969791  34.8128169  65.0408889  40.4278721  33.7516399  65.3618914
  37.0105515  44.6011954  59.7984607  37.1927909  43.7833610  60.2612359
  37.8338501  44.8179647  59.3609497  37.3447680  43.5280140  57.0599655
  37.8735447  43.0172594  56.4469817  37.6075900  43.2122670  57.9245188
  36.0985914  35.3072072  72.1822474  35.4226551  35.2066202  72.8524849
  36.9213548  35.1511286  72.6458471  27.8464773  41.5444009  64.8034989
  28.4318210  40.7987697  64.9362893  27.6489611  41.8547966  65.6871653
  30.7003428  44.5795256  59.8197431  30.0313803  45.0641384  59.3361471
  30.5616298  44.8264477  60.7340810  22.4382428  34.1149609  63.5239432
  22.4766527  33.5813200  64.3176550  21.9322720  33.5884815  62.9050409
  34.8408697  46.6139000  66.4180090  35.3927005  46.7770621  67.1829175
  35.1814890  47.2043438  65.7460114  29.8173190  28.9614150  67.0201974
  29.8814516  29.8228981  66.6079372  29.7540310  28.3488151  66.2874333
  29.2925462  31.0337282  70.6675008  29.9197501  30.6514359  71.2812533
  28.4353381  30.8151484  71.0330701  39.6919571  41.4400257  72.2728744
  40.2359475  42.0530216  71.7783699  39.1106416  41.9979836  72.7895757
  26.0691005  32.8413711  56.5993363  26.3644446  31.9324390  56.5460417
  25.1679041  32.8201451  56.2774366  37.9777084  44.5620975  63.4043772
  37.8528223  43.7610715  62.8954717  38.6356175  45.0567169  62.9157742
  29.5985252  30.9169708  62.5820912  28.8771838  31.5305676  62.4428385
  30.3878508  31.4527473  62.5037558  40.0411992  42.3629995  65.0323322
  39.0942328  42.2435347  64.9601648  40.3894765  41.4752493  65.1149583
  32.4011566  28.2524134  68.8561564  32.9245968  28.4986431  69.6187873
  32.1823899  29.0844169  68.4364701  27.7978847  30.5227809  56.7232688
  27.4691553  29.6425188  56.5407794  28.1518217  30.4675478  57.6109078
  37.0458426  42.1582712  61.2327674  36.8983388  41.2299419  61.4135244
  37.8711919  42.1802802  60.7484749  40.6492548  42.9811270  62.3192547
  41.5739095  42.7754132  62.1816998  40.4807851  42.7327672  63.2281888
  33.6064111  29.1937829  66.5411234  33.2660931  28.3945643  66.9431914
  32.9003117  29.4939540  65.9688067  34.2580583  26.2787142  64.9938557
  35.0806652  25.8047620  64.8717448  34.5018646  27.0577626  65.4937244
  31.7819161  32.9706263  62.8030536  31.6363742  33.2846566  63.6954817
  31.3044365  33.5891163  62.2501434  33.6415544  29.9608810  62.8511425
  33.6277113  29.0649904  62.5143723  34.3587972  29.9679474  63.4849711
  35.4941675  30.3946151  64.8964553  35.2359453  31.3163221  64.8948883
  34.9626715  29.9976585  65.5865017  40.4387864  43.4996938  57.6754638
  40.6124741  42.9343360  56.9228491  40.9316755  44.2997833  57.4934128
  26.2564824  35.5111607  65.7418197  25.7118292  36.2871415  65.8738471
  27.1344173  35.8582411  65.5837318  35.9143631  26.5278101  61.2565715
  35.9365327  26.5917434  60.3017695  36.3311690  25.6882610  61.4506222
  46.2927255  36.2633361  59.2944938  46.7358401  35.5140686  58.8964061
  45.4153765  36.2543497  58.9118670  27.0430845  34.6381503  68.6348354
  26.3012581  34.7864139  69.2212984  26.7223590  34.8989769  67.7715103
  43.3254459  40.2663408  56.3038867  43.8505783  40.6050681  55.5788187
  43.2376812  39.3310423  56.1202002  34.9874508  44.1797481  68.4328744
  35.2961634  43.9346628  69.3051443  35.7849990  44.3844120  67.9447614
  35.0095120  46.3335391  60.6634120  34.5700110  45.8411770  61.3566977
  35.7603237  45.7908359  60.4226196  27.4887459  42.5246932  60.6658749
  28.3145479  42.2250704  60.2857392  27.1381511  41.7554554  61.1148537
  32.4568992  41.8773400  62.7356422  31.8349002  41.2144105  62.4358650
  33.1273859  41.9034532  62.0530070  25.6896064  40.4433258  61.6247682
  24.8527972  40.0155433  61.4431683  25.6619710  40.6365702  62.5618473
  32.5293520  30.3555188  72.3288928  32.5781675  31.2317311  71.9466698
  33.0716034  29.8132581  71.7560571  43.0148365  40.8996311  71.6090065
  42.2243909  40.8820450  71.0694565  42.7781720  41.4384605  72.3639102
  43.1346240  37.7488778  68.9222794  43.1844245  37.5838785  69.8638317
  43.0260164  36.8816037  68.5320675  32.0182499  40.4277323  56.2114883
  32.1670620  41.1112788  55.5581555  32.8248943  40.4082414  56.7264338
  40.4250003  33.7319706  70.2382100  41.3259866  33.5926171  69.9466098
  40.4997977  33.8974161  71.1780278  34.7592808  31.1086561  69.0835287
  33.8896118  31.4020127  68.8117875  34.9952289  31.6927006  69.8042550
  44.6364437  40.1685719  69.1664815  44.3449246  40.5315700  70.0028276
  44.0236569  39.4552728  68.9878147  45.8360120  37.7338599  61.6867386
  46.6707011  38.1728403  61.8504946  45.9719248  37.2577252  60.8675631
  42.8851626  35.2918334  67.6344873  43.3605747  35.4845980  66.8263725
  41.9617191  35.3477520  67.3888257  29.7735132  36.4542501  57.2175952
  29.5281174  35.5504831  57.4156162  29.9431047  36.4559652  56.2755430
  37.4631842  27.3266177  66.6000707  37.9813786  28.0627204  66.2747196
  37.1086975  27.6330171  67.4347466  37.7144436  23.7466460  62.1201604
  37.9946190  23.0789649  62.7462030  38.4995043  23.9395556  61.6076268
  41.5853295  32.1684094  65.8673179  42.5370717  32.2682192  65.8885403
  41.4156745  31.3762363  66.3771263  39.6067674  29.2539677  66.0532580
  39.0117606  29.5344690  65.3579068  39.3217371  29.7433578  66.8249321
  44.0641372  35.3890214  64.9815479  44.0317692  34.4506214  65.1675162
  44.6741996  35.4674250  64.2481303  44.2135861  32.1801257  65.0273762
  43.6974909  31.3959714  64.8403691  45.0975809  31.8519974  65.1920281
  41.8746588  25.9242273  60.9869574  41.6771409  25.6157361  61.8712906
  42.4846293  26.6503912  61.1167504  49.8817922  36.4506221  64.1221515
  50.6121311  36.1891509  64.6829219  49.2724868  35.7134942  64.1623583
  47.9633219  34.5914083  64.7195967  47.2366383  34.4570048  64.1112458
  47.5480506  34.8990912  65.5252685  35.7863396  38.3104013  72.4843340
  36.7066405  38.4882612  72.6783386  35.7512979  37.3660058  72.3323039
  25.0045561  33.5042606  61.4096614  24.6848345  32.6507915  61.1170988
  24.4578989  33.7191185  62.1654582  28.7825468  36.2205047  65.1266121
  29.0011478  37.1522155  65.1454155  29.1951242  35.8613022  65.9120925
  37.6320234  25.8051180  58.7366106  38.1851273  26.2246633  59.3956129
  37.8690321  24.8786928  58.7789062  33.6553334  31.7938253  74.5168870
  33.5550060  32.7432610  74.4480961  33.4374876  31.4656492  73.6444940
  24.8733821  37.1245518  63.3789736  24.1797292  36.7099471  62.8659690
  25.6206812  37.1666054  62.7823155  41.0099041  27.9151705  58.2444770
  40.4297710  28.5736509  57.8622822  40.7434974  27.0929049  57.8332187
  39.4602608  27.3156762  60.4466090  39.9602386  27.4273297  59.6380409
  40.1038216  27.0117815  61.0866899  33.5184604  35.2235392  73.3333931
  33.0351685  36.0235752  73.5397820  33.6045543  35.2343337  72.3801375
  26.7870563  37.0563772  61.2555751  26.7641251  37.1551459  60.3037634
  27.0971200  37.9028923  61.5772917  29.4457941  39.1139927  65.3702365
  30.4001195  39.0823869  65.3032297  29.2470465  38.6530550  66.1852591
  30.0357323  37.6841043  67.9373163  30.8550212  38.1785121  67.9608000
  30.3094131  36.7673011  67.9090730  43.1438456  30.0998316  61.0155457
  43.9198846  30.5894769  61.2880074  42.4186590  30.5256370  61.4727327
  45.5811014  30.8125935  62.0729398  46.1755505  30.5721671  61.3622706
  45.6537598  30.0933066  62.7002934  27.8008170  44.6559546  62.3872563
  27.6662638  43.8959947  61.8210561  27.3840232  45.3800446  61.9201352
  43.5769749  31.3796063  58.3401528  43.3206683  30.9792699  59.1709736
  42.9522617  32.0939857  58.2151667  47.8882087  34.1192136  60.8472819
  47.3281645  34.1885325  61.6204381  47.2825590  33.9433121  60.1272316
  30.9577296  45.5528863  62.5991006  30.8409680  46.4974296  62.4969696
  30.1369742  45.2502425  62.9876805  25.2892237  32.0179177  68.6365360
  25.9351101  31.5078131  69.1252585  25.0809389  32.7547858  69.2108785
  37.8145630  39.0860024  74.1357500  38.6836789  39.2600676  73.7744135
  37.3352381  39.9054441  74.0133230  31.9831810  46.2057125  65.8146934
  32.8859057  46.2380735  66.1313429  31.7569180  45.2757576  65.8293270
  33.7385412  44.9588112  62.4757013  32.7881043  44.9589973  62.3621385
  34.0417898  44.2120846  61.9593047  37.6247967  22.8761998  58.6435193
  36.8580363  22.3220485  58.7891875  38.0358672  22.9483867  59.5049344
  49.4738105  50.7948650  63.5402775  50.1116515  50.6755397  62.8366115
  49.3558948  51.7429494  63.5990727  46.2827812  50.7476078  63.4764300
  45.9446323  50.6317143  62.5884835  47.1517580  50.3467243  63.4565306
  42.1414627  52.6011555  59.4661191  41.5779493  52.5101492  58.6977478
  42.0267022  51.7811459  59.9463683  39.6879059  54.0962746  62.3045411
  40.4800351  53.7553571  61.8891710  39.9275709  54.2057721  63.2247564
  47.7214186  56.2682522  54.7775656  47.0702166  56.8536603  54.3909669
  48.5158549  56.7988717  54.8370693  41.6469813  53.3571659  55.1762790
  42.4200689  52.8100647  55.0375666  41.9995212  54.2215909  55.3877251
  44.4111063  52.0624890  64.9731049  45.0074635  51.8380913  64.2588012
  44.4686034  51.3209636  65.5756497  43.9836091  49.5164326  52.8081240
  44.2361612  48.9945847  52.0464703  43.0460650  49.3530471  52.9107923
  49.0279374  48.5200104  60.6155983  49.8142463  48.1019527  60.2646400
  49.2918078  49.4246196  60.7837631  49.1989451  53.9572954  55.3144640
  48.5635284  54.0307581  56.0265545  48.8686858  54.5466553  54.6363719
  54.4287801  48.4575337  61.5188962  55.1612973  47.8874554  61.7526791
  53.6727157  48.0696938  61.9595467  43.7032380  51.4192432  55.0105615
  43.5868638  50.7437335  55.6786699  43.8134640  50.9324805  54.1937768
  46.0463921  50.8802579  58.7152304  45.6822128  50.3533200  59.4265226
  46.9031037  50.4901048  58.5418789  51.9513221  42.1696911  65.9783570
  51.6196546  43.0392322  65.7544785  51.3558835  41.8533195  66.6577601
  45.6869408  45.9092478  53.7113653  45.8543810  46.7772715  54.0784124
  45.4966577  46.0719760  52.7874942  41.8957222  50.8223254  61.4116187
  40.9707719  50.6899468  61.6193879  42.1441636  51.6017473  61.9086130
  51.8441885  46.8891997  63.0576920  50.9358762  46.8207406  62.7635681
  51.7929480  47.3663942  63.8858746  45.6658629  48.3650136  54.6960319
  45.5458254  48.8107187  55.5345800  44.9711217  48.7135454  54.1373858
  39.2566033  50.4656528  62.2459976  39.3858415  50.7191007  63.1599388
  38.5763485  51.0584236  61.9264631  43.4265521  61.1353778  58.3450451
  43.3489550  62.0861603  58.4238931  42.8227164  60.7899650  59.0025377
  53.7103531  45.0908436  64.8354794  53.0677911  45.3840969  64.1894589
  53.2058460  44.9761356  65.6407991  51.3643695  48.8371609  55.5240653
  52.2761551  49.0698996  55.3488351  50.8553342  49.4208653  54.9615732
  48.7079670  45.0129645  63.7730514  47.8464149  45.3110899  64.0647252
  48.7342104  45.2300044  62.8411547  45.5241239  53.5571836  60.1804320
  45.9879584  53.8359539  59.3908942  45.2598037  52.6555280  59.9977411
  42.4165320  53.1043317  63.1184083  42.9866677  53.5330585  62.4801568
  43.0073432  52.8225902  63.8168269  44.4610125  49.6794988  56.9893885
  45.1634168  50.1316032  57.4567811  44.1290753  49.0378807  57.6173778
  38.2035459  47.9378541  62.2911019  37.4134513  48.1936069  61.8151129
  38.6946706  48.7526878  62.3963059  40.1550204  48.3023120  59.2494495
  39.3581368  48.4141814  59.7677991  39.9275797  48.6409772  58.3835386
  36.4873162  48.1909031  64.7226009  36.7381200  49.0756041  64.9883585
  37.0232710  48.0113633  63.9501101  45.7003890  56.4935931  57.0655990
  45.5649564  57.3387466  57.4940838  46.2413702  56.6955208  56.3021924
  39.1533287  54.0111369  57.6383915  39.6657808  54.8054619  57.7889480
  39.8056000  53.3137659  57.5717517  40.9628172  57.1277125  59.7206669
  41.1394800  58.0495090  59.5327652  41.7585005  56.8135544  60.1501048
  49.0496353  40.0166492  65.5954884  48.7060623  40.9068134  65.5193994
  49.4175316  39.8268150  64.7324469  37.1182204  52.3400023  58.4143486
  37.9557426  52.7497031  58.1977194  37.2960471  51.3999465  58.3843680
  49.0146636  50.0075104  54.1027319  48.4993259  50.7779708  54.3415706
  48.7423944  49.3340240  54.7260380  46.5993747  44.8524804  59.1612557
  45.7435343  44.4631655  58.9818196  47.0120699  44.9316765  58.3012343
  48.1292894  42.3871148  63.5604117  47.6257689  42.3501283  62.7471922
  48.4223500  43.2963890  63.6200774  44.3735779  42.4709877  62.5670299
  45.2388776  42.2752686  62.2076188  44.4413288  42.2420229  63.4939656
  53.9880910  52.7607458  56.0380492  53.2110353  52.4218618  55.5935654
  54.6672391  52.7660081  55.3635457  48.8032939  47.8802196  55.9287100
  48.4983075  48.1948345  56.7797243  49.7563381  47.9583616  55.9714433
  47.2479371  54.0392419  57.5780054  46.7200732  53.3045179  57.2653292
  46.7466874  54.8167095  57.3320022  41.9798099  44.7012085  59.9386666
  42.5541850  44.4787267  59.2059859  42.5669081  44.7700780  60.6915267
  51.0377676  50.5885812  60.7451042  51.5509557  51.2215804  61.2472752
  51.6878900  49.9887008  60.3794402  42.3067686  46.7316546  53.9582551
  41.4704998  47.0691233  54.2791826  42.1672455  46.5965526  53.0209688
  44.2820766  41.5753334  58.6661735  43.6285179  41.2602351  58.0418350
  44.2401240  40.9529075  59.3921558  45.3931971  51.8572629  50.5815027
  44.4859033  51.6261883  50.7806176  45.8903003  51.0610248  50.7689009
  48.3000050  60.5670136  53.5011713  47.6261749  60.8701833  54.1096671
  48.6865872  61.3699217  53.1517170  47.5158507  48.0635268  62.9909383
  46.5981068  48.2850215  62.8331071  47.9318650  48.1381578  62.1321090
  48.2993554  49.4626683  58.1212063  49.0465373  49.9748081  57.8119185
  48.5685144  49.1410736  58.9816456  46.5720205  51.9585224  55.1039017
  45.6631424  51.6744257  55.2011487  46.6015288  52.3784303  54.2442324
  51.8039472  55.5691814  58.8730185  51.3501799  54.7282723  58.9295375
  51.1733439  56.2053212  59.2104965  50.7472392  46.4983800  60.1030852
  50.0095148  45.9861186  60.4341095  50.9999165  46.0584181  59.2914129
  50.8484019  39.2760052  60.6972621  51.1542896  38.4157415  60.4098537
  51.5736624  39.8677672  60.4971615  37.1408375  49.6790738  59.0854219
  36.9432775  49.0860099  58.3605286  36.5855039  49.3742948  59.8030158
  45.1205099  49.5713845  61.2048813  45.1753708  48.6187681  61.1291289
  44.3096301  49.7273284  61.6890111  46.2696292  53.4993968  52.4427096
  45.8315722  52.7829827  51.9832733  47.0106733  53.7270083  51.8812187
  43.0597458  48.1890904  58.9639191  42.2465324  48.4885075  59.3704384
  43.5556453  47.7946593  59.6813674  45.2106036  58.1848661  60.8973456
  45.1682215  58.4109508  59.9681988  46.1268735  57.9512036  61.0459257
  54.3869407  51.7751165  58.5003414  54.2487306  51.9652761  57.5724604
  54.0305626  52.5370548  58.9571465  42.5511533  45.7609260  64.5800426
  43.1910913  45.6198019  63.8823390  41.7189064  45.4743773  64.2039028
  43.3271837  55.0611690  60.6935419  44.1212436  54.5662011  60.4917994
  42.6163530  54.5329553  60.3303124  39.6354601  49.2054772  56.7695172
  38.7052189  49.1439228  56.9865134  39.7312073  48.6830725  55.9731813
  39.5540150  45.7309585  59.3573413  39.8146967  46.6454918  59.2482574
  40.3757322  45.2634028  59.5070026  41.0265075  47.1447342  66.5272238
  41.6988128  46.9364704  65.8784887  40.1994862  46.9469428  66.0877470
  46.4991265  60.7349809  55.7158792  46.6743021  60.2637852  56.5304415
  45.8124053  61.3615575  55.9440053  47.4548328  55.0122315  61.7622094
  47.1198161  54.9723085  62.6579744  46.9552274  54.3467031  61.2892504
  41.4292572  50.4189945  67.2874675  41.2912370  49.6870184  67.8886214
  42.3397496  50.3298845  67.0058863  50.3907520  52.3578349  52.0359153
  49.7736691  51.6325178  51.9392206  49.9224008  53.1187710  51.6926228
  42.7703807  47.1175122  68.5953994  42.2341164  46.6665861  69.2475590
  42.1820515  47.2521031  67.8524458  42.1806066  46.5763774  51.1580458
  41.3035532  46.4552574  50.7942704  42.6563819  45.7849852  50.9059346
  33.7008206  51.3640933  61.2521965  34.3879246  51.0502663  60.6642980
  33.5456335  52.2682298  60.9789216  38.5042928  46.2531130  65.6806988
  38.4201117  45.6456800  64.9457398  37.6825635  46.7440148  65.6816485
  45.3669992  58.9290064  58.4042978  44.5837514  59.4711744  58.4981203
  46.0662737  59.4464044  58.8037219  48.6766642  44.7384694  61.0477184
  49.1735342  43.9854656  60.7278254  47.9053624  44.7749010  60.4820393
  49.7596423  53.4956381  58.6215607  48.8252701  53.6157843  58.4520311
  49.9373091  52.5928848  58.3575617  45.2601611  46.8802077  60.7748868
  44.8899398  46.3273117  61.4629774  45.7560703  46.2760210  60.2223868
  53.1468974  49.3373700  59.1565641  53.6129426  50.1701692  59.0825944
  53.5976475  48.8718682  59.8610900  51.2145205  55.6817521  56.1551793
  51.4905049  55.5674116  57.0645667  50.3449704  55.2835006  56.1163966
  51.1185637  41.7054287  63.1956542  50.2048717  41.9358514  63.3638749
  51.5478738  41.7892731  64.0470575  48.1841435  58.8572057  57.0599655
  48.7129201  58.3464512  56.4469817  48.4469654  58.5414587  57.9245188
  41.5397183  59.9087174  59.8197431  40.8707558  60.3933302  59.3361471
  41.4010052  60.1556394  60.7340810  33.2776182  49.4441527  63.5239432
  33.3160282  48.9105117  64.3176550  32.7716475  48.9176732  62.9050409
  40.6566944  44.2906067  67.0201974  40.7208271  45.1520898  66.6079372
  40.5934065  43.6780069  66.2874333  36.9084760  48.1705629  56.5993363
  37.2038201  47.2616307  56.5460417  36.0072795  48.1493368  56.2774366
  40.4379007  46.2461626  62.5820912  39.7165592  46.8597593  62.4428385
  41.2272262  46.7819390  62.5037558  43.2405320  43.5816052  68.8561564
  43.7639722  43.8278349  69.6187873  43.0217653  44.4136087  68.4364701
  38.6372601  45.8519727  56.7232688  38.3085307  44.9717106  56.5407794
  38.9911972  45.7967395  57.6109078  41.7514424  46.1392696  57.0908166
  42.0910497  46.6678618  56.3686774  42.1986545  46.4773103  57.8666733
  44.4457865  44.5229747  66.5411234  44.1054686  43.7237560  66.9431914
  43.7396872  44.8231458  65.9688067  45.0974337  41.6079060  64.9938557
  45.9200406  41.1339538  64.8717448  45.3412401  42.3869543  65.4937244
  43.7382572  44.6367318  55.2901459  44.4590934  45.0148571  54.7865176
  43.1147876  45.3556195  55.3936437  47.8813694  45.3412467  56.2259791
  48.0977309  46.2237105  55.9248619  47.4007762  44.9498680  55.4965433
  42.6212916  48.2998180  62.8030536  42.4757497  48.6138483  63.6954817
  42.1438119  48.9183081  62.2501434  44.4809299  45.2900728  62.8511425
  44.4670867  44.3941821  62.5143723  45.1981727  45.2971392  63.4849711
  46.3335429  45.7238068  64.8964553  46.0753207  46.6455139  64.8948883
  45.8020470  45.3268503  65.5865017  51.2781618  58.8288855  57.6754638
  51.4518496  58.2635278  56.9228491  51.7710509  59.6289750  57.4934128
  37.0958578  50.8403525  65.7418197  36.5512046  51.6163333  65.8738471
  37.9737928  51.1874329  65.5837318  43.8846195  44.1715108  58.1198996
  44.0062106  43.2431755  58.3189883  43.5948237  44.1853794  57.2077311
  46.7537385  41.8570019  61.2565715  46.7759082  41.9209352  60.3017695
  47.1705444  41.0174528  61.4506222  57.1321009  51.5925278  59.2944938
  57.5752155  50.8432604  58.8964061  56.2547520  51.5835415  58.9118670
  52.2656791  58.1455620  54.7751536  52.9607695  58.7662313  54.9938851
  52.6079941  57.2950971  55.0503914  37.8824600  49.9673421  68.6348354
  37.1406336  50.1156056  69.2212984  37.5617344  50.2281686  67.7715103
  54.1648214  55.5955325  56.3038867  54.6899538  55.9342598  55.5788187
  54.0770566  54.6602341  56.1202002  38.3281214  57.8538850  60.6658749
  39.1539233  57.5542621  60.2857392  37.9775266  57.0846472  61.1148537
  43.2962747  57.2065318  62.7356422  42.6742756  56.5436023  62.4358650
  43.9667614  57.2326450  62.0530070  36.5289819  55.7725176  61.6247682
  35.6921727  55.3447350  61.4431683  36.5013464  55.9657619  62.5618473
  42.8576254  55.7569241  56.2114883  43.0064374  56.4404706  55.5581555
  43.6642697  55.7374331  56.7264338  40.6128887  51.7834419  57.2175952
  40.3674929  50.8796749  57.4156162  40.7824801  51.7851569  56.2755430
  48.3025596  42.6558095  66.6000707  48.8207540  43.3919122  66.2747196
  47.9480729  42.9622088  67.4347466  39.8824534  47.5162776  54.7162113
  39.1893779  47.5907131  54.0602149  39.6376286  46.7523120  55.2383630
  48.5538191  39.0758378  62.1201604  48.8339944  38.4081567  62.7462030
  49.3388798  39.2687473  61.6076268  46.3571659  58.2517372  53.6826630
  45.7845626  58.8707559  53.2297102  46.9304453  58.8016733  54.2166552
  50.4461428  44.5831595  66.0532580  49.8511361  44.8636608  65.3579068
  50.1611125  45.0725496  66.8249321  49.5768919  58.5354522  54.8135212
  50.5099592  58.4700083  55.0168088  49.4892132  59.3710789  54.3549745
  52.2056936  57.8520392  51.7739160  52.1270567  57.5180256  52.6674918
  53.0266602  58.3442160  51.7730632  46.7418458  49.5878184  51.0242683
  47.6877562  49.4584392  51.0931101  46.3632703  48.8492846  51.5012111
  52.7140342  41.2534190  60.9869574  52.5165163  40.9449279  61.8712906
  53.3240048  41.9795829  61.1167504  44.9261375  47.5128161  50.9597568
  44.0192830  47.2161273  51.0360281  45.2037356  47.2157979  50.0931854
  35.8439315  48.8334524  61.4096614  35.5242100  47.9799832  61.1170988
  35.2972743  49.0483102  62.1654582  39.6219223  51.5496965  65.1266121
  39.8405233  52.4814073  65.1454155  40.0344997  51.1904940  65.9120925
  46.5423441  42.0565050  57.1141809  45.7324169  41.7112135  57.4897055
  47.2307857  41.7472594  57.7029421  48.4713989  41.1343097  58.7366106
  49.0245027  41.5538551  59.3956129  48.7084075  40.2078845  58.7789062
  43.6960159  44.3715096  51.1009547  44.5579323  44.6969994  51.3605364
  43.8810504  43.5846592  50.5882613  35.7127575  52.4537436  63.3789736
  35.0191047  52.0391388  62.8659690  36.4600566  52.4957972  62.7823155
  51.8492796  43.2443622  58.2444770  51.2691465  43.9028426  57.8622822
  51.5828729  42.4220967  57.8332187  50.2996362  42.6448680  60.4466090
  50.7996141  42.7565215  59.6380409  50.9431970  42.3409733  61.0866899
  37.6264318  52.3855689  61.2555751  37.6035006  52.4843377  60.3037634
  37.9364954  53.2320840  61.5772917  40.2851696  54.4431844  65.3702365
  41.2394949  54.4115787  65.3032297  40.0864219  53.9822468  66.1852591
  50.6317674  45.4043713  57.3001118  49.7443529  45.6893363  57.0821313
  51.0471663  45.2437476  56.4528395  53.9832210  45.4290234  61.0155457
  54.7592600  45.9186686  61.2880074  53.2580344  45.8548288  61.4727327
  56.4204769  46.1417853  62.0729398  57.0149259  45.9013589  61.3622706
  56.4931352  45.4224984  62.7002934  38.6401924  59.9851464  62.3872563
  38.5056392  59.2251865  61.8210561  38.2233987  60.7092364  61.9201352
  49.7760887  55.1688387  51.3949138  50.4796738  55.3738390  52.0106794
  49.0523536  55.7365149  51.6598222  50.6058698  50.9198249  57.5151408
  50.5493899  51.3766800  56.6759041  51.1587040  50.1588933  57.3374251
  54.4163504  46.7087981  58.3401528  54.1600438  46.3084616  59.1709736
  53.7916372  47.4231775  58.2151667  51.6847585  55.6070917  53.4447598
  52.5193189  55.1752115  53.2625073  51.5231928  55.4352930  54.3724493
  51.3393477  52.1103030  54.8103938  51.2842281  51.9447301  53.8692382
  50.7139532  52.8179063  54.9666127  36.1285992  47.3471094  68.6365360
  36.7744856  46.8370048  69.1252585  35.9203143  48.0839776  69.2108785
  44.6489602  41.6111139  54.3889256  44.6368272  42.5552979  54.5457527
  45.5413024  41.4281284  54.0948717  48.4641722  38.2053916  58.6435193
  47.6974118  37.6512402  58.7891875  48.8752427  38.2775784  59.5049344
  54.8229846  64.8456243  52.8081240  55.0755366  64.3237765  52.0464703
  53.8854405  64.6822389  52.9107923  56.5263162  61.2384396  53.7113653
  56.6937565  62.1064632  54.0784124  56.3360331  61.4011678  52.7874942
  53.1461440  62.0608464  53.9582551  52.3098752  62.3983150  54.2791826
  53.0066210  61.9257444  53.0209688  56.2325726  67.1864547  50.5815027
  55.3252787  66.9553800  50.7806176  56.7296758  66.3902166  50.7689009
  53.0199820  61.9055691  51.1580458  52.1429287  61.7844492  50.7942704
  53.4957573  61.1141770  50.9059346  47.7478514  63.4997547  56.5993363
  48.0431955  62.5908225  56.5460417  46.8466550  63.4785286  56.2774366
  49.4766356  61.1811644  56.7232688  49.1479062  60.3009023  56.5407794
  49.8305726  61.1259313  57.6109078  54.5776326  59.9659236  55.2901459
  55.2984689  60.3440488  54.7865176  53.9541630  60.6848112  55.3936437
  50.7218289  62.8454694  54.7162113  50.0287534  62.9199049  54.0602149
  50.4770041  62.0815038  55.2383630  57.5812212  64.9170102  51.0242683
  58.5271317  64.7876310  51.0931101  57.2026457  64.1784764  51.5012111
  55.7655129  62.8420078  50.9597568  54.8586585  62.5453191  51.0360281
  56.0431110  62.5449896  50.0931854  54.5353914  59.7007014  51.1009547
  55.3973078  60.0261912  51.3605364  54.7204258  58.9138510  50.5882613
  55.4883357  56.9403057  54.3889256  55.4762027  57.8844897  54.5457527
  56.3806779  56.7573202  54.0948717  27.7950598  -2.8573063  50.2648082
  28.4329008  -2.9766315  49.5611422  27.6771441  -1.9092219  50.3236034
  24.6040304  -2.9045635  50.2009606  24.2658815  -3.0204570  49.3130141
  25.4730072  -3.3054469  50.1810612  20.4627120  -1.0510158  46.1906497
  19.8991985  -1.1420221  45.4222785  20.3479515  -1.8710254  46.6708990
  18.0091552   0.4441033  49.0290718  18.8012844   0.1031858  48.6137017
  18.2488202   0.5536008  49.9492871  26.0426678   2.6160810  41.5020962
  25.3914658   3.2014890  41.1154976  26.8371041   3.1467004  41.5616000
  19.9682306  -0.2950053  41.9008097  20.7413182  -0.8421066  41.7620972
  20.3207704   0.5694196  42.1122558  27.5201944   0.3051241  42.0389947
  26.8847776   0.3785868  42.7510851  27.1899350   0.8944840  41.3609026
  22.0244872  -2.2329281  41.7350921  21.9081130  -2.9084378  42.4032006
  22.1347132  -2.7196907  40.9183074  24.3676413  -2.7719134  45.4397611
  24.0034620  -3.2988513  46.1510532  25.2243529  -3.1620665  45.2664096
  26.7657233   0.7187744  52.1024790  26.4657956   1.6212783  51.9940597
  26.4208293   0.4519928  52.9545942  23.9871121  -5.2871577  41.4205626
  23.8670746  -4.8414526  42.2591106  23.2923709  -4.9386259  40.8619164
  21.7478013   7.4832065  45.0695757  21.6702043   8.4339890  45.1484238
  21.1439657   7.1377937  45.7270684  28.2925769   0.1675715  49.6399542
  27.6634632   0.3321429  48.9375609  27.9051431   0.5817324  50.4110506
  32.1715001   1.1030153  46.9943905  31.4866039   1.4829054  46.4440939
  32.2558851   1.7125479  47.7275853  29.4265933  -1.2509888  53.5939249
  29.6382828  -0.6078129  52.9173630  29.3795681  -2.0847572  53.1261179
  23.8453731  -0.0949877  46.9049627  24.3092077   0.1837826  46.1154249
  23.5810529  -0.9966433  46.7222717  20.7377812  -0.5478396  49.8429390
  21.3079169  -0.1191127  49.2046874  21.3285924  -0.8295811  50.5413576
  22.7822617  -3.9726725  43.7139192  23.4846661  -3.5205681  44.1813118
  22.4503246  -4.6142906  44.3419085  30.5411761   1.6262067  51.7661606
  31.3629205   1.2242254  51.4844288  30.5374164   1.5230301  52.7177722
  24.0216382   2.8414218  43.7901297  23.8862057   3.6865754  44.2186145
  24.5626194   3.0433495  43.0267231  17.4745779   0.3589656  44.3629222
  17.9870300   1.1532906  44.5134787  18.1268492  -0.3384054  44.2962824
  19.2840664   3.4755412  46.4451975  19.4607292   4.3973377  46.2572959
  20.0797498   3.1613831  46.8746355  20.4071979   4.9933586  52.4462318
  20.9579405   4.8650649  51.6739312  19.5683455   5.2928475  52.0957210
  27.7466096   3.7440584  55.9483040  27.7284572   4.5649465  55.4563310
  28.6686016   3.6194659  56.1733181  27.3359128  -3.6446609  40.8272626
  26.8205752  -2.8742005  41.0661013  27.0636437  -4.3181473  41.4505687
  32.3093402  -0.8914255  42.7625799  31.5322845  -1.2303095  42.3180961
  32.9884883  -0.8861631  42.0880764  25.5691863   0.3870706  44.3025361
  25.0413225  -0.3476534  43.9898598  25.0679366   1.1645383  44.0565329
  30.5484709  -1.4180273  49.4192407  29.8908384  -0.7281012  49.5072536
  31.3525108  -1.0283841  49.7626393  29.3590168  -3.0635901  47.4696349
  29.8722050  -2.4305909  47.9718058  30.0091392  -3.6634705  47.1039709
  23.7144463  -1.7949084  37.3060334  22.8071525  -2.0259830  37.5051483
  24.2115495  -2.5911464  37.4934315  26.6212542   6.9148424  40.2257020
  25.9474241   7.2180120  40.8341978  27.0078364   7.7177504  39.8762477
  26.6206047  -4.1895029  44.8457370  27.3677866  -3.6773632  44.5364492
  26.8897636  -4.5110977  45.7061763  24.8932697  -1.6936489  41.8284324
  23.9843916  -1.9777456  41.9256794  24.9227781  -1.2737410  40.9687631
  30.1251964   1.9170101  45.5975491  29.6714291   1.0761011  45.6540682
  29.4945931   2.5531499  45.9350272  28.5684903   3.7546598  46.5325310
  28.8607878   4.3151655  45.8137675  29.0783524   4.0475159  47.2878469
  23.4417591  -4.0807868  47.9294119  23.4966201  -5.0334032  47.8536596
  22.6308793  -3.9248429  48.4135418  24.5908785  -0.1527745  39.1672402
  24.1528215  -0.8691886  38.7078040  25.3319225   0.0748370  38.6057494
  23.5318529   4.5326949  47.6218763  23.4894707   4.7587795  46.6927295
  24.4481228   4.2990323  47.7704564  32.7081899  -1.8770548  45.2248721
  32.5699798  -1.6868952  44.2969910  32.3518118  -1.1151165  45.6816772
  32.7351279   0.1905979  50.2359992  33.1687786   0.0981268  51.0843047
  33.4482860   0.1663479  49.5980008  21.6484329   1.4089978  47.4180725
  22.4424928   0.9140298  47.2163300  20.9376022   0.8807841  47.0548431
  26.4679174   3.7908073  51.7693093  26.5216196   4.3599009  52.5370809
  25.5993955   3.9609958  51.4047130  33.5966829   0.2329680  52.7692878
  33.7902719   1.1375490  53.0152153  33.4967447  -0.2262901  53.6031463
  24.2255605   1.9819000  51.0978563  24.0866691   1.6137784  51.9704501
  23.4370202   2.4966639  50.9262520  24.8203757   7.0828096  42.4404099
  24.9955513   6.6116139  43.2549722  24.1336545   7.7093862  42.6685360
  25.7760821   1.3600602  48.4867400  25.4410653   1.3201372  49.3825050
  25.2764766   0.6945318  48.0137811  28.7120012  -1.2943363  38.7604460
  28.0949183  -2.0196535  38.6637513  28.2436501  -0.5334003  38.4171534
  30.3674144   3.4155545  56.4210240  30.3086690   2.7314765  55.7540823
  30.7693662   4.1574535  55.9690866  19.3864843  10.2317459  49.2143959
  19.6261441  10.8635983  49.8922978  18.5434039   9.8805499  49.5009319
  30.3691551   1.3795129  54.6524220  29.4818330   1.0421051  54.7750619
  30.9390102   0.6478160  54.8892985  23.8992705   6.0396581  51.6185463
  23.8262876   6.8451553  52.1304768  23.4570098   6.2388547  50.7933485
  23.6882484   5.2768351  45.1288285  22.9050006   5.8190031  45.2226509
  24.3875229   5.7942331  45.5282526  26.3591388   5.9383415  53.7743622
  27.0719360   6.5730880  53.7019523  25.8681417   6.0347281  52.9583624
  28.0808915  -0.1565332  45.3460914  27.1465194  -0.0363870  45.1765618
  28.2585583  -1.0592865  45.0820923  29.5357697   2.0295809  42.8797100
  29.8117541   1.9152403  43.7890974  28.6662196   1.6313293  42.8409273
  26.1711761   6.2782159  46.5229913  26.3534156   5.4603815  46.9857666
  26.9944747   6.4949852  46.0854803  26.5053927   5.2050345  43.7844962
  27.0341693   4.6942799  43.1715124  26.7682147   4.8892875  44.6490495
  17.0071020   3.2214214  51.5280295  17.5924456   2.4757902  51.6608200
  16.8095858   3.5318171  52.4116959  19.8609675   6.2565461  46.5442738
  19.1920050   6.7411589  46.0606778  19.7222545   6.5034682  47.4586116
  24.0014943   8.2909205  53.1425396  24.5533252   8.4540826  53.9074481
  24.3421137   8.8813643  52.4705421  27.1383331   6.2391180  50.1289078
  27.0134470   5.4380920  49.6200024  27.7962422   6.7337374  49.6403048
  29.2018239   4.0400200  51.7568628  28.2548575   3.9205552  51.6846955
  29.5501012   3.1522698  51.8394890  26.2064672   3.8352917  47.9572981
  26.0589635   2.9069624  48.1380551  27.0318166   3.8573007  47.4730056
  29.8098794   4.6581475  49.0437853  30.7345342   4.4524337  48.9062305
  29.6414098   4.4097876  49.9527195  29.5994110   5.1767143  44.3999945
  29.7730988   4.6113565  43.6473797  30.0923002   5.9768038  44.2179435
  30.5869283   4.4933907  41.4996843  31.2820188   5.1140600  41.7184158
  30.9292433   3.6429258  41.7749221  32.4860706   1.9433613  43.0284174
  33.0112030   2.2820885  42.3033494  32.3983059   1.0080628  42.8447309
  24.1480755   5.8567686  55.1574051  24.4567881   5.6116833  56.0296750
  24.9456237   6.0614325  54.6692921  24.1701367   8.0105596  47.3879427
  23.7306357   7.5181975  48.0812284  24.9209484   7.4678564  47.1471502
  16.6493706   4.2017137  47.3904055  17.4751726   3.9020909  47.0102699
  16.2987758   3.4324759  47.8393844  21.6175239   3.5543605  49.4601729
  20.9955248   2.8914310  49.1603957  22.2880106   3.5804737  48.7775377
  14.8502311   2.1203463  48.3492989  14.0134219   1.6925638  48.1676990
  14.8225956   2.3135907  49.2863780  21.1788746   2.1047528  42.9360189
  21.3276866   2.7882993  42.2826862  21.9855189   2.0852618  43.4509645
  33.7970684   1.8455924  55.8910122  33.5055492   2.2085905  56.7273583
  33.1842815   1.1322932  55.7123454  34.9966366  -0.5891196  48.4112692
  35.8313258  -0.1501392  48.5750253  35.1325495  -1.0652543  47.5920938
  24.6784151   4.5995659  40.4071937  24.1058119   5.2185846  39.9542409
  25.2516945   5.1495021  40.9411859  27.8981411   4.8832809  41.5380519
  28.8312084   4.8178371  41.7413394  27.8104624   5.7189076  41.0795052
  30.5269428   4.1998679  38.4984467  30.4483059   3.8658543  39.3920224
  31.3479095   4.6920447  38.4975939  25.0630950  -4.0643528  37.7487989
  26.0090055  -4.1937320  37.8176407  24.6845195  -4.8028867  38.2257417
  16.9614417   6.3329751  49.1117870  16.8268885   5.5730152  48.5455868
  16.5446479   7.0570651  48.6446658  28.0973380   1.5166675  38.1194445
  28.8009230   1.7216677  38.7352100  27.3736028   2.0843437  38.3843528
  28.9271190  -2.7323464  44.2396715  28.8706391  -2.2754913  43.4004347
  29.4799532  -3.4932779  44.0619558  20.1183543   7.2299068  49.3236312
  20.0015927   8.1744501  49.2215002  19.2975989   6.9272630  49.7122111
  30.0060077   1.9549204  40.1692905  30.8405681   1.5230402  39.9870380
  29.8444420   1.7831218  41.0969799  29.6605969  -1.5418683  41.5349244
  29.6054773  -1.7074411  40.5937688  29.0352025  -0.8342650  41.6911434
  21.1438057   7.8827330  52.5392241  22.0465303   7.9150940  52.8558736
  20.9175427   6.9527781  52.5538576  22.8991659   6.6358317  49.2002319
  21.9487290   6.6360178  49.0866692  23.2024145   5.8891051  48.6838354
  38.6344352  12.4718855  50.2648082  39.2722762  12.3525602  49.5611422
  38.5165195  13.4199699  50.3236034  35.4434058  12.4246283  50.2009606
  35.1052570  12.3087348  49.3130141  36.3123827  12.0237448  50.1810612
  31.3020874  14.2781760  46.1906497  30.7385739  14.1871696  45.4222785
  31.1873269  13.4581664  46.6708990  35.9253841  13.5781135  56.1595812
  35.9142482  13.1833933  55.2876316  36.0874481  12.8447207  56.7529583
  28.8485306  15.7732951  49.0290718  29.6406598  15.4323776  48.6137017
  29.0881956  15.8827926  49.9492871  33.5717309  13.7395095  51.6976356
  34.1680882  13.5151118  50.9833318  33.6292281  12.9979841  52.3001803
  33.1442338  11.1934530  39.5326546  33.3967859  10.6716052  38.7710009
  32.2066897  11.0300676  39.6353230  38.1885621  10.1970309  47.3401290
  38.9748710   9.7789732  46.9891707  38.4524325  11.1016401  47.5082938
  43.5894048  10.1345542  48.2434268  44.3219220   9.5644759  48.4772098
  42.8333403   9.7467143  48.6840774  32.8638627  13.0962636  41.7350921
  32.7474885  12.4207540  42.4032006  32.9740886  12.6095010  40.9183074
  35.2070167  12.5572784  45.4397611  34.8428375  12.0303405  46.1510532
  36.0637283  12.1671253  45.2664096  41.1119468   3.8467116  52.7028877
  40.7802793   4.7162527  52.4790092  40.5165082   3.5303400  53.3822907
  34.8475654   7.5862683  40.4358959  35.0150057   8.4542920  40.8029430
  34.6572824   7.7489965  39.5120248  37.6050988  16.0479662  52.1024790
  37.3051711  16.9504701  51.9940597  37.2602047  15.7811845  52.9545942
  31.0563469  12.4993459  48.1361494  30.1313966  12.3669673  48.3439186
  31.3047882  13.2787678  48.6331436  41.0048131   8.5662202  49.7822227
  40.0965009   8.4977611  49.4880988  40.9535727   9.0434147  50.6104052
  34.8264875  10.0420341  41.4205626  34.7064501  10.4877392  42.2591106
  34.1317464  10.3905658  40.8619164  28.4172280  12.1426733  48.9705283
  28.5464661  12.3961211  49.8844695  27.7369731  12.7354441  48.6509938
  35.0788997   9.9851848  57.7257124  34.3022331  10.5445768  57.7159989
  35.7179560  10.4708631  58.2471994  42.8709778   6.7678641  51.5600101
  42.2284158   7.0611174  50.9139895  42.3664706   6.6531561  52.3653297
  40.5249942  10.5141814  42.2485960  41.4367798  10.7469201  42.0733658
  40.0159589  11.0978858  41.6861039  33.3335370  12.7937301  57.2875091
  34.0750054  13.3322345  57.0109915  32.6272355  13.4203590  57.4446643
  38.8090709  14.9366442  55.8847253  39.2174065  14.4948852  55.1401885
  38.0867971  14.3619069  56.1381446  35.1621779   9.8739049  53.2580810
  36.0082974  10.2978462  53.4015459  35.1020417   9.2172673  53.9519373
  39.1319524  15.4967632  49.6399542  38.5028386  15.6613347  48.9375609
  38.7445186  15.9109242  50.4110506  38.3121225   7.5343417  54.9161983
  38.0682156   8.2885477  54.3796259  38.5881155   7.9128764  55.7509230
  40.2659687  14.0782029  53.5939249  40.4776583  14.7213789  52.9173630
  40.2189436  13.2444346  53.1261179  37.8685916   6.6899850  50.4975821
  37.0070395   6.9881103  50.7892559  37.8948351   6.9070249  49.5656854
  33.6216372  11.3565193  43.7139192  34.3240415  11.8086237  44.1813118
  33.2897000  10.7149012  44.3419085  32.0696733   9.9476949  58.0890401
  31.4395394  10.6293230  58.3225798  31.9632821   9.8360031  57.1443539
  27.3641706   9.6148745  49.0156325  26.5740760   9.8706274  48.5396436
  27.8552953  10.4297083  49.1208366  41.3805515  16.9553985  51.7661606
  42.2022959  16.5534172  51.4844288  41.3767918  16.8522219  52.7177722
  29.3156451   9.9793325  45.9739802  28.5187614  10.0912019  46.4923298
  29.0882043  10.3179977  45.1080693  25.6479409   9.8679236  51.4471316
  25.8987447  10.7526246  51.7128892  26.1838957   9.6883837  50.6746408
  49.4711508  13.2992733  48.1146578  48.7175217  12.7300131  47.9590582
  49.6059050  13.2655398  49.0617212  28.3139534  15.6881573  44.3629222
  28.8264054  16.4824824  44.5134787  28.9662247  14.9907864  44.2962824
  34.2645437   5.6655594  58.0435909  35.0055150   6.2662748  57.9640371
  34.4963360   4.9233232  57.4853951  29.4086775  10.8511962  56.3214138
  29.2940290   9.9497219  56.6221237  28.5531293  11.0975658  55.9698955
  38.2102600   1.6936697  52.3200190  37.8666869   2.5838339  52.2439301
  38.5781563   1.5038355  51.4569775  26.2788451  14.0170228  45.1388793
  27.1163673  14.4267236  44.9222500  26.4566718  13.0769670  45.1088986
  35.7599994   6.5295009  45.8857864  34.9041590   6.1401860  45.7063503
  36.1726945   6.6086970  45.0257649  37.2899140   4.0641353  50.2849424
  36.7863936   4.0271488  49.4717229  37.5829747   4.9734095  50.3446080
  33.5342026   4.1480082  49.2915605  34.3995023   3.9522891  48.9321495
  33.6019535   3.9190434  50.2184962  43.1487157  14.4377663  42.7625799
  42.3716600  14.0988823  42.3180961  43.8278638  14.4430286  42.0880764
  37.9639186   9.5572401  42.6532407  37.6589321   9.8718550  43.5042550
  38.9169628   9.6353820  42.6959740  41.3878464  13.9111644  49.4192407
  40.7302138  14.6010906  49.5072536  42.1918863  14.3008076  49.7626393
  31.1404345   6.3782290  46.6631972  31.7148097   6.1557472  45.9305165
  31.7275328   6.4470985  47.4160574  40.1983923  12.2656017  47.4696349
  40.7115804  12.8986009  47.9718058  40.8485146  11.6657213  47.1039709
  31.4673932   8.4086751  40.6827857  30.6311245   8.7461438  41.0037132
  31.3278702   8.2735731  39.7454994  33.4427013   3.2523539  45.3907042
  32.7891425   2.9372556  44.7663656  33.4007487   2.6299280  46.1166865
  34.5538218  13.5342834  37.3060334  33.6465280  13.3032088  37.5051483
  35.0509250  12.7380453  37.4934315  36.6764753   9.7405473  49.7154689
  35.7587315   9.9620420  49.5576377  37.0924897   9.8151783  48.8566397
  37.4599801  11.1396888  44.8457370  38.2071620  11.6518285  44.5364492
  37.7291391  10.8180941  45.7061763  39.9078638   8.1754005  46.8276159
  39.1701395   7.6631391  47.1586401  40.1605412   7.7354386  46.0159436
  40.0090266   0.9530257  47.4217928  40.3149142   0.0927620  47.1343843
  40.7342870   1.5447877  47.2216922  26.3014622  11.3560943  45.8099526
  26.1039022  10.7630304  45.0850593  25.7461286  11.0513153  46.5275465
  34.2811345  11.2484050  47.9294119  34.3359955  10.2957886  47.8536596
  33.4702547  11.4043489  48.4135418  32.2203705   9.8661109  45.6884498
  31.4071571  10.1655280  46.0949690  32.7162699   9.4716798  46.4058980
  37.8177917  10.3302934  54.5199392  38.1727305  10.5574407  55.3793858
  38.4650048  10.6621311  53.8976647  43.5475654  13.4521370  45.2248721
  43.4093552  13.6422966  44.2969910  43.1911873  14.2140753  45.6816772
  31.7117780   7.4379465  51.3045733  32.3517159   7.2968224  50.6068696
  30.8795311   7.1513978  50.9284335  43.5745033  15.5197897  50.2359992
  44.0081540  15.4273186  51.0843047  44.2876614  15.4955397  49.5980008
  28.7960847  10.8824977  43.4940478  27.8658435  10.8209433  43.7110440
  28.8918319  10.3600930  42.6977119  28.7146396   7.4079790  46.0818720
  28.9753214   8.3225123  45.9727880  29.5363569   6.9404232  46.2315333
  30.1871322   8.8217547  53.2517544  30.8594375   8.6134909  52.6030193
  29.3601108   8.6239633  52.8122777  44.4360583  15.5621597  52.7692878
  44.6296473  16.4667408  53.0152153  44.3361201  15.1029016  53.6031463
  36.0896894   5.4479488  55.2683205  35.4424809   6.1469438  55.1747682
  36.8597909   5.8815632  55.6359453  39.4975692  15.7128340  58.3433758
  39.3461198  15.4838892  57.4263842  39.4880371  16.6698942  58.3565104
  36.2661028  13.2860253  53.3280025  37.1953088  13.4371412  53.1548992
  35.8452058  13.3744274  52.4728671  30.5898819  12.0960150  54.0119982
  30.4518617  11.3640389  54.6131521  31.5003742  12.0069050  53.7304169
  33.2181120  11.8080109  53.5003661  33.9280738  11.1673302  53.4590280
  33.1750428  12.0593004  54.4229842  41.2067898  18.7447463  56.4210240
  41.1480445  18.0606683  55.7540823  41.6087417  19.4866453  55.9690866
  31.9310054   8.7945327  55.3199301  31.3947411   8.3436066  55.9720897
  31.3426762   8.9291236  54.5769765  31.3412313   8.2533979  37.8825764
  30.4641779   8.1322779  37.5188011  31.8170066   7.4620057  37.6304653
  41.2085306  16.7087047  54.6524220  40.3212084  16.3712968  54.7750619
  41.7783857  15.9770078  54.8892985  22.8614453  13.0411138  47.9767271
  23.5485493  12.7272868  47.3888287  22.7062581  13.9452503  47.7034523
  27.6649175   7.9301335  52.4052295  27.5807364   7.3227004  51.6702705
  26.8431881   8.4210353  52.4061791  37.8372889   6.4154898  47.7722490
  38.3341588   5.6624861  47.4523560  37.0659870   6.4519215  47.2065699
  45.6902646  12.1195264  49.4140782  45.6792522  13.0019979  49.0434715
  44.8220026  11.7666815  49.2195319  38.9202669  15.1726586  45.3460914
  37.9858948  15.2928048  45.1765618  39.0979338  14.2699052  45.0820923
  34.4207858   8.5572281  47.4994175  34.0505645   8.0043322  48.1875080
  34.9166950   7.9530415  46.9469175  42.3075221  11.0143905  45.8810948
  42.7735673  11.8471897  45.8071250  42.7582721  10.5488887  46.5856206
  40.2791884   3.3824492  49.9201849  39.3654963   3.6128719  50.0884056
  40.7084985   3.4662936  50.7715881  40.0498342  11.5714384  52.4201743
  39.3969792  11.8190291  51.7654196  40.4278722  10.7578522  52.0864220
  36.0985915  12.3134195  58.9067780  35.4226552  12.2128324  59.5770155
  36.9213549  12.1573409  59.3703777  27.8464774  18.5506131  51.5280295
  28.4318211  17.8049819  51.6608200  27.6489613  18.8610088  52.4116959
  22.4382429  11.1211732  50.2484739  22.4766528  10.5875322  51.0421857
  21.9322722  10.5946937  49.6295716  29.8173191   5.9676272  53.7447281
  29.8814518   6.8291103  53.3324679  29.7540311   5.3550274  53.0119639
  29.2925464   8.0399405  57.3920315  29.9197503   7.6576482  58.0057839
  28.4353383   7.8213607  57.7576008  39.6919572  18.4462380  58.9974051
  40.2359476  19.0592338  58.5029005  39.1106417  19.0041958  59.5141064
  26.0691006   9.8475834  43.3238670  26.3644448   8.9386512  43.2705724
  25.1679042   9.8263573  43.0019672  29.5985253   7.9231830  49.3066219
  28.8771839   8.5367798  49.1673692  30.3878509   8.4589595  49.2282864
  32.4011567   5.2586257  55.5806870  32.9245969   5.5048553  56.3433180
  32.1823900   6.0906292  55.1610008  27.7978848   7.5289932  43.4477995
  27.4691554   6.6487310  43.2653101  28.1518219   7.4737600  44.3354384
  30.9120671   7.8162901  43.8153473  31.2516744   8.3448823  43.0932081
  31.3592792   8.1543307  44.5912039  33.6064112   6.1999952  53.2656541
  33.2660932   5.4007765  53.6677221  32.9003118   6.5001663  52.6933374
  34.2580584   3.2849264  51.7183864  35.0806653   2.8109743  51.5962754
  34.5018647   4.0639748  52.2182550  32.8988818   6.3137523  42.0146766
  33.6197181   6.6918776  41.5110482  32.2754122   7.0326400  42.1181743
  37.0419941   7.0182672  42.9505098  37.2583556   7.9007310  42.6493926
  36.5614008   6.6268885  42.2210740  31.7819163   9.9768385  49.5275842
  31.6363743  10.2908688  50.4200124  31.3044366  10.5953285  48.9746741
  33.6415545   6.9670933  49.5756732  33.6277114   6.0712026  49.2389030
  34.3587974   6.9741597  50.2095018  35.4941676   7.4008273  51.6209859
  35.2359454   8.3225344  51.6194190  34.9626717   7.0038708  52.3110324
  26.2564825  12.5173729  52.4663504  25.7118293  13.2933537  52.5983778
  27.1344175  12.8644534  52.3082625  33.0452441   5.8485313  44.8444302
  33.1668353   4.9201960  45.0435190  32.7554484   5.8623999  43.9322618
  35.9143632   3.5340224  47.9811022  35.9365329   3.5979557  47.0263002
  36.3311691   2.6944732  48.1751528  46.2927256  13.2695483  46.0190245
  46.7358402  12.5202809  45.6209368  45.4153766  13.2605620  45.6363977
  27.0430847  11.6443626  55.3593661  26.3012583  11.7926261  55.9458291
  26.7223591  11.9051891  54.4960410  27.4887460  19.5309054  47.3904055
  28.3145480  19.2312826  47.0102699  27.1381512  18.7616677  47.8393844
  25.6896065  17.4495381  48.3492989  24.8527974  17.0217555  48.1676990
  25.6619711  17.6427824  49.2863780  32.5293521   7.3617311  59.0534235
  32.5781676   8.2379434  58.6712004  33.0716035   6.8194704  58.4805878
  43.0148367  17.9058434  58.3335372  42.2243910  17.8882573  57.7939871
  42.7781721  18.4446728  59.0884408  43.1346242  14.7550900  55.6468100
  43.1844247  14.5900908  56.5883623  43.0260165  13.8878159  55.2565981
  40.4250004  10.7381828  56.9627407  41.3259867  10.5988293  56.6711405
  40.4997979  10.9036283  57.9025585  34.7592809   8.1148683  55.8080593
  33.8896119   8.4082249  55.5363182  34.9952290   8.6989128  56.5287857
  44.6364439  17.1747842  55.8910122  44.3449247  17.5377822  56.7273583
  44.0236570  16.4614850  55.7123454  45.8360121  14.7400722  48.4112692
  46.6707012  15.1790526  48.5750253  45.9719250  14.2639375  47.5920938
  42.8851627  12.2980456  54.3590180  43.3605748  12.4908103  53.5509031
  41.9617192  12.3539642  54.1133564  29.7735133  13.4604624  43.9421258
  29.5281175  12.5566954  44.1401468  29.9431048  13.4621774  43.0000736
  37.4631843   4.3328300  53.3246014  37.9813787   5.0689327  52.9992502
  37.1086976   4.6392293  54.1592773  29.0430781   9.1932981  41.4407420
  28.3500026   9.2677336  40.7847456  28.7982533   8.4293325  41.9628937
  37.7144437   0.7528583  48.8446910  37.9946191   0.0851772  49.4707337
  38.4995044   0.9457678  48.3321574  41.5853296   9.1746217  52.5918486
  42.5370719   9.2744314  52.6130710  41.4156746   8.3824485  53.1016570
  39.6067675   6.2601800  52.7777886  39.0117607   6.5406813  52.0824375
  39.3217372   6.7495701  53.5494628  44.0641374  12.3952336  51.7060785
  44.0317694  11.4568337  51.8920469  44.6741997  12.4736373  50.9726610
  35.9024704  11.2648389  37.7487989  36.8483809  11.1354597  37.8176407
  35.5238949  10.5263051  38.2257417  44.2135862   9.1863380  51.7519068
  43.6974911   8.4021836  51.5648997  45.0975811   8.8582096  51.9165588
  41.8746589   2.9304395  47.7114881  41.6771410   2.6219483  48.5958213
  42.4846295   3.6566034  47.8412811  49.8817923  13.4568343  50.8466822
  50.6121312  13.1953631  51.4074525  49.2724869  12.7197065  50.8868890
  47.9633221  11.5976206  51.4441273  47.2366384  11.4632171  50.8357765
  47.5480507  11.9053034  52.2497991  35.7863397  15.3166135  59.2088646
  36.7066406  15.4944734  59.4028693  35.7512980  14.3722181  59.0568345
  34.0867622   9.1898366  37.6842874  33.1799077   8.8931478  37.7605588
  34.3643603   8.8928184  36.8177161  25.0045562  10.5104729  48.1341921
  24.6848346   9.6570037  47.8416295  24.4578990  10.7253307  48.8899888
  28.7825470  13.2267170  51.8511427  29.0011479  14.1584278  51.8699461
  29.1951243  12.8675144  52.6366231  35.7029687   3.7335255  43.8387116
  34.8930416   3.3882340  44.2142362  36.3914104   3.4242799  44.4274727
  37.6320236   2.8113302  45.4611412  38.1851274   3.2308756  46.1201435
  37.8690322   1.8849050  45.5034368  33.6553335   8.8000376  61.2414176
  33.5550062   9.7494733  61.1726267  33.4374877   8.4718615  60.3690246
  32.8566406   6.0485301  37.8254854  33.7185570   6.3740199  38.0850671
  33.0416750   5.2616797  37.3127919  24.8733822  14.1307641  50.1035042
  24.1797293  13.7161593  49.5904997  25.6206813  14.1728177  49.5068461
  41.0099043   4.9213827  44.9690077  40.4297712   5.5798631  44.5868129
  40.7434975   4.0991172  44.5577494  39.4602609   4.3218885  47.1711397
  39.9602387   4.4335420  46.3625716  40.1038217   4.0179938  47.8112205
  33.5184605  12.2297515  60.0579238  33.0351687  13.0297875  60.2643127
  33.6045544  12.2405460  59.1046682  26.7870564  14.0625894  47.9801057
  26.7641253  14.1613582  47.0282940  27.0971201  14.9091045  48.3018223
  29.4457942  16.1202049  52.0947672  30.4001196  16.0885992  52.0277603
  29.2470466  15.6592673  52.9097898  30.0357324  14.6903165  54.6618469
  30.8550213  15.1847244  54.6853307  30.3094132  13.7735134  54.6336037
  39.7923921   7.0813918  44.0246425  38.9049776   7.3663568  43.8066620
  40.2077910   6.9207681  43.1773702  43.1438457   7.1060439  47.7400764
  43.9198847   7.5956891  48.0125381  42.4186591   7.5318493  48.1972634
  45.5811015   7.8188058  48.7974705  46.1755506   7.5783794  48.0868013
  45.6537599   7.0995188  49.4248241  39.7664944  12.5968454  44.2396715
  39.7100146  13.0537005  43.4004347  40.3193287  11.8359138  44.0619558
  43.5769750   8.3858185  45.0646835  43.3206685   7.9854821  45.8955042
  42.9522618   9.1001979  44.9396974  47.8882088  11.1254259  47.5718126
  47.3281646  11.1947448  48.3449688  47.2825592  10.9495243  46.8517622
  25.2892239   9.0241299  55.3610666  25.9351102   8.5140253  55.8497892
  25.0809390   9.7609981  55.9354092  37.8145631  16.0922147  60.8602807
  38.6836791  16.2662799  60.4989442  37.3352382  16.9116564  60.7378536
  33.8095849   3.2881344  41.1134563  33.7974519   4.2323184  41.2702833
  34.7019271   3.1051489  40.8194024  37.6247969  -0.1175879  45.3680499
  36.8580364  -0.6717393  45.5137182  38.0358674  -0.0454011  46.2294651
  46.7647596  28.9073053  56.1595812  46.7536237  28.5125851  55.2876316
  46.9268235  28.1739125  56.7529583  54.4287802  25.4637460  48.2434268
  55.1612974  24.8936677  48.4772098  53.6727158  25.0759060  48.6840774
  48.4444742  31.3771580  52.1024790  48.1445465  32.2796619  51.9940597
  48.0995802  31.1103763  52.9545942  45.9182752  25.3143766  57.7257124
  45.1416086  25.8737686  57.7159989  46.5573315  25.8000549  58.2471994
  53.7103532  22.0970558  51.5600101  53.0677913  22.3903092  50.9139895
  53.2058461  21.9823479  52.3653297  44.1729124  28.1229219  57.2875091
  44.9143808  28.6614263  57.0109915  43.4666109  28.7495508  57.4446643
  49.6484464  30.2658359  55.8847253  50.0567820  29.8240770  55.1401885
  48.9261725  29.6910987  56.1381446  49.1514979  22.8635335  54.9161983
  48.9075911  23.6177395  54.3796259  49.4274910  23.2420682  55.7509230
  51.1053442  29.4073947  53.5939249  51.3170337  30.0505707  52.9173630
  51.0583190  28.5736263  53.1261179  42.9090488  25.2768867  58.0890401
  42.2789148  25.9585148  58.3225798  42.8026576  25.1651949  57.1443539
  52.2199270  32.2845902  51.7661606  53.0416713  31.8826090  51.4844288
  52.2161673  32.1814137  52.7177722  60.3105263  28.6284651  48.1146578
  59.5568971  28.0592049  47.9590582  60.4452804  28.5947315  49.0617212
  42.1871230  19.5789633  60.4515652  41.7938176  19.0255832  61.1263296
  43.0037371  19.8900211  60.8422170  45.1039191  20.9947512  58.0435909
  45.8448905  21.5954665  57.9640371  45.3357114  20.2525150  57.4853951
  47.3272367  34.1221620  57.9201639  46.8836221  33.3357998  57.6022544
  47.9889581  34.3100770  57.2545530  49.4253605  34.4024420  55.9483040
  49.4072081  35.2233301  55.4563310  50.3473525  34.2778495  56.1733181
  45.8826659  31.9168549  56.7906549  46.4154996  31.1556837  56.5605857
  45.3540741  31.6242201  57.5330703  45.2106038  35.1910784  47.6218763
  45.1682216  35.4171630  46.6927295  46.1268736  34.9574159  47.7704564
  48.6571671  25.6594851  54.5199392  49.0121059  25.8866325  55.3793858
  49.3043803  25.9913228  53.8976647  54.4138788  30.8489814  50.2359992
  54.8475295  30.7565103  51.0843047  55.1270369  30.8247315  49.5980008
  48.1466683  34.4491908  51.7693093  48.2003705  35.0182845  52.5370809
  47.2781464  34.6193794  51.4047130  55.2754338  30.8913515  52.7692878
  55.4690228  31.7959326  53.0152153  55.1754956  30.4320934  53.6031463
  46.9290648  20.7771406  55.2683205  46.2818563  21.4761355  55.1747682
  47.6991664  21.2107550  55.6359453  50.3369446  31.0420258  58.3433758
  50.1854953  30.8130809  57.4263842  50.3274126  31.9990859  58.3565104
  47.1054783  28.6152171  53.3280025  48.0346843  28.7663330  53.1548992
  46.6845813  28.7036191  52.4728671  52.0461653  34.0739380  56.4210240
  51.9874199  33.3898600  55.7540823  52.4481171  34.8158370  55.9690866
  52.0479060  32.0378964  54.6524220  51.1605839  31.7004886  54.7750619
  52.6177611  31.3061996  54.8892985  56.5296401  27.4487182  49.4140782
  56.5186277  28.3311897  49.0434715  55.6613780  27.0958732  49.2195319
  48.0378897  36.5967251  53.7743622  48.7506869  37.2314715  53.7019523
  47.5468926  36.6931117  52.9583624  50.8892097  26.9006302  52.4201743
  50.2363547  27.1482209  51.7654196  51.2672476  26.0870440  52.0864220
  46.9379670  27.6426113  58.9067780  46.2620307  27.5420242  59.5770155
  47.7607303  27.4865326  59.3703777  45.6802452  38.9493040  53.1425396
  46.2320760  39.1124662  53.9074481  46.0208646  39.5397478  52.4705421
  50.5313327  33.7754298  58.9974051  51.0753231  34.3884256  58.5029005
  49.9500172  34.3333876  59.5141064  43.2405321  20.5878175  55.5806870
  43.7639723  20.8340471  56.3433180  43.0217655  21.4198209  55.1610008
  44.4457867  21.5291870  53.2656541  44.1054687  20.7299683  53.6677221
  43.7396873  21.8293581  52.6933374  57.1321011  28.5987401  46.0190245
  57.5752157  27.8494726  45.6209368  56.2547521  28.5897537  45.6363977
  45.8268264  36.5151522  55.1574051  46.1355390  36.2700668  56.0296750
  46.6243746  36.7198160  54.6692921  43.3687275  22.6909228  59.0534235
  43.4175431  23.5671351  58.6712004  43.9109790  22.1486621  58.4805878
  53.8542121  33.2350352  58.3335372  53.0637665  33.2174491  57.7939871
  53.6175476  33.7738645  59.0884408  53.9739996  30.0842818  55.6468100
  54.0238001  29.9192825  56.5883623  53.8653920  29.2170077  55.2565981
  51.2643759  26.0673746  56.9627407  52.1653621  25.9280211  56.6711405
  51.3391733  26.2328201  57.9025585  45.5986564  23.4440601  55.8080593
  44.7289873  23.7374167  55.5363182  45.8346044  24.0281046  56.5287857
  55.4758193  32.5039760  55.8910122  55.1843001  32.8669740  56.7273583
  54.8630324  31.7906768  55.7123454  56.6753875  30.0692639  48.4112692
  57.5100767  30.5082443  48.5750253  56.8113004  29.5931293  47.5920938
  53.7245381  27.6272374  54.3590180  54.1999503  27.8200020  53.5509031
  52.8010947  27.6831560  54.1133564  48.3025598  19.6620218  53.3246014
  48.8207542  20.3981245  52.9992502  47.9480731  19.9684211  54.1592773
  52.4247050  24.5038134  52.5918486  53.3764473  24.6036232  52.6130710
  52.2550501  23.7116403  53.1016570  54.9035128  27.7244254  51.7060785
  54.8711448  26.7860255  51.8920469  55.5135752  27.8028291  50.9726610
  55.0529617  24.5155297  51.7519068  54.5368665  23.7313754  51.5648997
  55.9369565  24.1874014  51.9165588  60.7211678  28.7860261  50.8466822
  61.4515066  28.5245549  51.4074525  60.1118623  28.0488983  50.8868890
  58.8026975  26.9268123  51.4441273  58.0760139  26.7924088  50.8357765
  58.3874262  27.2344952  52.2497991  46.6257151  30.6458053  59.2088646
  47.5460161  30.8236652  59.4028693  46.5906734  29.7014098  59.0568345
  44.4947089  24.1292293  61.2414176  44.3943816  25.0786650  61.1726267
  44.2768631  23.8010532  60.3690246  44.3578359  27.5589432  60.0579238
  43.8745441  28.3589792  60.2643127  44.4439298  27.5697377  59.1046682
  53.9832211  22.4352356  47.7400764  54.7592601  22.9248809  48.0125381
  53.2580345  22.8610411  48.1972634  56.4204770  23.1479976  48.7974705
  57.0149261  22.9075712  48.0868013  56.4931354  22.4287106  49.4248241
  54.4163505  23.7150103  45.0646835  54.1600439  23.3146739  45.8955042
  53.7916373  24.4293897  44.9396974  58.7275843  26.4546176  47.5718126
  58.1675401  26.5239366  48.3449688  58.1219346  26.2787161  46.8517622
  48.6539385  31.4214064  60.8602807  49.5230545  31.5954717  60.4989442
  48.1746137  32.2408481  60.7378536  40.4683484  21.5000834  59.4585681
  41.3314946  21.1437639  59.6689005  39.8948895  21.1614729  60.1461085
  60.3131861  43.1302690  50.2648082  60.9510271  43.0109438  49.5611422
  60.1952704  44.0783534  50.3236034  57.1221567  43.0830118  50.2009606
  56.7840079  42.9671183  49.3130141  57.9911336  42.6821284  50.1810612
  57.6041350  44.2364970  56.1595812  57.5929991  43.8417768  55.2876316
  57.7661990  43.5031043  56.7529583  58.5607942  48.6036563  41.5020962
  57.9095922  49.1890643  41.1154976  59.3552305  49.1342757  41.5616000
  54.3248612  47.0202082  55.1074996  54.0338478  47.9247713  54.9921662
  54.9605596  47.0618610  55.8219065  55.2504818  44.3978931  51.6976356
  55.8468391  44.1734953  50.9833318  55.3079790  43.6563676  52.3001803
  59.8673130  40.8554144  47.3401290  60.6536219  40.4373567  46.9891707
  60.1311834  41.7600236  47.5082938  60.0383207  46.2926995  42.0389947
  59.4029040  46.3661621  42.7510851  59.7080613  46.8820593  41.3609026
  65.2681557  40.7929377  48.2434268  66.0006729  40.2228594  48.4772098
  64.5120912  40.4050978  48.6840774  56.8857676  43.2156619  45.4397611
  56.5215884  42.6887240  46.1510532  57.7424792  42.8255088  45.2664096
  62.7906977  34.5050952  52.7028877  62.4590302  35.3746362  52.4790092
  62.1952590  34.1887236  53.3822907  59.2838497  46.7063498  52.1024790
  58.9839220  47.6088536  51.9940597  58.9389556  46.4395681  52.9545942
  62.6835640  39.2246038  49.7822227  61.7752518  39.1561446  49.4880988
  62.6323236  39.7017983  50.6104052  54.2659276  53.4707818  45.0695757
  54.1883306  54.4215643  45.1484238  53.6620920  53.1253690  45.7270684
  56.7576506  40.6435683  57.7257124  55.9809840  41.2029603  57.7159989
  57.3967069  41.1292466  58.2471994  64.5497287  37.4262476  51.5600101
  63.9071667  37.7195009  50.9139895  64.0452215  37.3115396  52.3653297
  62.2037450  41.1725649  42.2485960  63.1155307  41.4053036  42.0733658
  61.6947098  41.7562693  41.6861039  55.0122879  43.4521137  57.2875091
  55.7537563  43.9906181  57.0109915  54.3059864  44.0787425  57.4446643
  60.4878218  45.5950277  55.8847253  60.8961574  45.1532688  55.1401885
  59.7655480  45.0202905  56.1381446  56.8409288  40.5322884  53.2580810
  57.6870483  40.9562297  53.4015459  56.7807926  39.8756508  53.9519373
  60.8107033  46.1551468  49.6399542  60.1815895  46.3197182  48.9375609
  60.4232695  46.5693077  50.4110506  64.6896265  47.0905906  46.9943905
  64.0047303  47.4704807  46.4440939  64.7740114  47.7001232  47.7275853
  59.9908734  38.1927252  54.9161983  59.7469665  38.9469313  54.3796259
  60.2668664  38.5712600  55.7509230  61.9447196  44.7365865  53.5939249
  62.1564092  45.3797625  52.9173630  61.8976945  43.9028181  53.1261179
  59.5473425  37.3483685  50.4975821  58.6857904  37.6464939  50.7892559
  59.5735860  37.5654084  49.5656854  56.3634995  45.8925876  46.9049627
  56.8273340  46.1713579  46.1154249  56.0991793  44.9909320  46.7222717
  53.7484242  40.6060785  58.0890401  53.1182903  41.2877066  58.3225798
  53.6420330  40.4943866  57.1443539  63.0593024  47.6137820  51.7661606
  63.8810468  47.2118007  51.4844288  63.0555427  47.5106054  52.7177722
  56.8249628  47.1621863  53.9222317  56.8894060  47.6242271  54.7580488
  56.1160552  46.5319228  54.0504626  47.3266918  40.5263071  51.4471316
  47.5774956  41.4110081  51.7128892  47.8626466  40.3467673  50.6746408
  56.5397645  48.8289971  43.7901297  56.4043320  49.6741507  44.2186145
  57.0807458  49.0309248  43.0267231  53.0264985  34.9081551  60.4515652
  52.6331931  34.3547749  61.1263296  53.8431125  35.2192129  60.8422170
  51.8021927  49.4631165  46.4451975  51.9788556  50.3849130  46.2572959
  52.5978761  49.1489584  46.8746355  55.9432946  36.3239430  58.0435909
  56.6842659  36.9246583  57.9640371  56.1750869  35.5817068  57.4853951
  51.0874284  41.5095797  56.3214138  50.9727799  40.6081054  56.6221237
  50.2318802  41.7559494  55.9698955  58.1666122  49.4513537  57.9201639
  57.7229976  48.6649916  57.6022544  58.8283335  49.6392688  57.2545530
  52.9253243  50.9809339  52.4462318  53.4760668  50.8526402  51.6739312
  52.0864719  51.2804228  52.0957210  60.2647360  49.7316337  55.9483040
  60.2465835  50.5525218  55.4563310  61.1867280  49.6070412  56.1733181
  56.7220414  47.2460467  56.7906549  57.2548751  46.4848755  56.5605857
  56.1934495  46.9534119  57.5330703  59.8890109  32.3520533  52.3200190
  59.5454378  33.2422174  52.2439301  60.2569072  32.1622190  51.4569775
  57.4387503  37.1878845  45.8857864  56.5829099  36.7985695  45.7063503
  57.8514454  37.2670805  45.0257649  58.9686649  34.7225188  50.2849424
  58.4651445  34.6855323  49.4717229  59.2617256  35.6317931  50.3446080
  64.8274666  45.0961498  42.7625799  64.0504109  44.7572658  42.3180961
  65.5066147  45.1014122  42.0880764  59.6426695  40.2156236  42.6532407
  59.3376830  40.5302385  43.5042550  60.5957137  40.2937656  42.6959740
  58.0873127  46.3746459  44.3025361  57.5594488  45.6399219  43.9898598
  57.5860629  47.1521136  44.0565329  63.0665973  44.5695480  49.4192407
  62.4089647  45.2594741  49.5072536  63.8706372  44.9591912  49.7626393
  61.8771431  42.9239852  47.4696349  62.3903313  43.5569844  47.9718058
  62.5272655  42.3241048  47.1039709  56.2325727  44.1926669  37.3060334
  55.3252789  43.9615923  37.5051483  56.7296759  43.3964289  37.4934315
  59.1393806  52.9024177  40.2257020  58.4655504  53.2055873  40.8341978
  59.5259628  53.7053257  39.8762477  58.3552262  40.3989308  49.7154689
  57.4374824  40.6204255  49.5576377  58.7712406  40.4735618  48.8566397
  59.1387310  41.7980724  44.8457370  59.8859129  42.3102121  44.5364492
  59.4078900  41.4764776  45.7061763  57.4113960  44.2939264  41.8284324
  56.5025180  44.0098297  41.9256794  57.4409044  44.7138343  40.9687631
  62.6433228  47.9045854  45.5975491  62.1895555  47.0636764  45.6540682
  62.0127194  48.5407252  45.9350272  61.5866147  38.8337840  46.8276159
  60.8488904  38.3215226  47.1586401  61.8392921  38.3938221  46.0159436
  61.0866167  49.7422351  46.5325310  61.3789141  50.3027408  45.8137675
  61.5964788  50.0350912  47.2878469  61.6877775  31.6114092  47.4217928
  61.9936651  30.7511455  47.1343843  62.4130379  32.2031712  47.2216922
  57.1090048  45.8348008  39.1672402  56.6709478  45.1183867  38.7078040
  57.8500489  46.0624123  38.6057494  56.0499792  50.5202702  47.6218763
  56.0075971  50.7463548  46.6927295  56.9662491  50.2866076  47.7704564
  59.4965426  40.9886769  54.5199392  59.8514814  41.2158242  55.3793858
  60.1437557  41.3205146  53.8976647  65.2263163  44.1105205  45.2248721
  65.0881061  44.3006801  44.2969910  64.8699382  44.8724588  45.6816772
  65.2532542  46.1781732  50.2359992  65.6869049  46.0857021  51.0843047
  65.9664123  46.1539233  49.5980008  54.1665593  47.3965731  47.4180725
  54.9606191  46.9016051  47.2163300  53.4557285  46.8683594  47.0548431
  58.9860437  49.7783826  51.7693093  59.0397460  50.3474762  52.5370809
  58.1175219  49.9485711  51.4047130  51.8658831  39.4801382  53.2517544
  52.5381884  39.2718745  52.6030193  51.0388617  39.2823468  52.8122777
  66.1148092  46.2205433  52.7692878  66.3083982  47.1251243  53.0152153
  66.0148710  45.7612852  53.6031463  57.7684403  36.1063323  55.2683205
  57.1212318  36.8053273  55.1747682  58.5385418  36.5399467  55.6359453
  61.1763201  46.3712175  58.3433758  61.0248707  46.1422727  57.4263842
  61.1667880  47.3282777  58.3565104  57.9448537  43.9444088  53.3280025
  58.8740597  44.0955248  53.1548992  57.5239567  44.0328109  52.4728671
  56.7436869  47.9694753  51.0978563  56.6047955  47.6013537  51.9704501
  55.9551465  48.4842392  50.9262520  57.3385021  53.0703849  42.4404099
  57.5136777  52.5991892  43.2549722  56.6517809  53.6969615  42.6685360
  58.2942084  47.3476355  48.4867400  57.9591917  47.3077125  49.3825050
  57.7946030  46.6821071  48.0137811  52.2686328  42.7543985  54.0119982
  52.1306126  42.0224224  54.6131521  53.1791251  42.6652885  53.7304169
  61.2301276  44.6932390  38.7604460  60.6130446  43.9679218  38.6637513
  60.7617764  45.4541750  38.4171534  54.8968629  42.4663945  53.5003661
  55.6068247  41.8257137  53.4590280  54.8537937  42.7176840  54.4229842
  62.8855407  49.4031298  56.4210240  62.8267954  48.7190518  55.7540823
  63.2874926  50.1450288  55.9690866  53.6097563  39.4529163  55.3199301
  53.0734920  39.0019901  55.9720897  53.0214271  39.5875071  54.5769765
  51.9046106  56.2193212  49.2143959  52.1442704  56.8511736  49.8922978
  51.0615303  55.8681252  49.5009319  62.8872815  47.3670882  54.6524220
  61.9999593  47.0296804  54.7750619  63.4571366  46.6353913  54.8892985
  49.3436684  38.5885170  52.4052295  49.2594873  37.9810840  51.6702705
  48.5219390  39.0794189  52.4061791  56.4173968  52.0272334  51.6185463
  56.3444140  52.8327306  52.1304768  55.9751361  52.2264300  50.7933485
  56.2063748  51.2644104  45.1288285  55.4231270  51.8065785  45.2226509
  56.9056493  51.7818084  45.5282526  59.5160398  37.0738734  47.7722490
  60.0129097  36.3208696  47.4523560  58.7447379  37.1103050  47.2065699
  67.3690155  42.7779099  49.4140782  67.3580031  43.6603815  49.0434715
  66.5007535  42.4250650  49.2195319  58.8772652  51.9259168  53.7743622
  59.5900624  52.5606633  53.7019523  58.3862680  52.0223034  52.9583624
  60.5990178  45.8310421  45.3460914  59.6646457  45.9511883  45.1765618
  60.7766847  44.9282888  45.0820923  56.0995367  39.2156117  47.4994175
  55.7293154  38.6627157  48.1875080  56.5954459  38.6114250  46.9469175
  63.9862730  41.6727740  45.8810948  64.4523182  42.5055732  45.8071250
  64.4370230  41.2072722  46.5856206  53.9284565  49.6753612  54.5949193
  54.6294025  50.3090095  54.7478587  53.4579680  50.0168343  53.8344832
  62.0538961  48.0171562  42.8797100  62.3298805  47.9028156  43.7890974
  61.1843460  47.6189046  42.8409273  61.9579393  34.0408327  49.9201849
  61.0442472  34.2712554  50.0884056  62.3872494  34.1246771  50.7715881
  61.7285851  42.2298219  52.4201743  61.0757301  42.4774127  51.7654196
  62.1066231  41.4162357  52.0864220  58.6893025  52.2657912  46.5229913
  58.8715419  51.4479568  46.9857666  59.5126011  52.4825605  46.0854803
  59.0235190  51.1926098  43.7844962  59.5522957  50.6818552  43.1715124
  59.2863410  50.8768628  44.6490495  57.7773424  42.9718030  58.9067780
  57.1014061  42.8712160  59.5770155  58.6001058  42.8157244  59.3703777
  49.5252283  49.2089967  51.5280295  50.1105720  48.4633655  51.6608200
  49.3277122  49.5193924  52.4116959  52.3790938  52.2441214  46.5442738
  51.7101314  52.7287342  46.0606778  52.2403808  52.4910435  47.4586116
  44.1169938  41.7795567  50.2484739  44.1554037  41.2459158  51.0421857
  43.6110231  41.2530773  49.6295716  56.5196207  54.2784958  53.1425396
  57.0714515  54.4416579  53.9074481  56.8602400  54.8689396  52.4705421
  51.4960700  36.6260108  53.7447281  51.5602027  37.4874938  53.3324679
  51.4327820  36.0134109  53.0119639  50.9712973  38.6983240  57.3920315
  51.5985012  38.3160317  58.0057839  50.1140892  38.4797442  57.7576008
  61.3707081  49.1046215  58.9974051  61.9146985  49.7176174  58.5029005
  60.7893926  49.6625794  59.5141064  59.6564594  52.2266933  50.1289078
  59.5315734  51.4256673  49.6200024  60.3143685  52.7213127  49.6403048
  61.7199503  50.0275953  51.7568628  60.7729838  49.9081305  51.6846955
  62.0682276  49.1398451  51.8394890  54.0799076  35.9170092  55.5806870
  54.6033478  36.1632389  56.3433180  53.8611409  36.7490127  55.1610008
  58.7245936  49.8228670  47.9572981  58.5770898  48.8945377  48.1380551
  59.5499429  49.8448760  47.4730056  62.3280058  50.6457228  49.0437853
  63.2526605  50.4400090  48.9062305  62.1595361  50.3973629  49.9527195
  55.2851621  36.8583787  53.2656541  54.9448441  36.0591600  53.6677221
  54.5790627  37.1585498  52.6933374  55.9368093  33.9433100  51.7183864
  56.7594162  33.4693578  51.5962754  56.1806156  34.7223584  52.2182550
  58.7207450  37.6766507  42.9505098  58.9371065  38.5591145  42.6493926
  58.2401517  37.2852721  42.2210740  55.3203054  37.6254768  49.5756732
  55.3064623  36.7295862  49.2389030  56.0375483  37.6325432  50.2095018
  57.1729185  38.0592109  51.6209859  56.9146963  38.9809179  51.6194190
  56.6414226  37.6622543  52.3110324  62.1175374  51.1642896  44.3999945
  62.2912251  50.5989318  43.6473797  62.6104265  51.9643791  44.2179435
  47.9352334  43.1757565  52.4663504  47.3905802  43.9517373  52.5983778
  48.8131684  43.5228369  52.3082625  57.5931141  34.1924059  47.9811022
  57.6152838  34.2563392  47.0263002  58.0099200  33.3528568  48.1751528
  67.9714765  43.9279319  46.0190245  68.4145911  43.1786644  45.6209368
  67.0941275  43.9189455  45.6363977  63.1050546  50.4809660  41.4996843
  63.8001451  51.1016353  41.7184158  63.4473697  49.6305011  41.7749221
  48.7218356  42.3027461  55.3593661  47.9800092  42.4510096  55.9458291
  48.4011100  42.5635727  54.4960410  65.0041970  47.9309366  43.0284174
  65.5293294  48.2696638  42.3033494  64.9164322  46.9956381  42.8447309
  56.6662018  51.8443439  55.1574051  56.9749145  51.5992586  56.0296750
  57.4637500  52.0490078  54.6692921  56.6882630  53.9981349  47.3879427
  56.2487621  53.5057728  48.0812284  57.4390747  53.4554317  47.1471502
  49.1674969  50.1892890  47.3904055  49.9932989  49.8896662  47.0102699
  48.8169021  49.4200512  47.8393844  54.1356502  49.5419358  49.4601729
  53.5136512  48.8790063  49.1603957  54.8061369  49.5680490  48.7775377
  47.3683574  48.1079216  48.3492989  46.5315483  47.6801391  48.1676990
  47.3407220  48.3011660  49.2863780  54.2081030  38.0201146  59.0534235
  54.2569185  38.8963269  58.6712004  54.7503544  37.4778539  58.4805878
  64.6935876  48.5642269  58.3335372  63.9031419  48.5466408  57.7939871
  64.4569230  49.1030563  59.0884408  64.8133751  45.4134736  55.6468100
  64.8631756  45.2484743  56.5883623  64.7047674  44.5461995  55.2565981
  53.6970009  48.0923281  42.9360189  53.8458130  48.7758746  42.2826862
  54.5036453  48.0728371  43.4509645  62.1037513  41.3965664  56.9627407
  63.0047376  41.2572129  56.6711405  62.1785488  41.5620119  57.9025585
  56.4380318  38.7732518  55.8080593  55.5683628  39.0666085  55.5363182
  56.6739799  39.3572963  56.5287857  66.3151948  47.8331677  55.8910122
  66.0236756  48.1961658  56.7273583  65.7024079  47.1198686  55.7123454
  67.5147630  45.3984557  48.4112692  68.3494521  45.8374361  48.5750253
  67.6506759  44.9223210  47.5920938  64.5639136  42.9564292  54.3590180
  65.0393257  43.1491938  53.5509031  63.6404701  43.0123478  54.1133564
  59.1419352  34.9912135  53.3246014  59.6601296  35.7273162  52.9992502
  58.7874485  35.2976129  54.1592773  59.3931946  31.4112418  48.8446910
  59.6733700  30.7435607  49.4707337  60.1782553  31.6041514  48.3321574
  57.1965415  50.5871412  40.4071937  56.6239382  51.2061599  39.9542409
  57.7698209  51.1370774  40.9411859  63.2640805  39.8330052  52.5918486
  64.2158228  39.9328150  52.6130710  63.0944255  39.0408320  53.1016570
  61.2855184  36.9185635  52.7777886  60.6905116  37.1990648  52.0824375
  61.0004881  37.4079536  53.5494628  60.4162675  50.8708562  41.5380519
  61.3493348  50.8054124  41.7413394  60.3285888  51.7064829  41.0795052
  63.0450691  50.1874432  38.4984467  62.9664323  49.8534296  39.3920224
  63.8660358  50.6796200  38.4975939  65.7428883  43.0536172  51.7060785
  65.7105203  42.1152172  51.8920469  66.3529506  43.1320208  50.9726610
  65.8923371  39.8447215  51.7519068  65.3762420  39.0605672  51.5648997
  66.7763320  39.5165932  51.9165588  63.5534098  33.5888231  47.7114881
  63.3558919  33.2803319  48.5958213  64.1633804  34.3149870  47.8412811
  69.6420730  42.2560041  51.4441273  68.9153893  42.1216006  50.8357765
  69.2268016  42.5636870  52.2497991  57.4650906  45.9749971  59.2088646
  58.3853915  46.1528570  59.4028693  57.4300489  45.0306016  59.0568345
  59.3107745  33.4697138  45.4611412  59.8638783  33.8892591  46.1201435
  59.5477831  32.5432886  45.5034368  55.3340844  39.4584211  61.2414176
  55.2337571  40.4078568  61.1726267  55.1162386  39.1302450  60.3690246
  46.5521331  44.7891476  50.1035042  45.8584802  44.3745429  49.5904997
  47.2994322  44.8312012  49.5068461  62.6886552  35.5797663  44.9690077
  62.1085221  36.2382467  44.5868129  62.4222484  34.7575007  44.5577494
  61.1390118  34.9802720  47.1711397  61.6389896  35.0919255  46.3625716
  61.7825726  34.6763773  47.8112205  55.1972114  42.8881350  60.0579238
  54.7139196  43.6881710  60.2643127  55.2833053  42.8989295  59.1046682
  51.1245451  46.7785885  52.0947672  52.0788705  46.7469827  52.0277603
  50.9257975  46.3176508  52.9097898  51.7144833  45.3487001  54.6618469
  52.5337722  45.8431079  54.6853307  51.9881641  44.4318969  54.6336037
  61.4711430  37.7397753  44.0246425  60.5837285  38.0247404  43.8066620
  61.8865419  37.5791516  43.1773702  64.8225966  37.7644274  47.7400764
  65.5986356  38.2540726  48.0125381  64.0974100  38.1902328  48.1972634
  67.2598524  38.4771893  48.7974705  67.8543015  38.2367629  48.0868013
  67.3325108  37.7579024  49.4248241  49.4795680  52.3205504  49.1117870
  49.3450148  51.5605905  48.5455868  49.0627742  53.0446404  48.6446658
  60.6154643  47.5042428  38.1194445  61.3190493  47.7092430  38.7352100
  59.8917292  48.0719190  38.3843528  61.4452453  43.2552289  44.2396715
  61.3887655  43.7120840  43.4004347  61.9980796  42.4942974  44.0619558
  65.2557259  39.0442021  45.0646835  64.9994194  38.6438657  45.8955042
  64.6310127  39.7585815  44.9396974  69.5669597  41.7838094  47.5718126
  69.0069155  41.8531283  48.3449688  68.9613101  41.6079079  46.8517622
  52.6364806  53.2174821  49.3236312  52.5197190  54.1620254  49.2215002
  51.8157252  52.9148383  49.7122111  62.5241341  47.9424957  40.1692905
  63.3586944  47.5106155  39.9870380  62.3625683  47.7706971  41.0969799
  62.1787233  44.4457070  41.5349244  62.1236037  44.2801342  40.5937688
  61.5533288  45.1533103  41.6911434  46.9679748  39.6825135  55.3610666
  47.6138611  39.1724089  55.8497892  46.7596899  40.4193816  55.9354092
  59.4933140  46.7505982  60.8602807  60.3624300  46.9246634  60.4989442
  59.0139891  47.5700399  60.7378536  53.6619320  53.8703083  52.5392241
  54.5646567  53.9026693  52.8558736  53.4356690  52.9403534  52.5538576
  55.4172922  52.6234070  49.2002319  54.4668553  52.6235931  49.0866692
  55.7205408  51.8766804  48.6838354  59.3035478  30.5407956  45.3680499
  58.5367873  29.9866443  45.5137182  59.7146183  30.6129825  46.2294651
  51.3077239  36.8292752  59.4585681  52.1708700  36.4729557  59.6689005
  50.7342649  36.4906647  60.1461085  67.9615322  58.4122036  50.2009606
  67.6233833  58.2963101  49.3130141  68.8305090  58.0113201  50.1810612
  63.8202138  60.2657513  46.1906497  63.2567003  60.1747449  45.4222785
  63.7054533  59.4457417  46.6708990  61.3666570  61.7608704  49.0290718
  62.1587861  61.4199529  48.6137017  61.6063220  61.8703679  49.9492871
  63.3257323  61.0217617  41.9008097  64.0988199  60.4746604  41.7620972
  63.6782722  61.8861867  42.1122558  66.0898573  59.7270848  51.6976356
  66.6862145  59.5026871  50.9833318  66.1473544  58.9855594  52.3001803
  65.6623601  57.1810284  39.5326546  65.9149122  56.6591805  38.7710009
  64.7248160  57.0176429  39.6353230  65.3819890  59.0838389  41.7350921
  65.2656148  58.4083293  42.4032006  65.4922150  58.5970763  40.9183074
  67.7251431  58.5448537  45.4397611  67.3609638  58.0179158  46.1510532
  68.5818547  58.1547006  45.2664096  67.3656918  53.5738436  40.4358959
  67.5331320  54.4418673  40.8029430  67.1754087  53.7365718  39.5120248
  63.5744733  58.4869212  48.1361494  62.6495229  58.3545426  48.3439186
  63.8229146  59.2663431  48.6331436  67.3446139  56.0296094  41.4205626
  67.2245764  56.4753145  42.2591106  66.6498727  56.3781411  40.8619164
  60.9353544  58.1302486  48.9705283  61.0645925  58.3836965  49.8844695
  60.2550995  58.7230194  48.6509938  70.3867180  52.6775603  50.4975821
  69.5251659  52.9756857  50.7892559  70.4129614  52.8946002  49.5656854
  67.2028749  61.2217794  46.9049627  67.6667095  61.5005496  46.1154249
  66.9385547  60.3201238  46.7222717  64.0952830  60.7689275  49.8429390
  64.6654187  61.1976543  49.2046874  64.6860942  60.4871860  50.5413576
  66.1397635  57.3440946  43.7139192  66.8421679  57.7961990  44.1813118
  65.8078264  56.7024765  44.3419085  59.8822969  55.6024499  49.0156325
  59.0922023  55.8582027  48.5396436  60.3734217  56.4172836  49.1208366
  61.8337715  55.9669078  45.9739802  61.0368878  56.0787772  46.4923298
  61.6063307  56.3055730  45.1080693  58.1660672  55.8554989  51.4471316
  58.4168711  56.7401999  51.7128892  58.7020221  55.6759591  50.6746408
  60.8320797  61.6757327  44.3629222  61.3445318  62.4700577  44.5134787
  61.4843510  60.9783617  44.2962824  62.6415682  64.7923083  46.4451975
  62.8182310  65.7141048  46.2572959  63.4372515  64.4781502  46.8746355
  58.7969714  60.0045981  45.1388793  59.6344936  60.4142989  44.9222500
  58.9747982  59.0645423  45.1088986  70.6934146  57.6721061  40.8272626
  70.1780770  58.4425666  41.0661013  70.4211455  56.9986198  41.4505687
  68.2781257  52.5170762  45.8857864  67.4222854  52.1277613  45.7063503
  68.6908209  52.5962723  45.0257649  69.8080404  50.0517106  50.2849424
  69.3045199  50.0147241  49.4717229  70.1011011  50.9609848  50.3446080
  66.0523290  50.1355835  49.2915605  66.9176286  49.9398644  48.9321495
  66.1200799  49.9066187  50.2184962  63.6585609  52.3658043  46.6631972
  64.2329361  52.1433225  45.9305165  64.2456591  52.4346738  47.4160574
  63.9855196  54.3962504  40.6827857  63.1492508  54.7337191  41.0037132
  63.8459966  54.2611484  39.7454994  65.9608276  49.2399292  45.3907042
  65.3072689  48.9248309  44.7663656  65.9188751  48.6175033  46.1166865
  67.0719481  59.5218587  37.3060334  66.1646543  59.2907841  37.5051483
  67.5690513  58.7256206  37.4934315  69.1946017  55.7281226  49.7154689
  68.2768578  55.9496173  49.5576377  69.6106160  55.8027536  48.8566397
  69.9781065  57.1272641  44.8457370  70.7252884  57.6394039  44.5364492
  70.2472654  56.8056694  45.7061763  68.2507715  59.6231182  41.8284324
  67.3418934  59.3390215  41.9256794  68.2802799  60.0430261  40.9687631
  58.8195885  57.3436696  45.8099526  58.6220285  56.7506057  45.0850593
  58.2642549  57.0388906  46.5275465  66.7992609  57.2359803  47.9294119
  66.8541219  56.2833639  47.8536596  65.9883811  57.3919242  48.4135418
  67.9483803  61.1639926  39.1672402  67.5103232  60.4475785  38.7078040
  68.6894243  61.3916041  38.6057494  64.7384969  55.8536862  45.6884498
  63.9252834  56.1531033  46.0949690  65.2343963  55.4592551  46.4058980
  64.2299043  53.4255218  51.3045733  64.8698423  53.2843977  50.6068696
  63.3976574  53.1389731  50.9284335  65.0059347  62.7257648  47.4180725
  65.7999946  62.2307968  47.2163300  64.2951040  62.1975511  47.0548431
  61.3142111  56.8700730  43.4940478  60.3839699  56.8085186  43.7110440
  61.4099583  56.3476683  42.6977119  61.2327660  53.3955543  46.0818720
  61.4934477  54.3100876  45.9727880  62.0544832  52.9279985  46.2315333
  62.7052585  54.8093300  53.2517544  63.3775639  54.6010662  52.6030193
  61.8782372  54.6115386  52.8122777  63.1080082  58.0835903  54.0119982
  62.9699880  57.3516142  54.6131521  64.0185006  57.9944803  53.7304169
  64.4491317  54.7821080  55.3199301  63.9128674  54.3311819  55.9720897
  63.8608026  54.9166989  54.5769765  63.8593576  54.2409732  37.8825764
  62.9823042  54.1198532  37.5188011  64.3351329  53.4495810  37.6304653
  55.3795716  59.0286891  47.9767271  56.0666756  58.7148621  47.3888287
  55.2243845  59.9328256  47.7034523  60.1830438  53.9177088  52.4052295
  60.0988627  53.3102757  51.6702705  59.3613145  54.4086106  52.4061791
  70.3554152  52.4030651  47.7722490  70.8522852  51.6500614  47.4523560
  69.5841134  52.4394968  47.2065699  66.9389121  54.5448034  47.4994175
  66.5686909  53.9919075  48.1875080  67.4348213  53.9406168  46.9469175
  54.9563692  57.1087485  50.2484739  54.9947792  56.5751075  51.0421857
  54.4503985  56.5822690  49.6295716  62.3354455  51.9552025  53.7447281
  62.3995781  52.8166856  53.3324679  62.2721575  51.3426027  53.0119639
  58.5872270  55.8351587  43.3238670  58.8825711  54.9262265  43.2705724
  57.6860306  55.8139326  43.0019672  62.1166517  53.9107583  49.3066219
  61.3953103  54.5243551  49.1673692  62.9059773  54.4465348  49.2282864
  64.9192830  51.2462010  55.5806870  65.4427232  51.4924306  56.3433180
  64.7005164  52.0782045  55.1610008  60.3160112  53.5165685  43.4477995
  59.9872818  52.6363063  43.2653101  60.6699482  53.4613353  44.3354384
  63.4301935  53.8038654  43.8153473  63.7698007  54.3324576  43.0932081
  63.8774055  54.1419060  44.5912039  66.1245376  52.1875705  53.2656541
  65.7842196  51.3883518  53.6677221  65.4184382  52.4877416  52.6933374
  66.7761847  49.2725017  51.7183864  67.5987917  48.7985496  51.5962754
  67.0199911  50.0515501  52.2182550  65.4170082  52.3013276  42.0146766
  66.1378444  52.6794529  41.5110482  64.7935386  53.0202153  42.1181743
  69.5601205  53.0058425  42.9505098  69.7764819  53.8883063  42.6493926
  69.0795272  52.6144638  42.2210740  64.3000426  55.9644138  49.5275842
  64.1545007  56.2784441  50.4200124  63.8225630  56.5829038  48.9746741
  66.1596809  52.9546686  49.5756732  66.1458378  52.0587779  49.2389030
  66.8769237  52.9617350  50.2095018  68.0122940  53.3884026  51.6209859
  67.7540718  54.3101097  51.6194190  67.4807980  52.9914461  52.3110324
  58.7746088  58.5049483  52.4663504  58.2299556  59.2809290  52.5983778
  59.6525438  58.8520287  52.3082625  65.5633705  51.8361066  44.8444302
  65.6849616  50.9077713  45.0435190  65.2735747  51.8499752  43.9322618
  68.4324895  49.5215977  47.9811022  68.4546592  49.5855310  47.0263002
  68.8492954  48.6820485  48.1751528  59.5612110  57.6319379  55.3593661
  58.8193846  57.7802014  55.9458291  59.2404854  57.8927644  54.4960410
  60.0068724  65.5184808  47.3904055  60.8326744  65.2188579  47.0102699
  59.6562776  64.7492430  47.8393844  58.2077329  63.4371134  48.3492989
  57.3709237  63.0093308  48.1676990  58.1800974  63.6303577  49.2863780
  64.5363764  63.4215199  42.9360189  64.6851884  64.1050663  42.2826862
  65.3430207  63.4020289  43.4509645  62.2916397  59.4480377  43.9421258
  62.0462439  58.5442707  44.1401468  62.4612311  59.4497527  43.0000736
  69.9813107  50.3204053  53.3246014  70.4995051  51.0565080  52.9992502
  69.6268239  50.6268046  54.1592773  61.5612044  55.1808734  41.4407420
  60.8681289  55.2553089  40.7847456  61.3163796  54.4169078  41.9628937
  68.4205968  57.2524142  37.7487989  69.3665073  57.1230350  37.8176407
  68.0420213  56.5138804  38.2257417  66.6048885  55.1774119  37.6842874
  65.6980340  54.8807231  37.7605588  66.8824866  54.8803937  36.8177161
  57.5226825  56.4980482  48.1341921  57.2029610  55.6445790  47.8416295
  56.9760254  56.7129060  48.8899888  61.3006733  59.2142923  51.8511427
  61.5192743  60.1460031  51.8699461  61.7132507  58.8550897  52.6366231
  68.2210951  49.7211008  43.8387116  67.4111679  49.3758093  44.2142362
  68.9095368  49.4118552  44.4274727  70.1501499  48.7989055  45.4611412
  70.7032538  49.2184509  46.1201435  70.3871585  47.8724803  45.5034368
  65.3747670  52.0361054  37.8254854  66.2366834  52.3615952  38.0850671
  65.5598014  51.2492550  37.3127919  57.3915085  60.1183394  50.1035042
  56.6978557  59.7037346  49.5904997  58.1388076  60.1603930  49.5068461
  59.3051828  60.0501647  47.9801057  59.2822516  60.1489335  47.0282940
  59.6152464  60.8966798  48.3018223  61.9639206  62.1077802  52.0947672
  62.9182459  62.0761745  52.0277603  61.7651729  61.6468426  52.9097898
  57.8073502  55.0117052  55.3610666  58.4532366  54.5016006  55.8497892
  57.5990653  55.7485734  55.9354092  66.3277113  49.2757097  41.1134563
  66.3155783  50.2198937  41.2702833  67.2200535  49.0927242  40.8194024
  70.1429232  45.8699874  45.3680499  69.3761628  45.3158360  45.5137182
  70.5539937  45.9421742  46.2294651  32.5871769  -0.1813895  31.7941064
  32.5095798   0.7693930  31.8729544  31.9833412  -0.5268022  32.4515990
  31.2465735  -2.6712374  39.1707624  31.7973160  -2.7995310  38.3984618
  30.4077211  -2.3717485  38.8202517  37.4606298  -0.7497536  26.9502327
  36.7867997  -0.4465839  27.5587284  37.8472120   0.0531544  26.6007784
  35.6597513  -0.5817864  29.1649406  35.8349269  -1.0529820  29.9795028
  34.9730301   0.0447903  29.3930666  30.2258598   2.5671499  35.9389266
  30.4655197   3.1990023  36.6168284  29.3827795   2.2159539  36.2254625
  34.7386460  -1.6249378  38.3430770  34.6656632  -0.8194407  38.8550074
  34.2963853  -1.4257413  37.5178791  30.7003431  -1.4080499  33.2688044
  30.0313806  -0.9234371  32.7852084  30.5616300  -1.1611278  34.1831423
  34.8408699   0.6263245  39.8670703  35.3927007   0.7894866  40.6319788
  35.1814893   1.2167683  39.1950728  35.0095123   0.3459636  34.1124734
  34.5700113  -0.1463985  34.8057590  35.7603240  -0.1967396  33.8716809
  27.4887462  -3.4628823  34.1149362  28.3145481  -3.7625051  33.7348005
  27.1381514  -4.2321200  34.5639150  27.8008172  -1.3316209  35.8363176
  27.6662640  -2.0915808  35.2701174  27.3840235  -0.6075309  35.3691965
  30.9577298  -0.4346892  36.0481619  30.8409682   0.5098541  35.9460309
  30.1369745  -0.7373330  36.4367418  31.9831812   0.2181370  39.2637547
  32.8859059   0.2504981  39.5804042  31.7569182  -0.7118179  39.2783883
  33.7385414  -1.0287643  35.9247626  32.7881045  -1.0285782  35.8111998
  34.0417901  -1.7754909  35.4083661  49.4738108   4.8072895  36.9893388
  50.1116518   4.6879643  36.2856728  49.3558951   5.7553739  37.0481340
  46.2827814   4.7600323  36.9254913  45.9446326   4.6441388  36.0375448
  47.1517582   4.3591488  36.9055919  42.1414630   6.6135800  32.9151804
  41.5779495   6.5225737  32.1468092  42.0267025   5.7935704  33.3954296
  46.7647597   5.9135175  42.8841119  46.7536238   5.5187973  42.0121622
  46.9268237   5.1801248  43.4774890  39.6879062   8.1086991  35.7536024
  40.4800354   7.7677816  35.3382324  39.9275712   8.2181966  36.6738178
  47.7214189  10.2806767  28.2266269  47.0702168  10.8660848  27.8400283
  48.5158551  10.8112962  28.2861306  41.6469816   7.3695905  28.6253403
  42.4200692   6.8224892  28.4866279  41.9995215   8.2340154  28.8367865
  43.4854858   8.6972287  41.8320302  43.1944724   9.6017918  41.7166969
  44.1211843   8.7388815  42.5464372  44.4111065   6.0749135  38.4221662
  45.0074637   5.8505158  37.7078625  44.4686037   5.3333881  39.0247110
  43.9836094   3.5288571  26.2571853  44.2361614   3.0070092  25.4955316
  43.0460653   3.3654716  26.3598537  49.1989454   7.9697199  28.7635253
  48.5635287   8.0431826  29.4756158  48.8686860   8.5590798  28.0854332
  43.7032382   5.4316677  28.4596228  43.5868640   4.7561580  29.1277312
  43.8134642   4.9449051  27.6428381  46.0463923   4.8926824  32.1642917
  45.6822130   4.3657445  32.8755839  46.9031039   4.5025293  31.9909403
  48.4444743   8.3833702  38.8270096  48.1445466   9.2858741  38.7185903
  48.0995803   8.1165886  39.6791249  41.8957225   4.8347499  34.8606801
  40.9707721   4.7023713  35.0684492  42.1441638   5.6141719  35.3576743
  45.6658631   2.3774381  28.1450933  45.5458256   2.8231432  28.9836413
  44.9711219   2.7259699  27.5864471  39.2566036   4.4780773  35.6950590
  39.3858417   4.7315252  36.6090001  38.5763487   5.0708481  35.3755245
  45.9182753   2.3205888  44.4502431  45.1416087   2.8799808  44.4405295
  46.5573316   2.8062671  44.9717301  44.1729125   5.1291342  44.0120398
  44.9143810   5.6676386  43.7355221  43.4666111   5.7557630  44.1691950
  49.6484465   7.2720482  42.6092559  50.0567821   6.8302893  41.8647192
  48.9261726   6.6973110  42.8626752  49.9713280   7.8321673  36.3644848
  49.3422142   7.9967387  35.6620916  49.5838942   8.2463282  37.1355812
  53.8502511   8.7676111  33.7189212  53.1653550   9.1475012  33.1686245
  53.9346361   9.3771437  34.4521160  51.1053443   6.4136070  40.3184555
  51.3170338   7.0567829  39.6418937  51.0583191   5.5798386  39.8506486
  45.5241241   7.5696081  33.6294933  45.9879587   7.8483784  32.8399556
  45.2598040   6.6679525  33.4468024  42.4165323   7.1167562  36.5674697
  42.9866680   7.5454831  35.9292181  43.0073434   6.8350147  37.2658882
  44.4610128   3.6919233  30.4384498  45.1634171   4.1440277  30.9058425
  44.1290756   3.0503052  31.0664392  42.9090489   2.2830990  44.8135708
  42.2789150   2.9647271  45.0471105  42.8026577   2.1714071  43.8688846
  38.2035461   1.9502786  35.7401632  37.4134515   2.2060314  35.2641743
  38.6946709   2.7651124  35.8453672  52.2199271   9.2908025  38.4906913
  53.0416715   8.8888212  38.2089594  52.2161674   9.1876259  39.4423029
  40.1550207   2.3147365  32.6985109  39.3581370   2.4266059  33.2168604
  39.9275799   2.6534017  31.8325999  45.9855874   8.8392068  40.6467623
  46.0500307   9.3012475  41.4825795  45.2766798   8.2089433  40.7749933
  36.4873164   2.2033276  38.1716623  36.7381203   3.0880286  38.4374199
  37.0232713   2.0237878  37.3991715  39.1533290   8.0235614  31.0874529
  39.6657810   8.8178864  31.2380093  39.8056002   7.3261904  31.0208130
  40.9628174  11.1401370  33.1697282  41.1394803  12.0619335  32.9818266
  41.7585008  10.8259789  33.5991662  40.2480531   3.1866002  43.0459445
  40.1334046   2.2851259  43.3466544  39.3925049   3.4329699  42.6944262
  47.3272369  11.1283742  44.6446946  46.8836223  10.3420121  44.3267850
  47.9889582  11.3162893  43.9790836  49.4253607  11.4086542  42.6728347
  49.4072082  12.2295423  42.1808616  50.3473527  11.2840617  42.8978488
  45.8826661   8.9230672  43.5151855  46.4154998   8.1618960  43.2851163
  45.3540742   8.6304323  44.2576010  37.1182206   6.3524268  31.8634099
  37.9557428   6.7621276  31.6467807  37.2960474   5.4123710  31.8334293
  49.0146638   4.0199349  27.5517932  48.4993262   4.7903953  27.7906320
  48.7423947   3.3464485  28.1750994  53.9880913   6.7731703  29.4871106
  53.2110355   6.4342863  29.0426268  54.6672394   6.7784327  28.8126071
  47.2479373   8.0516664  31.0270667  46.7200735   7.3169424  30.7143905
  46.7466876   8.8291340  30.7810636  52.2272219   6.2465685  36.1437714
  51.5695894   6.9364946  36.2317842  53.0312619   6.6362117  36.4871700
  51.0377678   4.6010057  34.1941655  51.5509560   5.2340049  34.6963365
  51.6878902   4.0011253  33.8285015  42.3067688   0.7440791  27.4073164
  41.4705000   1.0815478  27.7282439  42.1672458   0.6089771  26.4700301
  45.3931974   5.8696874  24.0305640  44.4859035   5.6386128  24.2296789
  45.8903006   5.0734494  24.2179622  48.3000052  14.5794382  26.9502327
  47.6261751  14.8826078  27.5587284  48.6865874  15.3823462  26.6007784
  48.2993557   3.4750929  31.5702676  49.0465376   3.9872326  31.2609798
  48.5685146   3.1534981  32.4307070  46.5720207   5.9709469  28.5529630
  45.6631426   5.6868502  28.6502100  46.6015291   6.3908548  27.6932937
  51.8039474   9.5816059  32.3220798  51.3501802   8.7406969  32.3785989
  51.1733441  10.2177457  32.6595578  50.2472414  11.4192555  33.2570616
  50.5395388  11.9797613  32.5382982  50.7571034  11.7121116  34.0123775
  37.1408377   3.6914983  32.5344833  36.9432777   3.0984344  31.8095899
  36.5855041   3.3867194  33.2520771  45.1205101   3.5838090  34.6539426
  45.1753711   2.6311926  34.5781902  44.3096303   3.7397529  35.1380724
  46.2696295   7.5118213  25.8917709  45.8315725   6.7954072  25.4323346
  47.0106736   7.7394328  25.3302800  43.0597461   2.2015150  32.4129805
  42.2465327   2.5009320  32.8194997  43.5556455   1.8070838  33.1304287
  54.3869410   5.7875410  31.9494028  54.2487308   5.9777006  31.0215217
  54.0305628   6.5494793  32.4062079  54.4138789   7.8551937  36.9605299
  54.8475296   7.7627226  37.8088353  55.1270370   7.8309437  36.3225315
  43.3271840   9.0735936  34.1426032  44.1212438   8.5786256  33.9408607
  42.6163532   8.5453799  33.7793738  48.1466684  11.4554031  38.4938400
  48.2003706  12.0244967  39.2616116  47.2781466  11.6255916  38.1292437
  39.6354603   3.2179017  30.2185785  38.7052191   3.1563473  30.4355747
  39.7312075   2.6954970  29.4222426  41.0265078   1.1571587  39.9762851
  41.6988131   0.9488949  39.3275500  40.1994864   0.9593673  39.5368083
  55.2754339   7.8975638  39.4938185  55.4690229   8.8021448  39.7397459
  55.1754957   7.4383057  40.3276770  50.3369447   8.0482380  45.0679065
  50.1854954   7.8192932  44.1509149  50.3274127   9.0052982  45.0810410
  47.1054784   5.6214293  40.0525332  48.0346844   5.7725453  39.8794299
  46.6845814   5.7098314  39.1973978  45.9043116   9.6464958  37.8223869
  45.7654201   9.2783742  38.6949807  45.1157712  10.1612597  37.6507827
  47.4548331   9.0246560  35.2112707  47.1198163   8.9847330  36.1070357
  46.9552276   8.3591276  34.7383117  41.4292575   4.4314190  40.7365288
  41.2912373   3.6994429  41.3376827  42.3397498   4.3423090  40.4549476
  50.3907522   6.3702595  25.4849767  49.7736693   5.6449423  25.3882819
  49.9224011   7.1311955  25.1416841  44.0574875   4.1434150  40.2248968
  44.7674494   3.5027342  40.1835586  44.0144184   4.3947044  41.1475149
  52.0461654  11.0801503  43.1455547  51.9874200  10.3960723  42.4786130
  52.4481173  11.8220493  42.6936173  42.7703809   1.1299367  42.0444607
  42.2341166   0.6790106  42.6966204  42.1820518   1.2645276  41.3015072
  52.0479061   9.0441087  41.3769527  51.1605840   8.7067009  41.4995926
  52.6177612   8.3124118  41.6138292  33.7008209   5.3765179  34.7012578
  34.3879248   5.0626909  34.1133593  33.5456337   6.2806543  34.4279829
  38.5042931   0.2655375  39.1297602  38.4201119  -0.3418955  38.3948012
  37.6825637   0.7564393  39.1307098  49.7596425   7.5080626  32.0706220
  48.8252704   7.6282088  31.9010925  49.9373094   6.6053093  31.8066230
  43.0890812  11.3523817  41.3194499  43.7900271  11.9860300  41.4723894
  42.6185927  11.6938548  40.5590139  51.2145208   9.6941767  29.6042406
  51.4905052   9.5798361  30.5136280  50.3449706   9.2959251  29.5654579
  46.9379671   4.6488235  45.6313087  46.2620308   4.5482365  46.3015462
  47.7607305   4.4927449  46.0949084  38.6858530  10.8860172  38.2525602
  39.2711967  10.1403860  38.3853506  38.4883368  11.1964128  39.1362266
  33.2776185   3.4565772  36.9730045  33.3160284   2.9229363  37.7667163
  32.7716477   2.9300977  36.3541022  50.5313328  10.7816420  45.7219357
  51.0753232  11.3946378  45.2274312  49.9500173  11.3395999  46.2386370
  36.9084762   2.1829874  30.0483977  37.2038203   1.2740553  29.9951030
  36.0072798   2.1617614  29.7264979  48.8170841  13.9037138  36.8534385
  48.6921980  13.1026878  36.3445330  49.4749932  14.3983332  36.3648355
  40.4379009   0.2585871  36.0311525  39.7165595   0.8721838  35.8918998
  41.2272265   0.7943636  35.9528171  50.8805749  11.7046158  38.4813935
  49.9336085  11.5851509  38.4092262  51.2288522  10.8168656  38.5640196
  47.8852183  11.4998875  34.6818287  47.7377145  10.5715582  34.8625857
  48.7105676  11.5218965  34.1975362  51.4886305  12.3227433  35.7683160
  52.4132852  12.1170295  35.6307611  51.3201608  12.0743834  36.6772502
  42.6212918   2.3122425  36.2521149  42.4757499   2.6262728  37.1445431
  42.1438122   2.9307326  35.6992048  51.2781621  12.8413101  31.1245251
  51.4518498  12.2759523  30.3719104  51.7710512  13.6413996  30.9424741
  37.0958581   4.8527770  39.1908810  36.5512049   5.6287578  39.3229085
  37.9737930   5.1998574  39.0327932  52.2656793  12.1579865  28.2242150
  52.9607698  12.7786558  28.4429464  52.6079943  11.3075216  28.4994528
  37.8824602   3.9797666  42.0838967  37.1406338   4.1280301  42.6703598
  37.5617347   4.2405932  41.2205717  54.1648216   9.6079571  29.7529481
  54.6899540   9.9466843  29.0278801  54.0770569   8.6726586  29.5692615
  45.8268265  13.5213644  41.8819357  46.1355391  13.2762791  42.7542057
  46.6243747  13.7260283  41.3938227  43.2962749  11.2189563  36.1847035
  42.6742759  10.5560268  35.8849263  43.9667616  11.2450695  35.5020683
  36.5289821   9.7849421  35.0738295  35.6921729   9.3571596  34.8922297
  36.5013467   9.9781865  36.0109087  53.8542122  10.2412474  45.0580678
  53.0637666  10.2236613  44.5185178  53.6175477  10.7800768  45.8129715
  53.9739997   7.0904941  42.3713407  54.0238002   6.9254948  43.3128930
  53.8653921   6.2232200  41.9811288  55.4758194   9.5101882  42.6155429
  55.1843003   9.8731863  43.4518890  54.8630326   8.7968890  42.4368761
  56.6753877   7.0754762  35.1357999  57.5100768   7.5144566  35.2995559
  56.8113005   6.5993415  34.3166245  40.6128889   5.7958664  30.6666565
  40.3674931   4.8920994  30.8646775  40.7824804   5.7975814  29.7246043
  39.8824537   1.5287022  28.1652726  39.1893782   1.6031377  27.5092762
  39.6376289   0.7647365  28.6874243  46.3571662  12.2641617  27.1317243
  45.7845629  12.8831804  26.6787715  46.9304455  12.8140978  27.6657165
  49.5768921  12.5478767  28.2625826  50.5099595  12.4824329  28.4658701
  49.4892134  13.3835034  27.8040358  52.2056938  11.8644637  25.2229773
  52.1270570  11.5304501  26.1165531  53.0266605  12.3566405  25.2221246
  46.7418460   3.6002430  24.4733296  47.6877565   3.4708638  24.5421714
  46.3632705   2.8617091  24.9502724  46.6257153   7.6520176  45.9333953
  47.5460162   7.8298775  46.1273999  46.5906736   6.7076221  45.7813652
  35.8439318   2.8458769  34.8587227  35.5242102   1.9924078  34.5661601
  35.2972746   3.0607347  35.6145195  39.6219225   5.5621210  38.5756734
  39.8405235   6.4938318  38.5944768  40.0344999   5.2029185  39.3611538
  35.7127578   6.4661681  36.8280349  35.0191049   6.0515634  36.3150303
  36.4600569   6.5082217  36.2313768  44.3578361   4.5651555  46.7824545
  43.8745442   5.3651915  46.9888434  44.4439300   4.5759500  45.8291989
  37.6264320   6.3979935  34.7046364  37.6035008   6.4967622  33.7528247
  37.9364957   7.2445085  35.0263530  40.2851698   8.4556090  38.8192978
  41.2394952   8.4240032  38.7522910  40.0864222   7.9946713  39.6343204
  40.8751080   7.0257206  41.3863776  41.6943969   7.5201284  41.4098613
  41.1487888   6.1089174  41.3581344  49.7760890   9.1812633  24.8439752
  50.4796740   9.3862635  25.4597407  49.0523539   9.7489395  25.1088835
  50.6058700   4.9322494  30.9642022  50.5493902   5.3891045  30.1249654
  51.1587043   4.1713179  30.7864864  51.6847587   9.6195162  26.8938212
  52.5193191   9.1876360  26.7115686  51.5231930   9.4477176  27.8215106
  51.3393479   6.1227275  28.2594551  51.2842283   5.9571547  27.3182995
  50.7139535   6.8303308  28.4156741  36.1285994   1.3595340  42.0855973
  36.7744858   0.8494294  42.5743198  35.9203146   2.0964021  42.6599398
  48.6539387   8.4276187  47.5848114  49.5230546   8.6016839  47.2234749
  48.1746138   9.2470604  47.4623843  60.3131862  20.1364813  36.9893388
  60.9510272  20.0171560  36.2856728  60.1952705  21.0845657  37.0481340
  57.1221569  20.0892241  36.9254913  56.7840080  19.9733306  36.0375448
  57.9911337  19.6883406  36.9055919  57.6041352  21.2427093  42.8841119
  57.5929992  20.8479891  42.0121622  57.7661991  20.5093165  43.4774890
  58.5607943  25.6098685  28.2266269  57.9095923  26.1952766  27.8400283
  59.3552306  26.1404880  28.2861306  54.8229848  18.8580488  26.2571853
  55.0755369  18.3362010  25.4955316  53.8854407  18.6946634  26.3598537
  59.8673131  17.8616267  34.0646596  60.6536220  17.4435690  33.7137013
  60.1311835  18.7662359  34.2328245  60.0383208  23.2989117  28.7635253
  59.4029041  23.3723744  29.4756158  59.7080615  23.8882716  28.0854332
  65.2681558  17.7991500  34.9679575  66.0006730  17.2290717  35.2017404
  64.5120914  17.4113100  35.4086080  62.7906978  11.5113074  39.4274183
  62.4590303  12.3808485  39.2035398  62.1952592  11.1949358  40.1068214
  56.5263165  15.2508641  27.1604266  56.6937567  16.1188878  27.5274737
  56.3360334  15.4135923  26.2365555  59.2838498  23.7125620  38.8270096
  58.9839221  24.6150659  38.7185903  58.9389557  23.4457803  39.6791249
  62.6835642  16.2308160  36.5067534  61.7752519  16.1623569  36.2126294
  62.6323237  16.7080105  37.3349359  56.5052386  17.7066299  28.1450933
  56.3852011  18.1523349  28.9836413  55.8104974  18.0551616  27.5864471
  56.7576507  17.6497806  44.4502431  55.9809842  18.2091726  44.4405295
  57.3967071  18.1354589  44.9717301  64.5497288  14.4324599  38.2845407
  63.9071668  14.7257132  37.6385202  64.0452217  14.3177519  39.0898604
  62.2037452  18.1787772  28.9731267  63.1155308  18.4115159  28.7978964
  61.6947099  18.7624816  28.4106345  55.0122880  20.4583259  44.0120398
  55.7537564  20.9968303  43.7355221  54.3059865  21.0849548  44.1691950
  60.4878219  22.6012400  42.6092559  60.8961575  22.1594810  41.8647192
  59.7655481  22.0265027  42.8626752  56.8409289  17.5385006  39.9826116
  57.6870485  17.9624420  40.1260765  56.7807927  16.8818631  40.6764679
  60.8107034  23.1613590  36.3644848  60.1815897  23.3259304  35.6620916
  60.4232696  23.5755200  37.1355812  64.6896266  24.0968028  33.7189212
  64.0047304  24.4766930  33.1686245  64.7740115  24.7063355  34.4521160
  59.9908735  15.1989375  41.6407290  59.7469667  15.9531435  41.1041566
  60.2668665  15.5774722  42.4754537  61.9447198  21.7427987  40.3184555
  62.1564093  22.3859747  39.6418937  61.8976946  20.9090304  39.8506486
  59.5473427  14.3545808  37.2221128  58.6857906  14.6527061  37.5137865
  59.5735861  14.5716207  36.2902160  53.7484244  17.6122907  44.8135708
  53.1182904  18.2939188  45.0471105  53.6420331  17.5005989  43.8688846
  63.0593026  24.6199943  38.4906913  63.8810469  24.2180130  38.2089594
  63.0555428  24.5168177  39.4423029  56.8249629  24.1683986  40.6467623
  56.8894061  24.6304393  41.4825795  56.1160553  23.5381351  40.7749933
  53.0264986  11.9143673  47.1760959  52.6331932  11.3609872  47.8508603
  53.8431127  12.2254252  47.5667476  55.9432947  13.3301552  44.7681215
  56.6842661  13.9308705  44.6885678  56.1750870  12.5879190  44.2099258
  58.1666123  26.4575660  44.6446946  57.7229977  25.6712038  44.3267850
  58.8283337  26.6454810  43.9790836  60.2647361  26.7378460  42.6728347
  60.2465836  27.5587341  42.1808616  61.1867281  26.6132535  42.8978488
  56.7220415  24.2522589  43.5151855  57.2548752  23.4910878  43.2851163
  56.1934496  23.9596241  44.2576010  59.8890110   9.3582655  39.0445497
  59.5454380  10.2484297  38.9684608  60.2569073   9.1684313  38.1815082
  59.8540393  19.3491266  27.5517932  59.3387016  20.1195871  27.7906320
  59.5817701  18.6756403  28.1750994  57.4387504  14.1940967  32.6103171
  56.5829100  13.8047818  32.4308809  57.8514456  14.2732928  31.7502956
  58.9686651  11.7287310  37.0094730  58.4651446  11.6917446  36.1962536
  59.2617257  12.6380053  37.0691387  55.2129536  11.8126040  36.0160912
  56.0782533  11.6168849  35.6566802  55.2807045  11.5836392  36.9430269
  64.8274667  22.1023621  29.4871106  64.0504110  21.7634781  29.0426268
  65.5066148  22.1076244  28.8126071  59.6426696  17.2218358  29.3777713
  59.3376832  17.5364508  30.2287857  60.5957138  17.2999778  29.4205046
  58.0873128  23.3808582  31.0270667  57.5594489  22.6461341  30.7143905
  57.5860631  24.1583258  30.7810636  63.0665974  21.5757602  36.1437714
  62.4089648  22.2656864  36.2317842  63.8706373  21.9654034  36.4871700
  61.8771433  19.9301975  34.1941655  62.3903314  20.5631967  34.6963365
  62.5272657  19.3303170  33.8285015  53.1461443  16.0732709  27.4073164
  52.3098755  16.4107396  27.7282439  53.0066212  15.9381689  26.4700301
  55.1214523  10.9169497  32.1152348  54.4678936  10.6018514  31.4908963
  55.0794997  10.2945237  32.8412171  56.2325728  21.1988792  24.0305640
  55.3252790  20.9678046  24.2296789  56.7296760  20.4026411  24.2179622
  59.1393807  29.9086299  26.9502327  58.4655506  30.2117996  27.5587284
  59.5259629  30.7115380  26.6007784  58.3552264  17.4051431  36.4399996
  57.4374825  17.6266378  36.2821684  58.7712407  17.4797741  35.5811703
  59.1387311  18.8042846  31.5702676  59.8859130  19.3164243  31.2609798
  59.4078901  18.4826899  32.4307070  57.4113962  21.3001387  28.5529630
  56.5025181  21.0160420  28.6502100  57.4409045  21.7200466  27.6932937
  62.6433229  24.9107976  32.3220798  62.1895556  24.0698886  32.3785989
  62.0127196  25.5469375  32.6595578  61.5866149  15.8399962  33.5521465
  60.8488905  15.3277349  33.8831708  61.8392922  15.4000344  32.7404742
  61.0866168  26.7484473  33.2570616  61.3789143  27.3089530  32.5382982
  61.5964789  27.0413034  34.0123775  61.6877776   8.6176214  34.1463235
  61.9936653   7.7573578  33.8589150  62.4130381   9.2093835  33.9462229
  55.9598856  18.9130008  34.6539426  56.0147465  17.9603844  34.5781902
  55.1490058  19.0689447  35.1380724  57.1090049  22.8410131  25.8917709
  56.6709479  22.1245990  25.4323346  57.8500490  23.0686245  25.3302800
  59.4965427  17.9948892  41.2444699  59.8514815  18.2220365  42.1039164
  60.1437558  18.3267269  40.6221954  65.2263164  21.1167328  31.9494028
  65.0881063  21.3068924  31.0215217  64.8699383  21.8786710  32.4062079
  65.2532544  23.1843855  36.9605299  65.6869050  23.0919144  37.8088353
  65.9664124  23.1601355  36.3225315  58.9860439  26.7845949  38.4938400
  59.0397461  27.3536885  39.2616116  58.1175220  26.9547834  38.1292437
  66.1148093  23.2267555  39.4938185  66.3083983  24.1313366  39.7397459
  66.0148711  22.7674974  40.3276770  57.7684404  13.1125446  41.9928512
  57.1212319  13.8115396  41.8992988  58.5385419  13.5461590  42.3604760
  61.1763202  23.3774298  45.0679065  61.0248708  23.1484850  44.1509149
  61.1667881  24.3344899  45.0810410  57.9448538  20.9506211  40.0525332
  58.8740598  21.1017370  39.8794299  57.5239568  21.0390232  39.1973978
  57.3385022  30.0765972  29.1649406  57.5136778  29.6054015  29.9795028
  56.6517810  30.7031738  29.3930666  61.2301277  21.6994512  25.4849767
  60.6130448  20.9741340  25.3882819  60.7617765  22.4603873  25.1416841
  62.8855409  26.4093421  43.1455547  62.8267955  25.7252641  42.4786130
  63.2874927  27.1512411  42.6936173  53.0199823  15.9179937  24.6071071
  52.1429289  15.7968737  24.2433318  53.4957576  15.1266015  24.3549960
  62.8872816  24.3733005  41.3769527  61.9999595  24.0358926  41.4995926
  63.4571367  23.6416036  41.6138292  59.5160399  14.0800856  34.4967797
  60.0129099  13.3270819  34.1768867  58.7447381  14.1165173  33.9311006
  67.3690156  19.7841222  36.1386088  67.3580033  20.6665937  35.7680021
  66.5007536  19.4312773  35.9440625  60.5990180  22.8372544  32.0706220
  59.6646458  22.9574006  31.9010925  60.7766848  21.9345010  31.8066230
  56.0995368  16.2218239  34.2239481  55.7293155  15.6689280  34.9120387
  56.5954460  15.6176373  33.6714481  63.9862731  18.6789863  32.6056254
  64.4523183  19.5117854  32.5316557  64.4370232  18.2134844  33.3101513
  62.0538962  25.0233684  29.6042406  62.3298806  24.9090279  30.5136280
  61.1843461  24.6251169  29.5654579  61.9579394  11.0470450  36.6447156
  61.0442474  11.2774677  36.8129363  62.3872495  11.1308894  37.4961188
  61.7285852  19.2360342  39.1447050  61.0757303  19.4836249  38.4899502
  62.1066232  18.4224480  38.8109527  58.6893026  29.2720035  33.2475220
  58.8715421  28.4541691  33.7102972  59.5126012  29.4887727  32.8100110
  59.0235192  28.1988220  30.5090268  59.5522958  27.6880675  29.8960431
  59.2863411  27.8830750  31.3735802  57.7773425  19.9780153  45.6313087
  57.1014062  19.8774282  46.3015462  58.6001059  19.8219367  46.0949084
  61.3707083  26.1108338  45.7219357  61.9146987  26.7238296  45.2274312
  60.7893927  26.6687916  46.2386370  59.6564595  29.2329056  36.8534385
  59.5315735  28.4318796  36.3445330  60.3143687  29.7275249  36.3648355
  61.7199504  27.0338076  38.4813935  60.7729839  26.9143427  38.4092262
  62.0682277  26.1460574  38.5640196  54.0799077  12.9232215  42.3052177
  54.6033479  13.1694511  43.0678486  53.8611410  13.7552250  41.8855314
  49.4766358  15.1935889  30.1723302  49.1479064  14.3133268  29.9898408
  49.8305729  15.1383558  31.0599691  62.3280059  27.6519351  35.7683160
  63.2526606  27.4462212  35.6307611  62.1595362  27.4035752  36.6772502
  55.2851622  13.8645910  39.9901847  54.9448443  13.0653723  40.3922527
  54.5790629  14.1647621  39.4178681  55.9368094  10.9495222  38.4429170
  56.7594163  10.4755701  38.3208061  56.1806158  11.7285706  38.9427857
  54.5776329  13.9783481  28.7392072  55.2984691  14.3564734  28.2355789
  53.9541633  14.6972358  28.8427050  58.7207451  14.6828630  29.6750404
  58.9371066  15.5653268  29.3739233  58.2401519  14.2914843  28.9456046
  55.3203056  14.6316891  36.3002039  55.3064624  13.7357984  35.9634337
  56.0375484  14.6387555  36.9340325  57.1729186  15.0654231  38.3455166
  56.9146964  15.9871302  38.3439497  56.6414227  14.6684666  39.0355630
  62.1175375  28.1705018  31.1245251  62.2912253  27.6051441  30.3719104
  62.6104266  28.9705913  30.9424741  54.7239952  13.5131271  31.5689609
  54.8455863  12.5847917  31.7680496  54.4341994  13.5269957  30.6567924
  57.5931142  11.1986182  34.7056329  57.6152839  11.2625515  33.7508308
  58.0099201  10.3590690  34.8996835  67.9714766  20.9341441  32.7435551
  68.4145912  20.1848767  32.3454674  67.0941277  20.9251578  32.3609283
  63.1050548  27.4871783  28.2242150  63.8001452  28.1078475  28.4429464
  63.4473698  26.6367134  28.4994528  65.0041971  24.9371488  29.7529481
  65.5293295  25.2758761  29.0278801  64.9164323  24.0018504  29.5692615
  54.2081031  15.0263269  45.7779541  54.2569187  15.9025391  45.3957311
  54.7503545  14.4840662  45.2051185  64.6935877  25.5704392  45.0580678
  63.9031421  25.5528531  44.5185178  64.4569231  26.1092686  45.8129715
  64.8133752  22.4196858  42.3713407  64.8631757  22.2546866  43.3128930
  64.7047675  21.5524117  41.9811288  62.1037514  18.4027786  43.6872714
  63.0047377  18.2634251  43.3956712  62.1785489  18.5682241  44.6270891
  56.4380320  15.7794641  42.5325900  55.5683629  16.0728207  42.2608489
  56.6739800  16.3635086  43.2533164  66.3151949  24.8393800  42.6155429
  66.0236757  25.2023780  43.4518890  65.7024080  24.1260808  42.4368761
  67.5147631  22.4046680  35.1357999  68.3494522  22.8436484  35.2995559
  67.6506760  21.9285333  34.3166245  64.5639137  19.9626414  41.0835487
  65.0393259  20.1554061  40.2754338  63.6404702  20.0185600  40.8378870
  59.1419353  11.9974258  40.0491320  59.6601297  12.7335285  39.7237809
  58.7874486  12.3038251  40.8838080  50.7218291  16.8578939  28.1652726
  50.0287536  16.9323294  27.5092762  50.4770043  16.0939283  28.6874243
  59.3931948   8.4174541  35.5692217  59.6733701   7.7497730  36.1952644
  60.1782555   8.6103636  35.0566881  63.2640806  16.8392175  39.3163792
  64.2158229  16.9390272  39.3376016  63.0944256  16.0470443  39.8261877
  61.2855185  13.9247758  39.5023193  60.6905118  14.2052770  38.8069682
  61.0004882  14.4141659  40.2739934  60.4162676  27.8770685  28.2625826
  61.3493349  27.8116246  28.4658701  60.3285889  28.7126951  27.8040358
  63.0450693  27.1936555  25.2229773  62.9664324  26.8596419  26.1165531
  63.8660359  27.6858323  25.2221246  65.7428884  20.0598294  38.4306092
  65.7105204  19.1214295  38.6165776  66.3529507  20.1382331  37.6971917
  57.5812215  18.9294347  24.4733296  58.5271319  18.8000555  24.5421714
  57.2026460  18.1909009  24.9502724  65.8923372  16.8509338  38.4764375
  65.3762421  16.0667794  38.2894304  66.7763321  16.5228054  38.6410894
  63.5534099  10.5950353  34.4360188  63.3558920  10.2865441  35.3203520
  64.1633805  11.3211992  34.5658118  69.6420731  19.2622164  38.1686580
  68.9153894  19.1278129  37.5603071  69.2268018  19.5698992  38.9743298
  57.4650907  22.9812093  45.9333953  58.3853917  23.1590692  46.1273999
  57.4300490  22.0368139  45.7813652  55.7655132  16.8544324  24.4088181
  54.8586587  16.5577436  24.4850895  56.0431113  16.5574142  23.5422467
  57.3817198  11.3981213  30.5632422  56.5717926  11.0528298  30.9387668
  58.0701614  11.0888757  31.1520034  59.3107746  10.4759260  32.1856719
  59.8638784  10.8954714  32.8446742  59.5477832   9.5495008  32.2279675
  55.3340845  16.4646334  47.9659483  55.2337572  17.4140691  47.8971574
  55.1162387  16.1364573  47.0935553  54.5353916  13.7131259  24.5500160
  55.3973080  14.0386157  24.8095978  54.7204261  12.9262755  24.0373226
  62.6886553  12.5859785  31.6935383  62.1085222  13.2444589  31.3113436
  62.4222486  11.7637130  31.2822801  61.1390119  11.9864843  33.8956704
  61.6389898  12.0981378  33.0871022  61.7825727  11.6825896  34.5357512
  55.1972115  19.8943473  46.7824545  54.7139197  20.6943833  46.9888434
  55.2833054  19.9051417  45.8291989  61.4711431  14.7459876  30.7491732
  60.5837286  15.0309526  30.5311926  61.8865420  14.5853639  29.9019008
  64.8225967  14.7706397  34.4646071  65.5986357  15.2602849  34.7370688
  64.0974101  15.1964451  34.9217940  67.2598526  15.4834016  35.5220011
  67.8543016  15.2429752  34.8113320  67.3325109  14.7641146  36.1493548
  60.6154644  24.5104550  24.8439752  61.3190495  24.7154553  25.4597407
  59.8917293  25.0781312  25.1088835  61.4452455  20.2614412  30.9642022
  61.3887656  20.7182963  30.1249654  61.9980797  19.5005096  30.7864864
  65.2557261  16.0504143  31.7892141  64.9994195  15.6500779  32.6200349
  64.6310129  16.7647937  31.6642280  69.5669598  18.7900217  34.2963433
  69.0069156  18.8593406  35.0694995  68.9613102  18.6141201  33.5762929
  62.5241342  24.9487080  26.8938212  63.3586946  24.5168278  26.7115686
  62.3625685  24.7769093  27.8215106  62.1787234  21.4519193  28.2594551
  62.1236038  21.2863464  27.3182995  61.5533289  22.1595226  28.4156741
  59.4933141  23.7568105  47.5848114  60.3624301  23.9308757  47.2234749
  59.0139893  24.5762522  47.4623843  55.4883359  10.9527302  27.8379869
  55.4762029  11.8969142  27.9948140  56.3806781  10.7697447  27.5439330
  59.3035479   7.5470078  32.0925806  58.5367875   6.9928565  32.2382488
  59.7146184   7.6191947  32.9539958  51.3077240  13.8354874  46.1830987
  52.1708702  13.4791679  46.3934312  50.7342651  13.4968769  46.8706392
  67.9615323  35.4184159  36.9254913  67.6233835  35.3025223  36.0375448
  68.8305091  35.0175324  36.9055919  63.8202139  37.2719635  32.9151804
  63.2567004  37.1809572  32.1468092  63.7054534  36.4519540  33.3954296
  68.4435106  36.5719010  42.8841119  68.4323747  36.1771809  42.0121622
  68.6055746  35.8385083  43.4774890  69.4001698  40.9390603  28.2266269
  68.7489677  41.5244683  27.8400283  70.1946060  41.4696798  28.2861306
  63.3257325  38.0279740  28.6253403  64.0988201  37.4808727  28.4866279
  63.6782724  38.8923989  28.8367865  65.1642367  39.3556122  41.8320302
  64.8732233  40.2601753  41.7166969  65.7999352  39.3972650  42.5464372
  66.0898574  36.7332971  38.4221662  66.6862146  36.5088993  37.7078625
  66.1473546  35.9917716  39.0247110  65.6623603  34.1872406  26.2571853
  65.9149123  33.6653927  25.4955316  64.7248162  34.0238552  26.3598537
  65.3819891  36.0900512  28.4596228  65.2656149  35.4145415  29.1277312
  65.4922151  35.6032886  27.6428381  67.7251432  35.5510659  32.1642917
  67.3609639  35.0241280  32.8755839  68.5818548  35.1609128  31.9909403
  67.3656919  30.5800559  27.1604266  67.5331322  31.4480795  27.5274737
  67.1754088  30.7427841  26.2365555  70.1232252  39.0417538  38.8270096
  69.8232975  39.9442577  38.7185903  69.7783312  38.7749721  39.6791249
  63.5744734  35.4931335  34.8606801  62.6495230  35.3607549  35.0684492
  63.8229147  36.2725554  35.3576743  67.3446140  33.0358216  28.1450933
  67.2245765  33.4815267  28.9836413  66.6498728  33.3843534  27.5864471
  60.9353545  35.1364608  35.6950590  61.0645926  35.3899087  36.6090001
  60.2550996  35.7292316  35.3755245  65.1053032  45.8061858  31.7941064
  65.0277062  46.7569683  31.8729544  64.5014676  45.4607731  32.4515990
  67.5970262  32.9789724  44.4502431  66.8203596  33.5383644  44.4405295
  68.2360825  33.4646507  44.9717301  65.8516634  35.7875177  44.0120398
  66.5931319  36.3260221  43.7355221  65.1453620  36.4141466  44.1691950
  67.6803044  32.8676924  39.9826116  68.5264239  33.2916338  40.1260765
  67.6201682  32.2110548  40.6764679  70.3867181  29.6837726  37.2221128
  69.5251660  29.9818979  37.5137865  70.4129616  29.9008124  36.2902160
  67.2028750  38.2279916  33.6294933  67.6667096  38.5067619  32.8399556
  66.9385549  37.3263361  33.4468024  64.0952831  37.7751398  36.5674697
  64.6654189  38.2038666  35.9292181  64.6860943  37.4933982  37.2658882
  66.1397636  34.3503068  30.4384498  66.8421680  34.8024112  30.9058425
  65.8078265  33.7086887  31.0664392  64.5877998  32.9414825  44.8135708
  63.9576659  33.6231106  45.0471105  64.4814086  32.8297907  43.8688846
  59.8822970  32.6086621  35.7401632  59.0922024  32.8644150  35.2641743
  60.3734218  33.4234959  35.8453672  61.8337716  32.9731200  32.6985109
  61.0368879  33.0849895  33.2168604  61.6063308  33.3117853  31.8325999
  67.6643383  39.4975904  40.6467623  67.7287816  39.9596311  41.4825795
  66.9554307  38.8673269  40.7749933  67.3791401  41.1644011  30.5146604
  67.2437076  42.0095547  30.9431451  67.9201214  41.3663289  29.7512537
  63.8658741  27.2435591  47.1760959  63.4725686  26.6901789  47.8508603
  64.6824881  27.5546169  47.5667476  60.8320798  38.6819449  31.0874529
  61.3445319  39.4762699  31.2380093  61.4843511  37.9845740  31.0208130
  62.6415683  41.7985205  33.1697282  62.8182312  42.7203170  32.9818266
  63.4372517  41.4843625  33.5991662  66.7826702  28.6593470  44.7681215
  67.5236415  29.2600623  44.6885678  67.0144625  27.9171108  44.2099258
  61.9268040  33.8449837  43.0459445  61.8121555  32.9435095  43.3466544
  61.0712557  34.0913534  42.6944262  69.0059877  41.7867578  44.6446946
  68.5623732  41.0003956  44.3267850  69.6677091  41.9746728  43.9790836
  63.7646999  43.3163379  39.1707624  64.3154424  43.1880443  38.3984618
  62.9258475  43.6158268  38.8202517  67.5614170  39.5814507  43.5151855
  68.0942507  38.8202795  43.2851163  67.0328251  39.2888159  44.2576010
  58.7969715  37.0108103  31.8634099  59.6344937  37.4205112  31.6467807
  58.9747983  36.0707546  31.8334293  70.6934147  34.6783184  27.5517932
  70.1780771  35.4487789  27.7906320  70.4211456  34.0048320  28.1750994
  68.2781258  29.5232885  32.6103171  67.4222855  29.1339735  32.4308809
  68.6908210  29.6024846  31.7502956  69.8080405  27.0579228  37.0094730
  69.3045201  27.0209363  36.1962536  70.1011012  27.9671971  37.0691387
  66.0523291  27.1417958  36.0160912  66.9176288  26.9460767  35.6566802
  66.1200800  26.9128310  36.9430269  68.9266882  38.7100499  31.0270667
  68.3988244  37.9753259  30.7143905  68.4254385  39.4875176  30.7810636
  63.6585610  29.3720166  33.3877279  64.2329362  29.1495347  32.6550472
  64.2456592  29.4408860  34.1405880  63.9855197  31.4024627  27.4073164
  63.1492509  31.7399313  27.7282439  63.8459967  31.2673607  26.4700301
  65.9608278  26.2461415  32.1152348  65.3072690  25.9310432  31.4908963
  65.9188752  25.6237155  32.8412171  67.0719483  36.5280710  24.0305640
  66.1646544  36.2969963  24.2296789  67.5690515  35.7318329  24.2179622
  69.9787561  45.2378217  26.9502327  69.3049260  45.5409914  27.5587284
  70.3653383  46.0407297  26.6007784  69.1946018  32.7343348  36.4399996
  68.2768579  32.9558295  36.2821684  69.6106162  32.8089659  35.5811703
  69.9781066  34.1334764  31.5702676  70.7252885  34.6456161  31.2609798
  70.2472655  33.8118817  32.4307070  68.2507716  36.6293305  28.5529630
  67.3418935  36.3452337  28.6502100  68.2802800  37.0492383  27.6932937
  58.8195886  34.3498819  32.5344833  58.6220286  33.7568179  31.8095899
  58.2642550  34.0451029  33.2520771  66.7992610  34.2421925  34.6539426
  66.8541220  33.2895762  34.5781902  65.9883812  34.3981364  35.1380724
  67.9483804  38.1702048  25.8917709  67.5103234  37.4537907  25.4323346
  68.6894245  38.3978163  25.3302800  64.7384970  32.8598985  32.4129805
  63.9252836  33.1593156  32.8194997  65.2343964  32.4654674  33.1304287
  66.8893548  42.8556742  34.3464069  66.8469727  43.0817588  33.4172601
  67.8056247  42.6220116  34.4949871  64.2299045  30.4317340  38.0291040
  64.8698424  30.2906100  37.3314003  63.3976575  30.1451854  37.6529642
  65.0059349  39.7319771  34.1426032  65.7999947  39.2370091  33.9408607
  64.2951041  39.2037634  33.7793738  69.8254193  42.1137866  38.4938400
  69.8791215  42.6828803  39.2616116  68.9568974  42.2839751  38.1292437
  61.3142112  33.8762853  30.2185785  60.3839700  33.8147308  30.4355747
  61.4099584  33.3538805  29.4222426  61.2327661  30.4017665  32.8064026
  61.4934478  31.3162999  32.6973187  62.0544833  29.9342108  32.9560639
  62.7052586  31.8155423  39.9762851  63.3775640  31.6072785  39.3275500
  61.8782373  31.6177509  39.5368083  68.6078159  28.4417364  41.9928512
  67.9606074  29.1407313  41.8992988  69.3779174  28.8753507  42.3604760
  68.7842293  36.2798128  40.0525332  69.7134353  36.4309288  39.8794299
  68.3633323  36.3682149  39.1973978  67.5830625  40.3048793  37.8223869
  67.4441710  39.9367577  38.6949807  66.7945221  40.8196432  37.6507827
  68.1778777  45.4057889  29.1649406  68.3530532  44.9345933  29.9795028
  67.4911565  46.0323656  29.3930666  69.1335840  39.6830396  35.2112707
  68.7985672  39.6431166  36.1070357  68.6339785  39.0175112  34.7383117
  63.1080084  35.0898026  40.7365288  62.9699882  34.3578264  41.3376827
  64.0185007  35.0006926  40.4549476  65.7362384  34.8017985  40.2248968
  66.4462003  34.1611177  40.1835586  65.6931693  35.0530880  41.1475149
  64.4491318  31.7883203  42.0444607  63.9128675  31.3373941  42.6966204
  63.8608027  31.9229112  41.3015072  62.7439862  48.5547252  35.9389266
  62.9836460  49.1865776  36.6168284  61.9009058  48.2035292  36.2254625
  63.8593577  31.2471854  24.6071071  62.9823044  31.1260655  24.2433318
  64.3351330  30.4557933  24.3549960  60.1830440  30.9239211  39.1297602
  60.0988628  30.3164880  38.3948012  59.3613146  31.4148229  39.1307098
  67.2567724  44.3626375  38.3430770  67.1837895  45.1681346  38.8550074
  66.8145117  44.5618340  37.5178791  67.0457503  43.5998145  31.8533591
  66.2625025  44.1419825  31.9471816  67.7450249  44.1172124  32.2527833
  70.3554153  29.4092774  34.4967797  70.8522853  28.6562736  34.1768867
  69.5841135  29.4457091  33.9311006  69.7166407  44.2613209  40.4988929
  70.4294379  44.8960673  40.4264830  69.2256436  44.3577075  39.6828930
  66.9389122  31.5510157  34.2239481  66.5686910  30.9981197  34.9120387
  67.4348215  30.9468291  33.6714481  64.7678321  42.0107652  41.3194499
  65.4687780  42.6444135  41.4723894  64.2973436  42.3522384  40.5590139
  69.5286781  44.6011953  33.2475220  69.7109175  43.7833609  33.7102972
  70.3519767  44.8179645  32.8100110  69.8628946  43.5280138  30.5090268
  70.3916713  43.0172592  29.8960431  70.1257166  43.2122668  31.3735802
  68.6167180  35.3072071  45.6313087  67.9407817  35.2066200  46.3015462
  69.4394814  35.1511284  46.0949084  63.2184694  44.5795255  33.2688044
  62.5495069  45.0641382  32.7852084  63.0797564  44.8264475  34.1831423
  67.3589963  46.6138998  39.8670703  67.9108271  46.7770620  40.6319788
  67.6996156  47.2043436  39.1950728  62.3354456  28.9614148  40.4692587
  62.3995782  29.8228979  40.0569985  62.2721576  28.3488149  39.7364946
  61.8106728  31.0337280  44.1165622  62.4378767  30.6514358  44.7303146
  60.9534647  30.8151482  44.4821314  58.5872271  32.8413709  30.0483977
  58.8825712  31.9324388  29.9951030  57.6860307  32.8201449  29.7264979
  62.1166518  30.9169706  36.0311525  61.3953104  31.5305674  35.8918998
  62.9059774  31.4527471  35.9528171  64.9192832  28.2524133  42.3052177
  65.4427234  28.4986429  43.0678486  64.7005165  29.0844167  41.8855314
  60.3160113  30.5227807  30.1723302  59.9872819  29.6425186  29.9898408
  60.6699483  30.4675476  31.0599691  69.5639692  42.1582710  34.6818287
  69.4164654  41.2299417  34.8625857  70.3893185  42.1802801  34.1975362
  63.4301936  30.8100777  30.5398779  63.7698008  31.3386698  29.8177388
  63.8774056  31.1481183  31.3157346  66.1245377  29.1937828  39.9901847
  65.7842197  28.3945641  40.3922527  65.4184383  29.4939539  39.4178681
  66.7761849  26.2787140  38.4429170  67.5987918  25.8047618  38.3208061
  67.0199912  27.0577624  38.9427857  65.4170083  29.3075399  28.7392072
  66.1378446  29.6856651  28.2355789  64.7935387  30.0264275  28.8427050
  69.5601206  30.0120548  29.6750404  69.7764820  30.8945185  29.3739233
  69.0795273  29.6206761  28.9456046  64.3000427  32.9706261  36.2521149
  64.1545008  33.2846564  37.1445431  63.8225631  33.5891161  35.6992048
  66.1596810  29.9608809  36.3002039  66.1458379  29.0649902  35.9634337
  66.8769238  29.9679472  36.9340325  68.0122941  30.3946149  38.3455166
  67.7540719  31.3163220  38.3439497  67.4807981  29.9976583  39.0355630
  65.5633706  28.8423189  31.5689609  65.6849617  27.9139835  31.7680496
  65.2735749  28.8561875  30.6567924  68.4324897  26.5278099  34.7056329
  68.4546593  26.5917433  33.7508308  68.8492956  25.6882608  34.8996835
  67.5055774  44.1797480  41.8819357  67.8142900  43.9346626  42.7542057
  68.3031256  44.3844118  41.3938227  67.5276386  46.3335389  34.1124734
  67.0881376  45.8411768  34.8057590  68.2784503  45.7908357  33.8716809
  64.9750258  41.8773398  36.1847035  64.3530267  41.2144103  35.8849263
  65.6455125  41.9034530  35.5020683  65.0474786  30.3555186  45.7779541
  65.0962941  31.2317309  45.3957311  65.5897300  29.8132579  45.2051185
  64.5363765  40.4277322  29.6605496  64.6851885  41.1112786  29.0072169
  65.3430209  40.4082412  30.1754952  67.2774074  31.1086559  42.5325900
  66.4077384  31.4020125  42.2608489  67.5133555  31.6927004  43.2533164
  62.2916398  36.4542499  30.6666565  62.0462440  35.5504829  30.8646775
  62.4612313  36.4559650  29.7246043  69.9813108  27.3266176  40.0491320
  70.4995052  28.0627203  39.7237809  69.6268241  27.6330169  40.8838080
  61.5612046  32.1870857  28.1652726  60.8681291  32.2615212  27.5092762
  61.3163798  31.4231201  28.6874243  68.0359171  42.9225452  27.1317243
  67.4633138  43.5415639  26.6787715  68.6091964  43.4724814  27.6657165
  68.4205969  34.2586265  24.4733296  69.3665074  34.1292473  24.5421714
  68.0420214  33.5200927  24.9502724  68.3044662  38.3104011  45.9333953
  69.2247671  38.4882610  46.1273999  68.2694245  37.3660056  45.7813652
  66.6048886  32.1836241  24.4088181  65.6980342  31.8869354  24.4850895
  66.8824867  31.8866059  23.5422467  57.5226827  33.5042605  34.8587227
  57.2029611  32.6507913  34.5661601  56.9760255  33.7191183  35.6145195
  61.3006734  36.2205046  38.5756734  61.5192744  37.1522153  38.5944768
  61.7132508  35.8613020  39.3611538  68.2210952  26.7273131  30.5632422
  67.4111680  26.3820216  30.9387668  68.9095369  26.4180675  31.1520034
  70.1501500  25.8051178  32.1856719  70.7032539  26.2246631  32.8446742
  70.3871587  24.8786926  32.2279675  66.1734600  31.7938251  47.9659483
  66.0731326  32.7432608  47.8971574  65.9556142  31.4656490  47.0935553
  65.3747671  29.0423176  24.5500160  66.2366835  29.3678075  24.8095978
  65.5598015  28.2554672  24.0373226  66.0365870  35.2235390  46.7824545
  65.5532951  36.0235750  46.9888434  66.1226809  35.2343335  45.8291989
  59.3051829  37.0563770  34.7046364  59.2822517  37.1551457  33.7528247
  59.6152466  37.9028921  35.0263530  62.5538589  37.6841041  41.3863776
  63.3731478  38.1785120  41.4098613  62.8275397  36.7673009  41.3581344
  60.3189436  44.6559544  35.8363176  60.1843904  43.8959945  35.2701174
  59.9021498  45.3800444  35.3691965  63.4758562  45.5528861  36.0481619
  63.3590946  46.4974294  35.9460309  62.6551008  45.2502423  36.4367418
  66.3277114  26.2819220  27.8379869  66.3155784  27.2261059  27.9948140
  67.2200536  26.0989365  27.5439330  64.5013076  46.2057123  39.2637547
  65.4040323  46.2380734  39.5804042  64.2750446  45.2757574  39.2783883
  66.2566678  44.9588110  35.9247626  65.3062309  44.9589972  35.8111998
  66.5599164  44.2120844  35.4083661  70.1429233  22.8761996  32.0925806
  69.3761629  22.3220483  32.2382488  70.5539938  22.9483865  32.9539958
  62.1470994  29.1646792  46.1830987  63.0102456  28.8083597  46.3934312
  61.5736405  28.8260687  46.8706392  69.0054428  48.1909029  38.1716623
  69.2562466  49.0756039  38.4374199  69.5413976  48.0113631  37.3991715
  69.6363470  52.3400021  31.8634099  70.4738692  52.7497029  31.6467807
  69.8141737  51.3999463  31.8334293  69.6589641  49.6790736  32.5344833
  69.4614041  49.0860097  31.8095899  69.1036305  49.3742947  33.2520771
  66.2189472  51.3640932  34.7012578  66.9060512  51.0502662  34.1133593
  66.0637601  52.2682296  34.4279829  65.7957448  49.4441525  36.9730045
  65.8341548  48.9105116  37.7667163  65.2897741  48.9176731  36.3541022
  69.4266026  48.1705627  30.0483977  69.7219467  47.2616306  29.9951030
  68.5254061  48.1493367  29.7264979  69.6139844  50.8403523  39.1908810
  69.0693312  51.6163331  39.3229085  70.4919194  51.1874327  39.0327932
  70.4005866  49.9673419  42.0838967  69.6587602  50.1156054  42.6703598
  70.0798610  50.2281685  41.2205717  69.0471085  55.7725174  35.0738295
  68.2102993  55.3447349  34.8922297  69.0194730  55.9657618  36.0109087
  68.3620581  48.8334522  34.8587227  68.0423366  47.9799831  34.5661601
  67.8154009  49.0483100  35.6145195  68.2308841  52.4537434  36.8280349
  67.5372313  52.0391387  36.3150303  68.9781832  52.4957970  36.2313768
  70.1445584  52.3855688  34.7046364  70.1216272  52.4843375  33.7528247
  70.4546220  53.2320838  35.0263530  68.6467258  47.3471093  42.0855973
  69.2926122  46.8370047  42.5743198  68.4384409  48.0839774  42.6599398
  54.2659279   7.4832063  18.5186371  54.1883309   8.4339888  18.5974851
  53.6620923   7.1377936  19.1761297  52.9253245   4.9933584  25.8952931
  53.4760671   4.8650647  25.1229925  52.0864721   5.2928473  25.5447824
  57.3385023   7.0828094  15.8894712  57.5136779   6.6116137  16.7040335
  56.6517811   7.7093860  16.1175973  51.9046109  10.2317457  22.6634573
  52.1442707  10.8635981  23.3413591  51.0615305   9.8805497  22.9499932
  56.4173971   6.0396579  25.0676077  56.3444142   6.8451551  25.5795381
  55.9751364   6.2388545  24.2424098  52.3790941   6.2565459  19.9933351
  51.7101316   6.7411587  19.5097391  52.2403811   6.5034680  20.9076730
  56.5196209   8.2909203  26.5916009  57.0714517   8.4540824  27.3565095
  56.8602403   8.8813641  25.9196034  56.6882633   8.0105594  20.8370040
  56.2487623   7.5181973  21.5302897  57.4390750   7.4678562  20.5962116
  49.1674972   4.2017135  20.8394668  49.9932992   3.9020907  20.4593312
  48.8169024   3.4324757  21.2884457  49.4795683   6.3329749  22.5608483
  49.3450151   5.5730150  21.9946481  49.0627745   7.0570649  22.0937272
  52.6364809   7.2299066  22.7726926  52.5197193   8.1744499  22.6705616
  51.8157255   6.9272628  23.1612725  53.6619323   7.8827328  25.9882854
  54.5646569   7.9150939  26.3049349  53.4356693   6.9527779  26.0029190
  55.4172925   6.6358315  22.6492933  54.4668556   6.6360176  22.5357305
  55.7205411   5.8891049  22.1328967  67.9615324  12.4246281  23.6500220
  67.6233836  12.3087346  22.7620755  68.8305093  12.0237446  23.6301226
  63.8202140  14.2781758  19.6397111  63.2567005  14.1871695  18.8713398
  63.7054535  13.4581662  20.1199603  68.4435107  13.5781133  29.6086425
  68.4323748  13.1833931  28.7366929  68.6055747  12.8447206  30.2020197
  61.3666572  15.7732949  22.4781331  62.1587864  15.4323774  22.0627630
  61.6063222  15.8827924  23.3983484  63.3257326  15.0341863  15.3498710
  64.0988202  14.4870850  15.2111586  63.6782725  15.8986112  15.5613171
  65.1642369  16.3618245  28.5565609  64.8732235  17.2663876  28.4412275
  65.7999353  16.4034772  29.2709679  66.0898575  13.7395093  25.1466969
  66.6862148  13.5151116  24.4323932  66.1473547  12.9979839  25.7492417
  67.7251433  12.5572782  18.8888224  67.3609641  12.0303403  19.6001145
  68.5818549  12.1671251  18.7154709  70.1232254  16.0479660  25.5515403
  69.8232977  16.9504699  25.4431210  69.7783313  15.7811844  26.4036556
  63.5744735  12.4993457  21.5852107  62.6495232  12.3669671  21.7929799
  63.8229148  13.2787676  22.0822050  60.9353546  12.1426731  22.4195896
  61.0645927  12.3961210  23.3335308  60.2550997  12.7354439  22.1000551
  65.1053033  22.8123981  18.5186371  65.0277063  23.7631806  18.5974851
  64.5014677  22.4669853  19.1761297  67.5970263   9.9851846  31.1747737
  66.8203597  10.5445766  31.1650602  68.2360826  10.4708629  31.6962608
  65.8516636  12.7937300  30.7365704  66.5931320  13.3322343  30.4600528
  65.1453621  13.4203588  30.8937256  67.2028752  15.2342039  20.3540240
  67.6667097  15.5129742  19.5644862  66.9385550  14.3325483  20.1713331
  64.0952833  14.7813520  23.2920003  64.6654190  15.2100789  22.6537488
  64.6860945  14.4996105  23.9904189  66.1397638  11.3565191  17.1629805
  66.8421681  11.8086235  17.6303731  65.8078266  10.7149010  17.7909698
  64.5877999   9.9476948  31.5381014  63.9576660  10.6293229  31.7716411
  64.4814087   9.8360029  30.5934153  59.8822972   9.6148744  22.4646939
  59.0922026   9.8706272  21.9887049  60.3734219  10.4297082  22.5698979
  61.8337717   9.9793323  19.4230415  61.0368880  10.0912017  19.9413911
  61.6063309  10.3179975  18.5571306  67.6643385  16.5038026  27.3712930
  67.7287817  16.9658433  28.2071102  66.9554309  15.8735391  27.4995240
  58.1660675   9.8679234  24.8961929  58.4168713  10.7526244  25.1619505
  58.7020223   9.6883836  24.1237021  67.3791402  18.1706134  17.2391910
  67.2437077  19.0157669  17.6676758  67.9201215  18.3725411  16.4757844
  60.8320800  15.6881572  17.8119835  61.3445320  16.4824822  17.9625400
  61.4843513  14.9907862  17.7453437  62.6415684  18.8047328  19.8942589
  62.8182313  19.7265293  19.7063572  63.4372518  18.4905747  20.3236968
  61.9268041  10.8511960  29.7704752  61.8121556   9.9497217  30.0711851
  61.0712559  11.0975657  29.4189568  69.0059879  18.7929700  31.3692252
  68.5623733  18.0066079  31.0513157  69.6677092  18.9808851  30.7036143
  63.7647000  20.3225502  25.8952931  64.3154425  20.1942565  25.1229925
  62.9258476  20.6220391  25.5447824  67.5614171  16.5876630  30.2397162
  68.0942508  15.8264918  30.0096470  67.0328252  16.2950281  30.9821316
  58.7969717  14.0170226  18.5879406  59.6344939  14.4267234  18.3713114
  58.9747984  13.0769668  18.5579600  68.9266884  15.7162622  17.7515974
  68.3988245  14.9815382  17.4389211  68.4254386  16.4937298  17.5055942
  58.8195888  11.3560941  19.2590139  58.6220287  10.7630302  18.5341206
  58.2642552  11.0513152  19.9766078  66.7992611  11.2484048  21.3784732
  66.8541221  10.2957884  21.3027209  65.9883813  11.4043487  21.8626031
  64.7384971   9.8661108  19.1375111  63.9252837  10.1655278  19.5440303
  65.2343965   9.4716796  19.8549594  66.8893549  19.8618864  21.0709376
  66.8469728  20.0879711  20.1417908  67.8056248  19.6282239  21.2195177
  65.0059350  16.7381894  20.8671339  65.7999948  16.2432214  20.6653914
  64.2951042  16.2099757  20.5039044  69.8254194  19.1199989  25.2183706
  69.8791217  19.6890925  25.9861422  68.9568976  19.2901874  24.8537743
  61.3142113  10.8824975  16.9431091  60.3839701  10.8209431  17.1601054
  61.4099585  10.3600928  16.1467733  62.7052588   8.8217545  26.7008158
  63.3775641   8.6134907  26.0520807  61.8782374   8.6239631  26.2613390
  68.7842294  13.2860251  26.7770638  69.7134354  13.4371411  26.6039606
  68.3633324  13.3744272  25.9219285  67.5830626  17.3110915  24.5469176
  67.4441712  16.9429700  25.4195114  66.7945222  17.8258555  24.3753134
  68.1778778  22.4120012  15.8894712  68.3530534  21.9408055  16.7040335
  67.4911566  23.0385778  16.1175973  69.1335841  16.6892518  21.9358014
  68.7985674  16.6493288  22.8315664  68.6339787  16.0237234  21.4628424
  63.1080085  12.0960148  27.4610595  62.9699883  11.3640387  28.0622134
  64.0185008  12.0069048  27.1794783  65.7362386  11.8080108  26.9494274
  66.4462004  11.1673300  26.9080893  65.6931694  12.0593002  27.8720455
  64.4491320   8.7945325  28.7689914  63.9128677   8.3436064  29.4211510
  63.8608028   8.9291234  28.0260378  62.7439863  25.5609375  22.6634573
  62.9836461  26.1927899  23.3413591  61.9009060  25.2097415  22.9499932
  55.3795719  13.0411137  21.4257885  56.0666759  12.7272867  20.8378900
  55.2243847  13.9452501  21.1525136  60.1830441   7.9301333  25.8542908
  60.0988630   7.3227003  25.1193318  59.3613147   8.4210351  25.8552405
  67.2567725  21.3688497  25.0676077  67.1837897  22.1743469  25.5795381
  66.8145118  21.5680463  24.2424098  67.0457505  20.6060267  18.5778898
  66.2625027  21.1481947  18.6717123  67.7450250  21.1234247  18.9773139
  69.7166409  21.2675331  27.2234235  70.4294381  21.9022796  27.1510137
  69.2256437  21.3639197  26.4074237  64.7678322  19.0169775  28.0439806
  65.4687782  19.6506258  28.1969200  64.2973437  19.3584506  27.2835445
  69.5286782  21.6074075  19.9720527  69.7109176  20.7895731  20.4348279
  70.3519768  21.8241768  19.5345417  69.8628947  20.5342260  17.2335575
  70.3916714  20.0234715  16.6205737  70.1257167  20.2184791  18.0981108
  68.6167181  12.3134193  32.3558393  67.9407818  12.2128322  33.0260769
  69.4394815  12.1573407  32.8194391  60.3646040  18.5506130  24.9770909
  60.9499477  17.8049818  25.1098813  60.1670879  18.8610086  25.8607573
  63.2184695  21.5857377  19.9933351  62.5495071  22.0703505  19.5097391
  63.0797565  21.8326598  20.9076730  54.9563695  11.1211730  23.6975352
  54.9947794  10.5875321  24.4912470  54.4503988  10.5946935  23.0786329
  67.3589964  23.6201121  26.5916009  67.9108272  23.7832742  27.3565095
  67.6996157  24.2105558  25.9196034  58.5872272   9.8475832  16.7729283
  58.8825714   8.9386510  16.7196337  57.6860308   9.8263572  16.4510286
  62.1166519   7.9231829  22.7556832  61.3953105   8.5367796  22.6164305
  62.9059775   8.4589593  22.6773478  69.5639693  19.1644832  21.4063594
  69.4164655  18.2361540  21.5871164  70.3893186  19.1864923  20.9220669
  64.3000429   9.9768383  22.9766456  64.1545009  10.2908686  23.8690737
  63.8225632  10.5953284  22.4237354  58.7746091  12.5173728  25.9154117
  58.2299559  13.2933536  26.0474391  59.6525441  12.8644532  25.7573238
  59.5612113  11.6443624  28.8084274  58.8193849  11.7926259  29.3948904
  59.2404857  11.9051890  27.9451023  67.5055775  21.1859602  28.6064664
  67.8142902  20.9408749  29.4787363  68.3031257  21.3906241  28.1183534
  67.5276387  23.3397512  20.8370040  67.0881378  22.8473891  21.5302897
  68.2784504  22.7970480  20.5962116  60.0068726  19.5309053  20.8394668
  60.8326746  19.2312825  20.4593312  59.6562778  18.7616675  21.2884457
  64.9750259  18.8835521  22.9092342  64.3530269  18.2206226  22.6094570
  65.6455126  18.9096653  22.2265990  58.2077331  17.4495379  21.7983602
  57.3709240  17.0217554  21.6167603  58.1800977  17.6427823  22.7354393
  64.5363766  17.4339444  16.3850803  64.6851887  18.1174909  15.7317475
  65.3430210  17.4144534  16.9000258  62.2916399  13.4604622  17.3911871
  62.0462441  12.5566952  17.5892082  62.4612314  13.4621772  16.4491349
  61.5612047   9.1932979  14.8898033  60.8681292   9.2677334  14.2338069
  61.3163799   8.4293323  15.4119550  68.0359172  19.9287575  13.8562550
  67.4633139  20.5477762  13.4033022  68.6091966  20.4786936  14.3902472
  68.3044663  15.3166134  32.6579259  69.2247672  15.4944733  32.8519306
  68.2694246  14.3722179  32.5058959  57.5226828  10.5104727  21.5832534
  57.2029612   9.6570035  21.2906908  56.9760256  10.7253305  22.3390501
  61.3006735  13.2267168  25.3002041  61.5192745  14.1584276  25.3190074
  61.7132509  12.8675143  26.0856844  57.3915088  14.1307639  23.5525656
  56.6978559  13.7161592  23.0395610  58.1388079  14.1728175  22.9559075
  66.0365871  12.2297513  33.5069851  65.5532953  13.0297873  33.7133740
  66.1226810  12.2405458  32.5537295  59.3051830  14.0625893  21.4291671
  59.2822519  14.1613580  20.4773554  59.6152467  14.9091043  21.7508837
  61.9639208  16.1202048  25.5438285  62.9182462  16.0885990  25.4768217
  61.7651732  15.6592671  26.3588511  62.5538590  14.6903164  28.1109083
  63.3731479  15.1847242  28.1343920  62.8275398  13.7735132  28.0826650
  60.3189437  21.6621667  22.5608483  60.1843905  20.9022068  21.9946481
  59.9021499  22.3862567  22.0937272  63.4758563  22.5590984  22.7726926
  63.3590947  23.5036417  22.6705616  62.6551009  22.2564546  23.1612725
  57.8073505   9.0241297  28.8101280  58.4532368   8.5140251  29.2988505
  57.5990656   9.7609979  29.3844705  64.5013077  23.2119246  25.9882854
  65.4040324  23.2442856  26.3049349  64.2750447  22.2819697  26.0029190
  66.2566679  21.9650233  22.6492933  65.3062310  21.9652094  22.5357305
  66.5599165  21.2182967  22.1328967  69.0054429  25.1971152  24.8961929
  69.2562468  26.0818162  25.1619505  69.5413978  25.0175753  24.1237021
  69.6363471  29.3462144  18.5879406  70.4738693  29.7559152  18.3713114
  69.8141739  28.4061586  18.5579600  69.6589642  26.6852859  19.2590139
  69.4614042  26.0922220  18.5341206  69.1036306  26.3805069  19.9766078
  66.2189473  28.3703054  21.4257885  66.9060513  28.0564784  20.8378900
  66.0637602  29.2744419  21.1525136  65.7957449  26.4503648  23.6975352
  65.8341549  25.9167238  24.4912470  65.2897742  25.9238853  23.0786329
  69.4266027  25.1767750  16.7729283  69.7219468  24.2678428  16.7196337
  68.5254063  25.1555489  16.4510286  69.6139845  27.8465645  25.9154117
  69.0693313  28.6225453  26.0474391  70.4919195  28.1936450  25.7573238
  70.4005867  26.9735542  28.8084274  69.6587603  27.1218177  29.3948904
  70.0798611  27.2343807  27.9451023  69.0471086  32.7787297  21.7983602
  68.2102994  32.3509471  21.6167603  69.0194731  32.9719740  22.7354393
  68.3620582  25.8396645  21.5832534  68.0423367  24.9861953  21.2906908
  67.8154011  26.0545223  22.3390501  68.2308842  29.4599556  23.5525656
  67.5372314  29.0453509  23.0395610  68.9781833  29.5020093  22.9559075
  70.1445585  29.3917810  21.4291671  70.1216273  29.4905497  20.4773554
  70.4546221  30.2382961  21.7508837  68.6467259  24.3533215  28.8101280
  69.2926123  23.8432169  29.2988505  68.4384410  25.0901897  29.3844705
   6.1163087  35.4656732  63.5402772   6.7541497  35.3463480  62.8366112
   5.9983930  36.4137576  63.5990724   2.9252794  35.4184161  63.4764297
   2.5871305  35.3025225  62.5884832   3.7942562  35.0175326  63.4565303
   4.3639168  40.9390605  54.7775653   3.7127148  41.5244685  54.3909666
   5.1583531  41.4696800  54.8370690   5.6704356  33.1908186  60.6155980
   6.4567445  32.7727609  60.2646397   5.9343060  34.0954278  60.7837628
   5.8414433  38.6281037  55.3144637   5.2060266  38.7015663  56.0265541
   5.5111840  39.2174635  54.6363716  11.0712783  33.1283419  61.5188959
  11.8037955  32.5582636  61.7526788  10.3152139  32.7405020  61.9595464
   2.6888903  35.5510661  58.7152301   2.3247110  35.0241282  59.4265222
   3.5456019  35.1609130  58.5418786   2.3294390  30.5800561  53.7113649
   2.4968792  31.4480797  54.0784121   2.1391559  30.7427842  52.7874939
   8.4866867  31.5600080  63.0576917   7.5783744  31.4915488  62.7635678
   8.4354463  32.0372025  63.8858743   2.3083611  33.0358218  54.6960316
   2.1883236  33.4815269  55.5345797   1.6136199  33.3843536  54.1373854
   8.0068677  33.5079691  55.5240650   8.9186533  33.7407078  55.3488348
   7.4978324  34.0916736  54.9615729   6.6138259  38.4905510  62.9154232
   5.9847122  38.6551224  62.2130300   6.2263921  38.9047119  63.6865196
  10.4927491  39.4259948  60.2698596   9.8078529  39.8058849  59.7195629
  10.5771340  40.0355274  61.0030543   7.7478423  37.0719907  66.8693939
   7.9595318  37.7151667  66.1928320   7.7008171  36.2382223  66.4015869
   2.1666221  38.2279918  60.1804317   2.6304567  38.5067621  59.3908939
   1.9023019  37.3263362  59.9977408   1.1035107  34.3503070  56.9893882
   1.8059150  34.8024114  57.4567808   0.7715736  33.7086889  57.6173775
   8.8624251  39.9491862  65.0416296   9.6841694  39.5472049  64.7598978
   8.8586653  39.8460096  65.9932412  16.9530244  36.2930611  61.3901268
  16.1993952  35.7238009  61.2345272  17.0877785  36.2593275  62.3371903
   2.3428872  41.1644013  57.0655987   2.2074546  42.0095549  57.4940835
   2.8838684  41.3663291  56.3021921   5.6571618  34.6783186  54.1027316
   5.1418241  35.4487790  54.3415703   5.3848926  34.0048322  54.7260377
   3.2418729  29.5232887  59.1612554   2.3860325  29.1339737  58.9818193
   3.6545681  29.6024847  58.3012340  10.6305892  37.4315541  56.0380489
   9.8535335  37.0926700  55.5935651  11.3097373  37.4368164  55.3635454
   5.4457921  32.5510278  55.9287097   5.1408057  32.8656427  56.7797240
   6.3988363  32.6291698  55.9714430   3.8904353  38.7100501  57.5780051
   3.3625715  37.9753261  57.2653288   3.3891856  39.4875178  57.3320019
   8.8697199  36.9049522  62.6947097   8.2120873  37.5948783  62.7827226
   9.6737598  37.2945954  63.0381084   7.6802658  35.2593894  60.7451039
   8.1934540  35.8923886  61.2472749   8.3303882  34.6595090  60.3794399
   2.0356953  36.5280712  50.5815024   1.1284015  36.2969965  50.7806173
   2.5327985  35.7318331  50.7689006   4.9425032  45.2378219  53.5011710
   4.2686731  45.5409915  54.1096668   5.3290854  46.0407299  53.1517167
   4.1583489  32.7343350  62.9909380   3.2406050  32.9558297  62.8331068
   4.5743632  32.8089660  62.1321087   4.9418536  34.1334766  58.1212060
   5.6890355  34.6456163  57.8119182   5.2110126  33.8118818  58.9816453
   3.2145187  36.6293306  55.1039014   2.3056406  36.3452339  55.2011484
   3.2440270  37.0492385  54.2442321   8.4464454  40.2399896  58.8730182
   7.9926781  39.3990806  58.9295372   7.8158421  40.8761294  59.2104962
   7.3897374  31.1691882  60.1030849   6.6520130  30.6569268  60.4341092
   7.6424147  30.7292264  59.2914126   6.8897393  42.0776393  59.8080000
   7.1820368  42.6381450  59.0892365   7.3996014  42.3704954  60.5633159
   1.7630081  34.2421927  61.2048809   1.8178690  33.2895763  61.1291286
   0.9521283  34.3981366  61.6890108   2.9121274  38.1702050  52.4427093
   2.4740704  37.4537909  51.9832730   3.6531715  38.3978165  51.8812184
   1.8531018  42.8556744  60.8973453   1.8107197  43.0817590  59.9681985
   2.7693717  42.6220118  61.0459254  11.0294389  36.4459247  58.5003411
  10.8912288  36.6360843  57.5724600  10.6730608  37.2078630  58.9571462
  11.0563769  38.5135774  63.5114683  11.4900275  38.4211063  64.3597737
  11.7695349  38.4893275  62.8734699  11.9179318  38.5559475  66.0447568
  12.1115208  39.4605285  66.2906843  11.8179936  38.0966894  66.8786153
   3.1416247  45.4057891  55.7158789   3.3168003  44.9345934  56.5304412
   2.4549035  46.0323657  55.9440050   4.0973310  39.6830397  61.7622091
   3.7623143  39.6431167  62.6579741   3.5977256  39.0175113  61.2892501
   7.0332502  37.0286432  52.0359150   6.4161673  36.3033260  51.9392203
   6.5648990  37.7895792  51.6926225   8.6904041  39.7024924  67.9278910
   7.8030820  39.3650846  68.0505309   9.2602592  38.9707955  68.1647676
   2.0094974  43.5998146  58.4042975   1.2262496  44.1419827  58.4981200
   2.7087719  44.1172126  58.8037216   5.3191624  29.4092776  61.0477180
   5.8160324  28.6562738  60.7278251   4.5478606  29.4457092  60.4820390
  13.1721381  35.1133141  62.6895472  13.1611258  35.9957857  62.3189405
  12.3038761  34.7604692  62.4950009   6.4021405  38.1664463  58.6215604
   5.4677683  38.2865926  58.4520308   6.5798073  37.2636930  58.3575614
   1.9026593  31.5510159  60.7748865   1.5324380  30.9981199  61.4629771
   2.3985685  30.9468292  60.2223865   9.7893956  34.0081782  59.1565638
  10.2554408  34.8409774  59.0825941  10.2401457  33.5426764  59.8610896
   7.8570187  40.3525604  56.1551790   8.1330031  40.2382198  57.0645664
   6.9874686  39.9543088  56.1163963   7.5317077  34.5652261  65.6956433
   6.8788528  34.8128169  65.0408886   7.9097457  33.7516399  65.3618911
   4.4924251  44.6011954  59.7984604   4.6746646  43.7833610  60.2612356
   5.3157237  44.8179647  59.3609494   4.8266417  43.5280140  57.0599652
   5.3554183  43.0172594  56.4469814   5.0894636  43.2122670  57.9245185
   7.5230729  42.3629995  65.0323319   6.5761064  42.2435347  64.9601645
   7.8713502  41.4752493  65.1149580   4.5277162  42.1582712  61.2327671
   4.3802125  41.2299419  61.4135241   5.3530656  42.1802802  60.7484746
   8.1311284  42.9811270  62.3192544   9.0557832  42.7754132  62.1816995
   7.9626587  42.7327672  63.2281885   4.5238677  30.0120549  56.2259788
   4.7402291  30.8945187  55.9248616   4.0432744  29.6206763  55.4965430
   7.9206600  43.4996938  57.6754635   8.0943478  42.9343360  56.9228488
   8.4135491  44.2997833  57.4934125  13.7745991  36.2633361  59.2944935
  14.2177137  35.5140686  58.8964058  12.8972502  36.2543497  58.9118667
   8.9081773  42.8163702  54.7751533   9.6032677  43.4370395  54.9938848
   9.2504923  41.9659053  55.0503911  10.8073196  40.2663408  56.3038864
  11.3324520  40.6050681  55.5788184  10.7195548  39.3310423  56.1201999
  12.1183174  40.1685719  69.1664812  11.8267982  40.5315700  70.0028273
  11.5055305  39.4552728  68.9878144  13.3178856  37.7338599  61.6867382
  14.1525747  38.1728403  61.8504943  13.4537985  37.2577252  60.8675628
  10.3670362  35.2918334  67.6344870  10.8424484  35.4845980  66.8263722
   9.4435927  35.3477520  67.3888254   2.9996641  42.9225454  53.6826627
   2.4270608  43.5415641  53.2297099   3.5729435  43.4724816  54.2166549
   6.2193901  43.2062604  54.8135209   7.1524574  43.1408166  55.0168085
   6.1317114  44.0418871  54.3549742   8.8481918  42.5228474  51.7739157
   8.7695549  42.1888338  52.6674915   9.6691584  43.0150242  51.7730629
  11.5460109  35.3890214  64.9815475  11.5136429  34.4506214  65.1675159
  12.1560732  35.4674250  64.2481300   3.3843440  34.2586267  51.0242679
   4.3302544  34.1292475  51.0931098   3.0057685  33.5200929  51.5012108
  11.6954597  32.1801257  65.0273759  11.1793646  31.3959714  64.8403687
  12.5794546  31.8519974  65.1920278   9.3565324  25.9242273  60.9869571
   9.1590145  25.6157361  61.8712903   9.9665030  26.6503912  61.1167501
  17.3636659  36.4506221  64.1221512  18.0940047  36.1891509  64.6829216
  16.7543604  35.7134942  64.1623580  15.4451956  34.5914083  64.7195963
  14.7185119  34.4570048  64.1112455  15.0299243  34.8990912  65.5252681
   1.5686357  32.1836243  50.9597565   0.6617812  31.8869356  51.0360278
   1.8462338  31.8866061  50.0931851   3.1848423  26.7273133  57.1141806
   2.3749151  26.3820218  57.4897052   3.8732839  26.4180676  57.7029418
   5.1138971  25.8051180  58.7366103   5.6670009  26.2246633  59.3956126
   5.3509057  24.8786928  58.7789059   8.4917778  27.9151705  58.2444767
   7.9116447  28.5736509  57.8622819   8.2253711  27.0929049  57.8332184
   6.9421344  27.3156762  60.4466087   7.4421123  27.4273297  59.6380406
   7.5856952  27.0117815  61.0866896   7.2742656  30.0751795  57.3001115
   6.3868511  30.3601446  57.0821310   7.6896645  29.9145558  56.4528392
  10.6257192  30.0998316  61.0155454  11.4017582  30.5894769  61.2880071
   9.9005326  30.5256370  61.4727324  13.0629751  30.8125935  62.0729395
  13.6574242  30.5721671  61.3622703  13.1356334  30.0933066  62.7002931
   6.4185869  39.8396470  51.3949135   7.1221720  40.0446472  52.0106791
   5.6948518  40.4073232  51.6598219   7.2483680  35.5906331  57.5151405
   7.1918881  36.0474882  56.6759038   7.8012022  34.8297016  57.3374248
  11.0588486  31.3796063  58.3401525  10.8025420  30.9792699  59.1709733
  10.4341354  32.0939857  58.2151664  15.3700823  34.1192136  60.8472816
  14.8100381  34.1885325  61.6204378  14.7644327  33.9433121  60.1272312
   8.3272567  40.2778999  53.4447595   9.1618171  39.8460197  53.2625070
   8.1656910  40.1061013  54.3724490   7.9818459  36.7811112  54.8103935
   7.9267263  36.6155384  53.8692379   7.3564514  37.4887145  54.9666124
   1.2914584  26.2819221  54.3889253   1.2793254  27.2261061  54.5457524
   2.1838006  26.0989367  54.0948714  16.9556842  50.7948650  63.5402772
  17.5935252  50.6755397  62.8366112  16.8377685  51.7429494  63.5990724
  13.7646548  50.7476078  63.4764297  13.4265060  50.6317143  62.5884832
  14.6336316  50.3467243  63.4565303   9.6233364  52.6011555  59.4661188
   9.0598229  52.5101492  58.6977475   9.5085759  51.7811459  59.9463680
  15.2032923  56.2682522  54.7775653  14.5520902  56.8536603  54.3909666
  15.9977285  56.7988717  54.8370690   9.1288550  53.3571659  55.1762787
   9.9019426  52.8100647  55.0375663   9.4813949  54.2215909  55.3877248
  11.4654828  49.5164326  52.8081237  11.7180348  48.9945847  52.0464700
  10.5279387  49.3530471  52.9107920  16.5098110  48.5200104  60.6155980
  17.2961200  48.1019527  60.2646397  16.7736815  49.4246196  60.7837628
  16.6808188  53.9572954  55.3144637  16.0454021  54.0307581  56.0265541
  16.3505594  54.5466553  54.6363716  21.9106538  48.4575337  61.5188959
  22.6431709  47.8874554  61.7526788  21.1545893  48.0696938  61.9595464
  11.1851116  51.4192432  55.0105612  11.0687374  50.7437335  55.6786696
  11.2953376  50.9324805  54.1937765  13.5282657  50.8802579  58.7152301
  13.1640864  50.3533200  59.4265222  14.3849773  50.4901048  58.5418786
  19.4331958  42.1696911  65.9783567  19.1015283  43.0392322  65.7544782
  18.8377571  41.8533195  66.6577598  13.1688144  45.9092478  53.7113649
  13.3362547  46.7772715  54.0784121  12.9785313  46.0719760  52.7874939
   9.3775959  50.8223254  61.4116184   8.4526455  50.6899468  61.6193876
   9.6260372  51.6017473  61.9086127  19.3260621  46.8891997  63.0576917
  18.4177499  46.8207406  62.7635678  19.2748217  47.3663942  63.8858743
  13.1477365  48.3650136  54.6960316  13.0276990  48.8107187  55.5345797
  12.4529953  48.7135454  54.1373854  21.1922268  45.0908436  64.8354791
  20.5496648  45.3840969  64.1894586  20.6877196  44.9761356  65.6407988
  18.8462431  48.8371609  55.5240650  19.7580287  49.0698996  55.3488348
  18.3372078  49.4208653  54.9615729  13.4834269  48.1968844  66.5335500
  14.3295464  48.6208257  66.6770149  13.4232907  47.5402468  67.2274063
  17.4532014  53.8197427  62.9154232  16.8240876  53.9843142  62.2130300
  17.0657676  54.2339037  63.6865196  21.3321245  54.7551865  60.2698596
  20.6472284  55.1350767  59.7195629  21.4165095  55.3647192  61.0030543
  16.6333714  45.8573212  68.1916674  16.3894646  46.6115272  67.6550949
  16.9093645  46.2358560  69.0263921  18.5872177  52.4011824  66.8693939
  18.7989072  53.0443584  66.1928320  18.5401925  51.5674141  66.4015869
  16.1898406  45.0129645  63.7730511  15.3282885  45.3110899  64.0647249
  16.2160841  45.2300044  62.8411544  13.0059975  53.5571836  60.1804317
  13.4698321  53.8359539  59.3908939  12.7416774  52.6555280  59.9977408
  11.9428862  49.6794988  56.9893882  12.6452905  50.1316032  57.4567808
  11.6109490  49.0378807  57.6173775  19.7018005  55.2783780  65.0416296
  20.5235449  54.8763967  64.7598978  19.6980408  55.1752014  65.9932412
   7.6368941  48.3023120  59.2494492   6.8400104  48.4141814  59.7677988
   7.4094533  48.6409772  58.3835383  27.7923998  51.6222528  61.3901268
  27.0387706  51.0529926  61.2345272  27.9271539  51.5885193  62.3371903
  13.1822626  56.4935931  57.0655987  13.0468301  57.3387466  57.4940835
  13.7232439  56.6955208  56.3021921   6.6352024  54.0111369  57.6383912
   7.1476544  54.8054619  57.7889477   7.2874736  53.3137659  57.5717514
  16.5315090  40.0166492  65.5954881  16.1879359  40.9068134  65.5193991
  16.8994052  39.8268150  64.7324466  16.4965372  50.0075104  54.1027316
  15.9811996  50.7779708  54.3415703  16.2242681  49.3340240  54.7260377
  14.0812483  44.8524804  59.1612554  13.2254080  44.4631655  58.9818193
  14.4939435  44.9316765  58.3012340  15.6111630  42.3871148  63.5604114
  15.1076426  42.3501283  62.7471919  15.9042237  43.2963890  63.6200771
  11.8554516  42.4709877  62.5670296  12.7207513  42.2752686  62.2076185
  11.9232025  42.2420229  63.4939652  21.4699647  52.7607458  56.0380489
  20.6929089  52.4218618  55.5935651  22.1491128  52.7660081  55.3635454
  16.2851676  47.8802196  55.9287097  15.9801811  48.1948345  56.7797240
  17.2382118  47.9583616  55.9714430  14.7298107  54.0392419  57.5780051
  14.2019469  53.3045179  57.2653288  14.2285610  54.8167095  57.3320019
  19.7090953  52.2341439  62.6947097  19.0514628  52.9240701  62.7827226
  20.5131353  52.6237871  63.0381084   9.4616835  44.7012085  59.9386663
  10.0360587  44.4787267  59.2059855  10.0487817  44.7700780  60.6915264
  18.5196412  50.5885812  60.7451039  19.0328294  51.2215804  61.2472749
  19.1697636  49.9887008  60.3794399   9.7886422  46.7316546  53.9582548
   8.9523734  47.0691233  54.2791823   9.6491192  46.5965526  53.0209685
  11.7639503  41.5753334  58.6661732  11.1103915  41.2602351  58.0418347
  11.7219977  40.9529075  59.3921555  12.8750708  51.8572629  50.5815024
  11.9677769  51.6261883  50.7806173  13.3721740  51.0610248  50.7689006
  15.7818787  60.5670136  53.5011710  15.1080485  60.8701833  54.1096668
  16.1684608  61.3699217  53.1517167  14.9977243  48.0635268  62.9909380
  14.0799804  48.2850215  62.8331068  15.4137387  48.1381578  62.1321087
  15.7812291  49.4626683  58.1212060  16.5284110  49.9748081  57.8119182
  16.0503880  49.1410736  58.9816453  14.0538941  51.9585224  55.1039014
  13.1450160  51.6744257  55.2011484  14.0834025  52.3784303  54.2442321
  19.2858208  55.5691814  58.8730182  18.8320536  54.7282723  58.9295372
  18.6552175  56.2053212  59.2104962  18.2291128  46.4983800  60.1030849
  17.4913885  45.9861186  60.4341092  18.4817902  46.0584181  59.2914126
  17.7291148  57.4068310  59.8080000  18.0214122  57.9673367  59.0892365
  18.2389768  57.6996871  60.5633159  18.3302755  39.2760052  60.6972618
  18.6361632  38.4157415  60.4098533  19.0555360  39.8677672  60.4971612
  12.6023835  49.5713845  61.2048809  12.6572445  48.6187681  61.1291286
  11.7915037  49.7273284  61.6890108  13.7515029  53.4993968  52.4427093
  13.3134459  52.7829827  51.9832730  14.4925470  53.7270083  51.8812184
  10.5416195  48.1890904  58.9639188   9.7284061  48.4885075  59.3704380
  11.0375189  47.7946593  59.6813671  12.6924773  58.1848661  60.8973453
  12.6500952  58.4109508  59.9681985  13.6087472  57.9512036  61.0459254
  16.1390407  48.6532729  67.7954082  16.4939794  48.8804202  68.6548548
  16.7862538  48.9851106  67.1731338  21.8688144  51.7751165  58.5003411
  21.7306042  51.9652761  57.5724600  21.5124362  52.5370548  58.9571462
  10.0330270  45.7609260  64.5800423  10.6729649  45.6198019  63.8823387
   9.2007800  45.4743773  64.2039025  21.8957523  53.8427692  63.5114683
  22.3294030  53.7502981  64.3597737  22.6089104  53.8185192  62.8734699
  10.8090574  55.0611690  60.6935416  11.6031172  54.5662011  60.4917991
  10.0982266  54.5329553  60.3303121   7.1173337  49.2054772  56.7695168
   6.1870925  49.1439228  56.9865131   7.2130809  48.6830725  55.9731810
   7.0358886  45.7309585  59.3573410   7.2965704  46.6454918  59.2482571
   7.8576059  45.2634028  59.5070023  22.7573073  53.8851392  66.0447568
  22.9508963  54.7897203  66.2906843  22.6573691  53.4258812  66.8786153
  14.4109384  43.7709283  68.5437896  13.7637299  44.4699233  68.4502372
  15.1810399  44.2045427  68.9114144  14.5873518  51.6090048  66.6034715
  15.5165578  51.7601208  66.4303683  14.1664548  51.6974069  65.7483362
  13.9810002  60.7349809  55.7158789  14.1561757  60.2637852  56.5304412
  13.2942790  61.3615575  55.9440050  14.9367065  55.0122315  61.7622091
  14.6016897  54.9723085  62.6579741  14.4371011  54.3467031  61.2892501
  17.8726256  52.3578349  52.0359150  17.2555427  51.6325178  51.9392203
  17.4042745  53.1187710  51.6926225   9.6624802  46.5763774  51.1580455
   8.7854269  46.4552574  50.7942701  10.1382555  45.7849852  50.9059343
  19.5297795  55.0316842  67.9278910  18.6424574  54.6942763  68.0505309
  20.0996346  54.2999873  68.1647676  12.8488728  58.9290064  58.4042975
  12.0656250  59.4711744  58.4981200  13.5481474  59.4464044  58.8037216
  16.1585379  44.7384694  61.0477180  16.6554078  43.9854656  60.7278251
  15.3872360  44.7749010  60.4820390  24.0115136  50.4425059  62.6895472
  24.0005012  51.3249774  62.3189405  23.1432515  50.0896610  62.4950009
  17.2415159  53.4956381  58.6215604  16.3071438  53.6157843  58.4520308
  17.4191828  52.5928848  58.3575614  12.7420347  46.8802077  60.7748865
  12.3718135  46.3273117  61.4629771  13.2379440  46.2760210  60.2223865
  20.6287711  49.3373700  59.1565638  21.0948163  50.1701692  59.0825941
  21.0795211  48.8718682  59.8610896  18.6963942  55.6817521  56.1551790
  18.9723786  55.5674116  57.0645664  17.8268440  55.2835006  56.1163963
  18.6004373  41.7054287  63.1956539  17.6867453  41.9358514  63.3638746
  19.0297475  41.7892731  64.0470572  18.3710832  49.8944179  65.6956433
  17.7182282  50.1420086  65.0408886  18.7491212  49.0808317  65.3618911
  15.3318006  59.9303872  59.7984604  15.5140400  59.1125528  60.2612356
  16.1550992  60.1471564  59.3609494  15.6660171  58.8572057  57.0599652
  16.1947938  58.3464512  56.4469814  15.9288391  58.5414587  57.9245185
   4.3903496  48.1705629  56.5993360   4.6856937  47.2616307  56.5460414
   3.4891532  48.1493368  56.2774363   7.9197743  46.2461626  62.5820909
   7.1984329  46.8597593  62.4428382   8.7090999  46.7819390  62.5037555
  18.3624483  57.6921913  65.0323319  17.4154819  57.5727264  64.9601645
  18.7107256  56.8044411  65.1149580   6.1191338  45.8519727  56.7232685
   5.7904044  44.9717106  56.5407791   6.4730709  45.7967395  57.6109075
  15.3670917  57.4874629  61.2327671  15.2195879  56.5591337  61.4135241
  16.1924410  57.5094720  60.7484746   9.2333161  46.1392696  57.0908163
   9.5729233  46.6678618  56.3686771   9.6805281  46.4773103  57.8666730
  18.9705039  58.3103188  62.3192544  19.8951586  58.1046049  62.1816995
  18.8020342  58.0619589  63.2281885  11.9276602  44.5229747  66.5411231
  11.5873422  43.7237560  66.9431911  11.2215608  44.8231458  65.9688064
  12.5793074  41.6079060  64.9938554  13.4019143  41.1339538  64.8717444
  12.8231137  42.3869543  65.4937240  11.2201308  44.6367318  55.2901456
  11.9409671  45.0148571  54.7865173  10.5966612  45.3556195  55.3936434
  15.3632431  45.3412467  56.2259788  15.5796045  46.2237105  55.9248616
  14.8826498  44.9498680  55.4965430  10.1031652  48.2998180  62.8030533
   9.9576233  48.6138483  63.6954814   9.6256856  48.9183081  62.2501431
  11.9628035  45.2900728  62.8511422  11.9489604  44.3941821  62.5143720
  12.6800463  45.2971392  63.4849708  13.8154166  45.7238068  64.8964550
  13.5571944  46.6455139  64.8948880  13.2839206  45.3268503  65.5865014
  18.7600355  58.8288855  57.6754635  18.9337232  58.2635278  56.9228488
  19.2529246  59.6289750  57.4934125  11.3664931  44.1715108  58.1198992
  11.4880842  43.2431755  58.3189880  11.0766974  44.1853794  57.2077308
  14.2356122  41.8570019  61.2565712  14.2577818  41.9209352  60.3017692
  14.6524181  41.0174528  61.4506218  24.6139746  51.5925278  59.2944935
  25.0570892  50.8432604  58.8964058  23.7366256  51.5835415  58.9118667
  19.7475527  58.1455620  54.7751533  20.4426432  58.7662313  54.9938848
  20.0898677  57.2950971  55.0503911  21.6466950  55.5955325  56.3038864
  22.1718274  55.9342598  55.5788184  21.5589303  54.6602341  56.1201999
  21.4558731  53.0780695  68.9222791  21.5056736  52.9130703  69.8638313
  21.3472655  52.2107954  68.5320671  10.3394990  55.7569241  56.2114880
  10.4883111  56.4404706  55.5581552  11.1461434  55.7374331  56.7264335
  18.7462494  49.0611623  70.2382097  19.6472357  48.9218088  69.9466095
  18.8210468  49.2266078  71.1780275  22.9576928  55.4977637  69.1664812
  22.6661737  55.8607618  70.0028273  22.3449060  54.7844645  68.9878144
  24.1572611  53.0630517  61.6867382  24.9919502  53.5020321  61.8504943
  24.2931739  52.5869170  60.8675628  21.2064117  50.6210252  67.6344870
  21.6818238  50.8137898  66.8263722  20.2829682  50.6769437  67.3888254
   8.0947623  51.7834419  57.2175948   7.8493665  50.8796749  57.4156159
   8.2643538  51.7851569  56.2755426  15.7844333  42.6558095  66.6000704
  16.3026277  43.3919122  66.2747193  15.4299466  42.9622088  67.4347463
   7.3643271  47.5162776  54.7162110   6.6712516  47.5907131  54.0602146
   7.1195023  46.7523120  55.2383627  16.0356927  39.0758378  62.1201601
  16.3158681  38.4081567  62.7462027  16.8207534  39.2687473  61.6076265
  13.8390396  58.2517372  53.6826627  13.2664363  58.8707559  53.2297099
  14.4123189  58.8016733  54.2166549  19.9065786  47.4976012  65.8673176
  20.8583208  47.5974109  65.8885400  19.7369236  46.7054280  66.3771260
  17.9280165  44.5831595  66.0532577  17.3330097  44.8636608  65.3579065
  17.6429862  45.0725496  66.8249318  17.0587655  58.5354522  54.8135209
  17.9918329  58.4700083  55.0168085  16.9710868  59.3710789  54.3549742
  19.6875672  57.8520392  51.7739157  19.6089304  57.5180256  52.6674915
  20.5085339  58.3442160  51.7730629  22.3853863  50.7182131  64.9815475
  22.3530183  49.7798132  65.1675159  22.9954487  50.7966168  64.2481300
  14.2237194  49.5878184  51.0242679  15.1696299  49.4584392  51.0931098
  13.8451439  48.8492846  51.5012108  22.5348352  47.5093175  65.0273759
  22.0187400  46.7251631  64.8403687  23.4188300  47.1811891  65.1920278
  20.1959079  41.2534190  60.9869571  19.9983900  40.9449279  61.8712903
  20.8058784  41.9795829  61.1167501  28.2030413  51.7798138  64.1221512
  28.9333802  51.5183426  64.6829216  27.5937359  51.0426860  64.1623580
  26.2845710  49.9206001  64.7195963  25.5578874  49.7861966  64.1112455
  25.8692997  50.2282829  65.5252681  12.4080111  47.5128161  50.9597565
  11.5011567  47.2161273  51.0360278  12.6856092  47.2157979  50.0931851
  14.0242177  42.0565050  57.1141806  13.2142905  41.7112135  57.4897052
  14.7126594  41.7472594  57.7029418  15.9532725  41.1343097  58.7366103
  16.5063764  41.5538551  59.3956126  16.1902812  40.2078845  58.7789059
  11.1778896  44.3715096  51.1009544  12.0398060  44.6969994  51.3605361
  11.3629240  43.5846592  50.5882610  19.3311532  43.2443622  58.2444767
  18.7510201  43.9028426  57.8622819  19.0647465  42.4220967  57.8332184
  17.7815099  42.6448680  60.4466087  18.2814877  42.7565215  59.6380406
  18.4250707  42.3409733  61.0866896  18.1136410  45.4043713  57.3001115
  17.2262265  45.6893363  57.0821310  18.5290400  45.2437476  56.4528392
  21.4650947  45.4290234  61.0155454  22.2411337  45.9186686  61.2880071
  20.7399081  45.8548288  61.4727324  23.9023505  46.1417853  62.0729395
  24.4967996  45.9013589  61.3622703  23.9750089  45.4224984  62.7002931
  17.2579624  55.1688387  51.3949135  17.9615474  55.3738390  52.0106791
  16.5342273  55.7365149  51.6598219  18.0877434  50.9198249  57.5151405
  18.0312636  51.3766800  56.6759038  18.6405777  50.1588933  57.3374248
  21.8982240  46.7087981  58.3401525  21.6419174  46.3084616  59.1709733
  21.2735108  47.4231775  58.2151664  26.2094578  49.4484054  60.8472816
  25.6494136  49.5177243  61.6204378  25.6038081  49.2725038  60.1272312
  19.1666321  55.6070917  53.4447595  20.0011925  55.1752115  53.2625070
  19.0050664  55.4352930  54.3724490  18.8212214  52.1103030  54.8103935
  18.7661017  51.9447301  53.8692379  18.1958269  52.8179063  54.9666124
  12.1308339  41.6111139  54.3889253  12.1187009  42.5552979  54.5457524
  13.0231761  41.4281284  54.0948714  15.9460458  38.2053916  58.6435190
  15.1792854  37.6512402  58.7891872  16.3571163  38.2775784  59.5049341
  27.7950596  66.1240568  63.5402772  28.4329006  66.0047315  62.8366112
  27.6771439  67.0721412  63.5990724  24.6040303  66.0767996  63.4764297
  24.2658814  65.9609061  62.5884832  25.4730071  65.6759161  63.4565303
  22.3048582  64.8456243  52.8081237  22.5574103  64.3237765  52.0464700
  21.3673141  64.6822389  52.9107920  27.3491865  63.8492022  60.6155980
  28.1354954  63.4311445  60.2646397  27.6130569  64.7538114  60.7837628
  27.5201942  69.2864872  55.3144637  26.8847775  69.3599498  56.0265541
  27.1899349  69.8758471  54.6363716  32.7500292  63.7867255  61.5188959
  33.4825464  63.2166472  61.7526788  31.9939648  63.3988855  61.9595464
  22.0244871  66.7484349  55.0105612  21.9081129  66.0729253  55.6786696
  22.1347131  66.2616723  54.1937765  24.3676412  66.2094496  58.7152301
  24.0034619  65.6825117  59.4265222  25.2243528  65.8192965  58.5418786
  30.2725712  57.4988829  65.9783567  29.9409037  58.3684240  65.7544782
  29.6771326  57.1825113  66.6577598  24.0081899  61.2384396  53.7113649
  24.1756301  62.1064632  54.0784121  23.8179068  61.4011678  52.7874939
  20.2169713  66.1515172  61.4116184  19.2920210  66.0191386  61.6193876
  20.4654127  66.9309391  61.9086127  30.1654376  62.2183915  63.0576917
  29.2571253  62.1499324  62.7635678  30.1141971  62.6955860  63.8858743
  23.9871120  63.6942054  54.6960316  23.8670745  64.1399104  55.5345797
  23.2923708  64.0427371  54.1373854  32.0316022  60.4200353  64.8354791
  31.3890402  60.7132887  64.1894586  31.5270951  60.3053274  65.6407988
  29.6856186  64.1663527  55.5240650  30.5974042  64.3990913  55.3488348
  29.1765833  64.7500571  54.9615729  27.0292161  60.3421563  63.7730511
  26.1676640  60.6402816  64.0647249  27.0554595  60.5591962  62.8411544
  22.7822616  65.0086906  56.9893882  23.4846659  65.4607949  57.4567808
  22.4503245  64.3670724  57.6173775  18.4762695  63.6315038  59.2494492
  17.6793859  63.7433732  59.7677988  18.2488288  63.9701690  58.3835383
  27.3708844  55.3458410  65.5954881  27.0273114  56.2360052  65.5193991
  27.7387807  55.1560068  64.7324466  27.3359127  65.3367021  54.1027316
  26.8205750  66.1071626  54.3415703  27.0636435  64.6632157  54.7260377
  24.9206238  60.1816722  59.1612554  24.0647834  59.7923572  58.9818193
  25.3333190  60.2608683  58.3012340  26.4505385  57.7163065  63.5604114
  25.9470180  57.6793200  62.7471919  26.7435991  58.6255808  63.6200771
  22.6948270  57.8001795  62.5670296  23.5601267  57.6044604  62.2076185
  22.7625779  57.5712147  63.4939652  32.3093401  68.0899376  56.0380489
  31.5322844  67.7510535  55.5935651  32.9884882  68.0951999  55.3635454
  27.1245430  63.2094113  55.9287097  26.8195566  63.5240262  56.7797240
  28.0775872  63.2875533  55.9714430  20.3010590  60.0304003  59.9386663
  20.8754341  59.8079184  59.2059855  20.8881572  60.0992697  60.6915264
  29.3590167  65.9177730  60.7451039  29.8722049  66.5507722  61.2472749
  30.0091391  65.3178925  60.3794399  20.6280177  62.0608464  53.9582548
  19.7917489  62.3983150  54.2791823  20.4884946  61.9257444  53.0209685
  22.6033257  56.9045252  58.6661732  21.9497670  56.5894269  58.0418347
  22.5613731  56.2820992  59.3921555  23.7144462  67.1864547  50.5815024
  22.8071524  66.9553800  50.7806173  24.2115494  66.3902166  50.7689006
  25.8370998  63.3927185  62.9909380  24.9193559  63.6142132  62.8331068
  26.2531141  63.4673496  62.1321087  26.6206045  64.7918601  58.1212060
  27.3677864  65.3039998  57.8119182  26.8897635  64.4702654  58.9816453
  24.8932696  67.2877142  55.1039014  23.9843915  67.0036175  55.2011484
  24.9227779  67.7076220  54.2442321  29.0684883  61.8275717  60.1030849
  28.3307639  61.3153103  60.4341092  29.3211656  61.3876099  59.2914126
  29.1696510  54.6051969  60.6972618  29.4755387  53.7449333  60.4098533
  29.8949115  55.1969589  60.4971612  23.4417590  64.9005762  61.2048809
  23.4966199  63.9479599  61.1291286  22.6308792  65.0565201  61.6890108
  24.5908783  68.8285885  52.4427093  24.1528213  68.1121744  51.9832730
  25.3319224  69.0562000  51.8812184  21.3809950  63.5182822  58.9639188
  20.5677815  63.8176993  59.3704380  21.8768944  63.1238511  59.6813671
  32.7081898  67.1043082  58.5003411  32.5699797  67.2944678  57.5724600
  32.3518117  67.8662465  58.9571462  20.8724024  61.0901178  64.5800423
  21.5123404  60.9489937  63.8823387  20.0401555  60.8035691  64.2039025
  17.9567092  64.5346690  56.7695168  17.0264680  64.4731145  56.9865131
  18.0524564  64.0122643  55.9731810  17.8752641  61.0601503  59.3573410
  18.1359458  61.9746836  59.2482571  18.6969813  60.5925945  59.5070023
  28.7120011  67.6870267  52.0359150  28.0949182  66.9617095  51.9392203
  28.2436499  68.4479627  51.6926225  20.5018557  61.9055691  51.1580455
  19.6248023  61.7844492  50.7942701  20.9776310  61.1141770  50.9059343
  26.9979133  60.0676611  61.0477180  27.4947833  59.3146574  60.7278251
  26.2266115  60.1040928  60.4820390  28.0808914  68.8248298  58.6215604
  27.1465192  68.9449761  58.4520308  28.2585582  67.9220765  58.3575614
  23.5814102  62.2093994  60.7748865  23.2111889  61.6565035  61.4629771
  24.0773194  61.6052128  60.2223865  31.4681465  64.6665618  59.1565638
  31.9341917  65.4993609  59.0825941  31.9188966  64.2010599  59.8610896
  29.4398128  57.0346205  63.1956539  28.5261208  57.2650432  63.3638746
  29.8691229  57.1184649  64.0470572  15.2297251  63.4997547  56.5993360
  15.5250692  62.5908225  56.5460414  14.3285286  63.4785286  56.2774363
  18.7591498  61.5753543  62.5820909  18.0378083  62.1889511  62.4428382
  19.5484753  62.1111308  62.5037555  16.9585092  61.1811644  56.7232685
  16.6297798  60.3009023  56.5407791  17.3124463  61.1259313  57.6109075
  20.0726915  61.4684614  57.0908163  20.4122988  61.9970535  56.3686771
  20.5199036  61.8065020  57.8666730  22.7670356  59.8521665  66.5411231
  22.4267177  59.0529478  66.9431911  22.0609363  60.1523376  65.9688064
  23.4186828  56.9370977  64.9938554  24.2412897  56.4631455  64.8717444
  23.6624892  57.7161461  65.4937240  22.0595063  59.9659236  55.2901456
  22.7803425  60.3440488  54.7865173  21.4360367  60.6848112  55.3936434
  26.2026185  60.6704385  56.2259788  26.4189800  61.5529023  55.9248616
  25.7220253  60.2790598  55.4965430  20.9425407  63.6290098  62.8030533
  20.7969988  63.9430401  63.6954814  20.4650610  64.2474998  62.2501431
  22.8021790  60.6192646  62.8511422  22.7883359  59.7233739  62.5143720
  23.5194218  60.6263310  63.4849708  24.6547920  61.0529986  64.8964550
  24.3965698  61.9747057  64.8948880  24.1232961  60.6560421  65.5865014
  22.2058686  59.5007026  58.1198992  22.3274597  58.5723672  58.3189880
  21.9160728  59.5145712  57.2077308  25.0749876  57.1861937  61.2565712
  25.0971573  57.2501270  60.3017692  25.4917935  56.3466445  61.4506218
  35.4533500  66.9217196  59.2944935  35.8964646  66.1724521  58.8964058
  34.5760011  66.9127332  58.9118667  32.4860705  70.9247243  56.3038864
  33.0112029  71.2634516  55.5788184  32.3983057  69.9894258  56.1201999
  26.6238088  57.9850013  66.6000704  27.1420031  58.7211040  66.2747193
  26.2693220  58.2914006  67.4347463  18.2037025  62.8454694  54.7162110
  17.5106270  62.9199049  54.0602146  17.9588777  62.0815038  55.2383627
  26.8750682  54.4050295  62.1201601  27.1552435  53.7373484  62.7462027
  27.6601289  54.5979391  61.6076265  28.7673919  59.9123513  66.0532577
  28.1723852  60.1928525  65.3579065  28.4823616  60.4017413  66.8249318
  25.0630949  64.9170102  51.0242679  26.0090053  64.7876310  51.0931098
  24.6845194  64.1784764  51.5012108  31.0352833  56.5826108  60.9869571
  30.8377654  56.2741196  61.8712903  31.6452539  57.3087747  61.1167501
  23.2473866  62.8420078  50.9597565  22.3405321  62.5453191  51.0360278
  23.5249847  62.5449896  50.0931851  24.8635932  57.3856968  57.1141806
  24.0536660  57.0404053  57.4897052  25.5520348  57.0764512  57.7029418
  26.7926480  56.4635015  58.7366103  27.3457518  56.8830468  59.3956126
  27.0296566  55.5370763  58.7789059  22.0172650  59.7007014  51.1009544
  22.8791814  60.0261912  51.3605361  22.2022995  58.9138510  50.5882610
  30.1705287  58.5735540  58.2444767  29.5903956  59.2320344  57.8622819
  29.9041220  57.7512885  57.8332184  28.6208853  57.9740598  60.4466087
  29.1208632  58.0857132  59.6380406  29.2644461  57.6701651  61.0866896
  28.9530165  60.7335630  57.3001115  28.0656020  61.0185281  57.0821310
  29.3684154  60.5729394  56.4528392  32.3044701  60.7582151  61.0155454
  33.0805091  61.2478604  61.2880071  31.5792835  61.1840206  61.4727324
  34.7417260  61.4709771  62.0729395  35.3361751  61.2305507  61.3622703
  34.8143843  60.7516901  62.7002931  28.9271189  66.2490166  57.5151405
  28.8706390  66.7058718  56.6759038  29.4799531  65.4880851  57.3374248
  32.7375995  62.0379898  58.3401525  32.4812929  61.6376534  59.1709733
  32.1128863  62.7523692  58.2151664  29.6605968  67.4394948  54.8103935
  29.6054772  67.2739219  53.8692379  29.0352023  68.1470981  54.9666124
  22.9702093  56.9403057  54.3889253  22.9580763  57.8844897  54.5457524
  23.8625515  56.7573202  54.0948714  26.7854213  53.5345833  58.6435190
  26.0186609  52.9804320  58.7891872  27.1964918  53.6067702  59.5049341
   6.1163089  12.4718855  50.2648079   6.7541499  12.3525602  49.5611419
   5.9983932  13.4199699  50.3236031   2.9252795  12.4246283  50.2009603
   2.5871306  12.3087348  49.3130138   3.7942563  12.0237448  50.1810609
   4.3639169  17.9452727  41.5020959   3.7127149  18.5306808  41.1154973
   5.1583532  18.4758922  41.5615997   5.6704357  10.1970309  47.3401287
   6.4567446   9.7789732  46.9891704   5.9343062  11.1016401  47.5082935
   5.8414435  15.6343159  42.0389943   5.2060268  15.7077786  42.7510848
   5.5111841  16.2236758  41.3609023  11.0712784  10.1345542  48.2434265
  11.8037956   9.5644759  48.4772095  10.3152140   9.7467143  48.6840771
   2.6888904  12.5572784  45.4397608   2.3247111  12.0303405  46.1510529
   3.5456020  12.1671253  45.2664093   5.0869724  16.0479662  52.1024786
   4.7870447  16.9504701  51.9940594   4.7420784  15.7811845  52.9545939
   8.4866868   8.5662202  49.7822224   7.5783745   8.4977611  49.4880985
   8.4354464   9.0434147  50.6104049   2.3083612  10.0420341  41.4205623
   2.1883237  10.4877392  42.2591103   1.6136200  10.3905658  40.8619161
   8.0068678  10.5141814  42.2485957   8.9186534  10.7469201  42.0733655
   7.4978325  11.0978858  41.6861036   6.6138260  15.4967632  49.6399538
   5.9847123  15.6613347  48.9375606   6.2263922  15.9109242  50.4110502
  10.4927492  16.4322070  46.9943902   9.8078530  16.8120972  46.4440936
  10.5771342  17.0417397  47.7275850   7.7478424  14.0782029  53.5939246
   7.9595319  14.7213789  52.9173627   7.7008172  13.2444346  53.1261176
   2.1666222  15.2342040  46.9049624   2.6304568  15.5129743  46.1154246
   1.9023020  14.3325485  46.7222714   1.1035108  11.3565193  43.7139189
   1.8059152  11.8086237  44.1813115   0.7715737  10.7149012  44.3419082
   8.8624252  16.9553985  51.7661603   9.6841696  16.5534172  51.4844285
   8.8586655  16.8522219  52.7177719  16.9530245  13.2992733  48.1146575
  16.1993953  12.7300131  47.9590579  17.0877786  13.2655398  49.0617209
   2.3428873  18.1706135  43.7901294   2.2074548  19.0157671  44.2186142
   2.8838685  18.3725413  43.0267228   6.0678587  19.0732502  55.9483037
   6.0497063  19.8941383  55.4563306   6.9898507  18.9486577  56.1733178
   5.6571619  11.6845308  40.8272622   5.1418243  12.4549913  41.0661010
   5.3848928  11.0110445  41.4505684  10.6305893  14.4377663  42.7625796
   9.8535336  14.0988823  42.3180958  11.3097374  14.4430286  42.0880761
   5.4457922   9.5572401  42.6532404   5.1408058   9.8718550  43.5042547
   6.3988364   9.6353820  42.6959737   3.8904354  15.7162624  44.3025358
   3.3625716  14.9815383  43.9898595   3.3891857  16.4937300  44.0565326
   8.8697200  13.9111644  49.4192404   8.2120875  14.6010906  49.5072533
   9.6737599  14.3008076  49.7626390   7.6802659  12.2656017  47.4696346
   8.1934541  12.8986009  47.9718055   8.3303883  11.6657213  47.1039706
   2.0356954  13.5342834  37.3060331   1.1284016  13.3032088  37.5051480
   2.5327986  12.7380453  37.4934312   4.9425033  22.2440341  40.2257017
   4.2686732  22.5472038  40.8341975   5.3290855  23.0469422  39.8762474
   4.1583490   9.7405473  49.7154686   3.2406051   9.9620420  49.5576374
   4.5743634   9.8151783  48.8566394   4.9418538  11.1396888  44.8457366
   5.6890357  11.6518285  44.5364489   5.2110127  10.8180941  45.7061760
   3.2145188  13.6355429  41.8284321   2.3056407  13.3514462  41.9256791
   3.2440272  14.0554508  40.9687628   8.4464455  17.2462018  45.5975488
   7.9926782  16.4052928  45.6540679   7.8158422  17.8823417  45.9350268
   7.3897375   8.1754005  46.8276156   6.6520132   7.6631391  47.1586398
   7.6424148   7.7354386  46.0159433   6.8897394  19.0838515  46.5325306
   7.1820369  19.6443572  45.8137672   7.3996015  19.3767076  47.2878466
   1.7630082  11.2484050  47.9294116   1.8178692  10.2957886  47.8536593
   0.9521284  11.4043489  48.4135415   2.9121276  15.1764173  39.1672399
   2.4740706  14.4600032  38.7078037   3.6531716  15.4040287  38.6057491
   1.8531020  19.8618866  47.6218760   1.8107198  20.0879713  46.6927292
   2.7693719  19.6282241  47.7704561  11.0294390  13.4521370  45.2248718
  10.8912289  13.6422966  44.2969907  10.6730609  14.2140753  45.6816769
  11.0563770  15.5197897  50.2359989  11.4900277  15.4273186  51.0843043
  11.7695351  15.4955397  49.5980005   4.7891665  19.1199991  51.7693090
   4.8428687  19.6890927  52.5370806   3.9206446  19.2901876  51.4047127
  11.9179320  15.5621597  52.7692875  12.1115210  16.4667408  53.0152150
  11.8179938  15.1029016  53.6031460   2.5468096  17.3110917  51.0978559
   2.4079182  16.9429702  51.9704498   1.7582693  17.8258557  50.9262517
   3.1416248  22.4120014  42.4404096   3.3168004  21.9408057  43.2549719
   2.4549036  23.0385780  42.6685357   4.0973312  16.6892520  48.4867397
   3.7623144  16.6493290  49.3825047   3.5977257  16.0237236  48.0137807
   7.0332503  14.0348554  38.7604457   6.4161674  13.3095382  38.6637510
   6.5648992  14.7957915  38.4171531   8.6886635  18.7447463  56.4210237
   8.6299181  18.0606683  55.7540820   9.0906153  19.4866453  55.9690863
   8.6904042  16.7087047  54.6524217   7.8030821  16.3712968  54.7750616
   9.2602593  15.9770078  54.8892982   2.2205196  21.3688499  51.6185460
   2.1475367  22.1743470  52.1304765   1.7782589  21.5680465  50.7933482
   2.0094975  20.6060269  45.1288282   1.2262497  21.1481949  45.2226506
   2.7087720  21.1234249  45.5282523  13.1721383  12.1195264  49.4140779
  13.1611259  13.0019979  49.0434712  12.3038762  11.7666815  49.2195316
   4.6803879  21.2675333  53.7743619   5.3931851  21.9022798  53.7019520
   4.1893908  21.3639199  52.9583621   6.4021406  15.1726586  45.3460910
   5.4677685  15.2928048  45.1765615   6.5798074  14.2699052  45.0820920
   9.7893957  11.0143905  45.8810945  10.2554410  11.8471897  45.8071247
  10.2401458  10.5488887  46.5856203   7.8570188  17.3587726  42.8797097
   8.1330032  17.2444321  43.7890971   6.9874687  16.9605211  42.8409270
   7.5317079  11.5714384  52.4201740   6.8788529  11.8190291  51.7654193
   7.9097458  10.7578522  52.0864217   4.4924252  21.6074077  46.5229910
   4.6746647  20.7895733  46.9857663   5.3157238  21.8241769  46.0854800
   4.8266418  20.5342262  43.7844959   5.3554184  20.0234717  43.1715121
   5.0894638  20.2184792  44.6490492   2.3227434  23.6201122  53.1425393
   2.8745743  23.7832744  53.9074478   2.6633628  24.2105560  52.4705418
   5.4595822  21.5683098  50.1289075   5.3346961  20.7672838  49.6200021
   6.1174913  22.0629291  49.6403045   7.5230730  19.3692118  51.7568625
   6.5761066  19.2497469  51.6846952   7.8713503  18.4814616  51.8394887
   4.5277163  19.1644834  47.9572978   4.3802126  18.2361542  48.1380548
   5.3530657  19.1864925  47.4730053   8.1311285  19.9873393  49.0437850
   9.0557833  19.7816254  48.9062301   7.9626589  19.7389794  49.9527192
   7.9206602  20.5059060  44.3999942   8.0943479  19.9405483  43.6473794
   8.4135493  21.3059955  44.2179432  13.7745993  13.2695483  46.0190241
  14.2177139  12.5202809  45.6209365  12.8972503  13.2605620  45.6363973
   8.9081774  19.8225825  41.4996840   9.6032679  20.4432517  41.7184155
   9.2504924  18.9721176  41.7749218  10.8073197  17.2725530  43.0284171
  11.3324521  17.6112803  42.3033491  10.7195550  16.3372546  42.8447305
   2.4693246  21.1859604  55.1574047   2.7780372  20.9408751  56.0296747
   3.2668728  21.3906242  54.6692918   2.4913858  23.3397514  47.3879424
   2.0518848  22.8473892  48.0812281   3.2421975  22.7970481  47.1471499
  12.1183175  17.1747842  55.8910119  11.8267983  17.5377822  56.7273580
  11.5055306  16.4614850  55.7123451  13.3178857  14.7400722  48.4112689
  14.1525749  15.1790526  48.5750249  13.4537986  14.2639375  47.5920935
  10.3670363  12.2980456  54.3590177  10.8424485  12.4908103  53.5509028
   9.4435929  12.3539642  54.1133560   2.9996642  19.9287576  40.4071934
   2.4270610  20.5477764  39.9542405   3.5729436  20.4786938  40.9411856
   6.2193902  20.2124727  41.5380516   7.1524575  20.1470288  41.7413391
   6.1317115  21.0480993  41.0795049   8.8481919  19.5290597  38.4984463
   8.7695550  19.1950461  39.3920221   9.6691586  20.0212365  38.4975936
  11.5460110  12.3952336  51.7060782  11.5136430  11.4568337  51.8920466
  12.1560734  12.4736373  50.9726607   3.3843441  11.2648389  37.7487986
   4.3302546  11.1354597  37.8176404   3.0057686  10.5263051  38.2257414
  11.6954599   9.1863380  51.7519065  11.1793647   8.4021836  51.5648994
  12.5794547   8.8582096  51.9165585  17.3636660  13.4568343  50.8466819
  18.0940048  13.1953631  51.4074522  16.7543605  12.7197065  50.8868887
  15.4451957  11.5976206  51.4441270  14.7185121  11.4632171  50.8357762
  15.0299244  11.9053034  52.2497988   7.2742657   7.0813918  44.0246422
   6.3868512   7.3663568  43.8066617   7.6896646   6.9207681  43.1773699
  10.6257193   7.1060439  47.7400761  11.4017583   7.5956891  48.0125378
   9.9005328   7.5318493  48.1972631  13.0629752   7.8188058  48.7974702
  13.6574243   7.5783794  48.0868010  13.1356336   7.0995188  49.4248238
   6.4185871  16.8458592  38.1194442   7.1221721  17.0508595  38.7352097
   5.6948519  17.4135354  38.3843525   7.2483681  12.5968454  44.2396712
   7.1918882  13.0537005  43.4004344   7.8012023  11.8359138  44.0619555
  11.0588487   8.3858185  45.0646831  10.8025421   7.9854821  45.8955039
  10.4341355   9.1001979  44.9396971  15.3700825  11.1254259  47.5718123
  14.8100383  11.1947448  48.3449685  14.7644328  10.9495243  46.8517619
   8.3272568  17.2841122  40.1692902   9.1618172  16.8522320  39.9870377
   8.1656911  17.1123135  41.0969796   7.9818460  13.7873235  41.5349241
   7.9267264  13.6217506  40.5937685   7.3564516  14.4949268  41.6911431
  16.9556843  27.8010773  50.2648079  17.5935253  27.6817520  49.5611419
  16.8377686  28.7491617  50.3236031  13.7646549  27.7538201  50.2009603
  13.4265061  27.6379265  49.3130138  14.6336318  27.3529366  50.1810609
   9.6233365  29.6073677  46.1906494   9.0598230  29.5163614  45.4222782
   9.5085760  28.7873582  46.6708987  14.2466332  28.9073053  56.1595809
  14.2354973  28.5125851  55.2876312  14.4086972  28.1739125  56.7529580
   7.1697797  31.1024869  49.0290715   7.9619089  30.7615693  48.6137014
   7.4094447  31.2119844  49.9492868  15.2032924  33.2744645  41.5020959
  14.5520904  33.8598725  41.1154973  15.9977287  33.8050840  41.5615997
   9.1288551  30.3633782  41.9008093   9.9019427  29.8162769  41.7620969
   9.4813950  31.2278031  42.1122555  10.9673594  31.6910164  55.1074993
  10.6763460  32.5955795  54.9921659  11.6030578  31.7326692  55.8219062
  11.8929800  29.0687013  51.6976352  12.4893373  28.8443035  50.9833315
  11.9504772  28.3271758  52.3001800  11.4654829  26.5226448  39.5326543
  11.7180350  26.0007969  38.7710006  10.5279388  26.3592594  39.6353227
  16.5098112  25.5262227  47.3401287  17.2961201  25.1081650  46.9891704
  16.7736816  26.4308319  47.5082935  16.6808189  30.9635077  42.0389943
  16.0454022  31.0369703  42.7510848  16.3505595  31.5528676  41.3609023
  21.9106539  25.4637460  48.2434265  22.6431711  24.8936677  48.4772095
  21.1545895  25.0759060  48.6840771  11.1851118  28.4254554  41.7350918
  11.0687376  27.7499458  42.4032003  11.2953377  27.9386928  40.9183071
  13.5282659  27.8864701  45.4397608  13.1640866  27.3595322  46.1510529
  14.3849774  27.4963170  45.2664093  19.4331959  19.1759034  52.7028874
  19.1015284  20.0454445  52.4790089  18.8377573  18.8595318  53.3822904
  13.1688145  22.9154601  40.4358956  13.3362548  23.7834837  40.8029427
  12.9785315  23.0781883  39.5120245  15.9263479  31.3771580  52.1024786
  15.6264202  32.2796619  51.9940594  15.5814538  31.1103763  52.9545939
   9.3775960  27.8285377  48.1361491   8.4526457  27.6961591  48.3439183
   9.6260373  28.6079596  48.6331433  19.3260622  23.8954120  49.7822224
  18.4177500  23.8269528  49.4880985  19.2748218  24.3726065  50.6104049
  13.1477366  25.3712258  41.4205623  13.0276992  25.8169309  42.2591103
  12.4529955  25.7197576  40.8619161   6.7384771  27.4718650  48.9705280
   6.8677152  27.7253129  49.8844692   6.0582223  28.0646358  48.6509935
  10.9084258  38.1415900  45.0695754  10.8308288  39.0923725  45.1484235
  10.3045902  37.7961773  45.7270680  13.4001488  25.3143766  57.7257121
  12.6234822  25.8737686  57.7159986  14.0392051  25.8000549  58.2471991
  21.1922269  22.0970558  51.5600098  20.5496649  22.3903092  50.9139892
  20.6877197  21.9823479  52.3653294  18.8462433  25.8433732  42.2485957
  19.7580289  26.0761118  42.0733655  18.3372080  26.4270776  41.6861036
  11.6547861  28.1229219  57.2875088  12.3962545  28.6614263  57.0109912
  10.9484846  28.7495508  57.4446640  17.1303200  30.2658359  55.8847250
  17.5386556  29.8240770  55.1401882  16.4080462  29.6910987  56.1381442
  13.4834270  25.2030966  53.2580807  14.3295465  25.6270380  53.4015456
  13.4232908  24.5464591  53.9519370  17.4532015  30.8259550  49.6399538
  16.8240877  30.9905264  48.9375606  17.0657677  31.2401160  50.4110502
  21.3321247  31.7613988  46.9943902  20.6472285  32.1412889  46.4440936
  21.4165096  32.3709315  47.7275850  16.6333716  22.8635335  54.9161980
  16.3894647  23.6177395  54.3796256  16.9093646  23.2420682  55.7509227
  18.5872178  29.4073947  53.5939246  18.7989074  30.0505707  52.9173627
  18.5401927  28.5736263  53.1261176  16.1898407  22.0191768  50.4975818
  15.3282886  22.3173021  50.7892555  16.2160842  22.2362166  49.5656851
  13.0059977  30.5633958  46.9049624  13.4698322  30.8421661  46.1154246
  12.7416775  29.6617403  46.7222714   9.8984058  30.1105440  49.8429387
  10.4685415  30.5392708  49.2046871  10.4892170  29.8288024  50.5413572
  11.9428863  26.6857111  43.7139189  12.6452906  27.1378154  44.1813115
  11.6109491  26.0440929  44.3419082  10.3909224  25.2768867  58.0890398
   9.7607885  25.9585148  58.3225795  10.2845312  25.1651949  57.1443536
   5.6854197  24.9440663  49.0156322   4.8953251  25.1998192  48.5396433
   6.1765444  25.7589001  49.1208363  19.7018006  32.2845902  51.7661603
  20.5235450  31.8826090  51.4844285  19.6980409  32.1814137  52.7177719
   7.6368942  25.3085242  45.9739799   6.8400105  25.4203937  46.4923295
   7.4094534  25.6471895  45.1080689  13.4674610  31.8329946  53.9222314
  13.5319042  32.2950353  54.7580485  12.7585534  31.2027311  54.0504623
   3.9691900  25.1971154  51.4471313   4.2199938  26.0818164  51.7128889
   4.5051448  25.0175755  50.6746405  13.1822627  33.4998053  43.7901294
  13.0468302  34.3449589  44.2186142  13.7232440  33.7017331  43.0267228
   6.6352025  31.0173491  44.3629219   7.1476545  31.8116741  44.5134784
   7.2874738  30.3199782  44.2962820   8.4446909  34.1339247  46.4451972
   8.6213538  35.0557212  46.2572956   9.2403743  33.8197667  46.8746352
  12.5857928  20.9947512  58.0435906  13.3267641  21.5954665  57.9640368
  12.8175851  20.2525150  57.4853948   7.7299266  26.1803879  56.3214135
   7.6152781  25.2789137  56.6221234   6.8743784  26.4267576  55.9698952
  14.8091104  34.1221620  57.9201636  14.3654958  33.3357998  57.6022540
  15.4708317  34.3100770  57.2545527   9.5678225  35.6517421  52.4462314
  10.1185650  35.5234485  51.6739308   8.7289701  35.9512310  52.0957207
  16.9072342  34.4024420  55.9483037  16.8890817  35.2233301  55.4563306
  17.8292262  34.2778495  56.1733178  13.3645396  31.9168549  56.7906546
  13.8973733  31.1556837  56.5605854  12.8359477  31.6242201  57.5330700
  16.5315091  17.0228615  52.3200187  16.1879360  17.9130257  52.2439298
  16.8994054  16.8330273  51.4569772   4.6000942  29.3462145  45.1388790
   5.4376164  29.7559154  44.9222497   4.7779209  28.4061588  45.1088983
  16.4965374  27.0137226  40.8272622  15.9811997  27.7841831  41.0661010
  16.2242682  26.3402362  41.4505684  14.0812485  21.8586927  45.8857861
  13.2254081  21.4693777  45.7063500  14.4939436  21.9378888  45.0257646
  15.6111631  19.3933270  50.2849421  15.1076427  19.3563405  49.4717226
  15.9042238  20.3026013  50.3446077  11.8554517  19.4772000  49.2915602
  12.7207514  19.2814809  48.9321492  11.9232026  19.2482352  50.2184959
  16.2851677  24.8864318  42.6532404  15.9801812  25.2010467  43.5042547
  17.2382119  24.9645738  42.6959737  14.7298109  31.0454542  44.3025358
  14.2019470  30.3107301  43.9898595  14.2285611  31.8229218  44.0565326
  19.7090955  29.2403562  49.4192404  19.0514629  29.9302823  49.5072533
  20.5131354  29.6299994  49.7626390   9.4616836  21.7074208  46.6631969
  10.0360588  21.4849389  45.9305162  10.0487819  21.7762902  47.4160570
  18.5196414  27.5947935  47.4696346  19.0328295  28.2277927  47.9718055
  19.1697637  26.9949130  47.1039706   9.7886423  23.7378669  40.6827854
   8.9523736  24.0753355  41.0037129   9.6491193  23.6027649  39.7454991
  11.7639504  18.5815457  45.3907039  11.1103916  18.2664474  44.7663653
  11.7219978  17.9591197  46.1166862  12.8750709  28.8634752  37.3060331
  11.9677771  28.6324005  37.5051480  13.3721741  28.0672371  37.4934312
  14.9977244  25.0697390  49.7154686  14.0799806  25.2912337  49.5576374
  15.4137388  25.1443701  48.8566394  15.7812292  26.4688806  44.8457366
  16.5284111  26.9810203  44.5364489  16.0503882  26.1472859  45.7061760
  14.0538942  28.9647347  41.8284321  13.1450162  28.6806379  41.9256791
  14.0834026  29.3846425  40.9687628  19.2858210  32.5753936  45.5975488
  18.8320537  31.7344846  45.6540679  18.6552176  33.2115335  45.9350268
  18.2291129  23.5045922  46.8276156  17.4913886  22.9923308  47.1586398
  18.4817903  23.0646304  46.0159433  17.7291149  34.4130433  46.5325306
  18.0214123  34.9735490  45.8137672  18.2389770  34.7058994  47.2878466
  18.3302757  16.2822174  47.4217925  18.6361633  15.4219538  47.1343840
  19.0555361  16.8739794  47.2216919   4.6227113  26.6852861  45.8099523
   4.4251513  26.0922222  45.0850590   4.0673777  26.3805071  46.5275462
  12.6023836  26.5775967  47.9294116  12.6572446  25.6249804  47.8536593
  11.7915038  26.7335406  48.4135415  13.7515030  30.5056090  39.1672399
  13.3134460  29.7891949  38.7078037  14.4925471  30.7332205  38.6057491
  10.5416196  25.1953027  45.6884495   9.7284062  25.4947198  46.0949687
  11.0375190  24.8008716  46.4058977  12.6924774  35.1910784  47.6218760
  12.6500953  35.4171630  46.6927292  13.6087473  34.9574159  47.7704561
  16.1390408  25.6594851  54.5199389  16.4939796  25.8866325  55.3793855
  16.7862539  25.9913228  53.8976644  21.8688145  28.7813287  45.2248718
  21.7306043  28.9714883  44.2969907  21.5124364  29.5432670  45.6816769
  10.0330271  22.7671383  51.3045730  10.6729650  22.6260142  50.6068693
   9.2007802  22.4805896  50.9284332  21.8957525  30.8489814  50.2359989
  22.3294031  30.7565103  51.0843043  22.6089105  30.8247315  49.5980005
  10.8090575  32.0673813  47.4180722  11.6031173  31.5724133  47.2163297
  10.0982267  31.5391676  47.0548428  15.6285419  34.4491908  51.7693090
  15.6822442  35.0182845  52.5370806  14.7600201  34.6193794  51.4047127
   7.1173338  26.2116895  43.4940475   6.1870927  26.1501350  43.7110437
   7.2130810  25.6892847  42.6977116   7.0358887  22.7371708  46.0818717
   7.2965705  23.6517041  45.9727877   7.8576060  22.2696150  46.2315330
   8.5083813  24.1509465  53.2517541   9.1806866  23.9426827  52.6030190
   7.6813599  23.9531551  52.8122774  22.7573074  30.8913515  52.7692875
  22.9508964  31.7959326  53.0152150  22.6573692  30.4320934  53.6031460
  14.4109385  20.7771406  55.2683202  13.7637300  21.4761355  55.1747679
  15.1810400  21.2107550  55.6359450  17.8188183  31.0420258  58.3433755
  17.6673689  30.8130809  57.4263839  17.8092862  31.9990859  58.3565100
  14.5873519  28.6152171  53.3280022  15.5165579  28.7663330  53.1548989
  14.1664549  28.7036191  52.4728668  13.3861851  32.6402835  51.0978559
  13.2472937  32.2721619  51.9704498  12.5976447  33.1550474  50.9262517
  13.9810003  37.7411931  42.4404096  14.1561759  37.2699975  43.2549719
  13.2942791  38.3677698  42.6685357  14.9367066  32.0184438  48.4867397
  14.6016899  31.9785208  49.3825047  14.4371012  31.3529154  48.0137807
   8.9111310  27.4252068  54.0119978   8.7731108  26.6932307  54.6131517
   9.8216234  27.3360968  53.7304166  17.8726258  29.3640472  38.7604457
  17.2555428  28.6387300  38.6637510  17.4042746  30.1249832  38.4171531
  11.5393611  27.1372027  53.5003658  12.2493229  26.4965219  53.4590276
  11.4962919  27.3884922  54.4229839  19.5280389  34.0739380  56.4210237
  19.4692936  33.3898600  55.7540820  19.9299908  34.8158370  55.9690863
  10.2522545  24.1237245  55.3199298   9.7159902  23.6727983  55.9720894
   9.6639253  24.2583154  54.5769762   8.5471088  40.8901294  49.2143956
   8.7867686  41.5219818  49.8922975   7.7040285  40.5389334  49.5009315
   9.6624804  23.5825896  37.8825761   8.7854270  23.4614697  37.5188008
  10.1382557  22.7911975  37.6304650  19.5297797  32.0378964  54.6524217
  18.6424575  31.7004886  54.7750616  20.0996348  31.3061996  54.8892982
   1.1826944  28.3703056  47.9767268   1.8697984  28.0564786  47.3888284
   1.0275072  29.2744421  47.7034520   5.9861666  23.2593253  52.4052292
   5.9019855  22.6518922  51.6702702   5.1644372  23.7502271  52.4061788
  13.0598950  36.6980417  51.6185460  12.9869122  37.5035388  52.1304765
  12.6176343  36.8972382  50.7933482  12.8488730  35.9352187  45.1288282
  12.0656252  36.4773867  45.2226506  13.5481475  36.4526166  45.5282523
  16.1585380  21.7446816  47.7722487  16.6554079  20.9916778  47.4523557
  15.3872361  21.7811133  47.2065696  24.0115137  27.4487182  49.4140779
  24.0005013  28.3311897  49.0434712  23.1432517  27.0958732  49.2195316
  15.5197634  36.5967251  53.7743619  16.2325606  37.2314715  53.7019520
  15.0287662  36.6931117  52.9583621  17.2415160  30.5018503  45.3460910
  16.3071439  30.6219966  45.1765615  17.4191829  29.5990970  45.0820920
  12.7420349  23.8864199  47.4994172  12.3718136  23.3335239  48.1875077
  13.2379441  23.2822333  46.9469172  20.6287712  26.3435823  45.8810945
  21.0948164  27.1763814  45.8071247  21.0795212  25.8780804  46.5856203
  10.5709547  34.3461694  54.5949190  11.2719007  34.9798177  54.7478584
  10.1004662  34.6876426  53.8344829  18.6004375  18.7116410  49.9201846
  17.6867454  18.9420636  50.0884053  19.0297476  18.7954854  50.7715878
  18.3710833  26.9006302  52.4201740  17.7182283  27.1482209  51.7654193
  18.7491213  26.0870440  52.0864217  15.3318007  36.9365995  46.5229910
  15.5140401  36.1187651  46.9857663  16.1550993  37.1533687  46.0854800
  15.6660172  35.8634180  43.7844959  16.1947939  35.3526634  43.1715121
  15.9288392  35.5476710  44.6490492  14.4198406  27.6426113  58.9067777
  13.7439043  27.5420242  59.5770152  15.2426040  27.4865326  59.3703774
   6.1677265  33.8798049  51.5280292   6.7530702  33.1341737  51.6608197
   5.9702104  34.1902006  52.4116956   9.0215920  36.9149297  46.5442735
   8.3526296  37.3995424  46.0606775   8.8828790  37.1618517  47.4586113
  13.1621189  38.9493040  53.1425393  13.7139497  39.1124662  53.9074478
  13.5027382  39.5397478  52.4705418   8.1385682  21.2968190  53.7447278
   8.2027009  22.1583021  53.3324675   8.0752802  20.6842192  53.0119636
   7.6137955  23.3691322  57.3920312   8.2409994  22.9868400  58.0057836
   6.7565874  23.1505524  57.7576005  18.0132063  33.7754298  58.9974047
  18.5571967  34.3884256  58.5029002  17.4318908  34.3333876  59.5141061
   4.3903497  25.1767752  43.3238667   4.6856939  24.2678430  43.2705721
   3.4891533  25.1555491  43.0019669  16.2989576  36.8975016  50.1289075
  16.1740716  36.0964755  49.6200021  16.9568667  37.3921209  49.6403045
   7.9197744  23.2523748  49.3066215   7.1984330  23.8659716  49.1673689
   8.7091000  23.7881513  49.2282861  18.3624485  34.6984036  51.7568625
  17.4154820  34.5789387  51.6846952  18.7107258  33.8106534  51.8394887
  10.7224058  20.5878175  55.5806867  11.2458460  20.8340471  56.3433177
  10.5036391  21.4198209  55.1610005   6.1191339  22.8581849  43.4477992
   5.7904045  21.9779228  43.2653098   6.4730710  22.8029518  44.3354381
  15.3670918  34.4936752  47.9572978  15.2195880  33.5653459  48.1380548
  16.1924411  34.5156843  47.4730053   9.2333162  23.1454819  43.8153470
   9.5729235  23.6740740  43.0932078   9.6805283  23.4835225  44.5912036
  18.9705040  35.3165311  49.0437850  19.8951587  35.1108172  48.9062301
  18.8020343  35.0681712  49.9527192  11.9276603  21.5291870  53.2656538
  11.5873423  20.7299683  53.6677218  11.2215609  21.8293581  52.6933371
  12.5793075  18.6141182  51.7183861  13.4019144  18.1401660  51.5962751
  12.8231138  19.3931666  52.2182547  11.2201309  21.6429441  42.0146762
  11.9409672  22.0210693  41.5110479  10.5966613  22.3618317  42.1181740
  15.3632432  22.3474590  42.9505095  15.5796047  23.2299227  42.6493923
  14.8826499  21.9560803  42.2210737  10.1031654  25.3060303  49.5275839
   9.9576234  25.6200606  50.4200121   9.6256857  25.9245203  48.9746738
  11.9628037  22.2962851  49.5756729  11.9489605  21.4003944  49.2389027
  12.6800465  22.3033515  50.2095015  13.8154167  22.7300191  51.6209856
  13.5571945  23.6517262  51.6194187  13.2839208  22.3330626  52.3110321
   4.5777316  27.8465647  52.4663501   4.0330784  28.6225455  52.5983775
   5.4556666  28.1936452  52.3082622  11.3664932  21.1777231  44.8444299
  11.4880844  20.2493877  45.0435187  11.0766975  21.1915917  43.9322615
  14.2356123  18.8632141  47.9811019  14.2577820  18.9271475  47.0262998
  14.6524182  18.0236650  48.1751525  19.7475528  35.1517742  41.4996840
  20.4426433  35.7724435  41.7184155  20.0898679  34.3013094  41.7749218
   5.3643338  26.9735543  55.3593657   4.6225074  27.1218179  55.9458288
   5.0436082  27.2343809  54.4960407  13.3087000  36.5151522  55.1574047
  13.6174127  36.2700668  56.0296747  14.1062482  36.7198160  54.6692918
  13.3307612  38.6689431  47.3879424  12.8912603  38.1765810  48.0812281
  14.0815729  38.1262399  47.1471499   5.8099951  34.8600972  47.3904052
   6.6357971  34.5604744  47.0102696   5.4594003  34.0908595  47.8393841
  10.7781485  34.2127440  49.4601726  10.1561494  33.5498145  49.1603954
  11.4486351  34.2388572  48.7775373   4.0108556  32.7787299  48.3492986
   3.1740465  32.3509473  48.1676987   3.9832202  32.9719742  49.2863777
  10.8506012  22.6909228  59.0534232  10.8994167  23.5671351  58.6712001
  11.3928526  22.1486621  58.4805875  21.3360858  33.2350352  58.3335369
  20.5456401  33.2174491  57.7939868  21.0994212  33.7738645  59.0884405
  21.4558733  30.0842818  55.6468097  21.5056738  29.9192825  56.5883620
  21.3472656  29.2170077  55.2565978  10.3394991  32.7631364  42.9360186
  10.4883112  33.4466828  42.2826859  11.1461435  32.7436454  43.4509642
  18.7462495  26.0673746  56.9627404  19.6472358  25.9280211  56.6711402
  18.8210470  26.2328201  57.9025581  13.0805300  23.4440601  55.8080590
  12.2108610  23.7374167  55.5363179  13.3164781  24.0281046  56.5287854
  22.9576930  32.5039760  55.8910119  22.6661738  32.8669740  56.7273580
  22.3449061  31.7906768  55.7123451  24.1572612  30.0692639  48.4112689
  24.9919503  30.5082443  48.5750249  24.2931741  29.5931293  47.5920935
  21.2064118  27.6272374  54.3590177  21.6818239  27.8200020  53.5509028
  20.2829683  27.6831560  54.1133560   8.0947624  28.7896541  43.9421255
   7.8493666  27.8858871  44.1401465   8.2643539  28.7913692  43.0000733
  15.7844334  19.6620218  53.3246011  16.3026278  20.3981245  52.9992499
  15.4299467  19.9684211  54.1592770   7.3643272  24.5224899  41.4407417
   6.6712517  24.5969254  40.7847453   7.1195024  23.7585243  41.9628933
  16.0356928  16.0820500  48.8446907  16.3158682  15.4143689  49.4707334
  16.8207535  16.2749596  48.3321571  13.8390397  35.2579494  40.4071934
  13.2664364  35.8769681  39.9542405  14.4123191  35.8078856  40.9411856
  19.9065787  24.5038134  52.5918482  20.8583210  24.6036232  52.6130706
  19.7369237  23.7116403  53.1016567  17.9280166  21.5893717  52.7777883
  17.3330098  21.8698730  52.0824372  17.6429863  22.0787618  53.5494624
  17.0587657  35.5416644  41.5380516  17.9918330  35.4762206  41.7413391
  16.9710870  36.3772911  41.0795049  19.6875673  34.8582515  38.4984463
  19.6089305  34.5242378  39.3920221  20.5085340  35.3504283  38.4975936
  22.3853865  27.7244254  51.7060782  22.3530185  26.7860255  51.8920466
  22.9954488  27.8028291  50.9726607  14.2237195  26.5940307  37.7487986
  15.1696300  26.4646515  37.8176404  13.8451440  25.8554969  38.2257414
  22.5348353  24.5155297  51.7519065  22.0187402  23.7313754  51.5648994
  23.4188302  24.1874014  51.9165585  20.1959080  18.2596313  47.7114878
  19.9983901  17.9511401  48.5958210  20.8058786  18.9857952  47.8412808
  26.2845712  26.9268123  51.4441270  25.5578875  26.7924088  50.8357762
  25.8692998  27.2344952  52.2497988  14.1075888  30.6458053  59.2088643
  15.0278897  30.8236652  59.4028690  14.0725471  29.7014098  59.0568342
  12.4080113  24.5190283  37.6842871  11.5011568  24.2223396  37.7605585
  12.6856094  24.2220101  36.8177158   3.3258053  25.8396647  48.1341918
   3.0060837  24.9861955  47.8416292   2.7791481  26.0545225  48.8899885
   7.1037961  28.5559088  51.8511424   7.3223970  29.4876196  51.8699458
   7.5163734  28.1967062  52.6366228  14.0242178  19.0627173  43.8387113
  13.2142907  18.7174258  44.2142359  14.7126595  18.7534717  44.4274724
  15.9532727  18.1405220  45.4611409  16.5063765  18.5600673  46.1201432
  16.1902813  17.2140968  45.5034365  11.9765826  24.1292293  61.2414173
  11.8762553  25.0786650  61.1726264  11.7587368  23.8010532  60.3690243
  11.1778897  21.3777219  37.8254851  12.0398061  21.7032117  38.0850668
  11.3629241  20.5908714  37.3127916   3.1946313  29.4599558  50.1035039
   2.5009784  29.0453511  49.5904994   3.9419304  29.5020095  49.5068458
  19.3311534  20.2505745  44.9690074  18.7510203  20.9090549  44.5868126
  19.0647466  19.4283090  44.5577491  17.7815100  19.6510803  47.1711394
  18.2814878  19.7627337  46.3625713  18.4250708  19.3471856  47.8112202
  11.8397096  27.5589432  60.0579235  11.3564178  28.3589792  60.2643124
  11.9258035  27.5697377  59.1046679   5.1083055  29.3917812  47.9801054
   5.0853744  29.4905499  47.0282937   5.4183692  30.2382963  48.3018220
   7.7670433  31.4493967  52.0947669   8.7213687  31.4177909  52.0277600
   7.5682957  30.9884591  52.9097895   8.3569816  30.0195083  54.6618466
   9.1762704  30.5139162  54.6853304   8.6306623  29.1027051  54.6336034
  18.1136412  22.4105835  44.0246422  17.2262267  22.6955486  43.8066617
  18.5290401  22.2499599  43.1773699  21.4650948  22.4352356  47.7400761
  22.2411338  22.9248809  48.0125378  20.7399082  22.8610411  48.1972631
  23.9023506  23.1479976  48.7974702  24.4967997  22.9075712  48.0868010
  23.9750090  22.4287106  49.4248238   6.1220662  36.9913587  49.1117866
   5.9875130  36.2313987  48.5455865   5.7052724  37.7154486  48.6446655
  17.2579625  32.1750510  38.1194442  17.9615475  32.3800513  38.7352097
  16.5342274  32.7427272  38.3843525  18.0877435  27.9260371  44.2396712
  18.0312637  28.3828923  43.4004344  18.6405778  27.1651056  44.0619555
  21.8982241  23.7150103  45.0646831  21.6419176  23.3146739  45.8955039
  21.2735109  24.4293897  44.9396971   9.2789788  37.8882904  49.3236309
   9.1622172  38.8328336  49.2214999   8.4582234  37.5856465  49.7122108
  18.8212215  29.1165153  41.5349241  18.7661019  28.9509424  40.5937685
  18.1958270  29.8241185  41.6911431   3.6104730  24.3533217  55.3610663
   4.2563593  23.8432171  55.8497889   3.4021881  25.0901899  55.9354089
  16.1358122  31.4214064  60.8602804  17.0049282  31.5954717  60.4989439
  15.6564873  32.2408481  60.7378533  12.1308340  18.6173262  41.1134560
  12.1187010  19.5615101  41.2702830  13.0231762  18.4343407  40.8194021
  10.3044302  38.5411165  52.5392238  11.2071549  38.5734776  52.8558733
  10.0781672  37.6111616  52.5538573  12.0597904  37.2942152  49.2002316
  11.1093535  37.2944014  49.0866688  12.3630390  36.5474887  48.6838351
  15.9460460  15.2116038  45.3680496  15.1792855  14.6574525  45.5137179
  16.3571165  15.2837907  46.2294648  25.0860087  44.2364970  56.1595809
  25.0748728  43.8417768  55.2876312  25.2480726  43.5031043  56.7529580
  21.8067348  47.0202082  55.1074993  21.5157214  47.9247713  54.9921659
  22.4424332  47.0618610  55.8219062  22.7323555  44.3978931  51.6976352
  23.3287127  44.1734953  50.9833315  22.7898526  43.6563676  52.3001800
  26.7657233  46.7063498  52.1024786  26.4657956  47.6088536  51.9940594
  26.4208293  46.4395681  52.9545939  21.7478013  53.4707818  45.0695754
  21.6702043  54.4215643  45.1484235  21.1439657  53.1253690  45.7270680
  24.2395243  40.6435683  57.7257121  23.4628577  41.2029603  57.7159986
  24.8785806  41.1292466  58.2471991  22.4941615  43.4521137  57.2875088
  23.2356299  43.9906181  57.0109912  21.7878601  44.0787425  57.4446640
  27.9696955  45.5950277  55.8847250  28.3780311  45.1532688  55.1401882
  27.2474216  45.0202905  56.1381442  24.3228025  40.5322884  53.2580807
  25.1689220  40.9562297  53.4015456  24.2626662  39.8756508  53.9519370
  28.2925769  46.1551468  49.6399538  27.6634632  46.3197182  48.9375606
  27.9051431  46.5693077  50.4110502  32.1715001  47.0905906  46.9943902
  31.4866039  47.4704807  46.4440936  32.2558851  47.7001232  47.7275850
  27.4727470  38.1927252  54.9161980  27.2288402  38.9469313  54.3796256
  27.7487401  38.5712600  55.7509227  29.4265933  44.7365865  53.5939246
  29.6382828  45.3797625  52.9173627  29.3795681  43.9028181  53.1261176
  20.7377812  45.4397357  49.8429387  21.3079169  45.8684626  49.2046871
  21.3285924  45.1579942  50.5413572  21.2302979  40.6060785  58.0890398
  20.6001639  41.2877066  58.3225795  21.1239067  40.4943866  57.1443536
  16.5247951  40.2732581  49.0156322  15.7347005  40.5290109  48.5396433
  17.0159199  41.0880919  49.1208363  30.5411761  47.6137820  51.7661603
  31.3629205  47.2118007  51.4844285  30.5374164  47.5106054  52.7177719
  24.3068364  47.1621863  53.9222314  24.3712797  47.6242271  54.7580485
  23.5979288  46.5319228  54.0504623  14.8085654  40.5263071  51.4471313
  15.0593693  41.4110081  51.7128889  15.3445203  40.3467673  50.6746405
  20.5083722  34.9081551  60.4515649  20.1150667  34.3547749  61.1263293
  21.3249862  35.2192129  60.8422167  23.4251683  36.3239430  58.0435906
  24.1661396  36.9246583  57.9640368  23.6569605  35.5817068  57.4853948
  18.5693021  41.5095797  56.3214135  18.4546536  40.6081054  56.6221234
  17.7137538  41.7559494  55.9698952  25.6484858  49.4513537  57.9201636
  25.2048712  48.6649916  57.6022540  26.3102072  49.6392688  57.2545527
  20.4071979  50.9809339  52.4462314  20.9579405  50.8526402  51.6739308
  19.5683455  51.2804228  52.0957207  27.7466096  49.7316337  55.9483037
  27.7284572  50.5525218  55.4563306  28.6686016  49.6070412  56.1733178
  24.2039150  47.2460467  56.7906546  24.7367487  46.4848755  56.5605854
  23.6753232  46.9534119  57.5330700  30.5484709  44.5695480  49.4192404
  29.8908384  45.2594741  49.5072533  31.3525108  44.9591912  49.7626390
  23.7144463  44.1926669  37.3060331  22.8071525  43.9615923  37.5051480
  24.2115495  43.3964289  37.4934312  26.6212542  52.9024177  40.2257017
  25.9474241  53.2055873  40.8341975  27.0078364  53.7053257  39.8762474
  30.1251964  47.9045854  45.5975488  29.6714291  47.0636764  45.6540679
  29.4945931  48.5407252  45.9350268  28.5684903  49.7422351  46.5325306
  28.8607878  50.3027408  45.8137672  29.0783524  50.0350912  47.2878466
  23.5318529  50.5202702  47.6218760  23.4894707  50.7463548  46.6927292
  24.4481228  50.2866076  47.7704561  26.9784162  40.9886769  54.5199389
  27.3333550  41.2158242  55.3793855  27.6256294  41.3205146  53.8976644
  20.8724026  38.0963300  51.3045730  21.5123405  37.9552059  50.6068693
  20.0401556  37.8097814  50.9284332  32.7351279  46.1781732  50.2359989
[truncated: 474,063 more chars]
