# Supplementary material for: An Efficient Implementation of the Nwat-MMGBSA Method to Rescore Docking Results in Medium-Throughput Virtual Screenings
Source: Front Chem. 2018 Mar 5;6:43. doi: 10.3389/fchem.2018.00043 (PMC5844977; doi:10.3389/fchem.2018.00043)
Supplement: Supplementary file 2 [file DataSheet2.ZIP › SI_Examples_and_Scripts/examples/Bcl-Xl/3ZC4_complex_wat.crd]

default_name
 22357
  36.8716800  24.8578865  44.7575981  36.1785174  25.0366147  43.9355994
  35.6855592  25.9982990  44.0779154  35.4296424  24.2449387  43.9124850
  36.9029703  25.0563065  42.6061788  38.1294980  24.8809990  42.5668199
  36.1605489  25.2660794  41.5276123  35.1743538  25.3993105  41.6338131
  36.7543234  25.3083335  40.1603353  37.7390216  25.7717727  40.3111817
  36.9840983  23.8703569  39.6931834  37.6213426  23.8482872  38.8025277
  36.0451892  23.3535858  39.4690357  37.6271529  23.1593268  40.7539615
  37.4825331  23.6666432  41.5795796  35.9793773  26.2301885  39.2073878
  35.9892580  27.4484134  39.4418202  35.3126334  25.6687725  38.1435027
  35.0463991  24.6886713  38.1212801  35.0560504  26.4745642  36.9416537
  35.9959966  26.9918553  36.7115905  34.6383800  25.5894868  35.7751687
  34.3085996  26.1823017  34.9172267  33.8018631  24.9368086  36.0630395
  35.8034712  24.7382569  35.3522299  36.9623397  24.9490842  35.7029685
  35.4189344  23.6806751  34.5821655  34.5135666  23.5345456  34.1481825
  36.1255610  22.9051397  34.4503599  34.0057944  27.5685154  37.0935386
  34.1486010  28.6795171  36.5792795  32.8438514  27.2094610  37.7411106
  32.7852642  26.2924434  38.1738266  31.6986526  28.1228541  37.7599442
  31.4909662  28.3859276  36.7146425  30.5061550  27.4236344  38.4171558
  30.2678325  26.5195554  37.8396175  30.7769570  27.0751691  39.4226370
  29.2429296  28.2769053  38.5284450  29.3768290  29.0531475  39.2933109
  28.4198132  27.6449025  38.8829713  28.8652122  28.9359685  37.2073851
  28.8269576  28.1900059  36.4061571  29.6065484  29.7056905  36.9639147
  27.5265326  29.5343518  37.2772380  26.7987724  29.0063946  37.7266101
  27.2027743  30.7345494  36.7403255  28.0316369  31.4347499  35.9435695
  27.7292285  32.2820252  35.4626125  28.9550732  31.0932691  35.6974351
  25.9810902  31.2581584  36.9803250  25.6977662  32.1431188  36.5742921
  25.3204247  30.7945760  37.5890526  32.0764089  29.4143017  38.5097638
  31.6469903  30.5227673  38.2052778  32.8685735  29.1896120  39.6078010
  33.1271012  28.2237069  39.7760418  33.3673332  30.2681761  40.4519859
  32.5979389  31.0524494  40.4461802  33.5770443  29.8555308  41.9189536
  34.1029504  30.6651462  42.4443930  32.5780265  29.7958220  42.3818837
  34.2410649  28.4992410  42.1476035  34.2378000  27.9111053  41.2265949
  33.6375699  27.9044711  42.8736996  35.6850071  28.4820387  42.6181148
  36.1756684  29.5405439  43.1033832  36.2496865  27.3524179  42.4371617
  34.6028655  30.9391568  39.8270323  34.8839121  32.1176721  40.0610035
  35.3942115  30.1415984  39.0219745  35.2206891  29.1350475  38.9403640
  36.5422915  30.7211919  38.3165380  37.1210253  31.2761087  39.0611208
  37.3946178  29.6265553  37.6690077  37.6488696  28.8827462  38.4340241
  36.7981504  29.1061136  36.9120156  38.7077996  30.0856361  37.0101873
  38.4872989  30.7743755  36.1865008  39.6304279  30.7916309  38.0002269
  39.2362885  31.7815718  38.2446201  39.7343591  30.2165416  38.9265204
  40.6328458  30.9329728  37.5858094  39.4155129  28.8633569  36.4244668
  39.6691452  28.1375327  37.2064878  38.7752077  28.3635687  35.6903149
  40.3432403  29.1513033  35.9209008  36.0599764  31.7217667  37.2587085
  36.6719115  32.7683639  37.0244271  34.9366469  31.3508264  36.5414608
  34.5230256  30.4158311  36.6765167  34.3741376  32.2731454  35.5477164
  35.1799037  32.5444276  34.8576223  33.1965026  31.6354095  34.7752872
  32.5022386  31.1732737  35.4877022  32.4109125  32.6597711  33.9507652
  31.8641084  33.3532476  34.5963607  33.0728239  33.2381939  33.2977190
  31.6739489  32.1582930  33.3177335  33.6961098  30.5434783  33.8223606
  34.3014897  30.9683820  33.0148279  34.3059423  29.8011124  34.3402286
  32.8505031  30.0172996  33.3640417  33.9577660  33.5824710  36.2491086
  34.1656400  34.6873573  35.7368074  33.2525348  33.4240718  37.4273678
  33.0884664  32.4896736  37.7978211  32.7462966  34.6056247  38.1267200
  32.2550772  35.2336729  37.3688282  31.7133068  34.2303277  39.2094670
  32.1498003  33.4763574  39.8773715  31.2944525  35.4333355  40.0596759
  32.1352881  35.8188204  40.6462191  30.9084339  36.2493093  39.4371790
  30.5098892  35.1529662  40.7721500  30.4472774  33.6361815  38.5704296
  29.9050429  34.3885493  37.9855208  30.6789429  32.8066823  37.9000251
  29.7673568  33.2595601  39.3429407  33.9249541  35.4485966  38.6680645
  33.8257058  36.6781446  38.7599920  35.0526140  34.7671587  39.0985450
  35.0440282  33.7458076  39.1663262  36.2524224  35.5141194  39.4966852
  35.9402545  36.2318045  40.2637747  37.4065634  34.6387168  39.9857874
  37.7857262  33.9574777  39.2175232  37.0931331  34.0330647  40.8414602
  38.4825646  35.6176141  40.4177383  39.5483194  35.7559066  39.7429266
  38.2411928  36.2679499  41.4839297  36.7638402  36.2996839  38.2879295
  36.9695571  37.5149938  38.3485122  37.0739953  35.5280772  37.1726139
  36.8387586  34.5252451  37.1463344  37.8086995  36.1728885  36.0959254
  38.7197164  36.5908018  36.5459917  38.1670666  35.2347381  34.9389825
  38.6610923  34.3339247  35.3247060  37.2621196  34.8803446  34.4273663
  39.0899954  35.9074149  33.9394754  38.5762882  36.5094905  32.7813516
  37.5115693  36.4663313  32.5696822  39.4235000  37.1845434  31.8984219
  39.0178554  37.6473053  31.0026664  40.7919784  37.2531282  32.1568960
  41.4533110  37.7695307  31.4688047  41.3120947  36.6626956  33.3054091
  42.3738668  36.7359083  33.5204108  40.4666570  35.9948332  34.1916777
  40.8893189  35.5553123  35.0909354  36.9720758  37.3491612  35.5817462
  37.4957225  38.4326287  35.3107806  35.6302709  37.0960086  35.3711390
  35.2161192  36.1856476  35.6145548  34.8216252  38.1250294  34.7527911
  35.3683327  38.4812422  33.8709877  33.4414699  37.6183099  34.3550955
  32.9405179  37.1907140  35.2324391  32.8309229  38.4751827  34.0393578
  33.4519998  36.5783380  33.2191920  34.0044503  35.6869431  33.5329236
  32.0154549  36.1548327  32.9313171  31.5811192  35.6707920  33.8118613
  31.3824492  37.0134753  32.6886922  31.9670790  35.4452619  32.1005223
  34.1327046  37.1027300  31.9582177  33.8050020  38.1200306  31.7319225
  35.2184808  37.1235739  32.0791698  33.9212144  36.4644862  31.0940286
  34.6838071  39.3512686  35.6657054  34.6560549  40.4900049  35.1925254
  34.5203340  39.0916427  37.0131044  34.5522725  38.1261481  37.3427860
  34.3217731  40.1889152  37.9560003  33.5930406  40.8727640  37.5033361
  33.7810342  39.7580551  39.3164499  32.7755414  39.3314948  39.2149342
  33.7100957  40.6200429  39.9902219  34.6098579  38.7885347  39.9495814
  34.3474182  37.9056865  39.5610632  35.6193353  40.9907211  38.1190974
  35.5938987  42.2107789  38.2979660  36.7985040  40.2729418  38.0910280
  36.7712317  39.2408888  38.0890576  38.0878065  40.9659702  38.1061209
  38.0899879  41.6604094  38.9554121  39.2686972  39.9894713  38.1964375
  39.2970366  39.5342105  39.1959501  39.1204488  39.1466481  37.5074075
  40.6075474  40.6360886  37.9092838  41.1818395  41.5460366  38.8087088
  40.6855191  41.7864772  39.7478171  42.3920781  42.1754943  38.4962645
  42.8305434  42.8935332  39.1854135  43.0371597  41.8807549  37.2994456
  44.2128503  42.5316521  37.0268733  44.6901816  42.0863503  36.2260593
  42.4852234  40.9699130  36.4035448  42.9930784  40.7289271  35.4762541
  41.2664318  40.3628283  36.6993069  40.8332689  39.6744800  35.9772436
  38.1775951  41.8013556  36.8197266  38.5574265  42.9737790  36.8085745
  37.8817248  41.1193150  35.6565261  37.5626966  40.1404955  35.7150015
  38.0888443  41.7506531  34.3674537  39.0989821  42.1763613  34.4069395
  38.0062476  40.6980657  33.2623770  38.6489027  39.8523597  33.5373057
  36.9855664  40.2992171  33.2020970  38.4283004  41.1510789  31.8687632
  38.4858748  40.2687559  31.2201283  37.6330148  41.7794243  31.4487955
  39.7421860  41.9222821  31.7707262  39.6045623  42.9088271  32.2257665
  39.9067174  42.1087700  30.7036641  40.9922276  41.2669058  32.3678726
  41.2482711  40.3394797  31.8516792  40.9022892  41.0828743  33.4382298
  42.1174064  42.1946768  32.1871665  42.2980487  42.3915827  31.1397232
  41.9650641  43.1533572  32.5539972  43.0808020  41.9445749  32.6283909
  37.1292897  42.9412228  34.1864015  37.5007840  43.9675986  33.6130798
  35.8440280  42.7851031  34.6598356  35.5525026  41.8755683  35.0534515
  34.8771123  43.8805365  34.5779595  34.9155176  44.2743853  33.5557378
  33.4625020  43.4086479  34.9345991  33.5116229  42.7687819  35.8252582
  32.8391530  44.2642777  35.2258372  32.7743021  42.6595958  33.7770530
  33.4900756  41.9894617  33.2828197  31.6353133  41.8026480  34.3238171
  32.0284035  41.0124166  34.9709781  30.9450699  42.4070073  34.9194796
  31.0761449  41.3232655  33.5142899  32.2310337  43.6322793  32.7302124
  31.5094328  44.3264764  33.1730258  33.0316121  44.2167795  32.2776170
  31.7176793  43.0918503  31.9235843  35.2685642  45.0533997  35.5028024
  35.0793291  46.2253571  35.1600855  35.7550942  44.7009990  36.7519471
  35.8604399  43.7128495  37.0060567  36.0990210  45.7303990  37.7324648
  35.3328043  46.5124711  37.6769997  36.1814784  45.2036844  39.1664824
  37.0787623  44.5949681  39.3240610  35.3062476  44.5905416  39.4026601
  36.1966000  46.2828377  40.1070405  36.9197733  46.8893740  39.8394960
  37.4192498  46.4420904  37.3986248  37.7151712  47.5158591  37.9296362
  38.2644810  45.7972215  36.5254252  38.0714550  44.8193575  36.2836815
  39.4606162  46.4525716  35.9948991  39.9918441  46.9171835  36.8349084
  40.3453872  45.4264200  35.2874678  40.5398966  44.5817652  35.9623731
  39.8089984  45.0038632  34.4270197  41.6859353  45.9939070  34.8239040
  42.3007640  46.2918209  35.6837808  41.5780661  46.8675237  34.1702749
  42.3782334  44.9375182  34.0137114  42.0731927  44.6879966  32.8421897
  43.2928062  44.2005210  34.7007228  43.5177247  44.3035847  35.6887301
  43.7925599  43.4468131  34.2140311  39.0729291  47.5659120  35.0021424
  39.8426772  48.4850424  34.7270042  37.8789864  47.3602623  34.3423212
  37.3107109  46.5576532  34.6032975  37.3655749  48.2524225  33.3035783
  38.1746255  48.9301305  33.0030537  36.8835382  47.4540681  32.0770756
  36.5078981  46.4663843  32.3757999  36.0315092  47.9710480  31.6168100
  37.9387834  47.2919403  30.9679435  37.4112676  46.9776173  30.0556815
  38.3850698  48.2707885  30.7423564  39.0578797  46.2712454  31.2500651
  38.6179850  45.2883349  31.4681260  39.6391980  46.5782534  32.1273302
  39.9797929  46.1664965  30.0334005  40.4555533  47.1315337  29.8224946
  39.4314384  45.8328744  29.1420260  41.0858815  45.2058707  30.2796263
  41.6139125  45.3670360  31.1821173  40.8092050  44.1723609  30.2905169
  41.7937273  45.2137597  29.4867044  36.2604003  49.1909436  33.8589039
  35.6128312  49.9439150  33.1327921  36.1528040  49.2119461  35.2371495
  36.6763722  48.5261283  35.7692222  35.3516905  50.1838200  35.9628114
  35.8630299  50.3602733  36.9146245  35.3369527  51.1209995  35.3959539
  33.9032129  49.8184742  36.2838052  33.1582588  50.6323619  36.8361712
  33.5171094  48.5336500  35.9623213  34.2145420  47.8688667  35.6070735
  32.1332766  48.0923775  36.1195709  31.5066356  48.9681213  36.3210226
  31.6336644  47.3918553  34.8480576  32.2132832  46.4735270  34.7033991
  30.5942454  47.0664816  34.9857203  31.6988030  48.2234263  33.5859702
  31.1650494  49.5208483  33.5298865  30.7257434  49.9839970  34.4098306
  31.1764600  50.2389932  32.3261757  30.7513122  51.2386298  32.2768506
  31.6944983  49.6605858  31.1695248  31.6137541  50.3729663  30.0041320
  31.8103396  49.7683920  29.1902382  32.2457477  48.3856683  31.2139704
  32.6556495  47.9378744  30.3141864  32.2506215  47.6714982  32.4175402
  32.6762219  46.6715934  32.4264708  31.9939505  47.1367341  37.3159984
  32.8167892  46.2563626  37.5653505  30.8233404  47.3003429  38.0438763
  30.1601309  48.0311106  37.8003756  30.4795071  46.3983649  39.1483374
  31.3986396  45.9414533  39.5412242  29.7448778  47.1251482  40.2745433
  28.7330742  47.4155515  39.9744092  30.2969679  48.0240821  40.5688602
  29.6429479  46.2766743  41.4209687  29.2971676  46.8383435  42.1420774
  29.5952286  45.2558587  38.6155473  29.0092011  45.3151386  37.5341868
  29.4881592  44.1742495  39.4758006  29.9226954  44.2619220  40.3951600
  28.7369427  42.9724861  39.1011532  28.6680885  42.9289974  38.0082471
  29.4405442  41.7058093  39.6258299  30.4805043  41.7018348  39.2734989
  29.5053885  41.7308881  40.7224772  28.7719481  40.4320414  39.2102043
  27.7073089  39.8205817  39.8455896  27.1596000  40.0842519  40.7386153
  27.3520490  38.7118057  39.1270909  26.5794018  38.0979707  39.3473906
  28.2019609  38.5448202  38.0602510  28.2298676  37.5427302  37.0842131
  27.4995572  36.7407013  37.0733340  29.2468232  37.6091500  36.1303835
  29.3176315  36.8480999  35.3579070  30.1703089  38.6519589  36.1397491
  30.9434651  38.6825281  35.3800860  30.1082691  39.6640107  37.0998908
  30.8321657  40.4744630  37.0897483  29.1100833  39.6048016  38.0914125
  27.2997001  43.0499750  39.6428285  26.2991861  42.9077825  38.9340534
  27.1922793  43.1873581  41.0171347  27.9758926  43.5920145  41.5212155
  26.0111953  42.7180069  41.7632574  25.6896845  41.7802913  41.2894797
  26.3646295  42.4286403  43.2333935  26.4033463  43.3468833  43.8310797
  27.3482843  41.9503590  43.2983883  25.4338474  41.5303259  43.8304940
  24.5594433  41.9749301  43.8096259  24.7697440  43.6282929  41.6844856
  23.9438093  43.6651186  42.5960017  24.5932345  44.2352852  40.4597016
  25.3309650  44.1142646  39.7679837  23.4305628  45.0325944  40.0959895
  22.6475395  44.8539829  40.8406811  23.8545390  46.5137087  40.1120985
  24.4613838  46.7005065  41.0097571  24.5069606  46.7313228  39.2557690
  22.6773021  47.4860021  40.1124570  21.8864572  47.1107630  40.7726122
  22.2510023  47.5773664  39.1062472  23.0901214  48.8804339  40.5595691
  24.1273015  49.4443180  40.2131415  22.1707717  49.4808988  41.3868803
  21.3274857  49.0052409  41.6987511  22.3360068  50.4274178  41.7126905
  22.8449240  44.6153353  38.7252824  21.8161345  45.1324328  38.2865041
  23.5432886  43.6620052  38.0031983  24.3170511  43.1610065  38.4421811
  23.2385110  43.3908618  36.5929792  23.0764267  44.3580423  36.1026980
  24.3627993  42.5834419  35.9053957  24.6144782  41.7276638  36.5502193
  23.9854788  42.1561788  34.9642749  25.6421154  43.2937174  35.5370427
  25.7748435  44.6851028  35.4719589  24.9609400  45.3504362  35.7387577
  26.9751035  45.2628254  35.0522070  27.0791021  46.3442579  35.0166844
  28.0496582  44.4556407  34.6912373  28.9863313  44.9066674  34.3782987
  27.9306272  43.0731160  34.7440379  28.7590101  42.4419491  34.4459822
  26.7358248  42.4956894  35.1641459  26.6536944  41.4098025  35.1883575
  21.9653910  42.5822605  36.3165224  21.4463080  42.5768397  35.1924742
  21.5960964  41.6693415  37.2783756  22.0359985  41.6952271  38.2033545
  20.5762053  40.6540879  36.9826593  19.9458431  41.0377998  36.1677933
  21.2322567  39.3567855  36.4928114  20.5102960  38.5354026  36.4964137
  22.0918280  39.0639532  37.1144676  21.7079452  39.5028108  35.1220372
  21.5945041  40.4280987  34.8701356  19.6337338  40.5040922  38.1757318
  18.9362094  39.5097482  38.3669195  19.5690549  41.6865953  38.9055728
  20.0950060  42.4832819  38.5540505  18.7985118  41.8830499  40.1327317
  19.1130870  42.8627412  40.5206961  17.3103545  41.8955400  39.8129647
  16.8998677  40.8864506  39.6752436  17.0945573  42.4746978  38.9044033
  16.6791182  42.5744571  41.0202614  16.4944009  43.8205450  40.9060445
  16.4784673  41.7797749  41.9978745  19.3530243  40.8414253  41.1375760
  20.5606021  40.5855535  41.1775601  18.4283524  40.2719565  41.9657615
  17.4902903  40.7402725  42.0414615  18.5982788  39.1508032  42.8652271
  17.5702140  38.7597748  42.9031424  19.4586086  37.9260120  42.4446214
  19.0867031  37.0821251  43.0438593  19.2555630  37.5118837  40.9869797
  18.1957802  37.5230435  40.7135117  19.8050360  38.1626943  40.3036745
  19.6272807  36.4939805  40.8257994  20.9505227  38.0106591  42.7805206
  21.4880112  38.7406775  42.1729021  21.1140194  38.2544954  43.8346371
  21.4274220  37.0396621  42.5999076  18.8629551  39.6464516  44.2990545
  19.3556594  40.7318712  44.5875072  18.4578566  38.7078463  45.2244346
  18.2057899  37.7843807  44.8960132  18.3542365  38.9131739  46.6693320
  18.1247480  39.9644812  46.8722855  17.2318328  37.9705308  47.1342654
  16.3685534  38.1313242  46.4685867  17.5316312  36.9215930  46.9694156
  16.7845330  38.1237903  48.5821933  16.4763100  39.1589288  48.7893232
  17.6034848  37.8741139  49.2681661  15.5791221  37.1883018  48.8110683
  15.7000367  36.3766473  49.7747708  14.6159523  37.3381821  48.0033339
  19.7151156  38.5060133  47.2205218  20.1652540  37.3644748  47.0778748
  20.4288877  39.5118215  47.8459849  20.0721851  40.4916087  47.9575797
  21.7332930  39.2465303  48.4202569  22.2162068  38.4813881  47.7940279
  22.6516924  40.4799903  48.4080992  23.6880455  40.1413789  48.5462323
  22.6094304  40.9506183  47.4182309  22.3746188  41.5390869  49.4767224
  23.1501013  42.3131498  49.3914486  22.4997284  41.0914275  50.4695449
  21.0317057  42.2768463  49.4759893  20.2301772  41.9386590  48.5567557
  20.8999178  43.1320298  50.4054957  21.5749970  38.6466531  49.8306738
  20.5724503  38.7845959  50.5287196  22.7054912  37.9761700  50.2731942
  23.4920175  37.8700965  49.6383670  22.8105091  37.4564114  51.6365178
  21.8005512  37.3389250  52.0511876  23.4958177  36.0995454  51.6125049
  24.5373948  36.1657165  51.2753720  22.9848980  35.4263776  50.9125419
  23.4647871  35.4895018  52.9876776  24.3969011  35.6418235  53.7702825
  22.3203854  34.8229924  53.3131863  22.2584612  34.3873407  54.2279819
  21.5211343  34.7410144  52.6879605  23.4651869  38.5970370  52.4573809
  22.8951403  39.6897146  52.5940577  24.7223587  38.3805003  52.9793081
  25.0750697  37.4307056  53.1032435  25.6254741  39.4677241  53.3845402
  25.2499049  40.4147722  52.9758734  25.7891522  39.6110432  54.8955257
  25.7725646  38.6206124  55.3717796  26.7730589  40.0617271  55.0634800
  24.8366387  40.5419531  55.6475888  24.9359749  41.5601207  55.2476326
  25.1883910  40.5861930  56.6894939  23.3840947  40.1056970  55.6631253
  22.9320956  40.2566284  56.6516477  23.2696918  39.0419851  55.4362995
  22.6222234  40.8737848  54.6656955  22.5573053  40.4573565  53.7128523
  22.0833047  42.0952834  54.8444458  22.1513929  42.7316132  56.0432245
  22.6022185  42.3100823  56.8441502  21.7505779  43.6516466  56.1700704
  21.4692104  42.7208873  53.8123848  21.0753432  43.6454508  53.9048184
  21.4092318  42.3109950  52.8766845  26.9629459  39.1860917  52.6433726
  27.0827342  39.5042321  51.4534338  27.9087011  38.4111276  53.2940498
  27.8095735  38.2385243  54.3132312  29.1450708  37.8188482  52.7008610
  29.1616907  36.8005268  53.1126138  29.2483877  37.7245246  51.1515461
  29.5990685  38.6758340  50.7320745  30.1969344  36.6114556  50.7070254
  31.2073345  36.7561656  51.0966440  29.8309832  35.6312049  51.0364070
  30.2508727  36.5725451  49.6126920  27.9909062  37.4311041  50.5303137
  27.4713955  38.2631521  50.6173987  30.3901246  38.5482595  53.2765789
  31.3776475  38.8530096  52.6065193  30.3430001  38.7203095  54.6415273
  29.5258951  38.3172120  55.1572965  31.2698428  39.5318219  55.4119735
  31.3459952  40.5004698  54.9030618  30.7512767  39.7251264  56.8573518
  30.8625791  38.7948096  57.4297017  31.3997012  40.4625359  57.3483018
  29.2979087  40.1985007  56.9803211  29.0666061  40.9407470  56.2046797
  29.1845165  40.7061826  57.9475927  28.2479859  39.0778683  56.9122261
  27.3554714  39.1040887  57.7998952  28.3677761  38.2875899  55.9161060
  32.6823202  38.9253605  55.4814354  33.6878355  39.6119165  55.3048517
  32.7319113  37.6152500  55.9224289  31.8546052  37.1265261  56.0645767
  33.9803316  36.9048140  56.1915619  34.6417213  37.0236774  55.3247988
  34.6752501  37.4804077  57.4267806  34.9663187  38.5247218  57.2762578
  34.0139806  37.4473873  58.3017882  35.5805505  36.9143549  57.6703159
  33.6961816  35.3975681  56.3961332  33.9454944  34.8326813  57.4643036
  33.1772367  34.6893070  55.3261647  32.8141680  35.2014593  54.0094130
  31.9209273  35.8240350  54.1208336  33.6198593  35.8028998  53.5823103
  32.4932572  33.9627126  53.1898711  31.7532246  34.1591558  52.4085883
  33.3988679  33.5813975  52.7053536  31.9943971  32.9658535  54.2330190
  32.0617022  31.9307027  53.8822800  30.9428008  33.1804419  54.4623201
  32.8608107  33.2606225  55.4574669  32.3159289  33.0946296  56.3946693
  34.1030028  32.3436928  55.4770753  34.0472451  31.2052067  55.9437728
  35.2000075  32.8470551  54.8090033  35.1061922  33.7536400  54.3674204
  36.5031741  32.1927859  54.7289241  37.1305010  32.8970165  54.1671428
  37.1363284  32.0193244  56.1123040  37.0205832  32.9541712  56.6793336
  36.6017662  31.2637483  56.6991319  38.6244686  31.6938507  56.0327087
  39.1940028  32.5653238  55.6952395  38.8250217  30.8701670  55.3372602
  39.0699463  31.2745367  57.4274016  39.7357907  32.1299650  58.0727345
  38.7030574  30.1107853  57.7664078  36.4221799  30.9244383  53.8543382
  36.6366272  30.9439162  52.6385278  36.0352528  29.7670434  54.4838097
  35.8246273  29.8096568  55.4800135  35.8300133  28.5035830  53.8018846
  35.3110030  27.8410471  54.5026410  35.1850528  28.6759361  52.9315178
  37.1061833  27.8101637  53.3229966  37.3006163  26.5951342  53.4702889
  37.9348966  28.5811044  52.5315127  37.6589341  29.5590701  52.3705223
  39.1909231  28.0747665  51.9503515  39.7401293  27.6006430  52.7727313
  38.9367647  27.0431266  50.8203393  38.2711071  27.4748532  50.0627866
  40.2242998  26.5721790  50.1453232  40.7356550  27.3800589  49.6151234
  40.9101837  26.1445805  50.8871324  40.0089627  25.7773400  49.4224463
  38.3011226  25.8448729  51.2967802  37.9935930  26.0142482  52.2350097
  40.0162939  29.2663897  51.4332033  41.2396408  29.3035640  51.5411310
  39.3099319  30.1847073  50.6844414  38.3525753  29.9683221  50.4287820
  39.7990035  31.5123653  50.2827373  39.1128460  31.7477366  49.4521891
  39.5105182  32.6003310  51.3365836  39.5712318  33.5805803  50.8468304
  38.4653645  32.4960187  51.6535308  40.3919815  32.5710047  52.5885035
  40.7569025  31.5575828  52.8112291  39.7516337  32.8568247  53.4423194
  41.5568362  33.5797276  52.6337743  41.3139438  34.7263065  52.1516953
  42.6054427  33.1532766  53.2073395  41.1713983  31.6759606  49.5938642
  41.7109805  32.7786449  49.4922792  41.6419994  30.5700706  48.9116327
  41.2015514  29.6713194  49.0907078  42.7409048  30.6785148  47.9474508
  43.1276893  31.6887540  47.9617138  43.9120909  29.7525160  48.2483417
  43.6513480  28.6921665  48.1300667  44.2668098  29.9088547  49.2751775
  44.9891313  30.0664980  47.3473115  45.7349099  29.5125310  47.6498786
  42.1993970  30.3163788  46.5678610  41.6196725  29.2341511  46.3972400
  42.3033572  31.1272808  45.4833002  41.9061880  30.6481108  44.6872714
  42.8052015  32.4821910  45.1973164  42.0680450  32.8442277  44.4729941
  42.8463402  33.4643017  46.3644839  41.9770837  33.3023657  47.0100657
  43.7560877  33.3039400  46.9551257  42.8488571  34.9257548  45.9454488
  43.6909095  35.1236609  45.2712998  43.0152447  35.5393426  46.8417758
  41.5793864  35.4578720  45.2964207  40.5694591  34.7098039  45.2436295
  41.7099000  36.6421054  44.8310492  44.1186241  32.4358795  44.4045085
  44.3189803  33.2088161  43.4607043  45.0665969  31.5046664  44.7861126
  44.9009784  30.9106299  45.6077160  46.3362047  31.4338409  44.0505090
  46.8061819  32.4228223  44.1019888  47.2546521  30.3793311  44.6528283
  47.4911731  30.6191721  45.6947185  46.7896968  29.3861484  44.6373781
  48.1932341  30.3134244  44.0944976  46.0916115  31.1060821  42.5625177
  46.7734907  31.5707631  41.6475437  45.0809768  30.1757816  42.3547688
  44.5790970  29.8287177  43.1681927  44.7711090  29.6717886  41.0054523
  45.7091196  29.3497002  40.5423927  43.7411818  28.5166976  41.0554496
  42.8770878  28.8346682  41.6555215  43.2195435  28.1263380  39.6643870
  42.6405908  28.9371199  39.2088945  44.0429036  27.8694360  38.9891860
  42.5517710  27.2612699  39.7302808  44.3407273  27.2719203  41.7188338
  45.1696690  26.8694079  41.1296237  44.7094288  27.4882634  42.7258213
  43.5847642  26.4822508  41.8099751  44.2332291  30.8430400  40.1714420
  44.4382095  30.9665011  38.9637473  43.4074483  31.6763283  40.8932915
  43.3285282  31.5124837  41.8903610  42.7177812  32.8034022  40.2907762
  42.3137063  32.4862080  39.3200072  41.6091218  33.3068075  41.2132574
  41.9695018  33.3786752  42.2431929  41.3042636  34.3171730  40.9262658
  40.4113218  32.3681207  41.1317022  39.8398544  32.6095696  40.2289235
  40.7557862  31.3320955  41.0213338  39.4925096  32.4373803  42.3443791
  39.0683520  33.4417277  42.4500050  40.0630077  32.2301564  43.2560299
  38.3956146  31.4004019  42.1740998  38.8070656  30.4037719  41.9816351
  37.7103161  31.6631620  41.3637782  37.6003558  31.2923586  43.3956755
  38.1253188  30.9959719  44.2228422  37.0467188  32.1205502  43.6242048
  36.8786687  30.4874809  43.2578652  43.7462452  33.8875330  40.0217984
  43.7644634  34.5037691  38.9584630  44.6320305  34.1640668  41.0404182
  44.5542262  33.6773260  41.9433932  45.6543808  35.1826656  40.8634033
  45.1400933  36.1285555  40.6636142  46.5394897  35.3192016  42.0985183
  45.9200089  35.5627101  42.9709701  47.0326091  34.3657567  42.3285205
  47.5881431  36.4059874  41.8885688  47.0993980  37.3699266  41.7007297
  48.2176934  36.1643424  41.0259217  48.5101532  36.5565996  43.0659762
  48.4190800  35.8967047  44.0943251  49.4713860  37.5075046  42.8653565
  50.1454001  37.7459086  43.5781527  49.5458896  37.9993280  41.9301282
  46.5084595  34.8459557  39.6351407  46.7774240  35.7108569  38.7961621
  46.9913640  33.5514260  39.5667574  46.8003477  32.8718187  40.3123965
  47.8487694  33.1611124  38.4527646  48.7368668  33.8049380  38.4824044
  48.2542144  31.6982085  38.5572285  48.8165565  31.5162470  39.4802060
  47.3799767  31.0380111  38.5674619  48.8838690  31.4041469  37.7112694
  47.1227877  33.4222329  37.1246020  47.6957271  33.9134774  36.1498076
  45.7905988  33.0305421  37.0979181  45.3725794  32.6057107  37.9291365
  44.9917290  33.2192184  35.8911193  45.5779727  32.8162101  35.0596563
  43.6356469  32.5045159  35.9851396  43.8036998  31.4368780  36.1839373
  43.0823834  32.8893692  36.8513546  42.7529734  32.6620953  34.7266114
  42.6249019  33.7260406  34.5022432  43.3667884  31.9902039  33.4996644
  44.3120922  32.4655048  33.2224088  43.5569244  30.9267703  33.6794710
  42.6990502  32.0721709  32.6350887  41.3593401  32.0970157  34.9852796
  41.4016816  31.0208241  35.1689614  40.8972440  32.5842779  35.8490636
  40.7059238  32.2724812  34.1267792  44.7814277  34.7158495  35.6154263
  44.9048413  35.1731430  34.4760964  44.3573000  35.4825842  36.6786984
  44.2131650  35.0385319  37.5995602  44.0609072  36.9091213  36.5338108
  43.2088848  37.0091631  35.8528178  43.7704395  37.5815063  37.8846905
  44.5614189  37.3098772  38.5935680  43.8368764  38.6697261  37.7733453
  42.4020839  37.2460425  38.5000863  42.1961173  36.1746296  38.4529040
  41.5993853  37.7235325  37.9288384  42.3671410  37.7191085  39.9560567
  42.3550017  38.8125773  39.9886672  43.2639667  37.3533685  40.4633513
  41.2004126  37.2315065  40.6967180  40.4472547  36.6438439  40.2177608
  41.1409401  37.2285890  42.0649671  42.1844334  37.6186601  42.8244663
  42.0911223  37.3153436  43.8519084  43.0609527  37.9637405  42.4712547
  40.0685297  36.7970988  42.7484831  39.1521013  36.5890965  42.2574525
  40.1771627  36.6427232  43.7584836  45.2748846  37.6016712  35.8927278
  45.1500444  38.3674658  34.9346330  46.4923648  37.3140632  36.4866719
  46.5261685  36.6465971  37.2700016  47.7266733  37.9537035  36.0496605
  47.5294171  39.0324095  35.9886986  48.8824534  37.6831190  37.0188903
  48.9680865  36.6060722  37.2137572  49.8268717  37.9858496  36.5476947
  48.7199534  38.4393044  38.3411385  47.7562445  38.1931225  38.8026324
  48.7206534  39.5190010  38.1492017  49.8227101  38.1530185  39.3609743
  50.8776367  37.6215128  38.9228950  49.5380781  38.4867557  40.5557304
  48.0991345  37.4924738  34.6314571  48.4738623  38.2897161  33.7666833
  48.0578467  36.1392528  34.3755859  47.8236878  35.4883559  35.1323348
  48.4001942  35.6182097  33.0557722  49.4054481  35.9775684  32.8097639
  48.3660916  34.0984535  33.0415152  49.1010515  33.6823757  33.7405246
  47.3781568  33.7197204  33.3302281  48.5850606  33.7053328  32.0430776
  47.4354352  36.1627814  31.9921977  47.8015000  36.4461899  30.8477296
  46.1041042  36.2219352  32.3553553  45.7955746  35.9073960  33.2954987
  45.1110576  36.6960996  31.4159082  45.2228402  36.1392819  30.4804342
  44.1228871  36.4996600  31.8374857  45.2195093  38.1880243  31.0834137
  44.7688127  38.6537735  30.0332516  45.7773947  38.9731918  32.0739903
  46.0040442  38.5438924  32.9781137  46.0224076  40.4009764  31.8753504
  45.1254373  40.8173903  31.4039602  46.3899617  41.1123788  33.1735336
  47.0112322  41.9947903  32.9635191  46.9769182  40.4612502  33.8341231
  45.1816183  41.6297036  33.9189403  44.1720161  41.9910406  33.2201879
  45.2808740  41.7316106  35.1768709  47.1530780  40.5854192  30.8498236
  47.1149746  41.4763580  29.9972305  48.2314795  39.7332422  30.9697550
  48.2365865  39.0564361  31.7429228  49.3930653  39.8264339  30.0629188
  49.7021883  40.8805109  30.0599790  50.5324959  38.9202175  30.5447330
  50.1231634  38.0919143  31.1401804  51.0439592  38.4515946  29.6951427
  51.5501324  39.6731291  31.4045180  52.0754270  38.9405444  32.0303984
  51.0517496  40.3779253  32.0820702  52.6132338  40.4053831  30.6137385
  52.5316513  40.4424960  29.3513202  53.6207999  40.8543971  31.2543093
  49.0358284  39.5054239  28.5855033  49.7401181  39.8397413  27.6263923
  47.8452850  38.8128854  28.4156512  47.3799227  38.4744634  29.2575494
  47.2963283  38.5499124  27.0846332  48.1106808  38.1447750  26.4740862
  46.1160450  37.5704471  27.1531690  46.3894549  36.6940373  27.7545057
  45.2664973  38.0296999  27.6712671  45.6509376  37.1025858  25.7941496
  46.2734097  36.0184035  25.1644724  47.0778749  35.4897760  25.6613171
  45.8902926  35.6172702  23.8862364  46.3944985  34.7847901  23.4023951
  44.8752949  36.2955728  23.2229482  44.5913824  35.9930766  22.2180767
  44.2301671  37.3584991  23.8496409  43.4356965  37.8870418  23.3344905
  44.6148945  37.7643387  25.1273686  44.1050203  38.5953797  25.5897670
  46.8600377  39.8900806  26.4543304  46.9516962  40.0928391  25.2382051
  46.2984453  40.8008842  27.3339926  46.3174620  40.5997465  28.3353776
  45.6997589  42.0479586  26.8913254  45.1000397  41.8355583  25.9956000
  44.8494802  42.7265712  27.9625877  45.4524238  42.9522766  28.8540029
  44.5335063  43.7130495  27.5766071  43.6498895  41.8880369  28.3698191
  43.9107274  41.2038629  29.1865005  43.2858181  41.2790945  27.5394733
  42.5709927  42.8651412  28.7852632  42.0940531  43.6303729  27.8770958
  42.2001255  42.8295061  30.0051717  46.7436005  43.0798096  26.4919583
  46.4292410  44.1036016  25.8762123  48.0136296  42.8268896  26.9341613
  48.1586005  42.0218492  27.5434875  49.1381540  43.6472608  26.5439346
  48.7837473  44.6544926  26.2972063  50.1970165  43.7322479  27.6554801
  50.5869660  42.7301604  27.8755392  51.0529117  44.3155543  27.2883752
  49.6813246  44.3373875  28.9785368  48.8453497  43.7284088  29.3481148
  50.7861605  44.2852834  30.0386291  51.1173478  43.2547754  30.2028646
  51.6565238  44.8803442  29.7376567  50.4231360  44.6724417  30.9976654
  49.1839877  45.7753953  28.8147849  49.9600303  46.4174261  28.3843079
  48.3020580  45.8236085  28.1690531  48.8959145  46.1974965  29.7839352
  49.6759117  43.0474679  25.2320813  49.5078228  43.6019567  24.1380546
  50.3471285  41.8414842  25.3800013  50.2120129  41.2711603  26.2226829
  51.2881467  41.3876345  24.3655979  51.7716621  42.2808189  23.9468122
  52.3698164  40.4826108  24.9902416  51.8933988  39.5978528  25.4308361
  53.0440674  40.1181702  24.2044652  53.1903853  41.1968215  26.0773142
  52.5167587  41.5232109  26.8767183  53.6451232  42.1083856  25.6686794
  54.2970163  40.3089693  26.6645938  55.2284291  40.4542423  26.1108213
  54.0212858  39.2490839  26.6015017  54.4970542  40.5995200  28.0997517
  53.5927604  40.5887518  28.6765026  55.6640583  40.7838267  28.7913972
  56.8866885  40.7843836  28.1744134  57.7508179  40.9303767  28.6928971
  56.9433903  40.6622672  27.1742402  55.6589493  40.9665573  30.1325838
  56.4856159  41.0690069  30.6997552  54.7348050  40.9661576  30.6735932
  50.6240454  40.6617908  23.1845013  51.1330649  40.6870521  22.0602815
  49.5610208  39.8326650  23.5016038  49.0973031  39.9524582  24.4007837
  49.1509746  38.7858193  22.5632391  49.9443033  38.6878953  21.8090120
  48.9825411  37.4342191  23.2573470  48.3727579  37.5499208  24.1575912
  48.4476068  36.7272404  22.6109110  50.3190728  36.8290001  23.6190583
  51.1001673  36.2168239  22.6289671  50.7435292  36.1483982  21.6034076
  52.3594777  35.7047739  22.9397821  52.9670054  35.2373769  22.1697853
  52.8376409  35.7985910  24.2411258  54.0779844  35.2899999  24.4943710
  54.2621219  35.3869501  25.4441351  52.0787532  36.3988657  25.2405559
  52.4442276  36.4754568  26.2615061  50.8245240  36.9242971  24.9221832
  50.2547105  37.4273890  25.6994953  47.9113442  39.1206226  21.7557347
  47.8058650  38.7322356  20.5897473  46.8903680  39.7827165  22.3988996
  47.0138999  40.0362145  23.3863567  45.5889840  40.0306368  21.7618970
  45.0695102  39.0687899  21.7163171  44.7994230  41.0442544  22.6155472
  44.6157899  40.5999394  23.6055815  45.4193111  41.9330540  22.7947349
  43.4657733  41.4906110  22.0020177  42.8586605  40.6134836  21.7549657
  43.6576919  42.0371218  21.0696233  42.6900475  42.4199368  22.9355019
  41.8635592  42.8838178  22.3891307  43.3582691  43.1994556  23.3183599
  42.1044212  41.6782913  24.0600542  41.9240298  40.6874084  23.9246912
  41.7518364  42.2054515  25.2565278  41.9453176  43.4995738  25.5653944
  41.9615474  43.7323321  26.6111019  42.2232649  44.1947909  24.8953881
  41.1937297  41.4089001  26.1959854  40.8403157  41.8324787  27.0505173
  41.1945881  40.3804090  26.1390517  45.7171584  40.5399545  20.3127286
  44.8916377  40.2489662  19.4495541  46.7246464  41.4551853  20.1152405
  47.4142076  41.5685637  20.8509250  46.8464595  42.2535530  18.9023318
  45.8742259  42.2572226  18.3942193  47.2015088  43.7072905  19.2925539
  48.2124182  43.7285107  19.7208247  47.2282012  44.3351213  18.3929217
  46.2096707  44.3165949  20.3163474  46.1365001  43.6706760  21.1963684
  45.2044688  44.3562105  19.8792207  46.6158269  45.7166991  20.7850333
  46.5338196  46.4262034  19.9529573  47.6536585  45.7508030  21.1326183
  45.7505335  46.2326139  21.8762199  45.1552662  47.0241297  21.6529807
  45.8097675  45.8290016  23.1763700  46.6714762  44.8894364  23.6008313
  46.6556418  44.5887232  24.5928816  47.4027058  44.4758956  23.0327809
  44.9723228  46.3768618  24.1007035  45.0439554  46.0711515  25.0678230
  44.3069585  47.1060088  23.8747165  47.8463500  41.6269733  17.8818128
  48.1864813  42.2230868  16.8551925  48.2605429  40.3341962  18.1824996
  47.9784696  39.9187778  19.0790486  49.0801685  39.5138890  17.2859171
  49.5508536  40.1698037  16.5478267  50.1563061  38.7859664  18.0867727
  50.7488962  39.4888703  18.6813995  49.7156804  38.0536207  18.7731260
  50.8355310  38.2406778  17.4227637  48.2545961  38.4699920  16.5044831
  48.7583544  37.7568913  15.6391993  46.9404671  38.3868797  16.8935336
  46.6084356  39.0694254  17.5674530  45.9545315  37.4373592  16.3795144
  46.3930566  36.8636684  15.5556493  45.4629634  36.5126239  17.5036623
  45.0792011  37.1114913  18.3406487  44.6186152  35.9075283  17.1646101
  46.5127414  35.5449478  17.9980501  46.9337502  34.4794744  17.1886411
  46.5229957  34.3434598  16.1921358  47.8901799  33.5753557  17.6511610
  48.2102269  32.7507333  17.0206304  48.4375836  33.7283812  18.9232795
  49.1801456  33.0186233  19.2782377  48.0274068  34.7810902  19.7373506
  48.4521025  34.8971070  20.7305800  47.0674215  35.6835132  19.2773767
  46.7580500  36.4970490  19.9276081  44.8160149  38.2931703  15.7880303
  44.9336211  39.5066145  15.5915643  43.6727797  37.6101221  15.4132712
  43.5767736  36.6092745  15.5513325  42.5531306  38.3384403  14.8323510
  42.9182880  39.2623695  14.3626225  41.8301497  37.4974698  13.7759300
  41.2369109  36.6968923  14.2323820  42.5451584  37.0508868  13.0768106
  40.9479282  38.3429529  13.0252851  40.6295948  37.7996834  12.2789875
  41.5748188  38.7721058  15.9351953  41.7853011  38.6916112  17.1452791
  40.4080011  39.2870942  15.4035851  40.3309954  39.3473969  14.3802051
  39.2754968  39.6416442  16.2199413  39.6089266  39.6636435  17.2634721
  38.7190093  40.9923600  15.8278578  38.4084935  40.9986645  14.7746915
  39.4635888  41.7854730  15.9587739  37.5320509  41.2796570  16.7146538
  37.5455382  40.8265454  17.9034170  36.5673079  41.8774766  16.1539616
  38.2383420  38.5116742  16.0369864  37.8413650  38.0981978  14.9448406
  37.7938618  38.0180680  17.2493070  38.2185807  38.3557642  18.1113447
  36.6920472  37.0772565  17.3636199  36.4765180  36.6564437  16.3750544
  37.0391712  35.9631079  18.3581061  37.2880858  36.4281160  19.3206101
  36.1485178  35.3470649  18.5185756  38.2149069  35.0528029  17.9531068
  39.1070198  35.6624098  17.7868539  38.5290844  34.0688347  19.0746936
  38.7435466  34.5875626  20.0122934  37.6826460  33.3950938  19.2541628
  39.4048493  33.4611980  18.8199886  37.9263022  34.2808570  16.6690831
  36.9800001  33.7388943  16.7391185  37.8596974  34.9472146  15.8109279
  38.7166632  33.5528551  16.4557109  35.3980959  37.8304511  17.7789332
  34.2954796  37.2788363  17.7365734  35.5491631  39.1338294  18.2161912
  36.4699306  39.6006278  18.1562710  34.4318390  39.9144301  18.7463859
  33.7963051  39.2124399  19.3029112  34.8404249  41.0458366  19.7154643
  33.9414310  41.6079197  19.9961555  35.4807508  40.5121922  20.9934793
  34.7994007  39.8506429  21.5333790  36.4090811  39.9706635  20.7796229
  35.7497277  41.3417963  21.6573125  35.7395560  41.9943975  19.1488679
  36.5247059  41.5078460  18.7642079  33.5622743  40.4222940  17.5854946
  32.3322337  40.4030826  17.6718542  34.2036431  40.9175678  16.4713223
  35.2280945  41.0850156  16.4864418  33.4464611  41.3500881  15.2934749
  32.6954327  42.0674894  15.6513378  34.3451553  42.0110960  14.2370335
  33.7446392  42.4289190  13.4194038  35.0485221  41.2915714  13.7970557
  35.1040974  43.0873988  14.7828211  35.7887532  42.6435459  15.3997572
  32.7099060  40.1993236  14.5816775  31.8386831  40.4153720  13.7335384
  33.1822653  38.9257647  14.8511019  33.9282560  38.8206250  15.5326242
  32.6084160  37.7432718  14.2134269  32.3251872  38.0131473  13.1885237
  33.5710994  36.5455941  14.2008722  33.9673673  36.3570952  15.2061029
  33.0143271  35.6399261  13.9277384  34.7312888  36.7315974  13.2242861
  35.3980987  37.5234572  13.5792208  34.3606085  37.0388880  12.2392492
  35.4961830  35.4355955  13.0224201  34.9883534  34.3932497  12.6127038
  36.8317216  35.5097205  13.3065314  37.2634665  36.3444270  13.7069704
  37.4142112  34.7024156  13.1267080  31.3184051  37.3086736  14.9264111
  30.4040639  36.7473080  14.3180307  31.3332476  37.4488203  16.3004845
  32.1232980  37.9164616  16.7490633  30.2129504  37.0311904  17.1278468
  29.6172425  36.3036409  16.5705814  30.6857589  36.4348904  18.4557939
  31.3927984  35.6272721  18.2544936  31.2478364  37.1879096  19.0242972
  29.5443850  35.8841991  19.3320276  28.8437970  36.6946035  19.5697231
  28.7606834  34.7682331  18.6455140  28.1992989  35.1424240  17.7839529
  29.4258930  33.9731492  18.2998803  28.0314731  34.3281357  19.3332295
  30.1231968  35.3714554  20.6480317  30.8593997  34.5776102  20.4797435
  30.6126490  36.1831698  21.1856248  29.3309467  34.9717782  21.2938760
  29.4005901  38.2999073  17.3693674  29.6949125  39.1331384  18.2257635
  28.3310227  38.4729412  16.5078050  28.1684729  37.7846131  15.7775838
  27.4609417  39.6506190  16.6088685  28.0943947  40.5325062  16.7768664
  26.6228227  39.8525179  15.3411381  25.8455077  40.6038064  15.5261812
  26.1030574  38.9254918  15.0661842  27.4712168  40.3056771  14.1977784
  27.5600986  41.6435385  13.8720287  28.4845834  41.7109030  12.9389420
  28.8468065  42.6152864  12.4658445  28.9808184  40.4749543  12.6289008
  29.7257371  40.2776602  11.9718337  28.2988934  39.5594439  13.3829836
  28.5268389  38.5037065  13.3308545  26.5921418  39.4302568  17.8658161
  25.4669575  38.9324240  17.8466120  27.2898165  39.7115552  19.0310295
  28.2653874  40.0213066  18.9300869  26.7765957  39.4698998  20.3713209
  26.2862028  38.4952451  20.3091199  27.9410074  39.3667493  21.3836011
  28.6982054  38.7009881  20.9528806  28.6424827  40.7001401  21.6389799
  28.9613050  41.1556758  20.6991051  28.0021026  41.4066306  22.1774858
  29.5349305  40.5474110  22.2553212  27.5229975  38.7626078  22.7285539
  28.3640678  38.8107721  23.4289381  26.7123762  39.3482316  23.1628717
  27.0787578  37.3178317  22.6305796  26.1197201  37.2296181  22.1201552
  27.8172220  36.7039870  22.1096886  26.9504132  36.9170861  23.6384713
  25.7195381  40.5485901  20.7046413  25.9646483  41.7587905  20.6459802
  24.4664416  40.0060980  20.9585947  24.3242968  38.9844711  20.9056574
  23.2499597  40.7889387  21.2347584  23.5460582  41.6413625  21.8515099
  22.6383477  41.2934626  19.9059644  23.4518380  41.6579439  19.2671273
  21.8638296  40.2412987  19.1211963  22.4758794  39.3591721  18.9127909
  20.9578434  39.9335293  19.6478137  21.5310869  40.6585171  18.1625910
  21.7941885  42.4246982  20.1313065  21.5647689  42.7925066  19.2589507
  22.3198063  39.8686923  22.0734300  22.4782941  38.6391114  22.0704951
  21.2810653  40.4006969  22.8133118  20.8065137  41.7722475  22.8048315
  21.6163443  42.4739937  22.6408080  20.0630594  41.8638367  22.0058871
  20.1615289  41.9479980  24.1691963  20.9295019  42.1547286  24.9257365
  19.4301873  42.7605190  24.1913559  19.5437832  40.5828379  24.4259260
  18.5738042  40.5113484  23.9176446  19.3751219  40.3943156  25.4905789
  20.5608356  39.6056815  23.8239229  21.2991340  39.2979489  24.5726533
  19.8270976  38.3397040  23.3527559  19.3672878  37.5359905  24.1733464
  19.6758134  38.2293416  21.9894331  20.0043443  38.9958272  21.4116120
  19.0990572  37.0750217  21.3279710  18.4906628  36.5091537  22.0405513
  18.4514518  37.4560973  20.5324368  20.0968504  36.1038071  20.6904604
  19.6984436  35.1352920  20.0420419  21.4359883  36.3487588  20.9150544
  21.7212779  37.1831368  21.4485261  22.4910190  35.4725385  20.3743991
  22.2890602  35.3662304  19.3012135  23.8881191  36.1040371  20.5941057
  24.0592832  36.2095861  21.6709122  25.0349654  35.3023056  19.9913030
  25.1869159  34.3525930  20.5128440  24.8550949  35.0983878  18.9303015
  25.9709497  35.8698609  20.0468405  23.9351868  37.4363081  20.0546288
  24.2494894  37.4173081  19.1234978  22.4103981  34.0753378  21.0523655
  22.0464277  33.9189923  22.2191849  22.8112150  33.0166761  20.2518942
  23.2160254  33.1848505  19.3338038  22.6912420  31.6249703  20.6888560
  21.9859580  31.5850820  21.5280648  22.1476434  30.7562410  19.5600646
  21.1821380  31.1391597  19.2008173  22.8355028  30.7379852  18.7076785
  22.0038636  29.7211341  19.8886357  24.0358006  31.0463760  21.1749525
  25.1297859  31.4230862  20.7509874  23.8952811  29.9674847  22.0429329
  22.9672234  29.6585853  22.3219507  25.0656394  29.2919736  22.6143663
  25.6886696  30.0631478  23.0817352  24.6689753  28.2140821  23.6441457
  24.2662870  28.6944638  24.5438931  23.8413606  27.6124236  23.2423784
  25.7993673  27.2931180  24.0493126  26.9493707  27.7836556  24.6796179
  27.0284984  28.8367205  24.9223590  28.0370679  26.9424052  24.9399957
  28.9369599  27.3346246  25.4021887  27.9838637  25.6131450  24.5436152
  29.1075772  24.8444211  24.6747889  29.1395964  24.1715012  23.9068380
  26.8300528  25.0939322  23.9701978  26.7858468  24.0470142  23.6785926
  25.7421237  25.9312893  23.7222211  24.8666873  25.5128821  23.2327495
  25.8883530  28.6575164  21.4908119  27.1215109  28.6833929  21.5055457
  25.1645760  27.9970888  20.5099265  24.1514119  28.0140687  20.5363881
  25.8791927  27.2639670  19.4682032  26.5816026  26.6115343  20.0004737
  24.9644563  26.3570059  18.6393105  25.5837063  25.7370505  17.9792841
  24.4628090  25.6602602  19.3242486  23.9044018  27.0583620  17.7909833
  24.3797286  27.6482548  16.9973361  23.3087883  27.7419265  18.4065888
  22.9473787  26.0630729  17.1415341  23.0190123  24.8429260  17.2458947
  21.9548625  26.6571200  16.4087506  21.8764543  27.6618566  16.3148541
  21.2778923  26.0610496  15.9457544  26.7458029  28.2391980  18.6422189
  27.7821136  27.8897465  18.0798348  26.2900796  29.5404348  18.5637137
  25.4287376  29.7922364  19.0418632  27.0338632  30.5711612  17.8329285
  27.3256044  30.1265949  16.8739698  26.1720128  31.8130266  17.5805416
  26.6938387  32.5079956  16.9135664  25.9559970  32.3544861  18.5059387
  24.9180593  31.4735828  16.9771814  24.3130397  31.1978764  17.6917352
  28.3271504  30.9614163  18.5886898  29.3856480  31.2010223  18.0026411
  28.1862026  31.0958114  19.9569959  27.2514184  31.0092412  20.3648759
  29.3321771  31.3562656  20.8345589  29.8613564  32.2350501  20.4467805
  28.8534933  31.5986984  22.2709479  28.2981271  32.5455337  22.3038917
  28.1161661  30.8401403  22.5616231  29.9358132  31.6306444  23.3198325
  30.6822383  32.7898248  23.5506302  30.5081880  33.6895556  22.9684721
  31.6642616  32.8061616  24.5405662  32.2485718  33.7028358  24.7193030
  31.9112120  31.6649189  25.3013064  32.6971757  31.6805920  26.0476318
  31.1825061  30.5002574  25.0758929  31.3926280  29.6038626  25.6556603
  30.2057766  30.4817323  24.0824659  29.6578726  29.5602066  23.8971723
  30.2890165  30.1537211  20.7190859  31.4887646  30.3113684  20.4905580
  29.6924950  28.9156476  20.8819300  28.6800183  28.8704892  21.0729923
  30.4413689  27.6497071  20.8191096  31.1724503  27.6663153  21.6363085
  29.4487484  26.4810505  20.9797286  28.8546763  26.6618003  21.8827867
  28.7429181  26.4922207  20.1455962  30.0503091  25.0816860  21.0641829
  30.9152602  25.0828531  21.7296964  30.3890770  24.7413858  20.0785207
  29.0037373  24.0911721  21.6113837  27.9662307  23.9413438  20.9114540
  29.3197411  23.5703840  22.7384322  31.2076941  27.5913515  19.4800807
  32.3906317  27.2553474  19.4083254  30.4648684  27.8962913  18.3567136
  29.4624449  28.0970266  18.4561451  31.0524187  27.8636138  17.0235321
  31.5790324  26.9044828  16.9332114  29.9720641  27.9539619  15.9327631
  29.2982622  28.7912797  16.1503793  30.4405976  28.1910480  14.9692795
  29.1825994  26.6411401  15.7759783  29.1021306  26.1223742  16.7379558
  29.7201596  25.9694954  15.0966645  27.7645893  26.8085424  15.2437622
  26.8053161  26.1684738  15.6529627  27.6261158  27.6759455  14.1995812
  26.7092255  27.7837944  13.7788346  28.3898019  28.2133483  13.8039224
  32.1287576  28.9583919  16.8178997  33.1408518  28.7224413  16.1476448
  31.8640824  30.2258532  17.3269861  30.9699489  30.4364137  17.7915747
  32.8862804  31.2704931  17.1643530  33.2672325  31.1757811  16.1368345
  32.3544128  32.7061963  17.3518607  31.7744059  32.7690946  18.2805154
  33.4970265  33.7327287  17.4227081  34.0587524  33.6339218  18.3562172
  34.1948817  33.6086813  16.5864849  33.1224665  34.7569835  17.3779453
  31.4492284  33.0841439  16.1737075  32.0082500  33.0800675  15.2313561
  30.6110048  32.3904968  16.0670260  31.0347502  34.0880043  16.3054882
  34.1050311  30.9927728  18.0702676  35.2501906  31.2763174  17.7032443
  33.8581951  30.4856672  19.3312351  32.8875659  30.3619317  19.6650890
  34.9807437  30.1388679  20.2076157  35.6003353  31.0369920  20.3246506
  34.4940706  29.6227743  21.5797333  33.6743218  28.9084791  21.4289344
  35.5905588  28.9069675  22.3703390  35.8908617  27.9816447  21.8761154
  36.4751707  29.5399068  22.4848749  35.2339616  28.6397746  23.3703307
  33.9762153  30.7700475  22.4462349  34.7909985  31.4327127  22.7524902
  33.2263580  31.3737169  21.9318778  33.5243423  30.3674663  23.3565410
  35.8497289  29.0830384  19.5000064  37.0644495  29.0241965  19.6851188
  35.1936497  28.1599994  18.7219466  34.1805115  28.2557685  18.6320284
  35.8636727  27.0312225  18.0857705  36.5164450  26.5988948  18.8559568
  34.8677913  25.9819849  17.5908192  35.3349476  25.3070301  16.8643957
  34.0186850  26.4526670  17.0849469  34.3553675  25.1076160  18.7119235
  34.8120905  25.0978908  19.8523065  33.3366111  24.2759278  18.3389516
  32.9543266  24.2479826  17.4003725  32.9315204  23.6600073  19.0354266
  36.8331210  27.3906255  16.9398345  37.5290625  26.5217922  16.4120399
  36.9538049  28.7267009  16.6196021  36.2725397  29.3916334  16.9881012
  38.0623917  29.2124619  15.7859130  38.2065575  28.5044650  14.9599386
  37.8221324  30.6461097  15.2748254  36.9954563  31.1113182  15.8221540
  38.6999183  31.2751258  15.4691236  37.4872383  30.7044194  13.7799917
  37.0845770  31.6994624  13.5528063  36.7012908  29.9820354  13.5531793
  38.6592575  30.4956377  12.8350737  39.8323873  30.7378165  13.2556744
  38.3902241  30.0474988  11.6699279  39.3474187  29.1754169  16.6414610
  40.4684798  29.0448598  16.1511572  39.1703258  29.3864104  17.9945943
  38.2168621  29.3918960  18.3791757  40.2892933  29.6036420  18.9175933
  40.9761705  30.3007262  18.4291107  39.7424258  30.1762742  20.2343770
  39.1218667  31.0512218  19.9952492  39.0772110  29.4366787  20.6929845
  40.7641438  30.5526269  21.3192125  41.2438457  29.6399279  21.6872283
  41.8403995  31.4895315  20.8025062  42.4479672  30.9722015  20.0621521
  41.4052182  32.3850673  20.3477647  42.5101086  31.8032230  21.6085294
  40.0282148  31.1990672  22.4843582  39.5557383  32.1452975  22.1939339
  39.2479258  30.5379519  22.8722353  40.7270874  31.4074658  23.2931895
  41.0419466  28.2924330  19.1853579  42.2221063  28.2698018  19.5273885
  40.2560747  27.1621252  19.1559339  39.2895273  27.2805364  18.8724010
  40.7526070  25.8247289  19.4814068  41.7628175  25.9193704  19.8986860
  39.8441518  25.1136680  20.4959863  38.8125276  25.0775133  20.1195696
  40.1460550  24.0652918  20.6184225  39.8663812  25.7705809  21.8580969
  40.8967387  25.4886903  22.7679689  41.6806096  24.7874995  22.4970117
  40.9219254  26.0970206  24.0240843  41.7143294  25.8692927  24.7308049
  39.9305158  27.0104660  24.3731994  39.9497911  27.4945873  25.3458767
  38.9087722  27.3045487  23.4756219  38.1309861  28.0126833  23.7514533
  38.8729581  26.6856279  22.2254981  38.0622528  26.9275605  21.5431349
  40.9149651  24.9763272  18.2098749  41.0350082  23.7497089  18.2404545
  41.0809624  25.7063268  17.0449511  41.1173519  26.7216500  17.1176392
  41.1211562  25.0716779  15.7326065  40.2144215  24.4568852  15.6668178
  41.0973254  26.1099955  14.5978702  40.9914203  25.5808735  13.6423452
  40.2027571  26.7343097  14.7113439  42.3418858  27.0129360  14.5261065
  43.2018755  26.4112582  14.2274170  42.5646675  27.4403626  15.5103524
  42.1866995  28.1453664  13.5121615  43.0872623  28.7671712  13.4954473
  41.3322675  28.7559311  13.8025363  41.9822940  27.6092186  12.1598830
  42.4217480  26.7269593  11.9149856  41.1102400  28.1522526  11.2773815
  40.6235144  29.3858238  11.3988069  39.6304757  29.6012856  11.1036385
  40.7536502  29.9851321  12.2448159  40.7209363  27.4205499  10.2141704
  40.0810811  27.8463035   9.5519096  41.0435539  26.4771002  10.0556096
  42.3100340  24.1125904  15.5766264  42.2115137  23.0757842  14.9213268
  43.5014443  24.5483643  16.1261642  43.5000968  25.4064007  16.6690414
  44.7498271  23.7987777  15.9540124  44.5837937  22.9637844  15.2614634
  45.8620123  24.6948547  15.4288695  46.8069272  24.1375113  15.3867130
  46.0225184  25.5280082  16.1262209  45.6173635  25.2492783  14.0228548
  44.9867231  24.5025468  13.2166782  46.0857431  26.4171059  13.8463664
  45.1092409  23.1501614  17.3138130  46.2663218  22.9872775  17.7104836
  44.0139218  22.6739241  18.0121239  43.0792475  22.9220284  17.6827346
  44.1276708  21.8441900  19.1988662  43.2641502  21.1711604  19.2127707
  45.0459675  21.2494626  19.1492329  44.1398913  22.6636050  20.4894795
  44.2356246  23.8933257  20.5022925  44.0824824  21.8894520  21.6387821
  44.1568250  20.8777072  21.5762230  43.9467735  22.4685183  22.9700320
  43.5861469  23.4961952  22.8437085  42.9367337  21.6875404  23.8417402
  43.3723083  20.7174977  24.0997266  42.6200687  22.4377803  25.1419019
  43.5115013  22.5659956  25.7593376  42.2088779  23.4304994  24.9350351
  41.8832739  21.8907238  25.7399333  41.6184994  21.4182386  23.1038100
  41.1522587  22.3488599  22.7673154  41.7737181  20.7786867  22.2284886
  40.9070376  20.9014477  23.7573773  45.3444320  22.5198861  23.6238517
  46.1758666  21.6176618  23.5407273  45.5346596  23.6821954  24.3447010
  44.8118547  24.3989840  24.3633337  46.7093283  23.9589661  25.1593004
  46.9515614  23.0366895  25.6896917  47.9354437  24.3526993  24.3475417
  48.1424244  23.5840805  23.5920887  48.8137216  24.4003105  25.0032909
  47.8417668  25.6998257  23.6669646  47.1587433  26.6317408  24.0819949
  48.6716674  25.8067079  22.5837240  49.2577950  25.0527714  22.2504973
  48.7445775  26.6885565  22.0478238  46.2562589  24.9904627  26.2017753
  45.1489956  25.5337615  26.1406083  47.1622402  25.2640774  27.2081639
  48.0877410  24.8504020  27.2149418  46.7728516  26.1269663  28.3274320
  45.8173992  25.7486700  28.7132515  47.8389793  26.1894385  29.4305934
  48.8170472  26.4176392  28.9858176  47.6213945  27.0188751  30.1155144
  47.9429441  24.9409648  30.2505505  48.9974146  24.0489956  30.2508579
  49.9183782  24.0381025  29.6837457  48.7486801  23.0755393  31.1816870
  49.3644674  22.3026511  31.4063197  47.5278323  23.2980181  31.7741378
  46.8552763  22.5516319  32.7466383  47.2740117  21.6365472  33.1551804
  45.6018540  23.0085101  33.1633824  45.0626001  22.4452070  33.9121707
  45.0457999  24.1698858  32.6328390  44.0705259  24.5039290  32.9803369
  45.7315741  24.9053986  31.6605588  45.2821888  25.8063686  31.2504797
  46.9974114  24.4612665  31.2142612  46.5291134  27.5610013  27.8580906
  45.8110746  28.3416712  28.4832656  47.2599637  27.9608173  26.7632797
  47.7999247  27.2850305  26.2302775  47.2384979  29.3414757  26.3464926
  47.4452629  29.9782192  27.2113319  48.0109836  29.4692264  25.5893457
  45.8767369  29.7015149  25.7693646  45.3643793  30.8106591  25.9264820
  45.3072775  28.7097152  24.9930288  45.8240025  27.8318106  24.8660136
  44.0230081  28.9279208  24.3318575  44.0696821  29.9197116  23.8651408
  43.7972383  27.8720627  23.2446069  43.9240086  26.8696665  23.6707572
  42.7755655  27.9396525  22.8569185  44.7796162  28.0874311  22.0848193
  45.7579382  28.3746695  22.4825395  44.4398370  28.9339080  21.4780856
  44.9824284  26.8701108  21.1849519  44.1562874  26.7630932  20.4787881
  45.0752695  25.9722547  21.8026281  46.2381182  27.0266050  20.4344142
  46.7444686  27.9221411  20.4638494  46.8845123  26.0571756  19.7527513
  46.3097968  24.8746959  19.4764020  45.3808557  24.6437196  19.8642142
  46.7055746  24.1678417  18.8482157  48.1506856  26.2932740  19.3789818
  48.7092369  25.6546958  18.8362366  48.6432571  27.0612455  19.9444286
  42.8925006  29.0080533  25.3877132  41.8396586  29.6185345  25.1864933
  43.1355762  28.3456879  26.5762789  44.0154771  27.8442006  26.6780921
  42.1820568  28.3740280  27.6837750  41.1802677  28.2448636  27.2587985
  42.4597586  27.2437586  28.7025442  43.5101145  27.2866490  29.0137707
  41.5982334  27.3972046  29.9613498  41.8111152  28.3400126  30.4725947
  40.5304608  27.3749687  29.7173249  41.7997299  26.6021192  30.6845258
  42.2033156  25.8753390  28.0276739  41.1465196  25.7896648  27.7524066
  42.7674960  25.8086022  27.0920346  42.5878130  24.6753954  28.8773862
  43.6323367  24.7312100  29.1914323  41.9595780  24.5933457  29.7670517
  42.4558175  23.7537303  28.2967989  42.2138660  29.7969528  28.2992245
  41.1887779  30.3379368  28.7130174  43.4521426  30.3885846  28.4139371
  44.2635238  29.8519657  28.1012991  43.6388453  31.7413445  28.9688072
  43.0520080  31.8071613  29.8930090  45.1365853  32.0205882  29.2362431
  45.7182027  31.7952775  28.3336384  45.4045977  33.4797927  29.6079267
  45.1904528  34.1533952  28.7724300  44.7900862  33.7813139  30.4627200
  46.4565570  33.6290687  29.8763801  45.6641424  31.1356180  30.3666932
  45.2005697  31.3984398  31.3216655  45.4657617  30.0773247  30.1895903
  46.7470038  31.2585977  30.4699026  43.0451253  32.7632412  27.9718735
  42.4805999  33.8045456  28.3192783  43.2904834  32.4709119  26.6426222
  43.8990493  31.6741390  26.4166782  42.7540207  33.3185909  25.5813391
  43.0631699  34.3471077  25.8041440  43.2861142  32.9088410  24.2208276
  44.3798324  32.9342150  24.2023150  42.9733066  31.8938617  23.9642240
  42.9115998  33.5751953  23.4397285  41.2163589  33.2905105  25.5848944
  40.5443489  34.2935247  25.3258225  40.6308438  32.0634363  25.8254229
  41.2339847  31.2377233  25.8946992  39.1685357  31.8896263  25.8988187
  38.7458482  32.2310202  24.9467397  38.8549528  30.4076703  26.1262618
  38.9245576  29.8858752  25.1650298  39.6464630  29.9479113  26.7278648
  37.5466526  30.0506305  26.7714875  36.3621735  29.9932176  26.0287972
  36.3648064  30.2458729  24.9729490  35.1785711  29.5854600  26.6388210
  34.2624726  29.5196077  26.0583238  35.1685330  29.2549940  27.9934595
  34.2504756  28.9249454  28.4624581  36.3313913  29.3531726  28.7499954
  36.3231693  29.1253897  29.8118543  37.5174245  29.7408746  28.1390427
  38.4232948  29.8027836  28.7391571  38.5981529  32.8066380  26.9950039
  37.5213357  33.3946526  26.8737742  39.3685336  32.8824555  28.1406109
  40.2141421  32.3142136  28.1944567  38.9492880  33.7236492  29.2496872
  37.8995741  33.4748058  29.4337625  39.7809130  33.4966162  30.5198882
  40.8290785  33.2919429  30.2731538  39.7999645  34.3992572  31.1370643
  39.2259613  32.3750986  31.3722196  39.8577740  31.1299843  31.4264801
  40.7892086  30.9642408  30.8949731  39.3247479  30.0863604  32.1841709
  39.8219061  29.1220524  32.1985191  38.1650950  30.2861339  32.9274781
  37.7602543  29.4757735  33.5262236  37.5397507  31.5292687  32.9048917
  36.6395996  31.6958433  33.4841757  38.0620350  32.5658574  32.1267284
  37.5528805  33.5266820  32.1109817  38.9467467  35.2119242  28.8465580
  37.9979142  35.9442332  29.1486332  40.0745566  35.6831590  28.1851839
  40.8578494  35.0487503  27.9995309  40.1395164  37.0877436  27.7718800
  39.9116779  37.7046473  28.6501029  41.4731226  37.5163240  27.1511197
  41.6034761  37.1106753  26.1395925  42.3202150  37.1795341  27.7590646
  41.5428525  38.9632316  27.0562447  41.8073144  39.2526713  27.9573077
  39.0635849  37.3749688  26.7276817  38.5512220  38.4919528  26.6229298
  38.7869217  36.3418188  25.8566699  39.3272974  35.4698146  25.9182226
  37.7715146  36.4965928  24.8205645  38.0194850  37.4138880  24.2821323
  37.7408732  35.3003764  23.8585274  38.7162480  35.1973416  23.3680921
  37.5899451  34.3819612  24.4382577  36.6814952  35.3649238  22.7822259
  36.2641070  36.5814277  22.2177169  36.7120326  37.5242012  22.5190918
  35.2351405  36.6137180  21.2833754  34.9090495  37.5587329  20.8650770
  34.6256024  35.4346805  20.8695650  33.8233611  35.4804720  20.1390871
  35.0680630  34.2146757  21.3728848  34.6142385  33.2942865  21.0141589
  36.0943664  34.1780770  22.3179196  36.4313653  33.2126443  22.6899349
  36.4117930  36.7411948  25.4730039  35.7002766  37.6927295  25.1433267
  36.0349862  35.8349500  26.4433436  36.6379707  35.0338757  26.6713868
  34.7551192  35.9872672  27.1140252  33.9606976  35.9541012  26.3658398
  34.6446127  35.1542990  27.8063295  34.6529638  37.2983804  27.8928964
  33.5977559  37.9279257  27.9983961  35.8265210  37.6925227  28.5119257
  36.6550851  37.0881488  28.4723427  35.9082740  38.9398596  29.2435712
  35.1662548  38.9233423  30.0450796  36.9114894  39.0108416  29.6753864
  35.6547206  40.1765037  28.3812190  35.1523549  41.2014147  28.8426126
  36.0968103  40.0822204  27.0791974  36.5868568  39.2357181  26.7846228
  35.8919218  41.1725233  26.1374601  36.1769727  42.1046874  26.6410681
  36.7283393  40.9982792  24.8819770  37.7926982  40.9607645  25.1324998
  36.4773699  40.0775608  24.3463932  36.5694494  41.8333137  24.1914928
  34.4064278  41.2746927  25.7809841  33.8501532  42.3695757  25.6767781
  33.7587137  40.0752693  25.5394787  34.2987712  39.2062164  25.5978395
  32.3464928  40.0703527  25.1515598  32.2387846  40.7260326  24.2807361
  31.8465844  38.6536100  24.8613640  32.0335941  38.0271230  25.7421906
  30.7557414  38.6757616  24.7289791  32.4762243  37.9854223  23.6303117
  33.5670988  38.0629349  23.6822226  32.1099160  36.5011767  23.6400214
  32.5101252  36.0169102  24.5358588  31.0234482  36.3595926  23.6383938
  32.5205241  35.9841237  22.7701150  32.0148948  38.6323871  22.3258234
  30.9260818  38.5796484  22.2245565  32.3144667  39.6819837  22.2708191
  32.4518342  38.1219101  21.4625058  31.4711364  40.6666912  26.2767579
  30.4047067  41.2475044  26.0529063  31.9208186  40.4123651  27.5597938
  32.7604922  39.8410756  27.6649865  31.2253235  40.9214212  28.7417521
  30.1579220  40.7042195  28.6119120  31.7569608  40.3211207  30.0419653
  31.3135369  40.8143835  30.9122561  32.8429730  40.4351215  30.1212070
  31.3603519  38.5504078  30.1363177  32.1395814  38.1623889  29.1008502
  31.3640404  42.4402314  28.8327422  30.4455274  43.1431005  29.2533881
  32.5979512  42.9567834  28.5040825  33.3633992  42.3233564  28.2709891
  32.8418710  44.4061840  28.5119482  32.4129361  44.8081100  29.4382626
  34.3511364  44.7200346  28.4477541  34.8281728  44.0653979  27.7046705
  34.6429417  46.1673074  28.0466106  34.3217739  46.3644386  27.0149326
  34.1339190  46.8737941  28.7061092  35.7170844  46.3749412  28.0895485
  35.0052928  44.4456676  29.8093628  34.6404807  45.1455699  30.5696430
  34.7973363  43.4307762  30.1611433  36.0925444  44.5585266  29.7442502
  32.0320576  45.0130774  27.3555250  31.3428493  46.0230727  27.5197362
  32.1268504  44.3699157  26.1373266  32.7482294  43.5540851  26.0312726
  31.3988428  44.8891642  24.9794310  31.7487888  45.9114237  24.8013937
  31.6473758  43.9969028  23.7715403  32.7264441  43.8323255  23.6496551
  31.2072008  43.0113054  23.9736732  31.1034069  44.5809660  22.4688212
  31.8603954  45.2092066  21.9880176  30.2213857  45.2025943  22.6365200
  30.7255757  43.4521988  21.5232414  31.4064234  42.3972058  21.6143189
  29.7289005  43.6933254  20.7656218  29.8866371  44.9282764  25.2922728
  29.1393357  45.7989514  24.8481617  29.4163526  43.8702699  26.0467021
  30.0742004  43.1234339  26.2818325  28.0164462  43.7894772  26.4314094
  27.4346822  43.7669710  25.5014518  27.7386891  42.5468672  27.2669545
  26.7181996  42.5701367  27.6530434  28.3961657  42.4741108  28.1351170
  27.8941368  41.3615304  26.4934898  28.8580887  41.3047609  26.2575049
  27.5999663  45.0307509  27.2302949  26.5298358  45.6027535  27.0115106
  28.4504998  45.4222118  28.2471627  29.3335847  44.9322868  28.3972581
  28.0929716  46.5543851  29.0981329  27.0354321  46.4310146  29.3764488
  28.9607160  46.6600960  30.3666288  30.0045805  46.8182973  30.0723817
  28.5061626  47.8427898  31.2304358  28.7085514  48.7974427  30.7361024
  27.4312904  47.7918813  31.4361857  29.0236191  47.8494027  32.1931492
  28.9062512  45.3973361  31.2311495  27.9174524  45.2519028  31.6705025
  29.1450059  44.4963317  30.6687392  29.6264618  45.4731535  32.0506062
  28.1938112  47.8263724  28.2397148  27.3599228  48.7289198  28.3180563
  29.3005971  47.9097619  27.4226388  29.9623989  47.1217241  27.4068653
  29.6056574  49.1177465  26.6579360  29.6011018  49.9565796  27.3669665
  30.9454198  48.9933142  25.9531812  31.0753069  49.8316819  25.2542256
  30.9684112  48.0805495  25.3459506  32.1678499  48.9909914  26.8630522
  31.9734759  49.1820260  28.1045253  33.2639202  48.8373485  26.2470604
  28.5237719  49.4341367  25.5993170  28.4178977  50.5550278  25.0970595
  27.7615678  48.3562802  25.1861943  28.0136510  47.4279367  25.5342366
  26.6320141  48.5114927  24.2843698  26.7286260  49.4678261  23.7557664
  26.5741886  47.3743326  23.2518248  26.5127271  46.4170354  23.7844923
  25.6585547  47.4594266  22.6538929  27.7676036  47.3739205  22.2972472
  27.8753620  48.3648113  21.8386477  28.6926638  47.1938349  22.8521471
  27.6524840  46.3360013  21.1757660  28.6231839  46.2784471  20.6686376
  26.9368100  46.6987491  20.4277161  27.2083500  44.9547455  21.6465563
  26.1346497  44.9278702  21.8424556  27.7504843  44.6076409  22.5306953
  27.4606099  43.9747211  20.5723771  27.2776013  44.3122887  19.6260785
  28.5401519  43.7670634  20.5744631  26.9839232  43.0530324  20.6997064
  25.2731825  48.5789824  25.0113710  24.2205644  48.5443196  24.3658614
  25.3046089  48.7247830  26.3821269  26.2033942  48.7803420  26.8714962
  24.0928590  48.8318114  27.2033973  24.4438686  48.9306128  28.2366139
  23.2101698  50.0482644  26.8562794  22.8859033  49.9984578  25.8105603
  22.2845683  50.0100060  27.4454511  23.9009245  51.3942178  27.0858076
  23.3137723  52.1777071  26.5877254  24.8899301  51.4009880  26.6125213
  24.0277636  51.8382321  28.5492297  23.1911857  51.3521620  29.3564596
  24.9645413  52.6629229  28.7747753  23.2764398  47.5157715  27.1478306
  22.0507411  47.4794017  27.2661391  24.0352013  46.3596821  27.0612203
  25.0652667  46.4235296  27.0595633  23.4474804  45.0283482  26.9590039
  22.3826131  45.0803821  27.2150805  23.6023098  44.4787038  25.5377609
  23.2520183  43.4403915  25.5070610  24.6671085  44.4696904  25.2666435
  22.7977298  45.2967121  24.5327875  23.0148162  46.3622096  24.6194460
  21.7268939  45.1483021  24.7043738  23.2105972  44.7920469  22.8404369
  22.1194764  45.9307100  21.9587557  21.0771053  45.7565416  22.2377768
  22.3908238  46.9675600  22.1783091  22.2221388  45.7655312  20.8825413
  24.0935365  44.0928947  27.9974409  24.2264057  42.8780097  27.8330107
  24.2978340  44.6919239  29.2233432  24.1161810  45.7027258  29.2913408
  24.8844700  44.0198773  30.3777975  25.9045580  43.7505609  30.0731501
  24.9741071  44.9336428  31.6166647  25.2560812  44.3208553  32.4825216
  25.7904858  45.6464964  31.4581861  23.7156773  45.7372840  31.9820343
  23.7645229  45.9971212  33.0473360  22.8041460  45.1505174  31.8260928
  23.6221536  47.0319202  31.1799100  24.1367075  47.1449312  30.0692310
  22.8804736  48.0215369  31.7662993  22.4292072  47.9162843  32.6673107
  22.7811050  48.9099029  31.2761547  24.2126572  42.6810290  30.7560404
  24.7955625  41.8124221  31.4067396  22.9151157  42.5274872  30.3094938
  22.5121400  43.2994863  29.7868151  22.1156979  41.3263167  30.5548805
  22.1512675  41.1538580  31.6381528  20.6568540  41.5691574  30.0999344
  20.3396888  42.5379498  30.5104020  20.5021164  41.6509242  28.5765634
  21.1592221  42.4144408  28.1465220  20.7300215  40.6953034  28.0938106
  19.4729089  41.9160058  28.3114565  19.6989339  40.5204982  30.6650513
  19.8731788  39.5346081  30.2238841  19.8092375  40.4354661  31.7518483
  18.6589706  40.7968041  30.4599556  22.7380675  40.0734014  29.8873072
  22.3844959  38.9313265  30.1839368  23.6841593  40.3370540  28.9120649
  23.8612665  41.3135375  28.6381250  24.4194606  39.2718281  28.2448080
  23.7005143  38.4949452  27.9715770  25.1684207  39.8055597  27.0307803
  25.5422204  40.8019856  27.2694751  26.0568722  39.1983246  26.8199830
  24.3053800  39.8657176  25.7685637  23.2943583  40.2118582  26.0164586
  24.9196191  40.8715510  24.8002231  24.8988847  41.8775429  25.2252517
  25.9665688  40.6408323  24.5937524  24.3731706  40.8951297  23.8579774
  24.2138525  38.4772575  25.1354815  25.2072679  38.0680078  24.9262293
  23.6942620  37.7730372  25.7927398  23.6659484  38.5111649  24.1957254
  25.4527882  38.6116841  29.1539565  25.8703800  37.4721924  28.9271577
  25.9508366  39.3793033  30.1859651  25.5509304  40.3051831  30.3698197
  27.0646941  38.8955399  31.0061202  27.8910714  38.6510694  30.3277016
  27.4954734  39.9551796  32.0400906  26.6190486  40.2810065  32.6148203
  28.5130636  39.4000649  33.0357040  28.0710443  38.6007931  33.6390094
  29.3944803  38.9980893  32.5291684  28.8474739  40.1784545  33.7277426
  28.0863344  41.1823924  31.3357966  28.9461336  40.9007096  30.7236519
  27.3583337  41.6652210  30.6768235  28.4217023  41.9317268  32.0569536
  26.6067883  37.5806020  31.6636677  27.3305056  36.5837447  31.7205776
  25.3278291  37.6206977  32.1835001  24.7921318  38.4786959  32.0759480
  24.7316271  36.4956099  32.9016127  25.4625412  36.1859612  33.6583929
  23.4138597  36.9171413  33.5643392  22.8729555  36.0501108  33.9647813
  22.7592462  37.4191290  32.8430824  23.6749162  37.8077349  34.6497154
  22.8785026  38.3832136  34.7793675  24.4724770  35.2793851  31.9845803
  24.2225755  34.1628746  32.4430153  24.4886344  35.5459870  30.6285529
  24.6619564  36.5037916  30.3270671  24.3367830  34.5173509  29.6045324
  23.7392488  33.6952722  30.0155283  23.6853330  35.0493951  28.3158079
  24.4192017  35.6593275  27.7693135  23.4685231  34.2011270  27.6542675
  22.4213706  35.9132023  28.4829670  22.3638996  36.5687991  27.6032995
  22.5080464  36.5851137  29.3421674  21.1079613  35.1375047  28.5802469
  21.0332063  34.6223248  29.5443441  21.0295573  34.3683871  27.8013991
  19.9320244  36.0373798  28.4552423  19.3448176  36.1960787  29.2742550
  19.5100050  36.5554158  27.2619660  20.1752031  36.2819888  26.1097914
  21.0083872  35.7074382  26.0757065  19.8145942  36.6454434  25.2045053
  18.4072040  37.3549885  27.2170710  18.1016910  37.7152976  26.3096504
  17.8899874  37.6210919  28.0619999  25.7621750  33.9819460  29.3104504
  26.0170359  32.7739248  29.3009264  26.7262661  34.9370893  29.0204166
  26.4710387  35.9340970  29.0817401  28.0821231  34.5707297  28.5957033
  27.9799599  33.9116262  27.7273322  28.9165700  35.8220053  28.2267955
  28.8642624  36.5307338  29.0652809  30.3957177  35.4707062  27.9976469
  30.8697520  35.1390332  28.9269662  30.5017996  34.6721158  27.2549276
  30.9688846  36.3327334  27.6432492  28.3531147  36.5071167  26.9618063
  28.7033146  35.9831805  26.0630472  27.2601180  36.4556359  26.9376232
  28.7501186  37.9739287  26.8780907  28.3475852  38.5378687  27.7256942
  29.8333130  38.0997912  26.8811724  28.3587828  38.4197812  25.9596345
  28.7459542  33.7518169  29.7169432  29.4611250  32.7800026  29.4573111
  28.5456525  34.2133032  31.0041847  27.9981172  35.0748783  31.1479950
  29.1379438  33.5345061  32.1533999  30.2159962  33.4740183  31.9690219
  28.8569897  34.3167379  33.4300827  29.2142960  35.3476300  33.3454494
  27.7824712  34.3557005  33.6427658  29.3465968  33.8534576  34.2919262
  28.6135833  32.0904141  32.3391159  29.2399787  31.2379991  32.9725688
  27.3425023  31.8603565  31.8483182  26.8366763  32.6314392  31.4143072
  26.7492746  30.5288002  31.8839808  27.0436435  30.0415864  32.8205387
  25.2331279  30.5807592  31.7917875  24.8140999  31.1600520  32.6210821
  24.8910580  31.0401482  30.8596331  24.8117269  29.5700798  31.8310081
  27.3501292  29.7209359  30.7243348  27.7778565  28.5752047  30.8751672
  27.3563487  30.3718702  29.5016035  26.9577180  31.3220404  29.4324060
  27.8569963  29.7089403  28.2942229  27.2663442  28.7947860  28.1597944
  27.7650762  30.6250944  27.0718001  28.3320100  31.5441659  27.2651460
  28.2608199  30.1449153  26.2228035  26.3739385  31.0026449  26.6522676
  25.1852251  30.3855120  26.9896271  24.9833352  29.5134877  27.6013541
  24.1578968  31.0777843  26.4166152  23.1807642  30.8474911  26.5203796
  24.6471375  32.1279003  25.6786904  23.9725410  33.0946345  24.9279824
  22.8905178  33.1021349  24.8551085  24.7466704  34.0449098  24.2566930
  24.2514963  34.8066420  23.6616538  26.1370029  34.0164779  24.3255354
  26.7277124  34.7407938  23.7746972  26.7940475  33.0579787  25.0968859
  27.8786228  33.0586115  25.1547820  26.0362545  32.0938937  25.7904332
  29.3198992  29.2775089  28.4619129  29.7649248  28.2438501  27.9542853
  30.1264147  30.1438505  29.1719262  29.7627191  31.0581735  29.4815275
  31.5072745  29.7814088  29.4332023  31.9538550  29.5188365  28.4660561
  32.2889848  30.9258203  30.0816779  33.2078973  30.5308590  30.5359414
  31.6981940  31.3657189  30.8960111  32.6498314  31.9830604  29.0423261
  31.7529323  32.3638347  28.5461205  33.2894410  31.5609939  28.2624855
  33.4911326  33.3975185  29.8026621  35.1777746  32.7515620  29.8339672
  35.2408040  31.8510053  30.4502382  35.5314945  32.5392598  28.8216787
  35.8182457  33.5183261  30.2764089  31.6130612  28.5148255  30.3076638
  32.5662763  27.7420091  30.1854356  30.6391448  28.3459345  31.2655274
  29.8646192  29.0049453  31.3132751  30.6684178  27.2188388  32.1857368
  31.7063255  27.0781707  32.5089349  29.7923530  27.4779179  33.4026827
  30.1013713  28.3935584  33.9177596  28.7385965  27.5879035  33.1288242
  29.8601752  26.6476609  34.1144941  30.2344300  25.9380489  31.4548230
  30.6822946  24.8357180  31.7860131  29.2641183  26.1194300  30.4833123
  28.7965852  27.0305264  30.4045911  28.8334927  25.0363741  29.5871412
  28.5443698  24.1938456  30.2251245  27.6519314  25.4745563  28.6911735
  27.9636058  26.2716913  28.0092828  27.0782941  24.3184330  27.8851845
  27.8223368  23.8940786  27.2084240  26.7065526  23.5311963  28.5471260
  26.2217797  24.6555117  27.2894110  26.5931933  26.0157929  29.5023637
  26.9696277  26.7488810  30.0261414  30.0637097  24.6315753  28.7528048
  30.4866293  23.4721202  28.7416726  30.6818191  25.6613344  28.0477504
  30.3261469  26.6246141  28.1179756  31.7976869  25.3464968  27.1529139
  31.4175559  24.5891529  26.4617087  32.2963799  26.5704899  26.3727472
  31.4393075  27.1226161  25.9661594  32.8019654  27.2753085  27.0439216
  33.2232101  26.2205256  25.2227247  34.6078311  26.1130079  25.4166983
  35.0281929  26.2912866  26.4021381  35.4580011  25.7654809  24.3611601
  36.5278127  25.6941626  24.5225505  34.9349439  25.5253270  23.0972205
  35.7985321  25.2178038  22.0807802  35.2914612  25.1751400  21.2303186
  33.5646148  25.6207006  22.8852674  33.1481715  25.4192195  21.9039864
  32.7131753  25.9598319  23.9475807  31.6403521  26.0058984  23.7690941
  32.9526286  24.7180345  27.9438918  33.6271216  23.7909067  27.4871444
  33.2638270  25.2793456  29.1690637  32.7787365  26.1239955  29.5015330
  34.3528359  24.7037072  29.9549913  35.2609283  24.7930193  29.3502330
  34.5278111  25.3915919  31.3204891  33.5423580  25.6592081  31.7191127
  34.9637963  24.6891000  32.0404293  35.4305074  26.6363124  31.2448048
  35.2179882  27.1569597  30.3065655  35.1465325  27.6041668  32.3910954
  34.0788973  27.8279962  32.4682540  35.4859854  27.2004054  33.3480032
  35.6714404  28.5511982  32.2281928  36.9148220  26.2592122  31.2751280
  37.1837052  25.7809985  32.2241146  37.1680589  25.5643838  30.4739548
  37.5437484  27.1480429  31.1586346  34.1160865  23.1985132  30.1811719
  34.9966904  22.3639139  29.9454559  32.8917372  22.8604821  30.7174944
  32.1543857  23.5657889  30.7607962  32.6433393  21.5075289  31.1949439
  33.5350374  21.2043852  31.7540498  31.4075454  21.4306743  32.0769756
  31.0512048  20.3989829  32.1867769  30.5745565  22.0109089  31.6626482
  31.7753633  21.9175101  33.4510189  32.4663987  21.2728179  34.2353225
  31.3302606  23.1749916  33.7486170  31.4908256  23.5400865  34.6767304
  30.8486213  23.7700030  33.0594769  32.4948272  20.5066230  30.0546226
  32.8898579  19.3446850  30.1780639  31.7730997  20.9534878  28.9645147
  31.4283541  21.9229240  28.9099533  31.4644888  20.0218484  27.8894736
  31.2618873  19.0454469  28.3489938  30.2578815  20.4835338  27.0825862
  30.1750596  19.9038565  26.1550848  30.3684577  21.5335764  26.7871128
  28.9402682  20.2924319  27.8477113  28.8319307  19.2276536  28.5253389
  28.0923219  21.2230187  27.6886478  32.7078397  19.7838973  26.9988228
  32.7863391  18.7781152  26.2865798  33.6661350  20.7921136  26.9752392
  33.5327942  21.6141171  27.5631205  34.8176046  20.7176645  26.0679172
  34.7439433  19.7735420  25.5133834  34.7964542  21.8638568  25.0354788
  35.6823180  21.7854652  24.3912824  34.8891410  22.8292144  25.5419596
  33.5801577  21.8923876  24.1614480  33.6227089  21.4366836  22.8608150
  34.4129088  21.0284778  22.3814214  32.4171934  21.6449585  22.3768531
  32.0806963  21.3964280  21.3804414  31.5957403  22.2437059  23.2918188
  30.6264808  22.5454717  23.1332930  32.3182615  22.3749894  24.4452354
  31.8914387  22.8042406  25.3361398  36.2213851  20.6644965  26.7372538
  37.1420028  20.0328432  26.2055499  36.4658140  21.5137287  27.8001410
  35.6833546  21.9525792  28.2926870  37.8362052  21.7922726  28.2478623
  38.5349588  21.4376212  27.4827932  38.0435562  23.3003605  28.4668382
  37.3592106  23.6394474  29.2514816  39.0553411  23.4740045  28.8533095
  37.8296926  24.1567687  27.2000737  36.8234876  23.9708030  26.8057258
  37.9119363  25.6457084  27.5438315  37.0864774  25.9351504  28.1988894
  38.8482653  25.8903232  28.0532603  37.8421091  26.2652005  26.6448567
  38.8373262  23.8207041  26.1002768  39.8657103  23.9782544  26.4395098
  38.7437352  22.7838712  25.7652734  38.6644879  24.4477995  25.2207933
  38.2246180  21.0261428  29.5164783  39.4039663  20.7607431  29.7722779
  37.2015407  20.7443789  30.3949258  36.2489281  21.0359558  30.1554552
  37.4777792  20.1158781  31.6873155  38.1331217  20.8231885  32.2067644
  36.1871786  19.9408211  32.4996727  35.6295326  20.8851592  32.4826009
  35.5362695  19.1930644  32.0329253  36.4219784  19.5331340  33.9543126
  36.9360833  18.5664296  34.0001579  35.4488493  19.3895940  34.4411617
  37.1773205  20.5733909  34.7844956  36.8803977  21.7839400  34.5464688
  37.9917832  20.0836238  35.6236164  38.2722570  18.7913711  31.5808343
  39.1840281  18.5678065  32.3894722  37.9428206  17.8378876  30.6408716
  36.8657925  17.8541613  29.6617355  35.9653757  18.3412729  30.0405452
  37.2225702  18.3909004  28.7774969  36.6420313  16.3856518  29.3440820
  36.0002636  15.9268030  30.1056837  36.1786587  16.2313858  28.3660218
  38.0448102  15.7975324  29.4346034  38.5741249  15.9463988  28.4862498
  38.0258635  14.7216370  29.6334402  38.6943594  16.5763902  30.5784476
  38.5907195  16.0668368  31.5424808  40.1721040  16.8621512  30.3018801
  41.0739391  16.2520014  30.8737330  40.4119934  17.8604635  29.3764312
  39.6230062  18.3744763  28.9998730  41.7701877  18.1886370  28.9564416
  42.2653415  17.2528292  28.6774696  41.7665448  19.1789321  27.7853146
  41.0676783  18.8279128  27.0134746  41.3928353  20.1592476  28.1036738
  43.1205619  19.3439149  27.1691075  43.6413752  18.6086086  26.1227518
  43.2135661  17.8119675  25.5265335  44.9361196  19.0084220  25.9191296
  45.5628247  18.6204570  25.2272466  45.2689004  20.0068876  26.8041704
  46.4798083  20.6789251  26.9962710  47.3513526  20.4627403  26.3883781
  46.5414324  21.6252921  28.0252730  47.4784305  22.1391659  28.2165428
  45.4239840  21.9158868  28.7988502  45.4819976  22.6579213  29.5869576
  44.2175944  21.2480992  28.5817192  43.3557226  21.4801056  29.1995177
  44.1415000  20.2550150  27.5858400  42.5164189  18.7630117  30.1757065
  43.6954284  18.4845886  30.4082192  41.7930428  19.6521895  30.9524980
  40.8374566  19.8960287  30.6550852  42.3584199  20.2393450  32.1696517
  43.3077388  20.7166126  31.8938143  41.3803065  21.2825386  32.7686820
  40.3796531  20.8395658  32.8059620  41.7486904  21.6729340  34.2057564
  41.7130383  20.8124214  34.8801688  42.7496003  22.1084625  34.2577486
  41.0407199  22.4022995  34.6042257  41.3270133  22.5389148  31.8676451
  42.2255430  23.1453483  32.0267762  41.3358768  22.2537301  30.8094957
  40.0955281  23.4027545  32.0986416  39.1812592  22.8614071  31.8430476
  40.0139748  23.7286474  33.1361988  40.1368430  24.2979969  31.4686225
  42.6903121  19.1003531  33.1514571  43.7222215  19.1277317  33.8311441
  41.7423033  18.1089069  33.3038738  40.8694379  18.1509288  32.7574069
  41.9593462  17.0373919  34.2711706  42.2917920  17.5049001  35.2066694
  40.6890448  16.2040636  34.5026012  40.3098330  15.8306845  33.5428812
  40.9389160  15.3169305  35.0973089  39.5746805  16.9857612  35.1998739
  38.6823047  16.3554775  35.2918946  39.2929258  17.8614586  34.6146882
  39.9623239  17.4218905  36.5902205  40.6660955  16.7499444  37.3395955
  39.4617881  18.6384240  36.9626280  38.8339900  19.2381397  36.3556917
  39.6843382  19.0114144  37.8749457  43.1068377  16.1174788  33.8156149
  43.8944871  15.6047550  34.6129979  43.1340671  15.8274729  32.4660801
  42.3866398  16.1969134  31.8564605  44.1417331  14.9434276  31.8799896
  44.1433654  14.0134315  32.4620011  43.8299168  14.6609699  30.4017378
  43.6683184  15.6147283  29.8870925  44.6996937  14.2024917  29.9155487
  42.6299697  13.7223343  30.2154908  41.9710782  13.7651675  31.0921010
  42.9889342  12.6883978  30.1507226  41.7670382  13.9998171  28.9787670
  42.3024607  14.6659817  28.0488329  40.6001808  13.5045966  29.0287910
  45.5610206  15.5410714  31.9844115  46.5639551  14.8285779  31.9289824
  45.6197586  16.9228941  32.0193677  44.7410881  17.4443937  32.0280443
  46.8873670  17.6548749  32.0312854  47.6793514  16.9541262  31.7311053
  46.8854799  18.8363363  31.0618075  47.7178171  19.5257292  31.2481650
  45.9679869  19.4279149  31.1438513  47.0567505  18.3263070  29.6561313
  48.1250582  18.3802504  29.0543931  45.9171478  17.7948183  29.1222667
  45.0169395  17.8597069  29.6156789  45.9325334  17.3565810  28.2120578
  47.3023572  18.1232913  33.4334089  48.1408982  19.0111778  33.5984165
  46.7886943  17.3809974  34.4749981  46.0437416  16.7141922  34.2729328
  47.2873716  17.5231099  35.8261587  47.1350823  16.5654212  36.3330553
  48.3591165  17.7483798  35.7985472  46.5816165  18.6027872  36.6322831
  47.1148805  19.1048679  37.6289192  45.2850444  18.8575896  36.2414603
  44.9272498  18.4970067  35.3500232  44.4103734  19.6774804  37.0385046
  43.3767884  19.4784947  36.7319680  44.5333708  19.4237802  38.0990351
  44.7283550  21.1524798  36.8392796  45.6594080  21.5861443  36.1608989
  43.8938357  21.9824358  37.5714507  43.1803995  21.5915434  38.1843528
  44.0584957  23.4321030  37.4684119  44.1409474  23.6667698  36.4005063
  42.9006740  24.1915662  38.1369255  42.4469795  23.5894332  38.9349564
  43.2666191  25.1046058  38.6213662  41.8506572  24.5989287  37.1460887
  40.5649159  24.1099470  37.0248156  40.0273279  23.3581130  37.5875222
  39.9527109  24.7464322  35.9716116  38.9911154  24.6004956  35.6662225
  40.8413420  25.6180234  35.3771869  40.6899818  26.4341477  34.2502205
  39.7687488  26.4303526  33.6771756  41.7715246  27.2410146  33.8840606
  41.6933905  27.8914743  33.0192472  42.9574885  27.2337340  34.6128387
  43.7832333  27.8723298  34.3080077  43.0992950  26.4057485  35.7275970
  44.0357371  26.3978067  36.2795011  42.0246290  25.5741512  36.1128125
  45.3897369  23.8840890  38.0995184  45.9537149  24.9307763  37.7830050
  45.8318758  23.0892236  39.1247360  45.2875184  22.2472037  39.3916882
  46.9743805  23.3855670  39.9891489  46.8015859  24.3775716  40.4226670
  47.1248175  22.3232529  41.0765456  47.8257759  22.6580407  41.8522798
  47.5133237  21.3812638  40.6680858  45.7370555  22.0682290  41.6473228
  45.5242303  22.5220617  42.8043583  44.9413248  21.4873832  40.8408689
  48.2734832  23.4334811  39.1774339  49.2186601  24.1487523  39.5083684
  48.3127806  22.5848710  38.0846477  47.4797027  22.0355452  37.8746757
  49.5076642  22.4488964  37.2370403  50.3644913  22.3802893  37.9193638
  49.4152931  21.1759281  36.3721609  48.4580607  21.1260460  35.8387269
  50.5485442  21.0207085  35.3675341  50.4698571  21.7445933  34.5512436
  51.5232494  21.1382627  35.8549659  50.5387592  20.0162401  34.9287854
  49.5054157  20.0305449  37.2371263  48.5877020  19.8039161  37.5335380
  49.6989515  23.7304681  36.3997727  50.7507339  23.9935310  35.8128990
  48.6132531  24.5872436  36.3681567  47.7354436  24.2888062  36.7950145
  48.7106982  25.9092947  35.7559359  49.1915131  25.7921343  34.7779096
  47.3189207  26.5392140  35.6249578  46.6311901  25.8385206  35.1330266
  46.8977132  26.7279531  36.6184263  47.3029349  27.8398135  34.8679259
  47.3722988  27.8542564  33.4704993  47.4346919  26.9226985  32.9124553
  47.3932780  29.0667201  32.7818024  47.4653112  29.0705202  31.6975876
  47.3565225  30.2687593  33.4858826  47.4049743  31.2174675  32.9603550
  47.2887238  30.2604987  34.8766511  47.2932442  31.1984334  35.4204499
  47.2530535  29.0535318  35.5697020  47.2250167  29.0648534  36.6578742
  49.6270830  26.7877418  36.6309831  50.3683680  27.6449044  36.1444239
  49.4986075  26.6144705  37.9936485  48.9631876  25.8194139  38.3401028
  50.1325289  27.5062652  38.9630793  50.0470107  28.5267237  38.5692557
  49.4560603  27.4115131  40.3495829  49.5993334  26.4051724  40.7619821
  50.0468158  28.4108811  41.3519789  51.0850334  28.1679923  41.5953533
  50.0144970  29.4336212  40.9609147  49.4887561  28.3934179  42.2946822
  47.9508520  27.6713860  40.2398922  47.7580236  28.6403589  39.7671778
  47.4462808  26.8996615  39.6508674  47.4872945  27.6768181  41.2316275
  51.6334220  27.1849575  39.0411451  52.4397416  28.0161818  39.4549140
  52.0005761  25.9031875  38.6947096  51.2700853  25.2343730  38.4608352
  53.3986745  25.4899448  38.6779639  53.8993618  25.9533300  39.5377409
  53.5456282  23.9639903  38.7470746  52.9993490  23.4891016  37.9216203
  54.6014031  23.7021772  38.6052742  53.0512806  23.3980555  40.0760650
  51.9596283  23.4928322  40.1315309  53.4690315  23.9882070  40.9024828
  53.4108739  21.9394263  40.3601100  54.2126856  21.3750164  39.5631279
  52.8670901  21.4710173  41.4026133  54.1240813  26.0046288  37.4195354
  55.3538227  26.0594791  37.3670989  53.3134932  26.2392934  36.3259786
  52.3100561  26.1451153  36.4557761  53.8407931  26.5998175  35.0193179
  54.9162996  26.3946890  35.0025275  53.1333678  25.8159714  33.9016937
  52.0457195  25.9588258  34.0018419  53.4052560  26.2365700  32.9323131
  53.4337688  24.3030008  33.8885648  53.2011533  23.8756876  34.8710059
  52.5399964  23.6120490  32.8537922  51.4817537  23.7902261  33.0691992
  52.7462461  23.9845280  31.8408216  52.7041763  22.5299520  32.8572697
  54.9009961  24.0054652  33.5784200  55.2089334  24.4674561  32.6343204
  55.5603524  24.3721259  34.3699142  55.0686744  22.9255965  33.4955737
  53.7043280  28.1007127  34.7317489  54.5298386  28.6832455  34.0251543
  52.5231701  28.6946703  35.1317568  51.8305532  28.1677004  35.6819256
  52.1768704  30.0769838  34.7636035  53.0681315  30.5525422  34.3372060
  51.0492106  30.0978320  33.7254461  50.1651752  29.6052621  34.1451059
  50.7446136  31.1287395  33.5015969  51.4320935  29.4276598  32.4222271
  50.9156388  28.1667435  32.0960543  50.2372087  27.6584426  32.7754833
  51.2861329  27.5375225  30.9064993  50.8839419  26.5579340  30.6648990
  52.1770213  28.1656134  30.0418978  52.5090928  27.5181463  28.8862954
  52.1566898  26.6125161  28.9264829  52.7151235  29.4093893  30.3566431
  53.4322195  29.8998318  29.7032148  52.3414882  30.0386615  31.5465587
  52.7831456  31.0005964  31.7989177  51.8289449  30.9314962  35.9956841
  51.0553776  31.8860876  35.9403777  52.6135959  30.6315981  37.0916608
  53.2383453  29.8290761  37.0408112  52.6530478  31.4085959  38.3315668
  52.2212220  32.3994673  38.1504252  52.0128972  30.8839791  39.0500530
  54.0665738  31.5882342  38.9445093  55.0479766  31.3542720  38.1757654
  54.0989311  31.9650490  40.2045195  53.2423349  32.1210767  40.7163766
  55.3855621  32.1714361  40.9090435  56.2107808  31.9647763  40.2275698
  55.4498839  33.2032976  41.2543333  55.4440965  31.4983146  41.7643687
  50.1467502  29.3264544  22.1509869  49.1348653  28.9997023  21.4581630
  48.9647557  27.8444827  20.9060295  48.0386026  29.9634679  21.2721335
  47.1461728  29.8213993  20.1986780  47.7386988  30.9919023  22.1517683
  48.2712448  31.2112138  23.0659057  46.3817465  31.8610429  21.5524011
  46.2987271  30.8347495  20.1680979  45.3123481  31.0557773  19.0897931
  45.0934301  30.0395595  18.1453456  44.1867876  30.2052835  17.0928590
  44.0139809  29.4038812  16.3947629  45.6547308  29.1319572  18.2583659
  44.5796170  32.2453436  18.9491157  44.6984709  33.0465415  19.6514608
  43.6544943  32.4108408  17.9048405  43.4785067  31.4019529  16.9478533
  42.5272711  31.5841597  15.7985072  42.8035524  30.9332733  14.9755153
  41.5148411  31.3020180  16.0874927  42.5403681  33.0370739  15.3536041
  41.8754653  33.1914077  14.5089786  43.5414933  33.3030488  15.0266735
  42.1210178  33.9439087  16.4995753  41.0494010  33.8352279  16.6725724
  42.2917648  34.9760660  16.2094498  42.8556491  33.6687367  17.8135696
  42.7681069  34.4625351  18.8460721  42.1235399  35.6528058  18.5387316
  41.5571420  35.6603163  17.7189597  41.6822824  36.3662944  19.5269076
  41.6210873  35.8864556  21.2447854  40.8455507  37.4378602  21.6725899
  40.4299053  37.8728899  22.9179851  40.5769682  37.2646584  23.7921035
  39.8137118  39.1234594  23.0128933  39.4738542  39.4770418  23.9705306
  39.6406604  39.9210167  21.8715478  39.1627267  40.8816677  21.9530957
  40.0859931  39.4806999  20.6220643  39.9997436  40.0932645  19.7446376
  40.6900190  38.2368481  20.5311342  41.1755900  37.6387464  19.3745473
  41.5766589  36.6715302  56.9869509  16.9122883  45.0034565  46.1588473
  50.2657525  17.1165162  41.1723666  29.3025393  54.7297397  27.9138180
  41.0982006  20.5605390  44.0174852  44.2281193  29.3020342  56.1743710
  54.3678941  36.3321991  35.3474233  26.0062579  19.2754417  23.6562036
  39.4224000  38.6737864  49.0276709  11.9007404  33.1658367  48.5578361
  41.0380123  10.0891699  25.5689946  31.7450923  46.3519577  17.1042527
  33.8456254  35.9893006  76.5612389  32.9383315  35.7582260  76.7603538
  34.3427286  35.1930625  76.7486371  36.1738470  17.4065022  67.4818324
  35.5226450  17.9919102  67.0952338  36.9682833  17.9371217  67.5413362
  33.8456255  12.9955129  63.2857696  32.9383317  12.7644382  63.4848845
  34.3427287  12.1992748  63.4731677  36.7524334  21.7052636  66.2054382
  36.0786032  22.0084333  66.8139340  37.1390156  22.5081716  65.8559839
  34.7220576  14.6376467  65.1469764  34.2840006  13.9212326  64.6875402
  35.4631017  14.8652582  64.5854856  34.9515549  21.8732308  68.4201461
  35.1267305  21.4020352  69.2347084  34.2648337  22.4998075  68.6482722
  38.8431804  13.4960849  64.7401822  38.2260974  12.7707677  64.6434875
  38.3748292  14.2570209  64.3968896  39.7305902  19.9671355  70.3797307
  39.9042779  19.4017778  69.6271159  40.2234793  20.7672250  70.1976797
  40.7181074  19.2838120  67.4794205  41.4131979  19.9044812  67.6981520
  41.0604225  18.4333471  67.7546583  42.6172498  16.7337825  69.0081536
  43.1423822  17.0725098  68.2830856  42.5294850  15.7984840  68.8244670
  34.8095943  19.3899871  66.3869299  34.2369910  20.0090058  65.9339771
  35.3828737  19.9399233  66.9209221  38.0293203  19.6737021  67.5177881
  38.9623876  19.6082583  67.7210756  37.9416416  20.5093288  67.0592414
  40.6581219  18.9902892  64.4781829  40.5794851  18.6562755  65.3717586
  41.4790886  19.4824660  64.4773301  38.2285171  16.3070887  64.0991807
  38.9321021  16.5120890  64.7149462  37.5047820  16.8747649  64.3640890
  40.1371869  16.7453416  66.1490267  40.9717472  16.3134615  65.9667742
  39.9756211  16.5735430  67.0767161  45.5745850  27.2150496  76.1806968
  45.2364361  27.0991560  75.2927503  46.4435618  26.8141661  76.1607974
  41.4332666  29.0685972  72.1703859  40.8697531  28.9775909  71.4020147
  41.3185061  28.2485876  72.6506352  38.9797098  30.5637164  75.0088080
  39.7718389  30.2227988  74.5934379  39.2193748  30.6732139  75.9290233
  47.0132224  32.7356940  67.4818324  46.3620204  33.3211020  67.0952338
  47.8076587  33.2663135  67.5413362  40.9387851  29.8246077  67.8805459
  41.7118727  29.2775064  67.7418334  41.2913250  30.6890326  68.0919920
  43.2754129  25.9838743  65.5123908  43.5279650  25.4620264  64.7507371
  42.3378688  25.8204888  65.6150592  48.3197412  24.9874521  73.3198652
  49.1060501  24.5693944  72.9689069  48.5836116  25.8920613  73.4880300
  48.4907489  30.4247372  68.0187309  47.8553322  30.4981998  68.7308213
  48.1604896  31.0140970  67.3406388  42.9950418  27.8866849  67.7148283
  42.8786676  27.2111752  68.3829368  43.1052678  27.3999223  66.8980436
  45.3381959  27.3476996  71.4194973  44.9740166  26.8207617  72.1307894
  46.1949075  26.9575465  71.2461458  44.9787446  22.3766896  66.4156321
  45.1461848  23.2447132  66.7826792  44.7884615  22.5394177  65.4917610
  41.1875261  27.2897671  74.1158856  40.2625757  27.1573885  74.3236548
  41.4359674  28.0691891  74.6128798  44.9576667  24.8324553  67.4002988
  44.8376292  25.2781604  68.2388468  44.2629255  25.1809871  66.8416526
  42.7183559  37.6028195  71.0493119  42.6407589  38.5536020  71.1281600
  42.1145203  37.2574067  71.7068046  50.6561733  25.3046026  68.2283322
  51.5679589  25.5373413  68.0531020  50.1471380  25.8883071  67.6658401
  44.8159277  30.0246253  72.8846989  45.2797623  30.3033956  72.0951611
  44.5516075  29.1229697  72.7020079  41.7083358  29.5717734  75.8226752
  42.2784715  30.0005003  75.1844236  42.2991470  29.2900319  76.5210938
  43.7528163  26.1469405  69.6936554  44.4552207  26.5990449  70.1610480
  43.4208792  25.5053224  70.3216447  39.4468243  24.7697537  71.9537164
  38.6499406  24.8816231  72.4720660  39.2193835  25.1084189  71.0878055
  44.9921928  32.9610348  69.7698659  44.8567603  33.8061884  70.1983507
  45.5331740  33.1629625  69.0064593  38.4451325  30.4785786  70.3426584
  38.9575846  31.2729036  70.4932149  39.0974038  29.7812076  70.2760186
  40.2546210  33.5951542  72.4249337  40.4312838  34.5169507  72.2370321
  41.0503043  33.2809961  72.8543717  36.4100242  28.8074440  71.1186155
  37.2475464  29.2171449  70.9019862  36.5878510  27.8673882  71.0886348
  48.3064674  26.4749521  66.8069988  47.7911298  27.2454125  67.0458375
  48.0341983  25.8014657  67.4303049  45.8911785  21.3199222  71.8655226
  45.0353382  20.9306072  71.6860865  46.3038737  21.3991182  71.0055011
  53.2798948  29.2281875  68.7423161  52.5028391  28.8893035  68.2978323
  53.9590429  29.2334499  68.0678126  48.0950977  24.3476613  68.6329769
  47.7901113  24.6622762  69.4839912  49.0481419  24.4258033  68.6757102
  46.5397409  30.5066836  70.2822723  46.0118771  29.7719596  69.9695960
  46.0384912  31.2841513  70.0362691  50.3295714  27.0560229  73.4493711
  50.8427596  27.6890221  73.9515420  50.9796938  26.4561425  73.0837071
  41.5985724  23.1990964  66.6625219  40.7623036  23.5365650  66.9834494
  41.4590494  23.0639943  65.7252356  44.6850009  28.3247047  63.2857696
  43.7777071  28.0936300  63.4848845  45.1821041  27.5284666  63.4731677
  47.5918088  37.0344554  66.2054382  46.9179787  37.3376250  66.8139340
  47.9783910  37.8373634  65.8559839  47.5911593  25.9301101  70.8254732
  48.3383412  26.4422498  70.5161854  47.8603182  25.6085153  71.6859125
  45.8638243  28.4259641  67.8081686  44.9549462  28.1418674  67.9054156
  45.8933327  28.8458720  66.9484993  51.0957510  32.0366231  71.5772853
  50.6419837  31.1957141  71.6338044  50.4651477  32.6727629  71.9147634
  44.4123137  26.0388262  73.9091481  44.4671747  25.0862098  73.8333958
  43.6014339  26.1947701  74.3932780  45.5614331  29.9668385  65.1469764
  45.1233761  29.2504244  64.6875402  46.3024771  30.1944500  64.5854856
  42.3515497  24.6565322  71.6681860  41.5383362  24.9559492  72.0747052
  42.8474491  24.2621010  72.3856342  53.6787445  28.2425582  71.2046083
  53.5405344  28.4327178  70.2767272  53.3223664  29.0044965  71.6614134
  42.6189875  31.5286108  73.3978087  43.4130474  31.0336428  73.1960662
  41.9081568  31.0003971  73.0345793  38.9272639  25.6729189  69.4737840
  37.9970227  25.6113645  69.6907802  39.0230111  25.1505142  68.6774481
  45.7909303  37.2024226  68.4201461  45.9661059  36.7312269  69.2347084
  45.1042091  37.8289992  68.6482722  49.6825558  28.8252767  64.7401822
  49.0654729  28.0999595  64.6434875  49.2142047  29.5862127  64.3968896
  41.4724104  23.0438191  63.8623126  40.5953570  22.9226992  63.4985373
  41.9481857  22.2524269  63.6102015  44.6588030  35.3964481  71.1085647
  43.8755552  35.9386162  71.2023871  45.3580775  35.9138461  71.5079888
  49.0514461  29.9630798  71.3258276  48.1170740  30.0832261  71.1562980
  49.2291129  29.0603265  71.0618285  50.5063243  32.1491939  68.8594462
  50.7823087  32.0348533  69.7688336  49.6367742  31.7509423  68.8206635
  47.4759473  35.3246475  69.7642324  48.0047239  34.8138929  69.1512486
  47.7387692  35.0089005  70.6287857  40.8315221  36.3761591  72.5240100
  40.1625596  36.8607719  72.0404140  40.6928091  36.6230812  73.4383478
  36.2002798  24.6380046  69.3036032  36.4956239  23.7290725  69.2503086
  35.2990834  24.6167786  68.9817034  37.9290640  22.3194144  69.4275357
  37.6003346  21.4391523  69.2450463  38.2830010  22.2641813  70.3151746
  41.0432463  22.6067114  69.7950835  41.3828535  23.1353035  69.0729443
  41.4904583  22.9447520  70.5709401  43.0300610  21.1041735  67.9944128
  43.7508972  21.4822988  67.4907844  42.4065914  21.8230612  68.0979105
  47.1731733  21.8086884  68.9302460  47.3895347  22.6911522  68.6291288
  46.6925800  21.4173098  68.2008102  43.1764233  20.6389526  70.8241664
  43.2980144  19.7106172  71.0232552  42.8866275  20.6528212  69.9119980
  51.5574829  34.6130037  67.4794205  52.2525734  35.2336730  67.6981520
  51.8997979  33.7625388  67.7546583  53.4566252  32.0629743  69.0081536
  53.9817576  32.4017015  68.2830856  53.3688605  31.1276758  68.8244670
  37.6199252  34.3213267  73.3701417  38.4457272  34.0217039  72.9900061
  37.2693304  33.5520889  73.8191206  35.8207857  32.2399593  74.3290351
  34.9839765  31.8121768  74.1474352  35.7931502  32.4332037  75.2661142
  42.1494292  32.2243658  68.9157551  42.2982412  32.9079123  68.2624224
  42.9560735  32.2048748  69.4307007  39.9046925  28.2508836  69.9218620
  39.6592967  27.3471166  70.1198830  40.0742839  28.2525987  68.9798098
  39.1742572  23.9837194  67.4204782  38.4811817  24.0581549  66.7644818
  38.9294324  23.2197537  67.9426299  45.6489697  34.7191789  66.3869299
  45.0763664  35.3381976  65.9339771  46.2222491  35.2691151  66.9209221
  48.8686957  35.0028939  67.5177881  49.8017630  34.9374501  67.7210756
  48.7810170  35.8385206  67.0592414  51.4974974  34.3194809  64.4781829
  51.4188605  33.9854673  65.3717586  52.3184641  34.8116577  64.4773301
  46.0336496  26.0552602  63.7285351  46.9795601  25.9258810  63.7973769
  45.6550741  25.3167264  64.2054779  44.2179413  23.9802578  63.6640236
  43.3110868  23.6835691  63.7402950  44.4955394  23.6832396  62.7974523
  45.8341479  18.5239468  69.8184478  45.0242207  18.1786553  70.1939724
  46.5225896  18.2147011  70.4072089  42.9878198  20.8389513  63.8052216
  43.8497362  21.1644412  64.0648033  43.1728542  20.0521009  63.2925281
  36.9182356  28.8530107  73.9598419  36.8953044  28.9517794  73.0080302
  37.2282992  29.6995258  74.2815585  49.9235712  21.8718130  70.0043787
  49.0361567  22.1567781  69.7863982  50.3389701  21.7111893  69.1571064
  37.9319963  36.4525881  75.0915232  37.7974431  35.6926282  74.5253230
  37.5152025  37.1766781  74.6244020  49.0678926  31.6362805  64.0991807
  49.7714776  31.8412807  64.7149462  48.3441574  32.2039567  64.3640890
  49.8976736  27.3872666  70.2194077  49.8411937  27.8441217  69.3801709
  50.4505078  26.6263351  70.0416920  50.9765623  32.0745334  66.1490267
  51.8111227  31.6426532  65.9667742  50.8149966  31.9027348  67.0767161
  50.6311515  28.5777447  67.5146606  50.5760319  28.4121719  66.5735050
  50.0057570  29.2853480  67.6708796  43.9407641  18.0785556  67.0931925
  43.9286311  19.0227396  67.2500195  44.8331063  17.8955702  66.7991386
  54.1147884  41.3130661  65.5123908  54.3673404  40.7912182  64.7507371
  53.1772443  41.1496806  65.6150592  52.4379478  38.5282881  66.6625219
  51.6016791  38.8657568  66.9834494  52.2984248  38.3931861  65.7252356
  55.5243764  43.6538964  63.2857696  54.6170826  43.4228218  63.4848845
  56.0214796  42.8576583  63.4731677  52.3117859  38.3730109  63.8623126
  51.4347325  38.2518909  63.4985373  52.7875612  37.5816187  63.6102015
  47.0396552  39.9671964  69.3036032  47.3349994  39.0582642  69.2503086
  46.1384588  39.9459703  68.9817034  53.8694364  36.4333653  67.9944128
  54.5902727  36.8114906  67.4907844  53.2459668  37.1522530  68.0979105
  50.0136327  39.3129111  67.4204782  49.3205572  39.3873466  66.7644818
  49.7688079  38.5489455  67.9426299  56.8730250  41.3844519  63.7285351
  57.8189355  41.2550727  63.7973769  56.4944495  40.6459181  64.2054779
  55.0573168  39.3094496  63.6640236  54.1504623  39.0127608  63.7402950
  55.3349149  39.0124314  62.7974523  53.8271952  36.1681431  63.8052216
  54.6891116  36.4936329  64.0648033  54.0122296  35.3812927  63.2925281
  54.7801395  33.4077474  67.0931925  54.7680065  34.3519314  67.2500195
  55.6724817  33.2247619  66.7991386  45.5745851   4.2212618  62.9052275
  45.2364363   4.1053683  62.0172810  46.4435619   3.8203783  62.8853281
  41.4332667   6.0748095  58.8949166  40.8697532   5.9838031  58.1265454
  41.3185062   5.2547999  59.3751658  38.9797099   7.5699286  61.7333386
  39.7718391   7.2290111  61.3179686  39.2193749   7.6794261  62.6535540
  47.0132226   9.7419062  54.2063631  46.3620205  10.3273143  53.8197645
  47.8076588  10.2725257  54.2658668  40.9387853   6.8308199  54.6050765
  41.7118729   6.2837186  54.4663641  41.2913252   7.6952449  54.8165227
  43.2754131   2.9900865  52.2369215  43.5279651   2.4682387  51.4752678
  42.3378690   2.8267011  52.3395899  48.4907491   7.4309494  54.7432615
  47.8553324   7.5044121  55.4553520  48.1604897   8.0203093  54.0651694
  42.9950419   4.8928971  54.4393590  42.8786677   4.2173875  55.1074674
  43.1052679   4.4061345  53.6225743  45.3381960   4.3539119  58.1440279
  44.9740167   3.8269740  58.8553201  46.1949076   3.9637588  57.9706765
  41.1875262   4.2959794  60.8404163  40.2625758   4.1636008  61.0481854
  41.4359675   5.0754013  61.3374105  42.7183560  14.6090317  57.7738426
  42.6407590  15.5598143  57.8526906  42.1145204  14.2636190  58.4313352
  49.2631317   7.2933967  62.3442210  48.6340179   7.4579681  61.6418278
  48.8756979   7.7075577  63.1153174  53.1420548   8.2288405  59.6986574
  52.4571587   8.6087307  59.1483607  53.2264398   8.8383732  60.4318522
  44.8159278   7.0308375  59.6092295  45.2797624   7.3096078  58.8196918
  44.5516077   6.1291820  59.4265386  41.7083359   6.5779857  62.5472058
  42.2784717   7.0067125  61.9089543  42.2991471   6.2962442  63.2456244
  43.7528164   3.1531528  56.4181860  44.4552208   3.6052571  56.8855787
  43.4208793   2.5115347  57.0461753  39.4468244   1.7759660  58.6782471
  38.6499407   1.8878354  59.1965966  39.2193836   2.1146312  57.8123361
  44.9921929   9.9672470  56.4943966  44.8567604  10.8124006  56.9228813
  45.5331742  10.1691748  55.7309899  38.4451326   7.4847908  57.0671891
  38.9575847   8.2791159  57.2177455  39.0974039   6.7874199  57.0005492
  40.2546211  10.6013665  59.1494644  40.4312840  11.5231629  58.9615628
  41.0503045  10.2872084  59.5789024  41.3777527  12.1191839  65.1504986
  41.9284952  11.9908902  64.3781980  40.5389003  12.4186728  64.7999879
  36.4100243   5.8136563  57.8431461  37.2475465   6.2233571  57.6265169
  36.5878511   4.8736005  57.8131655  53.2798950   6.2343998  55.4668468
  52.5028392   5.8955158  55.0223630  53.9590430   6.2396621  54.7923433
  46.5397410   7.5128959  57.0068029  46.0118772   6.7781718  56.6941267
  46.0384913   8.2903635  56.7607998  44.6850011   5.3309169  50.0103002
  43.7777072   5.0998423  50.2094151  45.1821043   4.5346788  50.1976984
  47.5918089  14.0406676  52.9299689  46.9179788  14.3438373  53.5384646
  47.9783911  14.8435757  52.5805146  45.8638244   5.4321764  54.5326992
  44.9549463   5.1480797  54.6299462  45.8933328   5.8520843  53.6730299
  51.0957511   9.0428353  58.3018160  50.6419839   8.2019263  58.3583350
  50.4651478   9.6789752  58.6392940  49.5390451  10.8804850  59.2367978
  49.8313425  11.4409907  58.5180344  50.0489071  11.1733411  59.9921137
  44.4123138   3.0450385  60.6336788  44.4671748   2.0924221  60.5579264
  43.6014340   3.2009824  61.1178086  45.5614332   6.9730508  51.8715071
  45.1233762   6.2566367  51.4120708  46.3024773   7.2006622  51.3100162
  42.3515498   1.6627444  58.3927167  41.5383364   1.9621615  58.7992359
  42.8474492   1.2683133  59.1101649  44.5024076  11.6585201  60.3261431
  44.4600255  11.8846048  59.3969963  45.4186775  11.4248576  60.4747233
  53.6787447   5.2487705  57.9291390  53.5405345   5.4389301  57.0012579
  53.3223665   6.0107088  58.3859441  42.6189877   8.5348230  60.1223394
  43.4130475   8.0398550  59.9205969  41.9081569   8.0066093  59.7591100
  47.4384721  10.9166326  64.4735762  47.4921743  11.4857262  65.2413478
  46.5699502  11.0868211  64.1089799  38.9272640   2.6791312  56.1983147
  37.9970228   2.6175767  56.4153109  39.0230112   2.1567265  55.4019788
  45.1961153   9.1077252  63.8021231  45.0572238   8.7396037  64.6747169
  44.4075749   9.6224892  63.6305189  45.7909305  14.2086349  55.1446768
  45.9661060  13.7374392  55.9592390  45.1042093  14.8352115  55.3728028
  46.7466368   8.4858855  61.1910069  46.4116200   8.4459625  62.0867719
  46.2470313   7.8203571  60.7180479  49.6825559   5.8314889  51.4647129
  49.0654730   5.1061717  51.3680181  49.2142048   6.5924250  51.1214203
  40.3570390  17.3575711  61.9186628  40.5966988  17.9894236  62.5965646
  39.5139586  17.0063752  62.2051987  44.8698252  13.1654834  64.3228132
  44.7968423  13.9709805  64.8347436  44.4275645  13.3646800  63.4976153
  44.6588031  12.4026604  57.8330953  43.8755553  12.9448284  57.9269178
  45.3580777  12.9200584  58.2325195  47.3296935  13.0641668  66.4786291
  48.0424907  13.6989133  66.4062192  46.8386964  13.1605534  65.6626292
  49.0514462   6.9692921  58.0503582  48.1170741   7.0894383  57.8808287
  49.2291131   6.0665387  57.7863592  50.5063245   9.1554061  55.5839768
  50.7823089   9.0410656  56.4933642  49.6367743   8.7571546  55.5451941
  47.1417309  13.4040412  59.2272582  47.3239703  12.5862068  59.6900334
  47.9650295  13.6208104  58.7897472  47.4759474  12.3308597  56.4887630
  48.0047241  11.8201052  55.8757793  47.7387694  12.0151127  57.3533163
  40.8315222  13.3823714  59.2485406  40.1625597  13.8669841  58.7649446
  40.6928092  13.6292934  60.1628785  44.9720491  15.4167457  65.8468065
  45.5238799  15.5799079  66.6117150  45.3126684  16.0071895  65.1748090
  36.2002799   1.6442169  56.0281339  36.4956240   0.7352847  55.9748392
  35.2990835   1.6229908  55.7062341  48.1088878  13.3649433  62.8331747
  47.9840017  12.5639173  62.3242692  48.7667969  13.8595626  62.3445717
  47.1770220  10.9611169  60.6615649  47.0295182  10.0327877  60.8423219
  48.0023713  10.9831260  60.1772724  50.7804341  11.7839728  61.7480522
  51.7050889  11.5782589  61.6104973  50.6119645  11.5356129  62.6569863
  50.5699658  12.3025395  57.1042613  50.7436535  11.7371818  56.3516466
  51.0628549  13.1026290  56.9222103  51.5574830  11.6192160  54.2039512
  52.2525735  12.2398852  54.4226826  51.8997980  10.7687511  54.4791890
  53.4566253   9.0691865  55.7326842  53.9817577   9.4079138  55.0076163
  53.3688606   8.1338881  55.5489977  45.1406914  15.1363849  60.0922096
  44.7011904  14.6440227  60.7854952  45.8915031  14.5936816  59.8514171
  37.6199253  11.3275389  60.0946724  38.4457273  11.0279161  59.7145367
  37.2693305  10.5583012  60.5436512  42.5880786  10.6801858  62.1644397
  41.9660795  10.0172563  61.8646625  43.2585653  10.7062990  61.4818045
  35.8207858   9.2461716  61.0535657  34.9839766   8.8183890  60.8719659
  35.7931504   9.4394159  61.9906449  42.1494293   9.2305781  55.6402858
  42.2982413   9.9141245  54.9869531  42.9560737   9.2110871  56.1552314
  39.9046926   5.2570959  56.6463927  39.6592968   4.3533289  56.8444137
  40.0742841   5.2588109  55.7043405  39.1742574   0.9899316  54.1450088
  38.4811819   1.0643671  53.4890124  38.9294326   0.2259660  54.6671605
  45.6489699  11.7253911  53.1114605  45.0763666  12.3444099  52.6585077
  46.2222492  12.2753273  53.6454527  48.8686958  12.0091062  54.2423188
  49.8017632  11.9436623  54.4456063  48.7810171  12.8447328  53.7837720
  51.4974975  11.3256932  51.2027135  51.4188607  10.9916796  52.0962893
  52.3184642  11.8178700  51.2018608  46.0336497   3.0614724  50.4530658
  46.9795602   2.9320932  50.5219076  45.6550742   2.3229386  50.9300086
  36.9182357   5.8592229  60.6843726  36.8953045   5.9579917  59.7325609
  37.2282994   6.7057380  61.0060892  37.9319964  13.4588004  61.8160538
  37.7974432  12.6988405  61.2498536  37.5152026  14.1828904  61.3489327
  49.0678927   8.6424927  50.8237113  49.7714777   8.8474930  51.4394769
  48.3441576   9.2101689  51.0886197  41.0889090  14.3557321  62.0278981
  40.9721474  15.3002753  61.9257671  40.2681536  14.0530882  62.4164780
  50.9765624   9.0807457  52.8735574  51.8111228   8.6488655  52.6913048
  50.8149967   8.9089470  53.8012468  50.6311516   5.5839570  54.2391913
  50.5760320   5.4183841  53.2980357  50.0057572   6.2915603  54.3954103
  42.1143604  15.0085583  65.2434909  43.0170851  15.0409193  65.5601404
  41.8880974  14.0786034  65.2581245  43.8697206  13.7616569  61.9044988
  42.9192837  13.7618431  61.7909360  44.1729692  13.0149304  61.3881023
  56.4139606  19.5504536  62.9052275  56.0758117  19.4345600  62.0172810
  57.2829374  19.1495701  62.8853281  52.2726421  21.4040012  58.8949166
  51.7091286  21.3129949  58.1265454  52.1578816  20.5839917  59.3751658
  49.8190853  22.8991204  61.7333386  50.6112145  22.5582028  61.3179686
  50.0587503  23.0086179  62.6535540  57.8525980  25.0710980  54.2063631
  57.2013960  25.6565060  53.8197645  58.6470343  25.6017175  54.2658668
  51.7781607  22.1600117  54.6050765  52.5512483  21.6129104  54.4663641
  52.1307006  23.0244366  54.8165227  53.6166650  23.4876499  67.8117664
  53.3256516  24.3922130  67.6964331  54.2523634  23.5293027  68.5261734
  54.5422857  20.8653348  64.4019024  55.1386429  20.6409370  63.6875987
  54.5997828  20.1238093  65.0044472  54.1147885  18.3192783  52.2369215
  54.3673406  17.7974304  51.4752678  53.1772444  18.1558929  52.3395899
  59.1591168  17.3228562  60.0443958  59.9454257  16.9047985  59.6934375
  59.4229872  18.2274654  60.2125607  59.3301245  22.7601412  54.7432615
  58.6947078  22.8336038  55.4553520  58.9998652  23.3495011  54.0651694
  53.8344174  20.2220889  54.4393590  53.7180432  19.5465792  55.1074674
  53.9446434  19.7353263  53.6225743  56.1775715  19.6831036  58.1440279
  55.8133922  19.1561657  58.8553201  57.0342831  19.2929505  57.9706765
  55.8181202  14.7120936  53.1401628  55.9855604  15.5801172  53.5072099
  55.6278371  14.8748218  52.2162917  52.0269016  19.6251712  60.8404163
  51.1019513  19.4927926  61.0481854  52.2753430  20.4045931  61.3374105
  55.7970423  17.1678593  54.1248295  55.6770048  17.6135644  54.9633775
  55.1023011  17.5163911  53.5661833  49.3877827  19.2684985  61.6747952
  49.5170209  19.5219464  62.5887363  48.7075279  19.8612693  61.3552607
  53.5577315  29.9382235  57.7738426  53.4801344  30.8890060  57.8526906
  52.9538958  29.5928108  58.4313352  61.4955489  17.6400067  54.9528629
  62.4073345  17.8727453  54.7776326  60.9865136  18.2237111  54.3903707
  60.1025071  22.6225885  62.3442210  59.4733933  22.7871599  61.6418278
  59.7150733  23.0367495  63.1153174  63.9814303  23.5580323  59.6986574
  63.2965341  23.9379224  59.1483607  64.0658152  24.1675650  60.4318522
  55.6553033  22.3600293  59.6092295  56.1191378  22.6387996  58.8196918
  55.3909831  21.4583738  59.4265386  52.5477114  21.9071775  62.5472058
  53.1178471  22.3359043  61.9089543  53.1385226  21.6254359  63.2456244
  54.5921919  18.4823446  56.4181860  55.2945962  18.9344489  56.8855787
  54.2602547  17.8407264  57.0461753  48.3347253  16.7406998  61.7198994
  47.5446307  16.9964527  61.2439105  48.8258500  17.5555336  61.8251034
  50.2861998  17.1051577  58.6782471  49.4893162  17.2170272  59.1965966
  50.0587591  17.4438230  57.8123361  56.1167666  23.6296281  66.6264985
  56.1812098  24.0916688  67.4623157  55.4078590  22.9993646  66.7547295
  46.6184956  16.9937489  64.1513985  46.8692994  17.8784499  64.4171561
  47.1544504  16.8142090  63.3789077  55.8315684  25.2964388  56.4943966
  55.6961358  26.1415924  56.9228813  56.3725496  25.4983666  55.7309899
  49.2845081  22.8139826  57.0671891  49.7969602  23.6083076  57.2177455
  49.9367794  22.1166117  57.0005492  51.0939966  25.9305582  59.1494644
  51.2706594  26.8523547  58.9615628  51.8896799  25.6164002  59.5789024
  52.2171281  27.4483756  65.1504986  52.7678706  27.3200820  64.3781980
  51.3782757  27.7478645  64.7999879  47.2493998  21.1428480  57.8431461
  48.0869220  21.5525489  57.6265169  47.4272265  20.2027923  57.8131655
  59.1458430  18.8103561  53.5315294  58.6305053  19.5808166  53.7703682
  58.8735738  18.1368697  54.1548356  56.7305541  13.6553262  58.5900533
  55.8747137  13.2660112  58.4106171  57.1432493  13.7345223  57.7300318
  64.1192704  21.5635916  55.4668468  63.3422147  21.2247075  55.0223630
  64.7984185  21.5688539  54.7923433  58.9344733  16.6830653  55.3575075
  58.6294869  16.9976802  56.2085219  59.8875175  16.7612073  55.4002408
  57.3791165  22.8420877  57.0068029  56.8512526  22.1073636  56.6941267
  56.8778668  23.6195553  56.7607998  52.1109893  13.5040543  59.3674641
  52.6853644  13.2815724  58.6347834  52.6980875  13.5729237  60.1203242
  61.1689470  19.3914270  60.1739017  61.6821351  20.0244262  60.6760727
  61.8190694  18.7915465  59.8082377  52.4379480  15.5345004  53.3870526
  51.6016792  15.8719690  53.7079801  52.2984249  15.3993984  52.4497663
  54.4132560  10.3781792  58.0949710  53.7596973  10.0630809  57.4706325
  54.3713034   9.7557532  58.8209533  55.5243765  20.6601087  50.0103002
  54.6170827  20.4290340  50.2094151  56.0214797  19.8638706  50.1976984
  58.4311844  29.3698594  52.9299689  57.7573543  29.6730291  53.5384646
  58.8177666  30.1727674  52.5805146  58.4305348  18.2655141  57.5500038
  59.1777167  18.7776538  57.2407160  58.6996938  17.9439194  58.4104432
  56.7031999  20.7613682  54.5326992  55.7943218  20.4772714  54.6299462
  56.7327082  21.1812760  53.6730299  61.9351266  24.3720271  58.3018160
  61.4813593  23.5311181  58.3583350  61.3045233  25.0081670  58.6392940
  60.3784205  26.2096768  59.2367978  60.6707180  26.7701825  58.5180344
  60.8882826  26.5025329  59.9921137  47.2720169  18.4819196  58.5142195
  47.0744569  17.8888556  57.7893261  46.7166833  18.1771406  59.2318133
  55.2516893  18.3742302  60.6336788  55.3065502  17.4216139  60.5579264
  54.4408095  18.5301741  61.1178086  56.4008086  22.3022425  51.8715071
  55.9627516  21.5858284  51.4120708  57.1418527  22.5298540  51.3100162
  53.1909252  16.9919362  58.3927167  52.3777118  17.2913533  58.7992359
  53.6868247  16.5975051  59.1101649  55.3417830  26.9877119  60.3261431
  55.2994009  27.2137965  59.3969963  56.2580529  26.7540494  60.4747233
  64.5181201  20.5779622  57.9291390  64.3799100  20.7681218  57.0012579
  64.1617420  21.3399005  58.3859441  52.6823327  14.5637718  64.0088402
  53.3222707  14.4226477  63.3111365  51.8500858  14.2772231  63.6327004
  53.4583631  23.8640148  60.1223394  54.2524230  23.3690468  59.9205969
  52.7475324  23.3358011  59.7591100  58.2778476  26.2458243  64.4735762
  58.3315498  26.8149180  65.2413478  57.4093257  26.4160129  64.1089799
  49.7666395  18.0083230  56.1983147  48.8363983  17.9467685  56.4153109
  49.8623867  17.4859182  55.4019788  49.6851944  14.5338043  58.7861388
  49.9458761  15.4483376  58.6770549  50.5069116  14.0662485  58.9358001
  51.1576869  15.9475800  65.9560213  51.8299922  15.7393162  65.3072862
  50.3306656  15.7497886  65.5165445  56.0354907  24.4369170  63.8021231
  55.8965993  24.0687954  64.6747169  55.2469503  24.9516809  63.6305189
  56.6303059  29.5378266  55.1446768  56.8054815  29.0666310  55.9592390
  55.9435847  30.1644033  55.3728028  57.5860122  23.8150773  61.1910069
  57.2509955  23.7751543  62.0867719  57.0864068  23.1495489  60.7180479
  51.5604366  19.2218403  66.7162650  51.4224164  18.4898641  67.3174189
  52.4709290  19.1327303  66.4346838  60.5219314  21.1606807  51.4647129
  59.9048485  20.4353635  51.3680181  60.0535802  21.9216167  51.1214203
  51.1964144  32.6867629  61.9186628  51.4360743  33.3186153  62.5965646
  50.3533341  32.3355669  62.2051987  52.3117860  15.3792231  50.5868433
  51.4347326  15.2581032  50.2230680  52.7875613  14.5878310  50.3347322
  43.8320000  20.1669391  60.6809940  44.5191040  19.8531121  60.0930955
  43.6768129  21.0710756  60.4077191  48.6354722  15.0559588  65.1094964
  48.5512911  14.4485257  64.3745374  47.8137429  15.5468606  65.1104460
  55.7092006  28.4946752  64.3228132  55.6362178  29.3001723  64.8347436
  55.2669399  28.6938717  63.4976153  55.4981786  27.7318522  57.8330953
  54.7149308  28.2740202  57.9269178  56.1974531  28.2492501  58.2325195
  58.1690690  28.3933586  66.4786291  58.8818662  29.0281050  66.4062192
  57.6780718  28.4897452  65.6626292  59.8908217  22.2984838  58.0503582
  58.9564495  22.4186301  57.8808287  60.0684885  21.3957305  57.7863592
  55.3913405  15.6830534  60.2036843  55.0211192  15.1301574  60.8917749
  55.8872497  15.0788668  59.6511843  53.2202603  26.1428029  67.2991861
  53.9212063  26.7764512  67.4521256  52.7497718  26.4842761  66.5387501
  61.3456999  24.4845979  55.5839768  61.6216843  24.3702573  56.4933642
  60.4761498  24.0863464  55.5451941  57.9811063  28.7332330  59.2272582
  58.1633458  27.9153986  59.6900334  58.8044049  28.9500022  58.7897472
  58.3153229  27.6600515  56.4887630  58.8440995  27.1492969  55.8757793
  58.5781448  27.3443045  57.3533163  48.8170321  25.6764384  64.2322964
  49.4023758  24.9308072  64.3650868  48.6195160  25.9868341  65.1159628
  51.6708977  28.7115632  59.2485406  51.0019352  29.1961759  58.7649446
  51.5321846  28.9584852  60.1628785  43.4087976  18.2469984  62.9527407
  43.4472076  17.7133575  63.7464525  42.9028269  17.7205190  62.3338384
  55.8114245  30.7459375  65.8468065  56.3632553  30.9090997  66.6117150
  56.1520439  31.3363813  65.1748090  47.0396554  16.9734087  56.0281339
  47.3349995  16.0644765  55.9748392  46.1384589  16.9521826  55.7062341
  58.9482632  28.6941351  62.8331747  58.8233772  27.8931090  62.3242692
  59.6061724  29.1887544  62.3445717  50.5690801  15.0490083  62.0108887
  49.8477386  15.6626051  61.8716360  51.3584056  15.5847848  61.9325533
  48.7684395  14.6548184  56.1520664  48.4397101  13.7745563  55.9695770
  49.1223766  14.5995853  57.0397053  58.0163974  26.2903087  60.6615649
  57.8688937  25.3619794  60.8423219  58.8417468  26.3123178  60.1772724
  51.8826218  14.9421154  56.5196141  52.2222291  15.4707075  55.7974750
  52.3298339  15.2801560  57.2954708  61.6198096  27.1131646  61.7480522
  62.5444643  26.9074507  61.6104973  61.4513399  26.8648047  62.6569863
  53.8694366  13.4395776  54.7189434  54.5902728  13.8177028  54.2153151
  53.2459670  14.1584652  54.8224412  58.0125488  14.1440925  55.6547766
  58.2289103  15.0265562  55.3536595  57.5319556  13.7527138  54.9253408
  52.7524710  17.1026638  62.2318511  52.6069291  17.4166941  63.1242793
  52.2749913  17.7211538  61.6789410  61.4093412  27.6317313  57.1042613
  61.5830290  27.0663736  56.3516466  61.9022303  28.4318208  56.9222103
  47.2270372  19.6431982  65.1706172  46.6823840  20.4191790  65.3026447
  48.1049722  19.9902787  65.0125294  54.0157989  12.9743566  57.5486971
  54.1373900  12.0460212  57.7477858  53.7260031  12.9882252  56.6365286
  62.3968585  26.9484077  54.2039512  63.0919489  27.5690770  54.4226826
  62.7391735  26.0979429  54.4791890  48.0136394  18.7701878  68.0636329
  47.2718130  18.9184514  68.6500960  47.6929138  19.0310144  67.2003079
  64.2960008  24.3983783  55.7326842  64.8211332  24.7371056  55.0076163
  64.2082360  23.4630798  55.5489977  55.9580056  28.3117857  67.8616719
  56.2667183  28.0667003  68.7339419  56.7555539  28.5164495  67.3735589
  55.9800669  30.4655766  60.0922096  55.5405659  29.9732145  60.7854952
  56.7308786  29.9228734  59.8514171  48.4593008  26.6567307  60.0946724
  49.2851027  26.3571079  59.7145367  48.1087060  25.8874930  60.5436512
  53.4274541  26.0093775  62.1644397  52.8054550  25.3464480  61.8646625
  54.0979408  26.0354907  61.4818045  46.6601613  24.5753634  61.0535657
  45.8233521  24.1475808  60.8719659  46.6325258  24.7686077  61.9906449
  52.9888048  24.5597699  55.6402858  53.1376168  25.2433163  54.9869531
  53.7954491  24.5402789  56.1552314  50.7440681  20.5862876  56.6463927
  50.4986723  19.6825206  56.8444137  50.9136595  20.5880027  55.7043405
  50.0136328  16.3191234  54.1450088  49.3205573  16.3935589  53.4890124
  49.7688080  15.5551578  54.6671605  56.4883453  27.0545829  53.1114605
  55.9157420  27.6736016  52.6585077  57.0616247  27.6045191  53.6454527
  59.7080713  27.3382979  54.2423188  60.6411386  27.2728541  54.4456063
  59.6203926  28.1739246  53.7837720  62.3368730  26.6548850  51.2027135
  62.2582361  26.3208713  52.0962893  63.1578396  27.1470618  51.2018608
  56.8730252  18.3906642  50.4530658  57.8189356  18.2612850  50.5219076
  56.4944497  17.6521304  50.9300086  55.0573169  16.3156618  50.3885543
  54.1504624  16.0189731  50.4648257  55.3349150  16.0186436  49.5219829
  45.9751109  17.6362982  60.8384589  45.6553894  16.7828290  60.5458963
  45.4284537  17.8511560  61.5942557  49.7531017  20.3525423  64.5554096
  49.9717026  21.2842531  64.5742130  50.1656791  19.9933397  65.3408900
  56.6735235  10.8593508  56.5429784  55.8635963  10.5140593  56.9185030
  57.3619651  10.5501052  57.1317396  53.8271953  13.1743554  50.5297522
  54.6891117  13.4998452  50.7893340  54.0122298  12.3875049  50.0170588
  45.8439369  21.2565893  62.8077711  45.1502841  20.8419846  62.2947665
  46.5912360  21.2986430  62.2111130  47.7576112  21.1884147  60.6843726
  47.7346800  21.2871834  59.7325609  48.0676748  22.0349298  61.0060892
  50.4163490  23.2460302  64.7990340  51.3706743  23.2144244  64.7320272
  50.2176013  22.7850926  65.6140566  51.0062872  21.8161418  67.3661138
  51.8255761  22.3105497  67.3895975  51.2799679  20.8993386  67.3378705
  60.7629468  14.2072170  56.7289094  59.8755323  14.4921821  56.5109288
  61.1783457  14.0465934  55.8816370  48.7713718  28.7879921  61.8160538
  48.6368186  28.0280322  61.2498536  48.3545781  29.5120821  61.3489327
  59.9072681  23.9716845  50.8237113  60.6108531  24.1766848  51.4394769
  59.1835330  24.5393607  51.0886197  60.7370492  19.7226706  56.9439384
  60.6805693  20.1795258  56.1047016  61.2898834  18.9617391  56.7662226
  51.9282844  29.6849239  62.0278981  51.8115228  30.6294671  61.9257671
  51.1075291  29.3822800  62.4164780  61.8159379  24.4099374  52.8735574
  62.6504983  23.9780573  52.6913048  61.6543722  24.2381388  53.8012468
  61.4705271  20.9131488  54.2391913  61.4154075  20.7475759  53.2980357
  60.8451326  21.6207520  54.3954103  46.2597786  16.1499552  68.0653335
  46.9056650  15.6398506  68.5540560  46.0514937  16.8868234  68.6396760
  54.7801396  10.4139597  53.8177231  54.7680066  11.3581436  53.9745502
  55.6724818  10.2309742  53.5236692  52.9537358  30.3377500  65.2434909
  53.8564605  30.3701111  65.5601404  52.7274728  29.4077951  65.2581245
  54.7090960  29.0908487  61.9044988  53.7586591  29.0910349  61.7909360
  55.0123447  28.3441222  61.3881023  67.2533360  34.8796453  62.9052275
  66.9151872  34.7637518  62.0172810  68.1223128  34.4787619  62.8853281
  63.1120176  36.7331930  58.8949166  62.5485041  36.6421867  58.1265454
  62.9972571  35.9131834  59.3751658  60.6584608  38.2283121  61.7333386
  61.4505900  37.8873946  61.3179686  60.8981258  38.3378097  62.6535540
  62.6175362  37.4892035  54.6050765  63.3906238  36.9421022  54.4663641
  62.9700761  38.3536284  54.8165227  64.9541640  33.6484701  52.2369215
  65.2067160  33.1266222  51.4752678  64.0166199  33.4850846  52.3395899
  64.6737928  35.5512807  54.4393590  64.5574186  34.8757710  55.1074674
  64.7840188  35.0645181  53.6225743  67.0169469  35.0122954  58.1440279
  66.6527676  34.4853575  58.8553201  67.8736585  34.6221423  57.9706765
  66.6574956  30.0412854  53.1401628  66.8249359  30.9093090  53.5072099
  66.4672125  30.2040135  52.2162917  62.8662771  34.9543629  60.8404163
  61.9413267  34.8219843  61.0481854  63.1147184  35.7337849  61.3374105
  66.6364177  32.4970511  54.1248295  66.5163802  32.9427562  54.9633775
  65.9416765  32.8455829  53.5661833  60.2271582  34.5976903  61.6747952
  60.3563963  34.8511382  62.5887363  59.5469033  35.1904611  61.3552607
  64.3971069  45.2674153  57.7738426  64.3195099  46.2181978  57.8526906
  63.7932713  44.9220025  58.4313352  66.4946787  37.6892211  59.6092295
  66.9585133  37.9679914  58.8196918  66.2303586  36.7875655  59.4265386
  63.3870868  37.2363692  62.5472058  63.9572226  37.6650961  61.9089543
  63.9778980  36.9546277  63.2456244  65.4315673  33.8115363  56.4181860
  66.1339717  34.2636407  56.8855787  65.0996302  33.1699182  57.0461753
  59.1741007  32.0698916  61.7198994  58.3840061  32.3256444  61.2439105
  59.6652255  32.8847254  61.8251034  61.1255753  32.4343495  58.6782471
  60.3286916  32.5462189  59.1965966  60.8981345  32.7730147  57.8123361
  57.4578710  32.3229406  64.1513985  57.7086749  33.2076416  64.4171561
  57.9938259  32.1434008  63.3789077  66.6709438  40.6256306  56.4943966
  66.5355113  41.4707842  56.9228813  67.2119251  40.8275583  55.7309899
  60.1238835  38.1431744  57.0671891  60.6363356  38.9374994  57.2177455
  60.7761548  37.4458034  57.0005492  61.9333720  41.2597500  59.1494644
  62.1100349  42.1815465  58.9615628  62.7290554  40.9455919  59.5789024
  58.0887752  36.4720398  57.8431461  58.9262974  36.8817406  57.6265169
  58.2666020  35.5319840  57.8131655  67.5699295  28.9845180  58.5900533
  66.7140892  28.5952030  58.4106171  67.9826247  29.0637140  57.7300318
  68.2184919  38.1712794  57.0068029  67.6906281  37.4365554  56.6941267
  67.7172422  38.9487471  56.7607998  62.9503647  28.8332460  59.3674641
  63.5247399  28.6107642  58.6347834  63.5374629  28.9021155  60.1203242
  63.2773234  30.8636922  53.3870526  62.4410546  31.2011608  53.7079801
  63.1378004  30.7285901  52.4497663  65.2526315  25.7073709  58.0949710
  64.5990727  25.3922727  57.4706325  65.2106789  25.0849450  58.8209533
  66.3637520  35.9893004  50.0103002  65.4564581  35.7582258  50.2094151
  66.8608552  35.1930624  50.1976984  67.5425753  36.0905599  54.5326992
  66.6336972  35.8064632  54.6299462  67.5720837  36.5104678  53.6730299
  58.1113923  33.8111113  58.5142195  57.9138323  33.2180474  57.7893261
  57.5560587  33.5063324  59.2318133  66.0910647  33.7034220  60.6336788
  66.1459257  32.7508056  60.5579264  65.2801849  33.8593659  61.1178086
  67.2401841  37.6314343  51.8715071  66.8021271  36.9150202  51.4120708
  67.9812282  37.8590458  51.3100162  64.0303007  32.3211280  58.3927167
  63.2170873  32.6205450  58.7992359  64.5262001  31.9266968  59.1101649
  63.5217082  29.8929635  64.0088402  64.1616461  29.7518394  63.3111365
  62.6894612  29.6064149  63.6327004  64.2977386  39.1932066  60.1223394
  65.0917984  38.6982386  59.9205969  63.5869078  38.6649929  59.7591100
  60.6060149  33.3375147  56.1983147  59.6757737  33.2759603  56.4153109
  60.7017621  32.8151100  55.4019788  60.5245698  29.8629960  58.7861388
  60.7852515  30.7775293  58.6770549  61.3462870  29.3954403  58.9358001
  61.9970623  31.2767717  65.9560213  62.6693677  31.0685079  65.3072862
  61.1700410  31.0789803  65.5165445  67.4696814  44.8670184  55.1446768
  67.6448569  44.3958227  55.9592390  66.7829602  45.4935950  55.3728028
  63.1511614  30.7084149  50.5868433  62.2741081  30.5872950  50.2230680
  63.6269367  29.9170227  50.3347322  54.6713754  35.4961309  60.6809940
  55.3584794  35.1823039  60.0930955  54.5161883  36.4002673  60.4077191
  59.4748477  30.3851505  65.1094964  59.3906665  29.7777175  64.3745374
  58.6531183  30.8760524  65.1104460  66.3375540  43.0610439  57.8330953
  65.5543062  43.6032119  57.9269178  67.0368286  43.5784419  58.2325195
  66.2307159  31.0122452  60.2036843  65.8604947  30.4593492  60.8917749
  66.7266252  30.4080585  59.6511843  62.5102731  44.0407549  59.2485406
  61.8413106  44.5253677  58.7649446  62.3715601  44.2876770  60.1628785
  54.2481731  33.5761902  62.9527407  54.2865830  33.0425493  63.7464525
  53.7422023  33.0497108  62.3338384  57.8790308  32.3026004  56.0281339
  58.1743749  31.3936683  55.9748392  56.9778344  32.2813744  55.7062341
  61.4084555  30.3782001  62.0108887  60.6871141  30.9917968  61.8716360
  62.1977811  30.9139766  61.9325533  59.6078150  29.9840102  56.1520664
  59.2790856  29.1037481  55.9695770  59.9617520  29.9287771  57.0397053
  62.7219973  30.2713072  56.5196141  63.0616045  30.7998993  55.7974750
  63.1692093  30.6093478  57.2954708  64.7088120  28.7687693  54.7189434
  65.4296483  29.1468946  54.2153151  64.0853424  29.4876570  54.8224412
  68.8519243  29.4732842  55.6547766  69.0682857  30.3557480  55.3536595
  68.3713310  29.0819056  54.9253408  63.5918464  32.4318555  62.2318511
  63.4463045  32.7458858  63.1242793  63.1143668  33.0503456  61.6789410
  58.0664126  34.9723900  65.1706172  57.5217595  35.7483708  65.3026447
  58.9443476  35.3194704  65.0125294  64.8551743  28.3035484  57.5486971
  64.9767654  27.3752130  57.7477858  64.5653786  28.3174170  56.6365286
  59.2986762  41.9859225  60.0946724  60.1244782  41.6862997  59.7145367
  58.9480814  41.2166847  60.5436512  57.4995367  39.9045551  61.0535657
  56.6627275  39.4767726  60.8719659  57.4719012  40.0977995  61.9906449
  63.8281802  39.8889616  55.6402858  63.9769922  40.5725081  54.9869531
  64.6348246  39.8694706  56.1552314  61.5834435  35.9154794  56.6463927
  61.3380477  35.0117124  56.8444137  61.7530350  35.9171944  55.7043405
  60.8530083  31.6483152  54.1450088  60.1599328  31.7227507  53.4890124
  60.6081835  30.8843495  54.6671605  67.3277208  42.3837747  53.1114605
  66.7551175  43.0027934  52.6585077  67.9010001  42.9337109  53.6454527
  67.7124006  33.7198560  50.4530658  68.6583111  33.5904768  50.5219076
  67.3338251  32.9813221  50.9300086  65.8966923  31.6448536  50.3885543
  64.9898379  31.3481649  50.4648257  66.1742904  31.3478354  49.5219829
  56.8144864  32.9654899  60.8384589  56.4947648  32.1120208  60.5458963
  56.2678292  33.1803478  61.5942557  60.5924771  35.6817340  64.5554096
  60.8110781  36.6134448  64.5742130  61.0050545  35.3225315  65.3408900
  67.5128989  26.1885426  56.5429784  66.7029717  25.8432511  56.9185030
  68.2013406  25.8792969  57.1317396  64.6665708  28.5035471  50.5297522
  65.5284872  28.8290370  50.7893340  64.8516052  27.7166967  50.0170588
  56.6833124  36.5857811  62.8077711  55.9896595  36.1711764  62.2947665
  57.4306115  36.6278347  62.2111130  58.5969866  36.5176065  60.6843726
  58.5740554  36.6163752  59.7325609  58.9070503  37.3641215  61.0060892
  59.6107473  44.1171839  61.8160538  59.4761941  43.3572240  61.2498536
  59.1939535  44.8412739  61.3489327  57.0991540  31.4791470  68.0653335
  57.7450404  30.9690424  68.5540560  56.8908692  32.2160151  68.6396760
  65.6195151  25.7431514  53.8177231  65.6073821  26.6873354  53.9745502
  66.5118573  25.5601660  53.5236692  68.7184063  47.6317922  56.0281339
  69.0137504  46.7228600  55.9748392  67.8172098  47.6105661  55.7062341
  53.5577316   6.9444358  44.4983733  53.4801346   7.8952183  44.5772213
  52.9538960   6.5990230  45.1558659  51.1964146   9.6929752  48.6431935
  51.4360744  10.3248276  49.3210953  50.3533342   9.3417792  48.9297294
  51.6708978   5.7177754  45.9730713  51.0019353   6.2023882  45.4894753
  51.5321848   5.9646975  46.8874092  55.8114246   7.7521498  52.5713371
  56.3632554   7.9153119  53.3362457  56.1520440   8.3425935  51.8993396
  55.9800670   7.4717889  46.8167402  55.5405660   6.9794268  47.5100259
  56.7308787   6.9290857  46.5759478  48.7713720   5.7942044  48.5405845
  48.6368188   5.0342445  47.9743843  48.3545782   6.5182944  48.0734634
  51.9282845   6.6911361  48.7524287  51.8115230   7.6356794  48.6502978
  51.1075292   6.3884923  49.1410087  52.9537360   7.3439623  51.9680216
  53.8564606   7.3763233  52.2846711  52.7274730   6.4140074  51.9826552
  67.2533361  11.8858576  49.6297582  66.9151873  11.7699641  48.7418116
  68.1223130  11.4849741  49.6098588  63.1120177  13.7394052  45.6194473
  62.5485042  13.6483989  44.8510760  62.9972572  12.9193957  46.0996965
  60.6584609  15.2345244  48.4578693  61.4505901  14.8936069  48.0424992
  60.8981259  15.3440219  49.3780846  62.6175363  14.4954157  41.3296072
  63.3906239  13.9483144  41.1908948  62.9700762  15.3598407  41.5410533
  64.4560406  15.8230540  54.5362971  64.1650272  16.7276170  54.4209637
  65.0917390  15.8647067  55.2507041  65.3816612  13.2007388  51.1264331
  65.9780185  12.9763410  50.4121294  65.4391584  12.4592134  51.7289779
  64.9541641  10.6546823  38.9614522  65.2067161  10.1328345  38.1997985
  64.0166200  10.4912969  39.0641205  64.6737930  12.5574929  41.1638897
  64.5574188  11.8819833  41.8319981  64.7840189  12.0707303  40.3471050
  67.0169470  12.0185076  44.8685586  66.6527678  11.4915697  45.5798507
  67.8736586  11.6283546  44.6952071  62.8662772  11.9605752  47.5649469
  61.9413269  11.8281966  47.7727161  63.1147185  12.7399971  48.0619412
  60.2271583  11.6039025  48.3993258  60.3563964  11.8573504  49.3132670
  59.5469034  12.1966733  48.0797913  64.3971070  22.2736275  44.4983733
  64.3195100  23.2244101  44.5772213  63.7932714  21.9282148  45.1558659
  66.4946789  14.6954333  46.3337602  66.9585134  14.9742036  45.5442224
  66.2303587  13.7937778  46.1510693  63.3870870  14.2425815  49.2717365
  63.9572227  14.6713083  48.6334850  63.9778982  13.9608400  49.9701551
  65.4315675  10.8177486  43.1427167  66.1339718  11.2698529  43.6101093
  65.0996303  10.1761305  43.7707060  59.1741009   9.0761038  48.4444301
  58.3840063   9.3318567  47.9684411  59.6652256   9.8909376  48.5496341
  61.1255754   9.4405618  45.4027777  60.3286917   9.5524312  45.9211273
  60.8981346   9.7792270  44.5368668  66.9561422  15.9650321  53.3510292
  67.0205854  16.4270728  54.1868464  66.2472346  15.3347686  53.4792602
  57.4578712   9.3291529  50.8759291  57.7086750  10.2138539  51.1416867
  57.9938260   9.1496130  50.1034383  66.6709439  17.6318428  43.2189272
  66.5355114  18.4769964  43.6474120  67.2119252  17.8337706  42.4555206
  60.1238837  15.1493866  43.7917197  60.6363357  15.9437117  43.9422762
  60.7761550  14.4520157  43.7250799  61.9333721  18.2659623  45.8739951
  62.1100350  19.1877587  45.6860934  62.7290555  17.9518042  46.3034330
  63.0565037  19.7837796  51.8750293  63.6072462  19.6554860  51.1027287
  62.2176513  20.0832686  51.5245186  58.0887754  13.4782521  44.5676768
  58.9262976  13.8879529  44.3510476  58.2666021  12.5381963  44.5376962
  68.2184921  15.1774917  43.7313336  67.6906282  14.4427676  43.4186573
  67.7172423  15.9549593  43.4853304  66.3637521  12.9955127  36.7348309
  65.4564583  12.7644381  36.9339458  66.8608553  12.1992746  36.9222291
  67.5425754  13.0967722  41.2572299  66.6336974  12.8126755  41.3544769
  67.5720838  13.5166800  40.3975606  58.1113925  10.8173236  45.2387501
  57.9138324  10.2242597  44.5138568  57.5560589  10.5125446  45.9563440
  66.0910648  10.7096343  47.3582094  66.1459258   9.7570179  47.2824571
  65.2801850  10.8655782  47.8423393  67.2401842  14.6376466  38.5960378
  66.8021272  13.9212325  38.1366015  67.9812283  14.8652580  38.0345469
  64.0303008   9.3273402  45.1172473  63.2170874   9.6267573  45.5237665
  64.5262002   8.9329091  45.8346956  66.1811586  19.3231159  47.0506738
  66.1387765  19.5492006  46.1215270  67.0974285  19.0894534  47.1992539
  64.2977387  16.1994188  46.8468701  65.0917985  15.7044508  46.6451276
  63.5869079  15.6712051  46.4836406  69.1172231  18.5812284  51.1981068
  69.1709254  19.1503220  51.9658784  68.2487013  18.7514169  50.8335105
  60.6060150  10.3437270  42.9228453  59.6757738  10.2821725  43.1398416
  60.7017622   9.8213223  42.1265095  66.8748663  16.7723210  50.5266538
  66.7359749  16.4041995  51.3992476  66.0863259  17.2870850  50.3550496
  67.4696815  21.8732307  41.8692074  67.6448571  21.4020350  42.6837697
  66.7829603  22.4998073  42.0973335  68.4253878  16.1504813  47.9155376
  68.0903711  16.1105583  48.8113025  67.9257824  15.4849529  47.4425786
  62.3998122  11.5572443  53.4407957  62.2617920  10.8252682  54.0419496
  63.3103045  11.4681343  53.1592145  62.0357900  25.0221669  48.6431935
  62.2754498  25.6540194  49.3210953  61.1927097  24.6709709  48.9297294
  54.6713756  12.5023431  47.4055247  55.3584796  12.1885161  46.8176262
  54.5161884  13.4064796  47.1322498  66.5485762  20.8300792  51.0473439
  66.4755933  21.6355763  51.5592743  66.1063155  21.0292758  50.2221460
  66.3375542  20.0672562  44.5576260  65.5543064  20.6094242  44.6514485
  67.0368287  20.5846542  44.9570501  64.0596359  18.4782069  54.0237168
  64.7605819  19.1118552  54.1766562  63.5891474  18.8196801  53.2632807
  59.6564077  18.0118424  50.9568271  60.2417514  17.2662112  51.0896175
  59.4588916  18.3222381  51.8404935  62.5102732  21.0469672  45.9730713
  61.8413108  21.5315799  45.4894753  62.3715602  21.2938892  46.8874092
  54.2481732  10.5824025  49.6772714  54.2865831  10.0487615  50.4709832
  53.7422025  10.0559230  49.0583691  66.6508001  23.0813415  52.5713371
  67.2026309  23.2445037  53.3362457  66.9914194  23.6717853  51.8993396
  57.8790309   9.3088127  42.7526645  58.1743751   8.3998805  42.6993699
  56.9778345   9.2875866  42.4307648  63.5918466   9.4380678  48.9563818
  63.4463046   9.7520981  49.8488099  63.1143669  10.0565578  48.4034716
  58.0664128  11.9786022  51.8951479  57.5217596  12.7545830  52.0271753
  58.9443478  12.3256827  51.7370600  58.8530150  11.1055919  54.7881636
  58.1111886  11.2538554  55.3746266  58.5322894  11.3664184  53.9248385
  66.7973812  20.6471897  54.5862026  67.1060939  20.4021044  55.4584725
  67.5949294  20.8518535  54.0980896  66.8194424  22.8009807  46.8167402
  66.3799415  22.3086185  47.5100259  67.5702541  22.2582774  46.5759478
  59.2986763  18.9921347  46.8192030  60.1244783  18.6925119  46.4390674
  58.9480815  18.2228970  47.2681819  64.2668296  18.3447816  48.8889704
  63.6448306  17.6818521  48.5891932  64.9373163  18.3708948  48.2063352
  57.4995368  16.9107674  47.7780964  56.6627277  16.4829848  47.5964965
  57.4719014  17.1040117  48.7151755  63.8281803  16.8951739  42.3648165
  63.9769924  17.5787203  41.7114837  64.6348247  16.8756829  42.8797620
  61.5834436  12.9216917  43.3709233  61.3380478  12.0179247  43.5689444
  61.7530351  12.9234067  42.4288711  60.8530084   8.6545274  40.8695395
  60.1599329   8.7289629  40.2135431  60.6081836   7.8905618  41.3916912
  67.3277209  19.3899869  39.8359912  66.7551176  20.0090057  39.3830384
  67.9010003  19.9399231  40.3699834  67.7124007  10.7260682  37.1775964
  68.6583112  10.5966890  37.2464382  67.3338252   9.9875344  37.6545393
  56.8144865   9.9717022  47.5629896  56.4947649   9.1182330  47.2704270
  56.2678293  10.1865600  48.3187863  60.5924772  12.6879463  51.2799403
  60.8110782  13.6196571  51.2987436  61.0050546  12.3287437  52.0654206
  56.6833125  13.5919933  49.5323018  55.9896596  13.1773886  49.0192972
  57.4306116  13.6340470  48.9356437  58.5969867  13.5238187  47.4089033
  58.5740556  13.6225875  46.4570916  58.9070504  14.3703338  47.7306199
  61.2557245  15.5814342  51.5235647  62.2100499  15.5498285  51.4565579
  61.0569769  15.1204966  52.3385873  61.8456627  14.1515458  54.0906445
  62.6649516  14.6459537  54.1141282  62.1193435  13.2347426  54.0624012
  59.6107474  21.1233962  48.5405845  59.4761942  20.3634363  47.9743843
  59.1939536  21.8474862  48.0734634  62.7676600  22.0203279  48.7524287
  62.6508984  22.9648711  48.6502978  61.9469046  21.7176840  49.1410087
  57.0991542   8.4853592  54.7898642  57.7450405   7.9752546  55.2785867
  56.8908693   9.2222274  55.3642067  63.7931114  22.6731541  51.9680216
  64.6958361  22.7055151  52.2846711  63.5668484  21.7431992  51.9826552
  65.5484716  21.4262527  48.6290295  64.5980347  21.4264389  48.5154667
  65.8517202  20.6795262  48.1126329  68.2972466  24.6583447  50.8759291
  68.5480505  25.5430456  51.1416867  68.8332015  24.4788048  50.1034383
  68.9507679  26.1465154  45.2387501  68.7532079  25.5534514  44.5138568
  68.3954343  25.8417364  45.9563440  65.5107510  27.8315349  47.4055247
  66.1978550  27.5177079  46.8176262  65.3555639  28.7356714  47.1322498
  65.0875486  25.9115942  49.6772714  65.1259586  25.3779533  50.4709832
  64.5815779  25.3851148  49.0583691  68.7184064  24.6380044  42.7526645
  69.0137505  23.7290723  42.6993699  67.8172100  24.6167784  42.4307648
  68.3389123  32.2399592  47.7780964  67.5021031  31.8121766  47.5964965
  68.3112768  32.4332035  48.7151755  67.6538619  25.3008940  47.5629896
  67.3341404  24.4474248  47.2704270  67.1072048  25.5157518  48.3187863
  67.5226879  28.9211851  49.5323018  66.8290351  28.5065804  49.0192972
  68.2699870  28.9632388  48.9356437  67.9385296  23.8145510  54.7898642
  68.5844160  23.3044464  55.2785867  67.7302447  24.5514192  55.3642067
  14.4950961  32.7356940  67.4818321  13.8438941  33.3211020  67.0952335
  15.2895324  33.2663135  67.5413359  12.1668746  28.3247047  63.2857693
  11.2595808  28.0936300  63.4848842  12.6639778  27.5284666  63.4731674
  15.0736825  37.0344554  66.2054379  14.3998524  37.3376250  66.8139337
  15.4602647  37.8373634  65.8559836  13.0433067  29.9668385  65.1469761
  12.6052497  29.2504244  64.6875399  13.7843508  30.1944500  64.5854853
  13.2728040  37.2024226  68.4201458  13.4479796  36.7312269  69.2347081
  12.5860828  37.8289992  68.6482719  17.1644295  28.8252767  64.7401819
  16.5473465  28.0999595  64.6434872  16.6960783  29.5862127  64.3968893
  18.0518393  35.2963273  70.3797304  18.2255271  34.7309695  69.6271156
  18.5447284  36.0964168  70.1976794  19.0393565  34.6130037  67.4794202
  19.7344470  35.2336730  67.6981517  19.3816716  33.7625388  67.7546580
  20.9384989  32.0629743  69.0081533  21.4636313  32.4017015  68.2830853
  20.8507341  31.1276758  68.8244667  13.1308434  34.7191789  66.3869296
  12.5582401  35.3381976  65.9339767  13.7041228  35.2691151  66.9209218
  16.3505694  35.0028939  67.5177878  17.2836367  34.9374501  67.7210753
  16.2628907  35.8385206  67.0592411  18.9793710  34.3194809  64.4781825
  18.9007342  33.9854673  65.3717583  19.8003377  34.8116577  64.4773298
  16.5497662  31.6362805  64.0991804  17.2533512  31.8412807  64.7149459
  15.8260311  32.2039567  64.3640887  18.4584360  32.0745334  66.1490264
  19.2929963  31.6426532  65.9667739  18.2968702  31.9027348  67.0767158
  23.8958341  42.5442413  76.1806965  23.5576852  42.4283478  75.2927500
  24.7648109  42.1433578  76.1607971  19.7545157  44.3977890  72.1703856
  19.1910022  44.3067827  71.4020144  19.6397552  43.5777794  72.6506349
  25.3344715  48.0648857  67.4818321  24.6832695  48.6502938  67.0952335
  26.1289078  48.5955052  67.5413359  19.2600342  45.1537994  67.8805455
  20.0331218  44.6066982  67.7418331  19.6125741  46.0182244  68.0919917
  21.5966620  41.3130661  65.5123905  21.8492141  40.7912182  64.7507368
  20.6591179  41.1496806  65.6150589  26.6409903  40.3166439  73.3198649
  27.4272992  39.8985862  72.9689066  26.9048607  41.2212531  73.4880297
  26.8119980  45.7539289  68.0187305  26.1765813  45.8273916  68.7308210
  26.4817387  46.3432888  67.3406385  32.0418330  40.2541672  74.2231627
  32.7743502  39.6840889  74.4569457  31.2857686  39.8663273  74.6638133
  21.3162909  43.2158767  67.7148280  21.1999167  42.5403670  68.3829365
  21.4265169  42.7291140  66.8980433  23.6594450  42.6768914  71.4194970
  23.2952657  42.1499535  72.1307891  24.5161566  42.2867383  71.2461455
  23.2999937  37.7058813  66.4156318  23.4674339  38.5739050  66.7826789
  23.1097106  37.8686095  65.4917607  29.4572414  38.6858332  75.7619586
  28.5489291  38.6173741  75.4678347  29.4060010  39.1630277  76.5901411
  23.2789158  40.1616471  67.4002985  23.1588783  40.6073522  68.2388465
  22.5841746  40.5101788  66.8416523  28.9774224  40.6337944  68.2283319
  29.8892080  40.8665331  68.0531017  28.4683871  41.2174988  67.6658398
  23.1371768  45.3538171  72.8846986  23.6010114  45.6325874  72.0951608
  22.8728566  44.4521615  72.7020076  22.0740654  41.4761323  69.6936551
  22.7764698  41.9282367  70.1610477  21.7421283  40.8345142  70.3216444
  17.7680734  40.0989455  71.9537161  16.9711897  40.2108149  72.4720657
  17.5406326  40.4376107  71.0878051  23.3134419  48.2902266  69.7698656
  23.1780094  49.1353801  70.1983504  23.8544231  48.4921543  69.0064590
  26.6277165  41.8041439  66.8069984  26.1123789  42.5746043  67.0458372
  26.3554474  41.1306575  67.4303046  24.2124276  36.6491139  71.8655223
  23.3565873  36.2597990  71.6860862  24.6251228  36.7283100  71.0055008
  31.6011439  44.5573793  68.7423158  30.8240882  44.2184953  68.2978320
  32.2802920  44.5626416  68.0678123  26.4163468  39.6768531  68.6329766
  26.1113604  39.9914680  69.4839909  27.3693910  39.7549950  68.6757099
  24.8609900  45.8358754  70.2822720  24.3331262  45.1011514  69.9695957
  24.3597403  46.6133430  70.0362688  28.6508205  42.3852147  73.4493708
  29.1640087  43.0182139  73.9515417  29.3009429  41.7853343  73.0837068
  19.9198215  38.5282881  66.6625216  19.0835527  38.8657568  66.9834491
  19.7802985  38.3931861  65.7252353  23.0062500  43.6538964  63.2857693
  22.0989562  43.4228218  63.4848842  23.5033532  42.8576583  63.4731674
  25.9130579  52.3636471  66.2054379  25.2392278  52.6668168  66.8139337
  26.2996401  53.1665552  65.8559836  25.1289036  39.8601603  75.6952048
  24.2111597  40.0816550  75.5373736  25.5449179  39.9347913  74.8363756
  25.9124084  41.2593018  70.8254728  26.6595903  41.7714416  70.5161851
  26.1815673  40.9377071  71.6859122  24.1850734  43.7551559  67.8081683
  23.2761953  43.4710592  67.9054152  24.2145818  44.1750638  66.9484990
  29.4170001  47.3658149  71.5772850  28.9632328  46.5249058  71.6338041
  28.7863968  48.0019547  71.9147630  28.3602921  38.2950135  72.8073518
  27.6225678  37.7827521  73.1383760  28.6129694  37.8550516  71.9956795
  22.7335628  41.3680180  73.9091478  22.7884238  40.4154016  73.8333955
  21.9226830  41.5239619  74.3932777  23.8826822  45.2960303  65.1469761
  23.4446252  44.5796162  64.6875399  24.6237262  45.5236418  64.5854853
  20.6727988  39.9857239  71.6681857  19.8595853  40.2851410  72.0747049
  21.1686982  39.5912928  72.3856339  31.9999936  43.5717500  71.2046080
  31.8617835  43.7619096  70.2767269  31.6436155  44.3336883  71.6614131
  17.2485130  41.0021107  69.4737837  16.3182718  40.9405563  69.6907799
  17.3442602  40.4797060  68.6774478  24.1121794  52.5316144  68.4201458
  24.2873550  52.0604187  69.2347081  23.4254582  53.1581910  68.6482719
  28.0038049  44.1544684  64.7401819  27.3867220  43.4291513  64.6434872
  27.5354538  44.9154045  64.3968893  19.7936595  38.3730109  63.8623123
  18.9166061  38.2518909  63.4985370  20.2694348  37.5816187  63.6102012
  22.9800521  50.7256399  71.1085644  22.1968043  51.2678079  71.2023868
  23.6793266  51.2430379  71.5079885  26.2897171  36.5351028  73.7519849
  26.7865871  35.7820991  73.4320919  25.5184153  36.5715345  73.1863058
  27.3726952  45.2922716  71.3258272  26.4383231  45.4124178  71.1562977
  27.5503620  44.3895182  71.0618282  30.7599503  41.1340035  71.8608307
  31.2259956  41.9668027  71.7868609  31.2107004  40.6685017  72.5653565
  28.8275734  47.4783856  68.8594459  29.1035578  47.3640451  69.7688333
  27.9580233  47.0801341  68.8206632  25.7971964  50.6538392  69.7642321
  26.3259730  50.1430847  69.1512483  26.0600184  50.3380922  70.6287854
  14.5215289  39.9671964  69.3036029  14.8168730  39.0582642  69.2503083
  13.6203325  39.9459703  68.9817031  16.2503131  37.6486062  69.4275354
  15.9215837  36.7683440  69.2450460  16.6042501  37.5933730  70.3151743
  19.3644954  37.9359031  69.7950832  19.7041026  38.4644953  69.0729440
  19.8117074  38.2739437  70.5709398  21.3513101  36.4333653  67.9944124
  22.0721463  36.8114906  67.4907841  20.7278405  37.1522530  68.0979102
  25.4944224  37.1378802  68.9302457  25.7107838  38.0203440  68.6291285
  25.0138291  36.7465015  68.2008099  21.4976724  35.9681443  70.8241661
  21.6192635  35.0398090  71.0232549  21.2078766  35.9820129  69.9119976
  34.7451539  43.3891613  71.9987603  35.1882685  42.6398939  71.6006727
  33.8678049  43.3801750  71.6161335  29.8787320  49.9421955  67.4794202
  30.5738225  50.5628648  67.6981517  30.2210470  49.0917306  67.7546580
  31.7778743  47.3921660  69.0081533  32.3030067  47.7308933  68.2830853
  31.6901096  46.4568676  68.8244667  20.4706783  47.5535576  68.9157548
  20.6194903  48.2371041  68.2624221  21.2773226  47.5340666  69.4307004
  18.2259416  43.5800754  69.9218617  17.9805458  42.6763084  70.1198827
  18.3955330  43.5817904  68.9798095  17.4955063  39.3129111  67.4204779
  16.8024308  39.3873466  66.7644815  17.2506815  38.5489455  67.9426295
  23.9702188  50.0483707  66.3869296  23.3976155  50.6673894  65.9339767
  24.5434982  50.5983068  66.9209218  27.1899448  50.3320857  67.5177878
  28.1230121  50.2666418  67.7210753  27.1022661  51.1677124  67.0592411
  29.8187465  49.6486727  64.4781825  29.7401096  49.3146591  65.3717583
  30.6397132  50.1408495  64.4773298  24.3548987  41.3844519  63.7285348
  25.3008092  41.2550727  63.7973766  23.9763232  40.6459181  64.2054776
  22.5391904  39.3094496  63.6640233  21.6323359  39.0127608  63.7402947
  22.8167885  39.0124314  62.7974520  24.1553970  33.8531385  69.8184475
  23.3454698  33.5078470  70.1939721  24.8438387  33.5438929  70.4072086
  26.0844518  32.9309432  71.4408771  26.6375557  33.3504886  72.0998794
  26.3214604  32.0045180  71.4831727  21.3090689  36.1681431  63.8052213
  22.1709853  36.4936329  64.0648030  21.4941033  35.3812927  63.2925278
  29.4623325  35.0409957  70.9487436  28.8821994  35.6994761  70.5665488
  29.1959258  34.2187302  70.5374853  27.9126892  34.4415015  73.1508756
  28.4126670  34.5531550  72.3423075  28.5562499  34.1376068  73.7909564
  28.2448203  37.2010048  70.0043784  27.3574058  37.4859698  69.7863979
  28.6602192  37.0403811  69.1571061  31.5962739  37.2256569  73.7198123
  32.3723129  37.7153021  73.9922740  30.8710873  37.6514623  74.1769993
  34.0335298  37.9384188  74.7772064  34.6279789  37.6979924  74.0665372
  34.1061882  37.2191319  75.4045600  27.3891417  46.9654722  64.0991804
  28.0927267  47.1704725  64.7149459  26.6654065  47.5331484  64.3640887
  28.2189227  42.7164584  70.2194074  28.1624428  43.1733135  69.3801706
  28.7717569  41.9555268  70.0416917  32.0294033  38.5054316  71.0444193
  31.7730967  38.1050951  71.8752401  31.4046901  39.2198109  70.9194333
  29.2978114  47.4037252  66.1490264  30.1323718  46.9718450  65.9667739
  29.1362457  47.2319265  67.0767158  28.9524006  43.9069365  67.5146603
  28.8972810  43.7413636  66.5735047  28.3270062  44.6145398  67.6708793
  22.2620132  33.4077474  67.0931922  22.2498802  34.3519314  67.2500192
  23.1543554  33.2247619  66.7991383  32.4360375  56.6422578  65.5123905
  32.6885895  56.1204100  64.7507368  31.4984934  56.4788724  65.6150589
  30.7591969  53.8574799  66.6625216  29.9229282  54.1949485  66.9834491
  30.6196739  53.7223779  65.7252353  33.8456255  58.9830882  63.2857693
  32.9383317  58.7520135  63.4848842  34.3427287  58.1868501  63.4731674
  30.6330350  53.7022026  63.8623123  29.7559816  53.5810827  63.4985370
  31.1088103  52.9108105  63.6102012  25.3609043  55.2963882  69.3036029
  25.6562485  54.3874560  69.2503083  24.4597079  55.2751621  68.9817031
  32.1906855  51.7625571  67.9944124  32.9115218  52.1406823  67.4907841
  31.5672159  52.4814447  68.0979102  28.3348818  54.6421029  67.4204779
  27.6418063  54.7165384  66.7644815  28.0900570  53.8781373  67.9426295
  35.1942741  56.7136437  63.7285348  36.1401846  56.5842645  63.7973766
  34.8156986  55.9751099  64.2054776  33.3785659  54.6386413  63.6640233
  32.4717114  54.3419526  63.7402947  33.6561640  54.3416231  62.7974520
  32.1484443  51.4973349  63.8052213  33.0103607  51.8228247  64.0648030
  32.3334787  50.7104844  63.2925278  33.1013886  48.7369392  67.0931922
  33.0892556  49.6811232  67.2500192  33.9937308  48.5539537  66.7991383
  14.4950962   9.7419062  54.2063628  13.8438942  10.3273143  53.8197642
  15.2895325  10.2725257  54.2658665  12.1668747   5.3309169  50.0102999
  11.2595809   5.0998423  50.2094148  12.6639779   4.5346788  50.1976981
  15.0736826  14.0406676  52.9299685  14.3998525  14.3438373  53.5384643
  15.4602648  14.8435757  52.5805143  13.0433068   6.9730508  51.8715068
  12.6052498   6.2566367  51.4120705  13.7843509   7.2006622  51.3100159
  13.2728041  14.2086349  55.1446765  13.4479797  13.7374392  55.9592387
  12.5860829  14.8352115  55.3728025  17.1644296   5.8314889  51.4647126
  16.5473467   5.1061717  51.3680178  16.6960784   6.5924250  51.1214200
  18.0518394  12.3025395  57.1042610  18.2255272  11.7371818  56.3516463
  18.5447285  13.1026290  56.9222100  19.0393567  11.6192160  54.2039509
  19.7344471  12.2398852  54.4226823  19.3816717  10.7687511  54.4791887
  20.9384990   9.0691865  55.7326839  21.4636314   9.4079138  55.0076159
  20.8507342   8.1338881  55.5489974  13.1308435  11.7253911  53.1114602
  12.5582402  12.3444099  52.6585074  13.7041229  12.2753273  53.6454524
  16.3505695  12.0091062  54.2423185  17.2836368  11.9436623  54.4456060
  16.2628908  12.8447328  53.7837717  18.9793712  11.3256932  51.2027132
  18.9007343  10.9916796  52.0962890  19.8003378  11.8178700  51.2018604
  16.5497663   8.6424927  50.8237110  17.2533514   8.8474930  51.4394766
  15.8260312   9.2101689  51.0886194  18.4584361   9.0807457  52.8735570
  19.2929965   8.6488655  52.6913045  18.2968704   8.9089470  53.8012465
  27.0868636  19.5977108  62.9690747  27.7247046  19.4783855  62.2654087
  26.9689479  20.5457952  63.0278699  23.8958342  19.5504536  62.9052272
  23.5576854  19.4345600  62.0172807  24.7648110  19.1495701  62.8853278
  19.7545158  21.4040012  58.8949163  19.1910023  21.3129949  58.1265451
  19.6397553  20.5839917  59.3751655  17.3009590  22.8991204  61.7333383
  18.0930882  22.5582028  61.3179683  17.5406240  23.0086179  62.6535537
  25.3344717  25.0710980  54.2063628  24.6832696  25.6565060  53.8197642
  26.1289079  25.6017175  54.2658665  19.2600344  22.1600117  54.6050762
  20.0331220  21.6129104  54.4663638  19.6125743  23.0244366  54.8165223
  21.5966622  18.3192783  52.2369212  21.8492142  17.7974304  51.4752675
  20.6591181  18.1558929  52.3395896  26.6409904  17.3228562  60.0443955
  27.4272994  16.9047985  59.6934372  26.9048609  18.2274654  60.2125604
  26.8119982  22.7601412  54.7432612  26.1765815  22.8336038  55.4553517
  26.4817388  23.3495011  54.0651691  32.0418332  17.2603795  60.9476934
  32.7743503  16.6903012  61.1814763  31.2857687  16.8725395  61.3883439
  21.3162910  20.2220889  54.4393587  21.1999168  19.5465792  55.1074671
  21.4265170  19.7353263  53.6225740  23.6594451  19.6831036  58.1440276
  23.2952658  19.1561657  58.8553198  24.5161567  19.2929505  57.9706762
  23.2999938  14.7120936  53.1401625  23.4674341  15.5801172  53.5072096
  23.1097107  14.8748218  52.2162914  26.0575271  23.1737915  64.8067455
  25.7575994  24.0762954  64.6983262  25.7126331  22.9070098  65.6588608
  19.5087753  19.6251712  60.8404160  18.5838249  19.4927926  61.0481851
  19.7572166  20.4045931  61.3374102  29.4572415  15.6920455  62.4864892
  28.5489293  15.6235863  62.1923653  29.4060011  16.1692400  63.3146718
  23.2789159  17.1678593  54.1248292  23.1588784  17.6135644  54.9633772
  22.5841747  17.5163911  53.5661830  21.0396051  29.9382235  57.7738423
  20.9620081  30.8890060  57.8526903  20.4357695  29.5928108  58.4313349
  28.9774225  17.6400067  54.9528626  29.8892081  17.8727453  54.7776323
  28.4683872  18.2237111  54.3903704  27.5843808  22.6225885  62.3442207
  26.9552670  22.7871599  61.6418275  27.1969470  23.0367495  63.1153171
  31.4633039  23.5580323  59.6986571  30.7784078  23.9379224  59.1483604
  31.5476889  24.1675650  60.4318519  28.7183971  21.2040282  66.2981914
  28.9300866  21.8472042  65.6216295  28.6713719  20.3702598  65.8303844
  23.1371769  22.3600293  59.6092292  23.6010115  22.6387996  58.8196915
  22.8728568  21.4583738  59.4265383  20.0295851  21.9071775  62.5472055
  20.5997208  22.3359043  61.9089540  20.6203962  21.6254359  63.2456241
  22.0740656  18.4823446  56.4181857  22.7764699  18.9344489  56.8855784
  21.7421284  17.8407264  57.0461750  29.8329799  24.0812237  64.4704272
  30.6547243  23.6792425  64.1886953  29.8292202  23.9780471  65.4220387
  17.7680735  17.1051577  58.6782468  16.9711898  17.2170272  59.1965963
  17.5406327  17.4438230  57.8123358  37.9235792  20.4250986  60.8189243
  37.1699500  19.8558384  60.6633248  38.0583333  20.3913650  61.7659878
  23.3134420  25.2964388  56.4943963  23.1780095  26.1415924  56.9228810
  23.8544233  25.4983666  55.7309896  16.7663818  22.8139826  57.0671888
  17.2788338  23.6083076  57.2177452  17.4186530  22.1166117  57.0005489
  18.5758702  25.9305582  59.1494641  18.7525331  26.8523547  58.9615625
  19.3715536  25.6164002  59.5789021  19.6990018  27.4483756  65.1504983
  20.2497443  27.3200820  64.3781977  18.8601494  27.7478645  64.7999876
  27.0384135  26.1990755  68.6525706  27.0202610  27.0199636  68.1605975
  27.9604055  26.0744830  68.8775847  14.7312734  21.1428480  57.8431458
  15.5687956  21.5525489  57.6265166  14.9091002  20.2027923  57.8131652
  26.6277166  18.8103561  53.5315291  26.1123790  19.5808166  53.7703679
  26.3554475  18.1368697  54.1548353  24.2124277  13.6553262  58.5900529
  23.3565874  13.2660112  58.4106168  24.6251229  13.7345223  57.7300315
  31.6011441  21.5635916  55.4668465  30.8240883  21.2247075  55.0223627
  32.2802922  21.5688539  54.7923430  26.4163470  16.6830653  55.3575072
  26.1113605  16.9976802  56.2085215  27.3693912  16.7612073  55.4002405
  24.8609901  22.8420877  57.0068026  24.3331263  22.1073636  56.6941264
  24.3597404  23.6195553  56.7607995  29.8402747  21.0369897  62.1235073
  29.1826422  21.7269158  62.2115201  30.6443147  21.4266329  62.4669059
  28.6508206  19.3914270  60.1739014  29.1640088  20.0244262  60.6760724
  29.3009430  18.7915465  59.8082374  19.9198216  15.5345004  53.3870523
  19.0835528  15.8719690  53.7079798  19.7802986  15.3993984  52.4497660
  23.0062502  20.6601087  50.0102999  22.0989563  20.4290340  50.2094148
  23.5033534  19.8638706  50.1976981  25.9130580  29.3698594  52.9299685
  25.2392279  29.6730291  53.5384643  26.2996402  30.1727674  52.5805143
  25.1289037  16.8663725  62.4197355  24.2111598  17.0878672  62.2619043
  25.5449181  16.9410036  61.5609062  25.9124085  18.2655141  57.5500035
  26.6595904  18.7776538  57.2407157  26.1815674  17.9439194  58.4104429
  24.1850735  20.7613682  54.5326989  23.2761954  20.4772714  54.6299459
  24.2145819  21.1812760  53.6730296  29.4170002  24.3720271  58.3018157
  28.9632330  23.5311181  58.3583347  28.7863969  25.0081670  58.6392937
  28.3602922  15.3012257  59.5318824  27.6225679  14.7889643  59.8629067
  28.6129696  14.8612639  58.7202101  27.8602942  26.2096768  59.2367975
  28.1525916  26.7701825  58.5180341  28.3701562  26.5025329  59.9921134
  22.7335629  18.3742302  60.6336785  22.7884239  17.4216139  60.5579261
  21.9226831  18.5301741  61.1178083  23.8826823  22.3022425  51.8715068
  23.4446253  21.5858284  51.4120705  24.6237264  22.5298540  51.3100159
  20.6727989  16.9919362  58.3927164  19.8595855  17.2913533  58.7992356
  21.1686983  16.5975051  59.1101646  22.8236567  26.9877119  60.3261428
  22.7812746  27.2137965  59.3969960  23.7399266  26.7540494  60.4747229
  31.9999938  20.5779622  57.9291387  31.8617836  20.7681218  57.0012576
  31.6436156  21.3399005  58.3859438  32.0269317  22.6456149  62.9402658
  32.4605824  22.5531438  63.7885712  32.7400898  22.6213650  62.3022674
  20.9402368  23.8640148  60.1223391  21.7342966  23.3690468  59.9205966
  20.2294060  23.3358011  59.7591097  25.7597212  26.2458243  64.4735759
  25.8134234  26.8149180  65.2413475  24.8911994  26.4160129  64.1089796
  17.2485131  18.0083230  56.1983144  16.3182719  17.9467685  56.4153106
  17.3442603  17.4859182  55.4019785  32.8884867  22.6879850  65.4735543
  33.0820757  23.5925661  65.7194818  32.7885485  22.2287269  66.3074128
  23.5173644  24.4369170  63.8021228  23.3784729  24.0687954  64.6747166
  22.7288240  24.9516809  63.6305186  24.1121796  29.5378266  55.1446765
  24.2873551  29.0666310  55.9592387  23.4254584  30.1644033  55.3728025
  25.0678859  23.8150773  61.1910066  24.7328691  23.7751543  62.0867716
  24.5682804  23.1495489  60.7180476  28.0038050  21.1606807  51.4647126
  27.3867221  20.4353635  51.3680178  27.5354539  21.9216167  51.1214200
  29.6592182  25.8705715  69.1252906  29.6004728  25.1864935  68.4583489
  30.0611701  26.6124705  68.6733532  18.6782881  32.6867629  61.9186625
  18.9179479  33.3186153  62.5965643  17.8352077  32.3355669  62.2051984
  19.7936596  15.3792231  50.5868430  18.9166063  15.2581032  50.2230676
  20.2694349  14.5878310  50.3347318  29.6609589  23.8345299  67.3566886
  28.7736368  23.4971221  67.4793284  30.2308140  23.1028330  67.5935651
  23.1910743  28.4946752  64.3228129  23.1180914  29.3001723  64.8347433
  22.7488136  28.6938717  63.4976150  22.9800522  27.7318522  57.8330950
  22.1968044  28.2740202  57.9269175  23.6793268  28.2492501  58.2325191
  26.2897173  13.5413151  60.4765156  26.7865872  12.7883113  60.1566226
  25.5184154  13.5777468  59.9108365  34.1426930  19.2453517  62.1183447
  34.1316806  20.1278232  61.7477380  33.2744309  18.8925067  61.9237984
  25.6509426  28.3933586  66.4786287  26.3637399  29.0281050  66.4062189
  25.1599455  28.4897452  65.6626289  27.3726953  22.2984838  58.0503579
  26.4383232  22.4186301  57.8808283  27.5503622  21.3957305  57.7863589
  30.7599505  18.1402158  58.5853613  31.2259957  18.9730149  58.5113916
  31.2107005  17.6747139  59.2898872  28.8275736  24.4845979  55.5839765
  29.1035580  24.3702573  56.4933639  27.9580234  24.0863464  55.5451938
  28.5022626  18.6972637  65.1244409  27.8494076  18.9448544  64.4696861
  28.8803006  17.8836775  64.7906886  25.4629800  28.7332330  59.2272579
  25.6452194  27.9153986  59.6900331  26.2862786  28.9500022  58.7897469
  25.7971965  27.6600515  56.4887627  26.3259732  27.1492969  55.8757789
  26.0600185  27.3443045  57.3533160  19.1527713  28.7115632  59.2485403
  18.4838088  29.1961759  58.7649443  19.0140583  28.9584852  60.1628782
  23.2932982  30.7459375  65.8468062  23.8451290  30.9090997  66.6117147
  23.6339175  31.3363813  65.1748087  14.5215290  16.9734087  56.0281335
  14.8168731  16.0644765  55.9748389  13.6203326  16.9521826  55.7062338
  26.4301369  28.6941351  62.8331744  26.3052508  27.8931090  62.3242689
  27.0880460  29.1887544  62.3445714  28.4936277  26.4950371  64.4611294
  27.5466613  26.3755722  64.3889621  28.8419050  25.6072869  64.5437555
  16.2503132  14.6548184  56.1520661  15.9215838  13.7745563  55.9695767
  16.6042502  14.5995853  57.0397050  25.4982711  26.2903087  60.6615646
  25.3507673  25.3619794  60.8423216  26.3236204  26.3123178  60.1772721
  19.3644955  14.9421154  56.5196138  19.7041027  15.4707075  55.7974747
  19.8117075  15.2801560  57.2954705  29.1016833  27.1131646  61.7480519
  30.0263380  26.9074507  61.6104970  28.9332136  26.8648047  62.6569860
  21.3513102  13.4395776  54.7189431  22.0721465  13.8177028  54.2153148
  20.7278406  14.1584652  54.8224409  25.4944225  14.1440925  55.6547763
  25.7107839  15.0265562  55.3536592  25.0138292  13.7527138  54.9253405
  28.8912149  27.6317313  57.1042610  29.0649026  27.0663736  56.3516463
  29.3841040  28.4318208  56.9222100  21.4976725  12.9743566  57.5486968
  21.6192636  12.0460212  57.7477855  21.2078768  12.9882252  56.6365283
  34.7451540  20.3953736  58.7232910  35.1882686  19.6461061  58.3252033
  33.8678050  20.3863872  58.3406642  29.8787321  26.9484077  54.2039509
  30.5738226  27.5690770  54.4226823  30.2210471  26.0979429  54.4791887
  31.7778744  24.3983783  55.7326839  32.3030068  24.7371056  55.0076159
  31.6901097  23.4630798  55.5489974  23.4619405  30.4655766  60.0922093
  23.0224395  29.9732145  60.7854949  24.2127522  29.9228734  59.8514168
  15.9411744  26.6567307  60.0946721  16.7669764  26.3571079  59.7145364
  15.5905796  25.8874930  60.5436509  20.9093277  26.0093775  62.1644394
  20.2873287  25.3464480  61.8646622  21.5798144  26.0354907  61.4818042
  14.1420349  24.5753634  61.0535654  13.3052257  24.1475808  60.8719656
  14.1143995  24.7686077  61.9906445  20.4706784  24.5597699  55.6402855
  20.6194905  25.2433163  54.9869528  21.2773228  24.5402789  56.1552311
  33.0888722  24.3006095  68.5952787  32.7973531  24.6636075  69.4316248
  32.4760854  23.5873103  68.4166120  34.2884405  21.8658974  61.1155358
  35.1231296  22.3048778  61.2792918  34.4243533  21.3897628  60.2963603
  18.2259417  20.5862876  56.6463924  17.9805459  19.6825206  56.8444134
  18.3955332  20.5880027  55.7043402  17.4955065  16.3191234  54.1450085
  16.8024310  16.3935589  53.4890121  17.2506817  15.5551578  54.6671602
  23.9702190  27.0545829  53.1114602  23.3976157  27.6736016  52.6585074
  24.5434983  27.6045191  53.6454524  27.1899449  27.3382979  54.2423185
  28.1230123  27.2728541  54.4456060  27.1022662  28.1739246  53.7837717
  29.8187466  26.6548850  51.2027132  29.7401098  26.3208713  52.0962890
  30.6397133  27.1470618  51.2018604  32.5165657  19.5210589  64.4103451
  32.4841977  18.5826590  64.5963135  33.1266281  19.5994626  63.6769276
  24.3548988  18.3906642  50.4530655  25.3008093  18.2612850  50.5219073
  23.9763233  17.6521304  50.9300083  32.6660146  16.3121632  64.4561734
  32.1499194  15.5280089  64.2691663  33.5500094  15.9840349  64.6208253
  38.3342207  20.5826596  63.5509487  39.0645596  20.3211884  64.1117191
  37.7249153  19.8455318  63.5911555  36.4157504  18.7234458  64.1483939
  35.6890668  18.5890423  63.5400430  36.0004791  19.0311287  64.9540657
  22.5391905  16.3156618  50.3885540  21.6323361  16.0189731  50.4648254
  22.8167886  16.0186436  49.5219826  24.1553971  10.8593508  56.5429781
  23.3454699  10.5140593  56.9185027  24.8438388  10.5501052  57.1317393
  26.0844519   9.9371555  58.1654078  26.6375558  10.3567008  58.8244101
  26.3214606   9.0107303  58.2077034  21.3090690  13.1743554  50.5297519
  22.1709854  13.4998452  50.7893337  21.4941034  12.3875049  50.0170585
  29.4623326  12.0472080  57.6732742  28.8821995  12.7056884  57.2910795
  29.1959259  11.2249425  57.2620160  27.9126893  11.4477138  59.8754062
  28.4126671  11.5593672  59.0668381  28.5562501  11.1438191  60.5154871
  15.2394848  21.1884147  60.6843723  15.2165536  21.2871834  59.7325606
  15.5495485  22.0349298  61.0060889  28.2448204  14.2072170  56.7289090
  27.3574059  14.4921821  56.5109285  28.6602194  14.0465934  55.8816367
  31.5962741  14.2318691  60.4443430  32.3723131  14.7215144  60.7168046
  30.8710875  14.6576746  60.9015299  34.0335299  14.9446311  61.5017370
  34.6279790  14.7042047  60.7910679  34.1061883  14.2253441  62.1290907
  16.2532455  28.7879921  61.8160535  16.1186923  28.0280322  61.2498533
  15.8364517  29.5120821  61.3489324  27.3891418  23.9716845  50.8237110
  28.0927268  24.1766848  51.4394766  26.6654067  24.5393607  51.0886194
  28.2189228  19.7226706  56.9439381  28.1624430  20.1795258  56.1047013
  28.7717571  18.9617391  56.7662223  32.0294034  15.5116438  57.7689500
  31.7730968  15.1113074  58.5997708  31.4046902  16.2260232  57.6439639
  36.3406372  18.2512511  60.2760791  35.7805930  18.3205701  61.0492354
  35.7349875  18.0753496  59.5560288  19.4101581  29.6849239  62.0278978
  19.2933965  30.6294671  61.9257668  18.5894027  29.3822800  62.4164777
  29.2978115  24.4099374  52.8735570  30.1323719  23.9780573  52.6913045
  29.1362458  24.2381388  53.8012465  28.9524007  20.9131488  54.2391910
  28.8972811  20.7475759  53.2980354  28.3270063  21.6207520  54.3954099
  22.2620133  10.4139597  53.8177228  22.2498803  11.3581436  53.9745499
  23.1543555  10.2309742  53.5236689  20.4356095  30.3377500  65.2434906
  21.3383342  30.3701111  65.5601401  20.2093465  29.4077951  65.2581242
  22.1909697  29.0908487  61.9044985  21.2405328  29.0910349  61.7909357
  22.4942183  28.3441222  61.3881019  37.9262390  34.9269025  62.9690747
  38.5640800  34.8075773  62.2654087  37.8083233  35.8749869  63.0278699
  34.7352097  34.8796453  62.9052272  34.3970608  34.7637518  62.0172807
  35.6041865  34.4787619  62.8853278  35.2171880  36.0331305  68.8638477
  35.2060520  35.6384103  67.9918981  35.3792519  35.2997378  69.4572249
  28.1403344  38.2283121  61.7333383  28.9324636  37.8873946  61.3179683
  28.3799994  38.3378097  62.6535537  31.9379141  38.8168417  67.8117661
  31.6469007  39.7214048  67.6964328  32.5736125  38.8584945  68.5261731
  32.8635348  36.1945265  64.4019021  33.4598920  35.9701288  63.6875984
  32.9210319  35.4530011  65.0044469  37.6513736  38.0893329  54.7432612
  37.0159569  38.1627956  55.4553517  37.3211143  38.6786928  54.0651691
  42.8812086  32.5895712  60.9476934  43.6137258  32.0194929  61.1814763
  42.1251442  32.2017313  61.3883439  40.4037506  26.3017286  65.4071542
  40.0720831  27.1712697  65.1832757  39.8083120  25.9853570  66.0865573
  36.8969026  38.5029832  64.8067455  36.5969749  39.4054871  64.6983262
  36.5520085  38.2362016  65.6588608  30.3481507  34.9543629  60.8404160
  29.4232004  34.8219843  61.0481851  30.5965921  35.7337849  61.3374102
  40.2966170  31.0212373  62.4864892  39.3883047  30.9527781  62.1923653
  40.2453765  31.4984318  63.3146718  27.7090318  34.5976903  61.6747949
  27.8382700  34.8511382  62.5887360  27.0287770  35.1904611  61.3552604
  31.8789806  45.2674153  57.7738423  31.8013835  46.2181978  57.8526903
  31.2751449  44.9220025  58.4313349  34.3707035  32.4402018  70.4299790
  33.5940370  32.9995938  70.4202654  35.0097599  32.9258801  70.9514660
  42.1627816  29.2228811  64.2642766  41.5202196  29.5161344  63.6182561
  41.6582745  29.1081731  65.0695963  32.6253408  35.2487472  69.9917757
  33.3668092  35.7872516  69.7152580  31.9190393  35.8753760  70.1489308
  38.1008747  37.3916612  68.5889918  38.5092103  36.9499023  67.8444551
  37.3786009  36.8169240  68.8424111  34.4539817  32.3289219  65.9623475
  35.3001013  32.7528632  66.1058124  34.3938455  31.6722843  66.6562038
  38.4237562  37.9517803  62.3442207  37.7946425  38.1163517  61.6418275
  38.0363224  38.3659412  63.1153171  42.3026794  38.8872241  59.6986571
  41.6177832  39.2671142  59.1483604  42.3870643  39.4967567  60.4318519
  37.6039263  29.9893587  67.6204649  37.3600195  30.7435648  67.0838924
  37.8799193  30.3678935  68.4551896  39.5577726  36.5332200  66.2981914
  39.7694621  37.1763959  65.6216295  39.5107474  35.6994516  65.8303844
  37.1603955  29.1450020  63.2018486  36.2988434  29.4431274  63.4935224
  37.1866389  29.3620419  62.2699519  30.8689605  37.2363692  62.5472055
  31.4390962  37.6650961  61.9089540  31.4597717  36.9546277  63.2456241
  31.3614772  32.4027120  70.7933067  30.7313432  33.0843401  71.0268464
  31.2550859  32.2910201  69.8486205  26.6559744  32.0698916  61.7198991
  25.8658798  32.3256444  61.2439101  27.1470991  32.8847254  61.8251031
  40.6723554  39.4104155  64.4704272  41.4940997  39.0084342  64.1886953
  40.6685956  39.3072389  65.4220387  28.6074489  32.4343495  58.6782468
  27.8105653  32.5462189  59.1965963  28.3800082  32.7730147  57.8123358
  34.4380157  38.9588198  66.6264982  34.5024589  39.4208606  67.4623154
  33.7291081  38.3285563  66.7547292  24.9397447  32.3229406  64.1513982
  25.1905485  33.2076416  64.4171558  25.4756995  32.1434008  63.3789073
  48.7629547  35.7542903  60.8189243  48.0093255  35.1850302  60.6633248
  48.8977088  35.7205568  61.7659878  33.5563475  28.1205765  70.7478574
  34.2973189  28.7212918  70.6683037  33.7881398  27.3783403  70.1896617
  28.7004813  33.3062132  69.0256804  28.5858328  32.4047389  69.3263903
  27.8449331  33.5525829  68.6741621  35.7796651  41.2479872  70.6244305
  35.3360505  40.4616251  70.3065209  36.4413865  41.4359023  69.9588195
  30.5383772  42.7775674  65.1504983  31.0891197  42.6492737  64.3781977
  29.6995248  43.0770563  64.7999876  37.8777889  41.5282672  68.6525706
  37.8596364  42.3491553  68.1605975  38.7997809  41.4036747  68.8775847
  34.3350943  39.0426802  69.4949214  34.8679280  38.2815090  69.2648522
  33.8065024  38.7500454  70.2373369  37.5020638  24.1486868  65.0242856
  37.1584908  25.0388509  64.9481967  37.8699601  23.9588525  64.1612441
  35.0518032  28.9845180  58.5900529  34.1959628  28.5952030  58.4106168
  35.4644984  29.0637140  57.7300315  36.5817179  26.5191523  62.9892089
  36.0781974  26.4821658  62.1759895  36.8747785  27.4284266  63.0488746
  32.8260064  26.6030253  61.9958271  33.6913061  26.4073061  61.6364160
  32.8937573  26.3740604  62.9227628  40.6796502  36.3661815  62.1235073
  40.0220176  37.0561076  62.2115201  41.4836901  36.7558247  62.4669059
  30.4322384  28.8332460  59.3674638  31.0066135  28.6107642  58.6347831
  31.0193366  28.9021155  60.1203239  32.7345051  25.7073709  58.0949707
  32.0809464  25.3922727  57.4706322  32.6925525  25.0849450  58.8209530
  36.7524335  44.6990512  52.9299685  36.0786034  45.0022208  53.5384643
  37.1390157  45.5019592  52.5805143  35.9682792  32.1955643  62.4197355
  35.0505353  32.4170590  62.2619043  36.3842935  32.2701953  61.5609062
  40.2563757  39.7012189  58.3018157  39.8026084  38.8603099  58.3583347
  39.6257724  40.3373587  58.6392937  38.6996696  41.5388686  59.2367975
  38.9919671  42.0993743  58.5180341  39.2095317  41.8317247  59.9921134
  39.3008304  23.4080427  60.1260594  39.6067181  22.5477790  59.8386509
  40.0260909  23.9998047  59.9259588  25.5932660  33.8111113  58.5142192
  25.3957060  33.2180474  57.7893258  25.0379324  33.5063324  59.2318130
  33.6630321  42.3169037  60.3261428  33.6206500  42.5429883  59.3969960
  34.5793020  42.0832411  60.4747229  37.1095955  32.7853104  67.2242057
  37.4645343  33.0124577  68.0836523  37.7568086  33.1171481  66.6019313
  31.0035818  29.8929635  64.0088399  31.6435198  29.7518394  63.3111362
  30.1713349  29.6064149  63.6327001  42.8663072  37.9748067  62.9402658
  43.2999578  37.8823356  63.7885712  43.5794652  37.9505568  62.3022674
  36.5990967  41.5750161  64.4735759  36.6527989  42.1441097  65.2413475
  35.7305748  41.7452046  64.1089796  28.0878886  33.3375147  56.1983144
  27.1576474  33.2759603  56.4153106  28.1836358  32.8151100  55.4019785
  28.0064435  29.8629960  58.7861385  28.2671252  30.7775293  58.6770546
  28.8281607  29.3954403  58.9357998  29.4789360  31.2767717  65.9560210
  30.1512413  31.0685079  65.3072859  28.6519147  31.0789803  65.5165442
  43.7278621  38.0171768  65.4735543  43.9214511  38.9217578  65.7194818
  43.6279239  37.5579187  66.3074128  35.3814932  27.9029658  67.9725871
  34.7342847  28.6019608  67.8790347  36.1515947  28.3365802  68.3402119
  38.7893730  38.1678510  71.0476424  38.6379236  37.9389062  70.1306508
  38.7798409  39.1249112  71.0607769  35.5579066  35.7410423  66.0322690
  36.4871126  35.8921583  65.8591658  35.1370096  35.8294444  65.1771337
  34.3567398  39.7661088  63.8021228  34.2178484  39.3979872  64.6747166
  33.5681994  40.2808727  63.6305186  34.9515550  44.8670184  55.1446765
  35.1267306  44.3958227  55.9592387  34.2648338  45.4935950  55.3728025
  35.9072613  39.1442690  61.1910066  35.5722446  39.1043460  62.0867716
  35.4076559  38.4787406  60.7180476  29.8816857  34.5510320  66.7162647
  29.7436655  33.8190559  67.3174186  30.7921781  34.4619220  66.4346835
  32.5099158  34.2630280  66.2046327  33.2198776  33.6223472  66.1632945
  32.4668466  34.5143175  67.1272507  40.4985937  41.1997633  69.1252906
  40.4398483  40.5156853  68.4583489  40.9005455  41.9416623  68.6733532
  31.2228092  31.2495498  68.0241966  30.6865449  30.7986236  68.6763562
  30.6344800  31.3841406  67.2812431  29.5176635  48.0159547  61.9186625
  29.7573234  48.6478071  62.5965643  28.6745832  47.6647587  62.2051984
  30.6330351  30.7084149  50.5868430  29.7559817  30.5872950  50.2230676
  31.1088104  29.9170227  50.3347318  40.5003344  39.1637217  67.3566886
  39.6130123  38.8263139  67.4793284  41.0701895  38.4320248  67.5935651
  22.1532491  35.4961309  60.6809937  22.8403531  35.1823039  60.0930952
  21.9980620  36.4002673  60.4077188  26.9567213  30.3851505  65.1094961
  26.8725402  29.7777175  64.3745371  26.1349920  30.8760524  65.1104457
  34.0304497  43.8238669  64.3228129  33.9574669  44.6293641  64.8347433
  33.5881890  44.0230635  63.4976150  33.8194277  43.0610439  57.8330950
  33.0361799  43.6032119  57.9269175  34.5187022  43.5784419  58.2325191
  44.9820684  34.5745434  62.1183447  44.9710561  35.4570150  61.7477380
  44.1138064  34.2216985  61.9237984  36.4903181  43.7225503  66.4786287
  37.2031153  44.3572968  66.4062189  35.9993209  43.8189369  65.6626289
  33.7125896  31.0122452  60.2036840  33.3423683  30.4593492  60.8917746
  34.2084988  30.4080585  59.6511840  31.5415094  41.4719947  67.2991858
  32.2424554  42.1056430  67.4521252  31.0710209  41.8134678  66.5387498
  39.6669490  39.8137897  55.5839765  39.9429334  39.6994491  56.4933639
  38.7973989  39.4155381  55.5451938  39.5709922  25.8374662  62.6244515
  38.6573002  26.0678889  62.7926722  40.0003023  25.9213106  63.4758547
  39.3416380  34.0264554  65.1244409  38.6887831  34.2740462  64.4696861
  39.7196760  33.2128692  64.7906886  36.3023554  44.0624247  59.2272579
  36.4845949  43.2445903  59.6900331  37.1256540  44.2791940  58.7897469
  36.6365720  42.9892433  56.4887627  37.1653486  42.4784887  55.8757789
  36.8993939  42.6734963  57.3533160  35.3903953  34.7684365  71.6110446
  34.7144590  34.6678495  72.2812821  36.2131587  34.6123579  72.0746443
  27.1382812  41.0056302  64.2322961  27.7236249  40.2599990  64.3650865
  26.9407651  41.3160259  65.1159625  29.9921468  44.0407549  59.2485403
  29.3231843  44.5253677  58.7649443  29.8534337  44.2876770  60.1628782
  21.7300467  33.5761902  62.9527404  21.7684567  33.0425493  63.7464522
  21.2240760  33.0497108  62.3338381  34.1326736  46.0751293  65.8468062
  34.6845044  46.2382914  66.6117147  34.4732930  46.6655731  65.1748087
  29.1091229  28.4226443  66.4489946  29.1732556  29.2841273  66.0367344
  29.0458350  27.8100444  65.7162305  28.5843502  30.4949575  70.0962981
  29.2115541  30.1126652  70.7100505  27.7271421  30.2763777  70.4618673
  25.3609045  32.3026004  56.0281335  25.6562486  31.3936683  55.9748389
  24.4597080  32.2813744  55.7062338  37.2695123  44.0233268  62.8331744
  37.1446263  43.2223008  62.3242689  37.9274215  44.5179462  62.3445714
  28.8903292  30.3782001  62.0108884  28.1689877  30.9917968  61.8716357
  29.6796547  30.9139766  61.9325530  39.3330032  41.8242288  64.4611294
  38.3860367  41.7047640  64.3889621  39.6812805  40.9364786  64.5437555
  31.6929605  27.7136427  68.2849536  32.2164007  27.9598724  69.0475845
  31.4741939  28.5456462  67.8652673  27.0896886  29.9840102  56.1520661
  26.7609592  29.1037481  55.9695767  27.4436257  29.9287771  57.0397050
  36.3376465  41.6195005  60.6615646  36.1901428  40.6911712  60.8423216
  37.1629959  41.6415095  60.1772721  30.2038709  30.2713072  56.5196138
  30.5434782  30.7998993  55.7974747  30.6510830  30.6093478  57.2954705
  39.9410587  42.4423563  61.7480519  40.8657134  42.2366425  61.6104970
  39.7725890  42.1939964  62.6569860  32.8982150  28.6550122  65.9699206
  32.5578971  27.8557935  66.3719886  32.1921157  28.9551833  65.3976040
  33.5498622  25.7399435  64.4226529  34.3724691  25.2659913  64.3005420
  33.7936686  26.5189919  64.9225216  31.0737201  32.4318555  62.2318508
  30.9281782  32.7458858  63.1242790  30.5962404  33.0503456  61.6789407
  32.9333584  29.4221103  62.2799398  32.9195152  28.5262197  61.9431696
  33.6506012  29.4291767  62.9137684  34.7859714  29.8558444  64.3252525
  34.5277492  30.7775514  64.3236855  34.2544755  29.4588878  65.0152989
  39.7305903  42.9609231  57.1042610  39.9042781  42.3955653  56.3516463
  40.2234794  43.7610126  56.9222100  25.5482863  34.9723900  65.1706169
  25.0036331  35.7483708  65.3026444  26.4262213  35.3194704  65.0125291
  32.3370480  28.3035484  57.5486968  32.4586391  27.3752130  57.7477855
  32.0472522  28.3174170  56.6365283  35.2061670  25.9890394  60.6853688
  35.2283367  26.0529727  59.7305667  35.6229729  25.1494903  60.8794194
  45.5845294  35.7245654  58.7232910  46.0276440  34.9752979  58.3252033
  44.7071805  35.7155790  58.3406642  40.7181076  42.2775995  54.2039509
  41.4131980  42.8982688  54.4226823  41.0604226  41.4271346  54.4791887
  26.3348885  34.0993796  68.0636326  25.5930621  34.2476431  68.6500956
  26.0141629  34.3602062  67.2003075  42.6172499  39.7275701  55.7326839
  43.1423823  40.0662973  55.0076159  42.5294851  38.7922716  55.5489974
  34.2792548  43.6409774  67.8616716  34.5879674  43.3958921  68.7339416
  35.0768030  43.8456413  67.3735586  34.3013160  45.7947684  60.0922093
  33.8618150  45.3024063  60.7854949  35.0521277  45.2520652  59.8514168
  26.7805499  41.9859225  60.0946721  27.6063518  41.6862997  59.7145364
  26.4299551  41.2166847  60.5436509  31.7487032  41.3385693  62.1644394
  31.1267041  40.6756398  61.8646622  32.4191899  41.3646825  61.4818042
  24.9814104  39.9045551  61.0535654  24.1446012  39.4767726  60.8719656
  24.9537749  40.0977995  61.9906445  31.8211559  29.8167481  71.7576900
  31.8699715  30.6929604  71.3754670  32.3634073  29.2744874  71.1848544
  42.4264280  37.2101071  68.3510766  42.4762285  37.0451078  69.2926289
  42.3178203  36.3428330  67.9608647  39.7168042  33.1931999  69.6670073
  40.6177905  33.0538464  69.3754070  39.7916017  33.3586454  70.6068250
  34.0510848  30.5698853  68.5123259  33.1814157  30.8632420  68.2405847
  34.2870328  31.1539298  69.2330523  43.9282477  39.6298012  68.5952787
  43.6367285  39.9927993  69.4316248  43.3154608  38.9165020  68.4166120
  45.1278159  37.1950892  61.1155358  45.9625050  37.6340696  61.2792918
  45.2637288  36.7189545  60.2963603  42.1769665  34.7530627  67.0632845
  42.6523787  34.9458273  66.2551697  41.2535230  34.8089813  66.8176229
  36.7549881  26.7878470  66.0288679  37.2731825  27.5239497  65.7035168
  36.4005014  27.0942464  66.8635438  37.0062476  23.2078753  61.5489576
  37.2864229  22.5401942  62.1750002  37.7913083  23.4007849  61.0364240
  34.8095944  42.3837747  53.1114602  34.2369911  43.0027934  52.6585074
  35.3828738  42.9337109  53.6454524  40.8771334  31.6296387  65.2961151
  41.8288757  31.7294485  65.3173375  40.7074784  30.8374655  65.8059235
  38.8985713  28.7151970  65.4820552  38.3035646  28.9956983  64.7867041
  38.6135410  29.2045871  66.2537293  38.0293204  42.6674897  54.2423185
  38.9623877  42.6020459  54.4456060  37.9416417  43.5031164  53.7837717
  40.6581221  41.9840767  51.2027132  40.5794852  41.6500631  52.0962890
  41.4790887  42.4762535  51.2018604  43.3559412  34.8502507  64.4103451
  43.3235732  33.9118507  64.5963135  43.9660035  34.9286543  63.6769276
  43.5053900  31.6413550  64.4561734  42.9892949  30.8572007  64.2691663
  44.3893849  31.3132267  64.6208253  41.1664627  25.3854566  60.4157547
  40.9689448  25.0769654  61.3000879  41.7764333  26.1116205  60.5455476
  49.1735962  35.9118513  63.5509487  49.9039350  35.6503802  64.1117191
  48.5642907  35.1747235  63.5911555  47.2551259  34.0526376  64.1483939
  46.5284422  33.9182341  63.5400430  46.8398546  34.3603205  64.9540657
  35.0781435  37.7716306  71.9131312  35.9984445  37.9494905  72.1071358
  35.0431018  36.8272351  71.7611011  24.2963600  32.9654899  60.8384586
  23.9766385  32.1120208  60.5458960  23.7497028  33.1803478  61.5942554
  28.0743508  35.6817340  64.5554093  28.2929518  36.6134448  64.5742127
  28.4869282  35.3225315  65.3408897  36.9238274  25.2663473  58.1654078
  37.4769312  25.6858926  58.8244101  37.1608360  24.3399221  58.2077034
  32.9471373  31.2550546  73.9456842  32.8468100  32.2044903  73.8768933
  32.7292915  30.9268785  73.0732912  32.1484444  28.5035471  50.5297519
  33.0103608  28.8290370  50.7893337  32.3334789  27.7166967  50.0170585
  24.1651860  36.5857811  62.8077708  23.4715332  36.1711764  62.2947662
  24.9124851  36.6278347  62.2111127  38.7520647  26.7769055  59.8754062
  39.2520426  26.8885590  59.0668381  39.3956255  26.4730108  60.5154871
  32.8102643  34.6847685  72.7621903  32.3269725  35.4848045  72.9685792
  32.8963582  34.6955630  71.8089347  26.0788603  36.5176065  60.6843723
  26.0559291  36.6163752  59.7325606  26.3889239  37.3641215  61.0060889
  28.7375981  38.5752220  64.7990337  29.6919234  38.5436162  64.7320269
  28.5388504  38.1142843  65.6140563  29.3275363  37.1453336  67.3661135
  30.1468252  37.6397414  67.3895972  29.6012170  36.2285304  67.3378702
  42.4356495  29.5610609  60.4443430  43.2116885  30.0507061  60.7168046
  41.7104629  29.9868663  60.9015299  44.8729054  30.2738228  61.5017370
  45.4673544  30.0333964  60.7910679  44.9455637  29.5545359  62.1290907
  27.0926209  44.1171839  61.8160535  26.9580677  43.3572240  61.2498533
  26.6758272  44.8412739  61.3489324  47.1800126  33.5804429  60.2760791
  46.6199684  33.6497618  61.0492354  46.5743630  33.4045414  59.5560288
  30.2495335  45.0141156  62.0278978  30.1327719  45.9586589  61.9257668
  29.4287782  44.7114718  62.4164777  40.1371870  39.7391292  52.8735570
  40.9717474  39.3072490  52.6913045  39.9756213  39.5673306  53.8012465
  24.5810277  31.4791470  68.0653332  25.2269141  30.9690424  68.5540557
  24.3727428  32.2160151  68.6396757  37.1063669  38.5472317  73.5645473
  37.9754829  38.7212969  73.2032107  36.6270421  39.3666734  73.4421202
  31.2749849  45.6669418  65.2434906  32.1777096  45.6993028  65.5601401
  31.0487219  44.7369869  65.2581242  33.0303451  44.4200405  61.9044985
  32.0799082  44.4202266  61.7909357  33.3335938  43.6733139  61.3881019
  36.9166007  22.3374291  58.0723165  36.1498403  21.7832778  58.2179847
  37.3276712  22.4096160  58.9337317  45.5745851  50.2088371  62.9052272
  45.2364363  50.0929436  62.0172807  46.4435619  49.8079536  62.8853278
  41.4332667  52.0623848  58.8949163  40.8697532  51.9713784  58.1265451
  41.3185062  51.2423752  59.3751655  38.9797099  53.5575039  61.7333383
  39.7718391  53.2165864  61.3179683  39.2193749  53.6670014  62.6535537
  47.0132226  55.7294815  54.2063628  46.3620205  56.3148896  53.8197642
  47.8076588  56.2601010  54.2658665  40.9387853  52.8183952  54.6050762
  41.7118729  52.2712939  54.4663638  41.2913252  53.6828202  54.8165223
  43.2754131  48.9776619  52.2369212  43.5279651  48.4558140  51.4752675
  42.3378690  48.8142764  52.3395896  48.3197413  47.9812397  60.0443955
  49.1060503  47.5631820  59.6934372  48.5836118  48.8858489  60.2125604
  48.4907491  53.4185247  54.7432612  47.8553324  53.4919874  55.4553517
  48.1604897  54.0078846  54.0651691  53.7205841  47.9187630  60.9476934
  54.4531012  47.3486847  61.1814763  52.9645196  47.5309231  61.3883439
  42.9950419  50.8804724  54.4393587  42.8786677  50.2049628  55.1074671
  43.1052679  50.3937098  53.6225740  45.3381960  50.3414872  58.1440276
  44.9740167  49.8145493  58.8553198  46.1949076  49.9513341  57.9706762
  51.2431261  41.6309204  65.4071542  50.9114586  42.5004615  65.1832757
  50.6476874  41.3145488  66.0865573  44.9787447  45.3704771  53.1401625
  45.1461850  46.2385008  53.5072096  44.7884616  45.5332053  52.2162914
  41.1875262  50.2835547  60.8404160  40.2625758  50.1511761  61.0481851
  41.4359675  51.0629766  61.3374102  51.1359924  46.3504290  62.4864892
  50.2276802  46.2819699  62.1923653  51.0847520  46.8276235  63.3146718
  44.9576668  47.8262429  54.1248292  44.8376293  48.2719480  54.9633772
  44.2629256  48.1747746  53.5661830  38.5484073  49.9268821  61.6747949
  38.6776454  50.1803299  62.5887360  37.8681524  50.5196529  61.3552604
  42.7183560  60.5966071  57.7738423  42.6407590  61.5473896  57.8526903
  42.1145204  60.2511943  58.4313349  50.6561734  48.2983902  54.9528626
  51.5679590  48.5311289  54.7776323  50.1471381  48.8820946  54.3903704
  47.9997709  44.4741938  63.2018486  47.1382188  44.7723191  63.4935224
  48.0260144  44.6912337  62.2699519  44.8159278  53.0184128  59.6092292
  45.2797624  53.2971831  58.8196915  44.5516077  52.1167573  59.4265383
  41.7083359  52.5655610  62.5472055  42.2784717  52.9942878  61.9089540
  42.2991471  52.2838195  63.2456241  43.7528164  49.1407281  56.4181857
  44.4552208  49.5928325  56.8855784  43.4208793  48.4991100  57.0461750
  37.4953498  47.3990834  61.7198991  36.7052552  47.6548362  61.2439101
  37.9864746  48.2139171  61.8251031  39.4468244  47.7635413  58.6782468
  38.6499407  47.8754107  59.1965963  39.2193836  48.1022065  57.8123358
  35.7791201  47.6521324  64.1513982  36.0299240  48.5368334  64.4171558
  36.3150750  47.4725925  63.3789073  44.9921929  55.9548223  56.4943963
  44.8567604  56.7999759  56.9228810  45.5331742  56.1567501  55.7309896
  38.4451326  53.4723662  57.0671888  38.9575847  54.2666912  57.2177452
  39.0974039  52.7749952  57.0005489  40.2546211  56.5889418  59.1494641
  40.4312840  57.5107382  58.9615625  41.0503045  56.2747837  59.5789021
  48.3414393  39.4778785  65.0242856  47.9978662  40.3680427  64.9481967
  48.7093355  39.2880443  64.1612441  36.4100243  51.8012316  57.8431458
  37.2475465  52.2109324  57.6265166  36.5878511  50.8611758  57.8131652
  48.3064675  49.4687396  53.5315291  47.7911299  50.2392001  53.7703679
  48.0341984  48.7952533  54.1548353  45.8911786  44.3137097  58.5900529
  45.0353383  43.9243948  58.4106168  46.3038738  44.3929058  57.7300315
  47.4210933  41.8483441  62.9892089  46.9175729  41.8113576  62.1759895
  47.7141540  42.7576183  63.0488746  43.6653819  41.9322170  61.9958271
  44.5306816  41.7364979  61.6364160  43.7331328  41.7032522  62.9227628
  53.2798950  52.2219751  55.4668465  52.5028392  51.8830911  55.0223627
  53.9590430  52.2272374  54.7923430  48.0950979  47.3414489  55.3575072
  47.7901114  47.6560638  56.2085215  49.0481421  47.4195908  55.4002405
  46.5397410  53.5004712  57.0068026  46.0118772  52.7657471  56.6941264
  46.0384913  54.2779388  56.7607995  41.2716138  44.1624378  59.3674638
  41.8459890  43.9399560  58.6347831  41.8587120  44.2313073  60.1203239
  50.3295715  50.0498105  60.1739014  50.8427597  50.6828097  60.6760724
  50.9796939  49.4499301  59.8082374  41.5985725  46.1928839  53.3870523
  40.7623037  46.5303526  53.7079798  41.4590495  46.0577819  52.4497660
  43.5738806  41.0365627  58.0949707  42.9203218  40.7214644  57.4706322
  43.5319280  40.4141368  58.8209530  44.6850011  51.3184922  50.0102999
  43.7777072  51.0874176  50.2094148  45.1821043  50.5222541  50.1976981
  47.5918089  60.0282429  52.9299685  46.9179788  60.3314126  53.5384643
  47.9783911  60.8311510  52.5805143  46.8076546  47.5247561  62.4197355
  45.8899107  47.7462508  62.2619043  47.2236690  47.5993871  61.5609062
  47.5911594  48.9238976  57.5500035  48.3383413  49.4360373  57.2407157
  47.8603183  48.6023029  58.4104429  45.8638244  51.4197517  54.5326989
  44.9549463  51.1356550  54.6299459  45.8933328  51.8396596  53.6730296
  51.0957511  55.0304107  58.3018157  50.6419839  54.1895016  58.3583347
  50.4651478  55.6665505  58.6392937  50.0390431  45.9596093  59.5318824
  49.3013188  45.4473479  59.8629067  50.2917205  45.5196474  58.7202101
  50.1402058  38.7372345  60.1260594  50.4460935  37.8769708  59.8386509
  50.8654663  39.3289965  59.9259588  36.4326414  49.1403031  58.5142192
  36.2350814  48.5472392  57.7893258  35.8773078  48.8355241  59.2318130
  44.4123138  49.0326138  60.6336785  44.4671748  48.0799974  60.5579261
  43.6014340  49.1885577  61.1178083  45.5614332  52.9606261  51.8715068
  45.1233762  52.2442120  51.4120705  46.3024773  53.1882375  51.3100159
  42.3515498  47.6503197  58.3927164  41.5383364  47.9497368  58.7992356
  42.8474492  47.2558886  59.1101646  53.6787447  51.2363458  57.9291387
  53.5405345  51.4265054  57.0012576  53.3223665  51.9982841  58.3859438
  41.8429573  45.2221553  64.0088399  42.4828952  45.0810312  63.3111362
  41.0107103  44.9356066  63.6327001  42.6189877  54.5223983  60.1223391
  43.4130475  54.0274303  59.9205966  41.9081569  53.9941846  59.7591097
  38.9272640  48.6667065  56.1983144  37.9970228  48.6051521  56.4153106
  39.0230112  48.1443018  55.4019785  38.8458189  45.1921878  58.7861385
  39.1065006  46.1067211  58.6770546  39.6675361  44.7246320  58.9357998
  40.3183115  46.6059635  65.9560210  40.9906168  46.3976997  65.3072859
  39.4912901  46.4081721  65.5165442  45.7909305  60.1962102  55.1446765
  45.9661060  59.7250145  55.9592387  45.1042093  60.8227868  55.3728025
  49.6825559  51.8190642  51.4647126  49.0654730  51.0937470  51.3680178
  49.2142048  52.5800003  51.1214200  41.4724105  46.0376067  50.5868430
  40.5953572  45.9164867  50.2230676  41.9481858  45.2462145  50.3347318
  32.9926245  50.8253226  60.6809937  33.6797285  50.5114956  60.0930952
  32.8374374  51.7294591  60.4077188  37.7960968  45.7143423  65.1094961
  37.7119156  45.1069092  64.3745371  36.9743674  46.2052441  65.1104457
  44.6588031  58.3902357  57.8330950  43.8755553  58.9324037  57.9269175
  45.3580777  58.9076337  58.2325191  47.9684681  44.1996986  60.4765156
  48.4653381  43.4466949  60.1566226  47.1971663  44.2361303  59.9108365
  49.0514462  52.9568674  58.0503579  48.1170741  53.0770136  57.8808283
  49.2291131  52.0541140  57.7863589  44.5519650  46.3414369  60.2036840
  44.1817438  45.7885410  60.8917746  45.0478743  45.7372503  59.6511840
  52.4387014  48.7985993  58.5853613  52.9047466  49.6313985  58.5113916
  52.8894514  48.3330975  59.2898872  50.5063245  55.1429814  55.5839765
  50.7823089  55.0286409  56.4933639  49.6367743  54.7447299  55.5451938
  50.4103676  41.1666580  62.6244515  49.4966756  41.3970807  62.7926722
  50.8396778  41.2505024  63.4758547  47.4759474  58.3184350  56.4887627
  48.0047241  57.8076805  55.8757789  47.7387694  58.0026880  57.3533160
  40.8315222  59.3699467  59.2485403  40.1625597  59.8545595  58.7649443
  40.6928092  59.6168687  60.1628782  32.5694222  48.9053820  62.9527404
  32.6078321  48.3717410  63.7464522  32.0634514  48.3789025  62.3338381
  39.9484984  43.7518360  66.4489946  40.0126310  44.6133191  66.0367344
  39.8852104  43.1392362  65.7162305  36.2002799  47.6317922  56.0281335
  36.4956240  46.7228600  55.9748389  35.2990835  47.6105661  55.7062338
  39.7297046  45.7073918  62.0108884  39.0083632  46.3209886  61.8716357
  40.5190302  46.2431683  61.9325530  42.5323360  43.0428345  68.2849536
  43.0557762  43.2890641  69.0475845  42.3135693  43.8748380  67.8652673
  37.9290641  45.3132020  56.1520661  37.6003347  44.4329398  55.9695767
  38.2830011  45.2579688  57.0397050  41.0432464  45.6004989  56.5196138
  41.3828536  46.1290911  55.7974747  41.4904584  45.9385395  57.2954705
  43.7375905  43.9842040  65.9699206  43.3972725  43.1849853  66.3719886
  43.0314911  44.2843751  65.3976040  44.3892377  41.0691352  64.4226529
  45.2118446  40.5951831  64.3005420  44.6330440  41.8481836  64.9225216
  43.0300611  44.0979611  54.7189431  43.7508974  44.4760864  54.2153148
  42.4065915  44.8168488  54.8224409  47.1731734  44.8024760  55.6547763
  47.3895348  45.6849398  55.3536592  46.6925801  44.4110973  54.9253405
  41.9130955  47.7610473  62.2318508  41.7675536  48.0750776  63.1242790
  41.4356159  48.3795373  61.6789407  43.7727338  44.7513021  62.2799398
  43.7588907  43.8554114  61.9431696  44.4899766  44.7583685  62.9137684
  45.6253469  45.1850361  64.3252525  45.3671247  46.1067432  64.3236855
  45.0938509  44.7880796  65.0152989  36.3876618  50.3015817  65.1706169
  35.8430086  51.0775625  65.3026444  37.2655967  50.6486622  65.0125291
  43.1764234  43.6327401  57.5486968  43.2980145  42.7044048  57.7477855
  42.8866277  43.6466087  56.6365283  46.0455425  41.3182312  60.6853688
  46.0677121  41.3821645  59.7305667  46.4623484  40.4786820  60.8794194
  56.4239049  51.0537571  58.7232910  56.8670195  50.3044897  58.3252033
  55.5465559  51.0447708  58.3406642  51.5574830  57.6067913  54.2039509
  52.2525735  58.2274605  54.4226823  51.8997980  56.7563264  54.4791887
  53.4566253  55.0567618  55.7326839  53.9817577  55.3954891  55.0076159
  53.3688606  54.1214634  55.5489974  37.6199253  57.3151142  60.0946721
  38.4457273  57.0154914  59.7145364  37.2693305  56.5458765  60.5436509
  35.8207858  55.2337469  61.0535654  34.9839766  54.8059643  60.8719656
  35.7931504  55.4269912  61.9906445  42.1494293  55.2181534  55.6402855
  42.2982413  55.9016998  54.9869528  42.9560737  55.1986624  56.1552311
  39.9046926  51.2446712  56.6463924  39.6592968  50.3409042  56.8444134
  40.0742841  51.2463862  55.7043402  47.5943636  42.1170388  66.0288679
  48.1125580  42.8531415  65.7035168  47.2398769  42.4234381  66.8635438
  39.1742574  46.9775069  54.1450085  38.4811819  47.0519424  53.4890121
  38.9294326  46.2135413  54.6671602  47.8456230  38.5370671  61.5489576
  48.1257984  37.8693860  62.1750002  48.6306837  38.7299766  61.0364240
  45.6489699  57.7129664  53.1114602  45.0763666  58.3319852  52.6585074
  46.2222492  58.2629026  53.6454524  48.8686958  57.9966815  54.2423185
  49.8017632  57.9312376  54.4456060  48.7810171  58.8323081  53.7837717
  51.4974975  57.3132685  51.2027132  51.4188607  56.9792549  52.0962890
  52.3184642  57.8054453  51.2018604  46.0336497  49.0490477  50.4530655
  46.9795602  48.9196685  50.5219073  45.6550742  48.3105139  50.9300083
  52.0058382  40.7146483  60.4157547  51.8083203  40.4061571  61.3000879
  52.6158087  41.4408122  60.5455476  44.2179414  46.9740454  50.3885540
  43.3110870  46.6773566  50.4648254  44.4955395  46.6770272  49.5219826
  35.1357355  48.2946817  60.8384586  34.8160139  47.4412125  60.5458960
  34.5890783  48.5095395  61.5942554  38.9137262  51.0109258  64.5554093
  39.1323272  51.9426366  64.5742127  39.3263036  50.6517232  65.3408897
  45.8341480  41.5177343  56.5429781  45.0242208  41.1724428  56.9185027
  46.5225897  41.2084887  57.1317393  47.7632028  40.5955390  58.1654078
  48.3163067  41.0150844  58.8244101  48.0002115  39.6691138  58.2077034
  42.9878199  43.8327389  50.5297519  43.8497363  44.1582287  50.7893337
  43.1728543  43.0458885  50.0170585  35.0045615  51.9149729  62.8077708
  34.3109086  51.5003681  62.2947662  35.7518606  51.9570265  62.2111127
  51.1410835  42.7055915  57.6732742  50.5609504  43.3640719  57.2910795
  50.8746768  41.8833260  57.2620160  49.5914402  42.1060973  59.8754062
  50.0914180  42.2177508  59.0668381  50.2350010  41.8022026  60.5154871
  36.9182357  51.8467982  60.6843723  36.8953045  51.9455670  59.7325606
  37.2282994  52.6933133  61.0060889  49.9235713  44.8656006  56.7289090
  49.0361568  45.1505656  56.5109285  50.3389702  44.7049769  55.8816367
  53.2750250  44.8902527  60.4443430  54.0510640  45.3798979  60.7168046
  52.5498384  45.3160581  60.9015299  55.7122808  45.6030146  61.5017370
  56.3067299  45.3625882  60.7910679  55.7849392  44.8837276  62.1290907
  37.9319964  59.4463757  61.8160535  37.7974432  58.6864158  61.2498533
  37.5152026  60.1704657  61.3489324  49.0678927  54.6300680  50.8237110
  49.7714777  54.8350683  51.4394766  48.3441576  55.1977442  51.0886194
  49.8976737  50.3810542  56.9439381  49.8411939  50.8379093  56.1047013
  50.4505080  49.6201226  56.7662223  53.7081543  46.1700274  57.7689500
  53.4518477  45.7696909  58.5997708  53.0834411  46.8844067  57.6439639
  50.9765624  55.0683210  52.8735570  51.8111228  54.6364408  52.6913045
  50.8149967  54.8965223  53.8012465  50.6311516  51.5715323  54.2391910
  50.5760320  51.4059594  53.2980354  50.0057572  52.2791356  54.3954099
  35.4204031  46.8083387  68.0653332  36.0662895  46.2982341  68.5540557
  35.2121183  47.5452069  68.6396757  43.9407642  41.0723432  53.8177228
  43.9286312  42.0165272  53.9745499  44.8331064  40.8893577  53.5236689
  47.7559761  37.6666209  58.0723165  46.9892157  37.1124695  58.2179847
  48.1670466  37.7388077  58.9337317  54.1147885  64.3068536  52.2369212
  54.3673406  63.7850057  51.4752675  53.1772444  64.1434682  52.3395896
  52.4379480  61.5220757  53.3870523  51.6016792  61.8595443  53.7079798
  52.2984249  61.3869737  52.4497660  55.5243765  66.6476840  50.0102999
  54.6170827  66.4166093  50.2094148  56.0214797  65.8514459  50.1976981
  52.3117860  61.3667984  50.5868430  51.4347326  61.2456785  50.2230676
  52.7875613  60.5754063  50.3347318  47.0396554  62.9609840  56.0281335
  47.3349995  62.0520518  55.9748389  46.1384589  62.9397579  55.7062338
  53.8694366  59.4271529  54.7189431  54.5902728  59.8052781  54.2153148
  53.2459670  60.1460405  54.8224409  50.0136328  62.3066987  54.1450085
  49.3205573  62.3811342  53.4890121  49.7688080  61.5427331  54.6671602
  56.8730252  64.3782395  50.4530655  57.8189356  64.2488603  50.5219073
  56.4944497  63.6397057  50.9300083  55.0573169  62.3032371  50.3885540
  54.1504624  62.0065484  50.4648254  55.3349150  62.0062189  49.5219826
  53.8271953  59.1619307  50.5297519  54.6891117  59.4874205  50.7893337
  54.0122298  58.3750802  50.0170585  54.7801396  56.4015350  53.8177228
  54.7680066  57.3457189  53.9745499  55.6724818  56.2185495  53.5236689
  27.0868637  -3.3960770  49.6936054  27.7247047  -3.5154022  48.9899394
  26.9689480  -2.4479926  49.7524006  23.8958343  -3.4433342  49.6297579
  23.5576855  -3.5592277  48.7418113  24.7648112  -3.8442177  49.6098585
  19.7545159  -1.5897865  45.6194469  19.1910024  -1.6807928  44.8510757
  19.6397554  -2.4097961  46.0996962  17.3009591  -0.0946674  48.4578690
  18.0930883  -0.4355849  48.0424989  17.5406241   0.0148301  49.3780843
  25.3344718   2.0773102  40.9308934  24.6832698   2.6627183  40.5442948
  26.1289081   2.6079297  40.9903972  19.2600345  -0.8337760  41.3296069
  20.0331221  -1.3808773  41.1908945  19.6125744   0.0306489  41.5410530
  26.8119983  -0.2336466  41.4677919  26.1765816  -0.1601839  42.1798823
  26.4817389   0.3557133  40.7896998  21.3162912  -2.7716988  41.1638894
  21.1999170  -3.4472085  41.8319978  21.4265171  -3.2584614  40.3471047
  23.6594453  -3.3106841  44.8685583  23.2952660  -3.8376220  45.5798504
  24.5161568  -3.7008372  44.6952068  26.0575273   0.1800037  51.5312762
  25.7575996   1.0825076  51.4228569  25.7126332  -0.0867779  52.3833915
  21.0396052   6.9444358  44.4983729  20.9620082   7.8952183  44.5772210
  20.4357696   6.5990230  45.1558656  27.5843809  -0.3711992  49.0687514
  26.9552671  -0.2066278  48.3663582  27.1969471   0.0429617  49.8398478
  31.4633041   0.5642445  46.4231877  30.7784079   0.9441347  45.8728911
  31.5476890   1.1737772  47.1563825  28.7183972  -1.7897595  53.0227221
  28.9300868  -1.1465836  52.3461602  28.6713721  -2.6235279  52.5549151
  23.1371771  -0.6337584  46.3337599  23.6010116  -0.3549881  45.5442221
  22.8728569  -1.5354140  46.1510689  20.0295852  -1.0866103  49.2717362
  20.5997209  -0.6578834  48.6334847  20.6203964  -1.3683518  49.9701548
  29.8329800   1.0874360  51.1949578  30.6547244   0.6854547  50.9132260
  29.8292203   0.9842594  52.1465694  23.3134421   2.3026511  43.2189269
  23.1780096   3.1478046  43.6474117  23.8544234   2.5045788  42.4555203
  16.7663819  -0.1798051  43.7917194  17.2788339   0.6145199  43.9422759
  17.4186532  -0.8771761  43.7250796  18.5758703   2.9367705  45.8739947
  18.7525332   3.8585670  45.6860931  19.3715537   2.6226124  46.3034327
  19.6990019   4.4545879  51.8750290  20.2497444   4.3262942  51.1027284
  18.8601495   4.7540768  51.5245183  27.0384136   3.2052877  55.3771013
  27.0202611   4.0261758  54.8851282  27.9604056   3.0806952  55.6021154
  31.6011442  -1.4301962  42.1913771  30.8240885  -1.7690802  41.7468933
  32.2802923  -1.4249338  41.5168736  24.8609903  -0.1517001  43.7313333
  24.3331264  -0.8864241  43.4186570  24.3597405   0.6257675  43.4853301
  29.8402749  -1.9567980  48.8480379  29.1826423  -1.2668719  48.9360508
  30.6443148  -1.5671548  49.1914366  23.0062503  -2.3336791  36.7348306
  22.0989565  -2.5647537  36.9339455  23.5033535  -3.1299171  36.9222287
  25.9130582   6.3760717  39.6544992  25.2392281   6.6792413  40.2629950
  26.2996404   7.1789797  39.3050449  24.1850736  -2.2324196  41.2572296
  23.2761956  -2.5165163  41.3544766  24.2145820  -1.8125117  40.3975603
  29.4170004   1.3782394  45.0263464  28.9632331   0.5373304  45.0828654
  28.7863970   2.0143792  45.3638244  27.8602943   3.2158890  45.9613282
  28.1525917   3.7763948  45.2425647  28.3701564   3.5087451  46.7166441
  23.8826824  -0.6915452  38.5960375  23.4446254  -1.4079593  38.1366012
  24.6237265  -0.4639337  38.0345466  22.8236568   3.9939242  47.0506735
  22.7812747   4.2200088  46.1215267  23.7399267   3.7602616  47.1992536
  31.9999939  -2.4158255  44.6536693  31.8617837  -2.2256659  43.7257882
  31.6436158  -1.6538872  45.1104744  32.0269318  -0.3481728  49.6647965
  32.4605825  -0.4406439  50.5131019  32.7400899  -0.3724228  49.0267981
  20.9402369   0.8702271  46.8468698  21.7342967   0.3752591  46.6451273
  20.2294061   0.3420134  46.4836403  25.7597213   3.2520366  51.1981065
  25.8134236   3.8211302  51.9658781  24.8911995   3.4222251  50.8335102
  32.8884868  -0.3058027  52.1980850  33.0820758   0.5987783  52.4440125
  32.7885486  -0.7650608  53.0319435  23.5173645   1.4431293  50.5266535
  23.3784731   1.0750077  51.3992473  22.7288241   1.9578932  50.3550493
  24.1121797   6.5440389  41.8692071  24.2873553   6.0728432  42.6837694
  23.4254585   7.1706155  42.0973332  25.0678860   0.8212895  47.9155373
  24.7328693   0.7813665  48.8113022  24.5682806   0.1557611  47.4425783
  28.0038052  -1.8331070  38.1892432  27.3867222  -2.5584242  38.0925485
  27.5354540  -1.0721710  37.8459506  29.6592183   2.8767838  55.8498213
  29.6004730   2.1927058  55.1828796  30.0611702   3.6186828  55.3978839
  18.6782882   9.6929752  48.6431931  18.9179480  10.3248276  49.3210950
  17.8352079   9.3417792  48.9297291  29.6609591   0.8407422  54.0812192
  28.7736369   0.5033344  54.2038591  30.2308142   0.1090453  54.3180958
  23.1910744   5.5008874  51.0473435  23.1180916   6.3063846  51.5592740
  22.7488137   5.7000840  50.2221457  22.9800524   4.7380644  44.5576257
  22.1968046   5.2802324  44.6514481  23.6793269   5.2554624  44.9570498
  25.6509428   5.3995708  53.2031594  26.3637400   6.0343173  53.1307496
  25.1599456   5.4959574  52.3871596  27.3726954  -0.6953039  44.7748886
  26.4383233  -0.5751577  44.6053590  27.5503623  -1.5980572  44.5108896
  28.8275737   1.4908101  42.3085072  29.1035581   1.3764696  43.2178946
  27.9580236   1.0925586  42.2697245  25.4629801   5.7394452  45.9517886
  25.6452195   4.9216108  46.4145638  26.2862787   5.9562145  45.5142776
  25.7971966   4.6662637  43.2132934  26.3259733   4.1555092  42.6003096
  26.0600186   4.3505168  44.0778467  19.1527714   5.7177754  45.9730710
  18.4838090   6.2023882  45.4894750  19.0140584   5.9646975  46.8874089
  23.2932983   7.7521498  52.5713368  23.8451291   7.9153119  53.3362454
  23.6339176   8.3425935  51.8993393  26.4301370   5.7003473  49.5577051
  26.3052510   4.8993213  49.0487996  27.0880461   6.1949667  49.0691020
  28.4936279   3.5012493  51.1856601  27.5466614   3.3817844  51.1134927
  28.8419052   2.6134991  51.2682862  25.4982712   3.2965209  47.3860953
  25.3507674   2.3681917  47.5668523  26.3236205   3.3185300  46.9018028
  29.1016834   4.1193768  48.4725826  30.0263381   3.9136630  48.3350277
  28.9332137   3.8710169  49.3815167  28.8912150   4.6379436  43.8287917
  29.0649028   4.0725858  43.0761769  29.3841041   5.4380331  43.6467407
  29.8787322   3.9546200  40.9284815  30.5738227   4.5752893  41.1472130
  30.2210473   3.1041551  41.2037193  31.7778746   1.4045906  42.4572146
  32.3030070   1.7433178  41.7321466  31.6901098   0.4692921  42.2735281
  23.4619406   7.4717889  46.8167399  23.0224397   6.9794268  47.5100256
  24.2127523   6.9290857  46.5759474  15.9411745   3.6629430  46.8192027
  16.7669765   3.3633202  46.4390671  15.5905797   2.8937052  47.2681816
  20.9093278   3.0155898  48.8889701  20.2873288   2.3526603  48.5891929
  21.5798145   3.0417030  48.2063349  20.4706785   1.5659821  42.3648161
  20.6194906   2.2495286  41.7114834  21.2773229   1.5464911  42.8797617
  33.0888724   1.3068217  55.3198094  32.7973532   1.6698198  56.1561555
  32.4760855   0.5935225  55.1411426  34.2884406  -1.1278903  47.8400664
  35.1231297  -0.6889099  48.0038225  34.4243535  -1.6040250  47.0208910
  23.9702191   4.0607952  39.8359909  23.3976158   4.6798139  39.3830381
  24.5434985   4.6107313  40.3699831  27.1899451   4.3445102  40.9668491
  28.1230124   4.2790664  41.1701367  27.1022664   5.1801369  40.5083024
  29.8187467   3.6610972  37.9272439  29.7401099   3.3270836  38.8208197
  30.6397134   4.1532740  37.9263911  24.3548989  -4.6031235  37.1775961
  25.3008094  -4.7325027  37.2464379  23.9763234  -5.3416574  37.6545390
  16.2532456   5.7942044  48.5405842  16.1186924   5.0342445  47.9743840
  15.8364518   6.5182944  48.0734631  27.3891419   0.9778968  37.5482417
  28.0927269   1.1828970  38.1640073  26.6654068   1.5455730  37.8131501
  19.4101582   6.6911361  48.7524284  19.2933966   7.6356794  48.6502975
  18.5894028   6.3884923  49.1410084  29.2978117   1.4161497  39.5980877
  30.1323720   0.9842695  39.4158352  29.1362459   1.2443511  40.5257772
  28.9524009  -2.0806390  40.9637216  28.8972813  -2.2462118  40.0225661
  28.3270064  -1.3730357  41.1199406  20.4356096   7.3439623  51.9680213
  21.3383343   7.3763233  52.2846708  20.2093466   6.4140074  51.9826549
  22.1909698   6.0970610  48.6290291  21.2405329   6.0972471  48.5154664
  22.4942184   5.3503344  48.1126326  37.9262392  11.9331148  49.6936054
  38.5640802  11.8137895  48.9899394  37.8083235  12.8811992  49.7524006
  34.7352098  11.8858576  49.6297579  34.3970609  11.7699641  48.7418113
  35.6041866  11.4849741  49.6098585  30.5938914  13.7394052  45.6194469
  30.0303779  13.6483989  44.8510757  30.4791309  12.9193957  46.0996962
  35.2171881  13.0393428  55.5883784  35.2060522  12.6446226  54.7164288
  35.3792520  12.3059500  56.1817556  28.1403346  15.2345244  48.4578690
  28.9324637  14.8936069  48.0424989  28.3799996  15.3440219  49.3780843
  36.1738472  17.4065020  40.9308934  35.5226452  17.9919101  40.5442948
  36.9682835  17.9371215  40.9903972  30.0994099  14.4954157  41.3296069
  30.8724976  13.9483144  41.1908945  30.4519498  15.3598407  41.5410530
  31.9379142  15.8230540  54.5362968  31.6469008  16.7276170  54.4209634
  32.5736126  15.8647067  55.2507038  32.8635349  13.2007388  51.1264328
  33.4598921  12.9763410  50.4121291  32.9210320  12.4592134  51.7289776
  32.4360377  10.6546823  38.9614519  32.6885898  10.1328345  38.1997982
  31.4984936  10.4912969  39.0641202  37.4803660   9.6582602  46.7689262
  38.2666749   9.2402025  46.4179679  37.7442364  10.5628694  46.9370910
  37.6513737  15.0955452  41.4677919  37.0159570  15.1690079  42.1798823
  37.3211144  15.6849051  40.7896998  42.8812087   9.5957835  47.6722240
  43.6137259   9.0257052  47.9060070  42.1251443   9.2079435  48.1128746
  32.1556666  12.5574929  41.1638894  32.0392924  11.8819833  41.8319978
  32.2658926  12.0707303  40.3471047  34.4988207  12.0185076  44.8685583
  34.1346414  11.4915697  45.5798504  35.3555323  11.6283546  44.6952068
  40.4037508   3.3079409  52.1316849  40.0720832   4.1774820  51.9078064
  39.8083121   2.9915693  52.8110879  34.1393694   7.0474976  39.8646931
  34.3068096   7.9155213  40.2317402  33.9490863   7.2102258  38.9408221
  36.8969027  15.5091955  51.5312762  36.5969750  16.4116994  51.4228569
  36.5520087  15.2424138  52.3833915  30.3481509  11.9605752  47.5649466
  29.4232005  11.8281966  47.7727158  30.5965922  12.7399971  48.0619409
  40.2966171   8.0274495  49.2110199  39.3883048   7.9589904  48.9168960
  40.2453767   8.5046440  50.0392025  34.1182915   9.5032634  40.8493598
  33.9982540   9.9489684  41.6879078  33.4235503   9.8517951  40.2907136
  27.7090320  11.6039025  48.3993255  27.8382701  11.8573504  49.3132667
  27.0287771  12.1966733  48.0797910  31.8789807  22.2736275  44.4983729
  31.8013837  23.2244101  44.5772210  31.2751451  21.9282148  45.1558656
  34.3707037   9.4464141  57.1545096  33.5940371  10.0058061  57.1447961
  35.0097600   9.9320924  57.6759966  42.1627817   6.2290934  50.9888073
  41.5202198   6.5223467  50.3427868  41.6582746   6.1143854  51.7941270
  39.8167981   9.9754107  41.6773932  40.7285837  10.2081494  41.5021630
  39.3077628  10.5591151  41.1149011  32.6253409  12.2549594  56.7163063
  33.3668093  12.7934638  56.4397887  31.9190394  12.8815883  56.8734615
  38.1008749  14.3978735  55.3135225  38.5092105  13.9561145  54.5689857
  37.3786010  13.8231362  55.5669418  34.4539819   9.3351341  52.6868782
  35.3001014   9.7590755  52.8303431  34.3938456   8.6784966  53.3807345
  38.4237563  14.9579925  49.0687514  37.7946426  15.1225639  48.3663582
  38.0363225  15.3721535  49.8398478  42.3026795  15.8934363  46.4231877
  41.6177833  16.2733265  45.8728911  42.3870645  16.5029690  47.1563825
  37.6039264   6.9955710  54.3449955  37.3600196   7.7497770  53.8084231
  37.8799195   7.3741057  55.1797202  39.5577727  13.5394322  53.0227221
  39.7694622  14.1826082  52.3461602  39.5107475  12.7056639  52.5549151
  37.1603956   6.1512143  49.9263793  36.2988435   6.4493396  50.2180531
  37.1866390   6.3682542  48.9944826  33.9765525  14.6954333  46.3337599
  34.4403871  14.9742036  45.5442221  33.7122323  13.7937778  46.1510689
  30.8689606  14.2425815  49.2717362  31.4390963  14.6713083  48.6334847
  31.4597718  13.9608400  49.9701548  32.9134411  10.8177486  43.1427164
  33.6158455  11.2698529  43.6101090  32.5815040  10.1761305  43.7707057
  31.3614773   9.4089242  57.5178373  30.7313433  10.0905523  57.7513770
  31.2550861   9.2972324  56.5731512  26.6559745   9.0761038  48.4444298
  25.8658799   9.3318567  47.9684408  27.1470993   9.8909376  48.5496338
  40.6723555  16.4166278  51.1949578  41.4940998  16.0146465  50.9132260
  40.6685958  16.3134512  52.1465694  28.6074491   9.4405618  45.4027774
  27.8105654   9.5524312  45.9211270  28.3800083   9.7792270  44.5368665
  34.4380158  15.9650321  53.3510289  34.5024591  16.4270728  54.1868461
  33.7291082  15.3347686  53.4792599  24.9397448   9.3291529  50.8759288
  25.1905487  10.2138539  51.1416864  25.4756997   9.1496130  50.1034380
  48.7629548  12.7605026  47.5434550  48.0093256  12.1912424  47.3878554
  48.8977089  12.7267691  48.4905184  34.1528176  17.6318428  43.2189269
  34.0173851  18.4769964  43.6474117  34.6937988  17.8337706  42.4555203
  27.6057573  15.1493866  43.7917194  28.1182094  15.9437117  43.9422759
  28.2580286  14.4520157  43.7250796  29.4152458  18.2659623  45.8739947
  29.5919086  19.1877587  45.6860931  30.2109291  17.9518042  46.3034327
  33.5563477   5.1267887  57.4723881  34.2973190   5.7275040  57.3928343
  33.7881399   4.3845525  56.9141924  28.7004815  10.3124255  55.7502111
  28.5858330   9.4109512  56.0509210  27.8449332  10.5587951  55.3986927
  35.7796652  18.2541995  57.3489611  35.3360506  17.4678373  57.0310516
  36.4413866  18.4421145  56.6833502  30.5383773  19.7837796  51.8750290
  31.0891199  19.6554860  51.1027284  29.6995249  20.0832686  51.5245183
  37.8777890  18.5344795  55.3771013  37.8596366  19.3553676  54.8851282
  38.7997810  18.4098870  55.6021154  34.3350944  16.0488924  56.2194521
  34.8679281  15.2877212  55.9893829  33.8065026  15.7562576  56.9618675
  37.5020639   1.1548990  51.7488163  37.1584909   2.0450632  51.6727273
  37.8699602   0.9650648  50.8857748  25.5706490  13.4782521  44.5676765
  26.4081712  13.8879529  44.3510472  25.7484758  12.5381963  44.5376959
  37.4670922  11.1457601  40.2560598  36.9517546  11.9162206  40.4948985
  37.1948231  10.4722738  40.8793659  35.0518033   5.9907302  45.3145836
  34.1959630   5.6014153  45.1351475  35.4644985   6.0699263  44.4545622
  36.5817180   3.5253645  49.7137396  36.0781975   3.4883781  48.9005201
  36.8747787   4.4346388  49.7734053  32.8260066   3.6092375  48.7203578
  33.6913062   3.4135184  48.3609467  32.8937575   3.3802727  49.6472934
  42.4405196  13.8989956  42.1913771  41.6634639  13.5601116  41.7468933
  43.1196677  13.9042579  41.5168736  37.2557225   9.0184693  42.0820379
  36.9507361   9.3330843  42.9330522  38.2087667   9.0966113  42.1247712
  35.7003657  15.1774917  43.7313333  35.1725019  14.4427676  43.4186570
  35.1991160  15.9549593  43.4853301  40.6796503  13.3723937  48.8480379
  40.0220178  14.0623199  48.9360508  41.4836902  13.7620369  49.1914366
  30.4322385   5.8394583  46.0919944  31.0066137   5.6169765  45.3593137
  31.0193367   5.9083278  46.8448546  39.4901962  11.7268310  46.8984321
  40.0033844  12.3598302  47.4006031  40.1403186  11.1269505  46.5327681
  30.7591972   7.8699044  40.1115830  29.9229284   8.2073731  40.4325104
  30.6196742   7.7348024  39.1742967  32.7345053   2.7135832  44.8195014
  32.0809465   2.3984849  44.1951629  32.6925527   2.0911572  45.5454837
  33.8456257  12.9955127  36.7348306  32.9383319  12.7644381  36.9339455
  34.3427289  12.1992746  36.9222287  35.9682793   9.2017766  49.1442661
  35.0505354   9.4232713  48.9864350  36.3842936   9.2764076  48.2854369
  36.7517841  10.6009181  44.2745342  37.4989660  11.1130578  43.9652464
  37.0209430  10.2793234  45.1349735  35.0244491  13.0967722  41.2572296
  34.1155710  12.8126755  41.3544766  35.0539575  13.5166800  40.3975603
  40.2563758  16.7074311  45.0263464  39.8026085  15.8665221  45.0828654
  39.6257725  17.3435710  45.3638244  39.1996678   7.6366297  46.2564131
  38.4619435   7.1243684  46.5874374  39.4523451   7.1966679  45.4447408
  38.6996697  18.5450808  45.9613282  38.9919672  19.1055865  45.2425647
  39.2095318  18.8379369  46.7166441  25.5932661  10.8173236  45.2387498
  25.3957061  10.2242597  44.5138565  25.0379325  10.5125446  45.9563437
  33.5729385  10.7096343  47.3582091  33.6277995   9.7570179  47.2824568
  32.7620587  10.8655782  47.8423390  34.7220579  14.6376466  38.5960375
  34.2840009  13.9212325  38.1366012  35.4631019  14.8652580  38.0345466
  31.5121745   9.3273402  45.1172470  30.6989610   9.6267573  45.5237662
  32.0080739   8.9329091  45.8346952  33.6630323  19.3231159  47.0506735
  33.6206501  19.5492006  46.1215267  34.5793022  19.0894534  47.1992536
  37.1095956   9.7915227  53.9487364  37.4645344  10.0186700  54.8081830
  37.7568088  10.1233604  53.3264619  42.8393693  12.9133663  44.6536693
  42.7011592  13.1035259  43.7257882  42.4829912  13.6753045  45.1104744
  31.0035820   6.8991758  50.7333705  31.6435199   6.7580517  50.0356669
  30.1713350   6.6126271  50.3572307  42.8663073  14.9810190  49.6647965
  43.2999580  14.8885479  50.5131019  43.5794654  14.9567690  49.0267981
  31.7796123  16.1994188  46.8468698  32.5736722  15.7044508  46.6451273
  31.0687816  15.6712051  46.4836403  36.5990968  18.5812284  51.1981065
  36.6527990  19.1503220  51.9658781  35.7305749  18.7514169  50.8335102
  28.0878887  10.3437270  42.9228450  27.1576475  10.2821725  43.1398412
  28.1836359   9.8213223  42.1265092  28.0064436   6.8692083  45.5106692
  28.2671253   7.7837416  45.4015852  28.8281608   6.4016525  45.6603305
  29.4789361   8.2829840  52.6805517  30.1512415   8.0747202  52.0318165
  28.6519148   8.0851926  52.2410749  43.7278623  15.0233890  52.1980850
  43.9214513  15.9279701  52.4440125  43.6279241  14.5641309  53.0319435
  35.3814933   4.9091781  54.6971177  34.7342848   5.6081731  54.6035654
  36.1515949   5.3427925  55.0647426  38.7893731  15.1740633  57.7721731
  38.6379238  14.9451185  56.8551814  38.7798411  16.1311234  57.7853076
  35.5579068  12.7472546  52.7567997  36.4871128  12.8983705  52.5836964
  35.1370098  12.8356567  51.9016644  34.3567399  16.7723210  50.5266535
  34.2178485  16.4041995  51.3992473  33.5681996  17.2870850  50.3550493
  35.9072615  16.1504813  47.9155373  35.5722447  16.1105583  48.8113022
  35.4076560  15.4849529  47.4425783  29.8816859  11.5572443  53.4407954
  29.7436656  10.8252682  54.0419493  30.7921782  11.4681343  53.1592141
  38.8431806  13.4960847  38.1892432  38.2260977  12.7707675  38.0925485
  38.3748295  14.2570208  37.8459506  32.5099159  11.2692402  52.9291633
  33.2198778  10.6285594  52.8878252  32.4668467  11.5205297  53.8517814
  40.4985938  18.2059756  55.8498213  40.4398484  17.5218976  55.1828796
  40.9005456  18.9478746  55.3978839  31.2228093   8.2557620  54.7487273
  30.6865450   7.8048359  55.4008869  30.6344802   8.3903529  54.0057737
  29.5176637  25.0221669  48.6431931  29.7573235  25.6540194  49.3210950
  28.6745833  24.6709709  48.9297291  30.6330352   7.7146272  37.3113736
  29.7559818   7.5935072  36.9475983  31.1088105   6.9232350  37.0592625
  40.5003345  16.1699340  54.0812192  39.6130124  15.8325261  54.2038591
  41.0701896  15.4382371  54.3180958  22.1532492  12.5023431  47.4055244
  22.8403532  12.1885161  46.8176259  21.9980621  13.4064796  47.1322495
  26.9567214   7.3913628  51.8340267  26.8725403   6.7839297  51.0990677
  26.1349921   7.8822646  51.8349764  34.0304499  20.8300792  51.0473435
  33.9574670  21.6355763  51.5592740  33.5881892  21.0292758  50.2221457
  33.8194278  20.0672562  44.5576257  33.0361800  20.6094242  44.6514481
  34.5187023  20.5846542  44.9570498  37.1290928   5.8767191  47.2010462
  37.6259628   5.1237154  46.8811533  36.3577910   5.9131508  46.6353672
  44.9820686  11.5807557  48.8428754  44.9710562  12.4632272  48.4722687
  44.1138065  11.2279108  48.6483291  36.4903182  20.7287626  53.2031594
  37.2031154  21.3635091  53.1307496  35.9993211  20.8251492  52.3871596
  38.2120709  14.6338879  44.7748886  37.2776988  14.7540341  44.6053590
  38.3897377  13.7311345  44.5108896  33.7125897   8.0184574  46.9282147
  33.3423685   7.4655615  47.6163053  34.2084989   7.4142708  46.3757147
  41.5993260  10.4756198  45.3098920  42.0653713  11.3084189  45.2359223
  42.0500761  10.0101179  46.0144178  31.5415096  18.4782069  54.0237165
  32.2424555  19.1118552  54.1766559  31.0710211  18.8196801  53.2632804
  39.6669491  16.8200019  42.3085072  39.9429335  16.7056614  43.2178946
  38.7973990  16.4217504  42.2697245  39.5709923   2.8436785  49.3489821
  38.6573003   3.0741012  49.5172028  40.0003025   2.9275229  50.2003854
  39.3416382  11.0326677  51.8489715  38.6887832  11.2802584  51.1942168
  39.7196761  10.2190815  51.5152193  36.3023555  21.0686370  45.9517886
  36.4845950  20.2508026  46.4145638  37.1256541  21.2854062  45.5142776
  36.6365721  19.9954555  43.2132934  37.1653487  19.4847010  42.6003096
  36.8993941  19.6797085  44.0778467  35.3903955  11.7746488  58.3355752
  34.7144592  11.6740617  59.0058128  36.2131588  11.6185702  58.7991750
  27.1382814  18.0118424  50.9568268  27.7236250  17.2662112  51.0896172
  26.9407652  18.3222381  51.8404931  29.9921469  21.0469672  45.9730710
  29.3231844  21.5315799  45.4894750  29.8534339  21.2938892  46.8874089
  21.7300468  10.5824025  49.6772711  21.7684568  10.0487615  50.4709829
  21.2240761  10.0559230  49.0583688  34.1326737  23.0813415  52.5713368
  34.6845045  23.2445037  53.3362454  34.4732931  23.6717853  51.8993393
  29.1091231   5.4288565  53.1735253  29.1732557   6.2903396  52.7612651
  29.0458351   4.8162567  52.4407612  28.5843503   7.5011698  56.8208287
  29.2115542   7.1188775  57.4345812  27.7271422   7.2825900  57.1863980
  38.9837612  17.9074673  58.4262023  39.5277516  18.5204631  57.9316978
  38.4024457  18.4654251  58.9429036  25.3609046   9.3088127  42.7526642
  25.6562487   8.3998805  42.6993696  24.4597082   9.2875866  42.4307644
  37.2695125  21.0295391  49.5577051  37.1446264  20.2285131  49.0487996
  37.9274216  21.5241584  49.0691020  28.8903293   7.3844123  48.7354191
  28.1689879   7.9980091  48.5961664  29.6796549   7.9201888  48.6570837
  39.3330033  18.8304411  51.1856601  38.3860369  18.7109762  51.1134927
  39.6812806  17.9426909  51.2682862  31.6929606   4.7198550  55.0094842
  32.2164008   4.9660846  55.7721152  31.4741940   5.5518585  54.5897980
  27.0896888   6.9902224  42.8765967  26.7609594   6.1099603  42.6941073
  27.4436258   6.9349893  43.7642357  36.3376466  18.6257127  47.3860953
  36.1901429  17.6973835  47.5668523  37.1629960  18.6477218  46.9018028
  30.2038711   7.2775194  43.2441445  30.5434783   7.8061115  42.5220053
  30.6510831   7.6155600  44.0200011  39.9410588  19.4485686  48.4725826
  40.8657136  19.2428547  48.3350277  39.7725892  19.2002087  49.3815167
  32.8982152   5.6612245  52.6944513  32.5578972   4.8620058  53.0965193
  32.1921158   5.9613956  52.1221346  33.5498623   2.7461557  51.1471836
  34.3724693   2.2722036  51.0250726  33.7936687   3.5252041  51.6470522
  32.1906858   5.7749816  41.4434738  32.9115220   6.1531069  40.9398455
  31.5672162   6.4938693  41.5469716  36.3337981   6.4794965  42.3793070
  36.5501595   7.3619603  42.0781898  35.8532048   6.0881178  41.6498712
  31.0737202   9.4380678  48.9563815  30.9281783   9.7520981  49.8488096
  30.5962406  10.0565578  48.4034713  32.9333585   6.4283226  49.0044704
  32.9195154   5.5324319  48.6677002  33.6506013   6.4353890  49.6382990
  34.7859716   6.8620566  51.0497832  34.5277494   7.7837637  51.0482162
  34.2544756   6.4651001  51.7398296  25.5482864  11.9786022  51.8951476
  25.0036332  12.7545830  52.0271750  26.4262214  12.3256827  51.7370597
  32.3370481   5.3097606  44.2732274  32.4586392   4.3814252  44.4723162
  32.0472523   5.3236292  43.3610590  35.2061671   2.9952517  47.4098994
  35.2283368   3.0591850  46.4550974  35.6229730   2.1557025  47.6039500
  45.5845296  12.7307776  45.4478217  46.0276442  11.9815101  45.0497340
  44.7071806  12.7217913  45.0651949  40.7181077  19.2838118  40.9284815
  41.4131982  19.9044810  41.1472130  41.0604227  18.4333469  41.2037193
  26.3348886  11.1055919  54.7881633  25.5930622  11.2538554  55.3746263
  26.0141630  11.3664184  53.9248382  42.6172500  16.7337823  42.4572146
  43.1423824  17.0725096  41.7321466  42.5294853  15.7984839  42.2735281
  34.2792549  20.6471897  54.5862023  34.5879675  20.4021044  55.4584722
  35.0768031  20.8518535  54.0980893  34.3013161  22.8009807  46.8167399
  33.8618151  22.3086185  47.5100256  35.0521278  22.2582774  46.5759474
  26.7805500  18.9921347  46.8192027  27.6063520  18.6925119  46.4390671
  26.4299552  18.2228970  47.2681816  31.7487033  18.3447816  48.8889701
  31.1267042  17.6818521  48.5891929  32.4191900  18.3708948  48.2063349
  24.9814105  16.9107674  47.7780961  24.1446013  16.4829848  47.5964962
  24.9537750  17.1040117  48.7151752  31.8211560   6.8229604  58.4822207
  31.8699716   7.6991726  58.0999977  32.3634075   6.2806997  57.9093850
  42.3066406  17.3670727  57.7623344  41.5161950  17.3494866  57.2227843
  42.0699761  17.9059021  58.5172381  42.4264281  14.2163193  55.0756073
  42.4762286  14.0513201  56.0171595  42.3178205  13.3490452  54.6853953
  31.3100540  16.8951739  42.3648161  31.4588660  17.5787203  41.7114834
  32.1166983  16.8756829  42.8797617  39.7168044  10.1994121  56.3915379
  40.6177906  10.0600586  56.0999377  39.7916018  10.3648576  57.3313557
  34.0510849   7.5760976  55.2368566  33.1814158   7.8694542  54.9651154
  34.2870329   8.1601421  55.9575829  43.9282478  16.6360135  55.3198094
  43.6367286  16.9990115  56.1561555  43.3154609  15.9227143  55.1411426
  45.1278160  14.2013015  47.8400664  45.9625052  14.6402819  48.0038225
  45.2637289  13.7251668  47.0208910  42.1769666  11.7592749  53.7878152
  42.6523788  11.9520396  52.9797003  41.2535232  11.8151935  53.5421536
  29.0653173  12.9216917  43.3709230  28.8199215  12.0179247  43.5689441
  29.2349087  12.9234067  42.4288708  36.7549883   3.7940593  52.7533986
  37.2731827   4.5301620  52.4280475  36.4005016   4.1004586  53.5880745
  28.3348820   8.6545274  40.8695392  27.6418065   8.7289629  40.2135428
  28.0900572   7.8905618  41.3916909  37.0062477   0.2140876  48.2734883
  37.2864231  -0.4535935  48.8995309  37.7913084   0.4069971  47.7609546
  34.8095945  19.3899869  39.8359909  34.2369912  20.0090057  39.3830381
  35.3828739  19.9399231  40.3699831  40.8771335   8.6358510  52.0206458
  41.8288758   8.7356607  52.0418682  40.7074786   7.8436778  52.5304542
  38.8985715   5.7214093  52.2065859  38.3035647   6.0019105  51.5112347
  38.6135411   6.2107994  52.9782600  43.3559413  11.8564629  51.1348757
  43.3235733  10.9180630  51.3208441  43.9660037  11.9348666  50.4014582
  35.1942744  10.7260682  37.1775961  36.1401849  10.5966890  37.2464379
  34.8156989   9.9875344  37.6545390  43.5053902   8.6475673  51.1807041
  42.9892950   7.8634129  50.9936969  44.3893850   8.3194389  51.3453560
  41.1664628   2.3916688  47.1402853  40.9689450   2.0831776  48.0246185
  41.7764334   3.1178327  47.2700783  49.1735963  12.9180636  50.2754794
  49.9039351  12.6565924  50.8362497  48.5642908  12.1809358  50.3156862
  47.2551260  11.0588499  50.8729245  46.5284424  10.9244464  50.2645737
  46.8398547  11.3665327  51.6785963  35.0781436  14.7778428  58.6376618
  35.9984446  14.9557027  58.8316665  35.0431019  13.8334474  58.4856318
  33.3785661   8.6510659  37.1130847  32.4717116   8.3543771  37.1893560
  33.6561642   8.3540477  36.2465133  24.2963601   9.9717022  47.5629893
  23.9766386   9.1182330  47.2704267  23.7497030  10.1865600  48.3187860
  28.0743509  12.6879463  51.2799400  28.2929519  13.6196571  51.2987433
  28.4869283  12.3287437  52.0654203  34.9947727   3.1947548  43.2675088
  34.1848455   2.8494633  43.6430334  35.6832144   2.8855092  43.8562699
  36.9238275   2.2725595  44.8899385  37.4769314   2.6921049  45.5489408
  37.1608361   1.3461343  44.9322341  32.9471374   8.2612669  60.6702148
  32.8468101   9.2107026  60.6014240  32.7292916   7.9330908  59.7978219
  32.1484446   5.5097594  37.2542826  33.0103610   5.8352492  37.5138643
  32.3334790   4.7229090  36.7415892  24.1651861  13.5919933  49.5323015
  23.4715333  13.1773886  49.0192969  24.9124852  13.6340470  48.9356433
  40.3017082   4.3826120  44.3978049  39.7215751   5.0410924  44.0156101
  40.0353015   3.5603465  43.9865466  38.7520649   3.7831178  46.5999369
  39.2520427   3.8947712  45.7913688  39.3956256   3.4792231  47.2400178
  32.8102644  11.6909808  59.4867210  32.3269726  12.4910168  59.6931099
  32.8963583  11.7017752  58.5334654  26.0788604  13.5238187  47.4089029
  26.0559292  13.6225875  46.4570913  26.3889240  14.3703338  47.7306196
  28.7375982  15.5814342  51.5235644  29.6919235  15.5498285  51.4565575
  28.5388505  15.1204966  52.3385870  29.3275364  14.1515458  54.0906442
  30.1468253  14.6459537  54.1141279  29.6012172  13.2347426  54.0624009
  39.0841960   6.5426211  43.4534397  38.1967815   6.8275861  43.2354592
  39.4995949   6.3819974  42.6061674  42.4356496   6.5672732  47.1688736
  43.2116886   7.0569184  47.4413353  41.7104630   6.9930786  47.6260606
  44.8729055   7.2800351  48.2262677  45.4673546   7.0396087  47.5155985
  44.9455639   6.5607481  48.8536213  27.0926211  21.1233962  48.5405842
  26.9580679  20.3634363  47.9743840  26.6758273  21.8474862  48.0734631
  39.0582984  12.0580747  43.6684687  39.0018185  12.5149298  42.8292320
  39.6111326  11.2971431  43.4907530  42.8687790   7.8470478  44.4934807
  42.6124724   7.4467114  45.3243014  42.2440658   8.5614272  44.3684946
  47.1800128  10.5866552  47.0006098  46.6199686  10.6559741  47.7737660
  46.5743631  10.4107536  46.2805594  30.2495337  22.0203279  48.7524284
  30.1327721  22.9648711  48.6502975  29.4287783  21.7176840  49.1410084
  39.7917763  13.2485528  40.9637216  39.7366567  13.0829799  40.0225661
  39.1663819  13.9561561  41.1199406  24.5810278   8.4853592  54.7898639
  25.2269142   7.9752546  55.2785864  24.3727429   9.2222274  55.3642064
  37.1063670  15.5534440  60.2890779  37.9754830  15.7275092  59.9277414
  36.6270422  16.3728856  60.1666509  33.1013889   2.7493637  40.5422535
  33.0892559   3.6935477  40.6990806  33.9937311   2.5663782  40.2481996
  31.2749851  22.6731541  51.9680213  32.1777097  22.7055151  52.2846708
  31.0487221  21.7431992  51.9826549  33.0303453  21.4262527  48.6290291
  32.0799084  21.4264389  48.5154664  33.3335939  20.6795262  48.1126326
  48.7656146  27.2623066  49.6936054  49.4034556  27.1429813  48.9899394
  48.6476989  28.2103910  49.7524006  48.3197415  24.9874519  46.7689262
  49.1060504  24.5693943  46.4179679  48.5836119  25.8920612  46.9370910
  53.7205842  24.9249753  47.6722240  54.4531014  24.3548969  47.9060070
  52.9645197  24.5371353  48.1128746  51.2431262  18.6371327  52.1316849
  50.9114587  19.5066738  51.9078064  50.6476876  18.3207611  52.8110879
  47.7362782  30.8383873  51.5312762  47.4363505  31.7408912  51.4228569
  47.3913841  30.5716056  52.3833915  51.1359925  23.3566413  49.2110199
  50.2276803  23.2881821  48.9168960  51.0847521  23.8338358  50.0392025
  45.2100791  24.7756059  57.1545096  44.4334125  25.3349979  57.1447961
  45.8491354  25.2612842  57.6759966  53.0021572  21.5582851  50.9888073
  52.3595952  21.8515385  50.3427868  52.4976500  21.4435772  51.7941270
  48.9402503  29.7270652  55.3135225  49.3485859  29.2853063  54.5689857
  48.2179765  29.1523280  55.5669418  45.2933573  24.6643259  52.6868782
  46.1394768  25.0882673  52.8303431  45.2332211  24.0076883  53.3807345
  49.2631318  30.2871843  49.0687514  48.6340180  30.4517557  48.3663582
  48.8756980  30.7013453  49.8398478  53.1420550  31.2226281  46.4231877
  52.4571588  31.6025182  45.8728911  53.2264399  31.8321607  47.1563825
  48.4433019  22.3247627  54.3449955  48.1993950  23.0789688  53.8084231
  48.7192949  22.7032975  55.1797202  50.3971481  28.8686240  53.0227221
  50.6088377  29.5118000  52.3461602  50.3501230  28.0348556  52.5549151
  47.9997710  21.4804061  49.9263793  47.1382189  21.7785314  50.2180531
  48.0260145  21.6974459  48.9944826  42.2008527  24.7381160  57.5178373
  41.5707188  25.4197441  57.7513770  42.0944615  24.6264242  56.5731512
  51.5117309  31.7458195  51.1949578  52.3334753  31.3438383  50.9132260
  51.5079712  31.6426429  52.1465694  59.6023302  28.0896944  47.5434550
  58.8487011  27.5204342  47.3878554  59.7370844  28.0559608  48.4905184
  41.4789270  19.0401926  59.8803624  41.0856216  18.4868124  60.5551269
  42.2955410  19.3512504  60.2710142  44.3957231  20.4559805  57.4723881
  45.1366944  21.0566958  57.3928343  44.6275154  19.7137443  56.9141924
  46.6190407  33.5833913  57.3489611  46.1754261  32.7970291  57.0310516
  47.2807620  33.7713063  56.6833502  48.7171645  33.8636713  55.3771013
  48.6990120  34.6845594  54.8851282  49.6391565  33.7390788  55.6021154
  48.3414394  16.4840908  51.7488163  47.9978663  17.3742550  51.6727273
  48.7093357  16.2942566  50.8857748  47.4210934  18.8545563  49.7137396
  46.9175730  18.8175698  48.9005201  47.7141541  19.7638306  49.7734053
  43.6653820  18.9384293  48.7203578  44.5306817  18.7427102  48.3609467
  43.7331329  18.7094645  49.6472934  51.5190258  28.7015855  48.8480379
  50.8613932  29.3915116  48.9360508  52.3230657  29.0912287  49.1914366
  50.3295716  27.0560228  46.8984321  50.8427598  27.6890219  47.4006031
  50.9796940  26.4561423  46.5327681  43.5738807  18.0427750  44.8195014
  42.9203219  17.7276767  44.1951629  43.5319281  17.4203490  45.5454837
  46.8076547  24.5309683  49.1442661  45.8899109  24.7524630  48.9864350
  47.2236691  24.6055994  48.2854369  47.5911595  25.9301099  44.2745342
  48.3383414  26.4422496  43.9652464  47.8603185  25.6085152  45.1349735
  51.0957513  32.0366229  45.0263464  50.6419840  31.1957139  45.0828654
  50.4651479  32.6727627  45.3638244  50.0390432  22.9658215  46.2564131
  49.3013189  22.4535601  46.5874374  50.2917206  22.5258597  45.4447408
  50.1402060  15.7434467  46.8505900  50.4460936  14.8831831  46.5631815
  50.8654664  16.3352087  46.6504894  42.3515499  24.6565320  45.1172470
  41.5383365  24.9559490  45.5237662  42.8474493  24.2621009  45.8346952
  47.9489711  25.1207144  53.9487364  48.3039099  25.3478618  54.8081830
  48.5961842  25.4525521  53.3264619  53.6787448  28.2425580  44.6536693
  53.5405346  28.4327176  43.7257882  53.3223667  29.0044963  45.1104744
  41.8429574  22.2283675  50.7333705  42.4828953  22.0872435  50.0356669
  41.0107105  21.9418189  50.3572307  53.7056827  30.3102107  49.6647965
  54.1393334  30.2177396  50.5131019  54.4188408  30.2859608  49.0267981
  47.4384722  33.9104201  51.1981065  47.4921745  34.4795138  51.9658781
  46.5699504  34.0806086  50.8335102  38.8458190  22.1984000  45.5106692
  39.1065008  23.1129334  45.4015852  39.6675363  21.7308443  45.6603305
  54.5672377  30.3525808  52.1980850  54.7608267  31.2571618  52.4440125
  54.4672995  29.8933227  53.0319435  46.2208688  20.2383699  54.6971177
  45.5736603  20.9373648  54.6035654  46.9909703  20.6719842  55.0647426
  49.6287486  30.5032551  57.7721731  49.4772992  30.2743102  56.8551814
  49.6192165  31.4603152  57.7853076  46.3972822  28.0764463  52.7567997
  47.3264882  28.2275623  52.5836964  45.9763852  28.1648484  51.9016644
  51.3379692  33.5351673  55.8498213  51.2792239  32.8510893  55.1828796
  51.7399211  34.2770663  55.3978839  42.0621848  23.5849538  54.7487273
  41.5259205  23.1340276  55.4008869  41.4738556  23.7195447  54.0057737
  51.3397100  31.4991257  54.0812192  50.4523878  31.1617179  54.2038591
  51.9095651  30.7674288  54.3180958  32.9926247  27.8315349  47.4055244
  33.6797287  27.5177079  46.8176259  32.8374375  28.7356714  47.1322495
  44.8698253  36.1592710  51.0473435  44.7968425  36.9647681  51.5592740
  44.4275646  36.3584675  50.2221457  47.9684683  21.2059109  47.2010462
  48.4653382  20.4529071  46.8811533  47.1971664  21.2423426  46.6353672
  55.8214440  26.9099475  48.8428754  55.8104316  27.7924190  48.4722687
  54.9531820  26.5571025  48.6483291  47.3296937  36.0579544  53.2031594
  48.0424909  36.6927008  53.1307496  46.8386965  36.1543410  52.3871596
  44.5519652  23.3476492  46.9282147  44.1817439  22.7947532  47.6163053
  45.0478744  22.7434626  46.3757147  52.4387015  25.8048116  45.3098920
  52.9047467  26.6376107  45.2359223  52.8894515  25.3393097  46.0144178
  50.4103678  18.1728703  49.3489821  49.4966757  18.4032929  49.5172028
  50.8396779  18.2567147  50.2003854  50.1810136  26.3618594  51.8489715
  49.5281586  26.6094502  51.1942168  50.5590516  25.5482733  51.5152193
  46.2297709  27.1038406  58.3355752  45.5538346  27.0032535  59.0058128
  47.0525343  26.9477619  58.7991750  32.5694223  25.9115942  49.6772711
  32.6078322  25.3779533  50.4709829  32.0634516  25.3851148  49.0583688
  44.9720492  38.4105333  52.5713368  45.5238800  38.5736955  53.3362454
  45.3126685  39.0009771  51.8993393  39.9484985  20.7580483  53.1735253
  40.0126312  21.6195314  52.7612651  39.8852105  20.1454484  52.4407612
  39.4237258  22.8303615  56.8208287  40.0509297  22.4480693  57.4345812
  38.5665177  22.6117817  57.1863980  49.8231366  33.2366591  58.4262023
  50.3671270  33.8496549  57.9316978  49.2418211  33.7946169  58.9429036
  48.1088879  36.3587309  49.5577051  47.9840019  35.5577048  49.0487996
  48.7667970  36.8533502  49.0691020  50.1723788  34.1596329  51.1856601
  49.2254123  34.0401680  51.1134927  50.5206561  33.2718827  51.2682862
  42.5323361  20.0490468  55.0094842  43.0557763  20.2952764  55.7721152
  42.3135694  20.8810502  54.5897980  47.1770221  33.9549045  47.3860953
  47.0295183  33.0265752  47.5668523  48.0023714  33.9769136  46.9018028
  50.7804343  34.7777604  48.4725826  51.7050890  34.5720465  48.3350277
  50.6119646  34.5294005  49.3815167  43.7375906  20.9904163  52.6944513
  43.3972726  20.1911976  53.0965193  43.0314912  21.2905873  52.1221346
  44.3892378  18.0753475  51.1471836  45.2118447  17.6013953  51.0250726
  44.6330441  18.8543959  51.6470522  43.7727339  21.7575144  49.0044704
  43.7588908  20.8616237  48.6677002  44.4899768  21.7645807  49.6382990
  45.6253470  22.1912484  51.0497832  45.3671248  23.1129555  51.0482162
  45.0938511  21.7942918  51.7398296  46.0455426  18.3244434  47.4098994
  46.0677123  18.3883767  46.4550974  46.4623485  17.4848943  47.6039500
  56.4239050  28.0599694  45.4478217  56.8670196  27.3107019  45.0497340
  55.5465560  28.0509830  45.0651949  51.5574831  34.6130035  40.9284815
  52.2525736  35.2336728  41.1472130  51.8997982  33.7625387  41.2037193
  45.1186303  35.9763815  54.5862023  45.4273430  35.7312961  55.4584722
  45.9161785  36.1810453  54.0980893  45.1406915  38.1301724  46.8167399
  44.7011906  37.6378103  47.5100256  45.8915032  37.5874692  46.5759474
  35.8207859  32.2399592  47.7780961  34.9839768  31.8121766  47.5964962
  35.7931505  32.4332035  48.7151752  42.6605315  22.1521521  58.4822207
  42.7093470  23.0283644  58.0999977  43.2027829  21.6098914  57.9093850
  53.1460161  32.6962645  57.7623344  52.3555704  32.6786783  57.2227843
  52.9093515  33.2350938  58.5172381  53.2658036  29.5455111  55.0756073
  53.3156041  29.3805118  56.0171595  53.1571959  28.6782370  54.6853953
  50.5561798  25.5286039  56.3915379  51.4571661  25.3892504  56.0999377
  50.6309773  25.6940494  57.3313557  44.8904603  22.9052894  55.2368566
  44.0207913  23.1986460  54.9651154  45.1264084  23.4893339  55.9575829
  54.7676233  31.9652052  55.3198094  54.4761041  32.3282033  56.1561555
  54.1548364  31.2519061  55.1411426  55.9671915  29.5304932  47.8400664
  56.8018806  29.9694736  48.0038225  56.1031044  29.0543585  47.0208910
  53.0163421  27.0884667  53.7878152  53.4917542  27.2812313  52.9797003
  52.0928986  27.1443853  53.5421536  47.5943637  19.1232511  52.7533986
  48.1125581  19.8593538  52.4280475  47.2398770  19.4296504  53.5880745
  47.8456231  15.5432793  48.2734883  48.1257985  14.8755982  48.8995309
  48.6306838  15.7361889  47.7609546  51.7165090  23.9650427  52.0206458
  52.6682513  24.0648525  52.0418682  51.5468540  23.1728696  52.5304542
  49.7379469  21.0506010  52.2065859  49.1429401  21.3311023  51.5112347
  49.4529166  21.5399911  52.9782600  54.1953168  27.1856547  51.1348757
  54.1629488  26.2472548  51.3208441  54.8053791  27.2640584  50.4014582
  54.3447656  23.9767590  51.1807041  53.8286705  23.1926047  50.9936969
  55.2287605  23.6486307  51.3453560  52.0058383  17.7208606  47.1402853
  51.8083204  17.4123694  48.0246185  52.6158089  18.4470245  47.2700783
  60.0129717  28.2472554  50.2754794  60.7433106  27.9857842  50.8362497
  59.4036663  27.5101276  50.3156862  58.0945015  26.3880416  50.8729245
  57.3678178  26.2536381  50.2645737  57.6792301  26.6957245  51.6785963
  35.1357356  25.3008940  47.5629893  34.8160140  24.4474248  47.2704267
  34.5890784  25.5157518  48.3187860  45.8341481  18.5239466  43.2675088
  45.0242210  18.1786551  43.6430334  46.5225898  18.2147010  43.8562699
  47.7632030  17.6017513  44.8899385  48.3163068  18.0212966  45.5489408
  48.0002116  16.6753261  44.9322341  43.7865129  23.5904586  60.6702148
  43.6861856  24.5398943  60.6014240  43.5686671  23.2622825  59.7978219
  35.0045616  28.9211851  49.5323015  34.3109087  28.5065804  49.0192969
  35.7518607  28.9632388  48.9356433  51.1410837  19.7118038  44.3978049
  50.5609506  20.3702842  44.0156101  50.8746769  18.8895383  43.9865466
  49.5914403  19.1123096  46.5999369  50.0914181  19.2239630  45.7913688
  50.2350011  18.8084148  47.2400178  43.6496399  27.0201725  59.4867210
  43.1663481  27.8202085  59.6931099  43.7357338  27.0309670  58.5334654
  36.9182358  28.8530105  47.4089029  36.8953047  28.9517792  46.4570913
  37.2282995  29.6995256  47.7306196  53.2750251  21.8964649  47.1688736
  54.0510641  22.3861102  47.4413353  52.5498385  22.3222703  47.6260606
  55.7122809  22.6092269  48.2262677  56.3067300  22.3688004  47.5155985
  55.7849393  21.8899399  48.8536213  53.7081544  23.1762396  44.4934807
  53.4518479  22.7759032  45.3243014  53.0834412  23.8906190  44.3684946
  58.0193882  25.9158469  47.0006098  57.4593440  25.9851659  47.7737660
  57.4137386  25.7399454  46.2805594  35.4204033  23.8145510  54.7898639
  36.0662896  23.3044464  55.2785864  35.2121184  24.5514192  55.3642064
  47.9457425  30.8826357  60.2890779  48.8148585  31.0567010  59.9277414
  47.4664176  31.7020774  60.1666509  47.7559763  14.6728331  44.7968472
  46.9892158  14.1186818  44.9425154  48.1670468  14.7450200  45.6582623
  39.7601524  20.9613127  58.8873653  40.6232985  20.6049932  59.0976977
  39.1866934  20.6227022  59.5749057  59.6049901  42.5914983  49.6936054
  60.2428311  42.4721731  48.9899394  59.4870744  43.5395827  49.7524006
  56.4139607  42.5442411  49.6297579  56.0758118  42.4283476  48.7418113
  57.2829375  42.1433576  49.6098585  52.2726423  44.3977888  45.6194469
  51.7091288  44.3067825  44.8510757  52.1578818  43.5777792  46.0996962
  56.8959390  43.6977263  55.5883784  56.8848031  43.3030061  54.7164288
  57.0580029  42.9643336  56.1817556  49.8190855  45.8929079  48.4578690
  50.6112146  45.5519904  48.0424989  50.0587505  46.0024054  49.3780843
  57.8525981  48.0648856  40.9308934  57.2013961  48.6502936  40.5442948
  58.6470344  48.5955050  40.9903972  51.7781608  45.1537993  41.3296069
  52.5512484  44.6066980  41.1908945  52.1307007  46.0182242  41.5410530
  53.6166651  46.4814375  54.5362968  53.3256517  47.3860006  54.4209634
  54.2523635  46.5230903  55.2507038  54.5422858  43.8591223  51.1264328
  55.1386430  43.6347246  50.4121291  54.5997829  43.1175969  51.7289776
  54.1147886  41.3130659  38.9614519  54.3673407  40.7912180  38.1997982
  53.1772445  41.1496804  39.0641202  59.1591169  40.3166437  46.7689262
  59.9454258  39.8985860  46.4179679  59.4229873  41.2212529  46.9370910
  59.3301246  45.7539287  41.4677919  58.6947079  45.8273914  42.1798823
  58.9998653  46.3432886  40.7896998  64.5599596  40.2541670  47.6722240
  65.2924768  39.6840887  47.9060070  63.8038952  39.8663271  48.1128746
  53.8344175  43.2158765  41.1638894  53.7180433  42.5403668  41.8319978
  53.9446435  42.7291139  40.3471047  56.1775716  42.6768912  44.8685583
  55.8133923  42.1499533  45.5798504  57.0342832  42.2867381  44.6952068
  62.0825017  33.9663244  52.1316849  61.7508341  34.8358655  51.9078064
  61.4870630  33.6499528  52.8110879  55.8181203  37.7058812  39.8646931
  55.9855605  38.5739048  40.2317402  55.6278372  37.8686093  38.9408221
  58.5756536  46.1675790  51.5312762  58.2757259  47.0700829  51.4228569
  58.2307596  45.9007974  52.3833915  52.0269018  42.6189587  47.5649466
  51.1019514  42.4865801  47.7727158  52.2753431  43.3983807  48.0619409
  61.9753680  38.6858331  49.2110199  61.0670557  38.6173739  48.9168960
  61.9241276  39.1630276  50.0392025  55.7970424  40.1616469  40.8493598
  55.6770049  40.6073520  41.6879078  55.1023012  40.5101787  40.2907136
  49.3877829  42.2622861  48.3993255  49.5170210  42.5157340  49.3132667
  48.7075280  42.8550569  48.0797910  53.5577316  52.9320111  44.4983729
  53.4801346  53.8827936  44.5772210  52.9538960  52.5865983  45.1558656
  56.0494546  40.1047976  57.1545096  55.2727880  40.6641896  57.1447961
  56.6885109  40.5904759  57.6759966  63.8415326  36.8874769  50.9888073
  63.1989707  37.1807302  50.3427868  63.3370255  36.7727689  51.7941270
  61.4955490  40.6337942  41.6773932  62.4073346  40.8665329  41.5021630
  60.9865137  41.2174986  41.1149011  54.3040918  42.9133430  56.7163063
  55.0455602  43.4518474  56.4397887  53.5977903  43.5399718  56.8734615
  59.7796258  45.0562570  55.3135225  60.1879614  44.6144981  54.5689857
  59.0573519  44.4815198  55.5669418  56.1327328  39.9935177  52.6868782
  56.9788523  40.4174590  52.8303431  56.0725965  39.3368801  53.3807345
  60.1025072  45.6163761  49.0687514  59.4733935  45.7809475  48.3663582
  59.7150734  46.0305370  49.8398478  63.9814304  46.5518199  46.4231877
  63.2965342  46.9317100  45.8728911  64.0658154  47.1613525  47.1563825
  59.2826773  37.6539545  54.3449955  59.0387705  38.4081606  53.8084231
  59.5586704  38.0324893  55.1797202  61.2365236  44.1978158  53.0227221
  61.4482131  44.8409917  52.3461602  61.1894984  43.3640474  52.5549151
  58.8391465  36.8095978  49.9263793  57.9775944  37.1077232  50.2180531
  58.8653899  37.0266377  48.9944826  55.6553034  45.3538169  46.3337599
  56.1191380  45.6325872  45.5442221  55.3909832  44.4521613  46.1510689
  52.5477115  44.9009650  49.2717362  53.1178472  45.3296919  48.6334847
  53.1385227  44.6192235  49.9701548  54.5921920  41.4761321  43.1427164
  55.2945964  41.9282365  43.6101090  54.2602549  40.8345140  43.7707057
  53.0402282  40.0673078  57.5178373  52.4100942  40.7489359  57.7513770
  52.9338370  39.9556159  56.5731512  48.3347254  39.7344874  48.4444298
  47.5446308  39.9902402  47.9684408  48.8258502  40.5493212  48.5496338
  62.3511064  47.0750113  51.1949578  63.1728507  46.6730300  50.9132260
  62.3473467  46.9718347  52.1465694  50.2862000  40.0989453  45.4027774
  49.4893163  40.2108147  45.9211270  50.0587592  40.4376105  44.5368665
  56.1167667  46.6234156  53.3510289  56.1812100  47.0854563  54.1868461
  55.4078591  45.9931521  53.4792599  46.6184957  39.9875364  50.8759288
  46.8692996  40.8722374  51.1416864  47.1544506  39.8079966  50.1034380
  55.8315685  48.2902264  43.2189269  55.6961360  49.1353799  43.6474117
  56.3725497  48.4921541  42.4555203  52.3183024  34.3693844  59.8803624
  51.9249970  33.8160042  60.5551269  53.1349165  34.6804422  60.2710142
  49.2845082  45.8077702  43.7917194  49.7969603  46.6020952  43.9422759
  49.9367795  45.1103992  43.7250796  51.0939967  48.9243458  45.8739947
  51.2706595  49.8461423  45.6860931  51.8896800  48.6101877  46.3034327
  55.2350985  35.7851723  57.4723881  55.9760699  36.3858876  57.3928343
  55.4668908  35.0429360  56.9141924  50.3792323  40.9708090  55.7502111
  50.2645839  40.0693347  56.0509210  49.5236841  41.2171787  55.3986927
  57.4584161  48.9125830  57.3489611  57.0148015  48.1262209  57.0310516
  58.1201375  49.1004981  56.6833502  52.2171282  50.4421632  51.8750290
  52.7678708  50.3138695  51.1027284  51.3782758  50.7416521  51.5245183
  59.5565399  49.1928630  55.3771013  59.5383875  50.0137511  54.8851282
  60.4785319  49.0682705  55.6021154  56.0138453  46.7072760  56.2194521
  56.5466790  45.9461048  55.9893829  55.4852535  46.4146411  56.9618675
  59.1808148  31.8132826  51.7488163  58.8372418  32.7034467  51.6727273
  59.5487111  31.6234483  50.8857748  47.2493999  44.1366356  44.5676765
  48.0869221  44.5463364  44.3510472  47.4272267  43.1965798  44.5376959
  59.1458431  41.8041437  40.2560598  58.6305055  42.5746041  40.4948985
  58.8735740  41.1306573  40.8793659  56.7305542  36.6491138  45.3145836
  55.8747139  36.2597988  45.1351475  57.1432494  36.7283098  44.4545622
  58.2604689  34.1837481  49.7137396  57.7569484  34.1467616  48.9005201
  58.5535296  35.0930223  49.7734053  54.5047575  34.2676210  48.7203578
  55.3700571  34.0719019  48.3609467  54.5725084  34.0386562  49.6472934
  64.1192705  44.5573791  42.1913771  63.3422148  44.2184951  41.7468933
  64.7984186  44.5626415  41.5168736  58.9344734  39.6768529  42.0820379
  58.6294870  39.9914678  42.9330522  59.8875176  39.7549949  42.1247712
  57.3791166  45.8358752  43.7313333  56.8512528  45.1011512  43.4186570
  56.8778669  46.6133428  43.4853301  62.3584012  44.0307773  48.8480379
  61.7007687  44.7207034  48.9360508  63.1624411  44.4204205  49.1914366
  52.1109894  36.4978418  46.0919944  52.6853646  36.2753600  45.3593137
  52.6980876  36.5667113  46.8448546  61.1689471  42.3852145  46.8984321
  61.6821353  43.0182137  47.4006031  61.8190695  41.7853341  46.5327681
  54.4132561  33.3719667  44.8195014  53.7596974  33.0568685  44.1951629
  54.3713036  32.7495408  45.5454837  55.5243766  43.6538962  36.7348306
  54.6170828  43.4228216  36.9339455  56.0214798  42.8576582  36.9222287
  58.4311845  52.3636470  39.6544992  57.7573544  52.6668166  40.2629950
  58.8177667  53.1665550  39.3050449  57.6470302  39.8601601  49.1442661
  56.7292863  40.0816548  48.9864350  58.0630445  39.9347911  48.2854369
  58.4305350  41.2593017  44.2745342  59.1777169  41.7714414  43.9652464
  58.6996939  40.9377069  45.1349735  56.7032000  43.7551557  41.2572296
  55.7943219  43.4710590  41.3544766  56.7327084  44.1750636  40.3975603
  61.9351267  47.3658147  45.0263464  61.4813594  46.5249057  45.0828654
  61.3045234  48.0019545  45.3638244  60.8784187  38.2950133  46.2564131
  60.1406944  37.7827519  46.5874374  61.1310960  37.8550514  45.4447408
  60.3784206  49.2034643  45.9613282  60.6707181  49.7639701  45.2425647
  60.8882827  49.4963204  46.7166441  60.9795814  31.0726385  46.8505900
  61.2854691  30.2123748  46.5631815  61.7048419  31.6644005  46.6504894
  47.2720170  41.4757071  45.2387498  47.0744570  40.8826432  44.5138565
  46.7166834  41.1709282  45.9563437  55.2516894  41.3680178  47.3582091
  55.3065504  40.4154014  47.2824568  54.4408096  41.5239617  47.8423390
  56.4008088  45.2960301  38.5960375  55.9627518  44.5796160  38.1366012
  57.1418528  45.5236416  38.0345466  53.1909254  39.9857238  45.1172470
  52.3777119  40.2851408  45.5237662  53.6868248  39.5912926  45.8346952
  55.3417832  49.9814995  47.0506735  55.2994010  50.2075841  46.1215267
  56.2580530  49.7478369  47.1992536  58.7883465  40.4499062  53.9487364
  59.1432853  40.6770535  54.8081830  59.4355597  40.7817439  53.3264619
  64.5181202  43.5717498  44.6536693  64.3799101  43.7619094  43.7257882
  64.1617421  44.3336881  45.1104744  52.6823328  37.5575593  50.7333705
  53.3222708  37.4164352  50.0356669  51.8500859  37.2710107  50.3572307
  64.5450582  45.6394025  49.6647965  64.9787089  45.5469314  50.5131019
  65.2582163  45.6151525  49.0267981  53.4583632  46.8578024  46.8468698
  54.2524231  46.3628344  46.6451273  52.7475325  46.3295887  46.4836403
  58.2778477  49.2396119  51.1981065  58.3315499  49.8087055  51.9658781
  57.4093258  49.4098004  50.8335102  51.1576870  38.9413675  52.6805517
  51.8299924  38.7331037  52.0318165  50.3306657  38.7435761  52.2410749
  65.4066132  45.6817726  52.1980850  65.6002022  46.5863536  52.4440125
  65.3066750  45.2225145  53.0319435  57.0602442  35.5675616  54.6971177
  56.4130357  36.2665566  54.6035654  57.8303458  36.0011760  55.0647426
  60.4681240  45.8324468  57.7721731  60.3166747  45.6035020  56.8551814
  60.4585920  46.7895070  57.7853076  57.2366577  43.4056381  52.7567997
  58.1658637  43.5567541  52.5836964  56.8157607  43.4940402  51.9016644
  56.0354908  47.4307046  50.5266535  55.8965994  47.0625830  51.3992473
  55.2469505  47.9454685  50.3550493  56.6303060  52.5316142  41.8692071
  56.8054816  52.0604185  42.6837694  55.9435848  53.1581908  42.0973332
  57.5860124  46.8088648  47.9155373  57.2509956  46.7689418  48.8113022
  57.0864069  46.1433364  47.4425783  51.5604368  42.2156278  53.4407954
  51.4224165  41.4836517  54.0419493  52.4709291  42.1265178  53.1592141
  60.5219315  44.1544683  38.1892432  59.9048486  43.4291511  38.0925485
  60.0535804  44.9154043  37.8459506  54.1886668  41.9276238  52.9291633
  54.8986287  41.2869430  52.8878252  54.1455976  42.1789132  53.8517814
  62.1773447  48.8643591  55.8498213  62.1185993  48.1802811  55.1828796
  62.5792965  49.6062581  55.3978839  52.9015602  38.9141455  54.7487273
  52.3652959  38.4632194  55.4008869  52.3132311  39.0487364  54.0057737
  51.1964146  55.6805505  48.6431931  51.4360744  56.3124029  49.3210950
  50.3533342  55.3293545  48.9297291  62.1790854  46.8283175  54.0812192
  61.2917633  46.4909097  54.2038591  62.7489405  46.0966206  54.3180958
  43.8320001  43.1607267  47.4055244  44.5191041  42.8468997  46.8176259
  43.6768130  44.0648631  47.1322495  48.6354723  38.0497463  51.8340267
  48.5512912  37.4423133  51.0990677  47.8137430  38.5406481  51.8349764
  55.7092008  51.4884627  51.0473435  55.6362179  52.2939599  51.5592740
  55.2669401  51.6876593  50.2221457  55.4981787  50.7256397  44.5576257
  54.7149309  51.2678077  44.6514481  56.1974532  51.2430377  44.9570498
  58.8078437  36.5351027  47.2010462  59.3047137  35.7820989  46.8811533
  58.0365419  36.5715343  46.6353672  66.6608195  42.2391392  48.8428754
  66.6498071  43.1216108  48.4722687  65.7925574  41.8862943  48.6483291
  58.1690691  51.3871461  53.2031594  58.8818663  52.0218926  53.1307496
  57.6780720  51.4835327  52.3871596  59.8908218  45.2922714  44.7748886
  58.9564497  45.4124176  44.6053590  60.0684886  44.3895181  44.5108896
  55.3913406  38.6768410  46.9282147  55.0211194  38.1239450  47.6163053
  55.8872498  38.0726543  46.3757147  63.2780769  41.1340033  45.3098920
  63.7441221  41.9668025  45.2359223  63.7288270  40.6685015  46.0144178
  53.2202605  49.1365905  54.0237165  53.9212064  49.7702388  54.1766559
  52.7497720  49.4780636  53.2632804  61.3457000  47.4783855  42.3085072
  61.6216844  47.3640449  43.2178946  60.4761499  47.0801339  42.2697245
  61.2497432  33.5020620  49.3489821  60.3360512  33.7324847  49.5172028
  61.6790534  33.5859064  50.2003854  61.0203891  41.6910512  51.8489715
  60.3675341  41.9386420  51.1942168  61.3984270  40.8774650  51.5152193
  57.9811064  51.7270205  45.9517886  58.1633459  50.9091861  46.4145638
  58.8044050  51.9437898  45.5142776  58.3153230  50.6538390  43.2132934
  58.8440996  50.1430845  42.6003096  58.5781449  50.3380921  44.0778467
  57.0691464  42.4330323  58.3355752  56.3932101  42.3324453  59.0058128
  57.8919097  42.2769537  58.7991750  48.8170323  48.6702260  50.9568268
  49.4023759  47.9245948  51.0896172  48.6195161  48.9806216  51.8404931
  51.6708978  51.7053507  45.9730710  51.0019353  52.1899635  45.4894750
  51.5321848  51.9522728  46.8874089  43.4087977  41.2407860  49.6772711
  43.4472077  40.7071451  50.4709829  42.9028270  40.7143065  49.0583688
  55.8114246  53.7397251  52.5713368  56.3632554  53.9028872  53.3362454
  56.1520440  54.3301689  51.8993393  50.7878740  36.0872400  53.1735253
  50.8520066  36.9487231  52.7612651  50.7245860  35.4746402  52.4407612
  50.2631012  38.1595533  56.8208287  50.8903051  37.7772610  57.4345812
  49.4058931  37.9409735  57.1863980  58.9482634  51.6879226  49.5577051
  58.8233773  50.8868966  49.0487996  59.6061725  52.1825420  49.0691020
  50.5690802  38.0427959  48.7354191  49.8477388  38.6563926  48.5961664
  51.3584058  38.5785724  48.6570837  61.0117542  49.4888246  51.1856601
  60.0647878  49.3693597  51.1134927  61.3600315  48.6010744  51.2682862
  53.3717115  35.3782385  55.0094842  53.8951517  35.6244682  55.7721152
  53.1529449  36.2102420  54.5897980  58.0163975  49.2840963  47.3860953
  57.8688938  48.3557670  47.5668523  58.8417469  49.3061053  46.9018028
  61.6198097  50.1069521  48.4725826  62.5444645  49.9012383  48.3350277
  61.4513401  49.8585922  49.3815167  54.5769661  36.3196080  52.6944513
  54.2366481  35.5203893  53.0965193  53.8708667  36.6197791  52.1221346
  55.2286132  33.4045393  51.1471836  56.0512202  32.9305871  51.0250726
  55.4724196  34.1835876  51.6470522  53.8694367  36.4333651  41.4434738
  54.5902729  36.8114904  40.9398455  53.2459671  37.1522528  41.5469716
  58.0125490  37.1378800  42.3793070  58.2289104  38.0203438  42.0781898
  57.5319557  36.7465014  41.6498712  52.7524711  40.0964513  48.9563815
  52.6069292  40.4104816  49.8488096  52.2749915  40.7149414  48.4034713
  54.6121094  37.0867061  49.0044704  54.5982663  36.1908155  48.6677002
  55.3293522  37.0937725  49.6382990  56.4647225  37.5204402  51.0497832
  56.2065003  38.4421472  51.0482162  55.9332265  37.1234836  51.7398296
  61.4093413  50.6255189  43.8287917  61.5830291  50.0601611  43.0761769
  61.9022305  51.4256084  43.6467407  47.2270373  42.6369858  51.8951476
  46.6823841  43.4129666  52.0271750  48.1049723  42.9840662  51.7370597
  54.0157990  35.9681442  44.2732274  54.1373901  35.0398088  44.4723162
  53.7260032  35.9820128  43.3610590  56.8849180  33.6536352  47.4098994
  56.9070877  33.7175685  46.4550974  57.3017239  32.8140861  47.6039500
  67.2632805  43.3891612  45.4478217  67.7063951  42.6398937  45.0497340
  66.3859315  43.3801748  45.0651949  62.3968586  49.9421953  40.9284815
  63.0919491  50.5628646  41.1472130  62.7391736  49.0917304  41.2037193
  48.0136395  41.7639754  54.7881633  47.2718131  41.9122389  55.3746263
  47.6929139  42.0248020  53.9248382  64.2960009  47.3921659  42.4572146
  64.8211333  47.7308931  41.7321466  64.2082362  46.4568674  42.2735281
  55.9580058  51.3055732  54.5862023  56.2667184  51.0604879  55.4584722
  56.7555540  51.5102371  54.0980893  55.9800670  53.4593642  46.8167399
  55.5405660  52.9670021  47.5100256  56.7308787  52.9166610  46.5759474
  48.4593009  49.6505183  46.8192027  49.2851029  49.3508955  46.4390671
  48.1087061  48.8812805  47.2681816  53.4274542  49.0031651  48.8889701
  52.8054551  48.3402356  48.5891929  54.0979409  49.0292783  48.2063349
  46.6601614  47.5691509  47.7780961  45.8233522  47.1413684  47.5964962
  46.6325259  47.7623953  48.7151752  53.4999069  37.4813439  58.4822207
  53.5487225  38.3575562  58.0999977  54.0421584  36.9390832  57.9093850
  64.1051790  44.8747029  55.0756073  64.1549795  44.7097036  56.0171595
  63.9965714  44.0074288  54.6853953  52.9888049  47.5535574  42.3648161
  53.1376169  48.2371039  41.7114834  53.7954492  47.5340664  42.8797617
  61.3955553  40.8577957  56.3915379  62.2965415  40.7184422  56.0999377
  61.4703527  41.0232412  57.3313557  55.7298358  38.2344811  55.2368566
  54.8601667  38.5278377  54.9651154  55.9657838  38.8185256  55.9575829
  65.6069987  47.2943970  55.3198094  65.3154795  47.6573951  56.1561555
  64.9942118  46.5810978  55.1411426  66.8065669  44.8596850  47.8400664
  67.6412561  45.2986654  48.0038225  66.9424798  44.3835503  47.0208910
  63.8557175  42.4176585  53.7878152  64.3311297  42.6104231  52.9797003
  62.9322741  42.4735771  53.5421536  50.7440682  43.5800752  43.3709230
  50.4986724  42.6763082  43.5689441  50.9136596  43.5817902  42.4288708
  58.4337392  34.4524428  52.7533986  58.9519336  35.1885455  52.4280475
  58.0792525  34.7588422  53.5880745  58.6849986  30.8724711  48.2734883
  58.9651740  30.2047900  48.8995309  59.4700593  31.0653806  47.7609546
  56.4883454  50.0483705  39.8359909  55.9157421  50.6673892  39.3830381
  57.0616248  50.5983066  40.3699831  62.5558844  39.2942345  52.0206458
  63.5076267  39.3940443  52.0418682  62.3862295  38.5020613  52.5304542
  60.5773224  36.3797928  52.2065859  59.9823156  36.6602941  51.5112347
  60.2922920  36.8691829  52.9782600  59.7080714  50.3320855  40.9668491
  60.6411387  50.2666417  41.1701367  59.6203927  51.1677122  40.5083024
  62.3368731  49.6486725  37.9272439  62.2582362  49.3146589  38.8208197
  63.1578398  50.1408493  37.9263911  65.0346922  42.5148465  51.1348757
  65.0023242  41.5764465  51.3208441  65.6447546  42.5932501  50.4014582
  56.8730253  41.3844518  37.1775961  57.8189358  41.2550726  37.2464379
  56.4944498  40.6459179  37.6545390  65.1841411  39.3059508  51.1807041
  64.6680459  38.5217965  50.9936969  66.0681359  38.9778225  51.3453560
  62.8452137  33.0500524  47.1402853  62.6476959  32.7415612  48.0246185
  63.4551843  33.7762162  47.2700783  68.9338769  41.7172334  50.8729245
  68.2071933  41.5828299  50.2645737  68.5186056  42.0249163  51.6785963
  56.7568945  45.4362264  58.6376618  57.6771955  45.6140863  58.8316665
  56.7218528  44.4918309  58.4856318  55.0573170  39.3094494  37.1130847
  54.1504625  39.0127607  37.1893560  55.3349151  39.0124312  36.2465133
  45.9751110  40.6300857  47.5629893  45.6553895  39.7766166  47.2704267
  45.4284539  40.8449435  48.3187860  49.7531018  43.3463298  51.2799400
  49.9717028  44.2780406  51.2987433  50.1656792  42.9871273  52.0654203
  58.6025784  32.9309430  44.8899385  59.1556823  33.3504884  45.5489408
  58.8395870  32.0045179  44.9322341  54.6258883  38.9196504  60.6702148
  54.5255610  39.8690861  60.6014240  54.4080425  38.5914743  59.7978219
  45.8439370  44.2503769  49.5323015  45.1502842  43.8357722  49.0192969
  46.5912361  44.2924305  48.9356433  61.9804591  35.0409956  44.3978049
  61.4003260  35.6994760  44.0156101  61.7140524  34.2187300  43.9865466
  60.4308158  34.4415013  46.5999369  60.9307936  34.5531548  45.7913688
  61.0743765  34.1376066  47.2400178  54.4890153  42.3493643  59.4867210
  54.0057235  43.1494003  59.6931099  54.5751092  42.3601588  58.5334654
  47.7576113  44.1822023  47.4089029  47.7346801  44.2809710  46.4570913
  48.0676749  45.0287173  47.7306196  50.4163491  46.2398178  51.5235644
  51.3706744  46.2082120  51.4565575  50.2176014  45.7788801  52.3385870
  51.0062873  44.8099294  54.0906442  51.8255762  45.3043372  54.1141279
  51.2799681  43.8931262  54.0624009  60.7629469  37.2010046  43.4534397
  59.8755324  37.4859697  43.2354592  61.1783458  37.0403809  42.6061674
  64.1144005  37.2256567  47.1688736  64.8904395  37.7153019  47.4413353
  63.3892139  37.6514621  47.6260606  66.5516564  37.9384186  48.2262677
  67.1461055  37.6979922  47.5155985  66.6243148  37.2191317  48.8536213
  48.7713720  51.7817797  48.5405842  48.6368188  51.0218198  47.9743840
  48.3545782  52.5058697  48.0734631  59.9072683  46.9654721  37.5482417
  60.6108533  47.1704723  38.1640073  59.1835331  47.5331483  37.8131501
  60.7370493  42.7164582  43.6684687  60.6805694  43.1733133  42.8292320
  61.2898835  41.9555267  43.4907530  64.5475299  38.5054314  44.4934807
  64.2912233  38.1050949  45.3243014  63.9228167  39.2198108  44.3684946
  68.8587637  41.2450387  47.0006098  68.2987195  41.3143576  47.7737660
  68.2531140  41.0691372  46.2805594  51.9282845  52.6787114  48.7524284
  51.8115230  53.6232547  48.6502975  51.1075292  52.3760676  49.1410084
  61.8159380  47.4037250  39.5980877  62.6504984  46.9718448  39.4158352
  61.6543723  47.2319264  40.5257772  61.4705272  43.9069363  40.9637216
  61.4154076  43.7413635  40.0225661  60.8451327  44.6145396  41.1199406
  46.2597787  39.1437428  54.7898639  46.9056651  38.6336382  55.2785864
  46.0514938  39.8806109  55.3642064  58.7851179  46.2118275  60.2890779
  59.6542339  46.3858927  59.9277414  58.3057931  47.0312692  60.1666509
  52.9537360  53.3315376  51.9680213  53.8564606  53.3638986  52.2846708
  52.7274730  52.4015827  51.9826549  54.7090962  52.0846363  48.6290291
  53.7586593  52.0848224  48.5154664  55.0123448  51.3379097  48.1126326
  58.5953517  30.0020249  44.7968472  57.8285913  29.4478736  44.9425154
  59.0064222  30.0742118  45.6582623  50.5995278  36.2905045  58.8873653
  51.4626740  35.9341849  59.0976977  50.0260689  35.9518939  59.5749057
  67.2533361  57.8734329  49.6297579  66.9151873  57.7575394  48.7418113
  68.1223130  57.4725494  49.6098585  63.1120177  59.7269805  45.6194469
  62.5485042  59.6359742  44.8510757  62.9972572  58.9069710  46.0996962
  60.6584609  61.2220997  48.4578690  61.4505901  60.8811822  48.0424989
  60.8981259  61.3315972  49.3780843  62.6175363  60.4829910  41.3296069
  63.3906239  59.9358897  41.1908945  62.9700762  61.3474160  41.5410530
  64.9541641  56.6422576  38.9614519  65.2067161  56.1204098  38.1997982
  64.0166200  56.4788722  39.0641202  64.6737930  58.5450682  41.1638894
  64.5574188  57.8695586  41.8319978  64.7840189  58.0583056  40.3471047
  67.0169470  58.0060830  44.8685583  66.6527678  57.4791450  45.5798504
  67.8736586  57.6159299  44.6952068  66.6574957  53.0350729  39.8646931
  66.8249360  53.9030966  40.2317402  66.4672127  53.1978011  38.9408221
  62.8662772  57.9481505  47.5649466  61.9413269  57.8157719  47.7727158
  63.1147185  58.7275724  48.0619409  66.6364178  55.4908387  40.8493598
  66.5163804  55.9365437  41.6879078  65.9416767  55.8393704  40.2907136
  60.2271583  57.5914779  48.3993255  60.3563964  57.8449257  49.3132667
  59.5469034  58.1842487  48.0797910  66.4946789  60.6830086  46.3337599
  66.9585134  60.9617789  45.5442221  66.2303587  59.7813531  46.1510689
  63.3870870  60.2301568  49.2717362  63.9572227  60.6588836  48.6334847
  63.9778982  59.9484153  49.9701548  65.4315675  56.8053239  43.1427164
  66.1339718  57.2574282  43.6101090  65.0996303  56.1637058  43.7707057
  59.1741009  55.0636791  48.4444298  58.3840063  55.3194320  47.9684408
  59.6652256  55.8785129  48.5496338  61.1255754  55.4281371  45.4027774
  60.3286917  55.5400065  45.9211270  60.8981346  55.7668023  44.5368665
  57.4578712  55.3167282  50.8759288  57.7086750  56.2014292  51.1416864
  57.9938260  55.1371883  50.1034380  60.1238837  61.1369619  43.7917194
  60.6363357  61.9312870  43.9422759  60.7761550  60.4395910  43.7250796
  58.0887754  59.4658274  44.5676765  58.9262976  59.8755282  44.3510472
  58.2666021  58.5257716  44.5376959  67.5699297  51.9783055  45.3145836
  66.7140893  51.5889906  45.1351475  67.9826248  52.0575016  44.4545622
  69.0998443  49.5129398  49.7137396  68.5963239  49.4759534  48.9005201
  69.3929050  50.4222141  49.7734053  65.3441329  49.5968128  48.7203578
  66.2094326  49.4010937  48.3609467  65.4118838  49.3678480  49.6472934
  62.9503648  51.8270336  46.0919944  63.5247400  51.6045518  45.3593137
  63.5374631  51.8959031  46.8448546  63.2773235  53.8574797  40.1115830
  62.4410548  54.1949484  40.4325104  63.1378005  53.7223777  39.1742967
  65.2526316  48.7011585  44.8195014  64.5990728  48.3860602  44.1951629
  65.2106790  48.0787325  45.5454837  66.3637521  58.9830880  36.7348306
  65.4564583  58.7520134  36.9339455  66.8608553  58.1868499  36.9222287
  68.4864056  55.1893519  49.1442661  67.5686618  55.4108466  48.9864350
  68.9024200  55.2639829  48.2854369  67.5425754  59.0843475  41.2572296
  66.6336974  58.8002508  41.3544766  67.5720838  59.5042554  40.3975603
  58.1113925  56.8048989  45.2387498  57.9138324  56.2118350  44.5138565
  57.5560589  56.5001199  45.9563437  66.0910648  56.6972096  47.3582091
  66.1459258  55.7445932  47.2824568  65.2801850  56.8531535  47.8423390
  64.0303008  55.3149155  45.1172470  63.2170874  55.6143326  45.5237662
  64.5262002  54.9204844  45.8346952  63.5217083  52.8867511  50.7333705
  64.1616462  52.7456270  50.0356669  62.6894614  52.6002024  50.3572307
  64.2977387  62.1869941  46.8468698  65.0917985  61.6920261  46.6451273
  63.5869079  61.6587804  46.4836403  60.6060150  56.3313023  42.9228450
  59.6757738  56.2697478  43.1398412  60.7017622  55.8088976  42.1265092
  60.5245699  52.8567836  45.5106692  60.7852517  53.7713169  45.4015852
  61.3462872  52.3892278  45.6603305  61.9970625  54.2705593  52.6805517
  62.6693678  54.0622955  52.0318165  61.1700411  54.0727679  52.2410749
  63.1511616  53.7022025  37.3113736  62.2741082  53.5810825  36.9475983
  63.6269369  52.9108103  37.0592625  54.6713756  58.4899184  47.4055244
  55.3584796  58.1760914  46.8176259  54.5161884  59.3940549  47.1322495
  59.4748478  53.3789381  51.8340267  59.3906667  52.7715050  51.0990677
  58.6531184  53.8698399  51.8349764  66.2307160  54.0060327  46.9282147
  65.8604948  53.4531368  47.6163053  66.7266253  53.4018461  46.3757147
  54.2481732  56.5699778  49.6772711  54.2865831  56.0363368  50.4709829
  53.7422025  56.0434983  49.0583688  61.6272494  51.4164318  53.1735253
  61.6913821  52.2779149  52.7612651  61.5639614  50.8038320  52.4407612
  57.8790309  55.2963880  42.7526642  58.1743751  54.3874558  42.6993696
  56.9778345  55.2751619  42.4307644  61.4084556  53.3719876  48.7354191
  60.6871142  53.9855844  48.5961664  62.1977812  53.9077641  48.6570837
  64.2110870  50.7074303  55.0094842  64.7345272  50.9536599  55.7721152
  63.9923203  51.5394338  54.5897980  59.6078151  52.9777977  42.8765967
  59.2790857  52.0975356  42.6941073  59.9617522  52.9225646  43.7642357
  62.7219974  53.2650947  43.2441445  63.0616047  53.7936869  42.5220053
  63.1692095  53.6031353  44.0200011  65.4163415  51.6487998  52.6944513
  65.0760235  50.8495811  53.0965193  64.7102421  51.9489709  52.1221346
  66.0679887  48.7337310  51.1471836  66.8905956  48.2597789  51.0250726
  66.3117950  49.5127794  51.6470522  64.7088121  51.7625569  41.4434738
  65.4296484  52.1406822  40.9398455  64.0853425  52.4814446  41.5469716
  68.8519244  52.4670718  42.3793070  69.0682859  53.3495356  42.0781898
  68.3713311  52.0756931  41.6498712  63.5918466  55.4256431  48.9563815
  63.4463046  55.7396734  49.8488096  63.1143669  56.0441331  48.4034713
  65.4514848  52.4158979  49.0044704  65.4376417  51.5200072  48.6677002
  66.1687277  52.4229643  49.6382990  67.3040979  52.8496319  51.0497832
  67.0458757  53.7713390  51.0482162  66.7726020  52.4526754  51.7398296
  58.0664128  57.9661775  51.8951476  57.5217596  58.7421583  52.0271750
  58.9443478  58.3132580  51.7370597  64.8551744  51.2973359  44.2732274
  64.9767656  50.3690006  44.4723162  64.5653787  51.3112045  43.3610590
  67.7242935  48.9828270  47.4098994  67.7464632  49.0467603  46.4550974
  68.1410994  48.1432778  47.6039500  59.2986763  64.9797100  46.8192027
  60.1244783  64.6800872  46.4390671  58.9480815  64.2104723  47.2681816
  57.4995368  62.8983427  47.7780961  56.6627277  62.4705601  47.5964962
  57.4719014  63.0915870  48.7151752  61.5834436  58.9092670  43.3709230
  61.3380478  58.0055000  43.5689441  61.7530351  58.9109820  42.4288708
  60.8530084  54.6421027  40.8695392  60.1599329  54.7165382  40.2135428
  60.6081836  53.8781371  41.3916909  67.7124007  56.7136435  37.1775961
  68.6583112  56.5842643  37.2464379  67.3338252  55.9751097  37.6545390
  65.8966925  54.6386412  37.1130847  64.9898380  54.3419524  37.1893560
  66.1742906  54.3416230  36.2465133  56.8144865  55.9592775  47.5629893
  56.4947649  55.1058083  47.2704267  56.2678293  56.1741353  48.3187860
  60.5924772  58.6755216  51.2799400  60.8110782  59.6072324  51.2987433
  61.0050546  58.3163190  52.0654203  67.5128990  49.1823301  43.2675088
  66.7029719  48.8370386  43.6430334  68.2013407  48.8730845  43.8562699
  64.6665709  51.4973347  37.2542826  65.5284873  51.8228245  37.5138643
  64.8516053  50.7104843  36.7415892  56.6833125  59.5795686  49.5323015
  55.9896596  59.1649639  49.0192969  57.4306116  59.6216223  48.9356433
  58.5969867  59.5113940  47.4089029  58.5740556  59.6101628  46.4570913
  58.9070504  60.3579091  47.7306196  57.0991542  54.4729345  54.7898639
  57.7450405  53.9628299  55.2785864  56.8908693  55.2098027  55.3642064
  65.6195152  48.7369390  40.5422535  65.6073822  49.6811230  40.6990806
  66.5118574  48.5539535  40.2481996  31.8789808  -0.7201602  31.2229036
  31.8013838   0.2306223  31.3017517  31.2751452  -1.0655729  31.8803962
  29.5176638   2.0283792  35.3677238  29.7573236   2.6602316  36.0456257
  28.6745834   1.6771832  35.6542597  29.9921470  -1.9468206  32.6976017
  29.3231845  -1.4622078  32.2140057  29.8534340  -1.6998985  33.6119395
  34.1326739   0.0875538  39.2958675  34.6845047   0.2507159  40.0607760
  34.4732932   0.6779976  38.6238700  34.3013162  -0.1928071  33.5412706
  33.8618152  -0.6851692  34.2345563  35.0521279  -0.7355103  33.3004781
  27.0926212  -1.8703916  35.2651148  26.9580680  -2.6303515  34.6989146
  26.6758274  -1.1463016  34.7979937  30.2495338  -0.9734599  35.4769591
  30.1327722  -0.0289166  35.3748281  29.4287784  -1.2761037  35.8655390
  31.2749852  -0.3206337  38.6925519  32.1777099  -0.2882726  39.0092014
  31.0487222  -1.2505886  38.7071855  48.7656147   4.2685188  36.4181360
  49.4034557   4.1491936  35.7144701  48.6476990   5.2166032  36.4769313
  45.5745854   4.2212616  36.3542885  45.2364365   4.1053681  35.4663420
  46.4435622   3.8203781  36.3343891  41.4332669   6.0748093  32.3439776
  40.8697535   5.9838030  31.5756064  41.3185064   5.2547997  32.8242269
  46.0565637   5.3747468  42.3129091  46.0454277   4.9800266  41.4409594
  46.2186276   4.6413541  42.9062862  38.9797101   7.5699284  35.1823997
  39.7718393   7.2290109  34.7670296  39.2193751   7.6794259  36.1026150
  47.0132228   9.7419060  27.6554241  46.3620208  10.3273141  27.2688255
  47.8076591  10.2725255  27.7149279  40.9387855   6.8308198  28.0541375
  41.7118731   6.2837185  27.9154251  41.2913254   7.6952447  28.2655837
  42.7772898   8.1584580  41.2608275  42.4862764   9.0630211  41.1454941
  43.4129882   8.2001107  41.9752344  43.7029105   5.5361428  37.8509634
  44.2992677   5.3117451  37.1366597  43.7604076   4.7946174  38.4535082
  43.2754133   2.9900864  25.6859825  43.5279654   2.4682385  24.9243288
  42.3378692   2.8267009  25.7886509  48.4907493   7.4309492  28.1923225
  47.8553326   7.5044119  28.9044130  48.1604900   8.0203091  27.5142305
  42.9950422   4.8928970  27.8884200  42.8786680   4.2173873  28.5565285
  43.1052682   4.4061344  27.0716353  45.3381963   4.3539117  31.5930889
  44.9740170   3.8269738  32.3043811  46.1949079   3.9637586  31.4197375
  47.7362783   7.8445995  38.2558068  47.4363506   8.7471034  38.1473876
  47.3913842   7.5778179  39.1079221  41.1875264   4.2959792  34.2894773
  40.2625761   4.1636006  34.4972465  41.4359678   5.0754011  34.7864715
  38.5484075   3.9393066  35.1238562  38.6776457   4.1927545  36.0377974
  37.8681527   4.5320774  34.8043217  43.4647165   4.5903634  43.4408370
  44.2061849   5.1288678  43.1643194  42.7584150   5.2169923  43.5979922
  48.9402504   6.7332775  42.0380531  49.3485860   6.2915185  41.2935164
  48.2179766   6.1585402  42.2914724  49.2631319   7.2933966  35.7932820
  48.6340182   7.4579680  35.0908888  48.8756981   7.7075575  36.5643784
  53.1420551   8.2288403  33.1477184  52.4571589   8.6087305  32.5974217
  53.2264400   8.8383730  33.8809132  50.3971483   5.8748362  39.7472528
  50.6088378   6.5180122  39.0706909  50.3501231   5.0410679  39.2794458
  44.8159281   7.0308374  33.0582905  45.2797626   7.3096077  32.2687528
  44.5516079   6.1291818  32.8755996  41.7083362   6.5779855  35.9962669
  42.2784719   7.0067124  35.3580153  42.2991474   6.2962440  36.6946854
  43.7528167   3.1531526  29.8672471  44.4552210   3.6052570  30.3346397
  43.4208795   2.5115345  30.4952364  42.2008529   1.7443283  44.2423680
  41.5707189   2.4259564  44.4759077  42.0944616   1.6326364  43.2976818
  37.4953501   1.4115079  35.1689604  36.7052555   1.6672607  34.6929715
  37.9864748   2.2263417  35.2741645  51.5117311   8.7520318  37.9194885
  52.3334754   8.3500505  37.6377567  51.5079713   8.6488552  38.8711001
  39.4468246   1.7759658  32.1273081  38.6499410   1.8878352  32.6456577
  39.2193839   2.1146310  31.2613971  45.2773914   8.3004361  40.0755595
  45.3418346   8.7624768  40.9113767  44.5684838   7.6701726  40.2037905
  35.7791204   1.6645569  37.6004595  36.0299242   2.5492579  37.8662171
  36.3150752   1.4850171  36.8279687  44.9921932   9.9672469  29.9434576
  44.8567606  10.8124004  30.3719424  45.5331744  10.1691746  29.1800510
  38.4451329   7.4847907  30.5162501  38.9575850   8.2791157  30.6668066
  39.0974042   6.7874197  30.4496102  40.2546214  10.6013663  32.5985254
  40.4312842  11.5231628  32.4106238  41.0503047  10.2872082  33.0279634
  39.5398570   2.6478295  42.4747417  39.4252085   1.7463552  42.7754516
  38.6843088   2.8941992  42.1232234  46.6190408  10.5896035  44.0734918
  46.1754262   9.8032414  43.7555822  47.2807622  10.7775186  43.4078809
  41.3777529  12.1191837  38.5995596  41.9284954  11.9908900  37.8272590
  40.5389005  12.4186726  38.2490489  48.7171646  10.8698835  42.1016319
  48.6990121  11.6907716  41.6096588  49.6391566  10.7452910  42.3266460
  45.1744700   8.3842965  42.9439828  45.7073037   7.6231253  42.7139135
  44.6458781   8.0916616  43.6863982  36.4100246   5.8136561  31.2922071
  37.2475468   6.2233569  31.0755779  36.5878513   4.8736003  31.2622265
  53.2798952   6.2343996  28.9159078  52.5028395   5.8955156  28.4714240
  53.9590433   6.2396619  28.2414043  46.5397413   7.5128957  30.4558640
  46.0118774   6.7781717  30.1431877  46.0384916   8.2903633  30.2098608
  51.5190259   5.7077978  35.5725686  50.8613933   6.3977239  35.6605814
  52.3230658   6.0974409  35.9159672  44.6850013   5.3309167  23.4593613
  43.7777075   5.0998421  23.6584762  45.1821045   4.5346787  23.6467594
  47.5918092  14.0406675  26.3790299  46.9179791  14.3438371  26.9875257
  47.9783914  14.8435755  26.0295756  45.8638247   5.4321762  27.9817603
  44.9549466   5.1480795  28.0790072  45.8933330   5.8520841  27.1220910
  51.0957514   9.0428352  31.7508770  50.6419841   8.2019262  31.8073961
  50.4651481   9.6789750  32.0883550  49.5390453  10.8804848  32.6858588
  49.8313428  11.4409905  31.9670954  50.0489074  11.1733409  33.4411747
  36.4326417   3.1527276  31.9632805  36.2350817   2.5596637  31.2383871
  35.8773081   2.8479487  32.6808744  44.4123141   3.0450383  34.0827398
  44.4671750   2.0924219  34.0069875  43.6014343   3.2009822  34.5668696
  45.5614334   6.9730506  25.3205681  45.1233764   6.2566365  24.8611319
  46.3024775   7.2006621  24.7590773  42.3515501   1.6627443  31.8417777
  41.5383366   1.9621613  32.2482969  42.8474495   1.2683131  32.5592259
  53.6787449   5.2487703  31.3782000  53.5405348   5.4389299  30.4503189
  53.3223668   6.0107086  31.8350051  53.7056829   7.3164230  36.3893271
  54.1393335   7.2239519  37.2376325  54.4188409   7.2921730  35.7513287
  42.6189879   8.5348228  33.5714004  43.4130478   8.0398549  33.3696579
  41.9081572   8.0066092  33.2081710  47.4384724  10.9166324  37.9226372
  47.4921746  11.4857260  38.6904088  46.5699505  11.0868209  37.5580409
  38.9272643   2.6791310  29.6473757  37.9970231   2.6175766  29.8643719
  39.0230115   2.1567263  28.8510398  54.5672378   7.3587931  38.9226157
  54.7608268   8.2633741  39.1685432  54.4672996   6.8995350  39.7564742
  49.6287487   7.5094673  44.4967037  49.4772993   7.2805225  43.5797121
  49.6192166   8.4665275  44.5098382  46.3972823   5.0826586  39.4813304
  47.3264883   5.2337746  39.3082271  45.9763853   5.1710607  38.6261950
  45.1961155   9.1077250  37.2511841  45.0572241   8.7396035  38.1237779
  44.4075751   9.6224890  37.0795799  46.7466370   8.4858853  34.6400679
  46.4116203   8.4459623  35.5358329  46.2470316   7.8203569  34.1671089
  40.7210614   3.8926483  40.1653260  40.5830412   3.1606722  40.7664799
  41.6315538   3.8035383  39.8837448  49.6825562   5.8314888  24.9137739
  49.0654733   5.1061716  24.8170791  49.2142050   6.5924248  24.5704813
  43.3492915   3.6046443  39.6536940  44.0592533   2.9639635  39.6123558
  43.3062223   3.8559337  40.5763121  51.3379694  10.5413796  42.5743519
  51.2792240   9.8573016  41.9074102  51.7399212  11.2832786  42.1224145
  51.3397101   8.5053380  40.8057499  50.4523880   8.1679302  40.9283898
  51.9095652   7.7736411  41.0426264  32.9926248   4.8377472  34.1300550
  33.6797288   4.5239202  33.5421566  32.8374377   5.7418836  33.8567802
  44.8698254  13.1654832  37.7718742  44.7968426  13.9709804  38.2838047
  44.4275647  13.3646798  36.9466763  47.3296938  13.0641666  39.9276901
  48.0424910  13.6989131  39.8552802  46.8386966  13.1605532  39.1116903
  49.0514465   6.9692919  31.4994192  48.1170743   7.0894381  31.3298897
  49.2291133   6.0665386  31.2354202  42.3808851  10.8136110  40.7482472
  43.0818311  11.4472593  40.9011866  41.9103966  11.1550841  39.9878111
  50.5063247   9.1554059  29.0330379  50.7823091   9.0410654  29.9424253
  49.6367746   8.7571544  28.9942552  46.2297710   4.1100528  45.0601059
  45.5538347   4.0094657  45.7303434  47.0525344   3.9539742  45.5237056
  37.9776569  10.3472465  37.6813574  38.5630006   9.6016153  37.8141478
  37.7801408  10.6576421  38.5650238  32.5694224   2.9178065  36.4018017
  32.6078324   2.3841656  37.1955135  32.0634517   2.3913270  35.7828995
  44.9720493  15.4167456  39.2958675  45.5238801  15.5799077  40.0607760
  45.3126687  16.0071893  38.6238700  49.8231368  10.2428713  45.1507329
  50.3671272  10.8558671  44.6562284  49.2418212  10.8008292  45.6674342
  36.2002802   1.6442167  29.4771949  36.4956243   0.7352845  29.4239002
  35.2990837   1.6229907  29.1552951  48.1088880  13.3649431  36.2822357
  47.9840020  12.5639171  35.7733303  48.7667972  13.8595624  35.7936327
  50.1723789  11.1658451  37.9101907  49.2254124  11.0463802  37.8380234
  50.5206562  10.2780949  37.9928169  47.1770222  10.9611167  34.1106259
  47.0295185  10.0327875  34.2913829  48.0023716  10.9831258  33.6263335
  50.7804344  11.7839726  35.1971132  51.7050891  11.5782587  35.0595583
  50.6119647  11.5356127  36.1060474  41.9130958   1.7734718  35.6809121
  41.7675539   2.0875021  36.5733403  41.4356161   2.3919619  35.1280020
  50.5699660  12.3025394  30.5533224  50.7436538  11.7371816  29.8007076
  51.0628551  13.1026288  30.3712714  36.3876620   4.3140063  38.6196782
  35.8430088   5.0899871  38.7517057  37.2655970   4.6610867  38.4615904
  51.5574833  11.6192158  27.6530122  52.2525737  12.2398851  27.8717437
  51.8997983  10.7687509  27.9282500  37.1742642   3.4409959  41.5126939
  36.4324378   3.5892594  42.0991570  36.8535386   3.7018225  40.6493689
  53.4566256   9.0691864  29.1817453  53.9817580   9.4079136  28.4566773
  53.3688608   8.1338879  28.9980587  45.1186305  12.9825937  41.3107329
  45.4273431  12.7375084  42.1830029  45.9161787  13.1872576  40.8226200
  37.6199256  11.3275388  33.5437334  38.4457275  11.0279160  33.1635977
  37.2693308  10.5583010  33.9927123  42.5880789  10.6801856  35.6135008
  41.9660798  10.0172561  35.3137235  43.2585656  10.7062988  34.9308655
  35.8207861   9.2461714  34.5026268  34.9839769   8.8183888  34.3210269
  35.7931506   9.4394157  35.4397059  53.1460162   9.7024767  44.4868651
  52.3555706   9.6848906  43.9473150  52.9093516  10.2413061  45.2417687
  53.2658037   6.5517234  41.8001379  53.3156042   6.3867241  42.7416902
  53.1571960   5.6844493  41.4099260  42.1494296   9.2305779  29.0893468
  42.2982416   9.9141244  28.4360141  42.9560739   9.2110869  29.6042924
  54.7676234   8.9714175  42.0443401  54.4761042   9.3344156  42.8806862
  54.1548365   8.2581183  41.8656733  55.9671916   6.5367055  34.5645971
  56.8018807   6.9756859  34.7283531  56.1031045   6.0605708  33.7454217
  39.9046929   5.2570957  30.0954537  39.6592971   4.3533287  30.2934747
  40.0742843   5.2588107  29.1534015  39.1742576   0.9899314  27.5940698
  38.4811821   1.0643669  26.9380734  38.9294328   0.2259658  28.1162215
  45.6489701  11.7253910  26.5605216  45.0763668  12.3444097  26.1075687
  46.2222495  12.2753271  27.0945137  48.8686961  12.0091060  27.6913798
  49.8017634  11.9436622  27.8946673  48.7810174  12.8447327  27.2328330
  51.4974978  11.3256930  24.6517745  51.4188609  10.9916794  25.5453503
  52.3184644  11.8178698  24.6509218  46.0336500   3.0614722  23.9021268
  46.9795604   2.9320931  23.9709686  45.6550745   2.3229384  24.3790696
  45.9175192   7.1132469  45.3621925  46.8378202   7.2911068  45.5561972
  45.8824775   6.1688514  45.2101624  35.1357357   2.3071062  34.2875200
  34.8160142   1.4536370  33.9949574  34.5890785   2.5219640  35.0433167
  38.9137265   5.0233503  38.0044706  39.1323275   5.9550611  38.0232740
  39.3263039   4.6641478  38.7899510  35.0045617   5.9273974  36.2568321
  34.3109089   5.5127927  35.7438276  35.7518608   5.9694510  35.6601740
  43.6496400   4.0263848  46.2112517  43.1663482   4.8264208  46.4176406
  43.7357339   4.0371793  45.2579961  36.9182360   5.8592228  34.1334336
  36.8953048   5.9579915  33.1816219  37.2282996   6.7057378  34.4551502
  39.5769738   7.9168383  38.2480951  40.5312991   7.8852325  38.1810882
  39.3782261   7.4559006  39.0631176  40.1669120   6.4869499  40.8151748
  40.9862009   6.9813577  40.8386585  40.4405927   5.5701467  40.7869316
  49.0678929   8.6424926  24.2727724  49.7714780   8.8474928  24.8885379
  48.3441578   9.2101687  24.5376807  50.9765627   9.0807455  26.3226184
  51.8111231   8.6488653  26.1403659  50.8149970   8.9089468  27.2503078
  50.6311519   5.5839568  27.6882523  50.5760323   5.4183840  26.7470967
  50.0057574   6.2915601  27.8444713  35.4204034   0.8207632  41.5143945
  36.0662898   0.3106586  42.0031170  35.2121185   1.5576314  42.0887371
  47.9457426   7.8888480  47.0136086  48.8148586   8.0629132  46.6522721
  47.4664178   8.7082897  46.8911815  59.6049902  19.5977106  36.4181360
  60.2428312  19.4783853  35.7144701  59.4870745  20.5457950  36.4769313
  56.4139608  19.5504534  36.3542885  56.0758120  19.4345599  35.4663420
  57.2829376  19.1495699  36.3343891  56.8959391  20.7039386  42.3129091
  56.8848032  20.3092184  41.4409594  57.0580031  19.9705458  42.9062862
  57.8525983  25.0710978  27.6554241  57.2013962  25.6565059  27.2688255
  58.6470345  25.6017173  27.7149279  54.1147888  18.3192781  25.6859825
  54.3673408  17.7974303  24.9243288  53.1772447  18.1558927  25.7886509
  59.1591170  17.3228560  33.4934569  59.9454260  16.9047983  33.1424986
  59.4229875  18.2274652  33.6616217  59.3301248  22.7601410  28.1923225
  58.6947081  22.8336037  28.9044130  58.9998654  23.3495009  27.5142305
  64.5599598  17.2603793  34.3967547  65.2924769  16.6903010  34.6305377
  63.8038953  16.8725393  34.8374053  53.8344176  20.2220887  27.8884200
  53.7180434  19.5465791  28.5565285  53.9446436  19.7353261  27.0716353
  56.1775717  19.6831034  31.5930889  55.8133924  19.1561655  32.3043811
  57.0342833  19.2929503  31.4197375  62.0825018  10.9725367  38.8562156
  61.7508343  11.8420778  38.6323371  61.4870631  10.6561651  39.5356186
  55.8181204  14.7120934  26.5892238  55.9855607  15.5801171  26.9562709
  55.6278373  14.8748216  25.6653527  58.5756537  23.1737913  38.2558068
  58.2757260  24.0762952  38.1473876  58.2307597  22.9070096  39.1079221
  61.9753681  15.6920453  35.9355506  61.0670559  15.6235862  35.6414267
  61.9241277  16.1692398  36.7637331  55.7970425  17.1678592  27.5738905
  55.6770050  17.6135642  28.4124385  55.1023013  17.5163909  27.0152443
  56.0494547  17.1110099  43.8790403  55.2727881  17.6704019  43.8693268
  56.6885110  17.5966882  44.4005273  63.8415328  13.8936892  37.7133380
  63.1989708  14.1869425  37.0673174  63.3370256  13.7789812  38.5186576
  61.4955491  17.6400065  28.4019239  62.4073347  17.8727452  28.2266936
  60.9865138  18.2237109  27.8394317  59.7796259  22.0624693  42.0380531
  60.1879615  21.6207103  41.2935164  59.0573520  21.4877320  42.2914724
  56.1327329  16.9997299  39.4114088  56.9788524  17.4236713  39.5548737
  56.0725967  16.3430924  40.1052652  60.1025074  22.6225883  35.7932820
  59.4733936  22.7871597  35.0908888  59.7150736  23.0367493  36.5643784
  63.9814305  23.5580321  33.1477184  63.2965344  23.9379222  32.5974217
  64.0658155  24.1675648  33.8809132  59.2826774  14.6601668  41.0695262
  59.0387706  15.4143728  40.5329538  59.5586705  15.0387015  41.9042509
  61.2365237  21.2040280  39.7472528  61.4482132  21.8472040  39.0706909
  61.1894985  20.3702597  39.2794458  58.8391466  13.8158101  36.6509100
  57.9775945  14.1139354  36.9425837  58.8653901  14.0328500  35.7190132
  54.5921921  18.4823444  29.8672471  55.2945965  18.9344487  30.3346397
  54.2602550  17.8407263  30.4952364  53.0402283  17.0735200  44.2423680
  52.4100944  17.7551481  44.4759077  52.9338371  16.9618282  43.2976818
  62.3511065  24.0812236  37.9194885  63.1728509  23.6792423  37.6377567
  62.3473468  23.9780470  38.8711001  52.3183026  11.3755966  46.6048931
  51.9249971  10.8222165  47.2796575  53.1349166  11.6866545  46.9955449
  55.2350987  12.7913845  44.1969188  55.9760700  13.3920998  44.1173650
  55.4668910  12.0491483  43.6387230  57.4584162  25.9187953  44.0734918
  57.0148017  25.1324331  43.7555822  58.1201376  26.1067103  43.4078809
  59.5565401  26.1990753  42.1016319  59.5383876  27.0199634  41.6096588
  60.4785321  26.0744828  42.3266460  56.0138455  23.7134882  42.9439828
  56.5466792  22.9523170  42.7139135  55.4852536  23.4208534  43.6863982
  59.1808150   8.8194948  38.4733469  58.8372419   9.7096590  38.3972580
  59.5487112   8.6296606  37.6103054  59.1458432  18.8103559  26.9805904
  58.6305056  19.5808164  27.2194292  58.8735741  18.1368695  27.6038966
  56.7305543  13.6553260  32.0391143  55.8747140  13.2660111  31.8596781
  57.1432495  13.7345221  31.1790928  58.2604690  11.1899603  36.4382703
  57.7569486  11.1529739  35.6250508  58.5535297  12.0992346  36.4979359
  54.5047576  11.2738333  35.4448884  55.3700573  11.0781142  35.0854774
  54.5725085  11.0448685  36.3718241  64.1192707  21.5635914  28.9159078
  63.3422149  21.2247073  28.4714240  64.7984188  21.5688537  28.2414043
  58.9344736  16.6830651  28.8065686  58.6294871  16.9976801  29.6575829
  59.8875178  16.7612071  28.8493019  57.3791167  22.8420875  30.4558640
  56.8512529  22.1073634  30.1431877  56.8778670  23.6195551  30.2098608
  62.3584013  21.0369895  35.5725686  61.7007688  21.7269157  35.6605814
  63.1624413  21.4266327  35.9159672  52.1109895  13.5040541  32.8165251
  52.6853647  13.2815723  32.0838444  52.6980877  13.5729236  33.5693852
  61.1689472  19.3914268  33.6229628  61.6821354  20.0244260  34.1251337
  61.8190696  18.7915463  33.2572988  52.4379482  15.5345002  26.8361136
  51.6016794  15.8719689  27.1570411  52.2984252  15.3993982  25.8988273
  54.4132563  10.3781790  31.5440320  53.7596975  10.0630807  30.9196935
  54.3713037   9.7557530  32.2700143  55.5243768  20.6601085  23.4593613
  54.6170829  20.4290338  23.6584762  56.0214800  19.8638704  23.6467594
  58.4311846  29.3698592  26.3790299  57.7573545  29.6730289  26.9875257
  58.8177668  30.1727673  26.0295756  57.6470303  16.8663723  35.8687968
  56.7292864  17.0878670  35.7109656  58.0630447  16.9410034  35.0099675
  58.4305351  18.2655139  30.9990648  59.1777170  18.7776536  30.6897770
  58.6996940  17.9439192  31.8595042  56.7032001  20.7613680  27.9817603
  55.7943220  20.4772713  28.0790072  56.7327085  21.1812758  27.1220910
  61.9351268  24.3720269  31.7508770  61.4813596  23.5311179  31.8073961
  61.3045235  25.0081668  32.0883550  60.8784188  15.3012255  32.9809438
  60.1406945  14.7889642  33.3119680  61.1310962  14.8612637  32.1692715
  60.3784208  26.2096766  32.6858588  60.6707182  26.7701823  31.9670954
  60.8882828  26.5025327  33.4411747  55.2516895  18.3742300  34.0827398
  55.3065505  17.4216137  34.0069875  54.4408097  18.5301740  34.5668696
  56.4008089  22.3022424  25.3205681  55.9627519  21.5858282  24.8611319
  57.1418530  22.5298538  24.7590773  53.1909255  16.9919360  31.8417777
  52.3777121  17.2913531  32.2482969  53.6868249  16.5975049  32.5592259
  58.7883467  17.4561185  40.6732671  59.1432854  17.6832658  41.5327137
  59.4355598  17.7879561  40.0509926  64.5181204  20.5779621  31.3782000
  64.3799102  20.7681217  30.4503189  64.1617422  21.3399003  31.8350051
  52.6823330  14.5637716  37.4579012  53.3222709  14.4226475  36.7601975
  51.8500860  14.2772229  37.0817614  64.5450583  22.6456148  36.3893271
  64.9787090  22.5531437  37.2376325  65.2582164  22.6213648  35.7513287
  65.4066133  22.6879848  38.9226157  65.6002023  23.5925659  39.1685432
  65.3066751  22.2287267  39.7564742  57.0602444  12.5737739  41.4216484
  56.4130359  13.2727688  41.3280960  57.8303459  13.0073883  41.7892732
  60.4681241  22.8386591  44.4967037  60.3166748  22.6097143  43.5797121
  60.4585921  23.7957192  44.5098382  56.6303062  29.5378265  28.5937378
  56.8054817  29.0666308  29.4083001  55.9435850  30.1644031  28.8218639
  60.5219316  21.1606805  24.9137739  59.9048487  20.4353633  24.8170791
  60.0535805  21.9216165  24.5704813  62.1773448  25.8705714  42.5743519
  62.1185994  25.1864934  41.9074102  62.5792966  26.6124704  42.1224145
  52.3117862  15.3792229  24.0359043  51.4347329  15.2581030  23.6721290
  52.7875615  14.5878308  23.7837932  62.1790855  23.8345297  40.8057499
  61.2917634  23.4971219  40.9283898  62.7489406  23.1028329  41.0426264
  58.8078439  13.5413149  33.9255769  59.3047138  12.7883112  33.6056839
  58.0365420  13.5777466  33.3598978  66.6608196  19.2453515  35.5674060
  66.6498072  20.1278230  35.1967994  65.7925575  18.8925066  35.3728598
  58.1690692  28.3933584  39.9276901  58.8818664  29.0281049  39.8552802
  57.6780721  28.4897450  39.1116903  59.8908219  22.2984837  31.4994192
  58.9564498  22.4186299  31.3298897  60.0684888  21.3957303  31.2354202
  55.3913407  15.6830532  33.6527454  55.0211195  15.1301573  34.3408359
  55.8872500  15.0788666  33.1002454  63.2780771  18.1402156  32.0344227
  63.7441223  18.9730147  31.9604529  63.7288271  17.6747137  32.7389485
  61.3457002  24.4845977  29.0330379  61.6216846  24.3702572  29.9424253
  60.4761500  24.0863462  28.9942552  61.2497433  10.5082743  36.0735128
  60.3360513  10.7386970  36.2417335  61.6790535  10.5921187  36.9249160
  61.0203892  18.6972635  38.5735022  60.3675342  18.9448542  37.9187475
  61.3984272  17.8836773  38.2397499  57.9811066  28.7332328  32.6763192
  58.1633460  27.9153984  33.1390945  58.8044052  28.9500020  32.2388082
  58.3153231  27.6600513  29.9378241  58.8440998  27.1492968  29.3248403
  58.5781451  27.3443043  30.8023774  57.0691465  19.4392446  45.0601059
  56.3932102  19.3386575  45.7303434  57.8919099  19.2831660  45.5237056
  50.7878741  13.0934523  39.8980560  50.8520067  13.9549354  39.4857957
  50.7245861  12.4808525  39.1652918  60.6625122  25.5720631  45.1507329
  61.2065026  26.1850589  44.6562284  60.0811967  26.1300209  45.6674342
  58.9482635  28.6941349  36.2822357  58.8233774  27.8931089  35.7733303
  59.6061726  29.1887542  35.7936327  50.5690803  15.0490081  35.4599497
  49.8477389  15.6626049  35.3206971  51.3584059  15.5847846  35.3816143
  61.0117543  26.4950369  37.9101907  60.0647879  26.3755720  37.8380234
  61.3600316  25.6072867  37.9928169  53.3717117  12.3844508  41.7340149
  53.8951519  12.6306804  42.4966458  53.1529450  13.2164543  41.3143286
  51.8826221  14.9421152  29.9686752  52.2222293  15.4707073  29.2465360
  52.3298341  15.2801558  30.7445318  61.6198098  27.1131644  35.1971132
  62.5444646  26.9074505  35.0595583  61.4513402  26.8648045  36.1060474
  54.5769662  13.3258203  39.4189820  54.2366482  12.5266016  39.8210500
  53.8708668  13.6259914  38.8466653  55.2286134  10.4107515  37.8717143
  56.0512203   9.9367994  37.7496033  55.4724197  11.1897999  38.3715829
  53.8694368  13.4395774  28.1680044  54.5902731  13.8177027  27.6643761
  53.2459672  14.1584651  28.2715022  58.0125491  14.1440923  29.1038377
  58.2289105  15.0265561  28.8027205  57.5319558  13.7527136  28.3744019
  52.7524712  17.1026636  35.6809121  52.6069293  17.4166939  36.5733403
  52.2749916  17.7211536  35.1280020  54.6121095  14.0929184  35.7290011
  54.5982664  13.1970277  35.3922309  55.3293523  14.0999848  36.3628297
  56.4647226  14.5266524  37.7743138  56.2065004  15.4483595  37.7727469
  55.9332266  14.1296959  38.4643602  61.4093415  27.6317311  30.5533224
  61.5830292  27.0663734  29.8007076  61.9022306  28.4318206  30.3712714
  54.0157991  12.9743564  30.9977581  54.1373902  12.0460210  31.1968468
  53.7260034  12.9882250  30.0855896  56.8849182  10.6598475  34.1344301
  56.9070878  10.7237808  33.1796280  57.3017241   9.8202983  34.3284807
  67.2632806  20.3953734  32.1723523  67.7063952  19.6461059  31.7742647
  66.3859316  20.3863871  31.7897255  62.3968587  26.9484076  27.6530122
  63.0919492  27.5690768  27.8717437  62.7391737  26.0979427  27.9282500
  64.2960010  24.3983781  29.1817453  64.8211334  24.7371054  28.4566773
  64.2082363  23.4630797  28.9980587  55.9580059  28.3117855  41.3107329
  56.2667185  28.0667002  42.1830029  56.7555541  28.5164493  40.8226200
  53.4999071  14.4875562  45.2067514  53.5487226  15.3637684  44.8245283
  54.0421585  13.9452955  44.6339157  63.9853916  25.0316685  44.4868651
  63.1949460  25.0140824  43.9473150  63.7487271  25.5704979  45.2417687
  64.1051791  21.8809151  41.8001379  64.1549796  21.7159159  42.7416902
  63.9965715  21.0136410  41.4099260  61.3955554  17.8640079  43.1160686
  62.2965417  17.7246544  42.8244684  61.4703528  18.0294534  44.0558863
  55.7298359  15.2406934  41.9613872  54.8601669  15.5340500  41.6896461
  55.9657840  15.8247379  42.6821136  65.6069988  24.3006093  42.0443401
  65.3154797  24.6636073  42.8806862  64.9942120  23.5873101  41.8656733
  66.8065671  21.8658973  34.5645971  67.6412562  22.3048777  34.7283531
  66.9424799  21.3897626  33.7454217  63.8557177  19.4238707  40.5123459
  64.3311298  19.6166354  39.7042310  62.9322742  19.4797893  40.2666842
  58.4337393  11.4586551  39.4779293  58.9519337  12.1947578  39.1525781
  58.0792526  11.7650544  40.3126052  58.6849987   7.8786833  34.9980189
  58.9651741   7.2110023  35.6240616  59.4700594   8.0715929  34.4854853
  56.4883456  27.0545827  26.5605216  55.9157423  27.6736015  26.1075687
  57.0616249  27.6045189  27.0945137  62.5558846  16.3004467  38.7451764
  63.5076268  16.4002565  38.7663988  62.3862296  15.5082736  39.2549849
  60.5773225  13.3860051  38.9311165  59.9823157  13.6665063  38.2357654
  60.2922922  13.8753952  39.7027906  59.7080715  27.3382978  27.6913798
  60.6411389  27.2728539  27.8946673  59.6203928  28.1739244  27.2328330
  62.3368732  26.6548848  24.6517745  62.2582364  26.3208711  25.5453503
  63.1578399  27.1470616  24.6509218  65.0346923  19.5210587  37.8594064
  65.0023243  18.5826588  38.0453748  65.6447547  19.5994624  37.1259889
  56.8730254  18.3906640  23.9021268  57.8189359  18.2612848  23.9709686
  56.4944499  17.6521302  24.3790696  65.1841412  16.3121631  37.9052347
  64.6680460  15.5280087  37.7182276  66.0681360  15.9840347  38.0698867
  62.8452139  10.0562646  33.8648160  62.6476960   9.7477734  34.7491492
  63.4551844  10.7824285  33.9946090  68.9338770  18.7234457  37.5974552
  68.2071934  18.5890422  36.9891044  68.5186057  19.0311285  38.4031270
  56.7568947  22.4424386  45.3621925  57.6771956  22.6202985  45.5561972
  56.7218530  21.4980432  45.2101624  55.0573171  16.3156617  23.8376153
  54.1504627  16.0189729  23.9138867  55.3349152  16.0186435  22.9710439
  56.6735237  10.8593506  29.9920395  55.8635965  10.5140591  30.3675641
  57.3619654  10.5501050  30.5808006  58.6025785   9.9371553  31.6144691
  59.1556824  10.3567006  32.2734714  58.8395872   9.0107301  31.6567647
  54.6258885  15.9258627  47.3947455  54.5255611  16.8752984  47.3259546
  54.4080427  15.5976866  46.5223525  53.8271956  13.1743552  23.9788132
  54.6891120  13.4998450  24.2383950  54.0122300  12.3875048  23.4661198
  61.9804592  12.0472078  31.1223355  61.4003261  12.7056882  30.7401408
  61.7140525  11.2249423  30.7110773  60.4308159  11.4477136  33.3244676
  60.9307937  11.5593670  32.5158995  61.0743767  11.1438189  33.9645484
  54.4890155  19.3555766  46.2112517  54.0057236  20.1556126  46.4176406
  54.5751094  19.3663710  45.2579961  60.7629470  14.2072169  30.1779704
  59.8755325  14.4921819  29.9599898  61.1783459  14.0465932  29.3306981
  64.1144007  14.2318690  33.8934043  64.8904397  14.7215142  34.1658660
  63.3892141  14.6576744  34.3505912  66.5516565  14.9446309  34.9507984
  67.1461056  14.7042045  34.2401292  66.6243149  14.2253439  35.5781520
  59.9072684  23.9716843  24.2727724  60.6108534  24.1766846  24.8885379
  59.1835333  24.5393605  24.5376807  60.7370494  19.7226705  30.3929994
  60.6805696  20.1795256  29.5537626  61.2898837  18.9617389  30.2152837
  64.5475300  15.5116436  31.2180113  64.2912234  15.1113072  32.0488321
  63.9228168  16.2260230  31.0930253  68.8587638  18.2512510  33.7251405
  68.2987196  18.3205699  34.4982967  68.2531141  18.0753494  33.0050901
  61.8159381  24.4099372  26.3226184  62.6504985  23.9780571  26.1403659
  61.6543724  24.2381386  27.2503078  61.4705273  20.9131486  27.6882523
  61.4154077  20.7475757  26.7470967  60.8451329  21.6207519  27.8444713
  46.2597788  16.1499550  41.5143945  46.9056652  15.6398504  42.0031170
  46.0514940  16.8868232  42.0887371  58.7851181  23.2180398  47.0136086
  59.6542340  23.3921050  46.6522721  58.3057932  24.0374814  46.8911815
  54.7801399  10.4139595  27.2667841  54.7680069  11.3581435  27.4236112
  55.6724821  10.2309740  26.9727303  50.5995279  13.2967167  45.6118959
  51.4626741  12.9403972  45.8222284  50.0260690  12.9581062  46.2994364
  67.2533363  34.8796452  36.3542885  66.9151874  34.7637516  35.4663420
  68.1223131  34.4787617  36.3343891  63.1120178  36.7331928  32.3439776
  62.5485043  36.6421865  31.5756064  62.9972573  35.9131833  32.8242269
  67.7353146  36.0331303  42.3129091  67.7241786  35.6384102  41.4409594
  67.8973785  35.2997376  42.9062862  60.6584610  38.2283120  35.1823997
  61.4505902  37.8873944  34.7670296  60.8981260  38.3378095  36.1026150
  62.6175364  37.4892033  28.0541375  63.3906240  36.9421020  27.9154251
  62.9700763  38.3536282  28.2655837  64.4560407  38.8168415  41.2608275
  64.1650273  39.7214046  41.1454941  65.0917391  38.8584943  41.9752344
  65.3816614  36.1945264  37.8509634  65.9780186  35.9701286  37.1366597
  65.4391585  35.4530009  38.4535082  64.9541642  33.6484699  25.6859825
  65.2067163  33.1266220  24.9243288  64.0166201  33.4850844  25.7886509
  64.6737931  35.5512805  27.8884200  64.5574189  34.8757708  28.5565285
  64.7840191  35.0645179  27.0716353  67.0169472  35.0122952  31.5930889
  66.6527679  34.4853573  32.3043811  67.8736588  34.6221421  31.4197375
  66.6574959  30.0412852  26.5892238  66.8249361  30.9093088  26.9562709
  66.4672128  30.2040134  25.6653527  69.4150292  38.5029831  38.2558068
  69.1151015  39.4054870  38.1473876  69.0701351  38.2362014  39.1079221
  62.8662773  34.9543628  34.2894773  61.9413270  34.8219842  34.4972465
  63.1147187  35.7337847  34.7864715  66.6364180  32.4970509  27.5738905
  66.5163805  32.9427560  28.4124385  65.9416768  32.8455827  27.0152443
  60.2271584  34.5976901  35.1238562  60.3563966  34.8511380  36.0377974
  59.5469036  35.1904609  34.8043217  64.3971072  45.2674151  31.2229036
  64.3195101  46.2181976  31.3017517  63.7932715  44.9220024  31.8803962
  66.8888301  32.4402016  43.8790403  66.1121636  32.9995937  43.8693268
  67.5278865  32.9258799  44.4005273  65.1434674  35.2487470  43.4408370
  65.8849358  35.7872514  43.1643194  64.4371659  35.8753759  43.5979922
  66.9721083  32.3289217  39.4114088  67.8182279  32.7528631  39.5548737
  66.9119721  31.6722841  40.1052652  66.4946790  37.6892209  33.0582905
  66.9585135  37.9679912  32.2687528  66.2303588  36.7875654  32.8755996
  63.3870871  37.2363691  35.9962669  63.9572228  37.6650959  35.3580153
  63.9778983  36.9546275  36.6946854  65.4315676  33.8115361  29.8672471
  66.1339719  34.2636405  30.3346397  65.0996304  33.1699180  30.4952364
  63.8796038  32.4027118  44.2423680  63.2494698  33.0843399  44.4759077
  63.7732125  32.2910200  43.2976818  59.1741010  32.0698914  35.1689604
  58.3840064  32.3256443  34.6929715  59.6652257  32.8847252  35.2741645
  61.1255755  32.4343493  32.1273081  60.3286919  32.5462188  32.6456577
  60.8981348  32.7730146  31.2613971  66.9561423  38.9588197  40.0755595
  67.0205855  39.4208604  40.9113767  66.2472347  38.3285561  40.2037905
  66.6709441  40.6256304  29.9434576  66.5355115  41.4707840  30.3719424
  67.2119253  40.8275582  29.1800510  63.1576780  26.7047884  46.6048931
  62.7643726  26.1514082  47.2796575  63.9742921  27.0158462  46.9955449
  60.1238838  38.1431742  30.5162501  60.6363359  38.9374992  30.6668066
  60.7761551  37.4458033  30.4496102  61.9333723  41.2597498  32.5985254
  62.1100351  42.1815463  32.4106238  62.7290556  40.9455918  33.0279634
  66.0744741  28.1205763  44.1969188  66.8154455  28.7212916  44.1173650
  66.3062664  27.3783401  43.6387230  61.2186079  33.3062130  42.4747417
  61.1039594  32.4047387  42.7754516  60.3630597  33.5525827  42.1232234
  68.2977917  41.2479871  44.0734918  67.8541771  40.4616249  43.7555822
  68.9595131  41.4359021  43.4078809  63.0565038  42.7775672  38.5995596
  63.6072463  42.6492735  37.8272590  62.2176514  43.0770561  38.2490489
  66.8532209  39.0426800  42.9439828  67.3860546  38.2815088  42.7139135
  66.3246290  38.7500452  43.6863982  58.0887755  36.4720396  31.2922071
  58.9262977  36.8817405  31.0755779  58.2666022  35.5319839  31.2622265
  67.5699298  28.9845178  32.0391143  66.7140894  28.5952028  31.8596781
  67.9826250  29.0637139  31.1790928  69.0998445  26.5191521  36.4382703
  68.5963240  26.4821656  35.6250508  69.3929051  27.4284264  36.4979359
  65.3441330  26.6030251  35.4448884  66.2094327  26.4073059  35.0854774
  65.4118839  26.3740603  36.3718241  68.2184922  38.1712792  30.4558640
  67.6906283  37.4365552  30.1431877  67.7172425  38.9487469  30.2098608
  62.9503650  28.8332459  32.8165251  63.5247401  28.6107640  32.0838444
  63.5374632  28.9021153  33.5693852  63.2773237  30.8636920  26.8361136
  62.4410549  31.2011606  27.1570411  63.1378006  30.7285900  25.8988273
  65.2526317  25.7073708  31.5440320  64.5990730  25.3922725  30.9196935
  65.2106791  25.0849448  32.2700143  66.3637522  35.9893003  23.4593613
  65.4564584  35.7582256  23.6584762  66.8608554  35.1930622  23.6467594
  68.4864058  32.1955641  35.8687968  67.5686619  32.4170588  35.7109656
  68.9024201  32.2701952  35.0099675  67.5425756  36.0905598  27.9817603
  66.6336975  35.8064630  28.0790072  67.5720839  36.5104676  27.1220910
  58.1113926  33.8111112  31.9632805  57.9138326  33.2180472  31.2383871
  57.5560590  33.5063322  32.6808744  66.0910650  33.7034218  34.0827398
  66.1459259  32.7508055  34.0069875  65.2801852  33.8593657  34.5668696
  67.2401843  37.6314341  25.3205681  66.8021273  36.9150200  24.8611319
  67.9812284  37.8590456  24.7590773  64.0303009  32.3211278  31.8417777
  63.2170875  32.6205448  32.2482969  64.5262004  31.9266967  32.5592259
  66.1811587  42.3169035  33.7752042  66.1387766  42.5429881  32.8460574
  67.0974286  42.0832409  33.9237843  63.5217084  29.8929633  37.4579012
  64.1616464  29.7518393  36.7601975  62.6894615  29.6064147  37.0817614
  64.2977388  39.1932064  33.5714004  65.0917987  38.6982384  33.3696579
  63.5869081  38.6649927  33.2081710  69.1172233  41.5750159  37.9226372
  69.1709255  42.1441096  38.6904088  68.2487014  41.7452044  37.5580409
  60.6060152  33.3375146  29.6473757  59.6757740  33.2759601  29.8643719
  60.7017624  32.8151098  28.8510398  60.5245701  29.8629958  32.2351999
  60.7852518  30.7775292  32.1261159  61.3462873  29.3954401  32.3848611
  61.9970626  31.2767716  39.4050823  62.6693679  31.0685078  38.7563472
  61.1700413  31.0789802  38.9656055  67.8996198  27.9029656  41.4216484
  67.2524113  28.6019606  41.3280960  68.6697213  28.3365800  41.7892732
  68.0760332  35.7410421  39.4813304  69.0052392  35.8921581  39.3082271
  67.6551362  35.8294442  38.6261950  66.8748664  39.7661086  37.2511841
  66.7359750  39.3979870  38.1237779  66.0863260  40.2808725  37.0795799
  67.4696816  44.8670182  28.5937378  67.6448572  44.3958225  29.4083001
  66.7829604  45.4935948  28.8218639  68.4253879  39.1442689  34.6400679
  68.0903712  39.1043458  35.5358329  67.9257825  38.4787404  34.1671089
  62.3998123  34.5510319  40.1653260  62.2617921  33.8190557  40.7664799
  63.3103047  34.4619219  39.8837448  65.0280424  34.2630278  39.6536940
  65.7380042  33.6223470  39.6123558  64.9849732  34.5143173  40.5763121
  63.7409358  31.2495496  41.4732579  63.2046715  30.7986234  42.1254176
  63.1526066  31.3841405  40.7303044  62.0357901  48.0159545  35.3677238
  62.2754500  48.6478069  36.0456257  61.1927098  47.6647585  35.6542597
  63.1511617  30.7084147  24.0359043  62.2741083  30.5872948  23.6721290
  63.6269370  29.9170225  23.7837932  59.4748479  30.3851503  38.5585574
  59.3906668  29.7777173  37.8235984  58.6531186  30.8760522  38.5595070
  66.5485763  43.8238667  37.7718742  66.4755935  44.6293639  38.2838047
  66.1063156  44.0230633  36.9466763  66.3375543  43.0610438  31.2821564
  65.5543065  43.6032118  31.3759788  67.0368288  43.5784417  31.6815805
  66.2307162  31.0122450  33.6527454  65.8604949  30.4593490  34.3408359
  66.7266254  30.4080583  33.1002454  64.0596360  41.4719945  40.7482472
  64.7605820  42.1056428  40.9011866  63.5891475  41.8134677  39.9878111
  67.9085219  34.7684363  45.0601059  67.2325856  34.6678493  45.7303434
  68.7312853  34.6123577  45.5237056  59.6564078  41.0056300  37.6813574
  60.2417515  40.2599988  37.8141478  59.4588917  41.3160257  38.5650238
  62.5102734  44.0407547  32.6976017  61.8413109  44.5253675  32.2140057
  62.3715603  44.2876768  33.6119395  66.6508002  46.0751291  39.2958675
  67.2026310  46.2382912  40.0607760  66.9914196  46.6655729  38.6238700
  61.6272495  28.4226441  39.8980560  61.6913822  29.2841272  39.4857957
  61.5639616  27.8100442  39.1652918  61.1024768  30.4949573  43.5453594
  61.7296807  30.1126651  44.1591118  60.2452687  30.2763775  43.9109286
  57.8790311  32.3026002  29.4771949  58.1743752  31.3936681  29.4239002
  56.9778346  32.2813742  29.1552951  61.4084558  30.3781999  35.4599497
  60.6871143  30.9917967  35.3206971  62.1977813  30.9139764  35.3816143
  64.2110871  27.7136425  41.7340149  64.7345273  27.9598722  42.4966458
  63.9923204  28.5456460  41.3143286  59.6078152  29.9840100  29.6011274
  59.2790858  29.1037479  29.4186380  59.9617523  29.9287769  30.4887663
  62.7219975  30.2713070  29.9686752  63.0616048  30.7998991  29.2465360
  63.1692096  30.6093476  30.7445318  65.4163416  28.6550121  39.4189820
  65.0760237  27.8557934  39.8210500  64.7102423  28.9551831  38.8466653
  66.0679888  25.7399433  37.8717143  66.8905957  25.2659911  37.7496033
  66.3117952  26.5189917  38.3715829  64.7088123  28.7687691  28.1680044
  65.4296485  29.1468944  27.6643761  64.0853427  29.4876568  28.2715022
  68.8519245  29.4732840  29.1038377  69.0682860  30.3557478  28.8027205
  68.3713313  29.0819054  28.3744019  63.5918467  32.4318554  35.6809121
  63.4463048  32.7458857  36.5733403  63.1143670  33.0503454  35.1280020
  65.4514850  29.4221102  35.7290011  65.4376418  28.5262195  35.3922309
  66.1687278  29.4291765  36.3628297  67.3040980  29.8558442  37.7743138
  67.0458758  30.7775512  37.7727469  66.7726021  29.4588876  38.4643602
  58.0664129  34.9723898  38.6196782  57.5217597  35.7483706  38.7517057
  58.9443479  35.3194703  38.4615904  64.8551746  28.3035482  30.9977581
  64.9767657  27.3752128  31.1968468  64.5653788  28.3174168  30.0855896
  67.7242936  25.9890392  34.1344301  67.7464633  26.0529725  33.1796280
  68.1410995  25.1494901  34.3284807  58.8530151  34.0993794  41.5126939
  58.1111887  34.2476430  42.0991570  58.5322895  34.3602060  40.6493689
  66.7973814  43.6409773  41.3107329  67.1060940  43.3958919  42.1830029
  67.5949296  43.8456411  40.8226200  66.8194426  45.7947682  33.5412706
  66.3799416  45.3024061  34.2345563  67.5702543  45.2520650  33.3004781
  59.2986765  41.9859223  33.5437334  60.1244784  41.6862995  33.1635977
  58.9480817  41.2166845  33.9927123  64.2668298  41.3385691  35.6135008
  63.6448307  40.6756396  35.3137235  64.9373165  41.3646823  34.9308655
  57.4995370  39.9045549  34.5026268  56.6627278  39.4767724  34.3210269
  57.4719015  40.0977993  35.4397059  64.3392825  29.8167479  45.2067514
  64.3880981  30.6929602  44.8245283  64.8815339  29.2744872  44.6339157
  63.8281805  39.8889615  29.0893468  63.9769925  40.5725079  28.4360141
  64.6348248  39.8694705  29.6042924  66.5692114  30.5698852  41.9613872
  65.6995423  30.8632418  41.6896461  66.8051594  31.1539297  42.6821136
  61.5834438  35.9154792  30.0954537  61.3380480  35.0117122  30.2934747
  61.7530352  35.9171943  29.1534015  60.8530085  31.6483150  27.5940698
  60.1599330  31.7227505  26.9380734  60.6081837  30.8843493  28.1162215
  67.3277210  42.3837745  26.5605216  66.7551177  43.0027932  26.1075687
  67.9010004  42.9337107  27.0945137  67.7124009  33.7198558  23.9021268
  68.6583113  33.5904766  23.9709686  67.3338254  32.9813220  24.3790696
  67.5962701  37.7716304  45.3621925  68.5165711  37.9494903  45.5561972
  67.5612284  36.8272349  45.2101624  65.8966926  31.6448534  23.8376153
  64.9898381  31.3481647  23.9138867  66.1742907  31.3478352  22.9710439
  56.8144866  32.9654898  34.2875200  56.4947651  32.1120206  33.9949574
  56.2678294  33.1803476  35.0433167  60.5924774  35.6817339  38.0044706
  60.8110784  36.6134446  38.0232740  61.0050548  35.3225313  38.7899510
  67.5128992  26.1885424  29.9920395  66.7029720  25.8432509  30.3675641
  68.2013408  25.8792968  30.5808006  65.4652639  31.2550544  47.3947455
  65.3649366  32.2044901  47.3259546  65.2474181  30.9268783  46.5223525
  64.6665710  28.5035469  23.9788132  65.5284874  28.8290368  24.2383950
  64.8516055  27.7166965  23.4661198  65.3283909  34.6847683  46.2112517
  64.8450991  35.4848043  46.4176406  65.4144848  34.6955628  45.2579961
  58.5969869  36.5176063  34.1334336  58.5740557  36.6163750  33.1816219
  58.9070505  37.3641214  34.4551502  61.2557247  38.5752218  38.2480951
  62.2100500  38.5436160  38.1810882  61.0569770  38.1142842  39.0631176
  61.8456629  37.1453334  40.8151748  62.6649518  37.6397413  40.8386585
  62.1193436  36.2285302  40.7869316  59.6107475  44.1171837  35.2651148
  59.4761943  43.3572238  34.6989146  59.1939538  44.8412737  34.7979937
  62.7676601  45.0141154  35.4769591  62.6508985  45.9586587  35.3748281
  61.9469048  44.7114716  35.8655390  65.6195153  25.7431512  27.2667841
  65.6073823  26.6873352  27.4236112  66.5118575  25.5601658  26.9727303
  63.7931115  45.6669416  38.6925519  64.6958362  45.6993027  39.0092014
  63.5668485  44.7369867  38.7071855  65.5484717  44.4200403  35.3535598
  64.5980348  44.4202264  35.2399970  65.8517204  43.6733137  34.8371633
  61.4389034  28.6259085  45.6118959  62.3020496  28.2695890  45.8222284
  60.8654445  28.2872980  46.2994364  68.2972467  47.6521322  37.6004595
  68.5480506  48.5368332  37.8662171  68.8332016  47.4725924  36.8279687
  68.9507680  49.1403029  31.9632805  68.7532080  48.5472390  31.2383871
  68.3954344  48.8355240  32.6808744  65.5107511  50.8253225  34.1300550
  66.1978551  50.5114955  33.5421566  65.3555640  51.7294589  33.8567802
  65.0875488  48.9053818  36.4018017  65.1259587  48.3717409  37.1955135
  64.5815780  48.3789023  35.7828995  68.7184065  47.6317920  29.4771949
  69.0137506  46.7228598  29.4239002  67.8172101  47.6105660  29.1552951
  68.3389124  55.2337467  34.5026268  67.5021032  54.8059642  34.3210269
  68.3112770  55.4269911  35.4397059  67.6538621  48.2946815  34.2875200
  67.3341405  47.4412123  33.9949574  67.1072049  48.5095393  35.0433167
  67.5226881  51.9149727  36.2568321  66.8290352  51.5003680  35.7438276
  68.2699872  51.9570263  35.6601740  67.9385297  46.8083385  41.5143945
  68.5844161  46.2982339  42.0031170  67.7302449  47.5452067  42.0887371
  53.5577318   6.9444356  17.9474343  53.4801348   7.8952181  18.0262823
  52.9538962   6.5990228  18.6049269  51.1964148   9.6929750  22.0922545
  51.4360746  10.3248274  22.7701563  50.3533345   9.3417790  22.3787904
  51.6708980   5.7177752  19.4221323  51.0019356   6.2023880  18.9385363
  51.5321850   5.9646973  20.3364702  55.8114249   7.7521496  26.0203982
  56.3632557   7.9153117  26.7853067  56.1520442   8.3425934  25.3484006
  55.9800672   7.4717887  20.2658013  55.5405663   6.9794266  20.9590869
  56.7308789   6.9290855  20.0250088  48.7713722   5.7942042  21.9896455
  48.6368190   5.0342443  21.4234453  48.3545784   6.5182942  21.5225244
  51.9282848   6.6911359  22.2014898  51.8115232   7.6356792  22.0993588
  51.1075294   6.3884921  22.5900697  52.9537362   7.3439621  25.4170826
  53.8564609   7.3763231  25.7337321  52.7274732   6.4140072  25.4317162
  67.2533364  11.8858574  23.0788192  66.9151875  11.7699639  22.1908727
  68.1223132  11.4849739  23.0589198  63.1120180  13.7394051  19.0685083
  62.5485045  13.6483988  18.3001371  62.9972575  12.9193955  19.5487575
  67.7353147  13.0393426  29.0374397  67.7241788  12.6446224  28.1654901
  67.8973786  12.3059499  29.6308169  60.6584612  15.2345242  21.9069303
  61.4505903  14.8936067  21.4915603  60.8981262  15.3440217  22.8271457
  62.6175365  14.4954156  14.7786682  63.3906241  13.9483143  14.6399558
  62.9700764  15.3598405  14.9901143  64.4560408  15.8230538  27.9853581
  64.1650274  16.7276169  27.8700248  65.0917392  15.8647065  28.6997651
  65.3816615  13.2007386  24.5754941  65.9780187  12.9763409  23.8611904
  65.4391586  12.4592132  25.1780389  69.4150293  15.5091953  24.9803375
  69.1151016  16.4116992  24.8719182  69.0701353  15.2424137  25.8324528
  62.8662775  11.9605750  21.0140079  61.9413271  11.8281964  21.2217771
  63.1147188  12.7399969  21.5110022  60.2271586  11.6039024  21.8483869
  60.3563967  11.8573503  22.7623280  59.5469037  12.1966732  21.5288524
  64.3971073  22.2736274  17.9474343  64.3195103  23.2244099  18.0262823
  63.7932717  21.9282146  18.6049269  65.1434675  12.2549592  30.1653677
  65.8849359  12.7934636  29.8888500  64.4371660  12.8815881  30.3225228
  66.4946791  14.6954332  19.7828212  66.9585137  14.9742035  18.9932835
  66.2303589  13.7937776  19.6001303  63.3870872  14.2425813  22.7207975
  63.9572229  14.6713082  22.0825460  63.9778984  13.9608398  23.4192161
  63.8796039   9.4089241  30.9668987  63.2494699  10.0905521  31.2004383
  63.7732127   9.2972322  30.0222125  59.1741011   9.0761037  21.8934911
  58.3840065   9.3318565  21.4175021  59.6652259   9.8909375  21.9986951
  61.1255757   9.4405616  18.8518387  60.3286920   9.5524310  19.3701883
  60.8981349   9.7792268  17.9859278  66.9561424  15.9650319  26.8000902
  67.0205857  16.4270726  27.6359074  66.2472348  15.3347684  26.9283212
  57.4578714   9.3291527  24.3249902  57.7086753  10.2138537  24.5907478
  57.9938263   9.1496129  23.5524993  66.6709442  17.6318427  16.6679882
  66.5355117  18.4769962  17.0964730  67.2119254  17.8337704  15.9045816
  60.1238839  15.1493865  17.2407808  60.6363360  15.9437115  17.3913372
  60.7761552  14.4520155  17.1741409  61.9333724  18.2659621  19.3230561
  62.1100352  19.1877586  19.1351545  62.7290557  17.9518040  19.7524940
  61.2186080  10.3124253  29.1992724  61.1039596   9.4109510  29.4999823
  60.3630598  10.5587950  28.8477540  68.2977918  18.2541993  30.7980225
  67.8541772  17.4678372  30.4801129  68.9595132  18.4421144  30.1324115
  63.0565039  19.7837795  25.3240903  63.6072465  19.6554858  24.5517897
  62.2176515  20.0832684  24.9735796  66.8532210  16.0488923  29.6685134
  67.3860547  15.2877211  29.4384442  66.3246292  15.7562574  30.4109289
  58.0887756  13.4782519  18.0167378  58.9262978  13.8879527  17.8001086
  58.2666024  12.5381961  17.9867572  58.1113927  10.8173234  18.6878111
  57.9138327  10.2242595  17.9629178  57.5560591  10.5125444  19.4054050
  66.0910651  10.7096341  20.8072705  66.1459261   9.7570177  20.7315181
  65.2801853  10.8655780  21.2914003  64.0303011   9.3273400  18.5663084
  63.2170876   9.6267571  18.9728276  64.5262005   8.9329089  19.2837566
  66.1811589  19.3231157  20.4997348  66.1387767  19.5492004  19.5705880
  67.0974287  19.0894532  20.6483149  64.2977389  16.1994186  20.2959311
  65.0917988  15.7044507  20.0941886  63.5869082  15.6712050  19.9327016
  69.1172234  18.5812282  24.6471679  69.1709256  19.1503218  25.4149394
  68.2487015  18.7514167  24.2825716  60.6060153  10.3437268  16.3719064
  59.6757741  10.2821724  16.5889026  60.7017625   9.8213221  15.5755705
  68.0760334  12.7472544  26.2058610  69.0052394  12.8983704  26.0327578
  67.6551364  12.8356565  25.3507257  66.8748665  16.7723208  23.9757148
  66.7359751  16.4041993  24.8483086  66.0863262  17.2870848  23.8041106
  67.4696817  21.8732305  15.3182685  67.6448573  21.4020348  16.1328307
  66.7829605  22.4998071  15.5463945  68.4253881  16.1504811  21.3645986
  68.0903713  16.1105581  22.2603636  67.9257826  15.4849527  20.8916396
  62.3998125  11.5572441  26.8898567  62.2617922  10.8252680  27.4910106
  63.3103048  11.4681341  26.6082755  65.0280425  11.2692400  26.3782247
  65.7380044  10.6285593  26.3368865  64.9849733  11.5205295  27.3008427
  62.0357903  25.0221668  22.0922545  62.2754501  25.6540192  22.7701563
  61.1927099  24.6709708  22.3787904  54.6713758  12.5023429  20.8545857
  55.3584798  12.1885160  20.2666872  54.5161887  13.4064794  20.5813108
  66.5485765  20.8300790  24.4964049  66.4755936  21.6355762  25.0083353
  66.1063158  21.0292756  23.6712070  66.3375544  20.0672560  18.0066870
  65.5543066  20.6094240  18.1005095  67.0368289  20.5846540  18.4061111
  64.0596362  18.4782068  27.4727778  64.7605821  19.1118551  27.6257172
  63.5891477  18.8196799  26.7123417  67.9085221  11.7746486  31.7846366
  67.2325858  11.6740615  32.4548741  68.7312854  11.6185700  32.2482363
  59.6564080  18.0118423  24.4058881  60.2417516  17.2662111  24.5386785
  59.4588918  18.3222379  25.2895545  62.5102735  21.0469670  19.4221323
  61.8413110  21.5315798  18.9385363  62.3715605  21.2938890  20.3364702
  54.2481734  10.5824023  23.1263324  54.2865834  10.0487614  23.9200442
  53.7422027  10.0559228  22.5074301  66.6508003  23.0813414  26.0203982
  67.2026311  23.2445035  26.7853067  66.9914197  23.6717851  25.3484006
  57.8790312   9.3088125  16.2017255  58.1743753   8.3998803  16.1484309
  56.9778348   9.2875864  15.8798258  63.5918468   9.4380676  22.4054428
  63.4463049   9.7520979  23.2978709  63.1143672  10.0565577  21.8525327
  58.0664130  11.9786021  25.3442089  57.5217598  12.7545829  25.4762363
  58.9443480  12.3256825  25.1861211  58.8530152  11.1055917  28.2372246
  58.1111888  11.2538552  28.8236876  58.5322896  11.3664183  27.3738995
  66.7973815  20.6471895  28.0352636  67.1060941  20.4021042  28.9075336
  67.5949297  20.8518534  27.5471506  66.8194427  22.8009805  20.2658013
  66.3799417  22.3086183  20.9590869  67.5702544  22.2582772  20.0250088
  59.2986766  18.9921346  20.2682641  60.1244786  18.6925117  19.8881284
  58.9480818  18.2228968  20.7172429  64.2668299  18.3447814  22.3380314
  63.6448308  17.6818519  22.0382542  64.9373166  18.3708946  21.6553962
  57.4995371  16.9107672  21.2271574  56.6627279  16.4829846  21.0455575
  57.4719016  17.1040115  22.1642365  63.8281806  16.8951737  15.8138775
  63.9769926  17.5787202  15.1605447  64.6348249  16.8756827  16.3288230
  61.5834439  12.9216915  16.8199844  61.3380481  12.0179245  17.0180054
  61.7530353  12.9234065  15.8779322  67.5962702  14.7778427  32.0867232
  68.5165712  14.9557026  32.2807278  67.5612285  13.8334472  31.9346931
  56.8144867   9.9717020  21.0120506  56.4947652   9.1182328  20.7194880
  56.2678296  10.1865598  21.7678474  60.5924775  12.6879461  24.7290013
  60.8110785  13.6196569  24.7478047  61.0050549  12.3287436  25.5144817
  56.6833127  13.5919932  22.9813628  55.9896599  13.1773884  22.4683582
  57.4306118  13.6340468  22.3847047  65.3283910  11.6909806  32.9357823
  64.8450992  12.4910166  33.1421712  65.4144849  11.7017751  31.9825267
  58.5969870  13.5238185  20.8579643  58.5740558  13.6225873  19.9061526
  58.9070506  14.3703336  21.1796809  61.2557248  15.5814340  24.9726257
  62.2100501  15.5498283  24.9056189  61.0569771  15.1204964  25.7876483
  61.8456630  14.1515457  27.5397055  62.6649519  14.6459535  27.5631892
  62.1193438  13.2347425  27.5114622  59.6107477  21.1233960  21.9896455
  59.4761945  20.3634361  21.4234453  59.1939539  21.8474860  21.5225244
  62.7676602  22.0203277  22.2014898  62.6508987  22.9648709  22.0993588
  61.9469049  21.7176839  22.5900697  57.0991544   8.4853590  28.2389252
  57.7450408   7.9752544  28.7276477  56.8908695   9.2222272  28.8132677
  63.7931117  22.6731539  25.4170826  64.6958363  22.7055149  25.7337321
  63.5668487  21.7431990  25.4317162  65.5484719  21.4262525  22.0780905
  64.5980350  21.4264387  21.9645277  65.8517205  20.6795260  21.5616939
  68.2972469  24.6583445  24.3249902  68.5480507  25.5430455  24.5907478
  68.8332017  24.4788046  23.5524993  68.9507682  26.1465152  18.6878111
  68.7532081  25.5534513  17.9629178  68.3954346  25.8417362  19.4054050
  65.5107513  27.8315347  20.8545857  66.1978553  27.5177077  20.2666872
  65.3555641  28.7356712  20.5813108  65.0875489  25.9115941  23.1263324
  65.1259588  25.3779531  23.9200442  64.5815782  25.3851146  22.5074301
  68.7184066  24.6380043  16.2017255  69.0137508  23.7290721  16.1484309
  67.8172102  24.6167782  15.8798258  68.3389125  32.2399590  21.2271574
  67.5021034  31.8121764  21.0455575  68.3112771  32.4332033  22.1642365
  67.6538622  25.3008938  21.0120506  67.3341406  24.4474246  20.7194880
  67.1072050  25.5157516  21.7678474  67.5226882  28.9211849  22.9813628
  66.8290353  28.5065802  22.4683582  68.2699873  28.9632386  22.3847047
  67.9385299  23.8145508  28.2389252  68.5844162  23.3044462  28.7276477
  67.7302450  24.5514190  28.8132677   5.4081127  34.9269025  62.9690744
   6.0459537  34.8075773  62.2654084   5.2901970  35.8749869  63.0278696
   2.2170833  34.8796453  62.9052269   1.8789345  34.7637518  62.0172804
   3.0860601  34.4787619  62.8853275   3.6557208  40.4002898  54.2063625
   3.0045187  40.9856978  53.8197638   4.4501570  40.9309092  54.2658662
   4.9622395  32.6520479  60.0443952   5.7485485  32.2339902  59.6934369
   5.2261100  33.5566571  60.2125601   5.1332473  38.0893329  54.7432609
   4.4978306  38.1627956  55.4553514   4.8029879  38.6786928  54.0651688
  10.3630823  32.5895712  60.9476931  11.0955994  32.0194929  61.1814760
   9.6070178  32.2017313  61.3883436   1.9806942  35.0122954  58.1440273
   1.6165149  34.4853575  58.8553195   2.8374058  34.6221423  57.9706759
   1.6212429  30.0412854  53.1401622   1.7886832  30.9093090  53.5072093
   1.4309598  30.2040135  52.2162911   7.7784906  31.0212373  62.4864889
   6.8701784  30.9527781  62.1923650   7.7272502  31.4984318  63.3146715
   1.6001650  32.4970511  54.1248288   1.4801275  32.9427562  54.9633769
   0.9054238  32.8455829  53.5661827   7.2986716  32.9691984  54.9528623
   8.2104572  33.2019371  54.7776320   6.7896363  33.5529028  54.3903701
   5.9056299  37.9517803  62.3442204   5.2765161  38.1163517  61.6418272
   5.5181961  38.3659412  63.1153168   9.7845530  38.8872241  59.6986568
   9.0996569  39.2671142  59.1483601   9.8689380  39.4967567  60.4318516
   7.0396462  36.5332200  66.2981911   7.2513357  37.1763959  65.6216292
   6.9926210  35.6994516  65.8303841   1.4584260  37.6892211  59.6092289
   1.9222606  37.9679914  58.8196912   1.1941059  36.7875655  59.4265380
   8.1542290  39.4104155  64.4704269   8.9759734  39.0084342  64.1886950
   8.1504693  39.3072389  65.4220384  16.2448283  35.7542903  60.8189240
  15.4911991  35.1850302  60.6633245  16.3795824  35.7205568  61.7659875
   1.6346911  40.6256306  56.4943959   1.4992586  41.4707842  56.9228807
   2.1756724  40.8275583  55.7309893   4.9489657  34.1395479  53.5315288
   4.4336281  34.9100083  53.7703675   4.6766966  33.4660615  54.1548349
   2.5336768  28.9845180  58.5900526   1.6778365  28.5952030  58.4106165
   2.9463720  29.0637140  57.7300312   9.9223932  36.8927833  55.4668461
   9.1453374  36.5538993  55.0223624  10.6015413  36.8980457  54.7923427
   4.7375961  32.0122571  55.3575069   4.4326096  32.3268720  56.2085212
   5.6906403  32.0903991  55.4002402   3.1822392  38.1712794  57.0068023
   2.6543754  37.4365554  56.6941261   2.6809895  38.9487471  56.7607992
   8.1615238  36.3661815  62.1235069   7.5038913  37.0561076  62.2115198
   8.9655638  36.7558247  62.4669056   6.9720697  34.7206187  60.1739011
   7.4852579  35.3536179  60.6760721   7.6221921  34.1207383  59.8082371
   4.2343072  44.6990512  52.9299682   3.5604770  45.0022208  53.5384640
   4.6208893  45.5019592  52.5805139   3.4501528  32.1955643  62.4197352
   2.5324090  32.4170590  62.2619040   3.8661672  32.2701953  61.5609059
   4.2336576  33.5947059  57.5500032   4.9808395  34.1068456  57.2407154
   4.5028165  33.2731111  58.4104426   2.5063226  36.0905599  54.5326986
   1.5974445  35.8064632  54.6299456   2.5358310  36.5104678  53.6730293
   7.7382493  39.7012189  58.3018154   7.2844821  38.8603099  58.3583344
   7.1076460  40.3373587  58.6392934   6.6815413  30.6304175  59.5318821
   5.9438170  30.1181561  59.8629064   6.9342187  30.1904556  58.7202098
   6.1815433  41.5388686  59.2367972   6.4738407  42.0993743  58.5180338
   6.6914053  41.8317247  59.9921131   2.2039314  37.6314343  51.8715065
   1.7658744  36.9150202  51.4120702   2.9449755  37.8590458  51.3100156
  10.3212429  35.9071540  57.9291383  10.1830327  36.0973136  57.0012573
   9.9648647  36.6690923  58.3859435  10.3481808  37.9748067  62.9402655
  10.7818315  37.8823356  63.7885709  11.0613389  37.9505568  62.3022671
  11.2097358  38.0171768  65.4735540  11.4033248  38.9217578  65.7194815
  11.1097976  37.5579187  66.3074125   2.4334287  44.8670184  55.1446762
   2.6086042  44.3958227  55.9592384   1.7467075  45.4935950  55.3728022
   3.3891350  39.1442690  61.1910063   3.0541182  39.1043460  62.0867713
   2.8895296  38.4787406  60.7180473   6.3250541  36.4898725  51.4647122
   5.7079712  35.7645553  51.3680175   5.8567030  37.2508085  51.1214197
   1.3013013  43.0610439  57.8330947   0.5180535  43.6032119  57.9269172
   2.0005759  43.5784419  58.2325188   4.6109664  28.8705069  60.4765153
   5.1078363  28.1175031  60.1566223   3.8396645  28.9069385  59.9108362
  12.4639421  34.5745434  62.1183444  12.4529297  35.4570150  61.7477377
  11.5956800  34.2216985  61.9237981   5.6939444  37.6276756  58.0503576
   4.7595723  37.7478218  57.8808280   5.8716113  36.7249223  57.7863586
   9.0811996  33.4694075  58.5853610   9.5472448  34.3022067  58.5113913
   9.5319496  33.0039057  59.2898869   7.1488227  39.8137897  55.5839762
   7.4248071  39.6994491  56.4933636   6.2792725  39.4155381  55.5451935
   6.8235117  34.0264554  65.1244406   6.1706567  34.2740462  64.4696858
   7.2015497  33.2128692  64.7906883   3.7842291  44.0624247  59.2272576
   3.9664685  43.2445903  59.6900328   4.6075277  44.2791940  58.7897466
   4.1184456  42.9892433  56.4887624   4.6472223  42.4784887  55.8757786
   4.3812676  42.6734963  57.3533157   3.8195202  41.6195005  60.6615643
   3.6720164  40.6911712  60.8423213   4.6448695  41.6415095  60.1772718
   7.4229324  42.4423563  61.7480516   8.3475871  42.2366425  61.6104967
   7.2544627  42.1939964  62.6569857   3.8156716  29.4732842  55.6547760
   4.0320330  30.3557480  55.3536588   3.3350783  29.0819056  54.9253402
   7.2124640  42.9609231  57.1042607   7.3861517  42.3955653  56.3516460
   7.7053531  43.7610126  56.9222097  13.0664031  35.7245654  58.7232907
  13.5095177  34.9752979  58.3252030  12.1890541  35.7155790  58.3406639
   8.1999812  42.2775995  54.2039506   8.8950717  42.8982688  54.4226820
   8.5422962  41.4271346  54.4791883  10.0991235  39.7275701  55.7326836
  10.6242559  40.0662973  55.0076156  10.0113588  38.7922716  55.5489971
  12.6096896  37.1950892  61.1155355  13.4443787  37.6340696  61.2792915
  12.7456024  36.7189545  60.2963600   2.2914681  42.3837747  53.1114599
   1.7188648  43.0027934  52.6585071   2.8647474  42.9337109  53.6454521
   5.5111940  42.6674897  54.2423181   6.4442614  42.6020459  54.4456057
   5.4235153  43.5031164  53.7837714   8.1399957  41.9840767  51.2027129
   8.0613589  41.6500631  52.0962887   8.9609624  42.4762535  51.2018601
  10.8378148  34.8502507  64.4103448  10.8054468  33.9118507  64.5963131
  11.4478772  34.9286543  63.6769272   2.6761479  33.7198560  50.4530652
   3.6220584  33.5904768  50.5219070   2.2975724  32.9813221  50.9300080
  10.9872637  31.6413550  64.4561731  10.4711685  30.8572007  64.2691660
  11.8712585  31.3132267  64.6208250  16.6554698  35.9118513  63.5509484
  17.3858087  35.6503802  64.1117188  16.0461644  35.1747235  63.5911552
  14.7369995  34.0526376  64.1483936  14.0103159  33.9182341  63.5400427
  14.3217282  34.3603205  64.9540654   2.4766462  26.1885426  56.5429778
   1.6667190  25.8432511  56.9185024   3.1650879  25.8792969  57.1317390
   4.4057010  25.2663473  58.1654075   4.9588049  25.6858926  58.8244098
   4.6427097  24.3399221  58.2077031   7.7835817  27.3763998  57.6732739
   7.2034486  28.0348802  57.2910791   7.5171750  26.5541342  57.2620157
   6.2339384  26.7769055  59.8754059   6.7339162  26.8885590  59.0668378
   6.8774992  26.4730108  60.5154868   6.5660695  29.5364088  56.7289087
   5.6786550  29.8213739  56.5109282   6.9814685  29.3757851  55.8816364
   9.9175232  29.5610609  60.4443427  10.6935622  30.0507061  60.7168043
   9.1923366  29.9868663  60.9015296  12.3547790  30.2738228  61.5017367
  12.9492281  30.0333964  60.7910675  12.4274374  29.5545359  62.1290903
   5.7103909  39.3008763  50.8237107   6.4139759  39.5058765  51.4394763
   4.9866558  39.8685525  51.0886191   6.5401719  35.0518624  56.9439377
   6.4836921  35.5087175  56.1047010   7.0930062  34.2909309  56.7662220
  10.3506525  30.8408356  57.7689497  10.0943459  30.4404992  58.5997705
   9.7259393  31.5552150  57.6439636  14.6618863  33.5804429  60.2760788
  14.1018421  33.6497618  61.0492350  14.0562366  33.4045414  59.5560285
   7.6190606  39.7391292  52.8735567   8.4536210  39.3072490  52.6913042
   7.4574949  39.5673306  53.8012462   7.2736499  36.2423405  54.2391907
   7.2185302  36.0767677  53.2980351   6.6482554  36.9499438  54.3954096
   0.5832624  25.7431514  53.8177225   0.5711294  26.6873354  53.9745496
   1.4756046  25.5601660  53.5236686  16.2474881  50.2560943  62.9690744
  16.8853291  50.1367690  62.2654084  16.1295724  51.2041787  63.0278696
  13.0564588  50.2088371  62.9052269  12.7183099  50.0929436  62.0172804
  13.9254356  49.8079536  62.8853275   8.9151403  52.0623848  58.8949160
   8.3516269  51.9713784  58.1265448   8.8003798  51.2423752  59.3751652
  14.4950962  55.7294815  54.2063625  13.8438942  56.3148896  53.8197638
  15.2895325  56.2601010  54.2658662   8.4206589  52.8183952  54.6050759
   9.1937465  52.2712939  54.4663635   8.7731988  53.6828202  54.8165220
  10.7572867  48.9776619  52.2369209  11.0098388  48.4558140  51.4752672
   9.8197426  48.8142764  52.3395893  15.8016150  47.9812397  60.0443952
  16.5879239  47.5631820  59.6934369  16.0654854  48.8858489  60.2125601
  15.9726227  53.4185247  54.7432609  15.3372060  53.4919874  55.4553514
  15.6423634  54.0078846  54.0651688  21.2024577  47.9187630  60.9476931
  21.9349749  47.3486847  61.1814760  20.4463933  47.5309231  61.3883436
  10.4769156  50.8804724  54.4393584  10.3605414  50.2049628  55.1074668
  10.5871416  50.3937098  53.6225737  12.8200697  50.3414872  58.1440273
  12.4558904  49.8145493  58.8553195  13.6767813  49.9513341  57.9706759
  18.7249997  41.6309204  65.4071539  18.3933322  42.5004615  65.1832754
  18.1295611  41.3145488  66.0865570  12.4606184  45.3704771  53.1401622
  12.6280586  46.2385008  53.5072093  12.2703353  45.5332053  52.2162911
  18.6178661  46.3504290  62.4864889  17.7095538  46.2819699  62.1923650
  18.5666256  46.8276235  63.3146715  12.4395405  47.8262429  54.1248288
  12.3195030  48.2719480  54.9633769  11.7447993  48.1747746  53.5661827
  20.4840307  44.5520729  64.2642763  19.8414687  44.8453262  63.6182558
  19.9795236  44.4373649  65.0695960  18.1380471  48.2983902  54.9528623
  19.0498327  48.5311289  54.7776320  17.6290118  48.8820946  54.3903701
  16.7450053  53.2809720  62.3442204  16.1158916  53.4455435  61.6418272
  16.3575715  53.6951330  63.1153168  20.6239285  54.2164158  59.6986568
  19.9390323  54.5963060  59.1483601  20.7083134  54.8259485  60.4318516
  15.9251754  45.3185505  67.6204646  15.6812686  46.0727565  67.0838921
  16.2011684  45.6970853  68.4551893  17.8790217  51.8624117  66.2981911
  18.0907112  52.5055877  65.6216292  17.8319965  51.0286434  65.8303841
  15.4816446  44.4741938  63.2018483  14.6200925  44.7723191  63.4935221
  15.5078880  44.6912337  62.2699516  12.2978015  53.0184128  59.6092289
  12.7616360  53.2971831  58.8196912  12.0334813  52.1167573  59.4265380
  11.2346901  49.1407281  56.4181854  11.9370944  49.5928325  56.8855781
  10.9027530  48.4991100  57.0461747  18.9936045  54.7396073  64.4704269
  19.8153488  54.3376260  64.1886950  18.9898447  54.6364307  65.4220384
   6.9286980  47.7635413  58.6782464   6.1318144  47.8754107  59.1965960
   6.7012573  48.1022065  57.8123355  27.0842038  51.0834821  60.8189240
  26.3305746  50.5142219  60.6633245  27.2189579  51.0497486  61.7659875
  12.4740666  55.9548223  56.4943959  12.3386340  56.7999759  56.9228807
  13.0150478  56.1567501  55.7309893  15.8233129  39.4778785  65.0242853
  15.4797399  40.3680427  64.9481963  16.1912092  39.2880443  64.1612438
  15.7883412  49.4687396  53.5315288  15.2730035  50.2392001  53.7703675
  15.5160720  48.7952533  54.1548349  13.3730523  44.3137097  58.5900526
  12.5172119  43.9243948  58.4106165  13.7857475  44.3929058  57.7300312
  14.9029670  41.8483441  62.9892086  14.3994465  41.8113576  62.1759891
  15.1960276  42.7576183  63.0488743  11.1472555  41.9322170  61.9958268
  12.0125552  41.7364979  61.6364157  11.2150064  41.7032522  62.9227625
  20.7617686  52.2219751  55.4668461  19.9847129  51.8830911  55.0223624
  21.4409167  52.2272374  54.7923427  15.5769715  47.3414489  55.3575069
  15.2719851  47.6560638  56.2085212  16.5300157  47.4195908  55.4002402
  14.0216147  53.5004712  57.0068023  13.4937509  52.7657471  56.6941261
  13.5203650  54.2779388  56.7607992  19.0008993  51.6953732  62.1235069
  18.3432667  52.3852994  62.2115198  19.8049392  52.0850164  62.4669056
   8.7534875  44.1624378  59.3674635   9.3278626  43.9399560  58.6347828
   9.3405857  44.2313073  60.1203236  17.8114452  50.0498105  60.1739011
  18.3246334  50.6828097  60.6760721  18.4615676  49.4499301  59.8082371
   9.0804462  46.1928839  53.3870520   8.2441774  46.5303526  53.7079795
   8.9409231  46.0577819  52.4497657  11.0557542  41.0365627  58.0949704
  10.4021955  40.7214644  57.4706319  11.0138016  40.4141368  58.8209527
  12.1668747  51.3184922  50.0102996  11.2595809  51.0874176  50.2094145
  12.6639779  50.5222541  50.1976978  15.0736826  60.0282429  52.9299682
  14.3998525  60.3314126  53.5384640  15.4602648  60.8311510  52.5805139
  14.2895283  47.5247561  62.4197352  13.3717844  47.7462508  62.2619040
  14.7055426  47.5993871  61.5609059  15.0730330  48.9238976  57.5500032
  15.8202149  49.4360373  57.2407154  15.3421920  48.6023029  58.4104426
  13.3456981  51.4197517  54.5326986  12.4368200  51.1356550  54.6299456
  13.3752064  51.8396596  53.6730293  18.5776248  55.0304107  58.3018154
  18.1238575  54.1895016  58.3583344  17.9470215  55.6665505  58.6392934
  17.5209168  45.9596093  59.5318821  16.7831924  45.4473479  59.8629064
  17.7735941  45.5196474  58.7202098  17.0209187  56.8680603  59.2367972
  17.3132162  57.4285660  58.5180338  17.5307808  57.1609164  59.9921131
  17.6220795  38.7372345  60.1260591  17.9279672  37.8769708  59.8386506
  18.3473400  39.3289965  59.9259584  11.8941875  49.0326138  60.6336782
  11.9490484  48.0799974  60.5579258  11.0833077  49.1885577  61.1178080
  13.0433068  52.9606261  51.8715065  12.6052498  52.2442120  51.4120702
  13.7843509  53.1882375  51.3100156   9.8334235  47.6503197  58.3927161
   9.0202100  47.9497368  58.7992353  10.3293229  47.2558886  59.1101643
  21.1606183  51.2363458  57.9291383  21.0224082  51.4265054  57.0012573
  20.8042402  51.9982841  58.3859435   9.3248309  45.2221553  64.0088395
   9.9647689  45.0810312  63.3111359   8.4925840  44.9356066  63.6326997
  21.1875563  53.3039985  62.9402655  21.6212069  53.2115274  63.7885709
  21.9007143  53.2797485  62.3022671   6.4091377  48.6667065  56.1983141
   5.4788965  48.6051521  56.4153103   6.5048849  48.1443018  55.4019782
   6.3276926  45.1921878  58.7861382   6.5883743  46.1067211  58.6770543
   7.1494098  44.7246320  58.9357995  22.0491112  53.3463685  65.4735540
  22.2427002  54.2509496  65.7194815  21.9491730  52.8871104  66.3074125
  13.7027423  43.2321576  67.9725868  13.0555338  43.9311526  67.8790344
  14.4728438  43.6657720  68.3402116  13.2728041  60.1962102  55.1446762
  13.4479797  59.7250145  55.9592384  12.5860829  60.8227868  55.3728022
  14.2285104  54.4734608  61.1910063  13.8934937  54.4335378  62.0867713
  13.7289050  53.8079324  60.7180473  17.1644296  51.8190642  51.4647122
  16.5473467  51.0937470  51.3680175  16.6960784  52.5800003  51.1214197
   8.9542842  46.0376067  50.5868427   8.0772308  45.9164867  50.2230673
   9.4300595  45.2462145  50.3347315  12.1406768  58.3902357  57.8330947
  11.3574290  58.9324037  57.9269172  12.8399513  58.9076337  58.2325188
  15.4503418  44.1996986  60.4765153  15.9472118  43.4466949  60.1566223
  14.6790400  44.2361303  59.9108362  23.3033175  49.9037352  62.1183444
  23.2923052  50.7862067  61.7477377  22.4350555  49.5508903  61.9237981
  16.5333199  52.9568674  58.0503576  15.5989477  53.0770136  57.8808280
  16.7109867  52.0541140  57.7863586  12.0338387  46.3414369  60.2036837
  11.6636174  45.7885410  60.8917743  12.5297479  45.7372503  59.6511837
  19.9205750  48.7985993  58.5853610  20.3866202  49.6313985  58.5113913
  20.3713251  48.3330975  59.2898869  17.9881981  55.1429814  55.5839762
  18.2641825  55.0286409  56.4933636  17.1186480  54.7447299  55.5451935
  17.8922413  41.1666580  62.6244512  16.9785493  41.3970807  62.7926718
  18.3215514  41.2505024  63.4758544  17.6628871  49.3556472  65.1244406
  17.0100322  49.6032379  64.4696858  18.0409251  48.5420610  64.7906883
  14.6236045  59.3916165  59.2272576  14.8058440  58.5737821  59.6900328
  15.4469031  59.6083857  58.7897466  14.9578211  58.3184350  56.4887624
  15.4865977  57.8076805  55.8757786  15.2206430  58.0026880  57.3533157
   3.6821536  47.6317922  56.0281332   3.9774977  46.7228600  55.9748386
   2.7809571  47.6105661  55.7062335   5.4109377  45.3132020  56.1520658
   5.0822083  44.4329398  55.9695763   5.7648748  45.2579688  57.0397047
  14.6588956  56.9486922  60.6615643  14.5113919  56.0203630  60.8423213
  15.4842450  56.9707013  60.1772718   8.5251200  45.6004989  56.5196135
   8.8647273  46.1290911  55.7974744   8.9723321  45.9385395  57.2954702
  18.2623078  57.7715481  61.7480516  19.1869625  57.5658342  61.6104967
  18.0938381  57.5231882  62.6569857  11.2194641  43.9842040  65.9699203
  10.8791462  43.1849853  66.3719883  10.5133648  44.2843751  65.3976036
  11.8711113  41.0691352  64.4226526  12.6937182  40.5951831  64.3005417
  12.1149177  41.8481836  64.9225213  10.5119348  44.0979611  54.7189428
  11.2327710  44.4760864  54.2153145   9.8884652  44.8168488  54.8224406
  14.6550470  44.8024760  55.6547760  14.8714085  45.6849398  55.3536588
  14.1744538  44.4110973  54.9253402  11.2546075  44.7513021  62.2799394
  11.2407644  43.8554114  61.9431692  11.9718503  44.7583685  62.9137681
  13.1072205  45.1850361  64.3252522  12.8489983  46.1067432  64.3236852
  12.5757246  44.7880796  65.0152986  18.0518394  58.2901148  57.1042607
  18.2255272  57.7247571  56.3516460  18.5447285  59.0902043  56.9222097
  10.6582971  43.6327401  57.5486965  10.7798882  42.7044048  57.7477852
  10.3685013  43.6466087  56.6365280  13.5274161  41.3182312  60.6853684
  13.5495858  41.3821645  59.7305664  13.9442220  40.4786820  60.8794191
  23.9057785  51.0537571  58.7232907  24.3488931  50.3044897  58.3252030
  23.0284296  51.0447708  58.3406639  19.0393567  57.6067913  54.2039506
  19.7344471  58.2274605  54.4226820  19.3816717  56.7563264  54.4791883
  20.9384990  55.0567618  55.7326836  21.4636314  55.3954891  55.0076156
  20.8507342  54.1214634  55.5489971  20.7476771  52.5392988  68.3510763
  20.7974776  52.3742996  69.2926286  20.6390694  51.6720247  67.9608644
   9.6313030  55.2181534  55.6402852   9.7801150  55.9016998  54.9869524
  10.4379473  55.1986624  56.1552307  23.4490650  52.5242810  61.1155355
  24.2837541  52.9632614  61.2792915  23.5849779  52.0481463  60.2963600
  20.4982156  50.0822545  67.0632842  20.9736278  50.2750191  66.2551694
  19.5747721  50.1381730  66.8176226   7.3865663  51.2446712  56.6463921
   7.1411705  50.3409042  56.8444131   7.5561577  51.2463862  55.7043399
  15.0762373  42.1170388  66.0288676  15.5944316  42.8531415  65.7035165
  14.7217505  42.4234381  66.8635435   6.6561310  46.9775069  54.1450082
   5.9630555  47.0519424  53.4890118   6.4113062  46.2135413  54.6671599
  15.3274967  38.5370671  61.5489573  15.6076720  37.8693860  62.1749999
  16.1125574  38.7299766  61.0364237  13.1308435  57.7129664  53.1114599
  12.5582402  58.3319852  52.6585071  13.7041229  58.2629026  53.6454521
  19.1983825  46.9588305  65.2961148  20.1501248  47.0586402  65.3173372
  19.0287275  46.1666573  65.8059232  17.2198204  44.0443888  65.4820549
  16.6248137  44.3248901  64.7867038  16.9347901  44.5337789  66.2537290
  16.3505695  57.9966815  54.2423181  17.2836368  57.9312376  54.4456057
  16.2628908  58.8323081  53.7837714  18.9793712  57.3132685  51.2027129
  18.9007343  56.9792549  52.0962887  19.8003378  57.8054453  51.2018601
  21.6771903  50.1794424  64.4103448  21.6448223  49.2410425  64.5963131
  22.2872526  50.2578461  63.6769272  13.5155234  49.0490477  50.4530652
  14.4614338  48.9196685  50.5219070  13.1369479  48.3105139  50.9300080
  21.8266391  46.9705468  64.4561731  21.3105440  46.1863924  64.2691660
  22.7106340  46.6424184  64.6208250  19.4877118  40.7146483  60.4157543
  19.2901939  40.4061571  61.3000875  20.0976824  41.4408122  60.5455473
  27.4948453  51.2410431  63.5509484  28.2251841  50.9795719  64.1117188
  26.8855398  50.5039153  63.5911552  25.5763750  49.3818294  64.1483936
  24.8496913  49.2474259  63.5400427  25.1611037  49.6895122  64.9540654
  11.6998151  46.9740454  50.3885537  10.7929606  46.6773566  50.4648250
  11.9774132  46.6770272  49.5219823  13.3160217  41.5177343  56.5429778
  12.5060945  41.1724428  56.9185024  14.0044633  41.2084887  57.1317390
  15.2450765  40.5955390  58.1654075  15.7981803  41.0150844  58.8244098
  15.4820851  39.6691138  58.2077031  10.4696935  43.8327389  50.5297516
  11.3316099  44.1582287  50.7893333  10.6547280  43.0458885  50.0170582
  18.6229572  42.7055915  57.6732739  18.0428241  43.3640719  57.2910791
  18.3565505  41.8833260  57.2620157  17.0733138  42.1060973  59.8754059
  17.5732917  42.2177508  59.0668378  17.7168746  41.8022026  60.5154868
  17.4054450  44.8656006  56.7289087  16.5180305  45.1505656  56.5109282
  17.8208439  44.7049769  55.8816364  20.7568986  44.8902527  60.4443427
  21.5329376  45.3798979  60.7168043  20.0317120  45.3160581  60.9015296
  23.1941545  45.6030146  61.5017367  23.7886036  45.3625882  60.7910675
  23.2668128  44.8837276  62.1290903  16.5497663  54.6300680  50.8237107
  17.2533514  54.8350683  51.4394763  15.8260312  55.1977442  51.0886191
  17.3795474  50.3810542  56.9439377  17.3230675  50.8379093  56.1047010
  17.9323816  49.6201226  56.7662220  21.1900280  46.1700274  57.7689497
  20.9337214  45.7696909  58.5997705  20.5653148  46.8844067  57.6439636
  25.5012617  48.9096347  60.2760788  24.9412175  48.9789536  61.0492350
  24.8956121  48.7337331  59.5560285  18.4584361  55.0683210  52.8735567
  19.2929965  54.6364408  52.6913042  18.2968704  54.8965223  53.8012462
  18.1130253  51.5715323  54.2391907  18.0579057  51.4059594  53.2980351
  17.4876308  52.2791356  54.3954096  11.4226378  41.0723432  53.8177225
  11.4105048  42.0165272  53.9745496  12.3149800  40.8893577  53.5236686
  15.2378498  37.6666209  58.0723162  14.4710894  37.1124695  58.2179844
  15.6489203  37.7388077  58.9337313  23.8958342  65.5380289  62.9052269
  23.5576854  65.4221353  62.0172804  24.7648110  65.1371454  62.8853275
  21.5966622  64.3068536  52.2369209  21.8492142  63.7850057  51.4752672
  20.6591181  64.1434682  52.3395893  26.6409904  63.3104315  60.0443952
  27.4272994  62.8923738  59.6934369  26.9048609  64.2150407  60.2125601
  32.0418332  63.2479548  60.9476931  32.7743503  62.6778765  61.1814760
  31.2857687  62.8601148  61.3883436  21.3162910  66.2096642  54.4393584
  21.1999168  65.5341546  55.1074668  21.4265170  65.7229016  53.6225737
  23.6594451  65.6706789  58.1440273  23.2952658  65.1437410  58.8553195
  24.5161567  65.2805258  57.9706759  29.5643752  56.9601122  65.4071539
  29.2327077  57.8296533  65.1832754  28.9689365  56.6437406  66.0865570
  23.2999938  60.6996689  53.1401622  23.4674341  61.5676925  53.5072093
  23.1097107  60.8623971  52.2162911  29.4572415  61.6796208  62.4864889
  28.5489293  61.6111616  62.1923650  29.4060011  62.1568153  63.3146715
  23.2789159  63.1554346  54.1248288  23.1588784  63.6011397  54.9633769
  22.5841747  63.5039664  53.5661827  28.9774225  63.6275820  54.9528623
  29.8892081  63.8603206  54.7776320  28.4683872  64.2112864  54.3903701
  26.3210200  59.8033856  63.2018483  25.4594679  60.1015109  63.4935221
  26.3472635  60.0204254  62.2699516  22.0740656  64.4699199  56.4181854
  22.7764699  64.9220242  56.8855781  21.7421284  63.8283017  57.0461747
  17.7680735  63.0927330  58.6782464  16.9711898  63.2046025  59.1965960
  17.5406327  63.4313983  57.8123355  26.6626884  54.8070703  65.0242853
  26.3191153  55.6972345  64.9481963  27.0305846  54.6172361  64.1612438
  26.6277166  64.7979314  53.5315288  26.1123790  65.5683919  53.7703675
  26.3554475  64.1244450  54.1548349  24.2124277  59.6429015  58.5900526
  23.3565874  59.2535865  58.4106165  24.6251229  59.7220976  57.7300312
  25.7423424  57.1775358  62.9892086  25.2388220  57.1405493  62.1759891
  26.0354031  58.0868101  63.0488743  21.9866310  57.2614088  61.9958268
  22.8519307  57.0656897  61.6364157  22.0543819  57.0324440  62.9227625
  31.6011441  67.5511669  55.4668461  30.8240883  67.2122828  55.0223624
  32.2802922  67.5564292  54.7923427  26.4163470  62.6706406  55.3575069
  26.1113605  62.9852555  56.2085212  27.3693912  62.7487826  55.4002402
  19.5928629  59.4916296  59.3674635  20.1672381  59.2691477  58.6347828
  20.1799611  59.5604990  60.1203236  28.6508206  65.3790023  60.1739011
  29.1640088  66.0120015  60.6760721  29.3009430  64.7791218  59.8082371
  19.9198216  61.5220757  53.3870520  19.0835528  61.8595443  53.7079795
  19.7802986  61.3869737  52.4497657  21.8951297  56.3657545  58.0949704
  21.2415709  56.0506562  57.4706319  21.8531771  55.7433285  58.8209527
  23.0062502  66.6476840  50.0102996  22.0989563  66.4166093  50.2094145
  23.5033534  65.8514459  50.1976978  25.1289037  62.8539478  62.4197352
  24.2111598  63.0754425  62.2619040  25.5449181  62.9285789  61.5609059
  25.9124085  64.2530894  57.5500032  26.6595904  64.7652291  57.2407154
  26.1815674  63.9314947  58.4104426  24.1850735  66.7489435  54.5326986
  23.2761954  66.4648467  54.6299456  24.2145819  67.1688513  53.6730293
  28.3602922  61.2888010  59.5318821  27.6225679  60.7765396  59.8629064
  28.6129696  60.8488392  58.7202098  28.4614549  54.0664262  60.1260591
  28.7673426  53.2061626  59.8386506  29.1867154  54.6581882  59.9259584
  22.7335629  64.3618055  60.6336782  22.7884239  63.4091892  60.5579258
  21.9226831  64.5177494  61.1178080  20.6727989  62.9795115  58.3927161
  19.8595855  63.2789286  58.7992353  21.1686983  62.5850804  59.1101643
  31.9999938  66.5655375  57.9291383  31.8617836  66.7556971  57.0012573
  31.6436156  67.3274758  58.3859435  20.1642064  60.5513471  64.0088395
  20.8041443  60.4102230  63.3111359  19.3319594  60.2647984  63.6326997
  17.2485131  63.9958983  56.1983141  16.3182719  63.9343438  56.4153103
  17.3442603  63.4734935  55.4019782  17.1670680  60.5213796  58.7861382
  17.4277497  61.4359129  58.6770543  17.9887853  60.0538238  58.9357995
  28.0038050  67.1482560  51.4647122  27.3867221  66.4229388  51.3680175
  27.5354539  67.9091920  51.1214197  19.7936596  61.3667984  50.5868427
  18.9166063  61.2456785  50.2230673  20.2694349  60.5754063  50.3347315
  26.2897173  59.5288904  60.4765153  26.7865872  58.7758866  60.1566223
  25.5184154  59.5653221  59.9108362  27.3726953  68.2860591  58.0503576
  26.4383232  68.4062054  57.8808280  27.5503622  67.3833058  57.7863586
  22.8732141  61.6706287  60.2036837  22.5029929  61.1177327  60.8917743
  23.3691234  61.0664421  59.6511837  30.7599505  64.1277911  58.5853610
  31.2259957  64.9605902  58.5113913  31.2107005  63.6622892  59.2898869
  28.7316167  56.4958498  62.6244512  27.8179247  56.7262724  62.7926718
  29.1609269  56.5796942  63.4758544  14.5215290  62.9609840  56.0281332
  14.8168731  62.0520518  55.9748386  13.6203326  62.9397579  55.7062335
  16.2503132  60.6423937  56.1520658  15.9215838  59.7621316  55.9695763
  16.6042502  60.5871606  57.0397047  19.3644955  60.9296907  56.5196135
  19.7041027  61.4582828  55.7974744  19.8117075  61.2677313  57.2954702
  22.0588396  59.3133958  65.9699203  21.7185216  58.5141771  66.3719883
  21.3527402  59.6135669  65.3976036  22.7104868  56.3983270  64.4226526
  23.5330937  55.9243748  64.3005417  22.9542931  57.1773754  64.9225213
  21.3513102  59.4271529  54.7189428  22.0721465  59.8052781  54.2153145
  20.7278406  60.1460405  54.8224406  25.4944225  60.1316678  55.6547760
  25.7107839  61.0141315  55.3536588  25.0138292  59.7402891  54.9253402
  22.0939829  60.0804939  62.2799394  22.0801398  59.1846032  61.9431692
  22.8112257  60.0875603  62.9137681  23.9465960  60.5142279  64.3252522
  23.6883738  61.4359350  64.3236852  23.4151000  60.1172714  65.0152986
  21.4976725  58.9619319  57.5486965  21.6192636  58.0335965  57.7477852
  21.2078768  58.9758005  56.6365280  24.3667916  56.6474229  60.6853684
  24.3889612  56.7113563  59.7305664  24.7835975  55.8078738  60.8794191
  34.7451540  66.3829489  58.7232907  35.1882686  65.6336814  58.3252030
  33.8678050  66.3739625  58.3406639  25.9156127  57.4462306  66.0288676
  26.4338071  58.1823333  65.7035165  25.5611260  57.7526299  66.8635435
  17.4955065  62.3066987  54.1450082  16.8024310  62.3811342  53.4890118
  17.2506817  61.5427331  54.6671599  26.1668721  53.8662588  61.5489573
  26.4470475  53.1985777  62.1749999  26.9519328  54.0591684  61.0364237
  24.3548988  64.3782395  50.4530652  25.3008093  64.2488603  50.5219070
  23.9763233  63.6397057  50.9300080  30.3270873  56.0438401  60.4157543
  30.1295694  55.7353489  61.3000875  30.9370578  56.7700040  60.5455473
  22.5391905  62.3032371  50.3885537  21.6323361  62.0065484  50.4648250
  22.8167886  62.0062189  49.5219823  24.1553971  56.8469261  56.5429778
  23.3454699  56.5016346  56.9185024  24.8438388  56.5376805  57.1317390
  26.0844519  55.9247308  58.1654075  26.6375558  56.3442761  58.8244098
  26.3214606  54.9983056  58.2077031  21.3090690  59.1619307  50.5297516
  22.1709854  59.4874205  50.7893333  21.4941034  58.3750802  50.0170582
  29.4623326  58.0347833  57.6732739  28.8821995  58.6932637  57.2910791
  29.1959259  57.2125178  57.2620157  27.9126893  57.4352891  59.8754059
  28.4126671  57.5469425  59.0668378  28.5562501  57.1313944  60.5154868
  28.2448204  60.1947923  56.7289087  27.3574059  60.4797574  56.5109282
  28.6602194  60.0341687  55.8816364  31.5962741  60.2194444  60.4443427
  32.3723131  60.7090897  60.7168043  30.8710875  60.6452499  60.9015296
  34.0335299  60.9322064  61.5017367  34.6279790  60.6917800  60.7910675
  34.1061883  60.2129194  62.1290903  28.2189228  65.7102459  56.9439377
  28.1624430  66.1671011  56.1047010  28.7717571  64.9493144  56.7662220
  32.0294034  61.4992191  57.7689497  31.7730968  61.0988827  58.5997705
  31.4046902  62.2135985  57.6439636  28.9524007  66.9007241  54.2391907
  28.8972811  66.7351512  53.2980351  28.3270063  67.6083273  54.3954096
  22.2620133  56.4015350  53.8177225  22.2498803  57.3457189  53.9745496
  23.1543555  56.2185495  53.5236686  26.0772252  52.9958126  58.0723162
  25.3104648  52.4416613  58.2179844  26.4882957  53.0679995  58.9337313
   5.4081128  11.9331148  49.6936051   6.0459538  11.8137895  48.9899391
   5.2901971  12.8811992  49.7524003   2.2170834  11.8858576  49.6297575
   1.8789346  11.7699641  48.7418110   3.0860603  11.4849741  49.6098582
   3.6557209  17.4065020  40.9308931   3.0045189  17.9919101  40.5442945
   4.4501572  17.9371215  40.9903969   4.9622397   9.6582602  46.7689259
   5.7485486   9.2402025  46.4179676   5.2261101  10.5628694  46.9370907
   5.1332474  15.0955452  41.4677916   4.4978307  15.1690079  42.1798820
   4.8029880  15.6849051  40.7896995  10.3630824   9.5957835  47.6722237
  11.0955996   9.0257052  47.9060067   9.6070180   9.2079435  48.1128743
   1.9806944  12.0185076  44.8685580   1.6165151  11.4915697  45.5798501
   2.8374059  11.6283546  44.6952065   4.3787764  15.5091955  51.5312759
   4.0788487  16.4116994  51.4228566   4.0338823  15.2424138  52.3833912
   7.7784907   8.0274495  49.2110196   6.8701785   7.9589904  48.9168957
   7.7272503   8.5046440  50.0392021   7.2986718   9.9754107  41.6773929
   8.2104574  10.2081494  41.5021627   6.7896365  10.5591151  41.1149008
   5.9056300  14.9579925  49.0687511   5.2765162  15.1225639  48.3663578
   5.5181962  15.3721535  49.8398475   9.7845532  15.8934363  46.4231874
   9.0996570  16.2733265  45.8728908   9.8689381  16.5029690  47.1563822
   7.0396463  13.5394322  53.0227218   7.2513359  14.1826082  52.3461599
   6.9926212  12.7056639  52.5549148   1.4584262  14.6954333  46.3337596
   1.9222607  14.9742036  45.5442218   1.1941060  13.7937778  46.1510686
   8.1542291  16.4166278  51.1949575   8.9759735  16.0146465  50.9132257
   8.1504694  16.3134512  52.1465691  16.2448284  12.7605026  47.5434547
  15.4911993  12.1912424  47.3878551  16.3795826  12.7267691  48.4905181
   1.6346912  17.6318428  43.2189266   1.4992587  18.4769964  43.6474114
   2.1756725  17.8337706  42.4555200   5.3596627  18.5344795  55.3771009
   5.3415102  19.3553676  54.8851279   6.2816547  18.4098870  55.6021151
   4.9489659  11.1457601  40.2560595   4.4336282  11.9162206  40.4948982
   4.6766967  10.4722738  40.8793656   9.9223933  13.8989956  42.1913768
   9.1453376  13.5601116  41.7468930  10.6015414  13.9042579  41.5168733
   4.7375962   9.0184693  42.0820376   4.4326097   9.3330843  42.9330519
   5.6906404   9.0966113  42.1247709   3.1822394  15.1774917  43.7313330
   2.6543755  14.4427676  43.4186567   2.6809896  15.9549593  43.4853298
   8.1615240  13.3723937  48.8480376   7.5038914  14.0623199  48.9360505
   8.9655639  13.7620369  49.1914362   6.9720699  11.7268310  46.8984318
   7.4852580  12.3598302  47.4006028   7.6221922  11.1269505  46.5327678
   4.2343073  21.7052634  39.6544989   3.5604772  22.0084331  40.2629947
   4.6208895  22.5081715  39.3050446   3.4501529   9.2017766  49.1442658
   2.5324091   9.4232713  48.9864346   3.8661673   9.2764076  48.2854366
   4.2336577  10.6009181  44.2745339   4.9808396  11.1130578  43.9652461
   4.5028167  10.2793234  45.1349732   2.5063227  13.0967722  41.2572293
   1.5974447  12.8126755  41.3544763   2.5358311  13.5166800  40.3975600
   7.7382495  16.7074311  45.0263461   7.2844822  15.8665221  45.0828651
   7.1076461  17.3435710  45.3638241   6.6815414   7.6366297  46.2564128
   5.9438171   7.1243684  46.5874371   6.9342188   7.1966679  45.4447405
   6.1815434  18.5450808  45.9613279   6.4738408  19.1055865  45.2425644
   6.6914055  18.8379369  46.7166438   2.2039315  14.6376466  38.5960372
   1.7658745  13.9212325  38.1366009   2.9449756  14.8652580  38.0345463
   1.1449059  19.3231159  47.0506732   1.1025238  19.5492006  46.1215264
   2.0611758  19.0894534  47.1992533  10.3212430  12.9133663  44.6536690
  10.1830329  13.1035259  43.7257879   9.9648649  13.6753045  45.1104741
  10.3481810  14.9810190  49.6647962  10.7818316  14.8885479  50.5131016
  11.0613390  14.9567690  49.0267978   4.0809704  18.5812284  51.1981062
   4.1346727  19.1503220  51.9658778   3.2124486  18.7514169  50.8335099
  11.2097359  15.0233890  52.1980847  11.4033249  15.9279701  52.4440122
  11.1097977  14.5641309  53.0319432   1.8386136  16.7723210  50.5266532
   1.6997222  16.4041995  51.3992470   1.0500732  17.2870850  50.3550489
   2.4334288  21.8732307  41.8692068   2.6086044  21.4020350  42.6837691
   1.7467076  22.4998073  42.0973329   3.3891351  16.1504813  47.9155369
   3.0541184  16.1105583  48.8113019   2.8895297  15.4849529  47.4425780
   6.3250543  13.4960847  38.1892429   5.7079713  12.7707675  38.0925482
   5.8567031  14.2570208  37.8459503   7.9804674  18.2059756  55.8498209
   7.9217221  17.5218976  55.1828792   8.3824193  18.9478746  55.3978835
   7.9822082  16.1699340  54.0812189   7.0948860  15.8325261  54.2038588
   8.5520633  15.4382371  54.3180955   1.5123235  20.8300792  51.0473432
   1.4393407  21.6355763  51.5592737   1.0700628  21.0292758  50.2221454
   1.3013015  20.0672562  44.5576254   0.5180537  20.6094242  44.6514478
   2.0005760  20.5846542  44.9570495  12.4639422  11.5807557  48.8428751
  12.4529298  12.4632272  48.4722684  11.5956802  11.2279108  48.6483288
   3.9721919  20.7287626  53.2031591   4.6849891  21.3635091  53.1307492
   3.4811947  20.8251492  52.3871593   5.6939445  14.6338879  44.7748883
   4.7595724  14.7540341  44.6053587   5.8716114  13.7311345  44.5108893
   9.0811997  10.4756198  45.3098917   9.5472449  11.3084189  45.2359219
   9.5319497  10.0101179  46.0144175   7.1488228  16.8200019  42.3085069
   7.4248072  16.7056614  43.2178943   6.2792727  16.4217504  42.2697242
   6.8235118  11.0326677  51.8489712   6.1706568  11.2802584  51.1942165
   7.2015498  10.2190815  51.5152189   3.7842292  21.0686370  45.9517882
   3.9664686  20.2508026  46.4145635   4.6075278  21.2854062  45.5142772
   4.1184457  19.9954555  43.2132931   4.6472224  19.4847010  42.6003093
   4.3812677  19.6797085  44.0778464   1.6145474  23.0813415  52.5713365
   2.1663782  23.2445037  53.3362450   1.9551667  23.6717853  51.8993390
   4.7513861  21.0295391  49.5577047   4.6265001  20.2285131  49.0487993
   5.4092952  21.5241584  49.0691017   6.8148770  18.8304411  51.1856597
   5.8679105  18.7109762  51.1134924   7.1631543  17.9426909  51.2682859
   3.8195203  18.6257127  47.3860950   3.6720165  17.6973835  47.5668520
   4.6448696  18.6477218  46.9018025   7.4229325  19.4485686  48.4725822
   8.3475872  19.2428547  48.3350274   7.2544628  19.2002087  49.3815164
   7.2124641  19.9671353  43.8287914   7.3861519  19.4017776  43.0761766
   7.7053532  20.7672248  43.6467404  13.0664032  12.7307776  45.4478214
  13.5095178  11.9815101  45.0497337  12.1890542  12.7217913  45.0651946
   8.1999813  19.2838118  40.9284812   8.8950718  19.9044810  41.1472127
   8.5422964  18.4333469  41.2037190  10.0991237  16.7337823  42.4572143
  10.6242561  17.0725096  41.7321463  10.0113589  15.7984839  42.2735278
   1.7831897  22.8009807  46.8167396   1.3436888  22.3086185  47.5100253
   2.5340014  22.2582774  46.5759471  11.4101215  16.6360135  55.3198091
  11.1186023  16.9990115  56.1561552  10.7973346  15.9227143  55.1411423
  12.6096897  14.2013015  47.8400661  13.4443788  14.6402819  48.0038222
  12.7456026  13.7251668  47.0208907   2.2914682  19.3899869  39.8359906
   1.7188649  20.0090057  39.3830378   2.8647476  19.9399231  40.3699828
   5.5111942  19.6737020  40.9668488   6.4442615  19.6082581  41.1701364
   5.4235155  20.5093286  40.5083021   8.1399958  18.9902890  37.9272436
   8.0613590  18.6562754  38.8208194   8.9609625  19.4824658  37.9263908
  10.8378150  11.8564629  51.1348754  10.8054470  10.9180630  51.3208438
  11.4478773  11.9348666  50.4014579   2.6761480  10.7260682  37.1775958
   3.6220585  10.5966890  37.2464376   2.2975725   9.9875344  37.6545386
  10.9872638   8.6475673  51.1807037  10.4711687   7.8634129  50.9936966
  11.8712587   8.3194389  51.3453557  16.6554699  12.9180636  50.2754791
  17.3858088  12.6565924  50.8362494  16.0461645  12.1809358  50.3156859
  14.7369997  11.0588499  50.8729242  14.0103160  10.9244464  50.2645734
  14.3217283  11.3665327  51.6785960   9.9175233   6.5672732  47.1688733
  10.6935623   7.0569184  47.4413350   9.1923367   6.9930786  47.6260603
  12.3547791   7.2800351  48.2262674  12.9492282   7.0396087  47.5155982
  12.4274375   6.5607481  48.8536210   5.7103910  16.3070885  37.5482414
   6.4139760  16.5120888  38.1640070   4.9866559  16.8747647  37.8131497
   6.5401720  12.0580747  43.6684684   6.4836922  12.5149298  42.8292317
   7.0930063  11.2971431  43.4907527  10.3506526   7.8470478  44.4934804
  10.0943461   7.4467114  45.3243011   9.7259394   8.5614272  44.3684943
  14.6618864  10.5866552  47.0006095  14.1018422  10.6559741  47.7737657
  14.0562368  10.4107536  46.2805591   7.6190608  16.7453415  39.5980874
   8.4536212  16.3134613  39.4158349   7.4574951  16.5735428  40.5257768
   7.2736500  13.2485528  40.9637213   7.2185304  13.0829799  40.0225657
   6.6482555  13.9561561  41.1199403  16.2474883  27.2623066  49.6936051
  16.8853293  27.1429813  48.9899391  16.1295726  28.2103910  49.7524003
  13.0564589  27.2150494  49.6297575  12.7183100  27.0991558  48.7418110
  13.9254357  26.8141659  49.6098582   8.9151405  29.0685970  45.6194466
   8.3516270  28.9775907  44.8510754   8.8003800  28.2485875  46.0996959
  13.5384372  28.3685345  55.5883781  13.5273013  27.9738144  54.7164285
  13.7005011  27.6351418  56.1817552   6.4615837  30.5637162  48.4578687
   7.2537129  30.2227986  48.0424986   6.7012487  30.6732137  49.3780840
  14.4950963  32.7356938  40.9308931  13.8438943  33.3211018  40.5442945
  15.2895326  33.2663133  40.9903969   8.4206591  29.8246075  41.3296066
   9.1937467  29.2775062  41.1908941   8.7731989  30.6890324  41.5410527
  10.2591633  31.1522457  54.5362965   9.9681499  32.0568088  54.4209631
  10.8948617  31.1938985  55.2507035  11.1847840  28.5299306  51.1264325
  11.7811412  28.3055328  50.4121288  11.2422811  27.7884051  51.7289772
  10.7572868  25.9838741  38.9614516  11.0098389  25.4620262  38.1997979
   9.8197427  25.8204887  39.0641199  15.8016151  24.9874519  46.7689259
  16.5879240  24.5693943  46.4179676  16.0654855  25.8920612  46.9370907
  15.9726229  30.4247370  41.4677916  15.3372061  30.4981996  42.1798820
  15.6423635  31.0140969  40.7896995  21.2024578  24.9249753  47.6722237
  21.9349750  24.3548969  47.9060067  20.4463934  24.5371353  48.1128743
  10.4769157  27.8866847  41.1638891  10.3605415  27.2111750  41.8319975
  10.5871417  27.3999221  40.3471044  12.8200698  27.3476994  44.8685580
  12.4558905  26.8207615  45.5798501  13.6767814  26.9575463  44.6952065
  18.7249999  18.6371327  52.1316846  18.3933323  19.5066738  51.9078061
  18.1295612  18.3207611  52.8110876  12.4606185  22.3766894  39.8646928
  12.6280587  23.2447130  40.2317399  12.2703354  22.5394176  38.9408218
  15.2181518  30.8383873  51.5312759  14.9182241  31.7408912  51.4228566
  14.8732578  30.5716056  52.3833912   8.6694000  27.2897670  47.5649463
   7.7444496  27.1573884  47.7727155   8.9178413  28.0691889  48.0619405
  18.6178662  23.3566413  49.2110196  17.7095539  23.2881821  48.9168957
  18.5666258  23.8338358  50.0392021  12.4395406  24.8324551  40.8493595
  12.3195031  25.2781602  41.6879075  11.7447994  25.1809869  40.2907133
   6.0302811  26.9330943  48.3993252   6.1595192  27.1865422  49.3132664
   5.3500262  27.5258651  48.0797907  10.2002298  37.6028193  44.4983726
  10.1226328  38.5536018  44.5772207   9.5963942  37.2574066  45.1558653
  12.6919528  24.7756059  57.1545093  11.9152862  25.3349979  57.1447958
  13.3310091  25.2612842  57.6759963  20.4840308  21.5582851  50.9888070
  19.8414689  21.8515385  50.3427864  19.9795237  21.4435772  51.7941267
  18.1380472  25.3046025  41.6773929  19.0498328  25.5373411  41.5021627
  17.6290119  25.8883069  41.1149008  10.9465900  27.5841512  56.7163060
  11.6880584  28.1226556  56.4397884  10.2402886  28.2107801  56.8734612
  16.4221240  29.7270652  55.3135222  16.8304596  29.2853063  54.5689854
  15.6998501  29.1523280  55.5669415  12.7752310  24.6643259  52.6868779
  13.6213505  25.0882673  52.8303428  12.7150947  24.0076883  53.3807342
  16.7450054  30.2871843  49.0687511  16.1158917  30.4517557  48.3663578
  16.3575716  30.7013453  49.8398475  20.6239286  31.2226281  46.4231874
  19.9390324  31.6025182  45.8728908  20.7083136  31.8321607  47.1563822
  15.9251755  22.3247627  54.3449952  15.6812687  23.0789688  53.8084228
  16.2011686  22.7032975  55.1797199  17.8790218  28.8686240  53.0227218
  18.0907113  29.5118000  52.3461599  17.8319966  28.0348556  52.5549148
  15.4816447  21.4804061  49.9263790  14.6200926  21.7785314  50.2180528
  15.5078881  21.6974459  48.9944823  12.2978016  30.0246251  46.3337596
  12.7616362  30.3033954  45.5442218  12.0334814  29.1229696  46.1510686
   9.1902097  29.5717733  49.2717359   9.7603454  30.0005001  48.6334843
   9.7810209  29.2900317  49.9701545  11.2346902  26.1469403  43.1427161
  11.9370946  26.5990447  43.6101087  10.9027531  25.5053222  43.7707054
   9.6827264  24.7381160  57.5178370   9.0525924  25.4197441  57.7513767
   9.5763352  24.6264242  56.5731509   4.9772236  24.4052956  48.4444294
   4.1871290  24.6610485  47.9684405   5.4683484  25.2201294  48.5496335
  18.9936046  31.7458195  51.1949575  19.8153490  31.3438383  50.9132257
  18.9898449  31.6426429  52.1465691   6.9286982  24.7697535  45.4027771
   6.1318145  24.8816230  45.9211267   6.7012574  25.1084188  44.5368662
  12.7592649  31.2942239  53.3510286  12.8237082  31.7562646  54.1868458
  12.0503573  30.6639603  53.4792596   3.2609939  24.6583447  50.8759285
   3.5117978  25.5430456  51.1416861   3.7969488  24.4788048  50.1034377
  27.0842039  28.0896944  47.5434547  26.3305747  27.5204342  47.3878551
  27.2189580  28.0559608  48.4905181  12.4740667  32.9610346  43.2189266
  12.3386342  33.8061882  43.6474114  13.0150479  33.1629624  42.4555200
   5.9270064  30.4785784  43.7917191   6.4394585  31.2729034  43.9422756
   6.5792777  29.7812075  43.7250793   7.7364949  33.5951540  45.8739944
   7.9131577  34.5169505  45.6860928   8.5321783  33.2809960  46.3034324
  11.8775968  20.4559805  57.4723878  12.6185681  21.0566958  57.3928340
  12.1093890  19.7137443  56.9141920   7.0217306  25.6416172  55.7502108
   6.9070821  24.7401430  56.0509206   6.1661823  25.8879869  55.3986924
  14.1009143  33.5833913  57.3489608  13.6572997  32.7970291  57.0310513
  14.7626357  33.7713063  56.6833499   8.8596264  35.1129714  51.8750287
   9.4103690  34.9846778  51.1027281   8.0207740  35.4124603  51.5245179
  16.1990381  33.8636713  55.3771009  16.1808857  34.6845594  54.8851279
  17.1210301  33.7390788  55.6021151  12.6563436  31.3780842  56.2194518
  13.1891772  30.6169130  55.9893826  12.1277517  31.0854494  56.9618672
  15.8233130  16.4840908  51.7488160  15.4797400  17.3742550  51.6727270
  16.1912093  16.2942566  50.8857745   3.8918981  28.8074438  44.5676762
   4.7294203  29.2171447  44.3510469   4.0697249  27.8673881  44.5376956
  15.7883413  26.4749519  40.2560595  15.2730037  27.2454124  40.4948982
  15.5160722  25.8014655  40.8793656  13.3730524  21.3199220  45.3145833
  12.5172121  20.9306070  45.1351472  13.7857476  21.3991181  44.4545619
  14.9029671  18.8545563  49.7137393  14.3994466  18.8175698  48.9005198
  15.1960278  19.7638306  49.7734049  11.1472557  18.9384293  48.7203575
  12.0125554  18.7427102  48.3609464  11.2150066  18.7094645  49.6472931
  20.7617687  29.2281874  42.1913768  19.9847130  28.8893033  41.7468930
  21.4409168  29.2334497  41.5168733  15.5769716  24.3476611  42.0820376
  15.2719852  24.6622760  42.9330519  16.5300158  24.4258031  42.1247709
  14.0216148  30.5066834  43.7313330  13.4937510  29.7719594  43.4186567
  13.5203651  31.2841511  43.4853298  19.0008994  28.7015855  48.8480376
  18.3432669  29.3915116  48.9360505  19.8049393  29.0912287  49.1914362
   8.7534876  21.1686501  46.0919941   9.3278628  20.9461682  45.3593134
   9.3405858  21.2375195  46.8448543  17.8114453  27.0560228  46.8984318
  18.3246335  27.6890219  47.4006028  18.4615677  26.4561423  46.5327678
   9.0804463  23.1990962  40.1115827   8.2441775  23.5365648  40.4325101
   8.9409233  23.0639942  39.1742964  11.0557544  18.0427750  44.8195011
  10.4021956  17.7276767  44.1951626  11.0138018  17.4203490  45.5454834
  12.1668748  28.3247045  36.7348303  11.2595810  28.0936298  36.9339452
  12.6639780  27.5284664  36.9222284  15.0736827  37.0344552  39.6544989
  14.3998526  37.3376249  40.2629947  15.4602649  37.8373632  39.3050446
  14.2895284  24.5309683  49.1442658  13.3717845  24.7524630  48.9864346
  14.7055428  24.6055994  48.2854366  15.0730332  25.9301099  44.2745339
  15.8202151  26.4422496  43.9652461  15.3421921  25.6085152  45.1349732
  13.3456982  28.4259640  41.2572293  12.4368201  28.1418672  41.3544763
  13.3752066  28.8458718  40.3975600  18.5776249  32.0366229  45.0263461
  18.1238576  31.1957139  45.0828651  17.9470216  32.6727627  45.3638241
  17.5209169  22.9658215  46.2564128  16.7831926  22.4535601  46.5874371
  17.7735942  22.5258597  45.4447405  17.6220796  15.7434467  46.8505897
  17.9279673  14.8831831  46.5631812  18.3473401  16.3352087  46.6504891
   3.9145152  26.1465154  45.2387495   3.7169552  25.5534514  44.5138562
   3.3591816  25.8417364  45.9563434  11.8941876  26.0388260  47.3582088
  11.9490486  25.0862097  47.2824565  11.0833078  26.1947699  47.8423387
  13.0433070  29.9668383  38.5960372  12.6052500  29.2504242  38.1366009
  13.7843510  30.1944498  38.0345463   9.8334236  24.6565320  45.1172467
   9.0202101  24.9559490  45.5237659  10.3293230  24.2621009  45.8346949
  15.4308447  25.1207144  53.9487361  15.7857835  25.3478618  54.8081827
  16.0780579  25.4525521  53.3264616  21.1606184  28.2425580  44.6536690
  21.0224083  28.4327176  43.7257879  20.8042403  29.0044963  45.1104741
   9.3248311  22.2283675  50.7333702   9.9647690  22.0872435  50.0356665
   8.4925841  21.9418189  50.3572304  21.1875564  30.3102107  49.6647962
  21.6212071  30.2177396  50.5131016  21.9007145  30.2859608  49.0267978
   6.4091378  25.6729188  42.9228447   5.4788966  25.6113643  43.1398409
   6.5048850  25.1505140  42.1265089   6.3276927  22.1984000  45.5106689
   6.5883744  23.1129334  45.4015849   7.1494099  21.7308443  45.6603302
   7.8001852  23.6121758  52.6805513   8.4724906  23.4039120  52.0318162
   6.9731639  23.4143844  52.2410746  22.0491114  30.3525808  52.1980847
  22.2427004  31.2571618  52.4440122  21.9491732  29.8933227  53.0319432
  13.7027424  20.2383699  54.6971174  13.0555339  20.9373648  54.6035651
  14.4728440  20.6719842  55.0647423  17.1106222  30.5032551  57.7721728
  16.9591729  30.2743102  56.8551811  17.1010902  31.4603152  57.7853073
  13.8791559  28.0764463  52.7567994  14.8083619  28.2275623  52.5836961
  13.4582589  28.1648484  51.9016641  13.2728042  37.2024224  41.8692068
  13.4479798  36.7312268  42.6837691  12.5860830  37.8289991  42.0973329
   8.2029350  26.8864361  53.4407951   8.0649147  26.1544599  54.0419490
   9.1134273  26.7973261  53.1592138  17.1644297  28.8252765  38.1892429
  16.5473468  28.0999593  38.0925482  16.6960786  29.5862125  37.8459503
  10.8311650  26.5984320  52.9291630  11.5411269  25.9577512  52.8878249
  10.7880958  26.8497215  53.8517811  18.8198429  33.5351673  55.8498209
  18.7610975  32.8510893  55.1828792  19.2217947  34.2770663  55.3978835
   9.5440584  23.5849538  54.7487270   9.0077941  23.1340276  55.4008866
   8.9557293  23.7195447  54.0057734   7.8389128  40.3513587  48.6431928
   8.0785726  40.9832111  49.3210947   6.9958324  40.0001627  48.9297288
   8.9542843  23.0438189  37.3113733   8.0772309  22.9226990  36.9475980
   9.4300596  22.2524268  37.0592622  18.8215836  31.4991257  54.0812189
  17.9342615  31.1617179  54.2038588  19.3914387  30.7674288  54.3180955
   5.2779705  22.7205546  51.8340264   5.1937894  22.1131215  51.0990674
   4.4562412  23.2114564  51.8349761  12.3516990  36.1592710  51.0473432
  12.2787161  36.9647681  51.5592737  11.9094383  36.3584675  50.2221454
  12.1406769  35.3964480  44.5576254  11.3574291  35.9386160  44.6514478
  12.8399514  35.9138459  44.9570495  15.4503419  21.2059109  47.2010459
  15.9472119  20.4529071  46.8811530  14.6790401  21.2423426  46.6353669
  23.3033177  26.9099475  48.8428751  23.2923053  27.7924190  48.4722684
  22.4350556  26.5571025  48.6483288  14.8115673  36.0579544  53.2031591
  15.5243645  36.6927008  53.1307492  14.3205702  36.1543410  52.3871593
  16.5333200  29.9630796  44.7748883  15.5989479  30.0832259  44.6053587
  16.7109868  29.0603263  44.5108893  12.0338388  23.3476492  46.9282144
  11.6636176  22.7947532  47.6163049  12.5297480  22.7434626  46.3757144
  19.9205751  25.8048116  45.3098917  20.3866204  26.6376107  45.2359219
  20.3713252  25.3393097  46.0144175   9.8627587  33.8073987  54.0237162
  10.5637046  34.4410470  54.1766556   9.3922702  34.1488719  53.2632801
  17.9881982  32.1491937  42.3085069  18.2641826  32.0348531  43.2178943
  17.1186481  31.7509422  42.2697242  17.8922414  18.1728703  49.3489818
  16.9785494  18.4032929  49.5172025  18.3215516  18.2567147  50.2003851
  17.6628873  26.3618594  51.8489712  17.0100323  26.6094502  51.1942165
  18.0409252  25.5482733  51.5152189  14.9578212  35.3246473  43.2132931
  15.4865978  34.8138927  42.6003093  15.2206432  35.0089003  44.0778464
  13.7116446  27.1038406  58.3355749  13.0357083  27.0032535  59.0058124
  14.5344079  26.9477619  58.7991746   5.4595305  33.3410342  50.9568264
   6.0448741  32.5954030  51.0896169   5.2620143  33.6514299  51.8404928
   8.3133960  36.3761589  45.9730707   7.6444335  36.8607717  45.4894747
   8.1746830  36.6230810  46.8874085  12.4539228  38.4105333  52.5713365
  13.0057537  38.5736955  53.3362450  12.7945422  39.0009771  51.8993390
   7.4303722  20.7580483  53.1735250   7.4945048  21.6195314  52.7612648
   7.3670842  20.1454484  52.4407608   6.9055994  22.8303615  56.8208284
   7.5328033  22.4480693  57.4345809   6.0483913  22.6117817  57.1863977
  17.3050103  33.2366591  58.4262020  17.8490007  33.8496549  57.9316974
  16.7236948  33.7946169  58.9429033   3.6821537  24.6380044  42.7526639
   3.9774978  23.7290723  42.6993693   2.7809573  24.6167784  42.4307641
   7.2115784  22.7136041  48.7354188   6.4902370  23.3272009  48.5961661
   8.0009040  23.2493806  48.6570834  10.0142098  20.0490468  55.0094839
  10.5376499  20.2952764  55.7721149   9.7954431  20.8810502  54.5897977
   5.4109379  22.3194142  42.8765964   5.0822085  21.4391521  42.6941070
   5.7648749  22.2641811  43.7642353   8.5251202  22.6067112  43.2441442
   8.8647274  23.1353033  42.5220050   8.9723322  22.9447518  44.0200008
  11.2194643  20.9904163  52.6944510  10.8791463  20.1911976  53.0965190
  10.5133649  21.2905873  52.1221343  11.8711114  18.0753475  51.1471833
  12.6937184  17.6013953  51.0250723  12.1149178  18.8543959  51.6470519
  10.5119349  21.1041734  41.4434735  11.2327711  21.4822986  40.9398451
   9.8884653  21.8230610  41.5469713  14.6550472  21.8086882  42.3793067
  14.8714086  22.6911520  42.0781895  14.1744539  21.4173096  41.6498709
   9.3949693  24.7672596  48.9563812   9.2494274  25.0812899  49.8488093
   8.9174897  25.3857496  48.4034710  11.2546076  21.7575144  49.0044701
  11.2407645  20.8616237  48.6676999  11.9718504  21.7645807  49.6382987
  13.1072207  22.1912484  51.0497829  12.8489985  23.1129555  51.0482159
  12.5757247  21.7942918  51.7398293   3.8695355  27.3077940  51.8951473
   3.3248823  28.0837748  52.0271747   4.7474705  27.6548745  51.7370594
  10.6582972  20.6389524  44.2732271  10.7798883  19.7106170  44.4723159
  10.3685014  20.6528210  43.3610587  13.5274162  18.3244434  47.4098991
  13.5495859  18.3883767  46.4550971  13.9442221  17.4848943  47.6039497
  23.9057787  28.0599694  45.4478214  24.3488933  27.3107019  45.0497337
  23.0284297  28.0509830  45.0651946   4.6561377  26.4347836  54.7881630
   3.9143113  26.5830472  55.3746260   4.3354121  26.6956102  53.9248379
  20.9384991  32.0629741  42.4572143  21.4636315  32.4017014  41.7321463
  20.8507344  31.1276756  42.2735278  12.6005040  35.9763815  54.5862020
  12.9092166  35.7312961  55.4584719  13.3980522  36.1810453  54.0980890
   5.1017991  34.3213265  46.8192024   5.9276011  34.0217037  46.4390668
   4.7512043  33.5520888  47.2681813   3.3026596  32.2399592  47.7780958
   2.4658504  31.8121766  47.5964959   3.2750241  32.4332035  48.7151749
  10.1424051  22.1521521  58.4822204  10.1912207  23.0283644  58.0999973
  10.6846566  21.6098914  57.9093847  20.6278897  32.6962645  57.7623341
  19.8374441  32.6786783  57.2227840  20.3912252  33.2350938  58.5172378
  20.7476772  29.5455111  55.0756069  20.7974777  29.3805118  56.0171592
  20.6390696  28.6782370  54.6853950   9.6313031  32.2243657  42.3648158
   9.7801151  32.9079121  41.7114831  10.4379474  32.2048747  42.8797614
  18.0380535  25.5286039  56.3915376  18.9390397  25.3892504  56.0999374
  18.1128509  25.6940494  57.3313554  12.3723340  22.9052894  55.2368563
  11.5026649  23.1986460  54.9651151  12.6082820  23.4893339  55.9575826
  23.4490651  29.5304932  47.8400661  24.2837543  29.9694736  48.0038222
  23.5849780  29.0543585  47.0208907  20.4982157  27.0884667  53.7878149
  20.9736279  27.2812313  52.9797000  19.5747723  27.1443853  53.5421533
   7.3865664  28.2508834  43.3709227   7.1411706  27.3471164  43.5689437
   7.5561578  28.2525985  42.4288705  15.0762374  19.1232511  52.7533983
  15.5944318  19.8593538  52.4280471  14.7217507  19.4296504  53.5880742
   6.6561311  23.9837192  40.8695389   5.9630556  24.0581547  40.2135425
   6.4113063  23.2197536  41.3916906  15.3274968  15.5432793  48.2734879
  15.6076722  14.8755982  48.8995306  16.1125575  15.7361889  47.7609543
  13.1308436  34.7191787  39.8359906  12.5582404  35.3381974  39.3830378
  13.7041230  35.2691149  40.3699828  19.1983826  23.9650427  52.0206455
  20.1501249  24.0648525  52.0418679  19.0287277  23.1728696  52.5304539
  17.2198206  21.0506010  52.2065856  16.6248138  21.3311023  51.5112344
  16.9347902  21.5399911  52.9782597  18.9793713  34.3194808  37.9272436
  18.9007344  33.9854671  38.8208194  19.8003380  34.8116575  37.9263908
  21.6771904  27.1856547  51.1348754  21.6448224  26.2472548  51.3208438
  22.2872528  27.2640584  50.4014579  13.5155235  26.0552600  37.1775958
  14.4614340  25.9258808  37.2464376  13.1369480  25.3167262  37.6545386
  21.8266393  23.9767590  51.1807037  21.3105441  23.1926047  50.9936966
  22.7106341  23.6486307  51.3453557  19.4877119  17.7208606  47.1402850
  19.2901941  17.4123694  48.0246182  20.0976825  18.4470245  47.2700780
  27.4948454  28.2472554  50.2754791  28.2251842  27.9857842  50.8362494
  26.8855399  27.5101276  50.3156859  25.5763751  26.3880416  50.8729242
  24.8496915  26.2536381  50.2645734  25.1611038  26.6957245  51.6785960
  13.3993927  30.1070346  58.6376615  14.3196937  30.2848945  58.8316662
  13.3643511  29.1626391  58.4856315  11.6998152  23.9802576  37.1130844
  10.7929607  23.6835689  37.1893557  11.9774133  23.6832394  36.2465130
   2.6176092  25.3008940  47.5629890   2.2978877  24.4474248  47.2704264
   2.0709521  25.5157518  48.3187857   6.3956000  28.0171381  51.2799396
   6.6142010  28.9488488  51.2987430   6.8081774  27.6579355  52.0654200
  13.3160218  18.5239466  43.2675085  12.5060946  18.1786551  43.6430331
  14.0044635  18.2147010  43.8562696  15.2450766  17.6017513  44.8899381
  15.7981805  18.0212966  45.5489405  15.4820852  16.6753261  44.9322337
  11.2683865  23.5904586  60.6702145  11.1680592  24.5398943  60.6014236
  11.0505407  23.2622825  59.7978215  10.4696937  20.8389511  37.2542823
  11.3316101  21.1644410  37.5138640  10.6547281  20.0521007  36.7415889
   2.4864352  28.9211851  49.5323012   1.7927824  28.5065804  49.0192966
   3.2337343  28.9632388  48.9356430  18.6229573  19.7118038  44.3978046
  18.0428242  20.3702842  44.0156098  18.3565506  18.8895383  43.9865463
  17.0733140  19.1123096  46.5999366  17.5732918  19.2239630  45.7913685
  17.7168747  18.8084148  47.2400174  11.1315135  27.0201725  59.4867207
  10.6482217  27.8202085  59.6931096  11.2176074  27.0309670  58.5334651
   4.4001095  28.8530105  47.4089026   4.3771783  28.9517792  46.4570909
   4.7101731  29.6995256  47.7306193   7.0588473  30.9106260  51.5235641
   8.0131726  30.8790202  51.4565572   6.8600996  30.4496884  52.3385867
   7.6487855  29.4807376  54.0906438   8.4680744  29.9751455  54.1141276
   7.9224663  28.5639344  54.0624006  17.4054451  21.8718128  43.4534394
  16.5180306  22.1567779  43.2354589  17.8208440  21.7111892  42.6061671
  20.7568987  21.8964649  47.1688733  21.5329377  22.3861102  47.4413350
  20.0317122  22.3222703  47.6260603  23.1941546  22.6092269  48.2262674
  23.7886037  22.3688004  47.5155982  23.2668130  21.8899399  48.8536210
   5.4138702  36.4525879  48.5405839   5.2793170  35.6926280  47.9743837
   4.9970764  37.1766779  48.0734628  16.5497665  31.6362803  37.5482414
  17.2533515  31.8412805  38.1640070  15.8260313  32.2039565  37.8131497
  17.3795475  27.3872664  43.6684684  17.3230676  27.8441216  42.8292317
  17.9323817  26.6263349  43.4907527  21.1900281  23.1762396  44.4934804
  20.9337215  22.7759032  45.3243011  20.5653149  23.8906190  44.3684943
  25.5012619  25.9158469  47.0006095  24.9412177  25.9851659  47.7737657
  24.8956122  25.7399454  46.2805591   8.5707828  37.3495196  48.7524281
   8.4540212  38.2940629  48.6502972   7.7500274  37.0468758  49.1410081
  18.4584362  32.0745332  39.5980874  19.2929966  31.6426531  39.4158349
  18.2968705  31.9027346  40.5257768  18.1130254  28.5777445  40.9637213
  18.0579058  28.4121717  40.0225657  17.4876310  29.2853478  41.1199403
   2.9022769  23.8145510  54.7898636   3.5481633  23.3044464  55.2785861
   2.6939920  24.5514192  55.3642061  15.4276161  30.8826357  60.2890776
  16.2967321  31.0567010  59.9277411  14.9482913  31.7020774  60.1666505
  11.4226380  18.0785554  40.5422532  11.4105050  19.0227394  40.6990803
  12.3149802  17.8955700  40.2481993   9.5962342  38.0023458  51.9680210
  10.4989588  38.0347069  52.2846705   9.3699712  37.0723909  51.9826546
  15.2378499  14.6728331  44.7968469  14.4710895  14.1186818  44.9425151
  15.6489204  14.7450200  45.6582620  27.0868637  42.5914983  49.6936051
  27.7247047  42.4721731  48.9899391  26.9689480  43.5395827  49.7524003
  21.0985388  46.4814375  54.5362965  20.8075254  47.3860006  54.4209631
  21.7342372  46.5230903  55.2507035  32.0418333  40.2541670  47.6722237
  32.7743505  39.6840887  47.9060067  31.2857688  39.8663271  48.1128743
  26.0575273  46.1675790  51.5312759  25.7575996  47.0700829  51.4228566
  25.7126332  45.9007974  52.3833912  21.0396052  52.9320111  44.4983726
  20.9620082  53.8827936  44.5772207  20.4357696  52.5865983  45.1558653
  27.2614994  45.0562570  55.3135222  27.6698350  44.6144981  54.5689854
  26.5392256  44.4815198  55.5669415  27.5843809  45.6163761  49.0687511
  26.9552671  45.7809475  48.3663578  27.1969471  46.0305370  49.8398475
  31.4633041  46.5518199  46.4231874  30.7784079  46.9317100  45.8728908
  31.5476890  47.1613525  47.1563822  28.7183972  44.1978158  53.0227218
  28.9300868  44.8409917  52.3461599  28.6713721  43.3640474  52.5549148
  23.1371771  45.3538169  46.3337596  23.6010116  45.6325872  45.5442218
  22.8728569  44.4521613  46.1510686  29.8329800  47.0750113  51.1949575
  30.6547244  46.6730300  50.9132257  29.8292203  46.9718347  52.1465691
  23.5986404  46.6234156  53.3510286  23.6630836  47.0854563  54.1868458
  22.8897328  45.9931521  53.4792596  37.9235793  43.4188861  47.5434547
  37.1699502  42.8496260  47.3878551  38.0583335  43.3851526  48.4905181
  19.8001761  34.3693844  59.8803621  19.4068707  33.8160042  60.5551266
  20.6167901  34.6804422  60.2710139  18.5758703  48.9243458  45.8739944
  18.7525332  49.8461423  45.6860928  19.3715537  48.6101877  46.3034324
  22.7169722  35.7851723  57.4723878  23.4579435  36.3858876  57.3928340
  22.9487645  35.0429360  56.9141920  17.8611060  40.9708090  55.7502108
  17.7464575  40.0693347  56.0509206  17.0055578  41.2171787  55.3986924
  24.9402898  48.9125830  57.3489608  24.4966752  48.1262209  57.0310513
  25.6020111  49.1004981  56.6833499  19.6990019  50.4421632  51.8750287
  20.2497444  50.3138695  51.1027281  18.8601495  50.7416521  51.5245179
  27.0384136  49.1928630  55.3771009  27.0202611  50.0137511  54.8851279
  27.9604056  49.0682705  55.6021151  23.4957190  46.7072760  56.2194518
  24.0285527  45.9461048  55.9893826  22.9671271  46.4146411  56.9618672
  26.6626885  31.8132826  51.7488160  26.3191154  32.7034467  51.6727270
  27.0305848  31.6234483  50.8857745  24.2124279  36.6491138  45.3145833
  23.3565875  36.2597988  45.1351472  24.6251230  36.7283098  44.4545619
  29.8402749  44.0307773  48.8480376  29.1826423  44.7207034  48.9360505
  30.6443148  44.4204205  49.1914362  28.6508208  42.3852145  46.8984318
  29.1640089  43.0182137  47.4006028  29.3009431  41.7853341  46.5327678
  21.8951298  33.3719667  44.8195011  21.2415710  33.0568685  44.1951626
  21.8531772  32.7495408  45.5454834  25.9130582  52.3636470  39.6544989
  25.2392281  52.6668166  40.2629947  26.2996404  53.1665550  39.3050446
  29.4170004  47.3658147  45.0263461  28.9632331  46.5249057  45.0828651
  28.7863970  48.0019545  45.3638241  28.3602923  38.2950133  46.2564128
  27.6225680  37.7827519  46.5874371  28.6129697  37.8550514  45.4447405
  27.8602943  49.2034643  45.9613279  28.1525917  49.7639701  45.2425644
  28.3701564  49.4963204  46.7166438  28.4614551  31.0726385  46.8505897
  28.7673427  30.2123748  46.5631812  29.1867155  31.6644005  46.6504891
  14.7538907  41.4757071  45.2387495  14.5563307  40.8826432  44.5138562
  14.1985571  41.1709282  45.9563434  22.8236568  49.9814995  47.0506732
  22.7812747  50.2075841  46.1215264  23.7399267  49.7478369  47.1992533
  31.9999939  43.5717498  44.6536690  31.8617837  43.7619094  43.7257879
  31.6436158  44.3336881  45.1104741  32.0269318  45.6394025  49.6647962
  32.4605825  45.5469314  50.5131016  32.7400899  45.6151525  49.0267978
  20.9402369  46.8578024  46.8468695  21.7342967  46.3628344  46.6451270
  20.2294061  46.3295887  46.4836400  25.7597213  49.2396119  51.1981062
  25.8134236  49.8087055  51.9658778  24.8911995  49.4098004  50.8335099
  32.8884868  45.6817726  52.1980847  33.0820758  46.5863536  52.4440122
  32.7885486  45.2225145  53.0319432  27.9499977  45.8324468  57.7721728
  27.7985483  45.6035020  56.8551811  27.9404656  46.7895070  57.7853073
  23.5173645  47.4307046  50.5266532  23.3784731  47.0625830  51.3992470
  22.7288241  47.9454685  50.3550489  24.1121797  52.5316142  41.8692068
  24.2873553  52.0604185  42.6837691  23.4254585  53.1581908  42.0973329
  25.0678860  46.8088648  47.9155369  24.7328693  46.7689418  48.8113019
  24.5682806  46.1433364  47.4425780  29.6592183  48.8643591  55.8498209
  29.6004730  48.1802811  55.1828792  30.0611702  49.6062581  55.3978835
  18.6782882  55.6805505  48.6431928  18.9179480  56.3124029  49.3210947
  17.8352079  55.3293545  48.9297288  29.6609591  46.8283175  54.0812189
  28.7736369  46.4909097  54.2038588  30.2308142  46.0966206  54.3180955
  11.3138738  43.1607267  47.4055241  12.0009778  42.8468997  46.8176256
  11.1586866  44.0648631  47.1322492  23.1910744  51.4884627  51.0473432
  23.1180916  52.2939599  51.5592737  22.7488137  51.6876593  50.2221454
  26.2897174  36.5351027  47.2010459  26.7865873  35.7820989  46.8811530
  25.5184155  36.5715343  46.6353669  34.1426931  42.2391392  48.8428751
  34.1316807  43.1216108  48.4722684  33.2744311  41.8862943  48.6483288
  25.6509428  51.3871461  53.2031591  26.3637400  52.0218926  53.1307492
  25.1599456  51.4835327  52.3871593  30.7599506  41.1340033  45.3098917
  31.2259958  41.9668025  45.2359219  31.2107006  40.6685015  46.0144175
  20.7021341  49.1365905  54.0237162  21.4030801  49.7702388  54.1766556
  20.2316456  49.4780636  53.2632801  25.4629801  51.7270205  45.9517882
  25.6452195  50.9091861  46.4145635  26.2862787  51.9437898  45.5142772
  25.7971966  50.6538390  43.2132931  26.3259733  50.1430845  42.6003093
  26.0600186  50.3380921  44.0778464  16.2989059  48.6702260  50.9568264
  16.8842496  47.9245948  51.0896169  16.1013898  48.9806216  51.8404928
  19.1527714  51.7053507  45.9730707  18.4838090  52.1899635  45.4894747
  19.0140584  51.9522728  46.8874085  10.8906714  41.2407860  49.6772708
  10.9290813  40.7071451  50.4709826  10.3847007  40.7143065  49.0583685
  23.2932983  53.7397251  52.5713365  23.8451291  53.9028872  53.3362450
  23.6339176  54.3301689  51.8993390  18.2697476  36.0872400  53.1735250
  18.3338803  36.9487231  52.7612648  18.2064596  35.4746402  52.4407608
  17.7449749  38.1595533  56.8208284  18.3721788  37.7772610  57.4345809
  16.8877668  37.9409735  57.1863977  28.1443857  48.5658508  58.4262020
  28.6883761  49.1788466  57.9316974  27.5630702  49.1238087  58.9429033
  26.4301370  51.6879226  49.5577047  26.3052510  50.8868966  49.0487993
  27.0880461  52.1825420  49.0691017  28.4936279  49.4888246  51.1856597
  27.5466614  49.3693597  51.1134924  28.8419052  48.6010744  51.2682859
  25.4982712  49.2840963  47.3860950  25.3507674  48.3557670  47.5668520
  26.3236205  49.3061053  46.9018025  29.1016834  50.1069521  48.4725822
  30.0263381  49.9012383  48.3350274  28.9332137  49.8585922  49.3815164
  25.4944226  37.1378800  42.3793067  25.7107841  38.0203438  42.0781895
  25.0138293  36.7465014  41.6498709  28.8912150  50.6255189  43.8287914
  29.0649028  50.0601611  43.0761766  29.3841041  51.4256084  43.6467404
  14.7089110  42.6369858  51.8951473  14.1642578  43.4129666  52.0271747
  15.5868460  42.9840662  51.7370594  24.3667917  33.6536352  47.4098991
  24.3889614  33.7175685  46.4550971  24.7835976  32.8140861  47.6039497
  34.7451541  43.3891612  45.4478214  35.1882687  42.6398937  45.0497337
  33.8678051  43.3801748  45.0651946  15.4955132  41.7639754  54.7881630
  14.7536868  41.9122389  55.3746260  15.1747876  42.0248020  53.9248379
  23.4398794  51.3055732  54.5862020  23.7485921  51.0604879  55.4584719
  24.2374276  51.5102371  54.0980890  23.4619406  53.4593642  46.8167396
  23.0224397  52.9670021  47.5100253  24.2127523  52.9166610  46.5759471
  15.9411745  49.6505183  46.8192024  16.7669765  49.3508955  46.4390668
  15.5905797  48.8812805  47.2681813  20.9093278  49.0031651  48.8889698
  20.2873288  48.3402356  48.5891926  21.5798145  49.0292783  48.2063346
  14.1420350  47.5691509  47.7780958  13.3052259  47.1413684  47.5964959
  14.1143996  47.7623953  48.7151749  20.9817806  37.4813439  58.4822204
  21.0305961  38.3575562  58.0999973  21.5240320  36.9390832  57.9093847
  31.4672652  48.0254562  57.7623341  30.6768195  48.0078701  57.2227840
  31.2306006  48.5642856  58.5172378  31.5870527  44.8747029  55.0756069
  31.6368532  44.7097036  56.0171592  31.4784450  44.0074288  54.6853950
  33.0888724  47.2943970  55.3198091  32.7973532  47.6573951  56.1561552
  32.4760855  46.5810978  55.1411423  34.2884406  44.8596850  47.8400661
  35.1231297  45.2986654  48.0038222  34.4243535  44.3835503  47.0208907
  26.1668722  30.8724711  48.2734879  26.4470476  30.2047900  48.8995306
  26.9519329  31.0653806  47.7609543  32.5165659  42.5148465  51.1348754
  32.4841979  41.5764465  51.3208438  33.1266282  42.5932501  50.4014579
  30.3270874  33.0500524  47.1402850  30.1295695  32.7415612  48.0246182
  30.9370580  33.7762162  47.2700780  38.3342208  43.5764471  50.2754791
  39.0645597  43.3149760  50.8362494  37.7249154  42.8393193  50.3156859
  36.4157506  41.7172334  50.8729242  35.6890669  41.5828299  50.2645734
  36.0004792  42.0249163  51.6785960  24.2387682  45.4362264  58.6376615
  25.1590691  45.6140863  58.8316662  24.2037265  44.4918309  58.4856315
  13.4569847  40.6300857  47.5629890  13.1372631  39.7766166  47.2704264
  12.9103275  40.8449435  48.3187857  17.2349755  43.3463298  51.2799396
  17.4535764  44.2780406  51.2987430  17.6475528  42.9871273  52.0654200
  24.1553972  33.8531384  43.2675085  23.3454701  33.5078469  43.6430331
  24.8438389  33.5438927  43.8562696  26.0844521  32.9309430  44.8899381
  26.6375559  33.3504884  45.5489405  26.3214607  32.0045179  44.9322337
  22.1077620  38.9196504  60.6702145  22.0074347  39.8690861  60.6014236
  21.8899162  38.5914743  59.7978215  13.3258107  44.2503769  49.5323012
  12.6321578  43.8357722  49.0192966  14.0731098  44.2924305  48.9356430
  29.4623328  35.0409956  44.3978046  28.8821997  35.6994760  44.0156098
  29.1959260  34.2187300  43.9865463  27.9126894  34.4415013  46.5999366
[truncated: 416,138 more chars]
