# Supplementary material for: An Efficient Implementation of the Nwat-MMGBSA Method to Rescore Docking Results in Medium-Throughput Virtual Screenings
Source: Front Chem. 2018 Mar 5;6:43. doi: 10.3389/fchem.2018.00043 (PMC5844977; doi:10.3389/fchem.2018.00043)
Supplement: Supplementary file 2 [file DataSheet2.ZIP › SI_Examples_and_Scripts/examples/Bcl-Xl/3ZC5_complex_wat.crd]

default_name
 21715
  36.9576317  23.9333256  43.8650085  36.2307214  24.1450078  43.0808579
  35.7601936  25.1095293  43.2716463  35.4690060  23.3654013  43.0707483
  36.8941377  24.1909322  41.7205827  38.1146424  23.9987289  41.6201926
  36.1068449  24.4414947  40.6833323  35.1200654  24.5883847  40.8396258
  36.6383727  24.5129473  39.2918681  37.6362013  24.9574568  39.4098108
  36.8236222  23.0852683  38.7759036  37.4192337  23.0785522  37.8566448
  35.8673401  22.5888140  38.5812169  37.5028382  22.3356547  39.7863877
  37.4040773  22.8219238  40.6312064  35.8356980  25.4722308  38.4008263
  35.8757189  26.6831976  38.6674454  35.1123301  24.9504626  37.3538861
  34.8297208  23.9753864  37.3173961  34.8142303  25.7930131  36.1873437
  35.7508832  26.3025854  35.9284318  34.3298002  24.9469222  35.0177473
  33.9708351  25.5681294  34.1922204  33.4969221  24.2989001  35.3259688
  35.4606723  24.0906883  34.5188497  36.6375267  24.2745929  34.8215621
  35.0246215  23.0606811  33.7389189  34.0982184  22.9400181  33.3431870
  35.7120242  22.2787758  33.5538495  33.7896042  26.8976833  36.4168675
  33.9266052  28.0203125  35.9268517  32.6527462  26.5379467  37.1071750
  32.5992574  25.6102290  37.5171456  31.5243448  27.4672421  37.2033109
  31.2735307  27.7622746  36.1761571  30.3519666  26.7676908  37.8954405
  30.0731773  25.8836093  37.3052003  30.6626447  26.3874844  38.8776198
  29.1089225  27.6360656  38.0876949  29.2898921  28.3887102  38.8663328
  28.2927938  27.0066602  38.4624211  28.6820571  28.3370559  36.8037040
  28.5954502  27.6142761  35.9851817  29.4237578  29.1022335  36.5473601
  27.3576847  28.9529316  36.9511480  26.6427818  28.4234812  37.4190211
  27.0290591  30.1722175  36.4623575  27.8318901  30.8819831  35.6476126
  27.5214927  31.7466526  35.2041646  28.7375877  30.5338977  35.3501662
  25.8280944  30.7069068  36.7723078  25.5407719  31.6068808  36.4038208
  25.1884906  30.2363852  37.3979701  31.9564414  28.7316615  37.9696673
  31.5313905  29.8543631  37.7153435  32.7940672  28.4649157  39.0236720
  33.0445047  27.4910061  39.1536532  33.3479170  29.5121531  39.8729389
  32.5916961  30.3075385  39.9237126  33.6175534  29.0558830  41.3170174
  34.1797095  29.8427562  41.8394655  32.6398140  28.9980705  41.8235639
  34.2695183  27.6841282  41.4781283  34.2149325  27.1219081  40.5426606
  33.6902625  27.0783821  42.2148151  35.7329193  27.6325887  41.8811756
  36.2620234  28.6698636  42.3718656  36.2706406  26.5002297  41.6439649
  34.5642963  30.1819492  39.2102802  34.8745113  31.3492427  39.4629077
  35.3053247  29.3954798  38.3484284  35.1121934  28.3942500  38.2476603
  36.4292290  29.9774577  37.6069449  37.0500525  30.5028940  38.3389039
  37.2335858  28.8887836  36.8915542  37.5104662  28.1203504  37.6236701
  36.5950360  28.3984113  36.1489513  38.5225942  29.3465808  36.1857744
  38.2758747  30.0611033  35.3920308  39.5004995  30.0111360  37.1511332
  39.1337734  30.9996092  37.4400790  39.6372729  29.4090758  38.0557688
  40.4851485  30.1491439  36.6950837  39.1832783  28.1307419  35.5352936
  39.4606015  27.3798216  36.2849053  38.5023115  27.6610247  34.8180712
  40.0916107  28.4188583  34.9976216  35.9153299  31.0140222  36.5998586
  36.5326261  32.0575900  36.3661291  34.7547311  30.6797381  35.9251923
  34.3327861  29.7475499  36.0537484  34.1623964  31.6374875  34.9836655
  34.9401532  31.9159253  34.2648821  32.9407773  31.0388724  34.2491693
  32.2723565  30.5674124  34.9799539  32.1349554  32.0972022  33.4896338
  31.6292619  32.7804658  34.1781997  32.7756230  32.6837198  32.8227672
  31.3620182  31.6244122  32.8777821  33.3789689  29.9665814  33.2450925
  33.9536843  30.4047790  32.4224006  33.9997901  29.2012139  33.7141166
  32.5050720  29.4658522  32.8120271  33.7993715  32.9328240  35.7386266
  34.0013554  34.0483276  35.2474114  33.1460563  32.7521754  36.9433180
  32.9840973  31.8103694  37.2954893  32.6911334  33.9211835  37.6969115
  32.1760344  34.5772073  36.9796621  31.7026254  33.5312268  38.8154117
  32.1569527  32.7526487  39.4419074  31.3421939  34.7162021  39.7162140
  32.2149113  35.0728164  40.2737323  30.9413409  35.5547483  39.1344210
  30.5864884  34.4277478  40.4561257  30.3994831  32.9737782  38.2193579
  29.8432897  33.7500082  37.6805538  30.5871006  32.1598924  37.5168128
  29.7494919  32.5859101  39.0118090  33.9065382  34.7313354  38.2061600
  33.8312521  35.9591854  38.3357964  35.0415808  34.0216613  38.5657832
  35.0197569  32.9990594  38.6062171  36.2700586  34.7395147  38.9284606
  36.0046450  35.4401431  39.7282246  37.4311179  33.8339537  39.3401555
  37.7639778  33.1687986  38.5371275  37.1473126  33.2094576  40.1926156
  38.5411805  34.7845146  39.7485607  39.5771923  34.9257724  39.0294954
  38.3590171  35.4084774  40.8419261  36.7384275  35.5507217  37.7191948
  36.9660972  36.7607169  37.8031367  36.9851191  34.8058984  36.5703330
  36.7329232  33.8077586  36.5277528  37.6802745  35.4694637  35.4788798
  38.6173984  35.8612462  35.8977690  37.9705639  34.5586246  34.2817273
  38.4671649  33.6402642  34.6198258  37.0377172  34.2319502  33.8028161
  38.8576833  35.2451243  33.2594537  38.3014909  35.8866344  32.1428714
  37.2276874  35.8650654  31.9792441  39.1183253  36.5733875  31.2405518
  38.6797835  37.0667742  30.3772300  40.4980716  36.6145932  31.4376520
  41.1355741  37.1401030  30.7341380  41.0604142  35.9848928  32.5446579
  42.1319067  36.0364512  32.7125617  40.2456188  35.3052078  33.4504248
  40.7016892  34.8347026  34.3170913  36.8400329  36.6717633  35.0357017
  37.3680635  37.7545031  34.7703938  35.4861563  36.4443587  34.8801793
  35.0690075  35.5337913  35.1176324  34.6667640  37.5019596  34.3277099
  35.1783966  37.8744276  33.4316888  33.2620115  37.0268741  33.9802635
  32.7947367  36.5825080  34.8677971  32.6515075  37.9010892  33.7162143
  33.2041980  36.0188057  32.8173427  33.7560297  35.1109975  33.0811229
  31.7494506  35.6246746  32.5844036  31.3479576  35.1228208  33.4705453
  31.1198702  36.4989591  32.3944428  31.6519705  34.9392389  31.7378065
  33.8351034  36.5679246  31.5410870  33.5137511  37.5958360  31.3577026
  34.9254539  36.5693983  31.6125548  33.5743197  35.9571120  30.6705666
  34.5902670  38.7042717  35.2788475  34.5592209  39.8559946  34.8384379
  34.4841587  38.4097655  36.6248119  34.5156254  37.4351220  36.9264241
  34.3462918  39.4832372  37.6051880  33.6087409  40.1900579  37.2051528
  33.8612126  39.0227787  38.9768797  32.8454486  38.6140664  38.9101511
  33.8348077  39.8666749  39.6762837  34.7023836  38.0239409  39.5447954
  34.4084479  37.1561859  39.1449889  35.6625887  40.2609953  37.7301509
  35.6648338  41.4758576  37.9429572  36.8276284  39.5269728  37.6285264
  36.7837939  38.4958866  37.5998767  38.1271993  40.2002390  37.6031308
  38.1791387  40.8707176  38.4699103  39.2952099  39.2043119  37.6126421
  39.3617283  38.7211016  38.5971085  39.1022950  38.3832246  36.9085891
  40.6297721  39.8388532  37.2818974  41.2588841  40.7149107  38.1782921
  40.8097298  40.9364672  39.1453718  42.4635590  41.3348986  37.8277362
  42.9443628  42.0269829  38.5151990  43.0487034  41.0640345  36.5950093
  44.2210281  41.7048531  36.2864361  44.6542338  41.2749759  35.4527812
  42.4420673  40.1866562  35.7010826  42.9032719  39.9640563  34.7452591
  41.2284479  39.5896195  36.0359785  40.7519171  38.9280470  35.3162083
  38.1716930  41.0696119  36.3370533  38.5693237  42.2361679  36.3402034
  37.8123176  40.4245713  35.1706375  37.4806693  39.4493133  35.2171906
  37.9706206  41.0883430  33.8909730  38.9881872  41.4978579  33.8955236
  37.8209903  40.0681816  32.7627716  38.4618861  39.2057879  32.9848971
  36.7923756  39.6862459  32.7386677  38.1863664  40.5534523  31.3640144
  38.2002415  39.6887298  30.6897753  37.3829405  41.2048699  30.9981841
  39.5065930  41.3076340  31.2266365  39.4056170  42.2830828  31.7140545
  39.6253482  41.5212377  30.1585819  40.7718774  40.6175767  31.7477721
  40.9892973  39.7011707  31.1954483  40.7278176  40.4052374  32.8157570
  41.9023580  41.5333256  31.5407489  42.0382649  41.7565600  30.4918272
  41.7822202  42.4835901  31.9400047  42.8807144  41.2568968  31.9303214
  37.0229820  42.2974931  33.7864821  37.3843629  43.3338082  33.2246921
  35.7582683  42.1472440  34.3140570  35.4704525  41.2315242  34.6958860
  34.8062698  43.2586592  34.3063642  34.8044027  43.6801348  33.2944928
  33.4019925  42.7979469  34.7147056  33.4813616  42.1329394  35.5845220
  32.8063079  43.6542523  35.0573233  32.6499301  42.0915527  33.5701444
  33.3316587  41.4249265  33.0255955  31.5234490  41.2366300  34.1452562
  31.9328997  40.4230243  34.7520503  30.8707854  41.8343209  34.7881370
  30.9204203  40.7882058  33.3495910  32.0752026  43.1008327  32.5760764
  31.3856978  43.7930238  33.0701976  32.8635964  43.6858146  32.1031701
  31.5170902  42.5906366  31.7795492  35.2581158  44.3994905  35.2436561
  35.0722441  45.5831747  34.9418412  35.7952981  44.0054048  36.4591361
  35.8962846  43.0091345  36.6812985  36.1999142  45.0019981  37.4503236
  35.4445719  45.7965156  37.4513030  36.3391212  44.4345054  38.8642569
  37.2327981  43.8084907  38.9639173  35.4658538  43.8280053  39.1237074
  36.4142918  45.4867827  39.8319924  37.1341455  46.0897916  39.5480259
  37.5147924  45.7031523  37.0755757  37.8517095  46.7572828  37.6213024
  38.3089836  45.0703951  36.1473367  38.0895418  44.1025724  35.8883355
  39.4900596  45.7225266  35.5803579  40.0663317  46.1557527  36.4073456
  40.3251921  44.7034890  34.8055147  40.5366856  43.8376428  35.4476625
  39.7435075  44.3129409  33.9594927  41.6521556  45.2638131  34.2963910
  42.3101694  45.5286399  35.1348655  41.5286330  46.1567392  33.6722932
  42.2898785  44.2202435  33.4269556  41.9278814  44.0078743  32.2643588
  43.2228696  43.4510539  34.0510293  43.4941431  43.5233147  35.0300891
  43.6878367  42.7038694  33.5216724  39.0754433  46.8685993  34.6369572
  39.8464709  47.7835723  34.3517295  37.8495706  46.6989699  34.0273533
  37.2809998  45.8978849  34.2923384  37.3037461  47.6271017  33.0378205
  38.1090142  48.3008973  32.7189024  36.7536798  46.8703061  31.8135960
  36.3762787  45.8803506  32.1024169  35.8899616  47.4123687  31.4071173
  37.7546221  46.7235083  30.6531793  37.1811726  46.4424486  29.7579390
  38.2057748  47.7015604  30.4339071  38.8689333  45.6789912  30.8558651
  38.4237573  44.6969936  31.0672182  39.4944127  45.9529185  31.7134887
  39.7327220  45.5944951  29.5957467  40.2137618  46.5579009  29.3894071
  39.1391002  45.2938728  28.7217991  40.8333675  44.6112059  29.7648112
  41.4044375  44.7394473  30.6461251  40.5409812  43.5819819  29.7604214
  41.5044258  44.6306791  28.9407149  36.2401423  48.5660242  33.6685269
  35.5723199  49.3483311  32.9935757  36.1957374  48.5503275  35.0503232
  36.7319456  47.8423570  35.5390251  35.4441268  49.5133751  35.8380590
  36.0010140  49.6557733  36.7698054  35.4185931  50.4660504  35.2980517
  34.0061031  49.1606421  36.2152448  33.3001725  49.9697664  36.8230753
  33.5852704  47.8910707  35.8771776  34.2550909  47.2262033  35.4724038
  32.2031493  47.4660431  36.0858274  31.6004115  48.3449944  36.3394821
  31.6350438  46.8085404  34.8201117  32.1927180  45.8861413  34.6241768
  30.5978974  46.4948225  34.9965185  31.6559614  47.6737891  33.5793356
  31.1410247  48.9799931  33.5829681  30.7496871  49.4249506  34.4943767
  31.1091201  49.7310424  32.3998835  30.6982082  50.7378201  32.3972157
  31.5646610  49.1774073  31.2054252  31.4423607  49.9229889  30.0646814
  31.5920051  49.3384186  29.2265506  32.0969034  47.8937619  31.1899767
  32.4582136  47.4651360  30.2605227  32.1451306  47.1464493  32.3722800
  32.5546517  46.1405187  32.3345827  32.1031578  46.4797000  37.2610865
  32.9223090  45.5807129  37.4484566  30.9696562  46.6402658  38.0461309
  30.3078223  47.3872082  37.8532217  30.6620680  45.7131294  39.1404012
  31.5907057  45.2319877  39.4781404  29.9911754  46.4191046  40.3184233
  28.9715335  46.7326101  40.0730550  30.5703939  47.3012846  40.6112924
  29.9279747  45.5407155  41.4449345  29.6244000  46.0871773  42.1961041
  29.7362988  44.5990154  38.6180648  29.1026839  44.6969321  37.5667667
  29.6512113  43.4956291  39.4527365  30.1284878  43.5513236  40.3532004
  28.8645992  42.3159347  39.0806015  28.7453866  42.3038325  37.9912357
  29.5710056  41.0249444  39.5379256  30.5936551  41.0154304  39.1382164
  29.6860889  41.0186010  40.6307131  28.8639011  39.7732014  39.1191264
  27.8196425  39.1600887  39.7859628  27.3174336  39.4069005  40.7100148
  27.4143629  38.0770493  39.0547939  26.6428259  37.4687864  39.2936578
  28.2120581  37.9272477  37.9459098  28.1794831  36.9523468  36.9428544
  27.4367021  36.1617790  36.9438297  29.1529037  37.0302350  35.9454644
  29.1763001  36.2899696  35.1502344  30.0924168  38.0586589  35.9406213
  30.8305859  38.0989152  35.1473503  30.0903341  39.0444612  36.9296407
  30.8258867  39.8441265  36.9081963  29.1374923  38.9724568  37.9640023
  27.4549233  42.3995234  39.6896251  26.4210408  42.2918288  39.0239692
  27.4123756  42.5002566  41.0706297  28.2244907  42.8791663  41.5489502
  26.2591205  42.0278230  41.8572414  25.9014245  41.1084660  41.3735252
  26.6744283  41.6925645  43.3012187  26.7549878  42.5931851  43.9211306
  27.6522475  41.1982186  43.3079898  25.7575411  40.7918295  43.9159115
  24.8903153  41.2496796  43.9472740  25.0300865  42.9581419  41.8602482
  24.2471895  42.9818080  42.8094048  24.8077438  43.6014480  40.6617442
  25.5111968  43.4888246  39.9338459  23.6426220  44.4255979  40.3735391
  22.8915484  44.2379338  41.1483060  24.0905233  45.8992846  40.4102391
  24.7405053  46.0521186  41.2838009  24.7066898  46.1309570  39.5310482
  22.9302221  46.8884364  40.4909922  22.1643439  46.5067047  41.1763801
  22.4600826  47.0139807  39.5082693  23.3852102  48.2636787  40.9562485
  24.4144327  48.8216196  40.5779325  22.5141881  48.8544205  41.8408674
  21.6784721  48.3827645  42.1781571  22.7091964  49.7889886  42.1842436
  22.9886052  44.0552408  39.0203896  21.9493121  44.5994290  38.6434904
  23.6380460  43.1121426  38.2414483  24.4228758  42.5877978  38.6307024
  23.2651017  42.8847871  36.8398963  23.0963580  43.8674934  36.3839370
  24.3438738  42.0802922  36.0797906  24.6109232  41.2033210  36.6889722
  23.9173253  41.6849361  35.1457762  25.6162935  42.7815925  35.6724200
  25.7681555  44.1721415  35.6389927  24.9779827  44.8417315  35.9608085
  26.9571519  44.7435469  35.1803400  27.0767066  45.8238988  35.1693621
  28.0011178  43.9309498  34.7486745  28.9296697  44.3766401  34.4053620
  27.8625196  42.5493963  34.7694465  28.6662787  41.9146107  34.4166781
  26.6789954  41.9781964  35.2282123  26.5806973  40.8933843  35.2267701
  21.9679502  42.1030249  36.6004283  21.3982244  42.1364717  35.5016769
  21.6282648  41.1692884  37.5531670  22.1101687  41.1629913  38.4573235
  20.5798661  40.1777789  37.2772411  19.9192858  40.5932200  36.5028766
  21.1921123  38.8850528  36.7228390  20.4580208  38.0746155  36.7373676
  22.0742943  38.5624341  37.2961993  21.6071920  39.0620626  35.3361157
  21.4972147  39.9955604  35.1148286  19.6903955  40.0086145  38.5078501
  18.9864837  39.0197322  38.7038932  19.6779205  41.1712183  39.2716313
  20.2000003  41.9695221  38.9180130  18.9672699  41.3448526  40.5377580
  19.3148037  42.3086498  40.9372377  17.4664910  41.3881476  40.2871441
  17.0340767  40.3894310  40.1411618  17.2188540  41.9954305  39.4054642
  16.9017963  42.0425046  41.5400966  16.7320227  43.2938706  41.4682556
  16.7331662  41.2240235  42.5040264  19.5502144  40.2676661  41.4875068
  20.7541141  39.9930143  41.4650368  18.6552069  39.6891067  42.3415762
  17.7291716  40.1689132  42.4729356  18.8479450  38.5410248  43.2016100
  17.8165497  38.1642874  43.2761127  19.6685428  37.3158408  42.7089305
  19.3108492  36.4612107  43.3015583  19.3927671  36.9453887  41.2514800
  18.3219499  36.9797554  41.0273853  19.9209076  37.6067557  40.5615217
  19.7404379  35.9269867  41.0459017  21.1753618  37.3691315  42.9781103
  21.6962432  38.1077419  42.3664256  21.3905451  37.5811647  44.0298170
  21.6279573  36.3966022  42.7495650  19.1854994  38.9927098  44.6346556
  19.7081165  40.0623213  44.9294444  18.8079809  38.0348402  45.5519225
  18.5264919  37.1246662  45.2105515  18.7735288  38.2014680  47.0050823
  18.5703572  39.2500014  47.2467450  17.6585188  37.2629204  47.4953985
  16.7685178  37.4548426  46.8746746  17.9336907  36.2146609  47.2886197
  17.2800925  37.3824864  48.9659625  16.9982095  38.4159035  49.2149747
  18.1253197  37.1018147  49.6065820  16.0715421  36.4588686  49.2245626
  16.2231987  35.6190709  50.1593707  15.0751269  36.6453001  48.4662784
  20.1513994  37.7591465  47.4819538  20.5762660  36.6154999  47.2879337
  20.9088928  38.7365693  48.1009638  20.5733531  39.7180298  48.2553057
  22.2336746  38.4362384  48.6073189  22.6752876  37.6817483  47.9390871
  23.1701765  39.6558918  48.5863772  24.2061949  39.2983391  48.6675425
  23.0904364  40.1543990  47.6125969  22.9590001  40.6888721  49.6948750
  23.7420771  41.4534921  49.5950516  23.1219931  40.2120191  50.6684213
  21.6294153  41.4460777  49.7758004  20.7815734  41.1453972  48.8855396
  21.5537628  42.2769678  50.7331861  22.1301643  37.7998227  50.0067641
  21.1627621  37.9330869  50.7536039  23.2687611  37.1007219  50.3785763
  24.0237815  37.0007392  49.7056509  23.4273960  36.5418126  51.7210682
  22.4356087  36.4277525  52.1783616  24.0891151  35.1761847  51.6288822
  25.1151932  35.2363357  51.2461739  23.5361667  34.5303173  50.9351637
  24.1109554  34.5287108  52.9870120  25.0800399  34.6454874  53.7298090
  22.9720428  33.8703565  53.3465865  22.9448605  33.4104285  54.2511335
  22.1439545  33.8175604  52.7567457  24.1369134  37.6494306  52.5415639
  23.5912251  38.7461733  52.7338079  25.4129139  37.3999799  52.9991380
  25.7556662  36.4420150  53.0809866  26.3508083  38.4621035  53.3917363
  25.9722211  39.4255671  53.0265370  26.5853596  38.5609789  54.8969331
  26.5746291  37.5580564  55.3464632  27.5829723  38.9922761  55.0316504
  25.6830719  39.4845808  55.7168785  25.7803709  40.5118882  55.3404871
  26.0825439  39.4946810  56.7423409  24.2259497  39.0695151  55.7873089
  23.8218827  39.1995814  56.7992737  24.0843455  38.0143140  55.5372691
  23.4318510  39.8761500  54.8470853  23.3169808  39.4873451  53.8873080
  22.9212294  41.1000229  55.0833999  23.0539763  41.7017442  56.2945695
  23.5339897  41.2515358  57.0622371  22.6741142  42.6237070  56.4645497
  22.2708808  41.7630282  54.0979495  21.8964646  42.6903722  54.2333698
  22.1618292  41.3802072  53.1552407  27.6484851  38.1814825  52.5825616
  27.7190620  38.5307454  51.3974239  28.6103614  37.3748943  53.1678927
  28.5549766  37.1755341  54.1855061  29.8088213  36.7811602  52.5027221
  29.8278778  35.7516628  52.8855626  29.8399930  36.7283858  50.9483119
  30.1863866  37.6857058  50.5390774  30.7494032  35.6142328  50.4307231
  31.7786744  35.7331611  50.7772905  30.3831939  34.6307126  50.7499138
  30.7528484  35.6049367  49.3344154  28.5510082  36.4708937  50.3777849
  28.0493720  37.3077681  50.5111317  31.0902935  37.4758747  53.0401714
  32.0510426  37.7845289  52.3339506  31.1081003  37.6106290  54.4099999
  30.3089755  37.2054493  54.9516593  32.0819079  38.3866857  55.1587401
  32.1502991  39.3678652  54.6732728  31.6328225  38.5473981  56.6311157
  31.7551683  37.6000065  57.1723575  32.3146300  39.2612533  57.1115409
  30.1943138  39.0385418  56.8334852  29.9398473  39.8053698  56.0896628
  30.1331972  39.5207823  57.8183313  29.1245932  37.9358271  56.7833839
  28.2739392  37.9505367  57.7114988  29.1862681  37.1718366  55.7617872
  33.4862039  37.7577794  55.1468041  34.4934905  38.4340815  54.9428653
  33.5348579  36.4353391  55.5494312  32.6572275  35.9558382  55.7184484
  34.7827129  35.6993824  55.7416041  35.4057830  35.8325104  54.8489095
  35.5422475  36.2301479  56.9587237  35.8428266  37.2738364  56.8233113
  34.9210455  36.1825897  57.8619691  36.4485260  35.6442704  57.1450051
  34.4841013  34.1913879  55.9181400  34.7727076  33.5934428  56.9580486
  33.9057351  33.5208382  54.8543611  33.4913480  34.0746545  53.5700229
  32.6141747  34.7069920  53.7391685  34.2862799  34.6757851  53.1227967
  33.1137000  32.8640084  52.7328585  32.3421108  33.0929570  51.9919985
  33.9901058  32.4829910  52.1971088  32.6469577  31.8460252  53.7704561
  32.6816668  30.8201344  53.3891055  31.6104540  32.0696372  54.0535457
  33.5728065  32.0938768  54.9613413  33.0685611  31.9099693  55.9177474
  34.7997816  31.1585495  54.8990414  34.7471239  30.0084875  55.3368206
  35.8731516  31.6640490  54.1951522  35.7738449  32.5838313  53.7830457
  37.1606931  30.9931222  54.0376151  37.7729823  31.7033607  53.4668775
  37.8533002  30.7719987  55.3852474  37.7784477  31.6923424  55.9820912
  37.3339867  30.0083775  55.9753450  39.3308801  30.4269655  55.2285962
  39.8983278  31.2989862  54.8890333  39.4863746  29.6200462  54.5026294
  39.8326124  29.9625625  56.5894921  40.5407334  30.7898342  57.2264749
  39.4629700  28.7953789  56.9133699  37.0197038  29.7508829  53.1336630
  37.1788758  29.8009543  51.9102583  36.6433686  28.5822815  53.7486855
  36.4790116  28.6003129  54.7543010  36.3871256  27.3414076  53.0429598
  35.8900191  26.6673876  53.7486277  35.7060579  27.5473508  52.2081232
  37.6289244  26.6428230  52.4873616  37.8104045  25.4214384  52.5926253
  38.4329774  27.4231497  51.6798029  38.1656481  28.4091696  51.5581891
  39.6529929  26.9146910  51.0280661  40.2314078  26.4098704  51.8112145
  39.3312007  25.9186876  49.8834125  38.6387425  26.3810481  49.1692008
  40.5789824  25.4477437  49.1374649  41.0785298  26.2624123  48.6063967
  41.2909927  24.9896484  49.8351381  40.3182837  24.6765456  48.4039938
  38.6988215  24.7171626  50.3559412  38.4370617  24.8649313  51.3115474
  40.4729210  28.1079231  50.5059932  41.7003503  28.1240533  50.5585777
  39.7479875  29.0569899  49.8156002  38.7766489  28.8619200  49.5984248
  40.2394378  30.3879396  49.4279376  39.5200412  30.6563711  48.6364611
  40.0166522  31.4503532  50.5229851  40.0706801  32.4428238  50.0576724
  38.9854729  31.3526932  50.8846685  40.9536008  31.3732849  51.7318395
  41.3120278  30.3488009  51.9100546  40.3574303  31.6446896  52.6215924
  42.1352909  32.3630856  51.7508404  41.8890755  33.5260647  51.3116394
  43.2019623  31.9054638  52.2638779  41.5814970  30.5503593  48.6814299
  42.1334613  31.6473677  48.5850497  42.0028136  29.4570265  47.9486177
  41.5566564  28.5602375  48.1233438  43.0582894  29.5759982  46.9382630
  43.4614283  30.5796420  46.9620829  44.2269985  28.6248415  47.1598619
  43.9442191  27.5721432  47.0250318  44.6305404  28.7473597  48.1731743
  45.2667959  28.9478179  46.2191369  46.0166185  28.3747318  46.4720209
  42.4488295  29.2603333  45.5757084  41.8447075  28.1919221  45.4026673
  42.5162731  30.0994210  44.5098636  42.0756727  29.6484470  43.7202417
  43.0261840  31.4542076  44.2379075  42.2627082  31.8470437  43.5582770
  43.1361037  32.4028139  45.4281083  42.2946530  32.2358402  46.1083190
  44.0691102  32.2127222  45.9717791  43.1429165  33.8751443  45.0491111
  43.9564698  34.0792646  44.3425972  43.3597187  34.4610853  45.9531282
  41.8538932  34.4437305  44.4737238  40.8307761  33.7123815  44.4471518
  41.9820116  35.6383786  44.0350731  44.3012524  31.4105797  43.3846402
  44.4707792  32.2063914  42.4538962  45.2505983  30.4552592  43.6969499
  45.1130679  29.8411409  44.5089136  46.4841146  30.3861865  42.9021547
  46.9717032  31.3663234  42.9587413  47.4120435  29.3019361  43.4328845
  47.6995458  29.5092392  44.4689196  46.9310436  28.3165255  43.4119318
  48.3230665  29.2377352  42.8304492  46.1668395  30.1035164  41.4186439
  46.8137111  30.5833281  40.4862262  45.1330488  29.1943388  41.2324345
  44.6632258  28.8322536  42.0583617  44.7540685  28.7326325  39.8856297
  45.6647602  28.4097392  39.3714221  43.7091441  27.5919022  39.9516015
  42.8784531  27.9057855  40.5991197  43.1185571  27.2480533  38.5759137
  42.5325127  28.0796157  38.1696096  43.9061187  26.9978950  37.8568974
  42.4407273  26.3914239  38.6489735  44.3182791  26.3204822  40.5528085
  45.1130011  25.9223152  39.9154632  44.7358435  26.5033203  41.5472828
  43.5547162  25.5398127  40.6571721  44.1975856  29.9343926  39.1092164
  44.3493340  30.0883100  37.8971653  43.4189466  30.7593924  39.8905272
  43.3828795  30.5691028  40.8853690  42.7206832  31.9128049  39.3510565
  42.2678222  31.6286811  38.3916444  41.6633513  32.4066822  40.3367789
  42.0713381  32.4446016  41.3506403  41.3619433  33.4290108  40.0915475
  40.4482228  31.4883761  40.2849544  39.8401924  31.7631980  39.4162461
  40.7706948  30.4508517  40.1308771  39.5867825  31.5374656  41.5399877
  39.1839875  32.5446340  41.6921325  40.1947958  31.2966197  42.4185263
  38.4668313  30.5218935  41.3922696  38.8531054  29.5250374  41.1542020
  37.7496513  30.8171259  40.6216927  37.7263701  30.3916997  42.6457144
  38.2836303  30.0647523  43.4395674  37.1970234  31.2212945  42.9217676
  36.9863796  29.6016824  42.5194658  43.7530445  32.9887130  39.0645621
  43.7326989  33.6339053  38.0185822  44.6885827  33.2237688  40.0485285
  44.6441837  32.7133392  40.9406184  45.7179751  34.2317135  39.8523732
  45.2103195  35.1902631  39.7020954  46.6604526  34.3208385  41.0487686
  46.0852965  34.5491275  41.9550271  47.1482190  33.3542104  41.2299845
  47.7157088  35.3974634  40.8203630  47.2343985  36.3733451  40.6813334
  48.3013988  35.1706161  39.9234831  48.6926431  35.5017163  41.9578187
  48.6379279  34.8149321  42.9710269  49.6588322  36.4435568  41.7390674
  50.3683166  36.6521154  42.4263412  49.6985477  36.9600109  40.8150594
  46.5097709  33.9166927  38.5775108  46.7540677  34.8005014  37.7507809
  46.9682989  32.6175854  38.4520026  46.8005744  31.9204223  39.1869605
  47.7677613  32.2457651  37.2896436  48.6664697  32.8753614  37.2958721
  48.1540946  30.7747083  37.3357375  48.7548809  30.5589180  38.2266450
  47.2707828  30.1274367  37.3682457  48.7398100  30.4950054  36.4540983
  46.9863500  32.5543389  36.0037869  47.5221107  33.0639676  35.0173570
  45.6482338  32.1832153  36.0277345  45.2617400  31.7416711  36.8654738
  44.7983845  32.4170846  34.8644562  45.3396571  32.0287261  33.9963378
  43.4367313  31.7201090  35.0012910  43.5965633  30.6450016  35.1631880
  42.9296918  32.0888704  35.9021056  42.5003242  31.9255684  33.7893648
  42.3792041  32.9971060  33.5999969  43.0468358  31.2790361  32.5177803
  43.9860207  31.7478706  32.2103606  43.2279281  30.2083329  32.6598128
  42.3418351  31.3948127  31.6873264  41.1110501  31.3741228  34.0963880
  41.1444923  30.2927383  34.2487339  40.6965989  31.8439664  34.9933592
  40.4221263  31.5829719  33.2738736  44.5997138  33.9237312  34.6393256
  44.6784405  34.4106196  33.5083248  44.2367357  34.6668099  35.7413215
  44.1275800  34.1995284  36.6554753  43.9569064  36.1010333  35.6488678
  43.0764807  36.2324934  35.0106899  43.7390142  36.7398521  37.0293686
  44.5569930  36.4370148  37.6935510  43.8177084  37.8296470  36.9445851
  42.3948966  36.4076298  37.6976660  42.1698885  35.3410922  37.6310118
  41.5747684  36.9125770  37.1770279  42.4338273  36.8405440  39.1659751
  42.4406729  37.9327457  39.2286941  43.3468493  36.4476805  39.6214518
  41.2943707  36.3498088  39.9459799  40.5108925  35.7868368  39.4863947
  41.2971960  36.3097723  41.3149357  42.3802806  36.6631810  42.0359788
  42.3289912  36.3328571  43.0580358  43.2452215  37.0049824  41.6523461
  40.2502439  35.8753180  42.0350627  39.3092072  35.6945601  41.5811977
  40.4022514  35.6913697  43.0344579  45.1513667  36.7931536  34.9716766
  44.9953109  37.5870161  34.0414073  46.3898631  36.4712516  35.5010648
  46.4486064  35.7818639  36.2636609  47.6130730  37.1045217  35.0252889
  47.4305223  38.1872944  35.0026725  48.8072944  36.7901223  35.9327239
  48.8844732  35.7069343  36.0942273  49.7340080  37.0918706  35.4270098
  48.7172579  37.5116093  37.2810239  47.7717389  37.2669354  37.7794670
  48.7264873  38.5960920  37.1185525  49.8605697  37.1808923  38.2410038
  50.8858294  36.6462685  37.7407019  49.6359850  37.4854803  39.4561687
  47.9131758  36.6774151  33.5795091  48.2608567  37.4927560  32.7203310
  47.8386498  35.3325771  33.2892704  47.6287977  34.6644375  34.0380812
  48.1121956  34.8433981  31.9415046  49.1108288  35.1945964  31.6593956
  48.0531803  33.3252917  31.8876987  48.8124458  32.8791766  32.5406905
  47.0734798  32.9532873  32.2111316  48.2201642  32.9568653  30.8699820
  47.1088604  35.4314542  30.9385003  47.4269413  35.7411103  29.7865157
  45.7965544  35.5001136  31.3638987  45.5261443  35.1641685  32.3083638
  44.7694883  36.0147670  30.4842391  44.8296586  35.4825557  29.5298892
  43.7985149  35.8212799  30.9452925  44.8865389  37.5135895  30.1876180
  44.3960175  38.0149138  29.1722596  45.5014165  38.2626386  31.1724109
  45.7620877  37.8051033  32.0532168  45.7599359  39.6916229  31.0014449
  44.8492140  40.1341404  30.5831998  46.1975249  40.3612060  32.3001532
  46.8226245  41.2398578  32.0857833  46.8034517  39.6834044  32.9152164
  45.0327881  40.8753822  33.1140090  43.9983364  41.2708238  32.4724082
  45.1908121  40.9408429  34.3683492  46.8455630  39.8877911  29.9304305
  46.7829462  40.8025280  29.1049157  47.9145397  39.0168124  29.9775875
  47.9440079  38.3187944  30.7311016  49.0349891  39.1180229  29.0212049
  49.3604749  40.1671049  29.0326004  50.1805306  38.1820825  29.4254638
  49.7855302  37.3436852  30.0164475  50.6452356  37.7297472  28.5409029
  51.2481553  38.8957484  30.2576589  51.7896096  38.1384036  30.8386899
  50.7924623  39.5887250  30.9762181  52.2857370  39.6339338  29.4389895
  52.1473845  39.7072884  28.1831190  53.3284658  40.0500883  30.0445191
  48.6057907  38.8434647  27.5536121  49.2709531  39.1938725  26.5725620
  47.3978279  38.1735304  27.4199454  46.9659141  37.8187539  28.2728628
  46.7847242  37.9557403  26.1089196  47.5638609  37.5557571  25.4508668
  45.5932712  36.9922498  26.2050641  45.8797170  36.0955445  26.7692640
  44.7756379  37.4494076  26.7738809  45.0593682  36.5692146  24.8566792
  45.6351181  35.4938812  24.1699579  46.4528067  34.9398620  24.6148332
  45.1878539  35.1340893  22.9002813  45.6561382  34.3080267  22.3714340
  44.1546960  35.8454344  22.3029215  43.8205404  35.5751775  21.3043334
  43.5558411  36.8999391  22.9871281  42.7473009  37.4542346  22.5235116
  44.0047658  37.2644253  24.2563505  43.5298209  38.0897286  24.7640068
  46.3416853  39.3191794  25.5358296  46.3811281  39.5542592  24.3227118
  45.8353495  40.2133805  26.4646910  45.8967051  39.9842531  27.4583339
  45.2371553  41.4809543  26.0839097  44.5939692  41.3023717  25.2112581
  44.4474768  42.1420127  27.2110751  45.0939002  42.3339660  28.0796347
  44.1300786  43.1433787  26.8668594  43.2544082  41.3102623  27.6501349
  43.5411721  40.5999029  28.4351540  42.8432298  40.7300453  26.8212118
  42.2113019  42.2912463  28.1409961  41.7058202  43.0883486  27.2767420
  41.8958203  42.2272169  29.3752410  46.2781056  42.5080027  25.6650900
  45.9524589  43.5530209  25.0923717  47.5627380  42.2242111  26.0414780
  47.7223993  41.4005110  26.6214878  48.6813113  43.0384414  25.6223553
  48.3321949  44.0572500  25.4195210  49.7908915  43.0769139  26.6859800
  50.1743777  42.0634639  26.8606895  50.6384096  43.6575133  26.2958693
  49.3456956  43.6526124  28.0472232  48.5177766  43.0459912  28.4381936
  50.4966615  43.5548128  29.0536454  50.8184587  42.5153726  29.1745406
  51.3618289  44.1451110  28.7292266  50.1839012  43.9204968  30.0384729
  48.8644809  45.1017860  27.9454729  49.6302941  45.7440174  27.4973379
  47.9549588  45.1809047  27.3424771  48.6276037  45.5010103  28.9379029
  49.1491426  42.4674507  24.2714306  48.9403226  43.0545242  23.2016900
  49.8070246  41.2480636  24.3556643  49.7013002  40.6566112  25.1879169
  50.6935192  40.8087408  23.2871926  51.1716943  41.7059880  22.8709678
  51.7878870  39.8708773  23.8367635  51.3179287  38.9813421  24.2746680
  52.4197606  39.5185016  23.0112678  52.6683996  40.5424537  24.9039278
  52.0371613  40.8564093  25.7419732  53.1185867  41.4582137  24.4996590
  53.7862736  39.6224229  25.4155059  54.6937203  39.7692763  24.8236676
  53.4910431  38.5688770  25.3364813  54.0560455  39.8700271  26.8472978
  53.1788830  39.8565743  27.4644768  55.2561182  40.0178373  27.4893406
  56.4492520  40.0175099  26.8170865  57.3383085  40.1362976  27.2990896
  56.4584125  39.9223934  25.8124259  55.3149808  40.1633076  28.8338002
  56.1681378  40.2377733  29.3649640  54.4165300  40.1615032  29.4164809
  49.9648266  40.1258423  22.1186355  50.4224889  40.1748097  20.9733162
  48.9042133  39.3039861  22.4616761  48.4838770  39.4055833  23.3841209
  48.4351944  38.2897596  21.5151468  49.1917051  38.2011378  20.7228995
  48.2769346  36.9220339  22.1794204  47.7106859  37.0216648  23.1095269
  47.7018951  36.2412399  21.5393406  49.6186948  36.2873728  22.4628404
  50.3440264  35.6914833  21.4217070  49.9400315  35.6568275  20.4121367
  51.6078287  35.1524965  21.6603722  52.1721284  34.6977605  20.8509119
  52.1461655  35.2030817  22.9404393  53.3884579  34.6694303  23.1225814
  53.6171595  34.7372436  24.0651603  51.4432494  35.7864889  23.9895560
  51.8559912  35.8293039  24.9943386  50.1843926  36.3389855  23.7434727
  49.6586669  36.8286398  24.5594715  47.1656082  38.6650905  20.7747971
  47.0009714  38.3108299  19.6048008  46.1856821  39.3240424  21.4818679
  46.3580678  39.5481725  22.4691074  44.8607852  39.6087085  20.9122625
  44.3244601  38.6562583  20.8645755  44.1272065  40.6097547  21.8284038
  43.9817428  40.1408718  22.8134389  44.7687419  41.4840034  22.0029187
  42.7743232  41.0925825  21.2890914  42.1426459  40.2316966  21.0465378
  42.9323204  41.6618879  20.3639999  42.0568492  42.0069577  22.2820361
  41.2138736  42.4979623  21.7869637  42.7541843  42.7656114  22.6547534
  41.5112280  41.2430799  23.4118159  41.3090398  40.2591043  23.2581114
  41.2219410  41.7419490  24.6370528  41.4499501  43.0240029  24.9716207
  41.5174781  43.2273673  26.0213954  41.7081965  43.7333866  24.3086173
  40.6945048  40.9279271  25.5792510  40.3871697  41.3327739  26.4602669
  40.6763236  39.9015128  25.4945202  44.9309970  40.1561295  19.4730535
  44.0624970  39.9014214  18.6411517  45.9429595  41.0615448  19.2543390
  46.6670152  41.1442748  19.9603701  46.0221930  41.8914057  18.0591695
  45.0280235  41.9235118  17.5965398  46.4178375  43.3283556  18.4718757
  47.4474018  43.3227742  18.8536745  46.4135925  43.9804658  17.5892908
  45.4834956  43.9235444  19.5562665  45.4401346  43.2545846  20.4209136
  44.4602020  43.9900933  19.1670089  45.9329010  45.3039553  20.0435255
  45.8244638  46.0374246  19.2356046  46.9858898  45.3130953  20.3438653
  45.1265303  45.8020643  21.1868727  44.5344532  46.6081607  21.0127196
  45.2384167  45.3616729  22.4715278  46.1034159  44.3980856  22.8303703
  46.1279438  44.0702048  23.8135974  46.8013263  43.9897481  22.2183445
  44.4527789  45.8959346  23.4478447  44.5634573  45.5624625  24.4020232
  43.7895640  46.6408024  23.2724794  46.9644507  41.2787405  16.9772112
  47.2669927  41.8980564  15.9525620  47.3711733  39.9721482  17.2234518
  47.1235911  39.5361946  18.1204387  48.1359188  39.1650662  16.2682907
  48.5829513  39.8342172  15.5273825  49.2356132  38.3994042  16.9988706
  49.8658183  39.0767146  17.5844560  48.8150282  37.6548537  17.6846656
  49.8751051  37.8628152  16.2898456  47.2590473  38.1555524  15.4976363
  47.7114323  37.4594096  14.5911408  45.9628267  38.0810434  15.9442498
  45.6727701  38.7494299  16.6509376  44.9394592  37.1607966  15.4505509
  45.3308016  36.6038059  14.5921853  44.4848405  36.2125446  16.5706504
  44.1491970  36.7935280  17.4402846  43.6163670  35.6296070  16.2544883
  45.5404232  35.2161469  16.9899199  45.9070632  34.1674733  16.1334831
  45.4492563  34.0652526  15.1535822  46.8689722  33.2368623  16.5269384
  47.1467611  32.4254410  15.8602826  47.4760856  33.3464178  17.7762438
  48.2225885  32.6162102  18.0773754  47.1202731  34.3820441  18.6364929
  47.5915360  34.4641625  19.6119409  46.1549013  35.3109420  18.2456975
  45.8884949  36.1105777  18.9312355  43.7890331  38.0493888  14.9353717
  43.9169653  39.2659559  14.7666275  42.6191488  37.3939333  14.5951732
  42.5135330  36.3911613  14.7103580  41.4860100  38.1545242  14.0862254
  41.8441381  39.0856599  13.6253993  40.7023398  37.3539613  13.0417552
  40.1177644  36.5498462  13.5031395  41.3775543  36.9164767  12.2986976
  39.8005010  38.2328734  12.3555888  39.4398831  37.7152888  11.6102709
  40.5659679  38.5717663  15.2441790  40.8299943  38.4546051  16.4406940
  39.3845483  39.1184586  14.7808635  39.2620179  39.2082860  13.7641087
  38.2961886  39.4668526  15.6576781  38.6770779  39.4549480  16.6850036
  37.7441038  40.8359900  15.3282754  37.3861160  40.8761144  14.2910417
  38.5064583  41.6141025  15.4462697  36.6034840  41.1160106  16.2761107
  36.6638156  40.6299117  17.4502990  35.6239048  41.7433228  15.7767141
  37.2338441  38.3578064  15.4920411  36.7810086  37.9807140  14.4084926
  36.8371660  37.8373279  16.7096944  37.3060261  38.1446590  17.5601365
  35.7267920  36.9100445  16.8489926  35.4597901  36.5200688  15.8603436
  36.1009583  35.7637137  17.7959616  36.4008273  36.1980946  18.7582489
  35.2087940  35.1566445  17.9804415  37.2423343  34.8477788  17.3128901
  38.1355903  35.4485542  17.1223939  37.5914592  33.8285201  18.3918161
  37.8566415  34.3177935  19.3322712  36.7434005  33.1626022  18.5916758
  38.4448944  33.2153508  18.0807970  36.8832791  34.1161256  16.0230557
  35.9325996  33.5864316  16.1217915  36.7883495  34.8069667  15.1872172
  37.6513663  33.3827614  15.7539758  34.4652950  37.6704023  17.3435412
  33.3532132  37.1364858  17.3369609  34.6569312  38.9587672  17.8085169
  35.5813643  39.4134295  17.7190203  33.5775228  39.7407244  18.4104117
  32.9568328  39.0329921  18.9763384  34.0478333  40.8386386  19.3899669
  33.1716504  41.4058975  19.7267693  34.7370480  40.2603305  20.6223057
  34.0704853  39.5941561  21.1748297  35.6459039  39.7113275  20.3514518
  35.0491926  41.0671257  21.2952940  34.9352983  41.7892147  18.8085488
  35.6942456  41.3020151  18.3751995  32.6642548  40.2933905  17.3048627
  31.4392697  40.2899175  17.4470827  33.2620860  40.8099086  16.1762188
  34.2887105  40.9617564  16.1487898  32.4590931  41.2860830  15.0465360
  31.7366997  42.0042596  15.4578073  33.3192281  41.9628579  13.9682065
  32.6888790  42.4120301  13.1906345  33.9902441  41.2455418  13.4770689
  34.1193399  43.0122874  14.5074874  34.8241800  42.5414315  15.0800816
  31.6725957  40.1665089  14.3384375  30.7672396  40.4188429  13.5373733
  32.1363014  38.8791364  14.5513085  32.9107613  38.7441288  15.1947475
  31.5151866  37.7233933  13.9088941  31.1899554  38.0257713  12.9057638
  32.4570248  36.5124692  13.8197172  32.8955695  36.2903080  14.8002130
  31.8739860  35.6230390  13.5480340  33.5743890  36.7084030  12.7962602
  34.2692404  37.4801878  13.1414929  33.1642209  37.0483593  11.8379696
  34.3084794  35.4073753  12.5244657  33.7659241  34.3844067  12.1104464
  35.6565795  35.4538919  12.7488298  36.1193960  36.2707028  13.1514597
  36.2172962  34.6433956  12.5206532  30.2521789  37.2882210  14.6683588
  29.3022349  36.7575025  14.0876504  30.3317857  37.3899211  16.0435893
  31.1488115  37.8332311  16.4678960  29.2437713  36.9660313  16.9099328
  28.6117585  36.2630959  16.3611317  29.7669343  36.3261807  18.1981317
  30.4510732  35.5141321  17.9427791  30.3662746  37.0547567  18.7603889
  28.6579642  35.7682486  19.1106437  27.9819703  36.5819761  19.4021190
  27.8260825  34.6834485  18.4309007  27.2321221  35.0896535  17.6064813
  28.4620715  33.8885528  18.0336807  27.1219844  34.2352169  19.1392228
  29.2877998  35.2106826  20.3843090  30.0027910  34.4110537  20.1609545
  29.8141312  35.9998535  20.9206247  28.5194759  34.8049429  21.0548094
  28.4636385  38.2393857  17.2227674  28.8099215  39.0440851  18.0869786
  27.3588699  38.4520223  16.4162458  27.1522661  37.7867084  15.6758990
  26.5132350  39.6391339  16.5890103  27.1676997  40.5065845  16.7515412
  25.6216204  39.8884897  15.3670479  24.8656470  40.6457235  15.6078701
  25.0751211  38.9772172  15.0912691  26.4242339  40.3606736  14.1986084
  26.5195806  41.7056100  13.9054515  27.4015972  41.7852293  12.9330481
  27.7563284  42.6969656  12.4684637  27.8633781  40.5511884  12.5671989
  28.5743683  40.3612610  11.8715075  27.2019282  39.6252390  13.3267538
  27.4103527  38.5681119  13.2356519  25.6991321  39.3967781  17.8781148
  24.5664227  38.9163066  17.8971497  26.4535271  39.6352974  19.0172363
  27.4283213  39.9333219  18.8800074  25.9980421  39.3641043  20.3726557
  25.4898027  38.3988857  20.3066886  27.2055220  39.2157334  21.3272154
  27.9315877  38.5511038  20.8443044  27.9391273  40.5310355  21.5860991
  28.2220851  41.0077482  20.6452459  27.3353007  41.2316595  22.1723785
  28.8561461  40.3481138  22.1564342  26.8395525  38.5807010  22.6731044
  27.7122914  38.5969966  23.3351605  26.0590080  39.1659202  23.1598925
  26.3682663  37.1459065  22.5565699  25.3857028  37.0860446  22.0885383
  27.0723461  36.5359478  21.9858825  26.2795363  36.7192609  23.5580765
  24.9746364  40.4485830  20.7832563  25.2361444  41.6562019  20.7461762
  23.7258820  39.9177735  21.0797271  23.5651558  38.9002165  21.0057421
  22.5359051  40.7104854  21.4325680  22.8733617  41.5409968  22.0579134
  21.8725939  41.2606744  20.1474153  22.6618893  41.6307278  19.4819837
  21.0464333  40.2422380  19.3708626  21.6341782  39.3573152  19.1107616
  20.1605489  39.9333479  19.9300180  20.6771195  40.6907747  18.4401987
  21.0577643  42.3975334  20.4418338  20.7947889  42.7927666  19.5912131
  21.6302901  39.7811113  22.2878657  21.7687967  38.5498842  22.2443732
  20.6349416  40.3076141  23.0888109  20.1824900  41.6857157  23.1392658
  20.9951344  42.3797355  22.9572695  19.4050024  41.8104030  22.3780884
  19.6031653  41.8329956  24.5360752  20.4079836  42.0072969  25.2618572
  18.8866774  42.6552773  24.6137911  18.9759925  40.4704845  24.7838654
  17.9828654  40.4274402  24.3189291  18.8529699  40.2549751  25.8496488
  19.9488344  39.4955407  24.1095501  20.7154300  39.1562873  24.8149714
  19.1742605  38.2540865  23.6384918  18.7394821  37.4347585  24.4572826
  18.9593365  38.1838682  22.2810703  19.2734430  38.9611797  21.7097264
  18.3346861  37.0569877  21.6157987  17.7503837  36.4805767  22.3399963
  17.6577204  37.4695110  20.8614593  19.2867702  36.0892526  20.9070720
  18.8438265  35.1450944  20.2516620  20.6384883  36.3081112  21.0764618
  20.9610697  37.1230578  21.6186540  21.6536706  35.4317902  20.4643945
  21.4014014  35.3583138  19.3991352  23.0692426  36.0362862  20.6367043
  23.2909057  36.1093573  21.7069734  24.1744962  35.2347899  19.9603765
  24.3348200  34.2688241  20.4484895  23.9432831  35.0630882  18.9036272
  25.1209947  35.7867288  19.9882017  23.1130068  37.3821865  20.1318935
  23.3842596  37.3844219  19.1871349  21.5816573  34.0176408  21.1072816
  21.2687177  33.8343335  22.2849289  21.9286445  32.9758250  20.2608817
  22.2938865  33.1634463  19.3300539  21.8064436  31.5744406  20.6650634
  21.1395391  31.5216607  21.5343968  21.1982089  30.7454988  19.5393343
  20.2236003  31.1524333  19.2353141  21.8461795  30.7407861  18.6560688
  21.0529982  29.7038978  19.8460251  23.1623084  30.9628184  21.0730436
  24.2417476  31.3349940  20.6096246  23.0442049  29.8624271  21.9170416
  22.1249873  29.5596088  22.2299329  24.2284065  29.1541333  22.4156162
  24.8843158  29.9027657  22.8745743  23.8618368  28.0540229  23.4329764
  23.5082511  28.5151152  24.3629446  23.0072779  27.4760157  23.0535128
  24.9946258  27.1056038  23.7607131  26.1798229  27.5614475  24.3505727
  26.2867470  28.6060847  24.6178373  27.2646515  26.6973527  24.5378451
  28.1908045  27.0632811  24.9686594  27.1722110  25.3805412  24.1084928
  28.2882933  24.5919944  24.1670536  28.2745610  23.9402615  23.3805101
  25.9853416  24.8945129  23.5748390  25.9111727  23.8568618  23.2573421
  24.9007835  25.7543753  23.3998554  23.9973972  25.3626691  22.9399690
  24.9888780  28.5390670  21.2386946  26.2216845  28.5463484  21.1974613
  24.2107377  27.9168718  20.2745759  23.2002292  27.9480395  20.3480004
  24.8653849  27.2025100  19.1816640  25.5807695  26.5252670  19.6632517
  23.8994830  26.3324965  18.3714207  24.4780570  25.7220508  17.6671067
  23.4184523  25.6244670  19.0595693  22.8132674  27.0726864  17.5919789
  23.2613517  27.6773225  16.7935926  22.2572978  27.7475949  18.2525712
  21.8118828  26.1100284  16.9604756  21.8686707  24.8865308  17.0283711
  20.7966697  26.7387582  16.2904061  20.7301467  27.7467612  16.2274404
  20.0898825  26.1658166  15.8430318  25.7089874  28.1874256  18.3434427
  26.7129065  27.8384924  17.7247956  25.2710306  29.4969153  18.3212043
  24.4364810  29.7480077  18.8450560  25.9971700  30.5364653  17.5851910
  26.2378155  30.1144501  16.6021616  25.1446954  31.7974269  17.4063672
  25.6466704  32.5028844  16.7351810  24.9797090  32.3161035  18.3550268
  23.8593119  31.4933860  16.8522791  23.2831103  31.2068886  17.5861462
  27.3295904  30.8864805  18.2910318  28.3640134  31.1266438  17.6636789
  27.2532337  30.9848879  19.6675039  26.3367180  30.9008095  20.1154010
  28.4419810  31.2039548  20.4982269  28.9669478  32.0852751  20.1104779
  28.0331080  31.4134331  21.9611236  27.4950294  32.3670700  22.0451603
  27.2977386  30.6580438  22.2647233  29.1624182  31.4002852  22.9596634
  29.9370161  32.5414831  23.1872208  29.7510600  33.4595009  22.6382393
  30.9632138  32.5158487  24.1310805  31.5693182  33.3985052  24.3069927
  31.2262510  31.3504048  24.8485043  32.0455188  31.3337616  25.5580882
  30.4695090  30.2033178  24.6253611  30.6914391  29.2881692  25.1703887
  29.4484050  30.2267838  23.6777129  28.8779687  29.3189338  23.4929083
  29.3732198  29.9911104  20.3064149  30.5636906  30.1373455  20.0273674
  28.7650056  28.7579177  20.4629180  27.7616818  28.7223966  20.6989954
  29.4899037  27.4833113  20.3315209  30.2575940  27.4664434  21.1144239
  28.4870606  26.3254003  20.5058762  27.9376731  26.4897372  21.4398316
  27.7442657  26.3701309  19.7056557  29.0693866  24.9155169  20.5247000
  29.9636399  24.8854550  21.1495659  29.3574561  24.5977647  19.5156670
  28.0330989  23.9257200  21.0923874  26.9625473  23.8106929  20.4370568
  28.3917035  23.3692338  22.1892205  30.1934582  27.4508766  18.9576151
  31.3663793  27.0995983  18.8225275  29.4052443  27.7978091  17.8782223
  28.4117237  28.0104566  18.0289932  29.9309088  27.7935119  16.5190629
  30.4374602  26.8296026  16.3787189  28.8036111  27.9300276  15.4819181
  28.1538885  28.7708181  15.7528406  29.2315379  28.1868481  14.5046997
  27.9869352  26.6338432  15.3260868  27.9420482  26.0898051  16.2763508
  28.4822101  25.9734732  14.6048661  26.5490297  26.8368399  14.8642968
  25.5992621  26.1998608  15.2996556  26.3770633  27.7348522  13.8514402
  25.4438150  27.8678443  13.4763297  27.1304459  28.2717225  13.4358094
  31.0141426  28.8775973  16.2939127  31.9907788  28.6454614  15.5717329
  30.7932154  30.1341951  16.8487399  29.9246357  30.3449266  17.3594401
  31.8235266  31.1677709  16.6676579  32.1557535  31.0960262  15.6215379
  31.3237721  32.6053954  16.9181915  30.7877136  32.6510210  17.8738711
  32.4846960  33.6126141  16.9642364  33.0866760  33.4796539  17.8679397
  33.1416946  33.5015660  16.0937881  32.1249143  34.6431257  16.9644669
  30.3720624  33.0292136  15.7935249  30.8874772  33.0430705  14.8267242
  29.5188666  32.3512249  15.7067247  29.9801183  34.0350264  15.9713294
  33.0776493  30.8470694  17.5087821  34.2093050  31.1237900  17.0973514
  32.8803837  30.3088345  18.7655687  31.9241010  30.1901932  19.1401855
  34.0359674  29.9213262  19.5797502  34.6745269  30.8066253  19.6924669
  33.6040590  29.3745555  20.9583028  32.7669783  28.6768819  20.8260404
  34.7238076  28.6209881  21.6780405  34.9864689  27.7054220  21.1456791
  35.6227244  29.2373974  21.7689098  34.4088669  28.3314124  22.6857583
  33.1445921  30.5048302  21.8784138  33.9829628  31.1466555  22.1647420
  32.3818508  31.1335358  21.4155736  32.7282393  30.0838278  22.7972856
  34.8548497  28.8728629  18.8046512  36.0756402  28.7910081  18.9321079
  34.1493603  27.9815559  18.0328516  33.1348407  28.0947054  17.9921932
  34.7715968  26.8611297  17.3362492  35.4517502  26.3980073  18.0636521
  33.7375684  25.8408321  16.8593488  34.1603242  25.1794995  16.0942300
  32.8739531  26.3378431  16.4059409  33.2627851  24.9433135  17.9787304
  33.7707248  24.8951935  19.0962480  32.2149390  24.1374074  17.6305752
  31.7899338  24.1411745  16.7101354  31.8321701  23.5084198  18.3279965
  35.6935071  27.2378913  16.1571384  36.3507218  26.3738885  15.5746087
  35.8208414  28.5804208  15.8679818  35.1677749  29.2448311  16.2852493
  36.8979606  29.0727562  14.9977026  36.9930426  28.3859224  14.1471170
  36.6576457  30.5234291  14.5371835  35.8642830  30.9853910  15.1342999
  37.5533119  31.1338026  14.7079090  36.2560372  30.6281575  13.0614381
  35.8594170  31.6349518  12.8800057  35.4491293  29.9240119  12.8514988
  37.3803455  30.4284477  12.0583749  38.5751257  30.6415381  12.4310434
  37.0514277  30.0168517  10.8951149  38.2198389  28.9930331  15.7920017
  39.3151909  28.8596354  15.2473643  38.1079136  29.1689552  17.1570563
  37.1731518  29.1778092  17.5850376  39.2710620  29.3439571  18.0332213
  39.9460540  30.0441395  17.5327491  38.7939215  29.8877978  19.3887526
  38.1771931  30.7780987  19.2021534  38.1385272  29.1456355  19.8572463
  39.8698442  30.2187810  20.4352981  40.3511421  29.2892438  20.7560504
  40.9363119  31.1537108  19.8952471  41.5012023  30.6482427  19.1140341
  40.4952611  32.0678456  19.4853828  41.6469435  31.4349942  20.6778508
  39.1981409  30.8433906  21.6500896  38.7281279  31.8041813  21.4073941
  38.4258421  30.1833298  22.0553638  39.9363461  31.0189254  22.4313077
  40.0140577  28.0148684  18.2305401  41.2080487  27.9653580  18.5172596
  39.2096860  26.8975179  18.2066634  38.2332527  27.0379884  17.9711384
  39.6990667  25.5444267  18.4726649  40.7286066  25.6125459  18.8455071
  38.8264762  24.8189300  19.5082857  37.7783426  24.8084494  19.1788147
  39.1168352  23.7632227  19.5883027  38.9211807  25.4373641  20.8852186
  39.9872431  25.1151610  21.7388357  40.7466556  24.4102894  21.4132765
  40.0793003  25.6879365  23.0084733  40.8993060  25.4290177  23.6716247
  39.1195424  26.6058458  23.4273579  39.1908082  27.0624321  24.4108700
  38.0628385  26.9397667  22.5859520  37.3098367  27.6513536  22.9162870
  37.9602697  26.3563961  21.3224991  37.1233198  26.6291060  20.6848956
  39.7897951  24.7293627  17.1725195  39.8914744  23.5007324  17.1643401
  39.9142520  25.4889055  16.0213865  39.9701443  26.5011720  16.1197817
  39.8845191  24.8904223  14.6918841  38.9660142  24.2911230  14.6512000
  39.8256735  25.9600899  13.5879610  39.6679399  25.4593255  12.6243381
  38.9472954  26.5941276  13.7592648  41.0799581  26.8462358  13.4835692
  41.9157300  26.2404765  13.1295141  41.3541133  27.2428351  14.4677506
  40.8969128  28.0085511  12.5088469  41.8056101  28.6172411  12.4676187
  40.0664559  28.6233420  12.8545844  40.6226230  27.5132340  11.1533694
  41.0363100  26.6317355  10.8647532  39.7201018  28.0933584  10.3268805
  39.2591964  29.3301208  10.5038809  38.2573251  29.5683075  10.2605808
  39.4372705  29.9037210  11.3589303  39.2711585  27.3972805   9.2632596
  38.6087144  27.8506444   8.6428573  39.5710962  26.4539460   9.0645678
  41.0495758  23.9186200  14.4555534  40.9047643  22.9019761  13.7776480
  42.2715796  24.3213597  14.9613759  42.3086641  25.1639160  15.5267676
  43.4986863  23.5585269  14.7118338  43.2879722  22.7456256  14.0052958
  44.6000048  24.4523541  14.1606028  45.5329879  23.8825316  14.0600147
  44.8053872  25.2633647  14.8721405  44.3005128  25.0491546  12.7828330
  43.6219724  24.3344738  11.9865603  44.7789899  26.2144036  12.6166900
  43.9091999  22.8671723  16.0356338  45.0803831  22.6763013  16.3741796
  42.8393235  22.3879199  16.7703757  41.8947132  22.6588231  16.4911059
  42.9936853  21.5239633  17.9277462  42.1210400  20.8636059  17.9630806
  43.8991430  20.9173752  17.8199028  43.0777371  22.3069523  19.2381418
  43.1936075  23.5342985  19.2798241  43.0603251  21.5021114  20.3674924
  43.1155542  20.4915084  20.2742221  42.9946257  22.0459220  21.7187565
  42.6451038  23.0819135  21.6369949  42.0129481  21.2560075  22.6144832
  42.4442450  20.2728608  22.8258375  41.7678258  21.9744372  23.9476489
  42.6883731  22.0723057  24.5267277  41.3635736  22.9784701  23.7868351
  41.0503596  21.4219017  24.5638678  40.6583555  21.0267583  21.9308679
  40.1922245  21.9731351  21.6414587  40.7633261  20.4095431  21.0323505
  39.9692045  20.5025578  22.6021993  44.4212366  22.0585103  22.3088335
  45.2334917  21.1467874  22.1632137  44.6626392  23.1974233  23.0513797
  43.9529866  23.9239922  23.1225904  45.8774424  23.4341243  23.8183522
  46.1287852  22.4940046  24.3118983  47.0714798  23.8321365  22.9620823
  47.2315438  23.0818266  22.1773916  47.9793427  23.8485705  23.5778428
  46.9684787  25.1988774  22.3232396  46.3200434  26.1288721  22.7942794
  47.7498190  25.3235585  21.2063104  48.3080408  24.5706107  20.8262261
  47.8123552  26.2187789  20.6916924  45.4888437  24.4428380  24.9080763
  44.3887740  25.0038846  24.9125655  46.4439510  24.6750181  25.8788221
  47.3620674  24.2477199  25.8318794  46.1197579  25.5121365  27.0377413
  45.1769288  25.1373933  27.4566624  47.2358532  25.5282310  28.0920507
  48.1961879  25.7542567  27.6091557  47.0629598  26.3414436  28.8084432
  47.3570518  24.2560717  28.8722730  48.3960443  23.3489952  28.7999984
  49.2899496  23.3402840  28.1910925  48.1743984  22.3538361  29.7145806
  48.7873330  21.5660170  29.8896868  46.9854951  22.5777440  30.3682916
  46.3460491  21.8146316  31.3501008  46.7682578  20.8824829  31.7140578
  45.1203604  22.2781825  31.8361960  44.6068070  21.7023106  32.5934433
  44.5593787  23.4619121  31.3633856  43.6063984  23.8005127  31.7642311
  45.2118636  24.2139557  30.3808949  44.7587451  25.1324910  30.0164289
  46.4488116  23.7637823  29.8650629  45.8778744  26.9620884  26.6190795
  45.2016104  27.7355928  27.2974798  46.5644377  27.3813395  25.5030753
  47.0687036  26.7127310  24.9277357  46.5461060  28.7732062  25.1252378
  46.8021758  29.3825708  25.9965839  47.2852741  28.9105358  24.3371406
  45.1654205  29.1691628  24.6212301  44.6785478  30.2809461  24.8316813
  44.5454290  28.2078046  23.8453119  45.0417321  27.3262463  23.6709785
  43.2360515  28.4631896  23.2499817  43.2772892  29.4667633  22.8086300
  42.9441738  27.4413741  22.1460693  43.0741625  26.4257708  22.5386580
  41.9071260  27.5347531  21.8076936  43.8760648  27.6743664  20.9486343
  44.8759431  27.9360004  21.3086231  43.5226026  28.5422815  20.3812835
  44.0182167  26.4796486  20.0077808  43.1591855  26.4044693  19.3376745
  44.1247047  25.5637150  20.5960111  45.2407867  26.6384031  19.2048650
  45.7622084  27.5252170  19.2352383  45.8398997  25.6788570  18.4682389
  45.2343656  24.5131058  18.1866764  44.3204634  24.2851638  18.6103570
  45.5897871  23.8182134  17.5220704  47.0913624  25.9065588  18.0432285
  47.6143486  25.2751371  17.4583130  47.6213777  26.6511890  18.6060311
  42.1561985  28.5306214  24.3584358  41.1051866  29.1619045  24.2223896
  42.4424958  27.8319942  25.5162164  43.3179865  27.3149603  25.5638916
  41.5409471  27.8436167  26.6667053  40.5189161  27.7410813  26.2848555
  41.8466194  26.6815219  27.6406755  42.9106035  26.7002690  27.9043710
  41.0458451  26.8126308  28.9414192  41.2968253  27.7376381  29.4676771
  39.9678535  26.8129184  28.7461888  41.2673072  25.9948861  29.6327896
  41.5378751  25.3362994  26.9415057  40.4684108  25.2738858  26.7128561
  42.0577461  25.2872643  25.9794746  41.9414099  24.1076857  27.7398678
  42.9999037  24.1393584  28.0069965  41.3530870  24.0102285  28.6549056
  41.7684039  23.2045446  27.1412227  41.6234862  29.2482782  27.3183329
  40.6270765  29.7926103  27.7932689  42.8750033  29.8181833  27.3920146
  43.6626288  29.2785544  27.0280247  43.1083763  31.1521142  27.9741346
  42.5653394  31.2008811  28.9257604  44.6210102  31.4017207  28.1799481
  45.1572656  31.1930158  27.2458114  44.9289628  32.8459324  28.5782882
  44.6878120  33.5455599  27.7720496  44.3588942  33.1326227  29.4682554
  45.9943030  32.9721768  28.8020774  45.1852528  30.4780203  29.2606025
  44.7698880  30.7210239  30.2426251  44.9621184  29.4280919  29.0642192
  46.2735175  30.5821149  29.3172514  42.4863144  32.2099406  27.0335522
  41.9549106  33.2494022  27.4345803  42.6662118  31.9510538  25.6870082
  43.2510435  31.1519809  25.4118639  42.0956256  32.8356920  24.6748221
  42.4310036  33.8529570  24.9109482  42.5586240  32.4560850  23.2807127
  43.6506319  32.4658424  23.2126720  42.2182701  31.4533433  23.0113704
  42.1596504  33.1493206  22.5359647  40.5594669  32.8301873  24.7482466
  39.8924878  33.8498036  24.5475617  39.9659581  31.6056688  24.9821157
  40.5583452  30.7695516  25.0012376  38.5059137  31.4514565  25.1178754
  38.0458443  31.8253505  24.1958078  38.1793488  29.9685382  25.3192872
  38.1967782  29.4726690  24.3421015  38.9899668  29.4806352  25.8712311
  36.8962294  29.6130372  26.0140293  35.6784080  29.5937332  25.3252517
  35.6370218  29.8755461  24.2776231  34.5174280  29.1866793  25.9777411
  33.5749220  29.1504808  25.4383692  34.5637726  28.8189058  27.3219691
  33.6628524  28.4895255  27.8235391  35.7612804  28.8788894  28.0266691
  35.7977554  28.6218520  29.0812298  36.9243255  29.2658876  27.3725976
  37.8574450  29.2977507  27.9319219  38.0007520  32.3459793  26.2635236
  36.9290742  32.9529388  26.2078471  38.8235900  32.3785922  27.3741649
  39.6615775  31.7966741  27.3737094  38.4687638  33.1947490  28.5236910
  37.4246708  32.9563864  28.7489888  39.3536025  32.9202985  29.7477385
  40.3860445  32.7071315  29.4476664  39.4151571  33.8050734  30.3875936
  38.8201554  31.7838440  30.5939934  39.4337906  30.5285273  30.5854517
  40.3372989  30.3638993  30.0074281  38.9191817  29.4722332  31.3383019
  39.4009931  28.5006768  31.3036909  37.7979050  29.6683558  32.1392292
  37.4078283  28.8477347  32.7337855  37.1921407  30.9207191  32.1790491
  36.3220674  31.0843900  32.8033673  37.6949760  31.9707084  31.4060586
  37.2010629  32.9389987  31.4397298  38.4716773  34.6935209  28.1615357
  37.5494092  35.4310620  28.5265885  39.5756077  35.1662687  27.4620501
  40.3393933  34.5257859  27.2235080  39.6441424  36.5806794  27.0843683
  39.4664064  37.1762471  27.9885060  40.9547959  37.0066333  26.4148308
  41.0324713  36.6273546  25.3877747  41.8231865  36.6406433  26.9738828
  41.0432650  38.4544327  26.3560515  41.3530591  38.7148090  27.2515189
  38.5265306  36.9126164  26.0988539  38.0278591  38.0395080  26.0480208
  38.1940239  35.9082427  25.2138253  38.7226271  35.0269966  25.2268648
  37.1351163  36.1066773  24.2300269  37.3729607  37.0348172  23.7057984
  37.0415943  34.9382199  23.2383874  37.9918638  34.8344815  22.7010558
  36.9025410  34.0063836  23.7993671  35.9354946  35.0482369  22.2140277
  35.5123531  36.2859671  21.7024223  35.9885506  37.2133042  22.0083109
  34.4425748  36.3593524  20.8175506  34.1129373  37.3203221  20.4404056
  33.7960572  35.2013722  20.4004153  32.9622348  35.2792494  19.7090678
  34.2414009  33.9614724  20.8496719  33.7570591  33.0581883  20.4873908
  35.3089370  33.8835232  21.7452275  35.6470367  32.9032703  22.0751015
  35.8105850  36.3530781  24.9506193  35.1001087  37.3237834  24.6798509
  35.4638891  35.4258876  25.9123583  36.0637402  34.6099903  26.0906953
  34.2184738  35.5783659  26.6450009  33.3903935  35.5777011  25.9334747
  34.1262854  34.7282123  27.3188505  34.1728543  36.8687069  27.4629452
  33.1337444  37.5105618  27.6338071  35.3795230  37.2281689  28.0378537
  36.1956558  36.6129824  27.9439070  35.5144285  38.4533664  28.7984651
  34.8094894  38.4255342  29.6324718  36.5372648  38.4975372  29.1855035
  35.2416968  39.7170836  27.9824594  34.7773063  40.7360783  28.4940150
  35.6225031  39.6524895  26.6594299  36.0850345  38.8073643  26.3198509
  35.3924262  40.7714254  25.7579554  35.7149736  41.6849425  26.2729842
  36.1679406  40.6198063  24.4611200  37.2418628  40.5596676  24.6613785
  35.8781627  39.7181149  23.9129053  35.9911622  41.4759446  23.8015189
  33.8940708  40.9053355  25.4729898  33.3512101  42.0107689  25.4241208
  33.2169380  39.7227571  25.2291163  33.7451253  38.8445542  25.2390630
  31.7886268  39.7494275  24.9064881  31.6518943  40.4305537  24.0595983
  31.2534362  38.3488111  24.6013215  31.4702999  37.6954170  25.4553474
  30.1581920  38.3907040  24.5198337  31.8156267  37.7058616  23.3250109
  32.9088332  37.7658180  23.3288356  31.4264512  36.2274783  23.3113592
  31.8592237  35.7126754  24.1744304  30.3389101  36.1020207  23.3558097
  31.7887191  35.7287873  22.4098331  31.3058071  38.3955313  22.0610815
  30.2128094  38.3616768  22.0085471  31.6193117  39.4417218  22.0208041
  31.6947809  37.9028422  21.1651033  30.9750390  40.3271242  26.0864375
  29.9089507  40.9295828  25.9276131  31.4785274  40.0306665  27.3401079
  32.3128752  39.4443637  27.3911162  30.8457790  40.5168969  28.5661121
  29.7702373  40.3191386  28.4796099  31.4263761  39.8729510  29.8238059
  31.0309676  40.3483364  30.7265793  32.5165535  39.9686902  29.8561334
  31.0062067  38.1063380  29.8883144  31.7311949  37.7357827  28.8080223
  31.0127642  42.0303853  28.6917107  30.1257063  42.7347616  29.1729761
  32.2385401  42.5376248  28.3208191  32.9823581  41.8997035  28.0357503
  32.5057124  43.9824959  28.3567003  32.1258651  44.3648202  29.3122798
  34.0153177  44.2757319  28.2317627  34.4475087  43.6350245  27.4501036
  34.3116698  45.7291289  27.8569592  33.9470720  45.9595458  26.8468376
  33.8445545  46.4244533  28.5580250  35.3898365  45.9196379  27.8561141
  34.7262978  43.9540478  29.5539588  34.4077070  44.6378670  30.3488602
  34.5183647  42.9329536  29.8873213  35.8111248  44.0526363  29.4420495
  31.6539130  44.6331378  27.2555486  30.9891328  45.6482306  27.4785237
  31.6828643  44.0227270  26.0173199  32.2856463  43.2010875  25.8607906
  30.9113070  44.5846027  24.9085679  31.2690900  45.6061439  24.7423785
  31.0903052  43.7226633  23.6668275  32.1599377  43.5456499  23.4910928
  30.6440812  42.7384267  23.8622154  30.4970171  44.3506313  22.4067583
  31.2412874  44.9807577  21.9088702  29.6335965  44.9802936  22.6315609
  30.0585373  43.2542493  21.4493268  30.7258664  42.1872148  21.4804434
  29.0323958  43.5309842  20.7450950  29.4157263  44.6372933  25.2914883
  28.6630051  45.5308840  24.9059038  28.9634075  43.5657895  26.0378102
  29.6192480  42.8030983  26.2221723  27.5813489  43.4949837  26.4840897
  26.9575757  43.5068874  25.5815697  27.3220732  42.2338779  27.2975713
  26.3207167  42.2614530  27.7306183  28.0171348  42.1273589  28.1323276
  27.4231803  41.0683156  26.4859822  28.3743613  41.0039217  26.2045162
  27.2215650  44.7195961  27.3345683  26.1518699  45.3131623  27.1807355
  28.1236506  45.0700904  28.3215153  29.0047041  44.5632253  28.4175707
  27.8233757  46.1833412  29.2183434  26.7777619  46.0678877  29.5415035
  28.7495353  46.2409852  30.4480354  29.7813217  46.3918962  30.1105379
  28.3537402  47.4058049  31.3635065  28.5486605  48.3707312  30.8864192
  27.2886700  47.3650483  31.6169614  28.9145174  47.3780538  32.3012596
  28.7142884  44.9556441  31.2796489  27.7443121  44.8126536  31.7598621
  28.9127586  44.0671849  30.6826833  29.4721701  44.9980536  32.0669085
  27.9053686  47.4770523  28.3909434  27.0904501  48.3892670  28.5319087
  28.9750105  47.5667804  27.5264453  29.6227217  46.7698171  27.4589635
  29.2642283  48.7909082  26.7815137  29.3053636  49.6097037  27.5124500
  30.5683643  48.6663646  26.0128498  30.6796944  49.5218141  25.3316143
  30.5490943  47.7705753  25.3807208  31.8307463  48.6207605  26.8652100
  31.6961587  48.7800890  28.1190169  32.8950467  48.4681471  26.1955864
  28.1404795  49.1524840  25.7826621  28.0297935  50.2883293  25.3163220
  27.3431230  48.0978656  25.3759650  27.5959078  47.1566008  25.6868047
  26.1763204  48.2946916  24.5315118  26.2640541  49.2638081  24.0251077
  26.0533812  47.1876200  23.4723119  26.0009266  46.2169094  23.9811336
  25.1129596  47.3027706  22.9195945  27.2019530  47.1961298  22.4642601
  27.3045590  48.1976782  22.0281836  28.1483122  46.9870908  22.9710025
  27.0193255  46.1915641  21.3215685  27.9648931  46.1338163  20.7690134
  26.2762386  46.5854532  20.6172766  26.5750477  44.8044623  21.7747041
  25.5110841  44.7879832  22.0189190  27.1512412  44.4249869  22.6232868
  26.7624509  43.8510351  20.6639383  26.5419832  44.2174119  19.7365295
  27.8375101  43.6275129  20.6108106  26.2773751  42.9332910  20.7880360
  24.8532393  48.3619840  25.3217253  23.7719125  48.3607769  24.7245488
  24.9493502  48.4691830  26.6930342  25.8702508  48.4978791  27.1419245
  23.7781025  48.5712091  27.5716965  24.1773098  48.6360960  28.5899938
  22.9000952  49.8097086  27.2985459  22.5278143  49.7937454  26.2678616
  22.0017756  49.7687482  27.9283625  23.6220167  51.1384430  27.5324483
  23.0254075  51.9440297  27.0832530  24.5884376  51.1437781  27.0145873
  23.8224158  51.5397287  28.9999806  23.0157794  51.0438104  29.8313348
  24.7815565  52.3439430  29.2044956  22.9390590  47.2693944  27.5180904
  21.7195906  47.2478203  27.6915501  23.6745071  46.1050998  27.3654564
  24.7043188  46.1537817  27.3182127  23.0615278  44.7859238  27.2543475
  22.0103878  44.8465137  27.5603841  23.1427000  44.2737379  25.8131363
  22.7748146  43.2419537  25.7704669  24.1937749  44.2565661  25.4932478
  22.3063972  45.1311075  24.8686931  22.5442142  46.1904725  24.9740962
  21.2422444  44.9937868  25.0852083  22.6336868  44.6676046  23.1461242
  21.5219163  45.8462693  22.3466395  20.4906731  45.6798000  22.6684320
  21.8195216  46.8725109  22.5814807  21.5728343  45.7095462  21.2627690
  23.7391362  43.8125740  28.2363098  23.8449386  42.6008977  28.0331263
  24.0085718  44.3742525  29.4672979  23.8463896  45.3853435  29.5709029
  24.6363220  43.6618332  30.5749718  25.6370496  43.3860770  30.2166090
  24.7968540  44.5394222  31.8326924  25.1081092  43.8987369  32.6677783
  25.6164688  45.2442935  31.6562330  23.5693706  45.3510652  32.2771022
  23.6708014  45.5804703  33.3456779  22.6424196  44.7823525  32.1473725
  23.4601510  46.6687150  31.5154572  23.9253609  46.8049312  30.3857803
  22.7618495  47.6524885  32.1618687  22.3504345  47.5289167  33.0794790
  22.6544944  48.5554913  31.7010316  23.9610965  42.3230433  30.9472981
  24.5590489  41.4282053  31.5467845  22.6422859  42.2011001  30.5568348
  22.2283356  42.9931713  30.0743067  21.8357588  41.0054899  30.8060822
  21.9178337  40.8025094  31.8815117  20.3617902  41.2823436  30.4253700
  20.0791693  42.2439323  30.8760457  20.1392049  41.4086550  28.9134870
  20.7881822  42.1740529  28.4745387  20.3295902  40.4635542  28.3950857
  19.1033686  41.6961351  28.7032102  19.4139367  40.2326262  31.0053018
  19.5521331  39.2569070  30.5300726  19.5722171  40.1158298  32.0831844
  18.3702680  40.5298170  30.8557486  22.4069831  39.7625608  30.0769561
  22.0490604  38.6180235  30.3584926  23.3118019  40.0392234  29.0667776
  23.4918503  41.0202216  28.8115224  23.9988423  38.9822179  28.3378601
  23.2558734  38.2239019  28.0770152  24.7002098  39.5383622  27.1056015
  25.1003730  40.5221582  27.3537564  25.5683217  38.9241881  26.8378557
  23.7816867  39.6462613  25.8864534  22.7886604  40.0002461  26.1898072
  24.3672221  40.6694366  24.9184996  24.3819443  41.6634337  25.3711055
  25.3998658  40.4291369  24.6579847  23.7789010  40.7272233  24.0033340
  23.6392475  38.2774173  25.2208941  24.6154376  37.8595409  24.9552286
  23.1389150  37.5629500  25.8820242  23.0497509  38.3454799  24.3085612
  25.0617894  38.2819246  29.1803799  25.4503500  37.1431404  28.9038782
  25.6185049  39.0131652  30.2088195  25.2422389  39.9393752  30.4358438
  26.7606583  38.4904500  30.9635475  27.5512860  38.2527620  30.2415162
  27.2549423  39.5145037  32.0049405  26.4109070  39.8371250  32.6279316
  28.3077853  38.9170186  32.9373680  27.8809581  38.1079019  33.5384859
  29.1586927  38.5163189  32.3801837  28.6857518  39.6708770  33.6341297
  27.8326850  40.7519609  31.3077237  28.6591170  40.4747460  30.6493295
  27.0832603  41.2635793  30.6961984  28.2124686  41.4759557  32.0327319
  26.3121855  37.1646499  31.6056024  27.0217090  36.1560395  31.6022043
  25.0590166  37.2091379  32.1845311  24.5327687  38.0775934  32.1249636
  24.4782013  36.0734502  32.8985564  25.2377570  35.7321670  33.6123034
  23.1988729  36.4957890  33.6322831  22.6629591  35.6260381  34.0335345
  22.5202215  37.0272053  32.9557101  23.5232680  37.3519539  34.7282296
  22.7428857  37.9352844  34.9098580  24.1581650  34.8871121  31.9618128
  23.9115650  33.7621054  32.4008543  24.1168481  35.1910015  30.6141882
  24.2915632  36.1541508  30.3310947  23.9021159  34.1935491  29.5707573
  23.3108373  33.3692692  29.9863656  23.2012770  34.7707192  28.3281920
  23.9191717  35.3847114  27.7652730  22.9410446  33.9444368  27.6545916
  21.9602082  35.6480844  28.5765558  21.8732506  36.3286328  27.7185248
  22.0966343  36.2945260  29.4487394  20.6403511  34.8894245  28.7130343
  20.6013250  34.3488276  29.6652496  20.5142899  34.1434714  27.9180780
  19.4744844  35.8096560  28.6665827  18.9277762  35.9541859  29.5157000
  19.0069292  36.3667931  27.5084115  19.6145395  36.1156945  26.3199183
  20.4360141  35.5300958  26.2320569  19.2189590  36.5094239  25.4423225
  17.9161555  37.1834693  27.5358811  17.5754593  37.5733020  26.6535379
  17.4422530  37.4335994  28.4105699  25.3039012  33.6455696  29.1971246
  25.5387135  32.4346541  29.1432089  26.2689434  34.5940873  28.8890699
  26.0327482  35.5926605  28.9890166  27.5980324  34.2197220  28.3927614
  27.4459244  33.5865649  27.5124783  28.4347271  35.4683265  28.0199157
  28.4319775  36.1541905  28.8787946  29.8961051  35.1017664  27.7136380
  30.4065810  34.7374639  28.6108826  29.9554881  34.3226330  26.9454864
  30.4662597  35.9647624  27.3567480  27.8253086  36.1965321  26.8011529
  28.1258154  35.6926530  25.8734038  26.7316605  36.1618559  26.8258189
  28.2414968  37.6590933  26.7390223  27.8870288  38.2051483  27.6191753
  29.3255830  37.7688449  26.6957485  27.8159435  38.1359983  25.8519169
  28.2990275  33.3602937  29.4597468  28.9860075  32.3856305  29.1413275
  28.1649272  33.7887566  30.7668496  27.6383530  34.6539812  30.9589276
  28.7979797  33.0696522  31.8688494  29.8654177  32.9984273  31.6335748
  28.5879697  33.8201838  33.1777952  28.9574936  34.8476510  33.1047724
  27.5250056  33.8690561  33.4405896  29.1088245  33.3259834  34.0033823
  28.2595891  31.6288442  32.0393007  28.9004548  30.7500281  32.6200058
  26.9639705  31.4312619  31.6013626  26.4513106  32.2214705  31.2120758
  26.3517628  30.1081159  31.6281835  26.6806246  29.5907962  32.5366994
  24.8340162  30.1849530  31.6071737  24.4624850  30.7471047  32.4702170
  24.4572644  30.6750422  30.7044929  24.3987284  29.1798941  31.6383396
  26.8862179  29.3240000  30.4207192  27.3019900  28.1683430  30.5206771
  26.8471876  30.0084766  29.2170604  26.4610664  30.9659733  29.1919915
  27.2816975  29.3720257  27.9704557  26.6709958  28.4707609  27.8386070
  27.1488973  30.3230287  26.7787920  27.7386686  31.2279217  26.9706969
  27.5977432  29.8593582  25.8952332  25.7463222  30.7325445  26.4339791
  24.5644785  30.1238662  26.8087595  24.3767210  29.2382602  27.4052871
  23.5233366  30.8468488  26.3024920  22.5483818  30.6281878  26.4447612
  23.9952146  31.9097282  25.5715669  23.3026952  32.9067736  24.8790820
  22.2187350  32.9322398  24.8562187  24.0605664  33.8638127  24.1989083
  23.5510673  34.6489903  23.6480799  25.4519587  33.8129938  24.2030166
  26.0284924  34.5435433  23.6454323  26.1280179  32.8238647  24.9171439
  27.2139756  32.8069060  24.9251535  25.3872563  31.8521638  25.6184196
  28.7436301  28.9145919  28.0590294  29.1485031  27.8889827  27.5037027
  29.5953768  29.7489023  28.7544341  29.2608177  30.6595354  29.1050500
  30.9807246  29.3590342  28.9420968  31.3785669  29.1168684  27.9487050
  31.8093409  30.4733515  29.5847173  32.7415430  30.0524283  29.9854329
  31.2633368  30.8991248  30.4369378  32.1393689  31.5536144  28.5588847
  31.2270188  31.9611979  28.1148915  32.7359901  31.1439870  27.7393479
  33.0369165  32.9338601  29.3177786  34.7126895  32.2624976  29.2540771
  34.7892935  31.3443430  29.8422004  35.0165286  32.0731992  28.2212334
  35.3848144  33.0071572  29.6872229  31.1059340  28.0672339  29.7761720
  32.0401174  27.2841462  29.5894125  30.1740475  27.8861788  30.7728397
  29.4131356  28.5549520  30.8739359  30.2271451  26.7336542  31.6598880
  31.2763050  26.5687846  31.9311414  29.4116321  26.9717208  32.9223586
  29.7583769  27.8680507  33.4472917  28.3483969  27.1047864  32.7002722
  29.4984959  26.1211074  33.6075692  29.7399133  25.4801909  30.9152821
  30.1847022  24.3626074  31.1955908  28.7294140  25.7027611  29.9946351
  28.2734123  26.6224833  29.9621635  28.2411811  24.6514737  29.0902046
  27.9679589  23.7959054  29.7177567  27.0272232  25.1317334  28.2616482
  27.3202463  25.9428176  27.5879866  26.3990812  24.0070180  27.4518632
  27.1046689  23.5907022  26.7304006  26.0453112  23.2072663  28.1086311
  25.5218382  24.3730973  26.9054059  26.0152941  25.6657781  29.1349688
  26.4268531  26.3784107  29.6605522  29.4255178  24.2519151  28.1895868
  29.8288966  23.0871097  28.1276597  30.0272849  25.2916357  27.4850144
  29.6906276  26.2577306  27.5975514  31.0960906  24.9853591  26.5316703
  30.6728311  24.2531867  25.8384107  31.5782677  26.2230635  25.7628354
  30.7125171  26.7988386  25.4111411  32.1250841  26.9014440  26.4289080
  32.4460795  25.8915500  24.5624011  33.8361976  25.7582935  24.6895844
  34.3037728  25.9029231  25.6591382  34.6317778  25.4277221  23.5870874
  35.7065488  25.3361913  23.6971748  34.0479615  25.2304953  22.3424725
  34.8593635  24.9386243  21.2794843  34.3134923  24.9270720  20.4523705
  32.6711062  25.3519023  22.1963501  32.2072631  25.1839086  21.2301412
  31.8744320  25.6739129  23.3054436  30.7954709  25.7407234  23.1777392
  32.2756383  24.3182213  27.2514587  32.9137310  23.3942958  26.7392825
  32.6512139  24.8406453  28.4757859  32.1953279  25.6827937  28.8529278
  33.7655205  24.2274171  29.1949896  34.6464585  24.3200969  28.5517947
  34.0134425  24.8744628  30.5691267  33.0515596  25.1453994  31.0196949
  34.4704538  24.1458999  31.2490008  34.9315483  26.1073668  30.4857749
  34.6848990  26.6569439  29.5727250  34.7155546  27.0470947  31.6696770
  33.6562537  27.2844045  31.8018273  35.0917087  26.6119567  32.5987017
  35.2475816  27.9904463  31.5085274  36.4094843  25.7077365  30.4376642
  36.7135996  25.1994428  31.3600054  36.6148498  25.0317685  29.6071906
  37.0465903  26.5900943  30.3165043  33.5152707  22.7201750  29.3909824
  34.3707740  21.8795568  29.0925597  32.3113517  22.3854604  29.9736343
  31.5881086  23.1000824  30.0698363  32.0633378  21.0235777  30.4251943
  32.9745974  20.6919163  30.9343384  30.8678991  20.9404786  31.3606588
  30.5004724  19.9114994  31.4587477  30.0263010  21.5442083  31.0008904
  31.3056130  21.3834955  32.7290288  32.0212313  20.7071577  33.4630232
  30.8946829  22.6386505  33.0806866  31.1031421  22.9754246  34.0099863
  30.3917538  23.2596034  32.4307567  31.8470912  20.0570224  29.2662252
  32.2286989  18.8864091  29.3398942  31.0837344  20.5445751  28.2229167
  30.7524098  21.5201278  28.2105092  30.7116542  19.6477985  27.1383642
  30.5145892  18.6621044  27.5801089  29.4771098  20.1494452  26.4005479
  29.3428996  19.5970320  25.4624801  29.5909010  21.2055445  26.1288372
  28.1927990  19.9566076  27.2199382  28.0984019  18.8751342  27.8727579
  27.3534819  20.9036479  27.1252409  31.9092147  19.4163755  26.1854248
  31.9391210  18.4297130  25.4433651  32.8814439  20.4106259  26.1451440
  32.7881607  21.2178624  26.7605637  33.9890858  20.3444411  25.1842034
  33.8751727  19.4172704  24.6082872  33.9392987  21.5190497  24.1852295
  34.7935571  21.4455315  23.4991343  34.0703676  22.4684991  24.7128617
  32.6850935  21.5897632  23.3690860  32.6611099  21.1697765  22.0560137
  33.4220424  20.7634403  21.5299543  31.4383014  21.4091540  21.6337545
  31.0528705  21.1933761  20.6474904  30.6690240  21.9943023  22.6013596
  29.6985036  22.3146052  22.4957513  31.4453006  22.0828422  23.7234992
  31.0663884  22.4934305  24.6443617  35.4208462  20.2520241  25.7866645
  36.3060905  19.6218815  25.1963300  35.7269481  21.0677175  26.8597982
  34.9748357  21.5042040  27.3994652  37.1205759  21.3134948  27.2514716
  37.7780226  20.9699674  26.4457932  37.3617690  22.8117005  27.5014310
  36.7193556  23.1389151  28.3255726  38.3927428  22.9596155  27.8455751
  37.1041936  23.7060156  26.2694730  36.0782377  23.5459215  25.9168737
  37.2257984  25.1834610  26.6492655  36.4357439  25.4667335  27.3491445
  38.1881354  25.4000091  27.1215794  37.1250427  25.8286408  25.7715450
  38.0552230  23.3858094  25.1158573  39.1003693  23.5187058  25.4116322
  37.9299126  22.3601715  24.7575654  37.8525849  24.0395655  24.2625381
  37.5540252  20.5067897  28.4797038  38.7393988  20.2170374  28.6737811
  36.5676154  20.2158474  29.3962715  35.6098754  20.5279690  29.2087930
  36.8923040  19.5476961  30.6571217  37.5818371  20.2305737  31.1648728
  35.6373807  19.3691858  31.5228703  35.0947085  20.3217492  31.5569996
  34.9540277  18.6443529  31.0664473  35.9315948  18.9178440  32.9536204
  36.4317284  17.9427679  32.9496183  34.9794620  18.7751960  33.4805935
  36.7404784  19.9234007  33.7760819  36.4524263  21.1443373  33.5847995
  37.5843527  19.3985702  34.5633391  37.6598291  18.2150925  30.4784459
  38.6037683  17.9557455  31.2379990  37.2727465  17.2930385  29.5291449
  36.1526676  17.3523673  28.6013165  35.2783304  17.8419879  29.0341340
  36.4773676  17.9081389  27.7164748  35.8912251  15.8967026  28.2546450
  35.2775309  15.4263885  29.0322239  35.3814090  15.7765028  27.2950860
  37.2870856  15.2856874  28.2646806  37.7750008  15.4530158  27.2973906
  37.2600056  14.2050812  28.4349833  38.0003954  16.0228227  29.3981415
  37.9326051  15.4882770  30.3517721  39.4684014  16.2943453  29.0618203
  40.3854567  15.6553261  29.5749179  39.6818549  17.3143289  28.1536898
  38.8848674  17.8501721  27.8278233  41.0246002  17.6339878  27.6807902
  41.4915150  16.6990925  27.3541397  40.9834948  18.6563696  26.5383010
  40.2446986  18.3372574  25.7901609  40.6403873  19.6328670  26.8999086
  42.3105273  18.8184291  25.8652376  42.7713509  18.1048687  24.7765433
  42.3041636  17.3314832  24.1792620  44.0617138  18.4910584  24.5245570
  44.6499941  18.1132633  23.7943686  44.4503565  19.4595484  25.4200781
  45.6793450  20.1080738  25.5744712  46.5187493  19.8960332  24.9215561
  45.8028660  21.0244890  26.6247944  46.7556964  21.5189886  26.7866593
  44.7265748  21.3099253  27.4564682  44.8322576  22.0288521  28.2608745
  43.5010281  20.6662762  27.2769878  42.6719888  20.8937129  27.9397784
  43.3638142  19.7024603  26.2591404  41.8346421  18.1632219  28.8795885
  43.0184091  17.8611043  29.0500752  41.1616831  19.0410487  29.7125719
  40.1975723  19.3071092  29.4660783  41.7911897  19.5857811  30.9179158
  42.7344811  20.0564827  30.6117811  40.8581623  20.6262382  31.5892613
  39.8532868  20.1971958  31.6604643  41.2977681  20.9711036  33.0179364
  41.2790921  20.0928131  33.6697355  42.3068440  21.3902225  33.0356653
  40.6204219  21.6994763  33.4681023  40.7840125  21.9078010  30.7259608
  41.6984367  22.4962739  30.8600052  40.7401438  21.6520118  29.6611902
  39.5782892  22.7829472  31.0365803  38.6447944  22.2624389  30.8086951
  39.5492664  23.0810675  32.0852289  39.6051974  23.6946341  30.4297913
  42.1491675  18.4151960  31.8522494  43.2112489  18.4084786  32.4843087
  41.1933447  17.4339781  32.0211614  40.2972954  17.5040182  31.5167053
  41.4370256  16.3329320  32.9481092  41.8191394  16.7693305  33.8796602
  40.1654103  15.5123091  33.2150074  39.7369879  15.1713548  32.2639657
  40.4278717  14.6054169  33.7733788  39.0965803  16.2906792  33.9836363
  38.1993525  15.6713025  34.0994584  38.8025231  17.1863468  33.4359285
  39.5540278  16.6822697  35.3660034  40.2803419  15.9794738  36.0637961
  39.0904793  17.8952363  35.7938021  38.4453783  18.5207624  35.2328004
  39.3602588  18.2394273  36.7046949  42.5477357  15.4092139  32.4155905
  43.3625612  14.8629922  33.1617797  42.5088721  15.1564272  31.0588748
  41.7404765  15.5536293  30.4944560  43.4745518  14.2742449  30.4034008
  43.4877999  13.3285217  30.9593371  43.0912996  14.0375737  28.9339300
  42.9217178  15.0075340  28.4532556  43.9306032  13.5800058  28.3960685
  41.8692622  13.1222578  28.7776625  41.2517215  13.1504362  29.6844522
  42.2083265  12.0853410  28.6685111  40.9554840  13.4466648  27.5898484
  41.4586106  14.1304342  26.6546730  39.7843425  12.9674960  27.6799979
  44.9064969  14.8477773  30.4586542  45.8943468  14.1223949  30.3379478
  44.9888552  16.2270806  30.5282648  44.1199424  16.7610305  30.5914074
  46.2672358  16.9396878  30.5017492  47.0334293  16.2359501  30.1466479
  46.2401192  18.1475157  29.5657159  47.0909938  18.8191265  29.7322340
  45.3368889  18.7500447  29.7058016  46.3390554  17.6742508  28.1403665
  47.3795940  17.7291344  27.4918704  45.1679815  17.1746448  27.6452244
  44.2923165  17.2390655  28.1810432  45.1349132  16.7616742  26.7237414
  46.7530507  17.3628194  31.8954940  47.6123244  18.2333271  32.0457803
  46.2755227  16.5995369  32.9391055  45.5115771  15.9496512  32.7534993
  46.8373895  16.6967079  34.2692835  46.6930336  15.7276601  34.7565327
  47.9102323  16.9068389  34.1985768  46.1864124  17.7638658  35.1359049
  46.7724461  18.2301626  36.1202172  44.8776366  18.0485032  34.8120943
  44.4739189  17.7181269  33.9286010  44.0533726  18.8587446  35.6703763
  43.0038570  18.6836018  35.4063686  44.2204393  18.5739058  36.7168812
  44.3855041  20.3338613  35.4967520  45.2915319  20.7724293  34.7883054
  43.5985534  21.1553727  36.2886810  42.9075928  20.7581669  36.9229034
  43.7815146  22.6047581  36.2174635  43.8190177  22.8677500  35.1536412
  42.6676132  23.3623439  36.9587688  42.2411399  22.7450330  37.7602073
  43.0697824  24.2560861  37.4504238  41.5802360  23.8124951  36.0286012
  40.2826523  23.3460710  35.9533272  39.7592784  22.5869045  36.5195780
  39.6334025  24.0205115  34.9469716  38.6566932  23.8972989  34.6822388
  40.5078822  24.8950835  34.3361637  40.3184561  25.7443313  33.2398436
  39.3721532  25.7700280  32.7098290  41.3949772  26.5450290  32.8463623
  41.2879745  27.2203349  32.0039744  42.6126139  26.5000360  33.5194281
  43.4337352  27.1346124  33.1943842  42.7917521  25.6394127  34.6036753
  43.7520965  25.6023478  35.1115629  41.7225716  24.8133663  35.0151998
  45.1471584  23.0193761  36.7987542  45.7128121  24.0660243  36.4851151
  45.6227336  22.1899171  37.7806886  45.0776948  21.3489222  38.0494755
  46.8079904  22.4452717  38.5994109  46.6709923  23.4272935  39.0671007
  46.9907563  21.3510684  39.6495964  47.7315596  21.6538182  40.4010896
  47.3451553  20.4151626  39.1983739  45.6265106  21.1007712  40.2764073
  45.4738527  21.5253847  41.4538575  44.7857122  20.5543349  39.4919315
  48.0694019  22.4965589  37.7304715  49.0399791  23.1883572  38.0368780
  48.0453451  21.6781363  36.6144649  47.1948957  21.1471901  36.4281913
  49.1980845  21.5481582  35.7094943  50.0838725  21.4480096  36.3496309
  49.0460994  20.3011985  34.8156325  48.0649047  20.2802615  34.3255787
  50.1298236  20.1572538  33.7561761  50.0256512  20.9046090  32.9642549
  51.1274591  20.2468494  34.2013223  50.0840173  19.1656103  33.2913127
  49.1571689  19.1310329  35.6442252  48.2503905  18.9098090  35.9762374
  49.3715358  22.8495287  34.8993193  50.3995890  23.1132591  34.2720860
  48.2993638  23.7227587  34.9408118  47.4372321  23.4255511  35.3993077
  48.3899724  25.0597218  34.3607699  48.8238395  24.9626937  33.3588767
  47.0039275  25.7134777  34.3109613  46.2834023  25.0369269  33.8323556
  46.6314459  25.8807418  35.3274740  46.9743032  27.0346930  33.5909442
  46.9802140  27.0869136  32.1927100  47.0022381  26.1703938  31.6073789
  46.9892125  28.3175942  31.5368471  47.0118750  28.3504399  30.4509684
  47.0037684  29.5000283  32.2741502  47.0434161  30.4621476  31.7728234
  46.9992168  29.4541488  33.6658313  47.0434818  30.3764516  34.2340364
  46.9758304  28.2290579  34.3268656  46.9975349  28.2105681  35.4150843
  49.3591655  25.8999295  35.2162545  50.0911494  26.7592559  34.7195367
  49.2900898  25.6907954  36.5781934  48.7583477  24.8944011  36.9272299
  49.9816577  26.5458857  37.5412638  49.8946332  27.5780367  37.1795498
  49.3675676  26.4226458  38.9543049  49.5133509  25.4032386  39.3322971
  50.0192404  27.3849768  39.9551883  51.0634422  27.1201492  40.1439504
  49.9855156  28.4185477  39.5938478  49.5044580  27.3495672  40.9217131
  47.8632751  26.7076187  38.9209477  47.6646515  27.6920818  38.4839911
  47.3201410  25.9600690  38.3350503  47.4454826  26.6923387  39.9327135
  51.4792181  26.2004501  37.5415763  52.3167241  27.0078903  37.9402165
  51.8096791  24.9235236  37.1440738  51.0586986  24.2722998  36.9259851
  53.1987790  24.4903464  37.0519433  53.7454261  24.9222475  37.9000403
  53.3243045  22.9610613  37.0729018  52.7334969  22.5173811  36.2608616
  54.3682093  22.6877565  36.8757182  52.8819707  22.3657849  38.4073918
  51.7956295  22.4750621  38.5154906  53.3462867  22.9265383  39.2294182
  53.2307474  20.8946893  38.6350333  53.9863254  20.3408746  37.7870757
  52.7275552  20.4055749  39.6883546  53.8742951  25.0290327  35.7759135
  55.1010952  25.0671894  35.6685466  53.0186308  25.3058955  34.7274992
  52.0207635  25.2229472  34.9006570  53.4916099  25.6947570  33.4082334
  54.5618197  25.4743465  33.3365100  52.7216051  24.9527606  32.3034787
  51.6420659  25.1087919  32.4573135  52.9557819  25.3960646  31.3343720
  52.9968638  23.4364755  32.2356172  52.8024010  22.9855188  33.2157801
  52.0459853  22.7877728  31.2246707  51.0016282  22.9754753  31.4932057
  52.2118465  23.1851588  30.2137486  52.1928276  21.7036946  31.1913120
  54.4435085  23.1260772  31.8504612  54.7155051  23.6095197  30.9060639
  55.1439851  23.4608596  32.6204659  54.5899519  22.0465719  31.7308012
  53.3662171  27.2049073  33.1679673  54.1679219  27.7946090  32.4402247
  52.2141390  27.8048697  33.6377410  51.5389422  27.2730890  34.2046797
  51.8735918  29.2018271  33.3234346  52.7520129  29.6758571  32.8695745
  50.7003271  29.2681134  32.3391185  49.8285447  28.7771609  32.7854580
  50.4023824  30.3092165  32.1574836  51.0127316  28.6288208  31.0020252
  50.4618684  27.3851968  30.6659107  49.8070234  26.8682772  31.3617794
  50.7677266  26.7838613  29.4439973  50.3393423  25.8173934  29.1947010
  51.6282701  27.4225230  28.5567024  51.8970040  26.8025737  27.3699644
  51.5323578  25.9014685  27.4017698  52.1999614  28.6490134  28.8799473
  52.8943249  29.1467916  28.2077828  51.8909828  29.2504364  30.1023665
  52.3589950  30.1983790  30.3601155  51.5958142  30.0268291  34.5928743
  50.8358959  30.9938847  34.5990196  52.4246386  29.6850801  35.6431309
  53.0335125  28.8751600  35.5419329  52.5329039  30.4266798  36.9004922
  52.1091821  31.4284556  36.7662649  51.9178107  29.8918036  37.6331625
  53.9755546  30.5683764  37.4524932  54.9170843  30.3414152  36.6334282
  54.0712490  30.9095371  38.7194242  53.2414422  31.0638969  39.2741252
  55.3917485  31.0772962  39.3694295  56.1816846  30.8775020  38.6454241
  55.4882124  32.0981109  39.7392032  55.4783801  30.3798921  40.2026297
  49.7499257  32.0685861  28.2285968  49.5550025  31.0316307  28.5006309
  50.5350713  32.8586091  29.0704423  50.9419587  32.4381965  29.9888077
  50.7926684  34.1861498  28.7393223  51.4031643  34.8056805  29.3932454
  50.2603390  34.7190607  27.5673165  50.4556201  35.7566661  27.3033104
  49.4770728  33.9300771  26.7210678  49.0819931  34.3950799  25.8223568
  49.2275867  32.5965487  27.0419723  48.4858235  31.7199773  26.3008659
  48.1836580  32.0415928  24.9423853  47.3254916  31.4202909  24.6747097
  47.8360074  33.0706685  24.8180013  49.3617413  31.7107816  24.0248947
  50.1494942  32.4611423  24.1580795  49.7901774  30.7456798  24.3242274
  48.9426758  31.6618058  22.5590112  49.8364940  31.5945419  21.9280695
  48.4043049  32.5792211  22.2896177  48.1681870  30.4637701  22.3498782
  47.2580334  30.6029068  21.3410802  47.3369982  29.8493478  20.1712565
  48.4861437  28.8630043  19.9796627  49.6973335  29.2400138  20.1800052
  48.1930119  27.6729469  19.5872355  46.3820405  29.9497163  19.1814222
  46.1482964  31.4155757  21.5330227  46.0132013  31.9542024  22.4669004
  45.1952820  31.5370096  20.5258254  44.3456264  32.1932706  20.6905611
  45.3496829  30.8223354  19.3401471  44.4274553  30.9643810  18.1851651
  44.3381416  29.9712037  17.1930951  43.4916271  30.1092804  16.0867525
  43.4617382  29.3149809  15.3418713  44.9394344  29.0660888  17.2692258
  43.6142702  32.1027571  18.0168829  43.6584398  32.9105924  18.7447099
  42.7416139  32.2429457  16.9248631  42.7012847  31.2538377  15.9337673
  41.8039179  31.3903477  14.7353998  42.2340068  30.8631855  13.8756314
  40.8344318  30.9369961  14.9599575  41.6316584  32.8565273  14.3757222
  40.9709281  32.9529770  13.5073657  42.6003343  33.2897507  14.0942857
  41.0504376  33.6294462  15.5496813  40.0173667  33.3150098  15.7335629
  41.0370794  34.6865012  15.2743448  41.8294339  33.4325222  16.8467837
  41.6992264  34.1921559  17.9030544  40.8673703  35.2692425  17.8476925
  40.5137247  35.6104793  16.9551634  40.4419784  36.0001269  18.9147195
  40.7738693  35.5852483  20.5518476  39.9962035  37.0209108  21.0871030
  39.8523756  37.5215362  22.3889205  40.2490236  36.9778524  23.2397479
  39.1778705  38.7336670  22.5652324  39.0445817  39.1315475  23.5702175
  38.6603990  39.4272426  21.4788309  38.1381253  40.3692669  21.6327343
  38.8053137  38.9174490  20.1853058  38.4041318  39.4674372  19.3390280
  39.4810775  37.6959470  19.9827909  39.7040137  37.0798864  18.7678848
  42.4026667  35.3321782  56.1806013  17.4074193  44.3241664  46.7264089
  50.0491307  16.0979563  39.4600661  29.1083696  54.3697181  28.2014351
  41.0768232  19.5963692  42.8154805  44.8962047  27.9498161  55.0479067
  54.1886685  35.4054483  33.9750886  25.0551668  19.0997586  23.1416425
  39.9206725  37.5862245  48.3857966  12.3215913  32.4996327  49.0317841
  40.0095746   9.6433851  24.1125640  30.9221106  46.2602673  17.0682797
  36.4530806  21.0395512  65.6988435  35.7792505  21.3427209  66.3073392
  36.8396628  21.8424592  65.3493892  38.5438276  12.8303725  64.2335875
  37.9267447  12.1050553  64.1368927  38.0754765  13.5913085  63.8902949
  40.4187547  18.6180996  66.9728258  41.1138452  19.2387688  67.1915572
  40.7610697  17.7676347  67.2480636  34.5102416  18.7242747  65.8803351
  33.9376383  19.3432934  65.4273823  35.0835209  19.2742109  66.4143273
  37.7299675  19.0079897  67.0111934  38.6630349  18.9425459  67.2144809
  37.6422888  19.8436164  66.5526466  40.3587692  18.3245768  63.9715881
  40.2801324  17.9905631  64.8651639  41.1797359  18.8167536  63.9707353
  37.9291644  15.6413763  63.5925859  38.6327494  15.8463766  64.2083515
  37.2054293  16.2090525  63.8574943  39.8378341  16.0796292  65.6424320
  40.6723945  15.6477491  65.4601794  39.6762684  15.9078306  66.5701214
  45.2752323  26.5493372  75.6741021  44.9370834  26.4334436  74.7861556
  46.1442091  26.1484537  75.6542027  41.1339138  28.4028848  71.6637912
  40.5704003  28.3118785  70.8954200  41.0191533  27.5828753  72.1440404
  38.6803570  29.8980040  74.5022132  39.4724862  29.5570864  74.0868432
  38.9200220  30.0075015  75.4224286  46.7138697  32.0699816  66.9752377
  46.0626677  32.6553896  66.5886391  47.5083060  32.6006011  67.0347414
  40.6394324  29.1588953  67.3739511  41.4125200  28.6117940  67.2352387
  40.9919723  30.0233202  67.5853973  42.9760602  25.3181619  65.0057961
  43.2286123  24.7963140  64.2441424  42.0385161  25.1547764  65.1084645
  48.0203885  24.3217397  72.8132704  48.8066974  23.9036821  72.4623121
  48.2842589  25.2263490  72.9814353  48.1913962  29.7590248  67.5121361
  47.5559795  29.8324874  68.2242266  47.8611369  30.3483847  66.8340440
  42.6956891  27.2209725  67.2082336  42.5793149  26.5454628  67.8763420
  42.8059151  26.7342099  66.3914489  45.0388432  26.6819872  70.9129025
  44.6746639  26.1550493  71.6241947  45.8955548  26.2918341  70.7395511
  44.6793919  21.7109772  65.9090374  44.8468321  22.5790008  66.2760845
  44.4891088  21.8737053  64.9851663  40.8881733  26.6240548  73.6092909
  39.9632230  26.4916762  73.8170600  41.1366147  27.4034767  74.1062851
  44.6583140  24.1667429  66.8937041  44.5382765  24.6124480  67.7322521
  43.9635728  24.5152747  66.3350579  42.4190032  36.9371071  70.5427172
  42.3414061  37.8878896  70.6215652  41.8151675  36.5916944  71.2002098
  50.3568206  24.6388902  67.7217375  51.2686062  24.8716289  67.5465072
  49.8477853  25.2225947  67.1592453  44.5165750  29.3589129  72.3781041
  44.9804095  29.6376832  71.5885664  44.2522548  28.4572574  72.1954132
  43.4534636  25.4812281  69.1870606  44.1558679  25.9333325  69.6544533
  43.1215264  24.8396100  69.8150499  39.1474715  24.1040413  71.4471217
  38.3505879  24.2159108  71.9654712  38.9200307  24.4427065  70.5812107
  44.6928401  32.2953224  69.2632712  44.5574075  33.1404760  69.6917559
  45.2338213  32.4972502  68.4998645  38.1457798  29.8128662  69.8360637
  38.6582318  30.6071912  69.9866201  38.7980511  29.1154952  69.7694238
  39.9552683  32.9294418  71.9183390  40.1319311  33.8512383  71.7304374
  40.7509516  32.6152838  72.3477770  36.1106715  28.1417316  70.6120207
  36.9481937  28.5514325  70.3953915  36.2884982  27.2016758  70.5820401
  48.0071147  25.8092397  66.3004040  47.4917770  26.5797002  66.5392428
  47.7348455  25.1357533  66.9237102  45.5918258  20.6542098  71.3589279
  44.7359854  20.2648948  71.1794917  46.0045210  20.7334059  70.4989064
  52.9805421  28.5624752  68.2357214  52.2034864  28.2235911  67.7912376
  53.6596902  28.5677375  67.5612179  47.7957450  23.6819489  68.1263821
  47.4907586  23.9965638  68.9773965  48.7487892  23.7600909  68.1691154
  46.2403882  29.8409712  69.7756775  45.7125243  29.1062472  69.4630013
  45.7391385  30.6184389  69.5296744  41.2992197  22.5333840  66.1559272
  40.4629509  22.8708526  66.4768547  41.1596966  22.3982819  65.2186409
  44.3856482  27.6589923  62.7791748  43.4783544  27.4279176  62.9782897
  44.8827514  26.8627542  62.9665730  47.2924561  36.3687430  65.6988435
  46.6186260  36.6719127  66.3073392  47.6790383  37.1716510  65.3493892
  47.2918065  25.2643977  70.3188784  48.0389884  25.7765374  70.0095906
  47.5609655  24.9428030  71.1793178  45.5644715  27.7602518  67.3015738
  44.6555935  27.4761550  67.3988208  45.5939799  28.1801596  66.4419045
  44.1129610  25.3731138  73.4025534  44.1678219  24.4204975  73.3268010
  43.3020812  25.5290577  73.8866832  45.2620803  29.3011261  64.6403817
  44.8240233  28.5847120  64.1809454  46.0031244  29.5287376  64.0788908
  42.0521969  23.9908198  71.1615913  41.2389835  24.2902368  71.5681105
  42.5480964  23.5963887  71.8790395  53.3793918  27.5768458  70.6980136
  53.2411817  27.7670054  69.7701325  53.0230137  28.3387841  71.1548187
  42.3196348  30.8628984  72.8912140  43.1136947  30.3679304  72.6894715
  41.6088040  30.3346847  72.5279846  38.6279112  25.0072066  68.9671893
  37.6976700  24.9456521  69.1841855  38.7236584  24.4848018  68.1708534
  45.4915776  36.5367102  67.9135514  45.6667532  36.0655145  68.7281136
  44.8048564  37.1632868  68.1416774  49.3832031  28.1595643  64.2335875
  48.7661202  27.4342471  64.1368927  48.9148519  28.9205003  63.8902949
  41.1730577  22.3781067  63.3557179  40.2960043  22.2569868  62.9919426
  41.6488330  21.5867145  63.1036068  44.3594503  34.7307357  70.6019699
  43.5762025  35.2729038  70.6957924  45.0587248  35.2481337  71.0013941
  48.7520934  29.2973674  70.8192328  47.8177212  29.4175137  70.6497032
  48.9297602  28.3946141  70.5552338  50.2069716  31.4834815  68.3528514
  50.4829560  31.3691409  69.2622388  49.3374215  31.0852300  68.3140687
  47.1765946  34.6589351  69.2576376  47.7053712  34.1481805  68.6446539
  47.4394165  34.3431881  70.1221909  40.5321694  35.7104467  72.0174152
  39.8632069  36.1950595  71.5338192  40.3934563  35.9573688  72.9317531
  35.9009271  23.9722922  68.7970085  36.1962712  23.0633601  68.7437138
  34.9997306  23.9510662  68.4751087  37.6297112  21.6537020  68.9209410
  37.3009818  20.7734399  68.7384516  37.9836483  21.5984689  69.8085799
  40.7438935  21.9409990  69.2884887  41.0835008  22.4695911  68.5663496
  41.1911056  22.2790396  70.0643454  42.7307083  20.4384611  67.4878180
  43.4515445  20.8165864  66.9841897  42.1072387  21.1573488  67.5913158
  46.8738205  21.1429760  68.4236512  47.0901820  22.0254398  68.1225341
  46.3932273  20.7515974  67.6942154  42.8770706  19.9732402  70.3175717
  42.9986617  19.0449048  70.5166604  42.5872748  19.9871088  69.4054032
  51.2581302  33.9472913  66.9728258  51.9532206  34.5679606  67.1915572
  51.6004452  33.0968265  67.2480636  53.1572725  31.3972619  68.5015588
  53.6824049  31.7359892  67.7764909  53.0695077  30.4619634  68.3178723
  37.3205724  33.6556143  72.8635470  38.1463744  33.3559915  72.4834113
  36.9699776  32.8863765  73.3125258  35.5214330  31.5742469  73.8224403
  34.6846238  31.1464644  73.6408405  35.4937975  31.7674913  74.7595195
  41.8500765  31.5586535  68.4091604  41.9988885  32.2421999  67.7558277
  42.6567208  31.5391625  68.9241060  39.6053398  27.5851712  69.4152673
  39.3599439  26.6814042  69.6132883  39.7749312  27.5868863  68.4732151
  38.8749045  23.3180070  66.9138834  38.1818290  23.3924425  66.2578870
  38.6300797  22.5540413  67.4360351  45.3496170  34.0534665  65.8803351
  44.7770137  34.6724852  65.4273823  45.9228964  34.6034027  66.4143273
  48.5693430  34.3371815  67.0111934  49.5024103  34.2717377  67.2144809
  48.4816643  35.1728082  66.5526466  51.1981447  33.6537685  63.9715881
  51.1195078  33.3197549  64.8651639  52.0191113  34.1459453  63.9707353
  45.7342969  25.3895478  63.2219404  46.6802073  25.2601686  63.2907822
  45.3557214  24.6510140  63.6988832  43.9185886  23.3145454  63.1574289
  43.0117341  23.0178567  63.2337003  44.1961867  23.0175272  62.2908575
  45.5347951  17.8582344  69.3118530  44.7248680  17.5129429  69.6873776
  46.2232368  17.5489888  69.9006142  42.6884670  20.1732389  63.2986268
  43.5503834  20.4987288  63.5582086  42.8735015  19.3863885  62.7859334
  36.6188829  28.1872983  73.4532472  36.5959517  28.2860670  72.5014355
  36.9289465  29.0338134  73.7749638  49.6242185  21.2061006  69.4977839
  48.7368040  21.4910657  69.2798034  50.0396174  21.0454770  68.6505116
  48.7685398  30.9705681  63.5925859  49.4721248  31.1755683  64.2083515
  48.0448047  31.5382443  63.8574943  49.5983209  26.7215542  69.7128130
  49.5418410  27.1784094  68.8735762  50.1511551  25.9606227  69.5350972
  50.6772096  31.4088210  65.6424320  51.5117700  30.9769409  65.4601794
  50.5156439  31.2370224  66.5701214  50.3317988  27.9120323  67.0080659
  50.2766792  27.7464595  66.0669103  49.7064043  28.6196356  67.1642849
  43.6414113  17.4128432  66.5865977  43.6292783  18.3570272  66.7434248
  44.5337535  17.2298578  66.2925438  52.1385951  37.8625757  66.1559272
  51.3023263  38.2000444  66.4768547  51.9990721  37.7274737  65.2186409
  55.2250237  42.9881840  62.7791748  54.3177298  42.7571094  62.9782897
  55.7221268  42.1919460  62.9665730  52.0124331  37.7072985  63.3557179
  51.1353798  37.5861786  62.9919426  52.4882084  36.9159063  63.1036068
  53.5700837  35.7676529  67.4878180  54.2909200  36.1457782  66.9841897
  52.9466141  36.4865406  67.5913158  49.7142800  38.6471987  66.9138834
  49.0212045  38.7216342  66.2578870  49.4694551  37.8832331  67.4360351
  56.5736723  40.7187395  63.2219404  57.5195828  40.5893604  63.2907822
  56.1950968  39.9802057  63.6988832  54.7579640  38.6437372  63.1574289
  53.8511096  38.3470485  63.2337003  55.0355621  38.3467190  62.2908575
  53.5278425  35.5024307  63.2986268  54.3897589  35.8279205  63.5582086
  53.7128769  34.7155803  62.7859334  54.4807868  32.7420350  66.5865977
  54.4686538  33.6862190  66.7434248  55.3731290  32.5590495  66.2925438
  45.2752324   3.5555494  62.3986328  44.9370835   3.4396559  61.5106862
  46.1442092   3.1546659  62.3787334  41.1339140   5.4090971  58.3883219
  40.5704005   5.3180908  57.6199506  41.0191535   4.5890875  58.8685711
  38.6803571   6.9042162  61.2267439  39.4724863   6.5632987  60.8113738
  38.9200222   7.0137137  62.1469592  46.7138698   9.0761938  53.6997683
  46.0626678   9.6616019  53.3131697  47.5083061   9.6068133  53.7592721
  40.6394325   6.1651075  54.0984818  41.4125201   5.6180063  53.9597694
  40.9919724   7.0295325  54.3099279  42.9760603   2.3243742  51.7303268
  43.2286124   1.8025263  50.9686731  42.0385162   2.1609887  51.8329951
  48.1913963   6.7652370  54.2366668  47.5559796   6.8386997  54.9487572
  47.8611370   7.3545969  53.5585747  42.6956892   4.2271848  53.9327643
  42.5793150   3.5516751  54.6008727  42.8059152   3.7404221  53.1159796
  45.0388433   3.6881995  57.6374332  44.6746640   3.1612616  58.3487253
  45.8955549   3.2980464  57.4640817  40.8881735   3.6302670  60.3338215
  39.9632231   3.4978884  60.5415907  41.1366148   4.4096889  60.8308158
  42.4190033  13.9433194  57.2672478  42.3414063  14.8941019  57.3460959
  41.8151676  13.5979066  57.9247405  48.9637789   6.6276843  61.8376263
  48.3346652   6.7922558  61.1352331  48.5763451   7.0418453  62.6087227
  52.8427021   7.5631281  59.1920627  52.1578059   7.9430183  58.6417660
  52.9270870   8.1726608  59.9252574  44.5165751   6.3651252  59.1026348
  44.9804097   6.6438955  58.3130970  44.2522549   5.4634696  58.9199439
  43.4534637   2.4874404  55.9115913  44.1558681   2.9395448  56.3789839
  43.1215266   1.8458223  56.5395806  39.1474717   1.1102536  58.1716523
  38.3505880   1.2221230  58.6900019  38.9200309   1.4489188  57.3057414
  44.6928402   9.3015347  55.9878018  44.5574077  10.1466882  56.4162866
  45.2338214   9.5034624  55.2243952  38.1457799   6.8190785  56.5605943
  38.6582320   7.6134035  56.7111508  38.7980512   6.1217075  56.4939545
  39.9552684   9.9356541  58.6428696  40.1319312  10.8574506  58.4549680
  40.7509517   9.6214960  59.0723076  41.0783999  11.4534715  64.6439039
  41.6291424  11.3251778  63.8716033  40.2395475  11.7529604  64.2933932
  36.1106716   5.1479439  57.3365514  36.9481938   5.5576447  57.1199222
  36.2884984   4.2078881  57.3065708  52.9805422   5.5686874  54.9602520
  52.2034865   5.2298034  54.5157682  53.6596903   5.5739497  54.2857485
  46.2403883   6.8471835  56.5002082  45.7125245   6.1124595  56.1875319
  45.7391386   7.6246511  56.2542050  44.3856483   4.6652045  49.5037055
  43.4783545   4.4341299  49.7028204  44.8827515   3.8689664  49.6911037
  47.2924562  13.3749552  52.4233741  46.6186261  13.6781249  53.0318699
  47.6790384  14.1778633  52.0739198  45.5644717   4.7664640  54.0261045
  44.6555936   4.4823673  54.1233515  45.5939801   5.1863719  53.1664352
  50.7963984   8.3771230  57.7952213  50.3426311   7.5362139  57.8517403
  50.1657951   9.0132628  58.1326993  49.2396923  10.2147726  58.7302031
  49.5319898  10.7752783  58.0114396  49.7495544  10.5076287  59.4855190
  45.2620805   6.3073384  51.3649124  44.8240234   5.5909243  50.9054761
  46.0031245   6.5349499  50.8034215  44.2030549  10.9928077  59.8195484
  44.1606727  11.2188924  58.8904016  45.1193247  10.7591452  59.9681285
  42.3196349   7.8691106  59.6157447  43.1136948   7.3741427  59.4140022
  41.6088042   7.3408970  59.2525152  47.1391194  10.2509202  63.9669814
  47.1928216  10.8200138  64.7347530  46.2705975  10.4211087  63.6023851
  38.6279113   2.0134188  55.6917199  37.6976701   1.9518644  55.9087162
  38.7236585   1.4910141  54.8953841  44.8967625   8.4420128  63.2955284
  44.7578711   8.0738913  64.1681222  44.1082222   8.9567768  63.1239242
  45.4915777  13.5429225  54.6380820  45.6667533  13.0717268  55.4526443
  44.8048565  14.1694991  54.8662081  46.4472840   7.8201731  60.6844122
  46.1122673   7.7802501  61.5801771  45.9476786   7.1546447  60.2114532
  49.3832032   5.1657765  50.9581181  48.7661203   4.4404594  50.8614234
  48.9148521   5.9267126  50.6148256  40.0576863  16.6918588  61.4120681
  40.2973461  17.3237112  62.0899699  39.2146059  16.3406628  61.6986040
  44.5704724  12.4997710  63.8162184  44.4974896  13.3052682  64.3281489
  44.1282118  12.6989676  62.9910206  44.3594504  11.7369480  57.3265006
  43.5762026  12.2791160  57.4203231  45.0587249  12.2543460  57.7259247
  47.0303408  12.3984544  65.9720343  47.7431380  13.0332009  65.8996245
  46.5393437  12.4948410  65.1560345  48.7520935   6.3035797  57.5437635
  47.8177214   6.4237259  57.3742339  48.9297603   5.4008264  57.2797645
  50.2069717   8.4896937  55.0773821  50.4829561   8.3753532  55.9867695
  49.3374216   8.0914422  55.0385994  46.8423781  12.7383288  58.7206635
  47.0246176  11.9204944  59.1834387  47.6656767  12.9550980  58.2831525
  47.1765947  11.6651473  55.9821683  47.7053713  11.1543928  55.3691845
  47.4394166  11.3494004  56.8467216  40.5321695  12.7166590  58.7419459
  39.8632070  13.2012718  58.2583499  40.3934564  12.9635810  59.6562838
  44.6726963  14.7510334  65.3402117  45.2245271  14.9141955  66.1051203
  45.0133157  15.3414771  64.6682142  35.9009272   0.9785045  55.5215391
  36.1962713   0.0695723  55.4682445  34.9997308   0.9572784  55.1996394
  47.8095351  12.6992309  62.3265800  47.6846490  11.8982049  61.8176745
  48.4674442  13.1938502  61.8379770  46.8776692  10.2954045  60.1549702
  46.7301655   9.3670753  60.3357272  47.7030186  10.3174136  59.6706777
  50.4810814  11.1182604  61.2414575  51.4057362  10.9125465  61.1039026
  50.3126118  10.8699005  62.1503916  50.2706130  11.6368272  56.5976666
  50.4443008  11.0714694  55.8450519  50.7635022  12.4369166  56.4156156
  51.2581303  10.9535036  53.6973564  51.9532208  11.5741729  53.9160879
  51.6004453  10.1030387  53.9725942  53.1572726   8.4034741  55.2260895
  53.6824050   8.7422014  54.5010215  53.0695079   7.4681757  55.0424030
  44.8413387  14.4706725  59.5856148  44.4018377  13.9783103  60.2789005
  45.5921504  13.9279692  59.3448224  37.3205726  10.6618266  59.5880776
  38.1463746  10.3622037  59.2079420  36.9699778   9.8925888  60.0370565
  42.2887259  10.0144734  61.6578450  41.6667268   9.3515439  61.3580678
  42.9592126  10.0405866  60.9752098  35.5214331   8.5804592  60.5469710
  34.6846239   8.1526766  60.3653711  35.4937976   8.7737035  61.4840501
  41.8500766   8.5648657  55.1336911  41.9988886   9.2484122  54.4803583
  42.6567209   8.5453747  55.6486366  39.6053399   4.5913835  56.1397979
  39.3599441   3.6876165  56.3378190  39.7749313   4.5930985  55.1977457
  45.3496171  11.0596788  52.6048658  44.7770138  11.6786975  52.1519130
  45.9228965  11.6096149  53.1388580  48.5693431  11.3433938  53.7357240
  49.5024104  11.2779499  53.9390116  48.4816644  12.1790205  53.2771773
  51.1981448  10.6599808  50.6961188  51.1195079  10.3259672  51.5896946
  52.0191115  11.1521576  50.6952660  36.6188830   5.1935105  60.1777779
  36.5959518   5.2922793  59.2259662  36.9289466   6.0400256  60.4994945
  37.6326437  12.7930880  61.3094591  37.4980905  12.0331281  60.7432589
  37.2158499  13.5171780  60.8423380  48.7685400   7.9767803  50.3171166
  49.4721250   8.1817806  50.9328822  48.0448048   8.5444565  50.5820250
  40.7895562  13.6900197  61.5213033  40.6727947  14.6345629  61.4191724
  39.9688009  13.3873759  61.9098833  50.6772097   8.4150333  52.3669626
  51.5117701   7.9831531  52.1847101  50.5156440   8.2432346  53.2946521
  50.3317989   4.9182446  53.7325965  50.2766793   4.7526717  52.7914410
  49.7064044   5.6258479  53.8888155  41.8150077  14.3428459  64.7368962
  42.7177323  14.3752069  65.0535457  41.5887447  13.4128910  64.7515298
  43.5703679  13.0959445  61.3979041  42.6199310  13.0961307  61.2843413
  43.8736165  12.3492180  60.8815075  56.1146078  18.8847412  62.3986328
  55.7764590  18.7688477  61.5106862  56.9835847  18.4838577  62.3787334
  51.9732894  20.7382888  58.3883219  51.4097759  20.6472825  57.6199506
  51.8585289  19.9182793  58.8685711  49.5197326  22.2334080  61.2267439
  50.3118618  21.8924905  60.8113738  49.7593976  22.3429055  62.1469592
  57.5532453  24.4053856  53.6997683  56.9020433  24.9907936  53.3131697
  58.3476816  24.9360051  53.7592721  51.4788080  21.4942993  54.0984818
  52.2518956  20.9471980  53.9597694  51.8313479  22.3587242  54.3099279
  54.2429329  20.1996224  63.8953077  54.8392902  19.9752246  63.1810040
  54.3004301  19.4580969  64.4978525  53.8154358  17.6535659  51.7303268
  54.0679878  17.1317181  50.9686731  52.8778917  17.4901805  51.8329951
  58.8597641  16.6571438  59.5378011  59.6460730  16.2390861  59.1868428
  59.1236345  17.5617530  59.7059659  59.0307718  22.0944288  54.2366668
  58.3953551  22.1678914  54.9487572  58.7005124  22.6837887  53.5585747
  53.5350646  19.5563765  53.9327643  53.4186905  18.8808669  54.6008727
  53.6452906  19.0696139  53.1159796  55.8782187  19.0173912  57.6374332
  55.5140395  18.4904533  58.3487253  56.7349303  18.6272381  57.4640817
  55.5187674  14.0463812  52.6335680  55.6862077  14.9144048  53.0006151
  55.3284843  14.2091094  51.7096970  51.7275489  18.9594588  60.3338215
  50.8025986  18.8270802  60.5415907  51.9759902  19.7388807  60.8308158
  55.4976895  16.5021470  53.6182347  55.3776520  16.9478520  54.4567828
  54.8029484  16.8506787  53.0595885  49.0884300  18.6027861  61.1682004
  49.2176681  18.8562340  62.0821416  48.4081751  19.1955569  60.8486659
  53.2583787  29.2725111  57.2672478  53.1807817  30.2232936  57.3460959
  52.6545431  28.9270984  57.9247405  61.1961961  16.9742943  54.4462681
  62.1079818  17.2070329  54.2710379  60.6871608  17.5579987  53.8837760
  59.8031544  21.9568761  61.8376263  59.1740406  22.1214475  61.1352331
  59.4157206  22.3710371  62.6087227  63.6820776  22.8923199  59.1920627
  62.9971814  23.2722100  58.6417660  63.7664625  23.5018526  59.9252574
  55.3559506  21.6943169  59.1026348  55.8197851  21.9730872  58.3130970
  55.0916304  20.7926614  58.9199439  52.2483587  21.2414651  62.0406111
  52.8184944  21.6701919  61.4023596  52.8391699  20.9597235  62.7390297
  54.2928392  17.8166322  55.9115913  54.9952435  18.2687365  56.3789839
  53.9609020  17.1750140  56.5395806  48.0353726  16.0749874  61.2133047
  47.2452780  16.3307403  60.7373157  48.5264973  16.8898212  61.3185087
  49.9868471  16.4394454  58.1716523  49.1899634  16.5513148  58.6900019
  49.7594063  16.7781106  57.3057414  46.3191429  16.3280365  63.6448037
  46.5699467  17.2127375  63.9105613  46.8550977  16.1484966  62.8723129
  55.5322156  24.6307264  55.9878018  55.3967831  25.4758800  56.4162866
  56.0731969  24.8326542  55.2243952  48.9851554  22.1482702  56.5605943
  49.4976074  22.9425953  56.7111508  49.6374267  21.4508993  56.4939545
  50.7946438  25.2648459  58.6428696  50.9713067  26.1866423  58.4549680
  51.5903272  24.9506878  59.0723076  51.9177754  26.7826632  64.6439039
  52.4685179  26.6543696  63.8716033  51.0789230  27.0821521  64.2933932
  46.9500470  20.4771357  57.3365514  47.7875692  20.8868365  57.1199222
  47.1278738  19.5370799  57.3065708  58.8464903  18.1446437  53.0249347
  58.3311526  18.9151042  53.2637734  58.5742211  17.4711573  53.6482408
  56.4312014  12.9896138  58.0834585  55.5753610  12.6002988  57.9040224
  56.8438965  13.0688099  57.2234371  63.8199177  20.8978792  54.9602520
  63.0428619  20.5589951  54.5157682  64.4990658  20.9031415  54.2857485
  58.6351206  16.0173529  54.8509128  58.3301341  16.3319679  55.7019271
  59.5881648  16.0954949  54.8936461  57.0797638  22.1763753  56.5002082
  56.5518999  21.4416512  56.1875319  56.5785140  22.9538429  56.2542050
  51.8116365  12.8383419  58.8608693  52.3860117  12.6158600  58.1281886
  52.3987348  12.9072113  59.6137295  52.1385952  14.8687880  52.8804579
  51.3023265  15.2062567  53.2013853  51.9990722  14.7336860  51.9431716
  54.1139033   9.7124668  57.5883763  53.4603445   9.3973685  56.9640378
  54.0719507   9.0900408  58.3143586  55.2250238  19.9943963  49.5037055
  54.3177300  19.7633216  49.7028204  55.7221270  19.1981582  49.6911037
  58.1318317  28.7041470  52.4233741  57.4580015  29.0073167  53.0318699
  58.5184139  29.5070550  52.0739198  58.1311821  17.5998017  57.0434091
  58.8783640  18.1119414  56.7341213  58.4003411  17.2782070  57.9038484
  56.4038471  20.0956558  54.0261045  55.4949690  19.8115591  54.1233515
  56.4333555  20.5155636  53.1664352  61.6357739  23.7063147  57.7952213
  61.1820066  22.8654057  57.8517403  61.0051705  24.3424546  58.1326993
  60.0790678  25.5439644  58.7302031  60.3713652  26.1044701  58.0114396
  60.5889298  25.8368205  59.4855190  46.9726642  17.8162072  58.0076247
  46.7751041  17.2231433  57.2827314  46.4173306  17.5114282  58.7252186
  54.9523365  17.7085178  60.1270840  55.0071975  16.7559015  60.0513317
  54.1414567  17.8644617  60.6112139  56.1014559  21.6365301  51.3649124
  55.6633989  20.9201160  50.9054761  56.8425000  21.8641416  50.8034215
  52.8915725  16.3262238  57.8861219  52.0783591  16.6256409  58.2926411
  53.3874719  15.9317927  58.6035702  55.0424303  26.3219995  59.8195484
  55.0000482  26.5480841  58.8904016  55.9587002  26.0883370  59.9681285
  64.2187674  19.9122498  57.4225442  64.0805572  20.1024094  56.4946631
  63.8623893  20.6741881  57.8793493  52.3829800  13.8980594  63.5022454
  53.0229179  13.7569353  62.8045418  51.5507330  13.6115107  63.1261056
  53.1590104  23.1983024  59.6157447  53.9530702  22.7033344  59.4140022
  52.4481796  22.6700887  59.2525152  57.9784948  25.5801120  63.9669814
  58.0321971  26.1492056  64.7347530  57.1099730  25.7503005  63.6023851
  49.4672867  17.3426106  55.6917199  48.5370455  17.2810561  55.9087162
  49.5630339  16.8202059  54.8953841  49.3858416  13.8680919  58.2795441
  49.6465234  14.7826252  58.1704602  50.2075589  13.4005361  58.4292054
  50.8583342  15.2818676  65.4494266  51.5306395  15.0736038  64.8006914
  50.0313128  15.0840762  65.0099498  55.7361380  23.7712046  63.2955284
  55.5972466  23.4030830  64.1681222  54.9475976  24.2859685  63.1239242
  56.3309532  28.8721143  54.6380820  56.5061287  28.4009186  55.4526443
  55.6442320  29.4986909  54.8662081  57.2866595  23.1493649  60.6844122
  56.9516428  23.1094419  61.5801771  56.7870541  22.4838365  60.2114532
  51.2610839  18.5561279  66.2096703  51.1230637  17.8241518  66.8108242
  52.1715762  18.4670179  65.9280890  60.2225787  20.4949683  50.9581181
  59.6054957  19.7696511  50.8614234  59.7542275  21.2559043  50.6148256
  50.8970617  32.0210505  61.4120681  51.1367215  32.6529029  62.0899699
  50.0539814  31.6698545  61.6986040  52.0124333  14.7135107  50.0802486
  51.1353799  14.5923908  49.7164732  52.4882086  13.9221186  49.8281374
  43.5326473  19.5012267  60.1743993  44.2197513  19.1873997  59.5865008
  43.3774601  20.4053632  59.9011244  48.3361195  14.3902464  64.6029016
  48.2519384  13.7828133  63.8679426  47.5143901  14.8811482  64.6038513
  55.4098479  27.8289628  63.8162184  55.3368650  28.6344599  64.3281489
  54.9675872  28.0281594  62.9910206  55.1988259  27.0661398  57.3265006
  54.4155780  27.6083078  57.4203231  55.8981004  27.5835377  57.7259247
  57.8697162  27.7276462  65.9720343  58.5825135  28.3623927  65.8996245
  57.3787191  27.8240328  65.1560345  59.5914689  21.6327714  57.5437635
  58.6570968  21.7529177  57.3742339  59.7691358  20.7300181  57.2797645
  55.0919877  15.0173410  59.6970896  54.7217665  14.4644451  60.3851802
  55.5878970  14.4131544  59.1445896  52.9209076  25.4770905  66.7925914
  53.6218536  26.1107388  66.9455308  52.4504191  25.8185637  66.0321553
  61.0463472  23.8188855  55.0773821  61.3223316  23.7045450  55.9867695
  60.1767971  23.4206340  55.0385994  57.6817536  28.0675206  58.7206635
  57.8639930  27.2496862  59.1834387  58.5050522  28.2842898  58.2831525
  58.0159701  26.9943391  55.9821683  58.5447468  26.4835846  55.3691845
  58.2787921  26.6785921  56.8467216  48.5176794  25.0107260  63.7257017
  49.1030231  24.2650948  63.8584921  48.3201633  25.3211217  64.6093681
  51.3715449  28.0458508  58.7419459  50.7025825  28.5304635  58.2583499
  51.2328319  28.2927728  59.6562838  43.1094449  17.5812860  62.4461460
  43.1478548  17.0476451  63.2398578  42.6034742  17.0548066  61.8272437
  55.5120718  30.0802251  65.3402117  56.0639026  30.2433873  66.1051203
  55.8526911  30.6706689  64.6682142  46.7403026  16.3076963  55.5215391
  47.0356467  15.3987641  55.4682445  45.8391062  16.2864702  55.1996394
  58.6489105  28.0284227  62.3265800  58.5240245  27.2273967  61.8176745
  59.3068196  28.5230420  61.8379770  50.2697273  14.3832959  61.5042940
  49.5483859  14.9968927  61.3650413  51.0590529  14.9190724  61.4259586
  48.4690868  13.9891060  55.6454716  48.1403574  13.1088439  55.4629822
  48.8230239  13.9338729  56.5331106  57.7170447  25.6245963  60.1549702
  57.5695409  24.6962670  60.3357272  58.5423940  25.6466054  59.6706777
  51.5832691  14.2764030  56.0130194  51.9228764  14.8049951  55.2908802
  52.0304812  14.6144436  56.7888761  61.3204569  26.4474522  61.2414575
  62.2451116  26.2417383  61.1039026  61.1519872  26.1990923  62.1503916
  53.5700838  12.7738652  54.2123487  54.2909201  13.1519904  53.7087204
  52.9466142  13.4927529  54.3158465  57.7131961  13.4783801  55.1481819
  57.9295576  14.3608439  54.8470647  57.2326028  13.0870014  54.4187461
  52.4531183  16.4369514  61.7252564  52.3075763  16.7509817  62.6176845
  51.9756386  17.0554414  61.1723462  61.1099885  26.9660189  56.5976666
  61.2836762  26.4006612  55.8450519  61.6028776  27.7661084  56.4156156
  46.9276845  18.9774858  64.6640225  46.3830313  19.7534666  64.7960499
  47.8056195  19.3245663  64.5059346  53.7164461  12.3086442  57.0421023
  53.8380373  11.3803088  57.2411911  53.4266504  12.3225128  56.1299339
  62.0975057  26.2826954  53.6973564  62.7925962  26.9033646  53.9160879
  62.4398208  25.4322305  53.9725942  47.7142867  18.1044755  67.5570382
  46.9724603  18.2527390  68.1435012  47.3935611  18.3653020  66.6937131
  63.9966481  23.7326659  55.2260895  64.5217805  24.0713932  54.5010215
  63.9088833  22.7973674  55.0424030  55.6586529  27.6460733  67.3550772
  55.9673656  27.4009880  68.2273471  56.4562011  27.8507371  66.8669642
  55.6807141  29.7998642  59.5856148  55.2412132  29.3075021  60.2789005
  56.4315258  29.2571610  59.3448224  48.1599480  25.9910183  59.5880776
  48.9857500  25.6913955  59.2079420  47.8093532  25.2217806  60.0370565
  53.1281013  25.3436651  61.6578450  52.5061023  24.6807357  61.3580678
  53.7985880  25.3697783  60.9752098  46.3608085  23.9096510  60.5469710
  45.5239994  23.4818684  60.3653711  46.3331731  24.1028953  61.4840501
  52.6894520  23.8940575  55.1336911  52.8382641  24.5776039  54.4803583
  53.4960964  23.8745665  55.6486366  50.4447153  19.9205752  56.1397979
  50.1993195  19.0168082  56.3378190  50.6143068  19.9222903  55.1977457
  49.7142801  15.6534110  53.6384141  49.0212046  15.7278465  52.9824177
  49.4694553  14.8894454  54.1605658  56.1889926  26.3888705  52.6048658
  55.6163893  27.0078892  52.1519130  56.7622720  26.9388067  53.1388580
  59.4087186  26.6725855  53.7357240  60.3417859  26.6071417  53.9390116
  59.3210398  27.5082122  53.2771773  62.0375202  25.9891726  50.6961188
  61.9588834  25.6551589  51.5896946  62.8584869  26.4813494  50.6952660
  56.5736724  17.7249518  49.9464710  57.5195829  17.5955726  50.0153128
  56.1950969  16.9864180  50.4234139  54.7579641  15.6499494  49.8819596
  53.8511097  15.3532607  49.9582309  55.0355622  15.3529313  49.0153882
  45.6757582  16.9705858  60.3318642  45.3560366  16.1171166  60.0393016
  45.1291010  17.1854436  61.0876609  49.4537489  19.6868299  64.0488149
  49.6723499  20.6185407  64.0676182  49.8663263  19.3276273  64.8342952
  56.3741707  10.1936384  56.0363837  55.5642436   9.8483469  56.4119083
  57.0626124   9.8843928  56.6251449  53.5278426  12.5086430  50.0231575
  54.3897590  12.8341328  50.2827392  53.7128770  11.7217926  49.5104641
  45.5445842  20.5908769  62.3011764  44.8509313  20.1762722  61.7881718
  46.2918833  20.6329306  61.7045183  47.4582584  20.5227023  60.1777779
  47.4353273  20.6214710  59.2259662  47.7683221  21.3692174  60.4994945
  50.1169962  22.5803178  64.2924393  51.0713216  22.5487120  64.2254325
  49.9182486  22.1193802  65.1074619  50.7069344  21.1504294  66.8595191
  51.5262233  21.6448373  66.8830028  50.9806152  20.2336262  66.8312758
  60.4635941  13.5415046  56.2223146  59.5761796  13.8264697  56.0043341
  60.8789930  13.3808810  55.3750423  48.4720191  28.1222798  61.3094591
  48.3374659  27.3623199  60.7432589  48.0552253  28.8463697  60.8423380
  59.6079154  23.3059721  50.3171166  60.3115004  23.5109724  50.9328822
  58.8841803  23.8736483  50.5820250  60.4376964  19.0569582  56.4373436
  60.3812166  19.5138134  55.5981069  60.9905307  18.2960267  56.2596279
  51.6289317  29.0192115  61.5213033  51.5121701  29.9637547  61.4191724
  50.8081763  28.7165676  61.9098833  61.5165851  23.7442250  52.3669626
  62.3511455  23.3123449  52.1847101  61.3550194  23.5724264  53.2946521
  61.1711744  20.2474364  53.7325965  61.1160547  20.0818635  52.7914410
  60.5457799  20.9550397  53.8888155  45.9604259  15.4842428  67.5587388
  46.6063122  14.9741382  68.0474613  45.7521410  16.2211110  68.1330813
  54.4807869   9.7482473  53.3111284  54.4686539  10.6924313  53.4679555
  55.3731291   9.5652618  53.0170745  52.6543831  29.6720377  64.7368962
  53.5571078  29.7043987  65.0535457  52.4281201  28.7420827  64.7515298
  54.4097433  28.4251363  61.3979041  53.4593064  28.4253225  61.2843413
  54.7129919  27.6784098  60.8815075  66.9539833  34.2139330  62.3986328
  66.6158344  34.0980394  61.5106862  67.8229601  33.8130495  62.3787334
  62.8126649  36.0674806  58.3883219  62.2491514  35.9764743  57.6199506
  62.6979044  35.2474710  58.8685711  60.3591080  37.5625998  61.2267439
  61.1512372  37.2216822  60.8113738  60.5987731  37.6720973  62.1469592
  62.3181834  36.8234911  54.0984818  63.0912710  36.2763898  53.9597694
  62.6707233  37.6879160  54.3099279  64.6548112  32.9827577  51.7303268
  64.9073633  32.4609098  50.9686731  63.7172671  32.8193722  51.8329951
  64.3744401  34.8855683  53.9327643  64.2580659  34.2100586  54.6008727
  64.4846661  34.3988057  53.1159796  66.7175942  34.3465830  57.6374332
  66.3534149  33.8196451  58.3487253  67.5743058  33.9564299  57.4640817
  66.3581429  29.3755730  52.6335680  66.5255831  30.2435966  53.0006151
  66.1678598  29.5383011  51.7096970  62.5669244  34.2886505  60.3338215
  61.6419740  34.1562720  60.5415907  62.8153657  35.0680725  60.8308158
  66.3370650  31.8313387  53.6182347  66.2170275  32.2770438  54.4567828
  65.6423238  32.1798705  53.0595885  59.9278055  33.9319779  61.1682004
  60.0570436  34.1854258  62.0821416  59.2475506  34.5247487  60.8486659
  64.0977542  44.6017029  57.2672478  64.0201572  45.5524854  57.3460959
  63.4939185  44.2562901  57.9247405  66.1953260  37.0235087  59.1026348
  66.6591606  37.3022790  58.3130970  65.9310058  36.1218532  58.9199439
  63.0877341  36.5706568  62.0406111  63.6578698  36.9993837  61.4023596
  63.6785453  36.2889153  62.7390297  65.1322146  33.1458239  55.9115913
  65.8346189  33.5979283  56.3789839  64.8002775  32.5042058  56.5395806
  58.8747480  31.4041792  61.2133047  58.0846534  31.6599321  60.7373157
  59.3658727  32.2190130  61.3185087  60.8262225  31.7686371  58.1716523
  60.0293389  31.8805065  58.6900019  60.5987818  32.1073023  57.3057414
  57.1585183  31.6572282  63.6448037  57.4093222  32.5419292  63.9105613
  57.6944731  31.4776884  62.8723129  66.3715911  39.9599182  55.9878018
  66.2361586  40.8050718  56.4162866  66.9125723  40.1618460  55.2243952
  59.8245308  37.4774620  56.5605943  60.3369829  38.2717870  56.7111508
  60.4768021  36.7800910  56.4939545  61.6340193  40.5940376  58.6428696
  61.8106821  41.5158341  58.4549680  62.4297026  40.2798795  59.0723076
  57.7894225  35.8063274  57.3365514  58.6269447  36.2160283  57.1199222
  57.9672493  34.8662716  57.3065708  67.2705768  28.3188056  58.0834585
  66.4147364  27.9294906  57.9040224  67.6832720  28.3980016  57.2234371
  67.9191392  37.5055670  56.5002082  67.3912754  36.7708430  56.1875319
  67.4178895  38.2830347  56.2542050  62.6510120  28.1675337  58.8608693
  63.2253872  27.9450518  58.1281886  63.2381102  28.2364031  59.6137295
  62.9779707  30.1979798  52.8804579  62.1417019  30.5354484  53.2013853
  62.8384476  30.0628777  51.9431716  64.9532787  25.0416586  57.5883763
  64.2997200  24.7265603  56.9640378  64.9113262  24.4192326  58.3143586
  66.0643992  35.3235881  49.5037055  65.1571054  35.0925134  49.7028204
  66.5615024  34.5273500  49.6911037  67.2432226  35.4248475  54.0261045
  66.3343445  35.1407508  54.1233515  67.2727310  35.8447554  53.1664352
  57.8120396  33.1453990  58.0076247  57.6144796  32.5523350  57.2827314
  57.2567060  32.8406200  58.7252186  65.7917120  33.0377096  60.1270840
  65.8465730  32.0850932  60.0513317  64.9808322  33.1936535  60.6112139
  66.9408314  36.9657219  51.3649124  66.5027743  36.2493078  50.9054761
  67.6818754  37.1933334  50.8034215  63.7309480  31.6554156  57.8861219
  62.9177345  31.9548326  58.2926411  64.2268474  31.2609845  58.6035702
  63.2223554  29.2272511  63.5022454  63.8622934  29.0861270  62.8045418
  62.3901085  28.9407025  63.1261056  63.9983858  38.5274942  59.6157447
  64.7924457  38.0325262  59.4140022  63.2875551  37.9992805  59.2525152
  60.3066622  32.6718023  55.6917199  59.3764210  32.6102479  55.9087162
  60.4024094  32.1493976  54.8953841  60.2252171  29.1972836  58.2795441
  60.4858988  30.1118170  58.1704602  61.0469343  28.7297279  58.4292054
  61.6977096  30.6110593  65.4494266  62.3700150  30.4027956  64.8006914
  60.8706883  30.4132679  65.0099498  67.1703286  44.2013060  54.6380820
  67.3455042  43.7301103  55.4526443  66.4836074  44.8278826  54.8662081
  62.8518087  30.0427025  50.0802486  61.9747553  29.9215826  49.7164732
  63.3275840  29.2513103  49.8281374  54.3720227  34.8304185  60.1743993
  55.0591267  34.5165915  59.5865008  54.2168356  35.7345549  59.9011244
  59.1754949  29.7194381  64.6029016  59.0913138  29.1120051  63.8679426
  58.3537656  30.2103400  64.6038513  66.0382013  42.3953315  57.3265006
  65.2549535  42.9374996  57.4203231  66.7374758  42.9127295  57.7259247
  65.9313632  30.3465328  59.6970896  65.5611419  29.7936368  60.3851802
  66.4272724  29.7423461  59.1445896  62.2109204  43.3750425  58.7419459
  61.5419579  43.8596553  58.2583499  62.0722073  43.6219646  59.6562838
  53.9488203  32.9104778  62.4461460  53.9872303  32.3768369  63.2398578
  53.4428496  32.3839984  61.8272437  57.5796781  31.6368880  55.5215391
  57.8750222  30.7279559  55.4682445  56.6784817  31.6156620  55.1996394
  61.1091028  29.7124877  61.5042940  60.3877614  30.3260845  61.3650413
  61.8984284  30.2482642  61.4259586  59.3084622  29.3182978  55.6454716
  58.9797329  28.4380357  55.4629822  59.6623993  29.2630647  56.5331106
  62.4226446  29.6055948  56.0130194  62.7622518  30.1341869  55.2908802
  62.8698566  29.9436354  56.7888761  64.4094593  28.1030569  54.2123487
  65.1302955  28.4811822  53.7087204  63.7859897  28.8219446  54.3158465
  68.5525716  28.8075718  55.1481819  68.7689330  29.6900356  54.8470647
  68.0719783  28.4161932  54.4187461  63.2924937  31.7661432  61.7252564
  63.1469518  32.0801735  62.6176845  62.8150141  32.3846332  61.1723462
  57.7670599  34.3066776  64.6640225  57.2224067  35.0826584  64.7960499
  58.6449949  34.6537580  64.5059346  64.5558216  27.6378360  57.0421023
  64.6774127  26.7095006  57.2411911  64.2660258  27.6517046  56.1299339
  58.9993235  41.3202101  59.5880776  59.8251255  41.0205873  59.2079420
  58.6487287  40.5509723  60.0370565  57.2001840  39.2388427  60.5469710
  56.3633748  38.8110602  60.3653711  57.1725485  39.4320871  61.4840501
  63.5288275  39.2232493  55.1336911  63.6776395  39.9067957  54.4803583
  64.3354718  39.2037583  55.6486366  61.2840908  35.2497670  56.1397979
  61.0386950  34.3460000  56.3378190  61.4536822  35.2514821  55.1977457
  60.5536555  30.9826028  53.6384141  59.8605800  31.0570383  52.9824177
  60.3088307  30.2186371  54.1605658  67.0283680  41.7180623  52.6048658
  66.4557647  42.3370810  52.1519130  67.6016474  42.2679985  53.1388580
  67.4130479  33.0541436  49.9464710  68.3589584  32.9247644  50.0153128
  67.0344724  32.3156098  50.4234139  65.5973396  30.9791412  49.8819596
  64.6904851  30.6824525  49.9582309  65.8749377  30.6821230  49.0153882
  56.5151336  32.2997776  60.3318642  56.1954121  31.4463084  60.0393016
  55.9684765  32.5146354  61.0876609  60.2931244  35.0160217  64.0488149
  60.5117254  35.9477324  64.0676182  60.7057018  34.6568191  64.8342952
  67.2135462  25.5228302  56.0363837  66.4036190  25.1775387  56.4119083
  67.9019879  25.2135846  56.6251449  64.3672181  27.8378347  50.0231575
  65.2291345  28.1633246  50.2827392  64.5522525  27.0509843  49.5104641
  56.3839596  35.9200687  62.3011764  55.6903068  35.5054640  61.7881718
  57.1312587  35.9621224  61.7045183  58.2976339  35.8518941  60.1777779
  58.2747027  35.9506628  59.2259662  58.6076975  36.6984092  60.4994945
  56.7998013  30.8134346  67.5587388  57.4456877  30.3033300  68.0474613
  56.5915164  31.5503027  68.1330813  65.3201624  25.0774390  53.3111284
  65.3080293  26.0216230  53.4679555  66.2125045  24.8944536  53.0170745
  53.2583789   6.2787234  43.9917785  53.1807818   7.2295059  44.0706266
  52.6545432   5.9333106  44.6492711  50.8970618   9.0272628  48.1365987
  51.1367217   9.6591152  48.8145006  50.0539815   8.6760668  48.4231346
  51.3715451   5.0520630  45.4664766  50.7025826   5.5366758  44.9828806
  51.2328320   5.2989851  46.3808144  55.5120719   7.0864374  52.0647424
  56.0639027   7.2495995  52.8296509  55.8526913   7.6768812  51.3927449
  55.6807143   6.8060765  46.3101455  55.2412133   6.3137144  47.0034312
  56.4315259   6.2633733  46.0693530  48.4720192   5.1284920  48.0339897
  48.3374660   4.3685321  47.4677896  48.0552255   5.8525820  47.5668686
  51.6289318   6.0254237  48.2458340  51.5121702   6.9699670  48.1437030
  50.8081764   5.7227799  48.6344139  52.6543832   6.6782499  51.4614269
  53.5571079   6.7106109  51.7780763  52.4281202   5.7482950  51.4760604
  66.9539834  11.2201452  49.1231634  66.6158346  11.1042517  48.2352169
  67.8229602  10.8192617  49.1032640  62.8126650  13.0736929  45.1128525
  62.2491515  12.9826866  44.3444813  62.6979045  12.2536833  45.5931018
  60.3591082  14.5688120  47.9512746  61.1512374  14.2278945  47.5359045
  60.5987732  14.6783095  48.8714899  62.3181836  13.8297033  40.8230124
  63.0912712  13.2826021  40.6843000  62.6707235  14.6941283  41.0344586
  65.0823085  12.5350264  50.6198383  65.6786657  12.3106287  49.9055346
  65.1398057  11.7935010  51.2223831  64.6548114   9.9889700  38.4548574
  64.9073634   9.4671221  37.6932037  63.7172673   9.8255845  38.5575258
  64.3744402  11.8917806  40.6572949  64.2580660  11.2162709  41.3254034
  64.4846662  11.4050179  39.8405102  66.7175943  11.3527953  44.3619639
  66.3534150  10.8258574  45.0732560  67.5743059  10.9626422  44.1886124
  62.5669245  11.2948628  47.0583522  61.6419741  11.1624842  47.2661214
  62.8153658  12.0742847  47.5553464  59.9278056  10.9381902  47.8927311
  60.0570437  11.1916381  48.8066723  59.2475507  11.5309610  47.5731966
  64.0977543  21.6079152  43.9917785  64.0201573  22.5586977  44.0706266
  63.4939187  21.2625024  44.6492711  66.1953261  14.0297210  45.8271655
  66.6591607  14.3084913  45.0376277  65.9310059  13.1280654  45.6444745
  63.0877342  13.5768691  48.7651418  63.6578699  14.0055959  48.1268902
  63.6785454  13.2951276  49.4635603  65.1322147  10.1520362  42.6361220
  65.8346191  10.6041406  43.1035146  64.8002776   9.5104181  43.2641113
  58.8747481   8.4103915  47.9378353  58.0846535   8.6661443  47.4618464
  59.3658729   9.2252252  48.0430394  60.8262227   8.7748494  44.8961830
  60.0293390   8.8867188  45.4145326  60.5987819   9.1135146  44.0302720
  57.1585184   8.6634405  50.3693344  57.4093223   9.5481415  50.6350920
  57.6944733   8.4839007  49.5968436  66.3715912  16.9661305  42.7123325
  66.2361587  17.8112840  43.1408173  66.9125725  17.1680582  41.9489259
  59.8245309  14.4836743  43.2851250  60.3369830  15.2779993  43.4356815
  60.4768022  13.7863033  43.2184851  61.6340194  17.6002499  45.3674003
  61.8106822  18.5220464  45.1794987  62.4297028  17.2860918  45.7968383
  62.7571510  19.1180673  51.3684345  63.3078935  18.9897736  50.5961339
  61.9182985  19.4175562  51.0179238  57.7894226  12.8125397  44.0610820
  58.6269448  13.2222405  43.8444528  57.9672494  11.8724839  44.0311014
  67.9191393  14.5117793  43.2247389  67.3912755  13.7770553  42.9120626
  67.4178896  15.2892469  42.9787357  66.0643994  12.3298003  36.2282362
  65.1571055  12.0987257  36.4273511  66.5615026  11.5335622  36.4156343
  67.2432227  12.4310598  40.7506352  66.3343446  12.1469631  40.8478821
  67.2727311  12.8509677  39.8909659  57.8120397  10.1516112  44.7321554
  57.6144797   9.5585473  44.0072620  57.2567061   9.8468322  45.4497493
  66.9408315  13.9719342  38.0894430  66.5027745  13.2555201  37.6300068
  67.6818756  14.1995457  37.5279522  65.8818059  18.6574035  46.5440791
  65.8394238  18.8834882  45.6149323  66.7980758  18.4237410  46.6926592
  63.9983860  15.5337064  46.3402753  64.7924458  15.0387384  46.1385328
  63.2875552  15.0054927  45.9770459  60.3066623   9.6780146  42.4162506
  59.3764211   9.6164602  42.6332468  60.4024095   9.1556099  41.6199147
  66.5755136  16.1066086  50.0200590  66.4366221  15.7384871  50.8926529
  65.7869732  16.6213726  49.8484548  67.1703288  21.2075183  41.3626127
  67.3455043  20.7363226  42.1771750  66.4836076  21.8340949  41.5907388
  68.1260351  15.4847689  47.4089428  67.7910183  15.4448459  48.3047078
  67.6264296  14.8192405  46.9359838  62.1004595  10.8915319  52.9342009
  61.9624393  10.1595558  53.5353548  63.0109518  10.8024219  52.6526197
  61.7364373  24.3564546  48.1365987  61.9760971  24.9883070  48.8145006
  60.8933569  24.0052586  48.4231346  54.3720228  11.8366307  46.8989299
  55.0591268  11.5228037  46.3110315  54.2168357  12.7407672  46.6256551
  66.2492235  20.1643668  50.5407491  66.1762406  20.9698640  51.0526796
  65.8069628  20.3635634  49.7155513  66.0382014  19.4015438  44.0510313
  65.2549536  19.9437118  44.1448537  66.7374759  19.9189418  44.4504554
  63.7602832  17.8124946  53.5171221  64.4612291  18.4461428  53.6700615
  63.2897947  18.1539677  52.7566860  59.3570550  17.3461301  50.4502323
  59.9423987  16.6004988  50.5830227  59.1595388  17.6565257  51.3338987
  62.2109205  20.3812548  45.4664766  61.5419580  20.8658676  44.9828806
  62.0722075  20.6281768  46.3808144  53.9488205   9.9166901  49.1706766
  53.9872304   9.3830491  49.9643885  53.4428497   9.3902106  48.5517744
  66.3514474  22.4156291  52.0647424  66.9032782  22.5787913  52.8296509
  66.6920667  23.0060729  51.3927449  57.5796782   8.6431003  42.2460698
  57.8750223   7.7341681  42.1927752  56.6784818   8.6218742  41.9241700
  63.2924938   8.7723554  48.4497870  63.1469519   9.0863857  49.3422152
  62.8150142   9.3908454  47.8968769  57.7670600  11.3128899  51.3885532
  57.2224069  12.0888707  51.5205806  58.6449950  11.6599703  51.2304653
  58.5536622  10.4398795  54.2815688  57.8118358  10.5881430  54.8680319
  58.2329367  10.7007060  53.4182438  66.4980285  19.9814773  54.0796078
  66.8067411  19.7363920  54.9518778  67.2955767  20.1861412  53.5914949
  66.5200897  22.1352683  46.3101455  66.0805887  21.6429061  47.0034312
  67.2709014  21.5925650  46.0693530  58.9993236  18.3264224  46.3126083
  59.8251256  18.0267995  45.9324727  58.6487288  17.5571846  46.7615872
  63.9674769  17.6790692  48.3823757  63.3454778  17.0161397  48.0825984
  64.6379636  17.7051824  47.6997404  57.2001841  16.2450550  47.2715017
  56.3633749  15.8172724  47.0899018  57.1725486  16.4382993  48.2085808
  63.5288276  16.2294615  41.8582217  63.6776396  16.9130080  41.2048890
  64.3354720  16.2099705  42.3731673  61.2840909  12.2559793  42.8643286
  61.0386951  11.3522123  43.0623496  61.4536824  12.2576943  41.9222764
  67.0283682  18.7242746  39.3293965  66.4557649  19.3432933  38.8764436
  67.6016475  19.2742107  39.8633887  56.5151338   9.3059898  47.0563949
  56.1954122   8.4525206  46.7638323  55.9684766   9.5208476  47.8121916
  60.2931245  12.0222339  50.7733455  60.5117255  12.9539447  50.7921489
  60.7057019  11.6630314  51.5588259  56.3839598  12.9262810  49.0257070
  55.6903069  12.5116762  48.5127025  57.1312589  12.9683346  48.4290489
  58.2976340  12.8581063  46.9023085  58.2747028  12.9568751  45.9504968
  58.6076977  13.7046214  47.2240251  60.9563718  14.9157218  51.0169700
  61.9106972  14.8841161  50.9499631  60.7576242  14.4547842  51.8319925
  61.5463100  13.4858334  53.5840497  62.3655989  13.9802413  53.6075335
  61.8199908  12.5690303  53.5558065  59.3113947  20.4576838  48.0339897
  59.1768415  19.6977239  47.4677896  58.8946009  21.1817738  47.5668686
  62.4683073  21.3546155  48.2458340  62.3515457  22.2991587  48.1437030
  61.6475519  21.0519716  48.6344139  56.7998014   7.8196468  54.2832694
  57.4456878   7.3095422  54.7719919  56.5915166   8.5565150  54.8576120
  63.4937587  22.0074417  51.4614269  64.3964834  22.0398027  51.7780763
  63.2674957  21.0774868  51.4760604  65.2491189  20.7605403  48.1224347
  64.2986820  20.7607265  48.0088719  65.5523675  20.0138138  47.6060382
  67.9978939  23.9926323  50.3693344  68.2486977  24.8773333  50.6350920
  68.5338487  23.8130924  49.5968436  68.6514152  25.4808030  44.7321554
  68.4538552  24.8877391  44.0072620  68.0960816  25.1760240  45.4497493
  65.2113983  27.1658225  46.8989299  65.8985023  26.8519955  46.3110315
  65.0562112  28.0699590  46.6256551  64.7881959  25.2458818  49.1706766
  64.8266059  24.7122409  49.9643885  64.2822252  24.7194024  48.5517744
  68.4190537  23.9722921  42.2460698  68.7143978  23.0633599  42.1927752
  67.5178572  23.9510660  41.9241700  68.0395596  31.5742468  47.2715017
  67.2027504  31.1464642  47.0899018  68.0119241  31.7674911  48.2085808
  67.3545092  24.6351816  47.0563949  67.0347876  23.7817124  46.7638323
  66.8078520  24.8500394  47.8121916  67.2233352  28.2554727  49.0257070
  66.5296824  27.8408680  48.5127025  67.9706343  28.2975264  48.4290489
  67.6391769  23.1488386  54.2832694  68.2850632  22.6387340  54.7719919
  67.4308920  23.8857068  54.8576120  14.7743297  36.3687430  65.6988431
  14.1004996  36.6719127  66.3073389  15.1609119  37.1716510  65.3493888
  16.8650767  28.1595643  64.2335872  16.2479938  27.4342471  64.1368924
  16.3967256  28.9205003  63.8902946  18.7400038  33.9472913  66.9728255
  19.4350943  34.5679606  67.1915569  19.0823188  33.0968265  67.2480633
  12.8314907  34.0534665  65.8803348  12.2588874  34.6724852  65.4273820
  13.4047700  34.6034027  66.4143270  16.0512166  34.3371815  67.0111930
  16.9842840  34.2717377  67.2144806  15.9635379  35.1728082  66.5526463
  18.6800183  33.6537685  63.9715878  18.6013815  33.3197549  64.8651636
  19.5009850  34.1459453  63.9707350  16.2504135  30.9705681  63.5925856
  16.9539985  31.1755683  64.2083512  15.5266784  31.5382443  63.8574940
  18.1590832  31.4088210  65.6424316  18.9936436  30.9769409  65.4601791
  17.9975175  31.2370224  66.5701211  23.5964814  41.8785289  75.6741018
  23.2583325  41.7626354  74.7861553  24.4654582  41.4776454  75.6542024
  19.4551629  43.7320766  71.6637909  18.8916494  43.6410703  70.8954197
  19.3404024  42.9120670  72.1440401  25.0351188  47.3991733  66.9752374
  24.3839168  47.9845814  66.5886388  25.8295551  47.9297928  67.0347411
  18.9606815  44.4880871  67.3739508  19.7337691  43.9409858  67.2352384
  19.3132214  45.3525120  67.5853969  21.2973093  40.6473537  65.0057958
  21.5498614  40.1255058  64.2441421  20.3597652  40.4839682  65.1084642
  26.3416376  39.6509315  72.8132701  27.1279465  39.2328738  72.4623118
  26.6055080  40.5555407  72.9814350  26.5126453  45.0882165  67.5121358
  25.8772286  45.1616792  68.2242263  26.1823860  45.6775764  66.8340437
  31.7424803  39.5884548  73.7165680  32.4749975  39.0183765  73.9503509
  30.9864159  39.2006149  74.1572185  21.0169382  42.5501643  67.2082333
  20.9005640  41.8746546  67.8763417  21.1271642  42.0634017  66.3914486
  23.3600923  42.0111790  70.9129022  22.9959130  41.4842411  71.6241944
  24.2168039  41.6210259  70.7395508  23.0006410  37.0401689  65.9090371
  23.1680812  37.9081926  66.2760842  22.8103579  37.2028971  64.9851660
  29.1578887  38.0201209  75.2553638  28.2495764  37.9516617  74.9612399
  29.1066482  38.4973153  76.0835464  22.9795631  39.4959347  66.8937038
  22.8595256  39.9416398  67.7322518  22.2848219  39.8444665  66.3350576
  28.6780697  39.9680820  67.7217372  29.5898553  40.2008207  67.5465069
  28.1690344  40.5517864  67.1592450  22.8378241  44.6881047  72.3781038
  23.3016586  44.9668750  71.5885661  22.5735039  43.7864491  72.1954129
  21.7747127  40.8104199  69.1870603  22.4771170  41.2625243  69.6544530
  21.4427755  40.1688018  69.8150496  17.4687206  39.4332331  71.4471214
  16.6718370  39.5451025  71.9654709  17.2412798  39.7718983  70.5812104
  23.0140892  47.6245142  69.2632708  22.8786566  48.4696677  69.6917556
  23.5550704  47.8264419  68.4998642  26.3283638  41.1384315  66.3004037
  25.8130261  41.9088919  66.5392424  26.0560946  40.4649451  66.9237099
  23.9130749  35.9834015  71.3589275  23.0572345  35.5940866  71.1794914
  24.3257701  36.0625976  70.4989061  31.3017912  43.8916669  68.2357211
  30.5247355  43.5527829  67.7912373  31.9809393  43.8969292  67.5612176
  26.1169941  39.0111407  68.1263818  25.8120077  39.3257556  68.9773961
  27.0700383  39.0892827  68.1691151  24.5616373  45.1701630  69.7756772
  24.0337734  44.4354390  69.4630010  24.0603876  45.9476306  69.5296741
  28.3514678  41.7195023  72.9427760  28.8646559  42.3525015  73.4449470
  29.0015902  41.1196219  72.5771120  19.6204688  37.8625757  66.1559269
  18.7842000  38.2000444  66.4768544  19.4809457  37.7274737  65.2186406
  22.7068973  42.9881840  62.7791745  21.7996035  42.7571094  62.9782894
  23.2040005  42.1919460  62.9665727  25.6137052  51.6979348  65.6988431
  24.9398751  52.0011044  66.3073389  26.0002874  52.5008428  65.3493888
  25.6130556  40.5935894  70.3188781  26.3602375  41.1057292  70.0095903
  25.8822146  40.2719947  71.1793175  23.8857206  43.0894435  67.3015735
  22.9768426  42.8053468  67.3988205  23.9152290  43.5093514  66.4419042
  28.0609393  37.6293011  72.3007570  27.3232150  37.1170397  72.6317813
  28.3136167  37.1893392  71.4890847  22.4342101  40.7023056  73.4025531
  22.4890710  39.7496892  73.3268007  21.6233303  40.8582495  73.8866829
  23.5833294  44.6303179  64.6403814  23.1452724  43.9139038  64.1809451
  24.3243735  44.8579294  64.0788905  20.3734460  39.3200116  71.1615910
  19.5602326  39.6194286  71.5681102  20.8693455  38.9255804  71.8790392
  31.7006409  42.9060376  70.6980132  31.5624308  43.0961972  69.7701322
  31.3442628  43.6679759  71.1548184  16.9491603  40.3363983  68.9671890
  16.0189191  40.2748439  69.1841852  17.0449075  39.8139936  68.1708531
  23.8128267  51.8659020  67.9135511  23.9880023  51.3947063  68.7281133
  23.1261055  52.4924786  68.1416771  27.7044522  43.4887561  64.2335872
  27.0873693  42.7634389  64.1368924  27.2361010  44.2496921  63.8902946
  19.4943068  37.7072985  63.3557176  18.6172534  37.5861786  62.9919422
  19.9700821  36.9159063  63.1036064  25.9903644  35.8693905  73.2453902
  26.4872344  35.1163867  72.9254972  25.2190625  35.9058221  72.6797111
  27.0733425  44.6265592  70.8192325  26.1389703  44.7467054  70.6497029
  27.2510093  43.7238059  70.5552335  30.4605976  40.4682911  71.3542359
  30.9266428  41.3010903  71.2802662  30.9113477  40.0027893  72.0587618
  28.5282207  46.8126732  68.3528511  28.8042051  46.6983327  69.2622385
  27.6586706  46.4144217  68.3140684  25.4978437  49.9881268  69.2576373
  26.0266203  49.4773723  68.6446535  25.7606656  49.6723799  70.1221906
  14.2221762  39.3014840  68.7970081  14.5175203  38.3925518  68.7437135
  13.3209797  39.2802579  68.4751084  15.9509603  36.9828938  68.9209407
  15.6222309  36.1026317  68.7384513  16.3048974  36.9276606  69.8085796
  19.0651426  37.2701908  69.2884884  19.4047499  37.7987829  68.5663493
  19.5123547  37.6082314  70.0643451  21.0519574  35.7676529  67.4878177
  21.7727936  36.1457782  66.9841894  20.4284878  36.4865406  67.5913155
  25.1950696  36.4721678  68.4236509  25.4114311  37.3546316  68.1225338
  24.7144764  36.0807891  67.6942151  21.1983197  35.3024320  70.3175714
  21.3199108  34.3740966  70.5166601  20.9085239  35.3163006  69.4054029
  34.4458011  42.7234490  71.4921656  34.8889157  41.9741815  71.0940779
  33.5684522  42.7144626  71.1095388  29.5793793  49.2764831  66.9728255
  30.2744697  49.8971524  67.1915569  29.9216943  48.4260182  67.2480633
  31.4785216  46.7264537  68.5015585  32.0036540  47.0651809  67.7764905
  31.3907568  45.7911552  68.3178720  20.1713256  46.8878452  68.4091601
  20.3201376  47.5713917  67.7558274  20.9779699  46.8683542  68.9241057
  17.9265889  42.9143630  69.4152670  17.6811930  42.0105960  69.6132880
  18.0961803  42.9160780  68.4732148  17.1961536  38.6471987  66.9138831
  16.5030781  38.7216342  66.2578867  16.9513288  37.8832331  67.4360348
  23.6708661  49.3826583  65.8803348  23.0982628  50.0016770  65.4273820
  24.2441455  49.9325944  66.4143270  26.8905921  49.6663733  67.0111930
  27.8236594  49.6009295  67.2144806  26.8029134  50.5020000  66.5526463
  29.5193938  48.9829603  63.9715878  29.4407569  48.6489467  64.8651636
  30.3403604  49.4751371  63.9707350  24.0555460  40.7187395  63.2219401
  25.0014564  40.5893604  63.2907819  23.6769705  39.9802057  63.6988829
  22.2398377  38.6437372  63.1574286  21.3329832  38.3470485  63.2337000
  22.5174358  38.3467190  62.2908572  23.8560442  33.1874262  69.3118527
  23.0461171  32.8421347  69.6873773  24.5444859  32.8781805  69.9006139
  25.7850991  32.2652308  70.9342824  26.3382029  32.6847762  71.5932847
  26.0221077  31.3388056  70.9765780  21.0097161  35.5024307  63.2986265
  21.8716325  35.8279205  63.5582082  21.1947506  34.7155803  62.7859331
  29.1629798  34.3752834  70.4421488  28.5828467  35.0337638  70.0599541
  28.8965731  33.5530178  70.0308906  27.9454676  36.5352924  69.4977836
  27.0580531  36.8202575  69.2798031  28.3608665  36.3746687  68.6505113
  31.2969212  36.5599445  73.2132176  32.0729602  37.0495897  73.4856792
  30.5717346  36.9857499  73.6704045  33.7341771  37.2727064  74.2706116
  34.3286261  37.0322800  73.5599425  33.8068354  36.5534195  74.8979653
  27.0897889  46.2997599  63.5925856  27.7933739  46.5047601  64.2083512
  26.3660538  46.8674360  63.8574940  27.9195700  42.0507460  69.7128127
  27.8630901  42.5076011  68.8735759  28.4724042  41.2898144  69.5350969
  31.7300506  37.8397192  70.5378246  31.4737440  37.4393827  71.3686454
  31.1053374  38.5540986  70.4128385  28.9984587  46.7380128  65.6424316
  29.8330191  46.3061326  65.4601791  28.8368930  46.5662141  66.5701211
  28.6530479  43.2412241  67.0080656  28.5979283  43.0756513  66.0669100
  28.0276534  43.9488274  67.1642845  21.9626604  32.7420350  66.5865974
  21.9505274  33.6862190  66.7434245  22.8550026  32.5590495  66.2925435
  30.4598442  53.1917675  66.1559269  29.6235754  53.5292362  66.4768544
  30.3203212  53.0566655  65.2186406  33.5462728  58.3173758  62.7791745
  32.6389789  58.0863011  62.9782894  34.0433760  57.5211377  62.9665727
  30.3336822  53.0364902  63.3557176  29.4566289  52.9153703  62.9919422
  30.8094575  52.2450981  63.1036064  31.8913328  51.0968447  67.4878177
  32.6121691  51.4749700  66.9841894  31.2678632  51.8157324  67.5913155
  28.0355291  53.9763905  66.9138831  27.3424536  54.0508260  66.2578867
  27.7907042  53.2124249  67.4360348  34.8949214  56.0479313  63.2219401
  35.8408319  55.9185521  63.2907819  34.5163459  55.3093975  63.6988829
  33.0792131  53.9729290  63.1574286  32.1723587  53.6762402  63.2337000
  33.3568112  53.6759108  62.2908572  31.8490916  50.8316225  63.2986265
  32.7110080  51.1571123  63.5582082  32.0341260  50.0447721  62.7859331
  32.8020359  48.0712268  66.5865974  32.7899029  49.0154108  66.7434245
  33.6943781  47.8882413  66.2925435  14.7743299  13.3749552  52.4233738
  14.1004997  13.6781249  53.0318696  15.1609121  14.1778633  52.0739195
  16.8650769   5.1657765  50.9581178  16.2479939   4.4404594  50.8614231
  16.3967257   5.9267126  50.6148252  18.7400039  10.9535036  53.6973561
  19.4350944  11.5741729  53.9160876  19.0823190  10.1030387  53.9725939
  12.8314908  11.0596788  52.6048655  12.2588875  11.6786975  52.1519127
  13.4047702  11.6096149  53.1388577  16.0512168  11.3433938  53.7357237
  16.9842841  11.2779499  53.9390113  15.9635380  12.1790205  53.2771770
  18.6800184  10.6599808  50.6961185  18.6013816  10.3259672  51.5896943
  19.5009851  11.1521576  50.6952657  16.2504136   7.9767803  50.3171163
  16.9539986   8.1817806  50.9328819  15.5266785   8.5444565  50.5820247
  18.1590834   8.4150333  52.3669623  18.9936437   7.9831531  52.1847098
  17.9975176   8.2432346  53.2946518  26.7875109  18.9319984  62.4624800
  27.4253519  18.8126731  61.7588140  26.6695952  19.8800828  62.5212752
  23.5964815  18.8847412  62.3986325  23.2583326  18.7688477  61.5106859
  24.4654583  18.4838577  62.3787331  19.4551631  20.7382888  58.3883215
  18.8916496  20.6472825  57.6199503  19.3404026  19.9182793  58.8685708
  17.0016063  22.2334080  61.2267436  17.7937354  21.8924905  60.8113735
  17.2412713  22.3429055  62.1469589  25.0351189  24.4053856  53.6997680
  24.3839169  24.9907936  53.3131694  25.8295552  24.9360051  53.7592718
  18.9606816  21.4942993  54.0984815  19.7337692  20.9471980  53.9597691
  19.3132215  22.3587242  54.3099276  21.2973094  17.6535659  51.7303265
  21.5498615  17.1317181  50.9686728  20.3597653  17.4901805  51.8329948
  26.3416377  16.6571438  59.5378008  27.1279466  16.2390861  59.1868425
  26.6055081  17.5617530  59.7059656  26.5126454  22.0944288  54.2366665
  25.8772287  22.1678914  54.9487569  26.1823861  22.6837887  53.5585744
  31.7424804  16.5946671  60.4410986  32.4749976  16.0245888  60.6748816
  30.9864160  16.2068271  60.8817492  21.0169383  19.5563765  53.9327640
  20.9005641  18.8808669  54.6008724  21.1271643  19.0696139  53.1159793
  23.3600924  19.0173912  57.6374329  22.9959131  18.4904533  58.3487250
  24.2168040  18.6272381  57.4640814  23.0006411  14.0463812  52.6335677
  23.1680813  14.9144048  53.0006148  22.8103580  14.2091094  51.7096967
  25.7581744  22.5080791  64.3001508  25.4582467  23.4105830  64.1917315
  25.4132804  22.2412974  65.1522661  19.2094226  18.9594588  60.3338212
  18.2844722  18.8270802  60.5415904  19.4578639  19.7388807  60.8308155
  29.1578888  15.0263331  61.9798945  28.2495765  14.9578740  61.6857706
  29.1066484  15.5035276  62.8080771  22.9795632  16.5021470  53.6182344
  22.8595257  16.9478520  54.4567824  22.2848220  16.8506787  53.0595882
  20.7402524  29.2725111  57.2672475  20.6626554  30.2232936  57.3460956
  20.1364167  28.9270984  57.9247402  28.6780698  16.9742943  54.4462678
  29.5898554  17.2070329  54.2710376  28.1690345  17.5579987  53.8837757
  27.2850280  21.9568761  61.8376260  26.6559143  22.1214475  61.1352328
  26.8975942  22.3710371  62.6087224  31.1639512  22.8923199  59.1920623
  30.4790550  23.2722100  58.6417657  31.2483361  23.5018526  59.9252571
  22.8378242  21.6943169  59.1026345  23.3016588  21.9730872  58.3130967
  22.5735040  20.7926614  58.9199435  21.7747128  17.8166322  55.9115910
  22.4771172  18.2687365  56.3789836  21.4427757  17.1750140  56.5395803
  29.5336272  23.4155113  63.9638324  30.3553715  23.0135301  63.6821006
  29.5298675  23.3123348  64.9154440  17.4687208  16.4394454  58.1716520
  16.6718371  16.5513148  58.6900016  17.2412800  16.7781106  57.3057411
  37.6242265  19.7593862  60.3123296  36.8705973  19.1901260  60.1567300
  37.7589806  19.7256526  61.2593930  23.0140893  24.6307264  55.9878015
  22.8786568  25.4758800  56.4162863  23.5550705  24.8326542  55.2243949
  16.4670290  22.1482702  56.5605940  16.9794811  22.9425953  56.7111505
  17.1193003  21.4508993  56.4939542  18.2765175  25.2648459  58.6428693
  18.4531803  26.1866423  58.4549677  19.0722008  24.9506878  59.0723073
  19.3996490  26.7826632  64.6439036  19.9503915  26.6543696  63.8716030
  18.5607966  27.0821521  64.2933929  14.4319207  20.4771357  57.3365511
  15.2694429  20.8868365  57.1199218  14.6097475  19.5370799  57.3065705
  26.3283639  18.1446437  53.0249344  25.8130263  18.9151042  53.2637731
  26.0560948  17.4711573  53.6482405  23.9130750  12.9896138  58.0834582
  23.0572346  12.6002988  57.9040221  24.3257702  13.0688099  57.2234368
  31.3017913  20.8978792  54.9602517  30.5247356  20.5589951  54.5157679
  31.9809394  20.9031415  54.2857482  26.1169942  16.0173529  54.8509125
  25.8120078  16.3319679  55.7019268  27.0700384  16.0954949  54.8936458
  24.5616374  22.1763753  56.5002079  24.0337736  21.4416512  56.1875316
  24.0603877  22.9538429  56.2542047  29.5409220  20.3712773  61.6169125
  28.8832895  21.0612035  61.7049254  30.3449619  20.7609205  61.9603112
  28.3514679  18.7257146  59.6673067  28.8646561  19.3587138  60.1694777
  29.0015903  18.1258341  59.3016427  19.6204689  14.8687880  52.8804576
  18.7842001  15.2062567  53.2013850  19.4809458  14.7336860  51.9431713
  22.7068974  19.9943963  49.5037052  21.7996036  19.7633216  49.7028201
  23.2040006  19.1981582  49.6911033  25.6137053  28.7041470  52.4233738
  24.9398752  29.0073167  53.0318696  26.0002875  29.5070550  52.0739195
  25.6130558  17.5998017  57.0434088  26.3602377  18.1119414  56.7341210
  25.8822147  17.2782070  57.9038481  23.8857208  20.0956558  54.0261042
  22.9768427  19.8115591  54.1233512  23.9152292  20.5155636  53.1664349
  29.1176475  23.7063147  57.7952210  28.6638802  22.8654057  57.8517400
  28.4870442  24.3424546  58.1326990  28.0609395  14.6355133  59.0252877
  27.3232152  14.1232520  59.3563120  28.3136168  14.1955515  58.2136154
  27.5609414  25.5439644  58.7302028  27.8532389  26.1044701  58.0114393
  28.0708035  25.8368205  59.4855187  22.4342102  17.7085178  60.1270837
  22.4890712  16.7559015  60.0513314  21.6233304  17.8644617  60.6112136
  23.5833296  21.6365301  51.3649121  23.1452725  20.9201160  50.9054758
  24.3243736  21.8641416  50.8034212  20.3734462  16.3262238  57.8861216
  19.5602327  16.6256409  58.2926408  20.8693456  15.9317927  58.6035698
  22.5243040  26.3219995  59.8195481  22.4819218  26.5480841  58.8904013
  23.4405738  26.0883370  59.9681282  31.7006410  19.9122498  57.4225439
  31.5624309  20.1024094  56.4946628  31.3442629  20.6741881  57.8793490
  31.7275790  21.9799025  62.4336711  32.1612297  21.8874315  63.2819765
  32.4407371  21.9556526  61.7956727  20.6408840  23.1983024  59.6157444
  21.4349439  22.7033344  59.4140019  19.9300533  22.6700887  59.2525149
  25.4603685  25.5801120  63.9669811  25.5140707  26.1492056  64.7347527
  24.5918466  25.7503005  63.6023848  16.9491604  17.3426106  55.6917196
  16.0189192  17.2810561  55.9087158  17.0449076  16.8202059  54.8953838
  32.5891340  22.0222726  64.9669596  32.7827230  22.9268537  65.2128871
  32.4891958  21.5630145  65.8008181  23.2180116  23.7712046  63.2955281
  23.0791202  23.4030830  64.1681219  22.4294713  24.2859685  63.1239239
  23.8128268  28.8721143  54.6380817  23.9880024  28.4009186  55.4526440
  23.1261056  29.4986909  54.8662078  24.7685332  23.1493649  60.6844119
  24.4335164  23.1094419  61.5801768  24.2689277  22.4838365  60.2114529
  27.7044523  20.4949683  50.9581178  27.0873694  19.7696511  50.8614231
  27.2361012  21.2559043  50.6148252  29.3598655  25.2048591  68.6186959
  29.3011201  24.5207812  67.9517542  29.7618173  25.9467581  68.1667585
  18.3789354  32.0210505  61.4120677  18.6185952  32.6529029  62.0899696
  17.5358550  31.6698545  61.6986037  19.4943069  14.7135107  50.0802482
  18.6172535  14.5923908  49.7164729  19.9700822  13.9221186  49.8281371
  29.3616062  23.1688175  66.8500938  28.4742841  22.8314097  66.9727337
  29.9314613  22.4371207  67.0869704  22.8917215  27.8289628  63.8162181
  22.8187387  28.6344599  64.3281486  22.4494609  28.0281594  62.9910203
  22.6806995  27.0661398  57.3265003  21.8974517  27.6083078  57.4203227
  23.3799740  27.5835377  57.7259244  25.9903645  12.8756027  59.9699208
  26.4872345  12.1225990  59.6500279  25.2190627  12.9120344  59.4042418
  33.8433403  18.5796393  61.6117500  33.8323279  19.4621108  61.2411433
  32.9750782  18.2267944  61.4172037  25.3515899  27.7276462  65.9720340
  26.0643871  28.3623927  65.8996242  24.8605928  27.8240328  65.1560342
  27.0733426  21.6327714  57.5437632  26.1389705  21.7529177  57.3742336
  27.2510094  20.7300181  57.2797642  30.4605977  17.4745034  58.0787666
  30.9266429  18.3073025  58.0047969  30.9113478  17.0090015  58.7832924
  28.5282208  23.8188855  55.0773818  28.8042052  23.7045450  55.9867692
  27.6586707  23.4206340  55.0385991  25.1636272  28.0675206  58.7206632
  25.3458667  27.2496862  59.1834384  25.9869258  28.2842898  58.2831522
  25.4978438  26.9943391  55.9821680  26.0266204  26.4835846  55.3691842
  25.7606657  26.6785921  56.8467213  18.8534186  28.0458508  58.7419456
  18.1844561  28.5304635  58.2583496  18.7147056  28.2927728  59.6562834
  22.9939454  30.0802251  65.3402114  23.5457762  30.2433873  66.1051200
  23.3345648  30.6706689  64.6682139  14.2221763  16.3076963  55.5215388
  14.5175204  15.3987641  55.4682442  13.3209799  16.2864702  55.1996390
  26.1307842  28.0284227  62.3265796  26.0058981  27.2273967  61.8176742
  26.7886933  28.5230420  61.8379766  28.1942750  25.8293247  63.9545347
  27.2473086  25.7098598  63.8823673  28.5425523  24.9415745  64.0371608
  15.9509605  13.9891060  55.6454713  15.6222311  13.1088439  55.4629819
  16.3048975  13.9338729  56.5331102  25.1989183  25.6245963  60.1549699
  25.0514146  24.6962670  60.3357269  26.0242677  25.6466054  59.6706774
  19.0651428  14.2764030  56.0130191  19.4047500  14.8049951  55.2908799
  19.5123548  14.6144436  56.7888757  28.8023305  26.4474522  61.2414572
  29.7269853  26.2417383  61.1039023  28.6338609  26.1990923  62.1503913
  21.0519575  12.7738652  54.2123484  21.7727937  13.1519904  53.7087201
  20.4284879  13.4927529  54.3158462  25.1950698  13.4783801  55.1481816
  25.4114312  14.3608439  54.8470644  24.7144765  13.0870014  54.4187458
  28.5918621  26.9660189  56.5976663  28.7655499  26.4006612  55.8450515
  29.0847513  27.7661084  56.4156153  21.1983198  12.3086442  57.0421020
  21.3199109  11.3803088  57.2411908  20.9085240  12.3225128  56.1299336
  34.4458013  19.7296612  58.2166963  34.8889159  18.9803937  57.8186086
  33.5684523  19.7206749  57.8340695  29.5793794  26.2826954  53.6973561
  30.2744699  26.9033646  53.9160876  29.9216944  25.4322305  53.9725939
  31.4785217  23.7326659  55.2260892  32.0036541  24.0713932  54.5010212
  31.3907570  22.7973674  55.0424027  23.1625878  29.7998642  59.5856145
  22.7230868  29.3075021  60.2789002  23.9133995  29.2571610  59.3448220
  15.6418217  25.9910183  59.5880773  16.4676237  25.6913955  59.2079417
  15.2912269  25.2217806  60.0370562  20.6099750  25.3436651  61.6578447
  19.9879759  24.6807357  61.3580675  21.2804617  25.3697783  60.9752095
  13.8426822  23.9096510  60.5469707  13.0058730  23.4818684  60.3653708
  13.8150467  24.1028953  61.4840498  20.1713257  23.8940575  55.1336907
  20.3201377  24.5776039  54.4803580  20.9779700  23.8745665  55.6486363
  32.7895195  23.6348971  68.0886840  32.4980003  23.9978951  68.9250301
  32.1767326  22.9215979  67.9100172  33.9890877  21.2001850  60.6089410
  34.8237769  21.6391655  60.7726971  34.1250006  20.7240504  59.7897656
  17.9265890  19.9205752  56.1397976  17.6811932  19.0168082  56.3378186
  18.0961804  19.9222903  55.1977454  17.1961537  15.6534110  53.6384138
  16.5030782  15.7278465  52.9824174  16.9513289  14.8894454  54.1605655
  23.6708662  26.3888705  52.6048655  23.0982629  27.0078892  52.1519127
  24.2441456  26.9388067  53.1388577  26.8905922  26.6725855  53.7357237
  27.8236595  26.6071417  53.9390113  26.8029135  27.5082122  53.2771770
  29.5193939  25.9891726  50.6961185  29.4407570  25.6551589  51.5896943
  30.3403606  26.4813494  50.6952657  32.2172130  18.8553465  63.9037503
  32.1848450  17.9169466  64.0897187  32.8272754  18.9337502  63.1703328
  24.0555461  17.7249518  49.9464707  25.0014566  17.5955726  50.0153125
  23.6769706  16.9864180  50.4234136  32.3666618  15.6464508  63.9495787
  31.8505667  14.8622965  63.7625715  33.2506567  15.3183225  64.1142306
  38.0348680  19.9169472  63.0443540  38.7652068  19.6554760  63.6051243
  37.4255625  19.1798194  63.0845608  36.1163977  18.0577334  63.6417991
  35.3897141  17.9233299  63.0334483  35.7011264  18.3654163  64.4474709
  22.2398378  15.6499494  49.8819593  21.3329833  15.3532607  49.9582306
  22.5174359  15.3529313  49.0153879  23.8560444  10.1936384  56.0363834
  23.0461172   9.8483469  56.4119080  24.5444861   9.8843928  56.6251445
  25.7850992   9.2714431  57.6588131  26.3382031   9.6909884  58.3178154
  26.0221078   8.3450179  57.7011087  21.0097163  12.5086430  50.0231572
  21.8716327  12.8341328  50.2827389  21.1947507  11.7217926  49.5104638
  29.1629799  11.3814956  57.1666795  28.5828468  12.0399760  56.7844847
  28.8965732  10.5592301  56.7554212  14.9401321  20.5227023  60.1777775
  14.9172009  20.6214710  59.2259659  15.2501957  21.3692174  60.4994942
  27.9454677  13.5415046  56.2223143  27.0580532  13.8264697  56.0043338
  28.3608666  13.3808810  55.3750420  31.2969213  13.5661567  59.9377482
  32.0729603  14.0558020  60.2102099  30.5717347  13.9919622  60.3949352
  33.7341772  14.2789187  60.9951423  34.3286263  14.0384923  60.2844731
  33.8068356  13.5596317  61.6224959  15.9538928  28.1222798  61.3094588
  15.8193396  27.3623199  60.7432586  15.5370990  28.8463697  60.8423377
  27.0897891  23.3059721  50.3171163  27.7933741  23.5109724  50.9328819
  26.3660539  23.8736483  50.5820247  27.9195701  19.0569582  56.4373433
  27.8630902  19.5138134  55.5981066  28.4724043  18.2960267  56.2596276
  31.7300507  14.8459314  57.2623553  31.4737441  14.4455950  58.0931760
  31.1053375  15.5603108  57.1373692  36.0412845  17.5855388  59.7694844
  35.4812403  17.6548577  60.5426406  35.4356348  17.4096372  59.0494340
  19.1108053  29.0192115  61.5213030  18.9940438  29.9637547  61.4191721
  18.2900500  28.7165676  61.9098830  28.9984588  23.7442250  52.3669623
  29.8330192  23.3123449  52.1847098  28.8368931  23.5724264  53.2946518
  28.6530480  20.2474364  53.7325962  28.5979284  20.0818635  52.7914407
  28.0276535  20.9550397  53.8888152  21.9626606   9.7482473  53.3111281
  21.9505275  10.6924313  53.4679552  22.8550028   9.5652618  53.0170742
  20.1362568  29.6720377  64.7368959  21.0389814  29.7043987  65.0535454
  19.9099938  28.7420827  64.7515295  21.8916170  28.4251363  61.3979037
  20.9411801  28.4253225  61.2843410  22.1948656  27.6784098  60.8815072
  37.6268863  34.2611901  62.4624800  38.2647273  34.1418649  61.7588140
  37.5089706  35.2092745  62.5212752  34.4358569  34.2139330  62.3986325
  34.0977081  34.0980394  61.5106859  35.3048338  33.8130495  62.3787331
  34.9178352  35.3674181  68.3572530  34.9066993  34.9726980  67.4853034
  35.0798992  34.6340254  68.9506302  27.8409817  37.5625998  61.2267436
  28.6331109  37.2216822  60.8113735  28.0806467  37.6720973  62.1469589
  31.6385614  38.1511293  67.3051714  31.3475479  39.0556924  67.1898380
  32.2742598  38.1927821  68.0195784  32.5641820  35.5288142  63.8953074
  33.1605393  35.3044164  63.1810037  32.6216792  34.7872887  64.4978522
  37.1810132  31.9863355  59.5378008  37.9673221  31.5682778  59.1868425
  37.4448836  32.8909448  59.7059656  42.5818559  31.9238589  60.4410986
  43.3143731  31.3537805  60.6748816  41.8257914  31.5360189  60.8817492
  40.1043979  25.6360163  64.9005595  39.7727304  26.5055574  64.6766810
  39.5089592  25.3196447  65.5799625  36.5975499  37.8372709  64.3001508
  36.2976222  38.7397747  64.1917315  36.2526558  37.5704892  65.1522661
  30.0487980  34.2886505  60.3338212  29.1238477  34.1562720  60.5415904
  30.2972393  35.0680725  60.8308155  39.9972642  30.3555249  61.9798945
  39.0889520  30.2870657  61.6857706  39.9460238  30.8327194  62.8080771
  27.4096791  33.9319779  61.1682001  27.5389172  34.1854258  62.0821413
  26.7294242  34.5247487  60.8486656  31.5796278  44.6017029  57.2672475
  31.5020308  45.5524854  57.3460956  30.9757922  44.2562901  57.9247402
  34.0713508  31.7744894  69.9233842  33.2946842  32.3338815  69.9136707
  34.7104071  32.2601677  70.4448712  41.8634289  28.5571687  63.7576819
  41.2208669  28.8504220  63.1116614  41.3589217  28.4424608  64.5630016
  32.3259880  34.5830348  69.4851809  33.0674565  35.1215392  69.2086633
  31.6196866  35.2096637  69.6423361  37.8015220  36.7259488  68.0823971
  38.2098576  36.2841899  67.3378603  37.0792482  36.1512116  68.3358164
  34.1546290  31.6632095  65.4557528  35.0007485  32.0871509  65.5992177
  34.0944928  31.0065719  66.1496091  38.1244035  37.2860679  61.8376260
  37.4952897  37.4506393  61.1352328  37.7369697  37.7002288  62.6087224
  42.0033267  38.2215117  59.1920623  41.3184305  38.6014018  58.6417657
  42.0877116  38.8310443  59.9252571  37.3045735  29.3236463  67.1138701
  37.0606667  30.0778524  66.5772977  37.5805666  29.7021811  67.9485948
  39.2584198  35.8675076  65.7915967  39.4701094  36.5106836  65.1150348
  39.2113947  35.0337392  65.3237897  36.8610427  28.4792896  62.6952539
  35.9994906  28.7774150  62.9869277  36.8872862  28.6963295  61.7633572
  30.5696078  36.5706568  62.0406108  31.1397435  36.9993837  61.4023593
  31.1604190  36.2889153  62.7390294  31.0621244  31.7369996  70.2867119
  30.4319905  32.4186277  70.5202516  30.9557332  31.6253078  69.3420258
  26.3566217  31.4041792  61.2133043  25.5665271  31.6599321  60.7373154
  26.8477464  32.2190130  61.3185084  40.3730026  38.7447031  63.9638324
  41.1947470  38.3427218  63.6821006  40.3692429  38.6415265  64.9154440
  28.3080962  31.7686371  58.1716520  27.5112125  31.8805065  58.6900016
  28.0806554  32.1073023  57.3057411  34.1386630  38.2931074  66.1199035
  34.2031062  38.7551482  66.9557207  33.4297554  37.6628439  66.2481345
  24.6403920  31.6572282  63.6448034  24.8911958  32.5419292  63.9105610
  25.1763468  31.4776884  62.8723126  48.4636019  35.0885780  60.3123296
  47.7099728  34.5193178  60.1567300  48.5983560  35.0548444  61.2593930
  33.2569948  27.4548641  70.2412627  33.9979661  28.0555794  70.1617089
  33.4887871  26.7126279  69.6830669  28.4011286  32.6405008  68.5190857
  28.2864801  31.7390265  68.8197956  27.5455804  32.8868705  68.1675673
  35.4803124  40.5822748  70.1178357  35.0366978  39.7959127  69.7999262
  36.1420337  40.7701899  69.4522248  30.2390245  42.1118550  64.6439036
  30.7897670  41.9835613  63.8716030  29.4001721  42.4113439  64.2933929
  37.5784362  40.8625548  68.1459758  37.5602837  41.6834429  67.6540028
  38.5004282  40.7379624  68.3709900  34.0357416  38.3769678  68.9883267
  34.5685753  37.6157966  68.7582575  33.5071497  38.0843330  69.7307421
  37.2027111  23.4829744  64.5176909  36.8591380  24.3731385  64.4416019
  37.5706073  23.2931401  63.6546494  36.2823651  25.8534399  62.4826142
  35.7788447  25.8164534  61.6693947  36.5754258  26.7627142  62.5422799
  32.5266537  25.9373129  61.4892324  33.3919534  25.7415937  61.1298213
  32.5944046  25.7083480  62.4161680  40.3802975  35.7004691  61.6169125
  39.7226649  36.3903952  61.7049254  41.1843374  36.0901123  61.9603112
  30.1328856  28.1675337  58.8608690  30.7072608  27.9450518  58.1281883
  30.7199839  28.2364031  59.6137292  39.1908433  34.0549064  59.6673067
  39.7040315  34.6879055  60.1694777  39.8409657  33.4550259  59.3016427
  32.4351524  25.0416586  57.5883760  31.7815936  24.7265603  56.9640375
  32.3931998  24.4192326  58.3143583  36.4530808  44.0333388  52.4233738
  35.7792506  44.3365085  53.0318696  36.8396630  44.8362468  52.0739195
  35.6689264  31.5298519  61.9131407  34.7511826  31.7513466  61.7553096
  36.0849408  31.6044830  61.0543115  39.9570230  39.0355065  57.7952210
  39.5032557  38.1945975  57.8517400  39.3264196  39.6716463  58.1326990
  38.4003169  40.8731562  58.7302028  38.6926143  41.4336619  58.0114393
  38.9101789  41.1660123  59.4855187  39.0014777  22.7423303  59.6194646
  39.3073653  21.8820666  59.3320561  39.7267381  23.3340923  59.4193640
  25.2939133  33.1453990  58.0076244  25.0963532  32.5523350  57.2827311
  24.7385797  32.8406200  58.7252183  33.2735856  33.0377096  60.1270837
  33.3284466  32.0850932  60.0513314  32.4627058  33.1936535  60.6112136
  33.3636794  41.6511913  59.8195481  33.3212973  41.8772759  58.8904013
  34.2799493  41.4175287  59.9681282  36.8102428  32.1195980  66.7176110
  37.1651816  32.3467453  67.5770576  37.4574559  32.4514357  66.0953365
  30.7042291  29.2272511  63.5022451  31.3441670  29.0861270  62.8045414
  29.8719822  28.9407025  63.1261053  42.5669544  37.3090943  62.4336711
  43.0006051  37.2166232  63.2819765  43.2801125  37.2848444  61.7956727
  36.2997439  40.9093037  63.9669811  36.3534462  41.4783974  64.7347527
  35.4312221  41.0794922  63.6023848  27.7885358  32.6718023  55.6917196
  26.8582946  32.6102479  55.9087158  27.8842830  32.1493976  54.8953838
  27.7070907  29.1972836  58.2795438  27.9677725  30.1118170  58.1704598
  28.5288080  28.7297279  58.4292051  29.1795833  30.6110593  65.4494263
  29.8518886  30.4027956  64.8006911  28.3525619  30.4132679  65.0099495
  43.4285094  37.3514644  64.9669596  43.6220984  38.2560454  65.2128871
  43.3285712  36.8922063  65.8008181  35.0821405  27.2372534  67.4659923
  34.4349320  27.9362484  67.3724400  35.8522420  27.6708678  67.8336172
  38.4900203  37.5021387  70.5410477  38.3385709  37.2731938  69.6240560
  38.4804882  38.4591988  70.5541822  35.2585539  35.0753299  65.5256743
  36.1877599  35.2264459  65.3525710  34.8376569  35.1637320  64.6705390
  34.0573871  39.1003964  63.2955281  33.9184957  38.7322748  64.1681219
  33.2688467  39.6151603  63.1239239  34.6522023  44.2013060  54.6380817
  34.8273779  43.7301103  55.4526440  33.9654811  44.8278826  54.8662078
  35.6079086  38.4785566  60.6844119  35.2728919  38.4386336  61.5801768
  35.1083032  37.8130282  60.2114529  29.5823330  33.8853196  66.2096700
  29.4443128  33.1533435  66.8108239  30.4928253  33.7962097  65.9280887
  38.5438278  35.8241601  50.9581178  37.9267448  35.0988429  50.8614231
  38.0754766  36.5850961  50.6148252  32.2105631  33.5973156  65.6980379
  32.9205249  32.9566348  65.6566998  32.1674939  33.8486051  66.6206560
  40.1992409  40.5340509  68.6186959  40.1404955  39.8499729  67.9517542
  40.6011928  41.2759499  68.1667585  30.9234565  30.5838374  67.5176019
  30.3871922  30.1329112  68.1697615  30.3351273  30.7184283  66.7746483
  29.2183108  47.3502423  61.4120677  29.4579706  47.9820947  62.0899696
  28.3752305  46.9990463  61.6986037  30.3336824  30.0427025  50.0802482
  29.4566290  29.9215826  49.7164729  30.8094577  29.2513103  49.8281371
  40.2009817  38.4980093  66.8500938  39.3136595  38.1606015  66.9727337
  40.7708368  37.7663124  67.0869704  21.8538964  34.8304185  60.1743990
  22.5410004  34.5165915  59.5865005  21.6987092  35.7345549  59.9011241
  26.6573686  29.7194381  64.6029013  26.5731875  29.1120051  63.8679423
  25.8356392  30.2103400  64.6038510  33.7310970  43.1581545  63.8162181
  33.6581141  43.9636517  64.3281486  33.2888363  43.3573511  62.9910203
  33.5200750  42.3953315  57.3265003  32.7368271  42.9374996  57.4203227
  34.2193495  42.9127295  57.7259244  36.8297400  28.2047945  59.9699208
  37.3266099  27.4517907  59.6500279  36.0584381  28.2412262  59.4042418
  44.6827157  33.9088310  61.6117500  44.6717033  34.7913026  61.2411433
  43.8144537  33.5559861  61.4172037  36.1909653  43.0568379  65.9720340
  36.9037626  43.6915844  65.8996242  35.6999682  43.1532245  65.1560342
  33.4132368  30.3465328  59.6970893  33.0430156  29.7936368  60.3851799
  33.9091461  29.7423461  59.1445893  31.2421567  40.8062823  66.7925911
  31.9431027  41.4399306  66.9455305  30.7716682  41.1477554  66.0321550
  39.3675963  39.1480773  55.0773818  39.6435807  39.0337367  55.9867692
  38.4980462  38.7498258  55.0385991  39.2716394  25.1717538  62.1178567
  38.3579474  25.4021765  62.2860774  39.7009496  25.2555982  62.9692600
  39.0422853  33.3607430  64.6178461  38.3894303  33.6083338  63.9630914
  39.4203233  32.5471569  64.2840939  36.0030027  43.3967124  58.7206632
  36.1852421  42.5788779  59.1834384  36.8263013  43.6134816  58.2831522
  36.3372192  42.3235309  55.9821680  36.8659959  41.8127763  55.3691842
  36.6000412  42.0077839  56.8467213  35.0910426  34.1027241  71.1044498
  34.4151063  34.0021371  71.7746874  35.9138060  33.9466455  71.5680496
  26.8389285  40.3399178  63.7257014  27.4242722  39.5942866  63.8584918
  26.6414124  40.6503135  64.6093677  29.6927940  43.3750425  58.7419456
  29.0238316  43.8596553  58.2583496  29.5540810  43.6219646  59.6562834
  21.4306940  32.9104778  62.4461457  21.4691039  32.3768369  63.2398575
  20.9247233  32.3839984  61.8272434  33.8333209  45.4094169  65.3402114
  34.3851517  45.5725790  66.1051200  34.1739402  45.9998607  64.6682139
  28.8097702  27.7569319  65.9423999  28.8739029  28.6184150  65.5301397
  28.7464822  27.1443320  65.2096358  28.2849975  29.8292451  69.5897033
  28.9122013  29.4469529  70.2034558  27.4277894  29.6106653  69.9552726
  25.0615517  31.6368880  55.5215388  25.3568958  30.7279559  55.4682442
  24.1603553  31.6156620  55.1996390  36.9701596  43.3576144  62.3265796
  36.8452736  42.5565884  61.8176742  37.6280687  43.8522338  61.8379766
  28.5909764  29.7124877  61.5042937  27.8696350  30.3260845  61.3650410
  29.3803020  30.2482642  61.4259583  39.0336505  41.1585164  63.9545347
  38.0866840  41.0390516  63.8823673  39.3819278  40.2707663  64.0371608
  31.3936078  27.0479303  67.7783588  31.9170480  27.2941600  68.5409898
  31.1748411  27.8799338  67.3586726  26.7903359  29.3182978  55.6454713
  26.4616065  28.4380357  55.4629819  27.1442730  29.2630647  56.5331102
  36.0382938  40.9537881  60.1549699  35.8907900  40.0254588  60.3357269
  36.8636431  40.9757971  59.6706774  29.9045182  29.6055948  56.0130191
  30.2441255  30.1341869  55.2908799  30.3517303  29.9436354  56.7888757
  39.6417060  41.7766439  61.2414572  40.5663607  41.5709301  61.1039023
  39.4732363  41.5282841  62.1503913  32.5988623  27.9892999  65.4633259
  32.2585443  27.1900812  65.8653939  31.8927629  28.2894709  64.8910092
  33.2505095  25.0742311  63.9160582  34.0731164  24.6002789  63.7939472
  33.4943158  25.8532795  64.4159268  30.7743674  31.7661432  61.7252561
  30.6288254  32.0801735  62.6176842  30.2968877  32.3846332  61.1723459
  32.6340056  28.7563980  61.7733450  32.6201625  27.8605073  61.4365748
  33.3512485  28.7634643  62.4071736  34.4866187  29.1901320  63.8186578
  34.2283965  30.1118390  63.8170908  33.9551228  28.7931754  64.5087042
  39.4312376  42.2952107  56.5976663  39.6049253  41.7298529  55.8450515
  39.9241267  43.0953002  56.4156153  25.2489336  34.3066776  64.6640222
  24.7042804  35.0826584  64.7960496  26.1268686  34.6537580  64.5059343
  32.0376952  27.6378360  57.0421020  32.1592864  26.7095006  57.2411908
  31.7478995  27.6517046  56.1299336  34.9068143  25.3233270  60.1787740
  34.9289840  25.3872603  59.2239720  35.3236202  24.4837779  60.3728246
  45.2851767  35.0588530  58.2166963  45.7282913  34.3095855  57.8186086
  44.4078277  35.0498666  57.8340695  40.4187548  41.6118871  53.6973561
  41.1138453  42.2325564  53.9160876  40.7610699  40.7614223  53.9725939
  26.0355358  33.4336672  67.5570379  25.2937094  33.5819308  68.1435009
  25.7148102  33.6944938  66.6937128  42.3178972  39.0618577  55.2260892
  42.8430296  39.4005850  54.5010212  42.2301324  38.1265592  55.0424027
  33.9799020  42.9752650  67.3550769  34.2886147  42.7301797  68.2273468
  34.7774502  43.1799289  66.8669639  34.0019632  45.1290560  59.5856145
  33.5624623  44.6366939  60.2789002  34.7527749  44.5863528  59.3448220
  26.4811971  41.3202101  59.5880773  27.3069991  41.0205873  59.2079417
  26.1306023  40.5509723  60.0370562  31.4493504  40.6728569  61.6578447
  30.8273514  40.0099274  61.3580675  32.1198371  40.6989701  60.9752095
  24.6820576  39.2388427  60.5469707  23.8452485  38.8110602  60.3653708
  24.6544222  39.4320871  61.4840498  31.5218032  29.1510357  71.2510953
  31.5706187  30.0272480  70.8688723  32.0640546  28.6087750  70.6782596
  42.1270753  36.5443947  67.8444819  42.1768758  36.3793954  68.7860341
  42.0184676  35.6771206  67.4542699  39.4174515  32.5274875  69.1604125
  40.3184378  32.3881340  68.8688123  39.4922490  32.6929330  70.1002303
  33.7517320  29.9041730  68.0057312  32.8820630  30.1975296  67.7339900
  33.9876801  30.4882175  68.7264575  43.6288949  38.9640888  68.0886840
  43.3373758  39.3270869  68.9250301  43.0161081  38.2507897  67.9100172
  44.8284632  36.5293768  60.6089410  45.6631523  36.9683572  60.7726971
  44.9643761  36.0532421  59.7897656  41.8776138  34.0873503  66.5566898
  42.3530259  34.2801149  65.7485749  40.9541703  34.1432689  66.3110282
  36.4556354  26.1221347  65.5222732  36.9738298  26.8582373  65.1969221
  36.1011487  26.4285340  66.3569491  28.0355292  30.9826028  53.6384138
  27.3424537  31.0570383  52.9824174  27.7907044  30.2186371  54.1605655
  36.7068948  22.5421629  61.0423629  36.9870702  21.8744818  61.6684055
  37.4919555  22.7350725  60.5298292  34.5102417  41.7180623  52.6048655
  33.9376384  42.3370810  52.1519127  35.0835211  42.2679985  53.1388577
  40.5777807  30.9639263  64.7895204  41.5295230  31.0637361  64.8107428
  40.4081257  30.1717532  65.2993288  38.5992186  28.0494846  64.9754605
  38.0042118  28.3299859  64.2801093  38.3141883  28.5388747  65.7471346
  37.7299677  42.0017773  53.7357237  38.6630350  41.9363335  53.9390113
  37.6422889  42.8374040  53.2771770  40.3587693  41.3183643  50.6961185
  40.2801325  40.9843507  51.5896943  41.1797360  41.8105411  50.6952657
  43.0565884  34.1845383  63.9037503  43.0242205  33.2461383  64.0897187
  43.6666508  34.2629419  63.1703328  43.2060373  30.9756426  63.9495787
  42.6899422  30.1914883  63.7625715  44.0900321  30.6475143  64.1142306
  40.8671100  24.7197442  59.9091599  40.6695921  24.4112530  60.7934931
  41.4770805  25.4459081  60.0389529  48.8742434  35.2461390  63.0443540
  49.6045823  34.9846678  63.6051243  48.2649380  34.5090112  63.0845608
  46.9557731  33.3869252  63.6417991  46.2290895  33.2525217  63.0334483
  46.5405018  33.6946081  64.4474709  34.7787908  37.1059182  71.4065364
  35.6990917  37.2837781  71.6005411  34.7437491  36.1615227  71.2545064
  23.9970073  32.2997776  60.3318639  23.6772857  31.4463084  60.0393013
  23.4503501  32.5146354  61.0876606  27.7749980  35.0160217  64.0488146
  27.9935990  35.9477324  64.0676179  28.1875754  34.6568191  64.8342949
  36.6244747  24.6006349  57.6588131  37.1775785  25.0201802  58.3178154
  36.8614833  23.6742097  57.7011087  31.8490917  27.8378347  50.0231572
  32.7110081  28.1633246  50.2827389  32.0341261  27.0509843  49.5104638
  23.8658333  35.9200687  62.3011761  23.1721804  35.5054640  61.7881715
  24.6131324  35.9621224  61.7045179  38.4527120  26.1111931  59.3688115
  38.9526898  26.2228466  58.5602434  39.0962728  25.8072984  60.0088924
  32.5109116  34.0190561  72.2555956  32.0276198  34.8190921  72.4619845
  32.5970055  34.0298506  71.3023400  25.7795075  35.8518941  60.1777775
  25.7565764  35.9506628  59.2259659  26.0895712  36.6984092  60.4994942
  28.4382453  37.9095096  64.2924390  29.3925707  37.8779038  64.2254321
  28.2394977  37.4485720  65.1074616  29.0281835  36.4796212  66.8595188
  29.8474724  36.9740291  66.8830025  29.3018643  35.5628180  66.8312755
  42.1362968  28.8953485  59.9377482  42.9123358  29.3849938  60.2102099
  41.4111102  29.3211539  60.3949352  44.5735526  29.6081104  60.9951423
  45.1680017  29.3676840  60.2844731  44.6462110  28.8888235  61.6224959
  26.7932682  43.4514715  61.3094588  26.6587150  42.6915116  60.7432586
  26.3764744  44.1755615  60.8423377  46.8806599  32.9147305  59.7694844
  46.3206157  32.9840495  60.5426406  46.2750103  32.7388290  59.0494340
  29.9501808  44.3484032  61.5213030  29.8334192  45.2929465  61.4191721
  29.1294254  44.0457594  61.9098830  39.8378342  39.0734168  52.3669623
  40.6723946  38.6415367  52.1847098  39.6762685  38.9016182  53.2946518
  39.4924235  35.5766281  53.7325962  39.4373038  35.4110553  52.7914407
  38.8670290  36.2842314  53.8888152  24.2816750  30.8134346  67.5587385
  24.9275613  30.3033300  68.0474610  24.0733901  31.5503027  68.1330810
  36.8070142  37.8815193  73.0579525  37.6761301  38.0555845  72.6966160
  36.3276893  38.7009610  72.9355255  32.8020360  25.0774390  53.3111281
  32.7899030  26.0216230  53.4679552  33.6943782  24.8944536  53.0170742
  30.9756322  45.0012294  64.7368959  31.8783569  45.0335904  65.0535454
  30.7493692  44.0712745  64.7515295  32.7309924  43.7543281  61.3979037
  31.7805555  43.7545142  61.2843410  33.0342410  43.0076015  60.8815072
  36.6172480  21.6717167  57.5657218  35.8504875  21.1175654  57.7113900
  37.0283185  21.7439036  58.4271369  45.2752324  49.5431247  62.3986325
  44.9370835  49.4272312  61.5106859  46.1442092  49.1422412  62.3787331
  41.1339140  51.3966724  58.3883215  40.5704005  51.3056661  57.6199503
  41.0191535  50.5766628  58.8685708  38.6803571  52.8917915  61.2267436
  39.4724863  52.5508740  60.8113735  38.9200222  53.0012890  62.1469589
  46.7138698  55.0637691  53.6997680  46.0626678  55.6491772  53.3131694
  47.5083061  55.5943886  53.7592718  40.6394325  52.1526829  54.0984815
  41.4125201  51.6055816  53.9597691  40.9919724  53.0171078  54.3099276
  42.9760603  48.3119495  51.7303265  43.2286124  47.7901016  50.9686728
  42.0385162  48.1485640  51.8329948  48.0203886  47.3155273  59.5378008
  48.8066975  46.8974696  59.1868425  48.2842590  48.2201365  59.7059656
  48.1913963  52.7528123  54.2366665  47.5559796  52.8262750  54.9487569
  47.8611370  53.3421722  53.5585744  53.4212313  47.2530506  60.4410986
  54.1537485  46.6829723  60.6748816  52.6651669  46.8652107  60.8817492
  42.6956892  50.2147601  53.9327640  42.5793150  49.5392504  54.6008724
  42.8059152  49.7279975  53.1159793  45.0388433  49.6757748  57.6374329
  44.6746640  49.1488369  58.3487250  45.8955549  49.2856217  57.4640814
  50.9437734  40.9652080  64.9005595  50.6121058  41.8347491  64.6766810
  50.3483347  40.6488364  65.5799625  44.6793920  44.7047647  52.6335677
  44.8468322  45.5727884  53.0006148  44.4891089  44.8674929  51.7096967
  40.8881735  49.6178423  60.3338212  39.9632231  49.4854637  60.5415904
  41.1366148  50.3972642  60.8308155  50.8366397  45.6847166  61.9798945
  49.9283274  45.6162575  61.6857706  50.7853993  46.1619111  62.8080771
  44.6583141  47.1605305  53.6182344  44.5382766  47.6062356  54.4567824
  43.9635729  47.5090623  53.0595882  38.2490546  49.2611697  61.1682001
  38.3782927  49.5146176  62.0821413  37.5687997  49.8539405  60.8486656
  42.4190033  59.9308947  57.2672475  42.3414063  60.8816772  57.3460956
  41.8151676  59.5854819  57.9247402  50.3568207  47.6326778  54.4462678
  51.2686063  47.8654165  54.2710376  49.8477854  48.2163822  53.8837757
  47.7004182  43.8084814  62.6952539  46.8388661  44.1066068  62.9869277
  47.7266616  44.0255213  61.7633572  44.5165751  52.3527005  59.1026345
  44.9804097  52.6314708  58.3130967  44.2522549  51.4510449  58.9199435
  41.4089832  51.8998486  62.0406108  41.9791189  52.3285755  61.4023593
  41.9997944  51.6181071  62.7390294  43.4534637  48.4750157  55.9115910
  44.1558681  48.9271201  56.3789836  43.1215266  47.8333976  56.5395803
  37.1959971  46.7333710  61.2133043  36.4059025  46.9891238  60.7373154
  37.6871219  47.5482048  61.3185084  39.1474717  47.0978289  58.1716520
  38.3505880  47.2096983  58.6900016  38.9200309  47.4364941  57.3057411
  35.4797674  46.9864200  63.6448034  35.7305713  47.8711210  63.9105610
  36.0157223  46.8068802  62.8723126  44.6928402  55.2891100  55.9878015
  44.5574077  56.1342635  56.4162863  45.2338214  55.4910377  55.2243949
  38.1457799  52.8066538  56.5605940  38.6582320  53.6009788  56.7111505
  38.7980512  52.1092828  56.4939542  39.9552684  55.9232294  58.6428693
  40.1319312  56.8450259  58.4549677  40.7509517  55.6090713  59.0723073
  48.0420865  38.8121661  64.5176909  47.6985135  39.7023303  64.4416019
  48.4099828  38.6223319  63.6546494  36.1106716  51.1355192  57.3365511
  36.9481938  51.5452200  57.1199218  36.2884984  50.1954634  57.3065705
  48.0071148  48.8030273  53.0249344  47.4917772  49.5734877  53.2637731
  47.7348457  48.1295409  53.6482405  45.5918259  43.6479973  58.0834582
  44.7359855  43.2586824  57.9040221  46.0045211  43.7271934  57.2234368
  47.1217406  41.1826317  62.4826142  46.6182201  41.1456452  61.6693947
  47.4148013  42.0919059  62.5422799  43.3660292  41.2665046  61.4892324
  44.2313288  41.0707855  61.1298213  43.4337801  41.0375398  62.4161680
  52.9805422  51.5562627  54.9602517  52.2034865  51.2173787  54.5157679
  53.6596903  51.5615250  54.2857482  47.7957451  46.6757365  54.8509125
  47.4907587  46.9903514  55.7019268  48.7487893  46.7538785  54.8936458
  46.2403883  52.8347588  56.5002079  45.7125245  52.1000348  56.1875316
  45.7391386  53.6122264  56.2542047  40.9722611  43.4967254  58.8608690
  41.5466363  43.2742436  58.1281883  41.5593593  43.5655949  59.6137292
  50.0302188  49.3840981  59.6673067  50.5434070  50.0170973  60.1694777
  50.6803412  48.7842177  59.3016427  41.2992198  45.5271715  52.8804576
  40.4629510  45.8646402  53.2013850  41.1596967  45.3920695  51.9431713
  43.2745278  40.3708503  57.5883760  42.6209691  40.0557520  56.9640375
  43.2325753  39.7484244  58.3143583  44.3856483  50.6527798  49.5037052
  43.4783545  50.4217052  49.7028201  44.8827515  49.8565418  49.6911033
  47.2924562  59.3625305  52.4233738  46.6186261  59.6657002  53.0318696
  47.6790384  60.1654386  52.0739195  46.5083019  46.8590437  61.9131407
  45.5905580  47.0805384  61.7553096  46.9243162  46.9336747  61.0543115
  47.2918067  48.2581852  57.0434088  48.0389885  48.7703250  56.7341210
  47.5609656  47.9365905  57.9038481  45.5644717  50.7540393  54.0261042
  44.6555936  50.4699426  54.1233512  45.5939801  51.1739472  53.1664349
  49.7396904  45.2938969  59.0252877  49.0019660  44.7816355  59.3563120
  49.9923677  44.8539350  58.2136154  49.8408531  38.0715221  59.6194646
  50.1467408  37.2112584  59.3320561  50.5661136  38.6632841  59.4193640
  36.1332887  48.4745907  58.0076244  35.9357287  47.8815268  57.2827311
  35.5779551  48.1698117  58.7252183  44.1129611  48.3669014  60.1270837
  44.1678221  47.4142850  60.0513314  43.3020813  48.5228453  60.6112136
  45.2620805  52.2949137  51.3649121  44.8240234  51.5784996  50.9054758
  46.0031245  52.5225252  50.8034212  42.0521971  46.9846073  57.8861216
  41.2389836  47.2840244  58.2926408  42.5480965  46.5901762  58.6035698
  53.3793919  50.5706334  57.4225439  53.2411818  50.7607930  56.4946628
  53.0230138  51.3325717  57.8793490  41.5436045  44.5564429  63.5022451
  42.1835425  44.4153188  62.8045414  40.7113576  44.2698942  63.1261053
  42.3196349  53.8566859  59.6157444  43.1136948  53.3617180  59.4140019
  41.6088042  53.3284723  59.2525149  38.6279113  48.0009941  55.6917196
  37.6976701  47.9394397  55.9087158  38.7236585  47.4785894  54.8953838
  38.5464662  44.5264754  58.2795438  38.8071479  45.4410087  58.1704598
  39.3681834  44.0589197  58.4292051  40.0189587  45.9402511  65.4494263
  40.6912641  45.7319873  64.8006911  39.1919374  45.7424597  65.0099495
  45.4915777  59.5304978  54.6380817  45.6667533  59.0593021  55.4526440
  44.8048565  60.1570744  54.8662078  49.3832032  51.1533518  50.9581178
  48.7661203  50.4280347  50.8614231  48.9148521  51.9142879  50.6148252
  41.1730578  45.3718943  50.0802482  40.2960044  45.2507744  49.7164729
  41.6488331  44.5805021  49.8281371  32.6932718  50.1596102  60.1743990
  33.3803758  49.8457833  59.5865005  32.5380847  51.0637467  59.9011241
  37.4967440  45.0486299  64.6029013  37.4125629  44.4411969  63.8679423
  36.6750147  45.5395317  64.6038510  44.3594504  57.7245233  57.3265003
  43.5762026  58.2666913  57.4203227  45.0587249  58.2419213  57.7259244
  47.6691154  43.5339863  59.9699208  48.1659854  42.7809825  59.6500279
  46.8978136  43.5704179  59.4042418  48.7520935  52.2911550  57.5437632
  47.8177214  52.4113012  57.3742336  48.9297603  51.3884017  57.2797642
  44.2526123  45.6757246  59.6970893  43.8823910  45.1228286  60.3851799
  44.7485215  45.0715379  59.1445893  52.1393486  48.1328869  58.0787666
  52.6053938  48.9656861  58.0047969  52.5900987  47.6673851  58.7832924
  50.2069717  54.4772690  55.0773818  50.4829561  54.3629285  55.9867692
  49.3374216  54.0790175  55.0385991  50.1110149  40.5009456  62.1178567
  49.1973229  40.7313683  62.2860774  50.5403250  40.5847900  62.9692600
  47.1765947  57.6527226  55.9821680  47.7053713  57.1419681  55.3691842
  47.4394166  57.3369757  56.8467213  40.5321695  58.7042343  58.7419456
  39.8632070  59.1888471  58.2583496  40.3934564  58.9511563  59.6562834
  32.2700694  48.2396696  62.4461457  32.3084794  47.7060287  63.2398575
  31.7640987  47.7131901  61.8272434  39.6491457  43.0861236  65.9423999
  39.7132783  43.9476067  65.5301397  39.5858577  42.4735238  65.2096358
  35.9009272  46.9660798  55.5215388  36.1962713  46.0571476  55.4682442
  34.9997308  46.9448537  55.1996390  39.4303519  45.0416795  61.5042937
  38.7090105  45.6552762  61.3650410  40.2196775  45.5774559  61.4259583
  37.6297113  44.6474896  55.6454713  37.3009820  43.7672275  55.4629819
  37.9836484  44.5922564  56.5331102  40.7438937  44.9347865  56.0130191
  41.0835009  45.4633787  55.2908799  41.1911057  45.2728272  56.7888757
  43.4382377  43.3184916  65.4633259  43.0979198  42.5192729  65.8653939
  42.7321384  43.6186627  64.8910092  44.0898849  40.4034229  63.9160582
  44.9124919  39.9294707  63.7939472  44.3336913  41.1824712  64.4159268
  42.7307084  43.4322487  54.2123484  43.4515446  43.8103740  53.7087201
  42.1072388  44.1511364  54.3158462  46.8738207  44.1367636  55.1481816
  47.0901821  45.0192274  54.8470644  46.3932274  43.7453849  54.4187458
  41.6137428  47.0953349  61.7252561  41.4682009  47.4093652  62.6176842
  41.1362632  47.7138250  61.1723459  43.4733811  44.0855897  61.7733450
  43.4595380  43.1896991  61.4365748  44.1906239  44.0926561  62.4071736
  45.3259942  44.5193237  63.8186578  45.0677719  45.4410308  63.8170908
  44.7944982  44.1223672  64.5087042  36.0883090  49.6358694  64.6640222
  35.5436558  50.4118502  64.7960496  36.9662440  49.9829498  64.5059343
  42.8770707  42.9670278  57.0421020  42.9986618  42.0386924  57.2411908
  42.5872749  42.9808963  56.1299336  45.7461897  40.6525188  60.1787740
  45.7683594  40.7164521  59.2239720  46.1629956  39.8129697  60.3728246
  56.1245522  50.3880447  58.2166963  56.5676668  49.6387773  57.8186086
  55.2472032  50.3790584  57.8340695  51.2581303  56.9410789  53.6973561
  51.9532208  57.5617482  53.9160876  51.6004453  56.0906140  53.9725939
  53.1572726  54.3910494  55.2260892  53.6824050  54.7297767  54.5010212
  53.0695079  53.4557510  55.0424027  37.3205726  56.6494019  59.5880773
  38.1463746  56.3497790  59.2079417  36.9699778  55.8801641  60.0370562
  35.5214331  54.5680345  60.5469707  34.6846239  54.1402519  60.3653708
  35.4937976  54.7612788  61.4840498  41.8500766  54.5524410  55.1336907
  41.9988886  55.2359875  54.4803580  42.6567209  54.5329500  55.6486363
  39.6053399  50.5789588  56.1397976  39.3599441  49.6751918  56.3378186
  39.7749313  50.5806738  55.1977454  47.2950109  41.4513264  65.5222732
  47.8132053  42.1874291  65.1969221  46.9405241  41.7577257  66.3569491
  38.8749046  46.3117945  53.6384138  38.1818291  46.3862300  52.9824174
  38.6300798  45.5478289  54.1605655  47.5462703  37.8713547  61.0423629
  47.8264457  37.2036736  61.6684055  48.3313310  38.0642642  60.5298292
  45.3496171  57.0472541  52.6048655  44.7770138  57.6662728  52.1519127
  45.9228965  57.5971902  53.1388577  48.5693431  57.3309691  53.7357237
  49.5024104  57.2655252  53.9390113  48.4816644  58.1665958  53.2771770
  51.1981448  56.6475561  50.6961185  51.1195079  56.3135425  51.5896943
  52.0191115  57.1397329  50.6952657  45.7342970  48.3833353  49.9464707
  46.6802075  48.2539562  50.0153125  45.3557215  47.6448015  50.4234136
  51.7064854  40.0489359  59.9091599  51.5089676  39.7404448  60.7934931
  52.3164560  40.7750998  60.0389529  43.9185887  46.3083330  49.8819593
  43.0117342  46.0116442  49.9582306  44.1961868  46.0113148  49.0153879
  34.8363827  47.6289693  60.3318639  34.5166612  46.7755001  60.0393013
  34.2897256  47.8438271  61.0876606  38.6143735  50.3452134  64.0488146
  38.8329745  51.2769242  64.0676179  39.0269509  49.9860109  64.8342949
  45.5347953  40.8520219  56.0363834  44.7248681  40.5067304  56.4119080
  46.2232370  40.5427763  56.6251445  47.4638501  39.9298266  57.6588131
  48.0169540  40.3493720  58.3178154  47.7008587  39.0034014  57.7011087
  42.6884672  43.1670265  50.0231572  43.5503836  43.4925163  50.2827389
  42.8735016  42.3801761  49.5104638  34.7052087  51.2492605  62.3011761
  34.0115559  50.8346557  61.7881715  35.4525078  51.2913141  61.7045179
  50.8417308  42.0398791  57.1666795  50.2615977  42.6983595  56.7844847
  50.5753241  41.2176136  56.7554212  49.2920874  41.4403849  59.3688115
  49.7920653  41.5520384  58.5602434  49.9356482  41.1364902  60.0088924
  36.6188830  51.1810858  60.1777775  36.5959518  51.2798546  59.2259659
  36.9289466  52.0276009  60.4994942  49.6242186  44.1998882  56.2223143
  48.7368041  44.4848532  56.0043338  50.0396175  44.0392645  55.3750420
  52.9756722  44.2245403  59.9377482  53.7517112  44.7141855  60.2102099
  52.2504856  44.6503457  60.3949352  55.4129281  44.9373022  60.9951423
  56.0073772  44.6968758  60.2844731  55.4855865  44.2180153  61.6224959
  48.7685400  53.9643557  50.3171163  49.4721250  54.1693559  50.9328819
  48.0448048  54.5320318  50.5820247  49.5983210  49.7153418  56.4373433
  49.5418411  50.1721969  55.5981066  50.1511552  48.9544102  56.2596276
  53.4088016  45.5043150  57.2623553  53.1524950  45.1039785  58.0931760
  52.7840884  46.2186944  57.1373692  50.6772097  54.4026086  52.3669623
  51.5117701  53.9707284  52.1847098  50.5156440  54.2308099  53.2946518
  50.3317989  50.9058199  53.7325962  50.2766793  50.7402470  52.7914407
  49.7064044  51.6134232  53.8888152  35.1210504  46.1426263  67.5587385
  35.7669368  45.6325217  68.0474610  34.9127655  46.8794945  68.1330810
  43.6414115  40.4066308  53.3111281  43.6292784  41.3508148  53.4679552
  44.5337536  40.2236453  53.0170742  47.4566234  37.0009085  57.5657218
  46.6898630  36.4467571  57.7113900  47.8676939  37.0730953  58.4271369
  52.1385952  60.8563633  52.8804576  51.3023265  61.1938320  53.2013850
  51.9990722  60.7212613  51.9431713  55.2250238  65.9819716  49.5037052
  54.3177300  65.7508969  49.7028201  55.7221270  65.1857335  49.6911033
  52.0124333  60.7010860  50.0802482  51.1353799  60.5799661  49.7164729
  52.4882086  59.9096939  49.8281371  53.5700838  58.7614405  54.2123484
  54.2909201  59.1395658  53.7087201  52.9466142  59.4803282  54.3158462
  49.7142801  61.6409863  53.6384138  49.0212046  61.7154218  52.9824174
  49.4694553  60.8770207  54.1605655  56.5736724  63.7125271  49.9464707
  57.5195829  63.5831479  50.0153125  56.1950969  62.9739933  50.4234136
  54.7579641  61.6375247  49.8819593  53.8511097  61.3408360  49.9582306
  55.0355622  61.3405066  49.0153879  53.5278426  58.4962183  50.0231572
  54.3897590  58.8217081  50.2827389  53.7128770  57.7093679  49.5104638
  54.4807869  55.7358226  53.3111281  54.4686539  56.6800066  53.4679552
  55.3731291  55.5528371  53.0170742  26.7875110  -4.0617894  49.1870106
  27.4253520  -4.1811146  48.4833447  26.6695953  -3.1137050  49.2458059
  23.5964816  -4.1090465  49.1231631  23.2583328  -4.2249401  48.2352166
  24.4654584  -4.5099300  49.1032637  17.0016064  -0.7603797  47.9512743
  17.7937356  -1.1012973  47.5359042  17.2412714  -0.6508822  48.8714896
  25.0351191   1.4115979  40.4242987  24.3839170   1.9970059  40.0377001
  25.8295553   1.9422174  40.4838024  18.9606818  -1.4994884  40.8230121
  19.7337694  -2.0465897  40.6842997  19.3132217  -0.6350635  41.0344583
  26.5126456  -0.8993589  40.9611971  25.8772289  -0.8258963  41.6732876
  26.1823862  -0.3099991  40.2831051  21.0169384  -3.4374112  40.6572946
  20.9005642  -4.1129209  41.3254031  21.1271644  -3.9241738  39.8405099
  23.3600925  -3.9763965  44.3619635  22.9959132  -4.5033344  45.0732557
  24.2168041  -4.3665496  44.1886121  25.7581745  -0.4857086  51.0246814
  25.4582468   0.4167952  50.9162622  25.4132805  -0.7524903  51.8767967
  20.7402525   6.2787234  43.9917782  20.6626555   7.2295059  44.0706263
  20.1364169   5.9333106  44.6492708  27.2850282  -1.0369116  48.5621566
  26.6559144  -0.8723402  47.8597634  26.8975944  -0.6227507  49.3332530
  31.1639513  -0.1014678  45.9165930  30.4790552   0.2784223  45.3662963
  31.2483363   0.5080648  46.6497878  22.8378243  -1.2994708  45.8271651
  23.3016589  -1.0207005  45.0376274  22.5735042  -2.2011264  45.6444742
  29.5336273   0.4217236  50.6883631  30.3553717   0.0197423  50.4066313
  29.5298676   0.3185470  51.6399747  23.0140894   1.6369387  42.7123322
  22.8786569   2.4820923  43.1408170  23.5550707   1.8388664  41.9489256
  18.2765176   2.2710581  45.3674000  18.4531805   3.1928546  45.1794984
  19.0722010   1.9569000  45.7968380  19.3996492   3.7888755  51.3684342
  19.9503917   3.6605818  50.5961336  18.5607968   4.0883644  51.0179235
  31.3017914  -2.0959086  41.6847824  30.5247357  -2.4347926  41.2402986
  31.9809395  -2.0906462  41.0102789  24.5616375  -0.8174125  43.2247386
  24.0337737  -1.5521365  42.9120623  24.0603878  -0.0399448  42.9787354
  29.5409221  -2.6225104  48.3414432  28.8832896  -1.9325843  48.4294560
  30.3449621  -2.2328672  48.6848418  22.7068976  -2.9993914  36.2282359
  21.7996037  -3.2304661  36.4273508  23.2040008  -3.7956295  36.4156340
  25.6137054   5.7103593  39.1479045  24.9398753   6.0135289  39.7564003
  26.0002876   6.5132673  38.7984502  23.8857209  -2.8981320  40.7506349
  22.9768428  -3.1822287  40.8478818  23.9152293  -2.4782241  39.8909655
  29.1176476   0.7125270  44.5197516  28.6638804  -0.1283820  44.5762707
  28.4870443   1.3486668  44.8572296  27.5609416   2.5501767  45.4547334
  27.8532390   3.1106824  44.7359700  28.0708036   2.8430328  46.2100493
  23.5833297  -1.3572576  38.0894427  23.1452727  -2.0736717  37.6300065
  24.3243738  -1.1296461  37.5279519  22.5243041   3.3282118  46.5440788
  22.4819220   3.5542964  45.6149320  23.4405740   3.0945492  46.6926589
  31.7275791  -1.0138852  49.1582017  32.1612298  -1.1063563  50.0065071
  32.4407372  -1.0381351  48.5202033  20.6408842   0.2045147  46.3402750
  21.4349440  -0.2904533  46.1385325  19.9300534  -0.3236990  45.9770456
  25.4603686   2.5863242  50.6915118  25.5140708   3.1554179  51.4592834
  24.5918467   2.7565127  50.3269155  32.5891341  -0.9715151  51.6914903
  32.7827231  -0.0669341  51.9374178  32.4891959  -1.4307732  52.5253488
  23.2180118   0.7774169  50.0200587  23.0791203   0.4092953  50.8926525
  22.4294714   1.2921808  49.8484545  23.8128270   5.8783265  41.3626124
  23.9880025   5.4071308  42.1771747  23.1261058   6.5049031  41.5907385
  24.7685333   0.1555771  47.4089425  24.4335165   0.1156541  48.3047075
  24.2689278  -0.5099513  46.9359835  27.7044524  -2.4988194  37.6826485
  27.0873695  -3.2241366  37.5859537  27.2361013  -1.7378834  37.3393559
  29.3598656   2.2110714  55.3432265  29.3011202   1.5269934  54.6762848
  29.7618174   2.9529704  54.8912891  18.3789355   9.0272628  48.1365984
  18.6185953   9.6591152  48.8145003  17.5358551   8.6760668  48.4231343
  29.3616063   0.1750298  53.5746245  28.4742842  -0.1623780  53.6972644
  29.9314614  -0.5566671  53.8115010  22.8917217   4.8351750  50.5407488
  22.8187388   5.6406722  51.0526793  22.4494610   5.0343716  49.7155509
  22.6806996   4.0723520  44.0510310  21.8974518   4.6145201  44.1448534
  23.3799742   4.5897500  44.4504551  25.3515900   4.7338584  52.6965647
  26.0643872   5.3686049  52.6241548  24.8605929   4.8302450  51.8805649
  27.0733427  -1.3610163  44.2682938  26.1389706  -1.2408700  44.0987643
  27.2510096  -2.2637696  44.0042948  28.5282210   0.8250978  41.8019125
  28.8042054   0.7107572  42.7112999  27.6586708   0.4268462  41.7631298
  25.1636274   5.0737328  45.4451938  25.3458668   4.2558984  45.9079690
  25.9869260   5.2905021  45.0076828  25.4978439   4.0005514  42.7066987
  26.0266206   3.4897968  42.0937149  25.7606659   3.6848044  43.5712520
  18.8534187   5.0520630  45.4664763  18.1844562   5.5366758  44.9828803
  18.7147057   5.2989851  46.3808141  22.9939456   7.0864374  52.0647421
  23.5457764   7.2495995  52.8296506  23.3345649   7.6768812  51.3927446
  26.1307843   5.0346349  49.0511103  26.0058982   4.2336089  48.5422049
  26.7886934   5.5292543  48.5625073  28.1942751   2.8355369  50.6790653
  27.2473087   2.7160721  50.6068980  28.5425524   1.9477867  50.7616915
  25.1989185   2.6308086  46.8795005  25.0514147   1.7024793  47.0602575
  26.0242678   2.6528176  46.3952081  28.8023306   3.4536644  47.9659878
  29.7269854   3.2479506  47.8284329  28.6338610   3.2053046  48.8749220
  28.5918623   3.9722312  43.3221970  28.7655500   3.4068734  42.5695822
  29.0847514   4.7723207  43.1401460  29.5793795   3.2889076  40.4218868
  30.2744700   3.9095769  40.6406183  29.9216945   2.4384427  40.6971246
  31.4785218   0.7388782  41.9506199  32.0036542   1.0776054  41.2255519
  31.3907571  -0.1964203  41.7669333  23.1625879   6.8060765  46.3101452
  22.7230869   6.3137144  47.0034309  23.9133996   6.2633733  46.0693527
  15.6418218   2.9972306  46.3126080  16.4676238   2.6976078  45.9324723
  15.2912270   2.2279928  46.7615869  20.6099751   2.3498774  48.3823754
  19.9879760   1.6869479  48.0825981  21.2804618   2.3759906  47.6997401
  20.1713258   0.9002697  41.8582214  20.3201378   1.5838162  41.2048887
  20.9779702   0.8807787  42.3731670  32.7895196   0.6411093  54.8132147
  32.4980005   1.0041074  55.6495608  32.1767328  -0.0721898  54.6345479
  23.6708664   3.3950828  39.3293962  23.0982631   4.0141015  38.8764433
  24.2441457   3.9450190  39.8633883  26.8905923   3.6787978  40.4602544
  27.8236597   3.6133540  40.6635419  26.8029136   4.5144245  40.0017076
  29.5193940   2.9953848  37.4206491  29.4407572   2.6613712  38.3142249
  30.3403607   3.4875616  37.4197964  15.9538929   5.1284920  48.0339894
  15.8193397   4.3685321  47.4677892  15.5370991   5.8525820  47.5668683
  27.0897892   0.3121844  37.0416470  27.7933742   0.5171846  37.6574125
  26.3660541   0.8798606  37.3065553  19.1108055   6.0254237  48.2458337
  18.9940439   6.9699670  48.1437027  18.2900501   5.7227799  48.6344136
  28.9984589   0.7504373  39.0914930  29.8330193   0.3185571  38.9092405
  28.8368932   0.5786387  40.0191824  28.6530481  -2.7463514  40.4571269
  28.5979285  -2.9119242  39.5159713  28.0276537  -2.0387481  40.6133459
  20.1362569   6.6782499  51.4614265  21.0389816   6.7106109  51.7780760
  19.9099939   5.7482950  51.4760601  21.8916171   5.4313486  48.1224344
  20.9411802   5.4315347  48.0088716  22.1948657   4.6846220  47.6060379
  37.6268864  11.2674024  49.1870106  38.2647274  11.1480771  48.4833447
  37.5089707  12.2154868  49.2458059  34.4358571  11.2201452  49.1231631
  34.0977082  11.1042517  48.2352166  35.3048339  10.8192617  49.1032637
  30.2945386  13.0736929  45.1128522  29.7310251  12.9826866  44.3444810
  30.1797781  12.2536833  45.5931015  34.9178354  12.3736304  55.0817837
  34.9066994  11.9789102  54.2098340  35.0798993  11.6402377  55.6751608
  27.8409818  14.5688120  47.9512743  28.6331110  14.2278945  47.5359042
  28.0806468  14.6783095  48.8714896  35.8744945  16.7407896  40.4242987
  35.2232925  17.3261977  40.0377001  36.6689308  17.2714091  40.4838024
  29.8000572  13.8297033  40.8230121  30.5731448  13.2826021  40.6842997
  30.1525971  14.6941283  41.0344583  31.6385615  15.1573416  54.0297021
  31.3475481  16.0619047  53.9143687  32.2742599  15.1989943  54.7441090
  32.5641822  12.5350264  50.6198380  33.1605394  12.3106287  49.9055343
  32.6216793  11.7935010  51.2223828  32.1366850   9.9889700  38.4548571
  32.3892371   9.4671221  37.6932034  31.1991409   9.8255845  38.5575255
  37.1810133   8.9925478  46.2623315  37.9673222   8.5744901  45.9113732
  37.4448837   9.8971570  46.4304963  37.3520210  14.4298328  40.9611971
  36.7166043  14.5032955  41.6732876  37.0217617  15.0191927  40.2831051
  42.5818560   8.9300711  47.1656293  43.3143732   8.3599928  47.3994123
  41.8257916   8.5422312  47.6062799  31.8563139  11.8917806  40.6572946
  31.7399397  11.2162709  41.3254031  31.9665399  11.4050179  39.8405099
  34.1994680  11.3527953  44.3619635  33.8352887  10.8258574  45.0732557
  35.0561796  10.9626422  44.1886121  40.1043980   2.6422285  51.6250902
  39.7727305   3.5117696  51.4012117  39.5089594   2.3258569  52.3044932
  33.8400167   6.3817852  39.3580984  34.0074569   7.2498089  39.7251455
  33.6497336   6.5445134  38.4342273  36.5975500  14.8434831  51.0246814
  36.2976223  15.7459870  50.9162622  36.2526559  14.5767014  51.8767967
  30.0487981  11.2948628  47.0583519  29.1238478  11.1624842  47.2661211
  30.2972395  12.0742847  47.5553461  39.9972644   7.3617371  48.7044252
  39.0889521   7.2932780  48.4103013  39.9460239   7.8389316  49.5326077
  33.8189388   8.8375510  40.3427651  33.6989013   9.2832561  41.1813131
  33.1241976   9.1860827  39.7841189  27.4096792  10.9381902  47.8927308
  27.5389174  11.1916381  48.8066720  26.7294244  11.5309610  47.5731963
  31.5796280  21.6079152  43.9917782  31.5020309  22.5586977  44.0706263
  30.9757923  21.2625024  44.6492708  34.0713509   8.7807017  56.6479149
  33.2946843   9.3400937  56.6382014  34.7104072   9.2663800  57.1694019
  41.8634290   5.5633810  50.4822126  41.2208670   5.8566343  49.8361920
  41.3589219   5.4486730  51.2875322  39.5174454   9.3096983  41.1707985
  40.4292310   9.5424370  40.9955682  39.0084101   9.8934027  40.6083063
  32.3259882  11.5892470  56.2097116  33.0674566  12.1277514  55.9331940
  31.6196867  12.2158759  56.3668668  37.8015221  13.7321611  54.8069277
  38.2098577  13.2904021  54.0623910  37.0792483  13.1574238  55.0603470
  34.1546291   8.6694218  52.1802834  35.0007487   9.0933631  52.3237483
  34.0944929   8.0127842  52.8741397  38.1244036  14.2922801  48.5621566
  37.4952898  14.4568516  47.8597634  37.7369698  14.7064411  49.3332530
  42.0033268  15.2277239  45.9165930  41.3184306  15.6076141  45.3662963
  42.0877117  15.8372566  46.6497878  37.3045737   6.3298586  53.8384008
  37.0606669   7.0840646  53.3018284  37.5805667   6.7083934  54.6731255
  39.2584200  12.8737198  52.5161274  39.4701095  13.5168958  51.8395655
  39.2113948  12.0399515  52.0483204  36.8610428   5.4855019  49.4197846
  35.9994908   5.7836273  49.7114583  36.8872863   5.7025418  48.4878878
  33.6771998  14.0297210  45.8271651  34.1410343  14.3084913  45.0376274
  33.4128796  13.1280654  45.6444742  30.5696079  13.5768691  48.7651415
  31.1397436  14.0055959  48.1268899  31.1604191  13.2951276  49.4635600
  32.6140884  10.1520362  42.6361217  33.3164927  10.6041406  43.1035143
  32.2821512   9.5104181  43.2641110  31.0621245   8.7432119  57.0112426
  30.4319906   9.4248399  57.2447823  30.9557333   8.6315200  56.0665564
  26.3566218   8.4103915  47.9378350  25.5665272   8.6661443  47.4618461
  26.8477465   9.2252252  48.0430391  40.3730027  15.7509154  50.6883631
  41.1947471  15.3489341  50.4066313  40.3692430  15.6477388  51.6399747
  28.3080963   8.7748494  44.8961827  27.5112127   8.8867188  45.4145322
  28.0806555   9.1135146  44.0302717  34.1386631  15.2993197  52.8444341
  34.2031063  15.7613604  53.6802513  33.4297555  14.6690562  52.9726651
  24.6403921   8.6634405  50.3693341  24.8911959   9.5481415  50.6350917
  25.1763469   8.4839007  49.5968433  48.4636021  12.0947902  47.0368602
  47.7099729  11.5255300  46.8812607  48.5983562  12.0610567  47.9839237
  33.8534649  16.9661305  42.7123322  33.7180323  17.8112840  43.1408170
  34.3944461  17.1680582  41.9489256  27.3064046  14.4836743  43.2851247
  27.8188567  15.2779993  43.4356812  27.9586759  13.7863033  43.2184848
  29.1158931  17.6002499  45.3674000  29.2925559  18.5220464  45.1794984
  29.9115764  17.2860918  45.7968380  33.2569949   4.4610763  56.9657934
  33.9979663   5.0617917  56.8862396  33.4887872   3.7188401  56.4075976
  28.4011287   9.6467131  55.2436163  28.2864802   8.7452388  55.5443262
  27.5455805   9.8930827  54.8920980  35.4803125  17.5884871  56.8423664
  35.0366979  16.8021250  56.5244568  36.1420339  17.7764022  56.1767555
  30.2390246  19.1180673  51.3684342  30.7897671  18.9897736  50.5961336
  29.4001722  19.4175562  51.0179235  37.5784363  17.8687671  54.8705065
  37.5602838  18.6896552  54.3785334  38.5004283  17.7441746  55.0955206
  34.0357417  15.3831800  55.7128573  34.5685754  14.6220089  55.4827881
  33.5071498  15.0905452  56.4552728  37.2027112   0.4891866  51.2422215
  36.8591382   1.3793508  51.1661326  37.5706075   0.2993524  50.3791800
  25.2712963  12.8125397  44.0610817  26.1088185  13.2222405  43.8444525
  25.4491230  11.8724839  44.0311011  37.1677395  10.4800478  39.7494650
  36.6524018  11.2505082  39.9883038  36.8954703   9.8065614  40.3727712
  34.7524506   5.3250178  44.8079889  33.8966102   4.9357029  44.6285527
  35.1651458   5.4042139  43.9479674  36.2823653   2.8596522  49.2071448
  35.7788448   2.8226657  48.3939254  36.5754259   3.7689264  49.2668105
  32.5266538   2.9435251  48.2137630  33.3919535   2.7478060  47.8543520
  32.5944047   2.7145603  49.1406987  42.1411669  13.2332832  41.6847824
  41.3641112  12.8943992  41.2402986  42.8203150  13.2385455  41.0102789
  36.9563698   8.3527570  41.5754432  36.6513834   8.6673719  42.4264575
  37.9094140   8.4308990  41.6181765  35.4010130  14.5117793  43.2247386
  34.8731491  13.7770553  42.9120623  34.8997633  15.2892469  42.9787354
  40.3802976  12.7066813  48.3414432  39.7226650  13.3966075  48.4294560
  41.1843375  13.0963245  48.6848418  30.1328857   5.1737459  45.5853997
  30.7072609   4.9512641  44.8527190  30.7199840   5.2426154  46.3382598
  39.1908435  11.0611186  46.3918374  39.7040316  11.6941178  46.8940083
  39.8409659  10.4612382  46.0261734  30.4598445   7.2041920  39.6049882
  29.6235757   7.5416607  39.9259157  30.3203214   7.0690900  38.6677019
  32.4351525   2.0478708  44.3129066  31.7815938   1.7327725  43.6885681
  32.3931999   1.4254449  45.0388889  33.5462730  12.3298003  36.2282359
  32.6389792  12.0987257  36.4273508  34.0433762  11.5335622  36.4156340
  35.6689266   8.5360642  48.6376714  34.7511827   8.7575589  48.4798402
  36.0849409   8.6106952  47.7788421  36.4524313   9.9352057  43.7679394
  37.1996132  10.4473455  43.4586516  36.7215903   9.6136110  44.6283788
  34.7250963  12.4310598  40.7506349  33.8162183  12.1469631  40.8478818
  34.7546047  12.8509677  39.8909655  39.9570231  16.0417188  44.5197516
  39.5032558  15.2008097  44.5762707  39.3264198  16.6778586  44.8572296
  38.9003150   6.9709174  45.7498184  38.1625907   6.4586560  46.0808426
  39.1529924   6.5309555  44.9381461  38.4003170  17.8793684  45.4547334
  38.6926145  18.4398741  44.7359700  38.9101791  18.1722245  46.2100493
  25.2939134  10.1516112  44.7321551  25.0963534   9.5585473  44.0072617
  24.7385798   9.8468322  45.4497490  33.2735858  10.0439219  46.8516144
  33.3284467   9.0913055  46.7758621  32.4627060  10.1998658  47.3357442
  34.4227051  13.9719342  38.0894427  33.9846481  13.2555201  37.6300065
  35.1637492  14.1995457  37.5279519  31.2128217   8.6616278  44.6106523
  30.3996083   8.9610449  45.0171715  31.7087212   8.2671967  45.3281005
  33.3636795  18.6574035  46.5440788  33.3212974  18.8834882  45.6149320
  34.2799494  18.4237410  46.6926589  36.8102429   9.1258103  53.4421417
  37.1651817   9.3529576  54.3015882  37.4574560   9.4576480  52.8198672
  42.5400166  12.2476539  44.1470746  42.4018065  12.4378135  43.2191935
  42.1836385  13.0095922  44.6038797  30.7042292   6.2334634  50.2267758
  31.3441672   6.0923393  49.5290721  29.8719823   5.9469147  49.8506360
  42.5669546  14.3153066  49.1582017  43.0006052  14.2228355  50.0065071
  43.2801126  14.2910566  48.5202033  31.4802596  15.5337064  46.3402750
  32.2743195  15.0387384  46.1385325  30.7694289  15.0054927  45.9770456
  36.2997441  17.9155160  50.6915118  36.3534463  18.4846096  51.4592834
  35.4312222  18.0857045  50.3269155  27.7885360   9.6780146  42.4162503
  26.8582948   9.6164602  42.6332465  27.8842832   9.1556099  41.6199144
  27.7070909   6.2034959  45.0040745  27.9677726   7.1180292  44.8949905
  28.5288081   5.7359401  45.1537357  29.1795834   7.6172716  52.1739569
  29.8518887   7.4090078  51.5252218  28.3525620   7.4194802  51.7344801
  43.4285095  14.3576766  51.6914903  43.6220985  15.2622577  51.9374178
  43.3285713  13.8984186  52.5253488  35.0821406   4.2434657  54.1905230
  34.4349321   4.9424607  54.0969706  35.8522421   4.6770801  54.5581478
  38.4900204  14.5083509  57.2655783  38.3385710  14.2794061  56.3485867
  38.4804883  15.4654111  57.2787128  35.2585540  12.0815422  52.2502050
  36.1877600  12.2326582  52.0771017  34.8376570  12.1699443  51.3950696
  34.0573872  16.1066086  50.0200587  33.9184958  15.7384871  50.8926525
  33.2688468  16.6213726  49.8484545  35.6079087  15.4847689  47.4089425
  35.2728920  15.4448459  48.3047075  35.1083033  14.8192405  46.9359835
  29.5823331  10.8915319  52.9342006  29.4443129  10.1595558  53.5353545
  30.4928255  10.8024219  52.6526194  38.5438279  12.8303723  37.6826485
  37.9267450  12.1050552  37.5859537  38.0754767  13.5913084  37.3393559
  32.2105632  10.6035278  52.4225686  32.9205250   9.9628471  52.3812304
  32.1674940  10.8548173  53.3451867  40.1992411  17.5402632  55.3432265
  40.1404957  16.8561852  54.6762848  40.6011929  18.2821622  54.8912891
  30.9234566   7.5900496  54.2421325  30.3871923   7.1391235  54.8942922
  30.3351274   7.7246405  53.4991790  29.2183109  24.3564546  48.1365984
  29.4579708  24.9883070  48.8145003  28.3752306  24.0052586  48.4231343
  30.3336825   7.0489148  36.8047789  29.4566291   6.9277948  36.4410036
  30.8094578   6.2575226  36.5526678  40.2009818  15.5042216  53.5746245
  39.3136597  15.1668137  53.6972644  40.7708369  14.7725247  53.8115010
  21.8538965  11.8366307  46.8989296  22.5410005  11.5228037  46.3110312
  21.6987094  12.7407672  46.6256548  26.6573687   6.7256504  51.3274320
  26.5731876   6.1182174  50.5924730  25.8356394   7.2165522  51.3283816
  33.7310971  20.1643668  50.5407488  33.6581143  20.9698640  51.0526793
  33.2888364  20.3635634  49.7155509  33.5200751  19.4015438  44.0510310
  32.7368273  19.9437118  44.1448534  34.2193496  19.9189418  44.4504551
  36.8297401   5.2110068  46.6944515  37.3266101   4.4580030  46.3745585
  36.0584382   5.2474384  46.1287724  44.6827158  10.9150433  48.3362806
  44.6717035  11.7975148  47.9656740  43.8144538  10.5621984  48.1417344
  36.1909655  20.0630502  52.6965647  36.9037627  20.6977967  52.6241548
  35.6999683  20.1594368  51.8805649  37.9127182  13.9681755  44.2682938
  36.9783460  14.0883217  44.0987643  38.0903850  13.0654221  44.0042948
  33.4132370   7.3527450  46.4216200  33.0430157   6.7998491  47.1097105
  33.9091462   6.7485584  45.8691200  41.2999733   9.8099074  44.8032973
  41.7660185  10.6427066  44.7293275  41.7507234   9.3444056  45.5078231
  31.2421568  17.8124946  53.5171218  31.9431028  18.4461428  53.6700612
  30.7716683  18.1539677  52.7566857  39.3675964  16.1542895  41.8019125
  39.6435808  16.0399490  42.7112999  38.4980463  15.7560380  41.7631298
  39.2716396   2.1779661  48.8423874  38.3579476   2.4083888  49.0106081
  39.7009497   2.2618105  49.6937906  39.0422854  10.3669553  51.3423768
  38.3894304  10.6145460  50.6876221  39.4203234   9.5533691  51.0086245
  36.0030028  20.4029246  45.4451938  36.1852423  19.5850902  45.9079690
  36.8263014  20.6196938  45.0076828  36.3372194  19.3297431  42.7066987
  36.8659960  18.8189886  42.0937149  36.6000413  19.0139961  43.5712520
  35.0910427  11.1089364  57.8289805  34.4151064  11.0083493  58.4992180
  35.9138061  10.9528578  58.2925802  26.8389286  17.3461301  50.4502320
  27.4242723  16.6004988  50.5830224  26.6414125  17.6565257  51.3338984
  29.6927942  20.3812548  45.4664763  29.0238317  20.8658676  44.9828803
  29.5540811  20.6281768  46.3808141  21.4306941   9.9166901  49.1706763
  21.4691041   9.3830491  49.9643881  20.9247234   9.3902106  48.5517741
  33.8333210  22.4156291  52.0647421  34.3851518  22.5787913  52.8296506
  34.1739404  23.0060729  51.3927446  28.8097703   4.7631441  52.6669306
  28.8739030   5.6246272  52.2546703  28.7464824   4.1505443  51.9341664
  28.2849976   6.8354574  56.3142340  28.9122015   6.4531651  56.9279864
  27.4277895   6.6168776  56.6798032  38.6844084  17.2417549  57.9196075
  39.2283988  17.8547507  57.4251030  38.1030929  17.7997127  58.4363088
  25.0615519   8.6431003  42.2460695  25.3568960   7.7341681  42.1927748
  24.1603554   8.6218742  41.9241697  36.9701597  20.3638267  49.0511103
  36.8452737  19.5628007  48.5422049  37.6280689  20.8584460  48.5625073
  28.5909766   6.7186999  48.2288243  27.8696351   7.3322967  48.0895717
  29.3803021   7.2544764  48.1504889  39.0336506  18.1647287  50.6790653
  38.0866841  18.0452638  50.6068980  39.3819279  17.2769785  50.7616915
  31.3936079   4.0541426  54.5028895  31.9170481   4.3003723  55.2655204
  31.1748412   4.8861461  54.0832032  26.7903360   6.3245101  42.3700020
  26.4616066   5.4442479  42.1875126  27.1442731   6.2692769  43.2576409
  36.0382939  17.9600003  46.8795005  35.8907902  17.0316711  47.0602575
  36.8636433  17.9820094  46.3952081  29.9045183   6.6118070  42.7375498
  30.2441256   7.1403992  42.0154106  30.3517304   6.9498476  43.5134064
  39.6417061  18.7828562  47.9659878  40.5663608  18.5771423  47.8284329
  39.4732364  18.5344963  48.8749220  32.5988624   4.9955121  52.1878566
  32.2585445   4.1962934  52.5899246  31.8927630   5.2956832  51.6155399
  33.2505096   2.0804434  50.6405889  34.0731165   1.6064912  50.5184779
  33.4943160   2.8594917  51.1404575  31.8913331   5.1092692  40.9368790
  32.6121693   5.4873945  40.4332507  31.2678635   5.8281569  41.0403768
  36.0344453   5.8137841  41.8727123  36.2508068   6.6962479  41.5715951
  35.5538521   5.4224054  41.1432765  30.7743675   8.7723554  48.4497867
  30.6288256   9.0863857  49.3422149  30.2968878   9.3908454  47.8968766
  32.6340058   5.7626102  48.4978757  32.6201626   4.8667195  48.1611055
  33.3512486   5.7696766  49.1317043  34.4866188   6.1963442  50.5431884
  34.2283966   7.1180513  50.5416215  33.9551229   5.7993877  51.2332348
  25.2489337  11.3128899  51.3885528  24.7042805  12.0888707  51.5205803
  26.1268687  11.6599703  51.2304650  32.0376954   4.6440482  43.7666327
  32.1592865   3.7157129  43.9657214  31.7478996   4.6579168  42.8544642
  34.9068144   2.3295393  46.9033047  34.9289841   2.3934726  45.9485026
  35.3236203   1.4899902  47.0973553  45.2851768  12.0650652  44.9412269
  45.7282914  11.3157978  44.5431393  44.4078279  12.0560789  44.5586001
  26.0355359  10.4398795  54.2815685  25.2937095  10.5881430  54.8680316
  25.7148103  10.7007060  53.4182435  42.3178973  16.0680699  41.9506199
  42.8430297  16.4067972  41.2255519  42.2301325  15.1327715  41.7669333
  33.9799021  19.9814773  54.0796075  34.2886148  19.7363920  54.9518775
  34.7774503  20.1861412  53.5914946  34.0019634  22.1352683  46.3101452
  33.5624624  21.6429061  47.0034309  34.7527750  21.5925650  46.0693527
  26.4811973  18.3264224  46.3126080  27.3069992  18.0267995  45.9324723
  26.1306025  17.5571846  46.7615869  31.4493506  17.6790692  48.3823754
  30.8273515  17.0161397  48.0825981  32.1198373  17.7051824  47.6997401
  24.6820578  16.2450550  47.2715014  23.8452486  15.8172724  47.0899015
  24.6544223  16.4382993  48.2085805  31.5218033   6.1572480  57.9756260
  31.5706189   7.0334603  57.5934029  32.0640547   5.6149873  57.4027903
  42.0072879  16.7013603  57.2557397  41.2168423  16.6837742  56.7161896
  41.7706233  17.2401897  58.0106433  42.1270754  13.5506069  54.5690125
  42.1768759  13.3856077  55.5105648  42.0184677  12.6833328  54.1788006
  31.0107013  16.2294615  41.8582214  31.1595133  16.9130080  41.2048887
  31.8173456  16.2099705  42.3731670  39.4174516   9.5336997  55.8849432
  40.3184379   9.3943462  55.5933430  39.4922491   9.6991452  56.8247609
  33.7517322   6.9103852  54.7302618  32.8820631   7.2037418  54.4585207
  33.9876802   7.4944297  55.4509882  43.6288951  15.9703011  54.8132147
  43.3373759  16.3332991  55.6495608  43.0161082  15.2570019  54.6345479
  44.8284633  13.5355891  47.3334717  45.6631524  13.9745695  47.4972277
  44.9643762  13.0594544  46.5142963  41.8776139  11.0935626  53.2812205
  42.3530261  11.2863272  52.4731056  40.9541704  11.1494811  53.0355588
  28.7659646  12.2559793  42.8643283  28.5205688  11.3522123  43.0623493
  28.9355560  12.2576943  41.9222761  36.4556355   3.1283469  52.2468039
  36.9738299   3.8644496  51.9214527  36.1011488   3.4347462  53.0814798
  28.0355293   7.9888150  40.3629444  27.3424538   8.0632505  39.7069480
  27.7907045   7.2248494  40.8850961  34.5102418  18.7242746  39.3293962
  33.9376385  19.3432933  38.8764433  35.0835212  19.2742107  39.8633883
  40.5777808   7.9701386  51.5140510  41.5295231   8.0699483  51.5352734
  40.4081258   7.1779654  52.0238595  38.5992187   5.0556969  51.6999911
  38.0042120   5.3361982  51.0046400  38.3141884   5.5450870  52.4716652
  43.0565886  11.1907505  50.6282810  43.0242206  10.2523506  50.8142494
  43.6666509  11.2691542  49.8948635  34.8949217  10.0603558  36.6710014
  35.8408321   9.9309766  36.7398432  34.5163462   9.3218220  37.1479442
  43.2060374   7.9818549  50.6741093  42.6899423   7.1977005  50.4871022
  44.0900323   7.6537265  50.8387613  40.8671101   1.7259564  46.6336906
  40.6695922   1.4174653  47.5180238  41.4770807   2.4521203  46.7634836
  48.8742436  12.2523512  49.7688847  49.6045824  11.9908800  50.3296550
  48.2649381  11.5152234  49.8090915  46.9557733  10.3931375  50.3663298
  46.2290896  10.2587340  49.7579790  46.5405020  10.7008203  51.1720016
  34.7787909  14.1121304  58.1310671  35.6990919  14.2899903  58.3250717
  34.7437492  13.1677350  57.9790370  33.0792134   7.9853535  36.6064899
  32.1723589   7.6886647  36.6827613  33.3568115   7.6883353  35.7399185
  23.9970074   9.3059898  47.0563946  23.6772858   8.4525206  46.7638320
  23.4503502   9.5208476  47.8121913  27.7749982  12.0222339  50.7733452
  27.9935991  12.9539447  50.7921486  28.1875756  11.6630314  51.5588256
  34.6954199   2.5290424  42.7609141  33.8854928   2.1837509  43.1364387
  35.3838616   2.2197968  43.3496752  36.6244748   1.6068471  44.3833437
  37.1775786   2.0263925  45.0423460  36.8614834   0.6804219  44.4256393
  31.8490918   4.8440470  36.7476878  32.7110082   5.1695368  37.0072696
  32.0341263   4.0571966  36.2349944  23.8658334  12.9262810  49.0257067
  23.1721806  12.5116762  48.5127022  24.6131325  12.9683346  48.4290486
  40.0023555   3.7168996  43.8912101  39.4222224   4.3753800  43.5090154
  39.7359488   2.8946341  43.4799519  38.4527121   3.1174054  46.0933422
  38.9526900   3.2290589  45.2847741  39.0962729   2.8135107  46.7334230
  32.5109117  11.0252684  58.9801263  32.0276199  11.8253044  59.1865152
  32.5970056  11.0360629  58.0268707  25.7795077  12.8581063  46.9023082
  25.7565765  12.9568751  45.9504965  26.0895713  13.7046214  47.2240248
  28.4382455  14.9157218  51.0169697  29.3925708  14.8841161  50.9499628
  28.2394978  14.4547842  51.8319922  29.0281837  13.4858334  53.5840494
  29.8474726  13.9802413  53.6075331  29.3018644  12.5690303  53.5558062
  38.7848433   5.8769087  42.9468450  37.8974288   6.1618737  42.7288644
  39.2002422   5.7162850  42.0995727  42.1362969   5.9015608  46.6622789
  42.9123359   6.3912060  46.9347406  41.4111103   6.3273662  47.1194658
  44.5735528   6.6143227  47.7196730  45.1680018   6.3738963  47.0090038
  44.6462111   5.8950358  48.3470266  26.7932683  20.4576838  48.0339894
  26.6587151  19.6977239  47.4677892  26.3764746  21.1817738  47.5668683
  38.7589457  11.3923623  43.1618740  38.7024658  11.8492174  42.3226372
  39.3117799  10.6314307  42.9841583  42.5694263   7.1813355  43.9868859
  42.3131197   6.7809990  44.8177067  41.9447131   7.8957149  43.8618998
  46.8806600   9.9209428  46.4940151  46.3206158   9.9902617  47.2671713
  46.2750104   9.7450412  45.7739647  29.9501809  21.3546155  48.2458337
  29.8334193  22.2991587  48.1437027  29.1294255  21.0519716  48.6344136
  39.4924236  12.5828404  40.4571269  39.4373040  12.4172675  39.5159713
  38.8670291  13.2904437  40.6133459  24.2816751   7.8196468  54.2832691
  24.9275615   7.3095422  54.7719916  24.0733902   8.5565150  54.8576116
  36.8070143  14.8877316  59.7824832  37.6761303  15.0617968  59.4211467
  36.3276895  15.7071733  59.6600561  32.8020361   2.0836513  40.0356587
  32.7899031   3.0278353  40.1924858  33.6943783   1.9006658  39.7416049
  30.9756323  22.0074417  51.4614265  31.8783570  22.0398027  51.7780760
  30.7493693  21.0774868  51.4760601  32.7309925  20.7605403  48.1224344
  31.7805556  20.7607265  48.0088716  33.0342412  20.0138138  47.6060379
  48.4662619  26.5965942  49.1870106  49.1041029  26.4772689  48.4833447
  48.3483462  27.5446786  49.2458059  48.0203887  24.3217396  46.2623315
  48.8066977  23.9036819  45.9113732  48.2842592  25.2263488  46.4304963
  53.4212314  24.2592629  47.1656293  54.1537486  23.6891846  47.3994123
  52.6651670  23.8714229  47.6062799  50.9437735  17.9714203  51.6250902
  50.6121060  18.8409614  51.4012117  50.3483348  17.6550487  52.3044932
  47.4369254  30.1726749  51.0246814  47.1369977  31.0751788  50.9162622
  47.0920314  29.9058932  51.8767967  50.8366398  22.6909289  48.7044252
  49.9283275  22.6224698  48.4103013  50.7853994  23.1681234  49.5326077
  44.9107264  24.1098935  56.6479149  44.1340598  24.6692855  56.6382014
  45.5497827  24.5955718  57.1694019  52.7028045  20.8925727  50.4822126
  52.0602425  21.1858261  49.8361920  52.1982973  20.7778648  51.2875322
  48.6408976  29.0613528  54.8069277  49.0492332  28.6195939  54.0623910
  47.9186237  28.4866156  55.0603470  44.9940046  23.9986135  52.1802834
  45.8401241  24.4225549  52.3237483  44.9338684  23.3419760  52.8741397
  48.9637791  29.6214719  48.5621566  48.3346653  29.7860433  47.8597634
  48.5763453  30.0356329  49.3332530  52.8427022  30.5569157  45.9165930
  52.1578061  30.9368058  45.3662963  52.9270872  31.1664484  46.6497878
  48.1439491  21.6590504  53.8384008  47.9000423  22.4132564  53.3018284
  48.4199422  22.0375851  54.6731255  50.0977954  28.2029116  52.5161274
  50.3094849  28.8460876  51.8395655  50.0507702  27.3691433  52.0483204
  47.7004183  20.8146937  49.4197846  46.8388662  21.1128190  49.7114583
  47.7266618  21.0317336  48.4878878  41.9015000  24.0724036  57.0112426
  41.2713661  24.7540317  57.2447823  41.7951088  23.9607118  56.0665564
  51.2123782  31.0801071  50.6883631  52.0341226  30.6781259  50.4066313
  51.2086185  30.9769306  51.6399747  59.3029775  27.4239820  47.0368602
  58.5493483  26.8547218  46.8812607  59.4377316  27.3902484  47.9839237
  41.1795743  18.3744802  59.3737677  40.7862688  17.8211001  60.0485321
  41.9961883  18.6855381  59.7644195  44.0963704  19.7902681  56.9657934
  44.8373417  20.3909834  56.8862396  44.3281627  19.0480319  56.4075976
  46.3196879  32.9176789  56.8423664  45.8760734  32.1313167  56.5244568
  46.9814093  33.1055939  56.1767555  48.4178118  33.1979589  54.8705065
  48.3996593  34.0188470  54.3785334  49.3398038  33.0733664  55.0955206
  48.0420867  15.8183784  51.2422215  47.6985136  16.7085426  51.1661326
  48.4099829  15.6285442  50.3791800  45.5918260  20.6542096  44.8079889
  44.7359857  20.2648946  44.6285527  46.0045212  20.7334057  43.9479674
  47.1217407  18.1888439  49.2071448  46.6182203  18.1518574  48.3939254
  47.4148014  19.0981182  49.2668105  43.3660293  18.2727169  48.2137630
  44.2313290  18.0769978  47.8543520  43.4337802  18.0437521  49.1406987
  51.2196730  28.0358731  48.3414432  50.5620405  28.7257992  48.4294560
  52.0237130  28.4255163  48.6848418  50.0302189  26.3903104  46.3918374
  50.5434071  27.0233096  46.8940083  50.6803413  25.7904299  46.0261734
  43.2745280  17.3770626  44.3129066  42.6209692  17.0619643  43.6885681
  43.2325754  16.7546366  45.0388889  46.5083020  23.8652559  48.6376714
  45.5905581  24.0867506  48.4798402  46.9243164  23.9398870  47.7788421
  50.7963985  31.3709105  44.5197516  50.3426312  30.5300015  44.5762707
  50.1657952  32.0070504  44.8572296  49.7396905  22.3001091  45.7498184
  49.0019662  21.7878477  46.0808426  49.9923678  21.8601473  44.9381461
  49.8408532  15.0777343  46.3439953  50.1467409  14.2174707  46.0565868
  50.5661137  15.6694963  46.1438947  42.0521972  23.9908196  44.6106523
  41.2389837  24.2902367  45.0171715  42.5480966  23.5963885  45.3281005
  47.6496184  24.4550021  53.4421417  48.0045571  24.6821494  54.3015882
  48.2968315  24.7868397  52.8198672  53.3793921  27.5768456  44.1470746
  53.2411819  27.7670052  43.2191935  53.0230139  28.3387839  44.6038797
  41.5436047  21.5626552  50.2267758  42.1835426  21.4215311  49.5290721
  40.7113577  21.2761065  49.8506360  53.4063300  29.6444983  49.1582017
  53.8399807  29.5520273  50.0065071  54.1194881  29.6202484  48.5202033
  47.1391195  33.2447078  50.6915118  47.1928217  33.8138014  51.4592834
  46.2705976  33.4148963  50.3269155  54.2678850  29.6868684  51.6914903
  54.4614740  30.5914495  51.9374178  54.1679468  29.2276103  52.5253488
  45.9215160  19.5726575  54.1905230  45.2743076  20.2716524  54.0969706
  46.6916176  20.0062719  54.5581478  49.3293958  29.8375427  57.2655783
  49.1779465  29.6085979  56.3485867  49.3198638  30.7946028  57.2787128
  51.0386165  32.8694549  55.3432265  50.9798711  32.1853770  54.6762848
  51.4405683  33.6113539  54.8912891  41.7628320  22.9192414  54.2421325
  41.2265677  22.4683152  54.8942922  41.1745029  23.0538323  53.4991790
  51.0403572  30.8334133  53.5746245  50.1530351  30.4960055  53.6972644
  51.6102123  30.1017165  53.8115010  32.6932719  27.1658225  46.8989296
  33.3803759  26.8519955  46.3110312  32.5380848  28.0699590  46.6256548
  47.6691155  20.5401985  46.6944515  48.1659855  19.7871948  46.3745585
  46.8978137  20.5766302  46.1287724  55.5220913  26.2442351  48.3362806
  55.5110789  27.1267066  47.9656740  54.6538292  25.8913902  48.1417344
  47.0303409  35.3922420  52.6965647  47.7431381  36.0269885  52.6241548
  46.5393438  35.4886286  51.8805649  44.2526124  22.6819368  46.4216200
  43.8823912  22.1290409  47.1097105  44.7485217  22.0777502  45.8691200
  52.1393487  25.1390992  44.8032973  52.6053940  25.9718983  44.7293275
  52.5900988  24.6735973  45.5078231  50.1110150  17.5071579  48.8423874
  49.1973230  17.7375806  49.0106081  50.5403252  17.5910023  49.6937906
  49.8816609  25.6961471  51.3423768  49.2288059  25.9437378  50.6876221
  50.2596989  24.8825609  51.0086245  45.9304182  26.4381282  57.8289805
  45.2544819  26.3375411  58.4992180  46.7531816  26.2820495  58.2925802
  32.2700696  25.2458818  49.1706763  32.3084795  24.7122409  49.9643881
  31.7640988  24.7194024  48.5517741  44.6726965  37.7448209  52.0647421
  45.2245273  37.9079831  52.8296506  45.0133158  38.3352647  51.3927446
  39.6491458  20.0923359  52.6669306  39.7132784  20.9538190  52.2546703
  39.5858578  19.4797361  51.9341664  39.1243730  22.1646491  56.3142340
  39.7515769  21.7823569  56.9279864  38.2671649  21.9460693  56.6798032
  49.5237839  32.5709467  57.9196075  50.0677743  33.1839425  57.4251030
  48.9424684  33.1289045  58.4363088  47.8095352  35.6930185  49.0511103
  47.6846491  34.8919925  48.5422049  48.4674443  36.1876378  48.5625073
  49.8730260  33.4939205  50.6790653  48.9260596  33.3744556  50.6068980
  50.2213033  32.6061703  50.7616915  42.2329834  19.3833344  54.5028895
  42.7564235  19.6295640  55.2655204  42.0142167  20.2153378  54.0832032
  50.4810815  34.1120480  47.9659878  51.4057363  33.9063341  47.8284329
  50.3126119  33.8636881  48.8749220  43.4382379  20.3247039  52.1878566
  43.0979199  19.5254852  52.5899246  42.7321385  20.6248750  51.6155399
  44.0898851  17.4096351  50.6405889  44.9124920  16.9356829  50.5184779
  44.3336914  18.1886835  51.1404575  43.4733812  21.0918020  48.4978757
  43.4595381  20.1959113  48.1611055  44.1906240  21.0988684  49.1317043
  45.3259943  21.5255360  50.5431884  45.0677721  22.4472431  50.5416215
  44.7944983  21.1285795  51.2332348  45.7461899  17.6587311  46.9033047
  45.7683595  17.7226644  45.9485026  46.1629958  16.8191819  47.0973553
  56.1245523  27.3942570  44.9412269  56.5676669  26.6449895  44.5431393
  55.2472033  27.3852706  44.5586001  44.8192776  35.3106691  54.0796075
  45.1279902  35.0655837  54.9518775  45.6168258  35.5153329  53.5914946
  44.8413388  37.4644600  46.3101452  44.4018378  36.9720979  47.0034309
  45.5921505  36.9217568  46.0693527  37.3205727  33.6556141  46.3126080
  38.1463747  33.3559913  45.9324723  36.9699779  32.8863764  46.7615869
  35.5214332  31.5742468  47.2715014  34.6846240  31.1464642  47.0899015
  35.4937977  31.7674911  48.2085805  42.3611788  21.4864397  57.9756260
  42.4099943  22.3626520  57.5934029  42.9034302  20.9441791  57.4027903
  52.8466633  32.0305521  57.2557397  52.0562177  32.0129660  56.7161896
  52.6099988  32.5693814  58.0106433  52.9664508  28.8797987  54.5690125
  53.0162513  28.7147995  55.5105648  52.8578432  28.0125246  54.1788006
  50.2568271  24.8628915  55.8849432  51.1578134  24.7235380  55.5933430
  50.3316245  25.0283370  56.8247609  44.5911076  22.2395770  54.7302618
  43.7214386  22.5329336  54.4585207  44.8270556  22.8236215  55.4509882
  54.4682705  31.2994929  54.8132147  54.1767514  31.6624909  55.6495608
  53.8554836  30.5861937  54.6345479  55.6678388  28.8647808  47.3334717
  56.5025279  29.3037612  47.4972277  55.8037516  28.3886462  46.5142963
  52.7169893  26.4227543  53.2812205  53.1924015  26.6155190  52.4731056
  51.7935459  26.4786729  53.0355588  47.2950110  18.4575387  52.2468039
  47.8132054  19.1936414  51.9214527  46.9405243  18.7639380  53.0814798
  47.5462704  14.8775669  47.7668935  47.8264458  14.2098858  48.3929362
  48.3313311  15.0704765  47.2543599  51.4171562  23.2993303  51.5140510
  52.3688985  23.3991401  51.5352734  51.2475013  22.5071572  52.0238595
  49.4385942  20.3848887  51.6999911  48.8435874  20.6653899  51.0046400
  49.1535639  20.8742787  52.4716652  53.8959640  26.5199423  50.6282810
  53.8635960  25.5815424  50.8142494  54.5060264  26.5983460  49.8948635
  54.0454129  23.3110466  50.6741093  53.5293177  22.5268923  50.4871022
  54.9294077  22.9829183  50.8387613  51.7064856  17.0551482  46.6336906
  51.5089677  16.7466570  47.5180238  52.3164561  17.7813121  46.7634836
  59.7136190  27.5815430  49.7688847  60.4439579  27.3200718  50.3296550
  59.1043136  26.8444152  49.8090915  57.7951487  25.7223292  50.3663298
  57.0684651  25.5879257  49.7579790  57.3798774  26.0300121  51.1720016
  45.6181664  29.4413222  58.1310671  46.5384673  29.6191821  58.3250717
  45.5831247  28.4969267  57.9790370  34.8363829  24.6351816  47.0563946
  34.5166613  23.7817124  46.7638320  34.2897257  24.8500394  47.8121913
  45.5347954  17.8582342  42.7609141  44.7248682  17.5129427  43.1364387
  46.2232371  17.5489886  43.3496752  47.4638502  16.9360389  44.3833437
  48.0169541  17.3555842  45.0423460  47.7008589  16.0096137  44.4256393
  43.4871601  22.9247463  60.1636201  43.3868328  23.8741819  60.0948292
  43.2693144  22.5965701  59.2912271  34.7052089  28.2554727  49.0257067
  34.0115560  27.8408680  48.5127022  35.4525080  28.2975264  48.4290486
  50.8417309  19.0460914  43.8912101  50.2615978  19.7045718  43.5090154
  50.5753242  18.2238259  43.4799519  49.2920876  18.4465972  46.0933422
  49.7920654  18.5582506  45.2847741  49.9356484  18.1427025  46.7334230
  43.3502872  26.3544601  58.9801263  42.8669953  27.1544961  59.1865152
  43.4363811  26.3652546  58.0268707  36.6188831  28.1872981  46.9023082
  36.5959519  28.2860668  45.9504965  36.9289468  29.0338132  47.2240248
  52.9756724  21.2307525  46.6622789  53.7517114  21.7203978  46.9347406
  52.2504858  21.6565580  47.1194658  55.4129282  21.9435145  47.7196730
  56.0073773  21.7030881  47.0090038  55.4855866  21.2242275  48.3470266
  53.4088017  22.5105272  43.9868859  53.1524951  22.1101908  44.8177067
  52.7840885  23.2249066  43.8618998  57.7200355  25.2501345  46.4940151
  57.1599913  25.3194535  47.2671713  57.1143858  25.0742330  45.7739647
  35.1210505  23.1488386  54.2832691  35.7669369  22.6387340  54.7719916
  34.9127657  23.8857068  54.8576116  47.6463898  30.2169233  59.7824832
  48.5155057  30.3909886  59.4211467  47.1670649  31.0363650  59.6600561
  41.8150078  37.3366334  51.4614265  42.7177325  37.3689945  51.7780760
  41.5887448  36.4066785  51.4760601  47.4566235  14.0071207  44.2902524
  46.6898631  13.4529694  44.4359207  47.8676940  14.0793076  45.1516676
  39.4607996  20.2956003  58.3807705  40.3239458  19.9392808  58.5911030
  38.8873407  19.9569898  59.0683110  59.3056373  41.9257859  49.1870106
  59.9434783  41.8064607  48.4833447  59.1877216  42.8738703  49.2458059
  56.1146080  41.8785288  49.1231631  55.7764591  41.7626352  48.2352166
  56.9835848  41.4776453  49.1032637  51.9732895  43.7320764  45.1128522
  51.4097760  43.6410701  44.3444810  51.8585290  42.9120668  45.5931015
  56.5965863  43.0320139  55.0817837  56.5854503  42.6372938  54.2098340
  56.7586502  42.2986212  55.6751608  49.5197327  45.2271956  47.9512743
  50.3118619  44.8862780  47.5359042  49.7593977  45.3366931  48.8714896
  57.5532454  47.3991732  40.4242987  56.9020434  47.9845812  40.0377001
  58.3476817  47.9297927  40.4838024  51.4788081  44.4880869  40.8230121
  52.2518957  43.9409856  40.6842997  51.8313480  45.3525118  41.0344583
  53.3173124  45.8157251  54.0297021  53.0262990  46.7202882  53.9143687
  53.9530108  45.8573779  54.7441090  54.2429331  43.1934100  50.6198380
  54.8392903  42.9690122  49.9055343  54.3004302  42.4518845  51.2223828
  53.8154359  40.6473535  38.4548571  54.0679880  40.1255056  37.6932034
  52.8778918  40.4839680  38.5575255  58.8597642  39.6509313  46.2623315
  59.6460731  39.2328736  45.9113732  59.1236346  40.5555405  46.4304963
  59.0307719  45.0882164  40.9611971  58.3953552  45.1616790  41.6732876
  58.7005126  45.6775762  40.2831051  64.2606069  39.5884546  47.1656293
  64.9931241  39.0183763  47.3994123  63.5045425  39.2006147  47.6062799
  53.5350648  42.5501641  40.6572946  53.4186906  41.8746544  41.3254031
  53.6452908  42.0634015  39.8405099  55.8782189  42.0111788  44.3619635
  55.5140396  41.4842409  45.0732557  56.7349305  41.6210257  44.1886121
  61.7831489  33.3006121  51.6250902  61.4514814  34.1701532  51.4012117
  61.1877103  32.9842405  52.3044932  55.5187676  37.0401688  39.3580984
  55.6862078  37.9081924  39.7251455  55.3284845  37.2028969  38.4342273
  58.2763009  45.5018667  51.0246814  57.9763732  46.4043705  50.9162622
  57.9314068  45.2350850  51.8767967  51.7275490  41.9532463  47.0583519
  50.8025987  41.8208678  47.2661211  51.9759904  42.7326683  47.5553461
  61.6760153  38.0201207  48.7044252  60.7677030  37.9516615  48.4103013
  61.6247748  38.4973152  49.5326077  55.4976897  39.4959345  40.3427651
  55.3776522  39.9416396  41.1813131  54.8029485  39.8444663  39.7841189
  49.0884301  41.5965737  47.8927308  49.2176683  41.8500216  48.8066720
  48.4081753  42.1893445  47.5731963  53.2583789  52.2662987  43.9917782
  53.1807818  53.2170812  44.0706263  52.6545432  51.9208859  44.6492708
  55.7501018  39.4390852  56.6479149  54.9734352  39.9984772  56.6382014
  56.3891581  39.9247635  57.1694019  63.5421799  36.2217645  50.4822126
  62.8996179  36.5150178  49.8361920  63.0376728  36.1070565  51.2875322
  61.1961963  39.9680818  41.1707985  62.1079819  40.2008205  40.9955682
  60.6871610  40.5517863  40.6083063  54.0047391  42.2476306  56.2097116
  54.7462075  42.7861350  55.9331940  53.2984376  42.8742594  56.3668668
  59.4802730  44.3905446  54.8069277  59.8886086  43.9487857  54.0623910
  58.7579992  43.8158074  55.0603470  55.8333800  39.3278053  52.1802834
  56.6794996  39.7517466  52.3237483  55.7732438  38.6711677  52.8741397
  59.8031545  44.9506637  48.5621566  59.1740407  45.1152351  47.8597634
  59.4157207  45.3648246  49.3332530  63.6820777  45.8861075  45.9165930
  62.9971815  46.2659976  45.3662963  63.7664626  46.4956401  46.6497878
  58.9833246  36.9882421  53.8384008  58.7394178  37.7424482  53.3018284
  59.2593176  37.3667769  54.6731255  60.9371708  43.5321034  52.5161274
  61.1488604  44.1752794  51.8395655  60.8901457  42.6983350  52.0483204
  58.5397937  36.1438854  49.4197846  57.6782416  36.4420108  49.7114583
  58.5660372  36.3609253  48.4878878  55.3559507  44.6881045  45.8271651
  55.8197852  44.9668748  45.0376274  55.0916305  43.7864489  45.6444742
  52.2483588  44.2352526  48.7651415  52.8184945  44.6639795  48.1268899
  52.8391700  43.9535111  49.4635600  54.2928393  40.8104197  42.6361217
  54.9952436  41.2625241  43.1035143  53.9609021  40.1688016  43.2641110
  52.7408754  39.4015954  57.0112426  52.1107415  40.0832235  57.2447823
  52.6344842  39.2899035  56.0665564  48.0353727  39.0687750  47.9378350
  47.2452781  39.3245278  47.4618461  48.5264974  39.8836088  48.0430391
  62.0517536  46.4092989  50.6883631  62.8734980  46.0073176  50.4066313
  62.0479939  46.3061223  51.6399747  49.9868472  39.4332329  44.8961827
  49.1899636  39.5451023  45.4145322  49.7594064  39.7718981  44.0302717
  55.8174140  45.9577032  52.8444341  55.8818572  46.4197440  53.6802513
  55.1085064  45.3274397  52.9726651  46.3191430  39.3218240  50.3693341
  46.5699468  40.2065250  50.6350917  46.8550978  39.1422842  49.5968433
  55.5322158  47.6245140  42.7123322  55.3967832  48.4696676  43.1408170
  56.0731970  47.8264418  41.9489256  52.0189497  33.7036720  59.3737677
  51.6256443  33.1502918  60.0485321  52.8355638  34.0147298  59.7644195
  48.9851555  45.1420578  43.2851247  49.4976076  45.9363828  43.4356812
  49.6374268  44.4446868  43.2184848  50.7946440  48.2586334  45.3674000
  50.9713068  49.1804299  45.1794984  51.5903273  47.9444753  45.7968380
  54.9357458  35.1194599  56.9657934  55.6767172  35.7201752  56.8862396
  55.1675381  34.3772237  56.4075976  50.0798796  40.3050966  55.2436163
  49.9652311  39.4036223  55.5443262  49.2243314  40.5514663  54.8920980
  57.1590634  48.2468706  56.8423664  56.7154488  47.4605085  56.5244568
  57.8207848  48.4347857  56.1767555  51.9177755  49.7764508  51.3684342
  52.4685180  49.6481571  50.5961336  51.0789231  50.0759397  51.0179235
  59.2571872  48.5271506  54.8705065  59.2390347  49.3480387  54.3785334
  60.1791792  48.4025582  55.0955206  55.7144926  46.0415636  55.7128573
  56.2473263  45.2803924  55.4827881  55.1859007  45.7489288  56.4552728
  58.8814621  31.1475702  51.2422215  58.5378891  32.0377343  51.1661326
  59.2493584  30.9577359  50.3791800  46.9500472  43.4709232  44.0610817
  47.7875694  43.8806241  43.8444525  47.1278739  42.5308674  44.0311011
  58.8464904  41.1384313  39.7494650  58.3311527  41.9088918  39.9883038
  58.5742212  40.4649449  40.3727712  56.4312015  35.9834014  44.8079889
  55.5753611  35.5940864  44.6285527  56.8438967  36.0625974  43.9479674
  57.9611162  33.5180357  49.2071448  57.4575957  33.4810492  48.3939254
  58.2541768  34.4273100  49.2668105  54.2054047  33.6019087  48.2137630
  55.0707044  33.4061895  47.8543520  54.2731556  33.3729438  49.1406987
  63.8199178  43.8916668  41.6847824  63.0428621  43.5527827  41.2402986
  64.4990659  43.8969291  41.0102789  58.6351207  39.0111405  41.5754432
  58.3301343  39.3257554  42.4264575  59.5881649  39.0892825  41.6181765
  57.0797639  45.1701628  43.2247386  56.5519000  44.4354388  42.9120623
  56.5785142  45.9476305  42.9787354  62.0590485  43.3650649  48.3414432
  61.4014159  44.0549910  48.4294560  62.8630884  43.7547081  48.6848418
  51.8116366  35.8321295  45.5853997  52.3860118  35.6096476  44.8527190
  52.3987349  35.9009989  46.3382598  60.8695944  41.7195021  46.3918374
  61.3827825  42.3525013  46.8940083  61.5197168  41.1196217  46.0261734
  54.1139034  32.7062543  44.3129066  53.4603447  32.3911561  43.6885681
  54.0719508  32.0838284  45.0388889  55.2250239  42.9881839  36.2282359
  54.3177301  42.7571092  36.4273508  55.7221271  42.1919458  36.4156340
  58.1318318  51.6979346  39.1479045  57.4580017  52.0011042  39.7564003
  58.5184140  52.5008426  38.7984502  57.3476775  39.1944477  48.6376714
  56.4299336  39.4159424  48.4798402  57.7636918  39.2690787  47.7788421
  58.1311822  40.5935893  43.7679394  58.8783641  41.1057290  43.4586516
  58.4003412  40.2719945  44.6283788  56.4038472  43.0894433  40.7506349
  55.4949692  42.8053466  40.8478818  56.4333556  43.5093512  39.8909655
  61.6357740  46.7001023  44.5197516  61.1820067  45.8591933  44.5762707
  61.0051707  47.3362421  44.8572296  60.5790659  37.6293009  45.7498184
  59.8413416  37.1170395  46.0808426  60.8317433  37.1893391  44.9381461
  60.0790679  48.5377520  45.4547334  60.3713654  49.0982577  44.7359700
  60.5889300  48.8306081  46.2100493  60.6802287  30.4069261  46.3439953
  60.9861164  29.5466624  46.0565868  61.4054892  30.9986881  46.1438947
  46.9726643  40.8099948  44.7321551  46.7751043  40.2169308  44.0072617
  46.4173307  40.5052158  45.4497490  54.9523367  40.7023054  46.8516144
  55.0071976  39.7496890  46.7758621  54.1414569  40.8582493  47.3357442
  56.1014560  44.6303177  38.0894427  55.6633990  43.9139036  37.6300065
  56.8425001  44.8579292  37.5279519  52.8915726  39.3200114  44.6106523
  52.0783592  39.6194284  45.0171715  53.3874721  38.9255803  45.3281005
  55.0424304  49.3157871  46.5440788  55.0000483  49.5418717  45.6149320
  55.9587003  49.0821245  46.6926589  58.4889938  39.7841938  53.4421417
  58.8439326  40.0113411  54.3015882  59.1362069  40.1160315  52.8198672
  64.2187675  42.9060374  44.1470746  64.0805574  43.0961970  43.2191935
  63.8623894  43.6679757  44.6038797  52.3829801  36.8918469  50.2267758
  53.0229181  36.7507228  49.5290721  51.5507332  36.6052983  49.8506360
  64.2457055  44.9736901  49.1582017  64.6793561  44.8812190  50.0065071
  64.9588635  44.9494402  48.5202033  53.1590105  46.1920900  46.3402750
  53.9530704  45.6971220  46.1385325  52.4481797  45.6638763  45.9770456
  57.9784950  48.5738995  50.6915118  58.0321972  49.1429932  51.4592834
  57.1099731  48.7440880  50.3269155  49.4672869  40.3363981  42.4162503
  48.5370457  40.2748437  42.6332465  49.5630341  39.8139934  41.6199144
  50.8583343  38.2756551  52.1739569  51.5306396  38.0673914  51.5252218
  50.0313129  38.0778637  51.7344801  65.1072604  45.0160602  51.6914903
  65.3008494  45.9206412  51.9374178  65.0073222  44.5568021  52.5253488
  56.7608915  34.9018492  54.1905230  56.1136830  35.6008442  54.0969706
  57.5309930  35.3354636  54.5581478  60.1687713  45.1667345  57.2655783
  60.0173219  44.9377896  56.3485867  60.1592392  46.1237946  57.2787128
  56.9373049  42.7399257  52.2502050  57.8665109  42.8910417  52.0771017
  56.5164079  42.8283278  51.3950696  55.7361381  46.7649922  50.0200587
  55.5972467  46.3968706  50.8926525  54.9475977  47.2797561  49.8484545
  56.3309533  51.8659018  41.3626124  56.5061289  51.3947061  42.1771747
  55.6442321  52.4924784  41.5907385  57.2866596  46.1431524  47.4089425
  56.9516429  46.1032294  48.3047075  56.7870542  45.4776240  46.9359835
  51.2610840  41.5499154  52.9342006  51.1230638  40.8179393  53.5353545
  52.1715764  41.4608055  52.6526194  60.2225788  43.4887559  37.6826485
  59.6054959  42.7634387  37.5859537  59.7542276  44.2496919  37.3393559
  53.8893141  41.2619114  52.4225686  54.5992759  40.6212306  52.3812304
  53.8462449  41.5132009  53.3451867  61.8779920  48.1986467  55.3432265
  61.8192466  47.5145687  54.6762848  62.2799438  48.9405457  54.8912891
  52.6022075  38.2484332  54.2421325  52.0659432  37.7975070  54.8942922
  52.0138783  38.3830240  53.4991790  50.8970618  55.0148381  48.1365984
  51.1367217  55.6466905  48.8145003  50.0539815  54.6636421  48.4231343
  61.8797327  46.1626051  53.5746245  60.9924106  45.8251973  53.6972644
  62.4495878  45.4309082  53.8115010  43.5326474  42.4950143  46.8989296
  44.2197514  42.1811873  46.3110312  43.3774603  43.3991507  46.6256548
  48.3361196  37.3840339  51.3274320  48.2519385  36.7766009  50.5924730
  47.5143902  37.8749358  51.3283816  55.4098480  50.8227503  50.5407488
  55.3368652  51.6282475  51.0526793  54.9675873  51.0219469  49.7155509
  55.1988260  50.0599273  44.0510310  54.4155782  50.6020954  44.1448534
  55.8981005  50.5773253  44.4504551  58.5084910  35.8693903  46.6944515
  59.0053609  35.1163865  46.3745585  57.7371891  35.9058220  46.1287724
  66.3614667  41.5734268  48.3362806  66.3504544  42.4558984  47.9656740
  65.4932047  41.2205819  48.1417344  57.8697164  50.7214337  52.6965647
  58.5825136  51.3561802  52.6241548  57.3787192  50.8178203  51.8805649
  59.5914691  44.6265590  44.2682938  58.6570969  44.7467053  44.0987643
  59.7691359  43.7238057  44.0042948  55.0919879  38.0111286  46.4216200
  54.7217666  37.4582326  47.1097105  55.5878971  37.4069419  45.8691200
  62.9787242  40.4682909  44.8032973  63.4447694  41.3010901  44.7293275
  63.4294742  40.0027891  45.5078231  52.9209077  48.4708781  53.5171218
  53.6218537  49.1045264  53.6700612  52.4504192  48.8123512  52.7566857
  61.0463473  46.8126731  41.8019125  61.3223317  46.6983325  42.7112999
  60.1767972  46.4144215  41.7631298  60.9503905  32.8363496  48.8423874
  60.0366985  33.0667723  49.0106081  61.3797006  32.9201940  49.6937906
  60.7210363  41.0253388  51.3423768  60.0681813  41.2729296  50.6876221
  61.0990743  40.2117526  51.0086245  57.6817537  51.0613081  45.4451938
  57.8639932  50.2434737  45.9079690  58.5050523  51.2780774  45.0076828
  58.0159703  49.9881267  42.7066987  58.5447469  49.4773721  42.0937149
  58.2787922  49.6723797  43.5712520  56.7697936  41.7673199  57.8289805
  56.0938573  41.6667329  58.4992180  57.5925570  41.6112413  58.2925802
  48.5176795  48.0045136  50.4502320  49.1030232  47.2588824  50.5830224
  48.3201634  48.3149093  51.3338984  51.3715451  51.0396383  45.4664763
  50.7025826  51.5242511  44.9828803  51.2328320  51.2865604  46.3808141
  43.1094450  40.5750736  49.1706763  43.1478550  40.0414327  49.9643881
  42.6034743  40.0485942  48.5517741  55.5120719  53.0740127  52.0647421
  56.0639027  53.2371748  52.8296506  55.8526913  53.6644565  51.3927446
  50.4885212  35.4215277  52.6669306  50.5526539  36.2830108  52.2546703
  50.4252333  34.8089278  51.9341664  49.9637485  37.4938409  56.3142340
  50.5909524  37.1115486  56.9279864  49.1065404  37.2752611  56.6798032
  46.7403028  39.3014838  42.2460695  47.0356469  38.3925517  42.1927748
  45.8391063  39.2802578  41.9241697  58.6489106  51.0222102  49.0511103
  58.5240246  50.2211842  48.5422049  59.3068198  51.5168296  48.5625073
  50.2697275  37.3770835  48.2288243  49.5483860  37.9906803  48.0895717
  51.0590530  37.9128600  48.1504889  60.7124015  48.8231122  50.6790653
  59.7654350  48.7036474  50.6068980  61.0606788  47.9353620  50.7616915
  53.0723588  34.7125261  54.5028895  53.5957990  34.9587558  55.2655204
  52.8535921  35.5445296  54.0832032  57.7170448  48.6183839  46.8795005
  57.5695411  47.6900546  47.0602575  58.5423942  48.6403929  46.3952081
  61.3204570  49.4412397  47.9659878  62.2451117  49.2355259  47.8284329
  61.1519873  49.1928799  48.8749220  54.2776133  35.6538956  52.1878566
  53.9372954  34.8546770  52.5899246  53.5715139  35.9540667  51.6155399
  54.9292605  32.7388269  50.6405889  55.7518674  32.2648747  50.5184779
  55.1730669  33.5178753  51.1404575  53.5700840  35.7676527  40.9368790
  54.2909202  36.1457780  40.4332507  52.9466144  36.4865404  41.0403768
  57.7131962  36.4721676  41.8727123  57.9295577  37.3546314  41.5715951
  57.2326030  36.0807890  41.1432765  52.4531184  39.4307390  48.4497867
  52.3075765  39.7447693  49.3422149  51.9756387  40.0492290  47.8968766
  54.3127567  36.4209938  48.4978757  54.2989135  35.5251031  48.1611055
  55.0299995  36.4280601  49.1317043  56.1653697  36.8547278  50.5431884
  55.9071475  37.7764348  50.5416215  55.6338738  36.4577712  51.2332348
  61.1099886  49.9598065  43.3221970  61.2836764  49.3944487  42.5695822
  61.6028777  50.7598960  43.1401460  46.9276846  41.9712734  51.3885528
  46.3830314  42.7472542  51.5205803  47.8056196  42.3183538  51.2304650
  53.7164463  35.3024318  43.7666327  53.8380374  34.3740964  43.9657214
  53.4266505  35.3163004  42.8544642  56.5855653  32.9879228  46.9033047
  56.6077350  33.0518561  45.9485026  57.0023712  32.1483737  47.0973553
  66.9639277  42.7234488  44.9412269  67.4070423  41.9741813  44.5431393
  66.0865788  42.7144624  44.5586001  62.0975059  49.2764829  40.4218868
  62.7925963  49.8971522  40.6406183  62.4398209  48.4260180  40.6971246
  47.7142868  41.0982630  54.2815685  46.9724604  41.2465266  54.8680316
  47.3935612  41.3590896  53.4182435  63.9966482  46.7264535  41.9506199
  64.5217806  47.0651808  41.2255519  63.9088834  45.7911550  41.7669333
  55.6586530  50.6398608  54.0796075  55.9673657  50.3947755  54.9518775
  56.4562012  50.8445247  53.5914946  55.6807143  52.7936518  46.3101452
  55.2412133  52.3012897  47.0034309  56.4315259  52.2509486  46.0693527
  48.1599481  48.9848059  46.3126080  48.9857501  48.6851831  45.9324723
  47.8093533  48.2155681  46.7615869  53.1281015  48.3374527  48.3823754
  52.5061024  47.6745232  48.0825981  53.7985882  48.3635659  47.6997401
  46.3608087  46.9034385  47.2715014  45.5239995  46.4756560  47.0899015
  46.3331732  47.0966829  48.2085805  53.2005542  36.8156315  57.9756260
  53.2493698  37.6918438  57.5934029  53.7428056  36.2733708  57.4027903
  63.8058263  44.2089905  54.5690125  63.8556268  44.0439912  55.5105648
  63.6972186  43.3417164  54.1788006  52.6894522  46.8878450  41.8582214
  52.8382642  47.5713915  41.2048887  53.4960965  46.8683541  42.3731670
  61.0962025  40.1920833  55.8849432  61.9971888  40.0527298  55.5933430
  61.1710000  40.3575288  56.8247609  55.4304831  37.5687688  54.7302618
  54.5608140  37.8621254  54.4585207  55.6664311  38.1528133  55.4509882
  65.3076460  46.6286846  54.8132147  65.0161268  46.9916827  55.6495608
  64.6948591  45.9153855  54.6345479  66.5072142  44.1939726  47.3334717
  67.3419033  44.6329530  47.4972277  66.6431271  43.7178379  46.5142963
  63.5563648  41.7519461  53.2812205  64.0317770  41.9447107  52.4731056
  62.6329213  41.8078647  53.0355588  50.4447155  42.9143628  42.8643283
  50.1993196  42.0105958  43.0623493  50.6143069  42.9160779  41.9222761
  58.1343864  33.7867304  52.2468039  58.6525808  34.5228331  51.9214527
  57.7798997  34.0931298  53.0814798  58.3856459  30.2067587  47.7668935
  58.6658212  29.5390776  48.3929362  59.1707066  30.3996683  47.2543599
  56.1889927  49.3826581  39.3293962  55.6163894  50.0016768  38.8764433
  56.7622721  49.9325943  39.8633883  62.2565317  38.6285221  51.5140510
  63.2082740  38.7283319  51.5352734  62.0868767  37.8363490  52.0238595
  60.2779696  35.7140804  51.6999911  59.6829629  35.9945817  51.0046400
  59.9929393  36.2034705  52.4716652  59.4087187  49.6663731  40.4602544
  60.3417860  49.6009293  40.6635419  59.3210400  50.5019998  40.0017076
  62.0375204  48.9829601  37.4206491  61.9588835  48.6489465  38.3142249
  62.8584870  49.4751369  37.4197964  64.7353395  41.8491341  50.6282810
  64.7029715  40.9107341  50.8142494  65.3454018  41.9275377  49.8948635
  56.5736726  40.7187394  36.6710014  57.5195830  40.5893602  36.7398432
  56.1950971  39.9802056  37.1479442  64.8847883  38.6402384  50.6741093
  64.3686932  37.8560841  50.4871022  65.7687832  38.3121101  50.8387613
  62.5458610  32.3843400  46.6336906  62.3483431  32.0758488  47.5180238
  63.1558316  33.1105039  46.7634836  68.6345242  41.0515210  50.3663298
  67.9078405  40.9171175  49.7579790  68.2192529  41.3592039  51.1720016
  56.4575418  44.7705140  58.1310671  57.3778428  44.9483739  58.3250717
  56.4225001  43.8261185  57.9790370  54.7579643  38.6437370  36.6064899
  53.8511098  38.3470483  36.6827613  55.0355624  38.3467188  35.7399185
  45.6757583  39.9643733  47.0563946  45.3560367  39.1109042  46.7638320
  45.1291011  40.1792312  47.8121913  49.4537491  42.6806174  50.7733452
  49.6723500  43.6123282  50.7921486  49.8663264  42.3214149  51.5588256
  56.3741708  33.1874260  42.7609141  55.5642437  32.8421345  43.1364387
  57.0626125  32.8781804  43.3496752  58.3032257  32.2652307  44.3833437
  58.8563295  32.6847760  45.0423460  58.5402343  31.3388055  44.4256393
  54.3265356  38.2539380  60.1636201  54.2262083  39.2033737  60.0948292
  54.1086898  37.9257619  59.2912271  45.5445843  43.5846645  49.0257067
  44.8509315  43.1700598  48.5127022  46.2918834  43.6267181  48.4290486
  61.6811064  34.3752832  43.8912101  61.1009733  35.0337636  43.5090154
  61.4146997  33.5530176  43.4799519  60.1314630  33.7757889  46.0933422
  60.6314409  33.8874424  45.2847741  60.7750238  33.4718942  46.7334230
  54.1896626  41.6836519  58.9801263  53.7063708  42.4836879  59.1865152
  54.2757565  41.6944464  58.0268707  47.4582586  43.5164899  46.9023082
  47.4353274  43.6152586  45.9504965  47.7683222  44.3630050  47.2240248
  50.1169964  45.5741054  51.0169697  51.0713217  45.5424996  50.9499628
  49.9182487  45.1131678  51.8319922  50.7069346  44.1442170  53.5840494
  51.5262235  44.6386248  53.6075331  50.9806153  43.2274138  53.5558062
  60.4635942  36.5352922  42.9468450  59.5761797  36.8202573  42.7288644
  60.8789931  36.3746685  42.0995727  63.8150478  36.5599443  46.6622789
  64.5910868  37.0495896  46.9347406  63.0898612  36.9857497  47.1194658
  66.2523037  37.2727062  47.7196730  66.8467527  37.0322798  47.0090038
  66.3249620  36.5534193  48.3470266  48.4720192  51.1160673  48.0339894
  48.3374660  50.3561074  47.4677892  48.0552255  51.8401573  47.5668683
  59.6079155  46.2997597  37.0416470  60.3115005  46.5047599  37.6574125
  58.8841804  46.8674359  37.3065553  60.4376966  42.0507458  43.1618740
  60.3812167  42.5076009  42.3226372  60.9905308  41.2898143  42.9841583
  64.2481772  37.8397190  43.9868859  63.9918706  37.4393826  44.8177067
  63.6234640  38.5540984  43.8618998  68.5594109  40.5793263  46.4940151
  67.9993667  40.6486452  47.2671713  67.9537613  40.4034248  45.7739647
  51.6289318  52.0129990  48.2458337  51.5121702  52.9575423  48.1437027
  50.8081764  51.7103552  48.6344136  61.5165853  46.7380126  39.0914930
  62.3511457  46.3061324  38.9092405  61.3550196  46.5662140  40.0191824
  61.1711745  43.2412239  40.4571269  61.1160549  43.0756511  39.5159713
  60.5457800  43.9488272  40.6133459  45.9604260  38.4780304  54.2832691
  46.6063124  37.9679258  54.7719916  45.7521411  39.2148985  54.8576116
  58.4857652  45.5461151  59.7824832  59.3548812  45.7201803  59.4211467
  58.0064404  46.3655568  59.6600561  52.6543832  52.6658252  51.4614265
  53.5571079  52.6981862  51.7780760  52.4281202  51.7358703  51.4760601
  54.4097434  51.4189239  48.1224344  53.4593065  51.4191100  48.0088716
  54.7129920  50.6721973  47.6060379  58.2959990  29.3363125  44.2902524
  57.5292386  28.7821612  44.4359207  58.7070695  29.4084994  45.1516676
  50.3001751  35.6247921  58.3807705  51.1633212  35.2684726  58.5911030
  49.7267162  35.2861816  59.0683110  66.9539834  57.2077205  49.1231631
  66.6158346  57.0918270  48.2352166  67.8229602  56.8068370  49.1032637
  62.8126650  59.0612682  45.1128522  62.2491515  58.9702619  44.3444810
  62.6979045  58.2412586  45.5931015  60.3591082  60.5563873  47.9512743
  61.1512374  60.2154698  47.5359042  60.5987732  60.6658848  48.8714896
  62.3181836  59.8172786  40.8230121  63.0912712  59.2701774  40.6842997
  62.6707235  60.6817036  41.0344583  64.6548114  55.9765453  38.4548571
  64.9073634  55.4546974  37.6932034  63.7172673  55.8131598  38.5575255
  64.3744402  57.8793559  40.6572946  64.2580660  57.2038462  41.3254031
  64.4846662  57.3925932  39.8405099  66.7175943  57.3403706  44.3619635
  66.3534150  56.8134327  45.0732557  67.5743059  56.9502175  44.1886121
  66.3581430  52.3693605  39.3580984  66.5255832  53.2373842  39.7251455
  66.1678599  52.5320887  38.4342273  62.5669245  57.2824381  47.0583519
  61.6419741  57.1500595  47.2661211  62.8153658  58.0618600  47.5553461
  66.3370651  54.8251263  40.3427651  66.2170276  55.2708314  41.1813131
  65.6423239  55.1736581  39.7841189  59.9278056  56.9257655  47.8927308
  60.0570437  57.1792134  48.8066720  59.2475507  57.5185363  47.5731963
  63.0877342  59.5644444  48.7651415  63.6578699  59.9931712  48.1268899
  63.6785454  59.2827029  49.4635600  65.1322147  56.1396115  42.6361217
  65.8346191  56.5917159  43.1035143  64.8002776  55.4979934  43.2641110
  58.8747481  54.3979668  47.9378350  58.0846535  54.6537196  47.4618461
  59.3658729  55.2128005  48.0430391  60.8262227  54.7624247  44.8961827
  60.0293390  54.8742941  45.4145322  60.5987819  55.1010899  44.0302717
  57.1585184  54.6510158  50.3693341  57.4093223  55.5357168  50.6350917
  57.6944733  54.4714760  49.5968433  59.8245309  60.4712496  43.2851247
  60.3369830  61.2655746  43.4356812  60.4768022  59.7738786  43.2184848
  57.7894226  58.8001150  44.0610817  58.6269448  59.2098158  43.8444525
  57.9672494  57.8600592  44.0311011  67.2705769  51.3125931  44.8079889
  66.4147366  50.9232782  44.6285527  67.6832721  51.3917892  43.9479674
  65.0447802  48.9311004  48.2137630  65.9100799  48.7353813  47.8543520
  65.1125311  48.7021356  49.1406987  62.6510121  51.1613212  45.5853997
  63.2253873  50.9388394  44.8527190  63.2381103  51.2301907  46.3382598
  62.9779708  53.1917673  39.6049882  62.1417020  53.5292360  39.9259157
  62.8384478  53.0566653  38.6677019  64.9532789  48.0354461  44.3129066
  64.2997201  47.7203478  43.6885681  64.9113263  47.4130202  45.0388889
  66.0643994  58.3173756  36.2282359  65.1571055  58.0863010  36.4273508
  66.5615026  57.5211375  36.4156340  68.1870529  54.5236395  48.6376714
  67.2693090  54.7451342  48.4798402  68.6030673  54.5982705  47.7788421
  67.2432227  58.4186351  40.7506349  66.3343446  58.1345384  40.8478818
  67.2727311  58.8385430  39.8909655  57.8120397  56.1391865  44.7321551
  57.6144797  55.5461226  44.0072617  57.2567061  55.8344075  45.4497490
  65.7917121  56.0314972  46.8516144  65.8465731  55.0788808  46.7758621
  64.9808323  56.1874411  47.3357442  63.7309481  54.6492031  44.6106523
  62.9177346  54.9486202  45.0171715  64.2268475  54.2547720  45.3281005
  63.2223556  52.2210387  50.2267758  63.8622935  52.0799146  49.5290721
  62.3901086  51.9344900  49.8506360  63.9983860  61.5212817  46.3402750
  64.7924458  61.0263138  46.1385325  63.2875552  60.9930681  45.9770456
  60.3066623  55.6655899  42.4162503  59.3764211  55.6040355  42.6332465
  60.4024095  55.1431852  41.6199144  60.2252172  52.1910712  45.0040745
  60.4858989  53.1056045  44.8949905  61.0469344  51.7235155  45.1537357
  61.6977097  53.6048469  52.1739569  62.3700151  53.3965831  51.5252218
  60.8706884  53.4070555  51.7344801  62.8518088  53.0364901  36.8047789
  61.9747555  52.9153701  36.4410036  63.3275841  52.2450979  36.5526678
  54.3720228  57.8242060  46.8989296  55.0591268  57.5103790  46.3110312
  54.2168357  58.7283425  46.6256548  59.1754951  52.7132257  51.3274320
  59.0913139  52.1057927  50.5924730  58.3537657  53.2041275  51.3283816
  65.9313633  53.3403204  46.4216200  65.5611421  52.7874244  47.1097105
  66.4272726  52.7361337  45.8691200  53.9488205  55.9042654  49.1706763
  53.9872304  55.3706244  49.9643881  53.4428497  55.3777859  48.5517741
  61.3278967  50.7507194  52.6669306  61.3920293  51.6122025  52.2546703
  61.2646087  50.1381196  51.9341664  57.5796782  54.6306756  42.2460695
  57.8750223  53.7217434  42.1927748  56.6784818  54.6094495  41.9241697
  61.1091029  52.7062753  48.2288243  60.3877615  53.3198720  48.0895717
  61.8984285  53.2420517  48.1504889  59.3084624  52.3120854  42.3700020
  58.9797330  51.4318233  42.1875126  59.6623994  52.2568522  43.2576409
  62.4226447  52.5993823  42.7375498  62.7622519  53.1279745  42.0154106
  62.8698567  52.9374230  43.5134064  65.1169888  50.9830874  52.1878566
  64.7766708  50.1838687  52.5899246  64.4108894  51.2832585  51.6155399
  65.7686360  48.0680187  50.6405889  66.5912429  47.5940665  50.5184779
  66.0124423  48.8470670  51.1404575  64.4094594  51.0968445  40.9368790
  65.1302957  51.4749698  40.4332507  63.7859898  51.8157322  41.0403768
  68.5525717  51.8013594  41.8727123  68.7689331  52.6838232  41.5715951
  68.0719784  51.4099807  41.1432765  63.2924938  54.7599307  48.4497867
  63.1469519  55.0739610  49.3422149  62.8150142  55.3784208  47.8968766
  65.1521321  51.7501855  48.4978757  65.1382890  50.8542948  48.1611055
  65.8693749  51.7572519  49.1317043  67.0047452  52.1839195  50.5431884
  66.7465230  53.1056266  50.5416215  66.4732492  51.7869630  51.2332348
  57.7670600  57.3004652  51.3885528  57.2224069  58.0764460  51.5205803
  58.6449950  57.6475456  51.2304650  64.5558217  50.6316235  43.7666327
  64.6774128  49.7032882  43.9657214  64.2660259  50.6454921  42.8544642
  67.4249407  48.3171146  46.9033047  67.4471104  48.3810479  45.9485026
  67.8417466  47.4775655  47.0973553  58.9993236  64.3139977  46.3126080
  59.8251256  64.0143748  45.9324723  58.6487288  63.5447599  46.7615869
  57.2001841  62.2326303  47.2715014  56.3633749  61.8048477  47.0899015
  57.1725486  62.4258746  48.2085805  61.2840909  58.2435546  42.8643283
  61.0386951  57.3397876  43.0623493  61.4536824  58.2452696  41.9222761
  60.5536557  53.9763903  40.3629444  59.8605802  54.0508258  39.7069480
  60.3088308  53.2124247  40.8850961  67.4130480  56.0479311  36.6710014
  68.3589585  55.9185519  36.7398432  67.0344725  55.3093973  37.1479442
  65.5973397  53.9729288  36.6064899  64.6904853  53.6762400  36.6827613
  65.8749378  53.6759106  35.7399185  56.5151338  55.2935651  47.0563946
  56.1954122  54.4400959  46.7638320  55.9684766  55.5084229  47.8121913
  60.2931245  58.0098092  50.7733452  60.5117255  58.9415200  50.7921486
  60.7057019  57.6506067  51.5588256  67.2135463  48.5166177  42.7609141
  66.4036191  48.1713262  43.1364387  67.9019880  48.2073721  43.3496752
  64.3672182  50.8316223  36.7476878  65.2291346  51.1571121  37.0072696
  64.5522526  50.0447719  36.2349944  56.3839598  58.9138563  49.0257067
  55.6903069  58.4992515  48.5127022  57.1312589  58.9559099  48.4290486
  58.2976340  58.8456816  46.9023082  58.2747028  58.9444504  45.9504965
  58.6076977  59.6921967  47.2240248  56.7998014  53.8072221  54.2832691
  57.4456878  53.2971175  54.7719916  56.5915166  54.5440903  54.8576116
  65.3201625  48.0712266  40.0356587  65.3080295  49.0154106  40.1924858
  66.2125047  47.8882411  39.7416049  31.5796281  -1.3858726  30.7163089
  31.5020311  -0.4350901  30.7951569  30.9757925  -1.7312853  31.3738015
  29.2183111   1.3626668  34.8611291  29.4579709   1.9945192  35.5390309
  28.3752307   1.0114708  35.1476650  29.6927943  -2.6125329  32.1910069
  29.0238318  -2.1279202  31.7074109  29.5540813  -2.3656109  33.1053448
  33.8333211  -0.5781586  38.7892728  34.3851519  -0.4149964  39.5541813
  34.1739405   0.0122852  38.1172752  34.0019635  -0.8585195  33.0346758
  33.5624625  -1.3508816  33.7279615  34.7527752  -1.4012227  32.7938834
  26.7932685  -2.5361039  34.7585201  26.6587153  -3.2960639  34.1923199
  26.3764747  -1.8120140  34.2913990  29.9501810  -1.6391722  34.9703644
  29.8334195  -0.6946290  34.8682334  29.1294257  -1.9418161  35.3589443
  30.9756325  -0.9863461  38.1859572  31.8783571  -0.9539850  38.5026067
  30.7493695  -1.9163010  38.2005908  48.4662620   3.6028064  35.9115413
  49.1041030   3.4834812  35.2078753  48.3483463   4.5508908  35.9703365
  45.2752326   3.5555492  35.8476938  44.9370838   3.4396557  34.9597473
  46.1442095   3.1546658  35.8277944  41.1339142   5.4090969  31.8373829
  40.5704007   5.3180906  31.0690116  41.0191537   4.5890873  32.3176321
  45.7572109   4.7090344  41.8063143  45.7460750   4.3143142  40.9343647
  45.9192749   3.9756417  42.3996915  38.6803574   6.9042160  34.6758049
  39.4724866   6.5632985  34.2604349  38.9200224   7.0137136  35.5960203
  46.7138701   9.0761937  27.1488294  46.0626681   9.6616017  26.7622307
  47.5083064   9.6068131  27.2083331  40.6394328   6.1651074  27.5475428
  41.4125204   5.6180061  27.4088304  40.9919727   7.0295323  27.7589889
  42.4779371   7.4927456  40.7542327  42.1869236   8.3973087  40.6388994
  43.1136355   7.5343984  41.4686397  43.4035577   4.8704305  37.3443687
  43.9999150   4.6460327  36.6300650  43.4610549   4.1289050  37.9469135
  42.9760606   2.3243740  25.1793878  43.2286126   1.8025261  24.4177341
  42.0385165   2.1609885  25.2820562  48.1913966   6.7652369  27.6857278
  47.5559799   6.8386995  28.3978183  47.8611372   7.3545967  27.0076357
  42.6956895   4.2271846  27.3818253  42.5793153   3.5516749  28.0499337
  42.8059154   3.7404220  26.5650406  45.0388435   3.6881993  31.0864942
  44.6746643   3.1612614  31.7977864  45.8955551   3.2980462  30.9131428
  47.4369256   7.1788871  37.7492121  47.1369979   8.0813910  37.6407928
  47.0920315   6.9121055  38.6013274  40.8881737   3.6302668  33.7828825
  39.9632234   3.4978882  33.9906517  41.1366150   4.4096888  34.2798768
  38.2490548   3.2735942  34.6172614  38.3782929   3.5270421  35.5312026
  37.5687999   3.8663650  34.2977270  43.1653637   3.9246511  42.9342423
  43.9068322   4.4631555  42.6577246  42.4590623   4.5512799  43.0913974
  48.6408977   6.0675651  41.5314584  49.0492333   5.6258062  40.7869216
  47.9186239   5.4928279  41.7848777  48.9637792   6.6276842  35.2866873
  48.3346654   6.7922556  34.5842941  48.5763454   7.0418451  36.0577837
  52.8427024   7.5631280  32.6411237  52.1578062   7.9430181  32.0908270
  52.9270873   8.1726606  33.3743184  50.0977955   5.2091239  39.2406580
  50.3094851   5.8522998  38.5640961  50.0507704   4.3753555  38.7728510
  44.5165754   6.3651250  32.5516958  44.9804099   6.6438953  31.7621581
  44.2522552   5.4634694  32.3690049  41.4089835   5.9122731  35.4896721
  41.9791192   6.3410000  34.8514206  41.9997947   5.6305316  36.1880907
  43.4534640   2.4874402  29.3606523  44.1558683   2.9395446  29.8280450
  43.1215268   1.8458221  29.9886416  41.9015001   1.0786159  43.7357733
  41.2713662   1.7602440  43.9693129  41.7951089   0.9669240  42.7910871
  37.1959974   0.7457955  34.6623657  36.4059028   1.0015483  34.1863767
  37.6871221   1.5606293  34.7675697  51.2123783   8.0863194  37.4128938
  52.0341227   7.6843381  37.1311619  51.2086186   7.9831428  38.3645053
  39.1474719   1.1102534  31.6207133  38.3505882   1.2221228  32.1390629
  38.9200311   1.4489186  30.7548024  44.9780387   7.6347237  39.5689648
  45.0424819   8.0967645  40.4047820  44.2691311   7.0044602  39.6971958
  35.4797677   0.9988445  37.0938648  35.7305715   1.8835455  37.3596224
  36.0157225   0.8193047  36.3213739  44.6928404   9.3015345  29.4368628
  44.5574079  10.1466881  29.8653476  45.2338217   9.5034622  28.6734562
  38.1457802   6.8190783  30.0096554  38.6582322   7.6134033  30.1602118
  38.7980515   6.1217073  29.9430155  39.9552686   9.9356539  32.0919307
  40.1319315  10.8574504  31.9040291  40.7509520   9.6214958  32.5213686
  39.2405043   1.9821171  41.9681470  39.1258558   1.0806428  42.2688569
  38.3849561   2.2284868  41.6166286  46.3196881   9.9238911  43.5668970
  45.8760735   9.1375290  43.2489875  46.9814094  10.1118062  42.9012861
  41.0784002  11.4534713  38.0929649  41.6291427  11.3251776  37.3206643
  40.2395478  11.7529602  37.7424542  48.4178119  10.2041711  41.5950372
  48.3996594  11.0250592  41.1030641  49.3398039  10.0795786  41.8200513
  44.8751173   7.7185841  42.4373880  45.4079510   6.9574129  42.2073188
  44.3465254   7.4259493  43.1798035  36.1106718   5.1479437  30.7856124
  36.9481940   5.5576446  30.5689832  36.2884986   4.2078879  30.7556318
  52.9805425   5.5686872  28.4093130  52.2034868   5.2298032  27.9648293
  53.6596906   5.5739496  27.7348096  46.2403886   6.8471833  29.9492692
  45.7125247   6.1124593  29.6365930  45.7391388   7.6246510  29.7032660
  51.2196732   5.0420854  35.0659738  50.5620406   5.7320115  35.1539867
  52.0237131   5.4317286  35.4093725  44.3856486   4.6652043  22.9527665
  43.4783548   4.4341297  23.1518814  44.8827518   3.8689663  23.1401647
  47.2924565  13.3749551  25.8724351  46.6186263  13.6781247  26.4809309
  47.6790387  14.1778631  25.5229808  45.5644719   4.7664638  27.4751655
  44.6555939   4.4823671  27.5724125  45.5939803   5.1863717  26.6154962
  50.7963987   8.3771228  31.2442823  50.3426314   7.5362138  31.3008013
  50.1657953   9.0132626  31.5817603  49.2396926  10.2147725  32.1792641
  49.5319900  10.7752782  31.4605007  49.7495546  10.5076286  32.9345800
  36.1332890   2.4870152  31.4566857  35.9357289   1.8939513  30.7317924
  35.5779554   2.1822363  32.1742796  45.2620807   6.3073382  24.8139734
  44.8240237   5.5909241  24.3545371  46.0031248   6.5349497  24.2524825
  44.2030551  10.9928076  33.2686094  44.1606730  11.2188922  32.3394626
  45.1193250  10.7591450  33.4171895  53.4063301   6.6507106  35.8827324
  53.8399808   6.5582395  36.7310378  54.1194882   6.6264607  35.2447340
  42.3196352   7.8691105  33.0648057  43.1136950   7.3741425  32.8630632
  41.6088044   7.3408968  32.7015762  47.1391196  10.2509200  37.4160425
  47.1928219  10.8200136  38.1838140  46.2705978  10.4211085  37.0514462
  38.6279115   2.0134186  29.1407810  37.6976703   1.9518642  29.3577772
  38.7236587   1.4910139  28.3444451  54.2678851   6.6930807  38.4160209
  54.4614741   7.5976617  38.6619484  54.1679469   6.2338226  39.2498794
  49.3293960   6.8437549  43.9901090  49.1779466   6.6148101  43.0731174
  49.3198639   7.8008151  44.0032435  46.0979296   4.4169462  38.9747356
  47.0271356   4.5680622  38.8016324  45.6770326   4.5053483  38.1196003
  44.8967628   8.4420127  36.7445894  44.7578714   8.0738911  37.6171832
  44.1082224   8.9567766  36.5729852  46.4472843   7.8201729  34.1334732
  46.1122676   7.7802499  35.0292382  45.9476789   7.1546445  33.6605142
  40.4217087   3.2269359  39.6587313  40.2836885   2.4949598  40.2598852
  41.3322010   3.1378259  39.3771501  49.3832035   5.1657764  24.4071791
  48.7661205   4.4404592  24.3104844  48.9148523   5.9267124  24.0638866
  43.0499388   2.9389319  39.1470993  43.7599006   2.2982511  39.1057611
  43.0068696   3.1902214  40.0697173  51.0386166   9.8756672  42.0677572
  50.9798712   9.1915892  41.4008155  51.4405685  10.6175662  41.6158198
  51.0403574   7.8396256  40.2991551  50.1530352   7.5022178  40.4217950
  51.6102125   7.1079287  40.5360317  32.6932721   4.1720348  33.6234603
  33.3803761   3.8582078  33.0355618  32.5380849   5.0761712  33.3501854
  44.5704727  12.4997708  37.2652795  44.4974898  13.3052680  37.7772099
  44.1282120  12.6989674  36.4400816  47.0303411  12.3984542  39.4210953
  47.7431383  13.0332007  39.3486855  46.5393439  12.4948408  38.6050955
  48.7520937   6.3035795  30.9928245  47.8177216   6.4237257  30.8232949
  48.9297606   5.4008262  30.7288255  42.0815324  10.1478986  40.2416524
  42.7824784  10.7815469  40.3945918  41.6110439  10.4893717  39.4812163
  50.2069720   8.4896936  28.5264431  50.4829564   8.3753530  29.4358305
  49.3374219   8.0914420  28.4876604  45.9304183   3.4443404  44.5535112
  45.2544820   3.3437534  45.2237487  46.7531817   3.2882618  45.0171109
  37.6783042   9.6815341  37.1747627  38.2636479   8.9359029  37.3075531
  37.4807881   9.9919298  38.0584291  32.2700697   2.2520941  35.8952070
  32.3084796   1.7184532  36.6889188  31.7640990   1.7256147  35.2763047
  44.6726966  14.7510332  38.7892728  45.2245274  14.9141953  39.5541813
  45.0133159  15.3414770  38.1172752  49.5237840   9.5771589  44.6441382
  50.0677744  10.1901548  44.1496337  48.9424685  10.1351168  45.1608395
  35.9009274   0.9785043  28.9706001  36.1962715   0.0695722  28.9173055
  34.9997310   0.9572783  28.6487004  47.8095353  12.6992307  35.7756410
  47.6846493  11.8982047  35.2667355  48.4674444  13.1938501  35.2870380
  49.8730262  10.5001327  37.4035960  48.9260597  10.3806679  37.3314287
  50.2213035   9.6123825  37.4862221  46.8776695  10.2954044  33.6040312
  46.7301657   9.3670751  33.7847882  47.7030188  10.3174134  33.1197387
  50.4810817  11.1182602  34.6905185  51.4057364  10.9125464  34.5529636
  50.3126120  10.8699003  35.5994526  41.6137431   1.1077594  35.1743174
  41.4682011   1.4217898  36.0667455  41.1362634   1.7262495  34.6214073
  50.2706133  11.6368270  30.0467276  50.4443010  11.0714692  29.2941129
  50.7635024  12.4369165  29.8646766  36.0883093   3.6482939  38.1130835
  35.5436561   4.4242747  38.2451109  36.9662443   3.9953743  37.9549957
  51.2581305  10.9535034  27.1464175  51.9532210  11.5741727  27.3651489
  51.6004456  10.1030385  27.4216552  36.8749115   2.7752835  41.0060992
  36.1330851   2.9235470  41.5925622  36.5541859   3.0361101  40.1427741
  53.1572729   8.4034740  28.6751505  53.6824053   8.7422012  27.9500825
  53.0695081   7.4681755  28.4914640  44.8192777  12.3168813  40.8041382
  45.1279904  12.0717960  41.6764082  45.6168259  12.5215452  40.3160252
  37.3205728  10.6618264  33.0371387  38.1463748  10.3622036  32.6570030
  36.9699780   9.8925886  33.4861175  42.2887261  10.0144732  35.1069060
  41.6667271   9.3515437  34.8071288  42.9592128  10.0405864  34.4242708
  35.5214333   8.5804590  33.9960320  34.6846242   8.1526765  33.8144321
  35.4937979   8.7737034  34.9331111  52.8466635   9.0367643  43.9802703
  52.0562178   9.0191782  43.4407203  52.6099989   9.5755937  44.7351740
  52.9664510   5.8860110  41.2935432  53.0162515   5.7210117  42.2350955
  52.8578433   5.0187369  40.9033313  41.8500768   8.5648655  28.5827521
  41.9988889   9.2484120  27.9294193  42.6567212   8.5453745  29.0976976
  54.4682706   8.3057051  41.5377453  54.1767515   8.6687032  42.3740914
  53.8554838   7.5924059  41.3590785  39.6053401   4.5913833  29.5888590
  39.3599443   3.6876163  29.7868800  39.7749316   4.5930983  28.6468068
  45.3496174  11.0596786  26.0539268  44.7770141  11.6786973  25.6009740
  45.9228968  11.6096148  26.5879190  48.5693434  11.3433936  27.1847850
  49.5024107  11.2779498  27.3880726  48.4816646  12.1790203  26.7262383
  51.1981450  10.6599806  24.1451798  51.1195082  10.3259670  25.0387556
  52.0191117  11.1521574  24.1443270  45.6181665   6.4475345  44.8555978
  46.5384674   6.6253944  45.0496024  45.5831248   5.5031390  44.7035677
  34.8363830   1.6413938  33.7809252  34.5166614   0.7879247  33.4883626
  34.2897258   1.8562517  34.5367220  38.6143737   4.3576379  37.4978759
  38.8329747   5.2893487  37.5166793  39.0269511   3.9984354  38.2833563
  34.7052090   5.2616850  35.7502374  34.0115561   4.8470803  35.2372328
  35.4525081   5.3037386  35.1535793  43.3502873   3.3606724  45.7046569
  42.8669955   4.1607084  45.9110458  43.4363812   3.3714669  44.7514013
  36.6188832   5.1935104  33.6268389  36.5959521   5.2922791  32.6750272
  36.9289469   6.0400254  33.9485555  39.2776210   7.2511259  37.7415003
  40.2319464   7.2195201  37.6744935  39.0788734   6.7901882  38.5565229
  39.8675592   5.8212375  40.3085801  40.6868481   6.3156453  40.3320638
  40.1412400   4.9044343  40.2803368  48.7685402   7.9767802  23.7661776
  49.4721252   8.1817804  24.3819432  48.0448051   8.5444564  24.0310860
  50.6772100   8.4150331  25.8160236  51.5117703   7.9831529  25.6337711
  50.5156442   8.2432345  26.7437131  50.3317992   4.9182444  27.1816576
  50.2766795   4.7526716  26.2405020  49.7064047   5.6258477  27.3378765
  35.1210507   0.1550509  41.0077998  35.7669370  -0.3550537  41.4965223
  34.9127658   0.8919190  41.5821423  47.6463899   7.2231356  46.5070138
  48.5155058   7.3972008  46.1456773  47.1670650   8.0425773  46.3845868
  59.3056375  18.9319982  35.9115413  59.9434785  18.8126729  35.2078753
  59.1877217  19.8800826  35.9703365  56.5965864  20.0382262  41.8063143
  56.5854505  19.6435060  40.9343647  56.7586503  19.3048334  42.3996915
  57.5532455  24.4053854  27.1488294  56.9020435  24.9907935  26.7622307
  58.3476818  24.9360049  27.2083331  53.8154360  17.6535658  25.1793878
  54.0679881  17.1317179  24.4177341  52.8778919  17.4901803  25.2820562
  58.8597643  16.6571436  32.9868621  59.6460732  16.2390859  32.6359038
  59.1236347  17.5617528  33.1550270  59.0307720  22.0944286  27.6857278
  58.3953553  22.1678913  28.3978183  58.7005127  22.6837885  27.0076357
  64.2606070  16.5946669  33.8901600  64.9931242  16.0245886  34.1239429
  63.5045426  16.2068270  34.3308105  53.5350649  19.5563763  27.3818253
  53.4186907  18.8808667  28.0499337  53.6452909  19.0696137  26.5650406
  55.8782190  19.0173911  31.0864942  55.5140397  18.4904532  31.7977864
  56.7349306  18.6272380  30.9131428  61.7831491  10.3068243  38.3496208
  61.4514815  11.1763654  38.1257423  61.1877104   9.9904527  39.0290239
  55.5187677  14.0463810  26.0826291  55.6862079  14.9144047  26.4496762
  55.3284846  14.2091092  25.1587580  58.2763010  22.5080789  37.7492121
  57.9763733  23.4105828  37.6407928  57.9314070  22.2412972  38.6013274
  61.6760154  15.0263329  35.4289558  60.7677031  14.9578738  35.1348319
  61.6247750  15.5035274  36.2571384  55.4976898  16.5021468  27.0672957
  55.3776523  16.9478519  27.9058438  54.8029486  16.8506785  26.5086496
  55.7501020  16.4452975  43.3724456  54.9734354  17.0046895  43.3627320
  56.3891583  16.9309758  43.8939326  63.5421800  13.2279768  37.2067432
  62.8996181  13.5212301  36.5607227  63.0376729  13.1132688  38.0120629
  61.1961964  16.9742941  27.8953291  62.1079820  17.2070328  27.7200989
  60.6871611  17.5579985  27.3328370  54.0047392  19.2538428  42.9342423
  54.7462076  19.7923472  42.6577246  53.2984377  19.8804717  43.0913974
  59.4802732  21.3967569  41.5314584  59.8886088  20.9549979  40.7869216
  58.7579993  20.8220196  41.7848777  55.8333802  16.3340176  38.9048141
  56.6794997  16.7579589  39.0482790  55.7732439  15.6773800  39.5986704
  59.8031546  21.9568759  35.2866873  59.1740409  22.1214474  34.5842941
  59.4157208  22.3710369  36.0577837  63.6820778  22.8923197  32.6411237
  62.9971816  23.2722099  32.0908270  63.7664627  23.5018524  33.3743184
  58.9833247  13.9944544  40.5629315  58.7394179  14.7486604  40.0263590
  59.2593177  14.3729892  41.3976562  60.9371710  20.5383156  39.2406580
  61.1488605  21.1814916  38.5640961  60.8901458  19.7045473  38.7728510
  58.5397939  13.1500977  36.1443152  57.6782418  13.4482230  36.4359890
  58.5660373  13.3671376  35.2124185  54.2928394  17.8166320  29.3606523
  54.9952438  18.2687364  29.8280450  53.9609023  17.1750139  29.9886416
  52.7408756  16.4078076  43.7357733  52.1107416  17.0894357  43.9693129
  52.6344844  16.2961158  42.7910871  62.0517538  23.4155112  37.4128938
  62.8734981  23.0135299  37.1311619  62.0479941  23.3123346  38.3645053
  52.0189498  10.7098842  46.0982984  51.6256444  10.1565041  46.7730628
  52.8355639  11.0209421  46.4889501  54.9357459  12.1256721  43.6903240
  55.6767173  12.7263875  43.6107703  55.1675382  11.3834359  43.1321283
  57.1590635  25.2530829  43.5668970  56.7154489  24.4667208  43.2489875
  57.8207849  25.4409979  42.9012861  59.2571873  25.5333629  41.5950372
  59.2390349  26.3542510  41.1030641  60.1791793  25.4087704  41.8200513
  55.7144927  23.0477758  42.4373880  56.2473264  22.2866047  42.2073188
  55.1859009  22.7551410  43.1798035  58.8814622   8.1537824  37.9667522
  58.5378892   9.0439466  37.8906632  59.2493585   7.9639482  37.1037107
  58.8464905  18.1446435  26.4739957  58.3311529  18.9151040  26.7128344
  58.5742214  17.4711572  27.0973018  56.4312016  12.9896136  31.5325195
  55.5753612  12.6002987  31.3530834  56.8438968  13.0688097  30.6724981
  57.9611163  10.5242480  35.9316755  57.4575958  10.4872615  35.1184560
  58.2541770  11.4335222  35.9913412  54.2054049  10.6081209  34.9382937
  55.0707045  10.4124018  34.5788826  54.2731558  10.3791561  35.8652294
  63.8199179  20.8978790  28.4093130  63.0428622  20.5589950  27.9648293
  64.4990660  20.9031413  27.7348096  58.6351208  16.0173528  28.2999738
  58.3301344  16.3319677  29.1509881  59.5881650  16.0954947  28.3427071
  62.0590486  20.3712771  35.0659738  61.4014161  21.0612033  35.1539867
  62.8630885  20.7609203  35.4093725  51.8116368  12.8383417  32.3099304
  52.3860120  12.6158599  31.5772497  52.3987350  12.9072112  33.0627905
  60.8695945  18.7257144  33.1163680  61.3827827  19.3587136  33.6185390
  61.5197169  18.1258340  32.7507040  52.1385955  14.8687878  26.3295189
  51.3023267  15.2062565  26.6504464  51.9990724  14.7336858  25.3922326
  54.1139035   9.7124666  31.0374373  53.4603448   9.3973683  30.4130988
  54.0719510   9.0900407  31.7634196  55.2250240  19.9943961  22.9527665
  54.3177302  19.7633215  23.1518814  55.7221272  19.1981580  23.1401647
  58.1318319  28.7041468  25.8724351  57.4580018  29.0073165  26.4809309
  58.5184141  29.5070549  25.5229808  57.3476776  16.2006600  35.3622021
  56.4299337  16.4221547  35.2043709  57.7636919  16.2752910  34.5033728
  58.1311824  17.5998015  30.4924701  58.8783643  18.1119412  30.1831823
  58.4003413  17.2782068  31.3529095  56.4038474  20.0956556  27.4751655
  55.4949693  19.8115589  27.5724125  56.4333558  20.5155635  26.6154962
  61.6357741  23.7063146  31.2442823  61.1820068  22.8654055  31.3008013
  61.0051708  24.3424544  31.5817603  60.5790661  14.6355132  32.4743490
  59.8413418  14.1232518  32.8053733  60.8317434  14.1955513  31.6626767
  60.0790680  25.5439642  32.1792641  60.3713655  26.1044699  31.4605007
  60.5889301  25.8368203  32.9345800  54.9523368  17.7085177  33.5761451
  55.0071978  16.7559013  33.5003927  54.1414570  17.8644616  34.0602749
  56.1014562  21.6365300  24.8139734  55.6633991  20.9201159  24.3545371
  56.8425002  21.8641414  24.2524825  52.8915728  16.3262236  31.3351829
  52.0783593  16.6256407  31.7417022  53.3874722  15.9317925  32.0526312
  58.4889939  16.7904061  40.1666723  58.8439327  17.0175534  41.0261189
  59.1362071  17.1222438  39.5443979  64.2187676  19.9122497  30.8716052
  64.0805575  20.1024093  29.9437242  63.8623895  20.6741880  31.3284104
  52.3829802  13.8980592  36.9513064  53.0229182  13.7569351  36.2536028
  51.5507333  13.6115105  36.5751666  64.2457056  21.9799024  35.8827324
  64.6793563  21.8874313  36.7310378  64.9588637  21.9556524  35.2447340
  49.3858419  13.8680917  31.7286051  49.6465236  14.7826250  31.6195212
  50.2075591  13.4005359  31.8782664  65.1072605  22.0222724  38.4160209
  65.3008496  22.9268535  38.6619484  65.0073224  21.5630143  39.2498794
  56.7608916  11.9080615  40.9150537  56.1136831  12.6070565  40.8215013
  57.5309932  12.3416759  41.2826785  60.1687714  22.1729467  43.9901090
  60.0173221  21.9440019  43.0731174  60.1592394  23.1300069  44.0032435
  56.3309534  28.8721141  28.0871431  56.5061290  28.4009184  28.9017053
  55.6442322  29.4986907  28.3152691  60.2225789  20.4949681  24.4071791
  59.6054960  19.7696509  24.3104844  59.7542278  21.2559042  24.0638866
  61.8779921  25.2048590  42.0677572  61.8192467  24.5207810  41.4008155
  62.2799439  25.9467580  41.6158198  52.0124335  14.7135106  23.5293096
  51.1353801  14.5923906  23.1655342  52.4882088  13.9221184  23.2771984
  61.8797328  23.1688174  40.2991551  60.9924107  22.8314095  40.4217950
  62.4495879  22.4371205  40.5360317  58.5084911  12.8756025  33.4189822
  59.0053611  12.1225988  33.0990892  57.7371893  12.9120342  32.8533031
  66.3614669  18.5796391  35.0608113  66.3504545  19.4621106  34.6902046
  65.4932048  18.2267942  34.8662650  57.8697165  27.7276460  39.4210953
  58.5825137  28.3623925  39.3486855  57.3787194  27.8240326  38.6050955
  59.5914692  21.6327713  30.9928245  58.6570971  21.7529175  30.8232949
  59.7691360  20.7300179  30.7288255  55.0919880  15.0173408  33.1461506
  54.7217667  14.4644449  33.8342412  55.5878972  14.4131542  32.5936506
  62.9787243  17.4745032  31.5278279  63.4447695  18.3073024  31.4538582
  63.4294744  17.0090014  32.2323538  61.0463474  23.8188853  28.5264431
  61.3223318  23.7045448  29.4358305  60.1767973  23.4206338  28.4876604
  60.9503906   9.8425619  35.5669180  60.0366986  10.0729846  35.7351387
  61.3797007   9.9264063  36.4183213  60.7210364  18.0315511  38.0669075
  60.0681815  18.2791418  37.4121527  61.0990744  17.2179649  37.7331552
  57.6817538  28.0675204  32.1697245  57.8639933  27.2496860  32.6324997
  58.5050524  28.2842896  31.7322135  58.0159704  26.9943389  29.4312293
  58.5447470  26.4835844  28.8182455  58.2787923  26.6785919  30.2957826
  56.7697938  18.7735322  44.5535112  56.0938575  18.6729451  45.2237487
  57.5925571  18.6174536  45.0171109  50.4885214  12.4277399  39.3914612
  50.5526540  13.2892230  38.9792010  50.4252334  11.8151401  38.6586971
  49.9637486  14.5000532  43.0387647  50.5909525  14.1177609  43.6525171
  49.1065405  14.2814734  43.4043339  60.3631595  24.9063507  44.6441382
  60.9071499  25.5193465  44.1496337  59.7818440  25.4643085  45.1608395
  58.6489108  28.0284225  35.7756410  58.5240247  27.2273965  35.2667355
  59.3068199  28.5230418  35.2870380  50.2697276  14.3832957  34.9533550
  49.5483862  14.9968925  34.8141023  51.0590532  14.9190722  34.8750196
  60.7124016  25.8293245  37.4035960  59.7654352  25.7098596  37.3314287
  61.0606789  24.9415743  37.4862221  53.0723589  11.7187384  41.2274202
  53.5957991  11.9649680  41.9900511  52.8535923  12.5507419  40.8077339
  51.5832694  14.2764028  29.4620804  51.9228766  14.8049950  28.7399413
  52.0304814  14.6144434  30.2379371  61.3204571  26.4474520  34.6905185
  62.2451119  26.2417381  34.5529636  61.1519875  26.1990921  35.5994526
  54.2776134  12.6601079  38.9123872  53.9372955  11.8608892  39.3144552
  53.5715141  12.9602790  38.3400705  54.9292606   9.7450391  37.3651195
  55.7518676   9.2710870  37.2430086  55.1730670  10.5240875  37.8649882
  53.5700841  12.7738650  27.6614097  54.2909203  13.1519903  27.1577814
  52.9466145  13.4927527  27.7649075  57.7131964  13.4783799  28.5972429
  57.9295578  14.3608437  28.2961257  57.2326031  13.0870012  27.8678071
  52.4531185  16.4369512  35.1743174  52.3075766  16.7509815  36.0667455
  51.9756389  17.0554412  34.6214073  54.3127568  13.4272060  35.2224063
  54.2989137  12.5313153  34.8856361  55.0299996  13.4342724  35.8562349
  56.1653699  13.8609400  37.2677191  55.9071476  14.7826471  37.2661521
  55.6338739  13.4639835  37.9577655  61.1099887  26.9660187  30.0467276
  61.2836765  26.4006610  29.2941129  61.6028779  27.7661082  29.8646766
  53.7164464  12.3086440  30.4911634  53.8380375  11.3803087  30.6902521
  53.4266506  12.3225126  29.5789949  56.5855654   9.9941351  33.6278353
  56.6077351  10.0580684  32.6730333  57.0023713   9.1545859  33.8218860
  66.9639279  19.7296610  31.6657576  67.4070425  18.9803936  31.2676699
  66.0865789  19.7206747  31.2831308  62.0975060  26.2826952  27.1464175
  62.7925965  26.9033645  27.3651489  62.4398210  25.4322303  27.4216552
  63.9966483  23.7326657  28.6751505  64.5217807  24.0713930  27.9500825
  63.9088836  22.7973673  28.4914640  53.2005543  13.8218438  44.7001566
  53.2493699  14.6980561  44.3179336  53.7428058  13.2795831  44.1273209
  63.6860389  24.3659561  43.9802703  62.8955933  24.3483700  43.4407203
  63.4493744  24.9047855  44.7351740  63.8058264  21.2152027  41.2935432
  63.8556269  21.0502035  42.2350955  63.6972187  20.3479286  40.9033313
  61.0962027  17.1982955  42.6094739  61.9971889  17.0589420  42.3178736
  61.1710001  17.3637410  43.5492916  55.4304832  14.5749810  41.4547925
  54.5608141  14.8683376  41.1830513  55.6664312  15.1590255  42.1755188
  65.3076461  23.6348969  41.5377453  65.0161269  23.9978949  42.3740914
  64.6948592  22.9215977  41.3590785  66.5072143  21.2001849  34.0580024
  67.3419035  21.6391653  34.2217584  66.6431272  20.7240502  33.2388269
  63.5563649  18.7581584  40.0057511  64.0317771  18.9509230  39.1976363
  62.6329215  18.8140769  39.7600895  58.1343866  10.7929427  38.9713345
  58.6525810  11.5290454  38.6459834  57.7798998  11.0993420  39.8060104
  56.1889928  26.3888703  26.0539268  55.6163895  27.0078891  25.6009740
  56.7622722  26.9388065  26.5879190  62.2565318  15.6347344  38.2385817
  63.2082741  15.7345441  38.2598041  62.0868769  14.8425612  38.7483901
  60.2779698  12.7202927  38.4245218  59.6829630  13.0007940  37.7291706
  59.9929394  13.2096828  39.1961959  59.4087188  26.6725854  27.1847850
  60.3417861  26.6071415  27.3880726  59.3210401  27.5082120  26.7262383
  62.0375205  25.9891724  24.1451798  61.9588836  25.6551588  25.0387556
  62.8584872  26.4813492  24.1443270  64.7353396  18.8553463  37.3528117
  64.7029716  17.9169464  37.5387800  65.3454020  18.9337500  36.6193941
  56.5736727  17.7249516  23.3955321  57.5195832  17.5955724  23.4643739
  56.1950972  16.9864178  23.8724749  64.8847884  15.6464507  37.3986400
  64.3686933  14.8622963  37.2116329  65.7687833  15.3183223  37.5632919
  62.5458611   9.3905522  33.3582212  62.3483433   9.0820610  34.2425544
  63.1558317  10.1167161  33.4880142  68.6345243  18.0577333  37.0908605
  67.9078407  17.9233298  36.4825096  68.2192530  18.3654161  37.8965323
  56.4575419  21.7767262  44.8555978  57.3778429  21.9545861  45.0496024
  56.4225002  20.8323308  44.7035677  54.7579644  15.6499493  23.3310206
  53.8511099  15.3532605  23.4072919  55.0355625  15.3529311  22.4644492
  56.3741710  10.1936382  29.4854447  55.5642438   9.8483467  29.8609693
  57.0626127   9.8843926  30.0742059  58.3032258   9.2714429  31.1078744
  58.8563297   9.6909883  31.7668767  58.5402344   8.3450177  31.1501700
  54.3265357  15.2601503  46.8881508  54.2262084  16.2095860  46.8193599
  54.1086899  14.9319742  46.0157578  53.5278429  12.5086428  23.4722185
  54.3897593  12.8341326  23.7318002  53.7128773  11.7217924  22.9595251
  61.6811065  11.3814954  30.6157408  61.1009734  12.0399758  30.2335460
  61.4146998  10.5592299  30.2044826  60.1314631  10.7820012  32.8178728
  60.6314410  10.8936547  32.0093047  60.7750239  10.4781065  33.4579537
  54.1896627  18.6898642  45.7046569  53.7063709  19.4899002  45.9110458
  54.2757566  18.7006587  44.7514013  60.4635943  13.5415045  29.6713756
  59.5761798  13.8264695  29.4533951  60.8789932  13.3808808  28.8241033
  63.8150479  13.5661566  33.3868096  64.5910869  14.0558018  33.6592712
  63.0898613  13.9919620  33.8439965  66.2523038  14.2789185  34.4442036
  66.8467529  14.0384921  33.7335344  66.3249622  13.5596315  35.0715572
  59.6079157  23.3059719  23.7661776  60.3115007  23.5109722  24.3819432
  58.8841805  23.8736481  24.0310860  60.4376967  19.0569581  29.8864046
  60.3812168  19.5138132  29.0471679  60.9905309  18.2960265  29.7086889
  64.2481773  14.8459313  30.7114166  63.9918707  14.4455948  31.5422374
  63.6234641  15.5603106  30.5864305  68.5594111  17.5855386  33.2185457
  67.9993669  17.6548575  33.9917019  67.9537614  17.4096370  32.4984954
  61.5165854  23.7442249  25.8160236  62.3511458  23.3123447  25.6337711
  61.3550197  23.5724262  26.7437131  61.1711746  20.2474362  27.1816576
  61.1160550  20.0818633  26.2405020  60.5457801  20.9550395  27.3378765
  45.9604261  15.4842426  41.0077998  46.6063125  14.9741380  41.4965223
  45.7521412  16.2211108  41.5821423  58.4857653  22.5523274  46.5070138
  59.3548813  22.7263926  46.1456773  58.0064405  23.3717691  46.3845868
  54.4807872   9.7482471  26.7601894  54.4686541  10.6924311  26.9170165
  55.3731294   9.5652616  26.4661355  50.3001752  12.6310043  45.1053012
  51.1633214  12.2746848  45.3156337  49.7267163  12.2923938  45.7928416
  66.9539835  34.2139328  35.8476938  66.6158347  34.0980392  34.9597473
  67.8229604  33.8130493  35.8277944  62.8126651  36.0674804  31.8373829
  62.2491516  35.9764741  31.0690116  62.6979046  35.2474709  32.3176321
  67.4359618  35.3674180  41.8063143  67.4248259  34.9726978  40.9343647
  67.5980258  34.6340252  42.3996915  60.3591083  37.5625996  34.6758049
  61.1512375  37.2216820  34.2604349  60.5987733  37.6720971  35.5960203
  62.3181837  36.8234909  27.5475428  63.0912713  36.2763896  27.4088304
  62.6707236  37.6879158  27.7589889  64.1566879  38.1511291  40.7542327
  63.8656745  39.0556922  40.6388994  64.7923864  38.1927819  41.4686397
  65.0823086  35.5288140  37.3443687  65.6786659  35.3044162  36.6300650
  65.1398058  34.7872885  37.9469135  64.6548115  32.9827575  25.1793878
  64.9073635  32.4609096  24.4177341  63.7172674  32.8193721  25.2820562
  64.3744403  34.8855681  27.3818253  64.2580662  34.2100585  28.0499337
  64.4846663  34.3988055  26.5650406  66.7175944  34.3465828  31.0864942
  66.3534152  33.8196449  31.7977864  67.5743060  33.9564297  30.9131428
  66.3581431  29.3755728  26.0826291  66.5255834  30.2435964  26.4496762
  66.1678600  29.5383010  25.1587580  62.5669246  34.2886504  33.7828825
  61.6419743  34.1562718  33.9906517  62.8153659  35.0680723  34.2798768
  66.3370652  31.8313385  27.0672957  66.2170277  32.2770436  27.9058438
  65.6423241  32.1798703  26.5086496  59.9278057  33.9319777  34.6172614
  60.0570438  34.1854256  35.5312026  59.2475508  34.5247485  34.2977270
  64.0977544  44.6017027  30.7163089  64.0201574  45.5524852  30.7951569
  63.4939188  44.2562900  31.3738015  66.5894774  31.7744893  43.3724456
  65.8128108  32.3338813  43.3627320  67.2285337  32.2601676  43.8939326
  64.8441146  34.5830346  42.9342423  65.5855831  35.1215390  42.6577246
  64.1378132  35.2096635  43.0913974  66.6727556  31.6632093  38.9048141
  67.5188751  32.0871507  39.0482790  66.6126194  31.0065718  39.5986704
  66.1953263  37.0235085  32.5516958  66.6591608  37.3022788  31.7621581
  65.9310061  36.1218530  32.3690049  63.0877344  36.5706567  35.4896721
  63.6578701  36.9993835  34.8514206  63.6785456  36.2889151  36.1880907
  65.1322149  33.1458238  29.3606523  65.8346192  33.5979281  29.8280450
  64.8002777  32.5042056  29.9886416  63.5802510  31.7369994  43.7357733
  62.9501171  32.4186275  43.9693129  63.4738598  31.6253076  42.7910871
  58.8747483  31.4041790  34.6623657  58.0846537  31.6599319  34.1863767
  59.3658730  32.2190128  34.7675697  60.8262228  31.7686369  31.6207133
  60.0293391  31.8805064  32.1390629  60.5987820  32.1073022  30.7548024
  66.6567896  38.2931073  39.5689648  66.7212328  38.7551480  40.4047820
  65.9478820  37.6628438  39.6971958  66.3715913  39.9599180  29.4368628
  66.2361588  40.8050716  29.8653476  66.9125726  40.1618458  28.6734562
  62.8583253  26.0390760  46.0982984  62.4650198  25.4856959  46.7730628
  63.6749393  26.3501338  46.4889501  59.8245311  37.4774618  30.0096554
  60.3369831  38.2717868  30.1602118  60.4768024  36.7800909  29.9430155
  61.6340195  40.5940374  32.0919307  61.8106824  41.5158339  31.9040291
  62.4297029  40.2798794  32.5213686  65.7751214  27.4548639  43.6903240
  66.5160927  28.0555792  43.6107703  66.0069137  26.7126277  43.1321283
  60.9192552  32.6405006  41.9681470  60.8046067  31.7390264  42.2688569
  60.0637070  32.8868703  41.6166286  67.9984390  40.5822747  43.5668970
  67.5548244  39.7959125  43.2489875  68.6601603  40.7701897  42.9012861
  62.7571511  42.1118548  38.0929649  63.3078936  41.9835612  37.3206643
  61.9182987  42.4113437  37.7424542  66.5538682  38.3769676  42.4373880
  67.0867019  37.6157964  42.2073188  66.0252763  38.0843328  43.1798035
  57.7894227  35.8063272  30.7856124  58.6269449  36.2160281  30.5689832
  57.9672495  34.8662715  30.7556318  67.2705771  28.3188054  31.5325195
  66.4147367  27.9294904  31.3530834  67.6832722  28.3980015  30.6724981
  65.0447803  25.9373127  34.9382937  65.9100800  25.7415936  34.5788826
  65.1125312  25.7083479  35.8652294  67.9191395  37.5055669  29.9492692
  67.3912756  36.7708428  29.6365930  67.4178897  38.2830345  29.7032660
  62.6510122  28.1675335  32.3099304  63.2253874  27.9450516  31.5772497
  63.2381105  28.2364029  33.0627905  62.9779709  30.1979796  26.3295189
  62.1417022  30.5354482  26.6504464  62.8384479  30.0628776  25.3922326
  64.9532790  25.0416584  31.0374373  64.2997202  24.7265601  30.4130988
  64.9113264  24.4192324  31.7634196  66.0643995  35.3235879  22.9527665
  65.1571057  35.0925132  23.1518814  66.5615027  34.5273498  23.1401647
  68.1870530  31.5298517  35.3622021  67.2693092  31.7513464  35.2043709
  68.6030674  31.6044828  34.5033728  67.2432228  35.4248474  27.4751655
  66.3343447  35.1407506  27.5724125  67.2727312  35.8447552  26.6154962
  57.8120399  33.1453988  31.4566857  57.6144798  32.5523349  30.7317924
  57.2567063  32.8406198  32.1742796  65.7917122  33.0377094  33.5761451
  65.8465732  32.0850931  33.5003927  64.9808324  33.1936533  34.0602749
  66.9408316  36.9657217  24.8139734  66.5027746  36.2493076  24.3545371
  67.6818757  37.1933332  24.2524825  63.7309482  31.6554154  31.3351829
  62.9177348  31.9548325  31.7417022  64.2268476  31.2609843  32.0526312
  65.8818060  41.6511911  33.2686094  65.8394239  41.8772757  32.3394626
  66.7980759  41.4175286  33.4171895  63.2223557  29.2272510  36.9513064
  63.8622936  29.0861269  36.2536028  62.3901087  28.9407023  36.5751666
  63.9983861  38.5274940  33.0648057  64.7924459  38.0325260  32.8630632
  63.2875553  37.9992803  32.7015762  60.3066624  32.6718022  29.1407810
  59.3764212  32.6102477  29.3577772  60.4024096  32.1493974  28.3444451
  60.2252173  29.1972835  31.7286051  60.4858991  30.1118168  31.6195212
  61.0469346  28.7297277  31.8782664  61.6977099  30.6110592  38.8984876
  62.3700152  30.4027954  38.2497525  60.8706885  30.4132678  38.4590108
  67.6002671  27.2372533  40.9150537  66.9530586  27.9362482  40.8215013
  68.3703686  27.6708677  41.2826785  67.7766805  35.0753298  38.9747356
  68.7058865  35.2264457  38.8016324  67.3557835  35.1637318  38.1196003
  66.5755137  39.1003962  36.7445894  66.4366223  38.7322746  37.6171832
  65.7869733  39.6151601  36.5729852  67.1703289  44.2013058  28.0871431
  67.3455045  43.7301102  28.9017053  66.4836077  44.8278825  28.3152691
  68.1260352  38.4785565  34.1334732  67.7910185  38.4386335  35.0292382
  67.6264298  37.8130281  33.6605142  62.1004596  33.8853195  39.6587313
  61.9624394  33.1533434  40.2598852  63.0109519  33.7962095  39.3771501
  64.7286897  33.5973154  39.1470993  65.4386515  32.9566346  39.1057611
  64.6856205  33.8486049  40.0697173  63.4415831  30.5838372  40.9666632
  62.9053188  30.1329110  41.6188228  62.8532539  30.7184281  40.2237096
  61.7364374  47.3502421  34.8611291  61.9760972  47.9820945  35.5390309
  60.8933571  46.9990461  35.1476650  62.8518090  30.0427023  23.5293096
  61.9747556  29.9215824  23.1655342  63.3275843  29.2513102  23.2771984
  66.2492236  43.1581544  37.2652795  66.1762407  43.9636515  37.7772099
  65.8069629  43.3573509  36.4400816  66.0382016  42.3953314  30.7755616
  65.2549537  42.9374994  30.8693841  66.7374761  42.9127293  31.1749857
  65.9313634  30.3465326  33.1461506  65.5611422  29.7936366  33.8342412
  66.4272727  29.7423460  32.5936506  63.7602833  40.8062821  40.2416524
  64.4612293  41.4399304  40.3945918  63.2897948  41.1477553  39.4812163
  67.6091692  34.1027240  44.5535112  66.9332329  34.0021369  45.2237487
  68.4319326  33.9466453  45.0171109  59.3570551  40.3399176  37.1747627
  59.9423988  39.5942864  37.3075531  59.1595390  40.6503133  38.0584291
  62.2109206  43.3750424  32.1910069  61.5419582  43.8596551  31.7074109
  62.0722076  43.6219644  33.1053448  66.3514475  45.4094167  38.7892728
  66.9032783  45.5725789  39.5541813  66.6920668  45.9998605  38.1172752
  61.3278968  27.7569317  39.3914612  61.3920295  28.6184148  38.9792010
  61.2646088  27.1443319  38.6586971  60.8031241  29.8292449  43.0387647
  61.4303279  29.4469527  43.6525171  59.9459159  29.6106651  43.4043339
  57.5796783  31.6368879  28.9706001  57.8750224  30.7279557  28.9173055
  56.6784819  31.6156618  28.6487004  61.1091030  29.7124875  34.9533550
  60.3877616  30.3260843  34.8141023  61.8984286  30.2482640  34.8750196
  63.9117344  27.0479302  41.2274202  64.4351746  27.2941598  41.9900511
  63.6929677  27.8799336  40.8077339  59.3084625  29.3182976  29.0945327
  58.9797331  28.4380355  28.9120432  59.6623996  29.2630645  29.9821716
  62.4226448  29.6055946  29.4620804  62.7622521  30.1341867  28.7399413
  62.8698569  29.9436352  30.2379371  65.1169889  27.9892997  38.9123872
  64.7766709  27.1900810  39.3144552  64.4108895  28.2894708  38.3400705
  65.7686361  25.0742309  37.3651195  66.5912430  24.6002787  37.2430086
  66.0124424  25.8532793  37.8649882  64.4094595  28.1030568  27.6614097
  65.1302958  28.4811820  27.1577814  63.7859899  28.8219444  27.7649075
  68.5525718  28.8075717  28.5972429  68.7689333  29.6900354  28.2961257
  68.0719785  28.4161930  27.8678071  63.2924940  31.7661430  35.1743174
  63.1469520  32.0801733  36.0667455  62.8150143  32.3846330  34.6214073
  65.1521322  28.7563978  35.2224063  65.1382891  27.8605071  34.8856361
  65.8693751  28.7634642  35.8562349  67.0047453  29.1901318  37.2677191
  66.7465231  30.1118389  37.2661521  66.4732494  28.7931753  37.9577655
  57.7670602  34.3066774  38.1130835  57.2224070  35.0826582  38.2451109
  58.6449952  34.6537579  37.9549957  64.5558218  27.6378358  30.4911634
  64.6774130  26.7095004  30.6902521  64.2660261  27.6517044  29.5789949
  67.4249409  25.3233268  33.6278353  67.4471106  25.3872602  32.6730333
  67.8417468  24.4837777  33.8218860  58.5536624  33.4336670  41.0060992
  57.8118360  33.5819306  41.5925622  58.2329368  33.6944936  40.1427741
  66.4980286  42.9752649  40.8041382  66.8067413  42.7301795  41.6764082
  67.2955768  43.1799287  40.3160252  66.5200898  45.1290558  33.0346758
  66.0805889  44.6366937  33.7279615  67.2709015  44.5863526  32.7938834
  58.9993237  41.3202099  33.0371387  59.8251257  41.0205871  32.6570030
  58.6487289  40.5509722  33.4861175  63.9674770  40.6728567  35.1069060
  63.3454780  40.0099272  34.8071288  64.6379637  40.6989699  34.4242708
  57.2001842  39.2388426  33.9960320  56.3633751  38.8110600  33.8144321
  57.1725488  39.4320869  34.9331111  64.0399298  29.1510355  44.7001566
  64.0887453  30.0272478  44.3179336  64.5821812  28.6087748  44.1273209
  63.5288277  39.2232491  28.5827521  63.6776398  39.9067955  27.9294193
  64.3354721  39.2037581  29.0976976  66.2698586  29.9041728  41.4547925
  65.4001896  30.1975294  41.1830513  66.5058067  30.4882173  42.1755188
  61.2840910  35.2497668  29.5888590  61.0386952  34.3459998  29.7868800
  61.4536825  35.2514819  28.6468068  60.5536558  30.9826026  27.0874751
  59.8605803  31.0570381  26.4314787  60.3088310  30.2186370  27.6096268
  67.0283683  41.7180621  26.0539268  66.4557650  42.3370808  25.6009740
  67.6016477  42.2679983  26.5879190  67.4130481  33.0541434  23.3955321
  68.3589586  32.9247642  23.4643739  67.0344726  32.3156096  23.8724749
  67.2969174  37.1059180  44.8555978  68.2172183  37.2837779  45.0496024
  67.2618757  36.1615225  44.7035677  65.5973398  30.9791410  23.3310206
  64.6904854  30.6824523  23.4072919  65.8749379  30.6821228  22.4644492
  56.5151339  32.2997774  33.7809252  56.1954123  31.4463082  33.4883626
  55.9684767  32.5146352  34.5367220  60.2931246  35.0160215  37.4978759
  60.5117256  35.9477323  37.5166793  60.7057020  34.6568189  38.2833563
  67.2135464  25.5228300  29.4854447  66.4036193  25.1775385  29.8609693
  67.9019881  25.2135844  30.0742059  65.1659112  30.5893420  46.8881508
  65.0655839  31.5387777  46.8193599  64.9480654  30.2611659  46.0157578
  64.3672183  27.8378346  23.4722185  65.2291347  28.1633244  23.7318002
  64.5522527  27.0509841  22.9595251  65.0290382  34.0190559  45.7046569
  64.5457463  34.8190919  45.9110458  65.1151321  34.0298504  44.7514013
  58.2976341  35.8518939  33.6268389  58.2747030  35.9506626  32.6750272
  58.6076978  36.6984090  33.9485555  60.9563719  37.9095094  37.7415003
  61.9106973  37.8779036  37.6744935  60.7576243  37.4485718  38.5565229
  61.5463101  36.4796210  40.3085801  62.3655990  36.9740289  40.3320638
  61.8199909  35.5628178  40.2803368  59.3113948  43.4514714  34.7585201
  59.1768416  42.6915114  34.1923199  58.8946010  44.1755613  34.2913990
  62.4683074  44.3484031  34.9703644  62.3515458  45.2929463  34.8682334
  61.6475520  44.0457592  35.3589443  65.3201626  25.0774389  26.7601894
  65.3080296  26.0216228  26.9170165  66.2125048  24.8944534  26.4661355
  63.4937588  45.0012292  38.1859572  64.3964835  45.0335903  38.5026067
  63.2674958  44.0712743  38.2005908  65.2491190  43.7543279  34.8469651
  64.2986821  43.7545141  34.7334023  65.5523676  43.0076014  34.3305685
  61.1395507  27.9601961  45.1053012  62.0026968  27.6038766  45.3156337
  60.5660917  27.6215856  45.7928416  67.9978940  46.9864198  37.0938648
  68.2486979  47.8711208  37.3596224  68.5338489  46.8068800  36.3213739
  68.6514153  48.4745905  31.4566857  68.4538553  47.8815266  30.7317924
  68.0960817  48.1698116  32.1742796  65.2113984  50.1596101  33.6234603
  65.8985024  49.8457831  33.0355618  65.0562113  51.0637465  33.3501854
  64.7881960  48.2396694  35.8952070  64.8266060  47.7060285  36.6889188
  64.2822253  47.7131900  35.2763047  68.4190538  46.9660796  28.9706001
  68.7143979  46.0571475  28.9173055  67.5178574  46.9448536  28.6487004
  68.0395597  54.5680343  33.9960320  67.2027505  54.1402518  33.8144321
  68.0119242  54.7612787  34.9331111  67.3545093  47.6289691  33.7809252
  67.0347878  46.7755000  33.4883626  66.8078522  47.8438270  34.5367220
  67.2233353  51.2492603  35.7502374  66.5296825  50.8346556  35.2372328
  67.9706344  51.2913139  35.1535793  67.6391770  46.1426262  41.0077998
  68.2850634  45.6325216  41.4965223  67.4308921  46.8794943  41.5821423
  53.2583791   6.2787232  17.4408395  53.1807821   7.2295057  17.5196876
  52.6545435   5.9333105  18.0983322  50.8970621   9.0272626  21.5856597
  51.1367219   9.6591150  22.2635616  50.0539817   8.6760666  21.8721957
  51.3715453   5.0520628  18.9155376  50.7025828   5.5366756  18.4319416
  51.2328323   5.2989849  19.8298754  55.5120722   7.0864372  25.5138034
  56.0639030   7.2495994  26.2787119  55.8526915   7.6768810  24.8418059
  55.6807145   6.8060763  19.7592065  55.2412135   6.3137142  20.4524922
  56.4315262   6.2633731  19.5184140  48.4720195   5.1284918  21.4830508
  48.3374663   4.3685319  20.9168506  48.0552257   5.8525818  21.0159297
  51.6289321   6.0254235  21.6948950  51.5121705   6.9699668  21.5927641
  50.8081767   5.7227797  22.0834749  52.6543835   6.6782497  24.9104879
  53.5571082   6.7106108  25.2271374  52.4281205   5.7482948  24.9251215
  66.9539837  11.2201450  22.5722244  66.6158348  11.1042515  21.6842779
  67.8229605  10.8192615  22.5523251  62.8126652  13.0736927  18.5619135
  62.2491517  12.9826864  17.7935423  62.6979047  12.2536831  19.0421628
  67.4359620  12.3736302  28.5308450  67.4248260  11.9789100  27.6588954
  67.5980259  11.6402375  29.1242221  60.3591084  14.5688118  21.4003356
  61.1512376  14.2278943  20.9849655  60.5987734  14.6783093  22.3205509
  64.1566881  15.1573414  27.4787634  63.8656747  16.0619045  27.3634300
  64.7923865  15.1989942  28.1931704  65.0823088  12.5350262  24.0688994
  65.6786660  12.3106285  23.3545957  65.1398059  11.7935008  24.6714441
  62.5669247  11.2948626  20.5074132  61.6419744  11.1624840  20.7151824
  62.8153661  12.0742846  21.0044074  59.9278058  10.9381900  21.3417921
  60.0570440  11.1916379  22.2557333  59.2475510  11.5309608  21.0222576
  64.0977546  21.6079150  17.4408395  64.0201575  22.5586975  17.5196876
  63.4939189  21.2625022  18.0983322  64.8441148  11.5892469  29.6587729
  65.5855832  12.1277513  29.3822553  64.1378133  12.2158757  29.8159281
  66.1953264  14.0297208  19.2762265  66.6591609  14.3084911  18.4866887
  65.9310062  13.1280652  19.0935355  63.0877345  13.5768689  22.2142028
  63.6578702  14.0055958  21.5759512  63.6785457  13.2951274  22.9126214
  63.5802511   8.7432117  30.4603039  62.9501172   9.4248398  30.6938436
  63.4738599   8.6315198  29.5156177  58.8747484   8.4103913  21.3868963
  58.0846538   8.6661441  20.9109074  59.3658731   9.2252251  21.4921004
  60.8262229   8.7748492  18.3452440  60.0293393   8.8867186  18.8635936
  60.5987821   9.1135144  17.4793331  66.6567897  15.2993195  26.2934955
  66.7212329  15.7613602  27.1293127  65.9478821  14.6690560  26.4217265
  57.1585187   8.6634403  23.8183954  57.4093225   9.5481413  24.0841530
  57.6944735   8.4839005  23.0459046  66.3715915  16.9661303  16.1613935
  66.2361589  17.8112838  16.5898783  66.9125727  17.1680580  15.3979869
  59.8245312  14.4836741  16.7341860  60.3369833  15.2779991  16.8847425
  60.4768025  13.7863031  16.6675462  61.6340197  17.6002497  18.8164613
  61.8106825  18.5220462  18.6285597  62.4297030  17.2860916  19.2458993
  60.9192553   9.6467129  28.6926777  60.8046068   8.7452386  28.9933875
  60.0637071   9.8930826  28.3411593  67.9984391  17.5884869  30.2914277
  67.5548245  16.8021248  29.9735182  68.6601605  17.7764020  29.6258168
  62.7571512  19.1180671  24.8174956  63.3078937  18.9897734  24.0451950
  61.9182988  19.4175560  24.4669848  66.5538683  15.3831799  29.1619187
  67.0867020  14.6220087  28.9318495  66.0252764  15.0905450  29.9043341
  57.7894229  12.8125395  17.5101431  58.6269451  13.2222403  17.2935138
  57.9672496  11.8724837  17.4801625  57.8120400  10.1516110  18.1812164
  57.6144800   9.5585471  17.4563231  57.2567064   9.8468321  18.8988103
  65.8818061  18.6574034  19.9931401  65.8394240  18.8834880  19.0639933
  66.7980760  18.4237408  20.1417202  63.9983862  15.5337063  19.7893364
  64.7924461  15.0387383  19.5875939  63.2875554  15.0054926  19.4261069
  60.3066626   9.6780144  15.8653116  59.3764214   9.6164600  16.0823078
  60.4024098   9.1556097  15.0689757  67.7766806  12.0815420  25.6992663
  68.7058866  12.2326580  25.5261630  67.3557836  12.1699441  24.8441310
  66.5755138  16.1066085  23.4691201  66.4366224  15.7384869  24.3417139
  65.7869734  16.6213724  23.2975158  67.1703290  21.2075181  14.8116737
  67.3455046  20.7363224  15.6262360  66.4836078  21.8340947  15.0397998
  68.1260353  15.4847687  20.8580038  67.7910186  15.4448457  21.7537688
  67.6264299  14.8192403  20.3850449  62.1004597  10.8915317  26.3832620
  61.9624395  10.1595556  26.9844159  63.0109521  10.8024217  26.1016807
  64.7286898  10.6035277  25.8716299  65.4386516   9.9628469  25.8302918
  64.6856206  10.8548171  26.7942480  61.7364375  24.3564544  21.5856597
  61.9760974  24.9883068  22.2635616  60.8933572  24.0052584  21.8721957
  54.3720231  11.8366306  20.3479909  55.0591271  11.5228036  19.7600925
  54.2168360  12.7407670  20.0747161  66.2492237  20.1643666  23.9898101
  66.1762409  20.9698638  24.5017406  65.8069630  20.3635632  23.1646123
  66.0382017  19.4015436  17.5000923  65.2549539  19.9437116  17.5939147
  66.7374762  19.9189416  17.8995164  63.7602834  17.8124944  26.9661831
  64.4612294  18.4461427  27.1191225  63.2897949  18.1539675  26.2057470
  67.6091693  11.1089362  31.2780418  66.9332330  11.0083492  31.9482793
  68.4319327  10.9528576  31.7416415  59.3570552  17.3461299  23.8992933
  59.9423989  16.6004987  24.0320838  59.1595391  17.6565255  24.7829597
  62.2109208  20.3812546  18.9155376  61.5419583  20.8658674  18.4319416
  62.0722077  20.6281767  19.8298754  53.9488207   9.9166899  22.6197377
  53.9872307   9.3830490  23.4134495  53.4428500   9.3902104  22.0008354
  66.3514476  22.4156290  25.5138034  66.9032784  22.5787911  26.2787119
  66.6920670  23.0060728  24.8418059  57.5796785   8.6431001  15.6951308
  57.8750226   7.7341680  15.6418362  56.6784820   8.6218741  15.3732310
  63.2924941   8.7723552  21.8988481  63.1469522   9.0863855  22.7912762
  62.8150144   9.3908453  21.3459379  57.7670603  11.3128897  24.8376142
  57.2224071  12.0888705  24.9696416  58.6449953  11.6599701  24.6795263
  58.5536625  10.4398793  27.7306299  57.8118361  10.5881428  28.3170929
  58.2329369  10.7007059  26.8673048  66.4980287  19.9814771  27.5286689
  66.8067414  19.7363918  28.4009388  67.2955769  20.1861410  27.0405559
  66.5200900  22.1352681  19.7592065  66.0805890  21.6429060  20.4524922
  67.2709016  21.5925649  19.5184140  58.9993238  18.3264222  19.7616693
  59.8251258  18.0267994  19.3815337  58.6487290  17.5571844  20.2106482
  63.9674772  17.6790690  21.8314367  63.3454781  17.0161395  21.5316595
  64.6379639  17.7051822  21.1488015  57.2001844  16.2450548  20.7205627
  56.3633752  15.8172723  20.5389628  57.1725489  16.4382992  21.6576418
  63.5288279  16.2294613  15.3072827  63.6776399  16.9130078  14.6539500
  64.3354722  16.2099703  15.8222283  61.2840912  12.2559791  16.3133896
  61.0386953  11.3522121  16.5114106  61.4536826  12.2576941  15.3713374
  67.2969175  14.1121303  31.5801284  68.2172185  14.2899902  31.7741331
  67.2618758  13.1677348  31.4280984  56.5151340   9.3059896  20.5054559
  56.1954124   8.4525205  20.2128933  55.9684768   9.5208474  21.2612526
  60.2931248  12.0222337  24.2224065  60.5117257  12.9539445  24.2412099
  60.7057021  11.6630312  25.0078869  56.3839600  12.9262808  22.4747680
  55.6903072  12.5116761  21.9617635  57.1312591  12.9683344  21.8781099
  65.0290383  11.0252682  32.4291876  64.5457465  11.8253042  32.6355765
  65.1151322  11.0360627  31.4759320  58.2976343  12.8581062  20.3513695
  58.2747031  12.9568749  19.3995578  58.6076979  13.7046212  20.6730861
  60.9563721  14.9157217  24.4660310  61.9106974  14.8841159  24.3990241
  60.7576244  14.4547840  25.2810536  61.5463103  13.4858333  27.0331107
  62.3655992  13.9802411  27.0565945  61.8199910  12.5690301  27.0048675
  59.3113949  20.4576836  21.4830508  59.1768417  19.6977237  20.9168506
  58.8946012  21.1817736  21.0159297  62.4683075  21.3546153  21.6948950
  62.3515459  22.2991586  21.5927641  61.6475521  21.0519715  22.0834749
  56.7998017   7.8196467  27.7323304  57.4456881   7.3095421  28.2210530
  56.5915168   8.5565148  28.3066730  63.4937589  22.0074415  24.9104879
  64.3964836  22.0398025  25.2271374  63.2674959  21.0774866  24.9251215
  65.2491191  20.7605402  21.5714957  64.2986822  20.7607263  21.4579330
  65.5523677  20.0138136  21.0550992  67.9978941  23.9926321  23.8183954
  68.2486980  24.8773331  24.0841530  68.5338490  23.8130922  23.0459046
  68.6514154  25.4808028  18.1812164  68.4538554  24.8877389  17.4563231
  68.0960818  25.1760238  18.8988103  65.2113985  27.1658223  20.3479909
  65.8985025  26.8519953  19.7600925  65.0562114  28.0699588  20.0747161
  64.7881962  25.2458817  22.6197377  64.8266061  24.7122407  23.4134495
  64.2822254  24.7194022  22.0008354  68.4190539  23.9722919  15.6951308
  68.7143980  23.0633597  15.6418362  67.5178575  23.9510658  15.3732310
  68.0395598  31.5742466  20.7205627  67.2027506  31.1464640  20.5389628
  68.0119243  31.7674909  21.6576418  67.3545095  24.6351814  20.5054559
  67.0347879  23.7817122  20.2128933  66.8078523  24.8500392  21.2612526
  67.2233355  28.2554725  22.4747680  66.5296826  27.8408678  21.9617635
  67.9706346  28.2975262  21.8781099  67.6391771  23.1488384  27.7323304
  68.2850635  22.6387338  28.2210530  67.4308923  23.8857066  28.3066730
   5.1087600  34.2611901  62.4624797   5.7466010  34.1418649  61.7588137
   4.9908443  35.2092745  62.5212749   1.9177306  34.2139330  62.3986321
   1.5795817  34.0980394  61.5106856   2.7867074  33.8130495  62.3787328
   3.3563680  39.7345774  53.6997677   2.7051660  40.3199854  53.3131691
   4.1508043  40.2651969  53.7592715   4.6628868  31.9863355  59.5378005
   5.4491957  31.5682778  59.1868422   4.9267572  32.8909448  59.7059653
   4.8338945  37.4236206  54.2366662   4.1984778  37.4970832  54.9487566
   4.5036352  38.0129804  53.5585741  10.0637295  31.9238589  60.4410983
  10.7962467  31.3537805  60.6748813   9.3076651  31.5360189  60.8817489
   1.6813415  34.3465830  57.6374326   1.3171622  33.8196451  58.3487247
   2.5380531  33.9564299  57.4640811   1.3218902  29.3755730  52.6335674
   1.4893304  30.2435966  53.0006145   1.1316071  29.5383011  51.7096964
   7.4791379  30.3555249  61.9798942   6.5708256  30.2870657  61.6857703
   7.4278975  30.8327194  62.8080767   1.3008123  31.8313387  53.6182341
   1.1807748  32.2770438  54.4567821   0.6060711  32.1798705  53.0595879
   6.9993189  32.3034860  54.4462675   7.9111045  32.5362247  54.2710373
   6.4902836  32.8871905  53.8837754   5.6062771  37.2860679  61.8376257
   4.9771634  37.4506393  61.1352324   5.2188433  37.7002288  62.6087221
   9.4852003  38.2215117  59.1920620   8.8003041  38.6014018  58.6417654
   9.5695852  38.8310443  59.9252568   1.1590733  37.0235087  59.1026342
   1.6229079  37.3022790  58.3130964   0.8947531  36.1218532  58.9199432
   7.8548763  38.7447031  63.9638321   8.6766206  38.3427218  63.6821003
   7.8511166  38.6415265  64.9154437  15.9454756  35.0885780  60.3123293
  15.1918464  34.5193178  60.1567297  16.0802297  35.0548444  61.2593927
   1.3353384  39.9599182  55.9878012   1.1999059  40.8050718  56.4162860
   1.8763196  40.1618460  55.2243946   4.6496130  33.4738355  53.0249341
   4.1342754  34.2442960  53.2637728   4.3773439  32.8003491  53.6482402
   2.2343241  28.3188056  58.0834579   1.3784838  27.9294906  57.9040218
   2.6470193  28.3980016  57.2234365   9.6230404  36.2270710  54.9602514
   8.8459847  35.8881869  54.5157676  10.3021885  36.2323333  54.2857479
   4.4382433  31.3465447  54.8509122   4.1332569  31.6611596  55.7019265
   5.3912875  31.4246867  54.8936455   2.8828865  37.5055670  56.5002076
   2.3550227  36.7708430  56.1875313   2.3816368  38.2830347  56.2542044
   7.8621711  35.7004691  61.6169122   7.2045386  36.3903952  61.7049251
   8.6662110  36.0901123  61.9603108   6.6727170  34.0549064  59.6673064
   7.1859052  34.6879055  60.1694774   7.3228394  33.4550259  59.3016424
   3.9349544  44.0333388  52.4233735   3.2611243  44.3365085  53.0318693
   4.3215366  44.8362468  52.0739192   3.9343049  32.9289935  57.0434085
   4.6814868  33.4411332  56.7341207   4.2034638  32.6073987  57.9038478
   2.2069699  35.4248475  54.0261039   1.2980918  35.1407508  54.1233509
   2.2364783  35.8447554  53.1664346   7.4388966  39.0355065  57.7952206
   6.9851293  38.1945975  57.8517397   6.8082933  39.6716463  58.1326987
   6.3821886  29.9647051  59.0252874   5.6444643  29.4524437  59.3563117
   6.6348659  29.5247433  58.2136151   5.8821905  40.8731562  58.7302025
   6.1744880  41.4336619  58.0114390   6.3920526  41.1660123  59.4855184
   1.9045787  36.9657219  51.3649118   1.4665216  36.2493078  50.9054755
   2.6456227  37.1933334  50.8034209  10.0218901  35.2414416  57.4225436
   9.8836800  35.4316012  56.4946625   9.6655120  36.0033799  57.8793487
  10.0488281  37.3090943  62.4336708  10.4824788  37.2166232  63.2819762
  10.7619862  37.2848444  61.7956724  10.9103831  37.3514644  64.9669593
  11.1039721  38.2560454  65.2128868  10.8104449  36.8922063  65.8008178
   2.1340759  44.2013060  54.6380814   2.3092515  43.7301103  55.4526437
   1.4473547  44.8278826  54.8662075   3.0897823  38.4785566  60.6844115
   2.7547655  38.4386336  61.5801765   2.5901768  37.8130282  60.2114526
   6.0257014  35.8241601  50.9581175   5.4086185  35.0988429  50.8614228
   5.5573503  36.5850961  50.6148249   4.3116136  28.2047945  59.9699205
   4.8084836  27.4517907  59.6500275   3.5403118  28.2412262  59.4042415
  12.1645894  33.9088310  61.6117497  12.1535770  34.7913026  61.2411430
  11.2963273  33.5559861  61.4172034   5.3945917  36.9619632  57.5437629
   4.4602196  37.0821095  57.3742333   5.5722585  36.0592099  57.2797638
   8.7818468  32.8036951  58.0787663   9.2478920  33.6364943  58.0047965
   9.2325969  32.3381933  58.7832921   6.8494699  39.1480773  55.0773815
   7.1254543  39.0337367  55.9867689   5.9799198  38.7498258  55.0385988
   3.4848763  43.3967124  58.7206628   3.6671158  42.5788779  59.1834381
   4.3081749  43.6134816  58.2831518   3.8190929  42.3235309  55.9821677
   4.3478695  41.8127763  55.3691839   4.0819148  42.0077839  56.8467210
   3.5201674  40.9537881  60.1549696   3.3726637  40.0254588  60.3357266
   4.3455168  40.9757971  59.6706771   7.1235796  41.7766439  61.2414568
   8.0482344  41.5709301  61.1039020   6.9551100  41.5282841  62.1503910
   3.5163189  28.8075718  55.1481813   3.7326803  29.6900356  54.8470641
   3.0357256  28.4161932  54.4187455   6.9131112  42.2952107  56.5976660
   7.0867990  41.7298529  55.8450512   7.4060004  43.0953002  56.4156150
  12.7670504  35.0588530  58.2166960  13.2101650  34.3095855  57.8186083
  11.8897014  35.0498666  57.8340692   7.9006285  41.6118871  53.6973558
   8.5957190  42.2325564  53.9160873   8.2429435  40.7614223  53.9725936
   9.7997708  39.0618577  55.2260889  10.3249032  39.4005850  54.5010209
   9.7120061  38.1265592  55.0424024  12.3103368  36.5293768  60.6089407
  13.1450260  36.9683572  60.7726968  12.4462497  36.0532421  59.7897653
   1.9921153  41.7180623  52.6048652   1.4195120  42.3370810  52.1519124
   2.5653947  42.2679985  53.1388574   5.2118413  42.0017773  53.7357234
   6.1449086  41.9363335  53.9390110   5.1241626  42.8374040  53.2771767
   7.8406430  41.3183643  50.6961182   7.7620061  40.9843507  51.5896940
   8.6616097  41.8105411  50.6952654  10.5384621  34.1845383  63.9037500
  10.5060941  33.2461383  64.0897184  11.1485245  34.2629419  63.1703325
   2.3767952  33.0541436  49.9464704   3.3227057  32.9247644  50.0153122
   1.9982197  32.3156098  50.4234132  10.6879110  30.9756426  63.9495783
  10.1718158  30.1914883  63.7625712  11.5719058  30.6475143  64.1142303
  16.3561171  35.2461390  63.0443537  17.0864559  34.9846678  63.6051240
  15.7468116  34.5090112  63.0845605  14.4376468  33.3869252  63.6417988
  13.7109632  33.2525217  63.0334480  14.0223755  33.6946081  64.4474706
   2.1772935  25.5228302  56.0363831   1.3673663  25.1775387  56.4119077
   2.8657352  25.2135846  56.6251442   4.1063483  24.6006349  57.6588127
   4.6594522  25.0201802  58.3178151   4.3433569  23.6742097  57.7011083
   7.4842290  26.7106874  57.1666792   6.9040959  27.3691678  56.7844844
   7.2178223  25.8884218  56.7554209   6.2667168  28.8706964  56.2223140
   5.3793023  29.1556615  56.0043335   6.6821157  28.7100728  55.3750417
   9.6181704  28.8953485  59.9377479  10.3942094  29.3849938  60.2102096
   8.8929838  29.3211539  60.3949349  12.0554263  29.6081104  60.9951420
  12.6498754  29.3676840  60.2844728  12.1280847  28.8888235  61.6224956
   5.4110382  38.6351639  50.3171160   6.1146232  38.8401641  50.9328816
   4.6873030  39.2028401  50.5820243   6.2408192  34.3861500  56.4373430
   6.1843393  34.8430052  55.5981063   6.7936534  33.6252185  56.2596273
  10.0512998  30.1751232  57.2623550   9.7949932  29.7747868  58.0931757
   9.4265866  30.8895026  57.1373689  14.3625336  32.9147305  59.7694841
  13.8024894  32.9840495  60.5426403  13.7568839  32.7388290  59.0494337
   7.3197079  39.0734168  52.3669620   8.1542683  38.6415367  52.1847095
   7.1581422  38.9016182  53.2946514   6.9742971  35.5766281  53.7325959
   6.9191775  35.4110553  52.7914403   6.3489026  36.2842314  53.8888149
  15.9481354  49.5903819  62.4624797  16.5859764  49.4710567  61.7588137
  15.8302197  50.5384663  62.5212749  12.7571060  49.5431247  62.3986321
  12.4189572  49.4272312  61.5106856  13.6260829  49.1422412  62.3787328
   8.6157876  51.3966724  58.3883212   8.0522741  51.3056661  57.6199500
   8.5010271  50.5766628  58.8685705  14.1957435  55.0637691  53.6997677
  13.5445415  55.6491772  53.3131691  14.9901798  55.5943886  53.7592715
   8.1213062  52.1526829  54.0984812   8.8943938  51.6055816  53.9597687
   8.4738461  53.0171078  54.3099273  10.4579340  48.3119495  51.7303262
  10.7104860  47.7901016  50.9686725   9.5203899  48.1485640  51.8329945
  15.5022623  47.3155273  59.5378005  16.2885712  46.8974696  59.1868422
  15.7661327  48.2201365  59.7059653  15.6732700  52.7528123  54.2366662
  15.0378533  52.8262750  54.9487566  15.3430106  53.3421722  53.5585741
  20.9031050  47.2530506  60.4410983  21.6356222  46.6829723  60.6748813
  20.1470405  46.8652107  60.8817489  10.1775629  50.2147601  53.9327637
  10.0611887  49.5392504  54.6008721  10.2877888  49.7279975  53.1159790
  12.5207169  49.6757748  57.6374326  12.1565377  49.1488369  58.3487247
  13.3774285  49.2856217  57.4640811  18.4256470  40.9652080  64.9005592
  18.0939795  41.8347491  64.6766807  17.8302083  40.6488364  65.5799622
  12.1612656  44.7047647  52.6335674  12.3287059  45.5727884  53.0006145
  11.9709826  44.8674929  51.7096964  18.3185133  45.6847166  61.9798942
  17.4102011  45.6162575  61.6857703  18.2672729  46.1619111  62.8080767
  12.1401877  47.1605305  53.6182341  12.0201503  47.6062356  54.4567821
  11.4454466  47.5090623  53.0595879  20.1846780  43.8863605  63.7576816
  19.5421160  44.1796138  63.1116610  19.6801708  43.7716525  64.5630013
  17.8386943  47.6326778  54.4462675  18.7504800  47.8654165  54.2710373
  17.3296591  48.2163822  53.8837754  16.4456526  52.6152597  61.8376257
  15.8165388  52.7798311  61.1352324  16.0582188  53.0294206  62.6087221
  20.3245758  53.5507034  59.1920620  19.6396796  53.9305936  58.6417654
  20.4089607  54.1602361  59.9252568  15.6258227  44.6528381  67.1138698
  15.3819158  45.4070442  66.5772974  15.9018157  45.0313729  67.9485945
  17.5796689  51.1966993  65.7915964  17.7913585  51.8398753  65.1150345
  17.5326438  50.3629310  65.3237894  15.1822918  43.8084814  62.6952536
  14.3207397  44.1066068  62.9869274  15.2085353  44.0255213  61.7633569
  11.9984488  52.3527005  59.1026342  12.4622833  52.6314708  58.3130964
  11.7341286  51.4510449  58.9199432  10.9353374  48.4750157  55.9115907
  11.6377417  48.9271201  56.3789833  10.6034002  47.8333976  56.5395800
  18.6942517  54.0738949  63.9638321  19.5159961  53.6719136  63.6821003
  18.6904920  53.9707183  64.9154437   6.6293453  47.0978289  58.1716517
   5.8324616  47.2096983  58.6900013   6.4019045  47.4364941  57.3057408
  26.7848510  50.4177697  60.3123293  26.0312219  49.8485095  60.1567297
  26.9196051  50.3840362  61.2593927  12.1747138  55.2891100  55.9878012
  12.0392813  56.1342635  56.4162860  12.7156951  55.4910377  55.2243946
  15.5239602  38.8121661  64.5176906  15.1803871  39.7023303  64.4416016
  15.8918565  38.6223319  63.6546491  15.4889885  48.8030273  53.0249341
  14.9736508  49.5734877  53.2637728  15.2167193  48.1295409  53.6482402
  13.0736996  43.6479973  58.0834579  12.2178592  43.2586824  57.9040218
  13.4863947  43.7271934  57.2234365  14.6036142  41.1826317  62.4826139
  14.1000938  41.1456452  61.6693944  14.8966749  42.0919059  62.5422795
  10.8479028  41.2665046  61.4892321  11.7132025  41.0707855  61.1298210
  10.9156537  41.0375398  62.4161677  20.4624159  51.5562627  54.9602514
  19.6853602  51.2173787  54.5157676  21.1415640  51.5615250  54.2857479
  15.2776188  46.6757365  54.8509122  14.9726323  46.9903514  55.7019265
  16.2306630  46.7538785  54.8936455  13.7222620  52.8347588  56.5002076
  13.1943981  52.1000348  56.1875313  13.2210122  53.6122264  56.2542044
  18.7015466  51.0296608  61.6169122  18.0439140  51.7195870  61.7049251
  19.5055865  51.4193040  61.9603108   8.4541347  43.4967254  58.8608687
   9.0285099  43.2742436  58.1281880   9.0412330  43.5655949  59.6137289
  17.5120924  49.3840981  59.6673064  18.0252806  50.0170973  60.1694774
  18.1622148  48.7842177  59.3016424   8.7810934  45.5271715  52.8804573
   7.9448247  45.8646402  53.2013847   8.6415704  45.3920695  51.9431710
  10.7564015  40.3708503  57.5883757  10.1028427  40.0557520  56.9640372
  10.7144489  39.7484244  58.3143580  11.8675220  50.6527798  49.5037049
  10.9602282  50.4217052  49.7028198  12.3646252  49.8565418  49.6911030
  14.7743299  59.3625305  52.4233735  14.1004997  59.6657002  53.0318693
  15.1609121  60.1654386  52.0739192  13.9901755  46.8590437  61.9131404
  13.0724317  47.0805384  61.7553092  14.4061899  46.9336747  61.0543112
  14.7736803  48.2581852  57.0434085  15.5208622  48.7703250  56.7341207
  15.0428393  47.9365905  57.9038478  13.0463453  50.7540393  54.0261039
  12.1374673  50.4699426  54.1233509  13.0758537  51.1739472  53.1664346
  18.2782721  54.3646983  57.7952206  17.8245048  53.5237893  57.8517397
  17.6476687  55.0008381  58.1326987  17.2215640  45.2938969  59.0252874
  16.4838397  44.7816355  59.3563117  17.4742414  44.8539350  58.2136151
  16.7215660  56.2023479  58.7302025  17.0138634  56.7628536  58.0114390
  17.2314280  56.4952040  59.4855184  17.3227268  38.0715221  59.6194643
  17.6286144  37.2112584  59.3320558  18.0479872  38.6632841  59.4193637
  11.5948347  48.3669014  60.1270834  11.6496957  47.4142850  60.0513311
  10.7839549  48.5228453  60.6112133  12.7439541  52.2949137  51.3649118
  12.3058971  51.5784996  50.9054755  13.4849982  52.5225252  50.8034209
   9.5340707  46.9846073  57.8861213   8.7208573  47.2840244  58.2926405
  10.0299701  46.5901762  58.6035695  20.8612656  50.5706334  57.4225436
  20.7230554  50.7607930  56.4946625  20.5048875  51.3325717  57.8793487
  20.8882035  52.6382861  62.4336708  21.3218542  52.5458150  63.2819762
  21.6013616  52.6140361  61.7956724   6.1097849  48.0009941  55.6917193
   5.1795437  47.9394397  55.9087155   6.2055321  47.4785894  54.8953834
   6.0283398  44.5264754  58.2795435   6.2890216  45.4410087  58.1704595
   6.8500571  44.0589197  58.4292048  21.7497585  52.6806562  64.9669593
  21.9433475  53.5852372  65.2128868  21.6498203  52.2213981  65.8008178
  12.9734514  59.5304978  54.6380814  13.1486270  59.0593021  55.4526437
  12.2867302  60.1570744  54.8662075  13.9291577  53.8077484  60.6844115
  13.5941410  53.7678254  61.5801765  13.4295523  53.1422200  60.2114526
  16.8650769  51.1533518  50.9581175  16.2479939  50.4280347  50.8614228
  16.3967257  51.9142879  50.6148249   8.6549315  45.3718943  50.0802479
   7.7778781  45.2507744  49.7164726   9.1307068  44.5805021  49.8281368
  15.1509891  43.5339863  59.9699205  15.6478590  42.7809825  59.6500275
  14.3796872  43.5704179  59.4042415  23.0039648  49.2380228  61.6117497
  22.9929524  50.1204944  61.2411430  22.1357028  48.8851779  61.4172034
  16.2339671  52.2911550  57.5437629  15.2995950  52.4113012  57.3742333
  16.4116340  51.3884017  57.2797638  11.7344859  45.6757246  59.6970890
  11.3642647  45.1228286  60.3851795  12.2303952  45.0715379  59.1445890
  19.6212223  48.1328869  58.0787663  20.0872675  48.9656861  58.0047965
  20.0719723  47.6673851  58.7832921  17.6888454  54.4772690  55.0773815
  17.9648298  54.3629285  55.9867689  16.8192953  54.0790175  55.0385988
  17.5928886  40.5009456  62.1178564  16.6791965  40.7313683  62.2860771
  18.0221987  40.5847900  62.9692596  17.3635344  48.6899348  64.6178458
  16.7106794  48.9375255  63.9630911  17.7415724  47.8763486  64.2840935
  14.3242518  58.7259041  58.7206628  14.5064912  57.9080697  59.1834381
  15.1475504  58.9426733  58.2831518  14.6584683  57.6527226  55.9821677
  15.1872450  57.1419681  55.3691839  14.9212903  57.3369757  56.8467210
   3.3828008  46.9660798  55.5215385   3.6781450  46.0571476  55.4682439
   2.4816044  46.9448537  55.1996387   5.1115850  44.6474896  55.6454710
   4.7828556  43.7672275  55.4629816   5.4655221  44.5922564  56.5331099
  14.3595429  56.2829798  60.1549696  14.2120391  55.3546506  60.3357266
  15.1848922  56.3049889  59.6706771   8.2257673  44.9347865  56.0130188
   8.5653746  45.4633787  55.2908796   8.6729794  45.2728272  56.7888754
  17.9629551  57.1058357  61.2414568  18.8876098  56.9001218  61.1039020
  17.7944854  56.8574758  62.1503910  10.9201114  43.3184916  65.4633256
  10.5797934  42.5192729  65.8653936  10.2140120  43.6186627  64.8910089
  11.5717586  40.4034229  63.9160579  12.3943655  39.9294707  63.7939469
  11.8155649  41.1824712  64.4159265  10.2125820  43.4322487  54.2123481
  10.9334183  43.8103740  53.7087197   9.5891124  44.1511364  54.3158459
  14.3556943  44.1367636  55.1481813  14.5720558  45.0192274  54.8470641
  13.8751010  43.7453849  54.4187455  10.9552547  44.0855897  61.7733447
  10.9414116  43.1896991  61.4365745  11.6724976  44.0926561  62.4071733
  12.8078678  44.5193237  63.8186575  12.5496456  45.4410308  63.8170905
  12.2763719  44.1223672  64.5087039  17.7524867  57.6244025  56.5976660
  17.9261744  57.0590447  55.8450512  18.2453758  58.4244919  56.4156150
  10.3589443  42.9670278  57.0421017  10.4805355  42.0386924  57.2411905
  10.0691486  42.9808963  56.1299333  13.2280634  40.6525188  60.1787737
  13.2502331  40.7164521  59.2239717  13.6448693  39.8129697  60.3728243
  23.6064258  50.3880447  58.2166960  24.0495404  49.6387773  57.8186083
  22.7290768  50.3790584  57.8340692  18.7400039  56.9410789  53.6973558
  19.4350944  57.5617482  53.9160873  19.0823190  56.0906140  53.9725936
  20.6391463  54.3910494  55.2260889  21.1642787  54.7297767  54.5010209
  20.5513815  53.4557510  55.0424024   9.3319502  54.5524410  55.1336904
   9.4807623  55.2359875  54.4803577  10.1385946  54.5329500  55.6486360
  23.1497123  51.8585686  60.6089407  23.9844014  52.2975490  60.7726968
  23.2856252  51.3824339  59.7897653  20.1988629  49.4165421  66.5566895
  20.6742750  49.6093067  65.7485746  19.2754194  49.4724606  66.3110279
   7.0872135  50.5789588  56.1397973   6.8418177  49.6751918  56.3378183
   7.2568050  50.5806738  55.1977451  14.7768845  41.4513264  65.5222729
  15.2950789  42.1874291  65.1969217  14.4223978  41.7577257  66.3569488
   6.3567783  46.3117945  53.6384135   5.6637028  46.3862300  52.9824171
   6.1119535  45.5478289  54.1605652  15.0281439  37.8713547  61.0423625
  15.3083193  37.2036736  61.6684052  15.8132046  38.0642642  60.5298289
  12.8314908  57.0472541  52.6048652  12.2588875  57.6662728  52.1519124
  13.4047702  57.5971902  53.1388574  18.8990298  46.2931181  64.7895201
  19.8507721  46.3929278  64.8107425  18.7293748  45.5009449  65.2993285
  16.9204677  43.3786764  64.9754602  16.3254609  43.6591777  64.2801090
  16.6354374  43.8680665  65.7471343  16.0512168  57.3309691  53.7357234
  16.9842841  57.2655252  53.9390110  15.9635380  58.1665958  53.2771767
  18.6800184  56.6475561  50.6961182  18.6013816  56.3135425  51.5896940
  19.5009851  57.1397329  50.6952654  21.3778376  49.5137300  63.9037500
  21.3454696  48.5753301  64.0897184  21.9878999  49.5921337  63.1703325
  13.2161706  48.3833353  49.9464704  14.1620811  48.2539562  50.0153122
  12.8375951  47.6448015  50.4234132  21.5272864  46.3048344  63.9495783
  21.0111913  45.5206800  63.7625712  22.4112813  45.9767060  64.1142303
  19.1883591  40.0489359  59.9091596  18.9908412  39.7404448  60.7934928
  19.7983296  40.7750998  60.0389526  27.1954925  50.5753307  63.0443537
  27.9258314  50.3138595  63.6051240  26.5861871  49.8382029  63.0845605
  25.2770222  48.7161170  63.6417988  24.5503386  48.5817135  63.0334480
  24.8617509  49.0237998  64.4474706  11.4004624  46.3083330  49.8819590
  10.4936079  46.0116442  49.9582303  11.6780605  46.0113148  49.0153876
  13.0166689  40.8520219  56.0363831  12.2067418  40.5067304  56.4119077
  13.7051106  40.5427763  56.6251442  14.9457238  39.9298266  57.6588127
  15.4988276  40.3493720  58.3178151  15.1827324  39.0034014  57.7011083
  10.1703408  43.1670265  50.0231569  11.0322572  43.4925163  50.2827386
  10.3553752  42.3801761  49.5104634  18.3236045  42.0398791  57.1666792
  17.7434714  42.6983595  56.7844844  18.0571977  41.2176136  56.7554209
  16.7739611  41.4403849  59.3688112  17.2739389  41.5520384  58.5602431
  17.4175219  41.1364902  60.0088920  17.1060923  44.1998882  56.2223140
  16.2186778  44.4848532  56.0043335  17.5214912  44.0392645  55.3750417
  20.4575459  44.2245403  59.9377479  21.2335849  44.7141855  60.2102096
  19.7323593  44.6503457  60.3949349  22.8948017  44.9373022  60.9951420
  23.4892508  44.6968758  60.2844728  22.9674601  44.2180153  61.6224956
  16.2504136  53.9643557  50.3171160  16.9539986  54.1693559  50.9328816
  15.5266785  54.5320318  50.5820243  17.0801946  49.7153418  56.4373430
  17.0237148  50.1721969  55.5981063  17.6330289  48.9544102  56.2596273
  20.8906752  45.5043150  57.2623550  20.6343687  45.1039785  58.0931757
  20.2659620  46.2186944  57.1373689  25.2019090  48.2439223  59.7694841
  24.6418648  48.3132412  60.5426403  24.5962594  48.0680208  59.0494337
  18.1590834  54.4026086  52.3669620  18.9936437  53.9707284  52.1847095
  17.9975176  54.2308099  53.2946514  17.8136726  50.9058199  53.7325959
  17.7585529  50.7402470  52.7914403  17.1882781  51.6134232  53.8888149
  11.1232851  40.4066308  53.3111278  11.1111521  41.3508148  53.4679549
  12.0156273  40.2236453  53.0170739  14.9384971  37.0009085  57.5657214
  14.1717366  36.4467571  57.7113897  15.3495676  37.0730953  58.4271366
  23.5964815  64.8723165  62.3986321  23.2583326  64.7564230  61.5106856
  24.4654583  64.4714330  62.3787328  21.2973094  63.6411412  51.7303262
  21.5498615  63.1192934  50.9686725  20.3597653  63.4777558  51.8329945
  26.3416377  62.6447191  59.5378005  27.1279466  62.2266614  59.1868422
  26.6055081  63.5493283  59.7059653  31.7424804  62.5822424  60.4410983
  32.4749976  62.0121641  60.6748813  30.9864160  62.1944024  60.8817489
  21.0169383  65.5439518  53.9327637  20.9005641  64.8684422  54.6008721
  21.1271643  65.0571892  53.1159790  23.3600924  65.0049665  57.6374326
  22.9959131  64.4780286  58.3487247  24.2168040  64.6148134  57.4640811
  29.2650225  56.2943998  64.9005592  28.9333549  57.1639409  64.6766807
  28.6695838  55.9780282  65.5799622  23.0006411  60.0339565  52.6335674
  23.1680813  60.9019801  53.0006145  22.8103580  60.1966847  51.7096964
  29.1578888  61.0139084  61.9798942  28.2495765  60.9454493  61.6857703
  29.1066484  61.4911029  62.8080767  22.9795632  62.4897223  53.6182341
  22.8595257  62.9354273  54.4567821  22.2848220  62.8382540  53.0595879
  28.6780698  62.9618696  54.4462675  29.5898554  63.1946083  54.2710373
  28.1690345  63.5455740  53.8837754  26.0216673  59.1376732  62.6952536
  25.1601152  59.4357985  62.9869274  26.0479107  59.3547131  61.7633569
  21.7747128  63.8042075  55.9115907  22.4771172  64.2563118  56.3789833
  21.4427757  63.1625894  56.5395800  17.4687208  62.4270207  58.1716517
  16.6718371  62.5388901  58.6900013  17.2412800  62.7656859  57.3057408
  26.3633356  54.1413579  64.5176906  26.0197626  55.0315221  64.4416016
  26.7312319  53.9515237  63.6546491  26.3283639  64.1322190  53.0249341
  25.8130263  64.9026795  53.2637728  26.0560948  63.4587326  53.6482402
  23.9130750  58.9771891  58.0834579  23.0572346  58.5878741  57.9040218
  24.3257702  59.0563852  57.2234365  25.4429897  56.5118234  62.4826139
  24.9394692  56.4748369  61.6693944  25.7360504  57.4210977  62.5422795
  21.6872783  56.5956964  61.4892321  22.5525779  56.3999773  61.1298210
  21.7550292  56.3667316  62.4161677  31.3017913  66.8854545  54.9602514
  30.5247356  66.5465704  54.5157676  31.9809394  66.8907168  54.2857479
  26.1169942  62.0049282  54.8509122  25.8120078  62.3195432  55.7019265
  27.0700384  62.0830702  54.8936455  19.2935102  58.8259172  58.8608687
  19.8678854  58.6034353  58.1281880  19.8806084  58.8947866  59.6137289
  28.3514679  64.7132899  59.6673064  28.8646561  65.3462891  60.1694774
  29.0015903  64.1134094  59.3016424  19.6204689  60.8563633  52.8804573
  18.7842001  61.1938320  53.2013847  19.4809458  60.7212613  51.9431710
  21.5957769  55.7000421  57.5883757  20.9422182  55.3849438  56.9640372
  21.5538244  55.0776161  58.3143580  22.7068974  65.9819716  49.5037049
  21.7996036  65.7508969  49.7028198  23.2040006  65.1857335  49.6911030
  24.8295510  62.1882354  61.9131404  23.9118071  62.4097301  61.7553092
  25.2455653  62.2628665  61.0543112  25.6130558  63.5873770  57.0434085
  26.3602377  64.0995167  56.7341207  25.8822147  63.2657823  57.9038478
  23.8857208  66.0832311  54.0261039  22.9768427  65.7991344  54.1233509
  23.9152292  66.5031389  53.1664346  28.0609395  60.6230886  59.0252874
  27.3232152  60.1108273  59.3563117  28.3136168  60.1831268  58.2136151
  28.1621022  53.4007138  59.6194643  28.4679899  52.5404502  59.3320558
  28.8873627  53.9924759  59.4193637  22.4342102  63.6960931  60.1270834
  22.4890712  62.7434768  60.0513311  21.6233304  63.8520371  60.6112133
  20.3734462  62.3137991  57.8861213  19.5602327  62.6132162  58.2926405
  20.8693456  61.9193680  58.6035695  31.7006410  65.8998252  57.4225436
  31.5624309  66.0899847  56.4946625  31.3442629  66.6617634  57.8793487
  16.9491604  63.3301859  55.6917193  16.0189192  63.2686314  55.9087155
  17.0449076  62.8077812  54.8953834  16.8677153  59.8556672  58.2795435
  17.1283970  60.7702005  58.1704595  17.6894325  59.3881114  58.4292048
  27.7044523  66.4825436  50.9581175  27.0873694  65.7572264  50.8614228
  27.2361012  67.2434796  50.6148249  19.4943069  60.7010860  50.0802479
  18.6172535  60.5799661  49.7164726  19.9700822  59.9096939  49.8281368
  25.9903645  58.8631780  59.9699205  26.4872345  58.1101743  59.6500275
  25.2190627  58.8996097  59.4042415  22.5738614  61.0049163  59.6970890
  22.2036401  60.4520204  60.3851795  23.0697706  60.4007297  59.1445890
  30.4605977  63.4620787  58.0787663  30.9266429  64.2948778  58.0047965
  30.9113478  62.9965768  58.7832921  28.4322640  55.8301374  62.1178564
  27.5185720  56.0605601  62.2860771  28.8615741  55.9139818  62.9692596
  14.2221763  62.2952716  55.5215385  14.5175204  61.3863394  55.4682439
  13.3209799  62.2740455  55.1996387  15.9509605  59.9766813  55.6454710
  15.6222311  59.0964192  55.4629816  16.3048975  59.9214482  56.5331099
  19.0651428  60.2639783  56.0130188  19.4047500  60.7925704  55.2908796
  19.5123548  60.6020189  56.7888754  21.7594868  58.6476834  65.4633256
  21.4191689  57.8484647  65.8653936  21.0533875  58.9478545  64.8910089
  22.4111340  55.7326146  63.9160579  23.2337410  55.2586624  63.7939469
  22.6549404  56.5116630  64.4159265  21.0519575  58.7614405  54.2123481
  21.7727937  59.1395658  53.7087197  20.4284879  59.4803282  54.3158459
  25.1950698  59.4659554  55.1481813  25.4114312  60.3484192  54.8470641
  24.7144765  59.0745767  54.4187455  21.7946302  59.4147815  61.7733447
  21.7807871  58.5188908  61.4365745  22.5118730  59.4218479  62.4071733
  23.6472433  59.8485155  63.8186575  23.3890210  60.7702226  63.8170905
  23.1157473  59.4515590  64.5087039  21.1983198  58.2962195  57.0421017
  21.3199109  57.3678841  57.2411905  20.9085240  58.3100881  56.1299333
  24.0674388  55.9817106  60.1787737  24.0896085  56.0456439  59.2239717
  24.4842447  55.1421614  60.3728243  34.4458013  65.7172365  58.2166960
  34.8889159  64.9679690  57.8186083  33.5684523  65.7082502  57.8340692
  25.6162600  56.7805182  65.5222729  26.1344544  57.5166209  65.1969217
  25.2617732  57.0869175  66.3569488  17.1961537  61.6409863  53.6384135
  16.5030782  61.7154218  52.9824171  16.9513289  60.8770207  54.1605652
  25.8675194  53.2005464  61.0423625  26.1476948  52.5328653  61.6684052
  26.6525801  53.3934560  60.5298289  24.0555461  63.7125271  49.9464704
  25.0014566  63.5831479  50.0153122  23.6769706  62.9739933  50.4234132
  30.0277345  55.3781277  59.9091596  29.8302167  55.0696365  60.7934928
  30.6377051  56.1042916  60.0389526  22.2398378  61.6375247  49.8819590
  21.3329833  61.3408360  49.9582303  22.5174359  61.3405066  49.0153876
  23.8560444  56.1812137  56.0363831  23.0461172  55.8359222  56.4119077
  24.5444861  55.8719681  56.6251442  25.7850992  55.2590184  57.6588127
  26.3382031  55.6785637  58.3178151  26.0221078  54.3325932  57.7011083
  21.0097163  58.4962183  50.0231569  21.8716327  58.8217081  50.2827386
  21.1947507  57.7093679  49.5104634  29.1629799  57.3690709  57.1666792
  28.5828468  58.0275513  56.7844844  28.8965732  56.5468054  56.7554209
  27.6133365  56.7695767  59.3688112  28.1133144  56.8812301  58.5602431
  28.2568973  56.4656820  60.0088920  27.9454677  59.5290800  56.2223140
  27.0580532  59.8140450  56.0043335  28.3608666  59.3684563  55.3750417
  31.2969213  59.5537321  59.9377479  32.0729603  60.0433773  60.2102096
  30.5717347  59.9795375  60.3949349  33.7341772  60.2664940  60.9951420
  34.3286263  60.0260676  60.2844728  33.8068356  59.5472070  61.6224956
  27.9195701  65.0445335  56.4373430  27.8630902  65.5013887  55.5981063
  28.4724043  64.2836020  56.2596273  31.7300507  60.8335067  57.2623550
  31.4737441  60.4331703  58.0931757  31.1053375  61.5478861  57.1373689
  28.6530480  66.2350117  53.7325959  28.5979284  66.0694388  52.7914403
  28.0276535  66.9426150  53.8888149  21.9626606  55.7358226  53.3111278
  21.9505275  56.6800066  53.4679549  22.8550028  55.5528371  53.0170739
  25.7778725  52.3301002  57.5657214  25.0111121  51.7759489  57.7113897
  26.1889430  52.4022871  58.4271366   5.1087601  11.2674024  49.1870103
   5.7466011  11.1480771  48.4833443   4.9908444  12.2154868  49.2458056
   1.9177307  11.2201452  49.1231628   1.5795819  11.1042517  48.2352163
   2.7867075  10.8192617  49.1032634   3.3563682  16.7407896  40.4242984
   2.7051661  17.3261977  40.0376998   4.1508044  17.2714091  40.4838021
   4.6628869   8.9925478  46.2623311   5.4491959   8.5744901  45.9113728
   4.9267574   9.8971570  46.4304960   4.8338947  14.4298328  40.9611968
   4.1984780  14.5032955  41.6732873   4.5036353  15.0191927  40.2831047
  10.0637297   8.9300711  47.1656290  10.7962468   8.3599928  47.3994119
   9.3076652   8.5422312  47.6062796   1.6813416  11.3527953  44.3619632
   1.3171623  10.8258574  45.0732554   2.5380532  10.9626422  44.1886118
   4.0794236  14.8434831  51.0246811   3.7794959  15.7459870  50.9162618
   3.7345296  14.5767014  51.8767964   7.4791380   7.3617371  48.7044249
   6.5708258   7.2932780  48.4103010   7.4278976   7.8389316  49.5326074
   6.9993190   9.3096983  41.1707982   7.9111046   9.5424370  40.9955679
   6.4902837   9.8934027  40.6083060   5.6062773  14.2922801  48.5621563
   4.9771635  14.4568516  47.8597631   5.2188435  14.7064411  49.3332527
   9.4852004  15.2277239  45.9165927   8.8003043  15.6076141  45.3662960
   9.5695854  15.8372566  46.6497875   1.1590734  14.0297210  45.8271648
   1.6229080  14.3084913  45.0376271   0.8947533  13.1280654  45.6444739
   7.8548764  15.7509154  50.6883628   8.6766208  15.3489341  50.4066309
   7.8511167  15.6477388  51.6399744  15.9454757  12.0947902  47.0368599
  15.1918465  11.5255300  46.8812604  16.0802298  12.0610567  47.9839234
   1.3353385  16.9661305  42.7123319   1.1999060  17.8112840  43.1408167
   1.8763198  17.1680582  41.9489252   4.6496131  10.4800478  39.7494647
   4.1342755  11.2505082  39.9883035   4.3773440   9.8065614  40.3727709
   9.6230406  13.2332832  41.6847821   8.8459848  12.8943992  41.2402983
  10.3021886  13.2385455  41.0102786   4.4382435   8.3527570  41.5754428
   4.1332570   8.6673719  42.4264572   5.3912877   8.4308990  41.6181761
   2.8828866  14.5117793  43.2247382   2.3550228  13.7770553  42.9120620
   2.3816369  15.2892469  42.9787351   7.8621712  12.7066813  48.3414429
   7.2045387  13.3966075  48.4294557   8.6662112  13.0963245  48.6848415
   6.6727171  11.0611186  46.3918370   7.1859053  11.6941178  46.8940080
   7.3228395  10.4612382  46.0261730   3.9349545  21.0395510  39.1479042
   3.2611244  21.3427207  39.7563999   4.3215367  21.8424591  38.7984499
   3.9343050   9.9352057  43.7679391   4.6814869  10.4473455  43.4586513
   4.2034639   9.6136110  44.6283785   2.2069700  12.4310598  40.7506346
   1.2980919  12.1469631  40.8478815   2.2364784  12.8509677  39.8909652
   7.4388967  16.0417188  44.5197513   6.9851295  15.2008097  44.5762704
   6.8082934  16.6778586  44.8572293   5.8821907  17.8793684  45.4547331
   6.1744881  18.4398741  44.7359697   6.3920527  18.1722245  46.2100490
   1.9045788  13.9719342  38.0894424   1.4665218  13.2555201  37.6300061
   2.6456229  14.1995457  37.5279516   0.8455532  18.6574035  46.5440784
   0.8031711  18.8834882  45.6149316   1.7618231  18.4237410  46.6926586
  10.0218903  12.2476539  44.1470743   9.8836801  12.4378135  43.2191932
   9.6655121  13.0095922  44.6038794  10.0488282  14.3153066  49.1582014
  10.4824789  14.2228355  50.0065068  10.7619863  14.2910566  48.5202030
   3.7816177  17.9155160  50.6915115   3.8353199  18.4846096  51.4592831
   2.9130958  18.0857045  50.3269152  10.9103832  14.3576766  51.6914900
  11.1039722  15.2622577  51.9374175  10.8104450  13.8984186  52.5253485
   1.5392609  16.1066086  50.0200584   1.4003694  15.7384871  50.8926522
   0.7507205  16.6213726  49.8484542   2.1340761  21.2075183  41.3626121
   2.3092516  20.7363226  42.1771743   1.4473549  21.8340949  41.5907382
   3.0897824  15.4847689  47.4089422   2.7547656  15.4448459  48.3047072
   2.5901769  14.8192405  46.9359832   6.0257015  12.8303723  37.6826482
   5.4086186  12.1050552  37.5859534   5.5573504  13.5913084  37.3393556
   7.6811147  17.5402632  55.3432262   7.6223693  16.8561852  54.6762845
   8.0830665  18.2821622  54.8912888   7.6828554  15.5042216  53.5746242
   6.7955333  15.1668137  53.6972641   8.2527105  14.7725247  53.8115007
   1.2129708  20.1643668  50.5407485   1.1399879  20.9698640  51.0526790
   0.7707101  20.3635634  49.7155506  12.1645895  10.9150433  48.3362803
  12.1535771  11.7975148  47.9656736  11.2963274  10.5621984  48.1417340
   3.6728391  20.0630502  52.6965644   4.3856363  20.6977967  52.6241545
   3.1818420  20.1594368  51.8805645   5.3945918  13.9681755  44.2682935
   4.4602197  14.0883217  44.0987640   5.5722587  13.0654221  44.0042945
   8.7818470   9.8099074  44.8032969   9.2478922  10.6427066  44.7293272
   9.2325970   9.3444056  45.5078228   6.8494701  16.1542895  41.8019121
   7.1254545  16.0399490  42.7112996   5.9799199  15.7560380  41.7631295
   3.4848765  20.4029246  45.4451935   3.6671159  19.5850902  45.9079687
   4.3081751  20.6196938  45.0076825   3.8190930  19.3297431  42.7066984
   4.3478697  18.8189886  42.0937146   4.0819150  19.0139961  43.5712517
   1.3151947  22.4156291  52.0647418   1.8670255  22.5787913  52.8296503
   1.6558140  23.0060729  51.3927443   4.4520334  20.3638267  49.0511100
   4.3271473  19.5628007  48.5422046   5.1099425  20.8584460  48.5625070
   6.5155242  18.1647287  50.6790650   5.5685578  18.0452638  50.6068977
   6.8638015  17.2769785  50.7616912   3.5201676  17.9600003  46.8795002
   3.3726638  17.0316711  47.0602572   4.3455169  17.9820094  46.3952078
   7.1235797  18.7828562  47.9659875   8.0482345  18.5771423  47.8284326
   6.9551101  18.5344963  48.8749217   6.9131114  19.3014229  43.3221967
   7.0867991  18.7360652  42.5695819   7.4060005  20.1015124  43.1401456
  12.7670505  12.0650652  44.9412266  13.2101651  11.3157978  44.5431390
  11.8897015  12.0560789  44.5585998   7.9006286  18.6180994  40.4218865
   8.5957191  19.2387687  40.6406179   8.2429436  17.7676345  40.6971243
   9.7997709  16.0680699  41.9506196  10.3249033  16.4067972  41.2255516
   9.7120062  15.1327715  41.7669330   1.4838370  22.1352683  46.3101449
   1.0443360  21.6429061  47.0034305   2.2346487  21.5925650  46.0693524
  11.1107687  15.9703011  54.8132144  10.8192496  16.3332991  55.6495605
  10.4979819  15.2570019  54.6345476  12.3103370  13.5355891  47.3334714
  13.1450261  13.9745695  47.4972274  12.4462498  13.0594544  46.5142960
   1.9921155  18.7242746  39.3293958   1.4195122  19.3432933  38.8764430
   2.5653948  19.2742107  39.8633880   5.2118414  19.0079896  40.4602541
   6.1449088  18.9425457  40.6635416   5.1241627  19.8436163  40.0017073
   7.8406431  18.3245766  37.4206488   7.7620063  17.9905630  38.3142246
   8.6616098  18.8167534  37.4197961  10.5384622  11.1907505  50.6282807
  10.5060942  10.2523506  50.8142491  11.1485246  11.2691542  49.8948632
   2.3767953  10.0603558  36.6710011   3.3227058   9.9309766  36.7398429
   1.9982198   9.3218220  37.1479439  10.6879111   7.9818549  50.6741090
  10.1718159   7.1977005  50.4871019  11.5719059   7.6537265  50.8387610
  16.3561172  12.2523512  49.7688844  17.0864561  11.9908800  50.3296547
  15.7468118  11.5152234  49.8090912  14.4376469  10.3931375  50.3663295
  13.7109633  10.2587340  49.7579786  14.0223756  10.7008203  51.1720013
   9.6181706   5.9015608  46.6622786  10.3942096   6.3912060  46.9347403
   8.8929840   6.3273662  47.1194655  12.0554264   6.6143227  47.7196726
  12.6498755   6.3738963  47.0090035  12.1280848   5.8950358  48.3470263
   5.4110383  15.6413761  37.0416467   6.1146233  15.8463764  37.6574122
   4.6873032  16.2090523  37.3065550   6.2408193  11.3923623  43.1618737
   6.1843395  11.8492174  42.3226369   6.7936536  10.6314307  42.9841580
  10.0512999   7.1813355  43.9868856   9.7949933   6.7809990  44.8177064
   9.4265867   7.8957149  43.8618995  14.3625337   9.9209428  46.4940148
  13.8024895   9.9902617  47.2671710  13.7568840   9.7450412  45.7739644
   7.3197080  16.0796291  39.0914927   8.1542684  15.6477489  38.9092401
   7.1581423  15.9078304  40.0191821   6.9742972  12.5828404  40.4571266
   6.9191776  12.4172675  39.5159710   6.3489028  13.2904437  40.6133456
  15.9481355  26.5965942  49.1870103  16.5859765  26.4772689  48.4833443
  15.8302198  27.5446786  49.2458056  12.7571062  26.5493370  49.1231628
  12.4189573  26.4334435  48.2352163  13.6260830  26.1484535  49.1032634
   8.6157877  28.4028846  45.1128519   8.0522742  28.3118783  44.3444807
   8.5010272  27.5828751  45.5931012  13.2390845  27.7028222  55.0817834
  13.2279485  27.3081020  54.2098337  13.4011484  26.9694294  55.6751605
   6.1622309  29.8980038  47.9512739   6.9543601  29.5570863  47.5359039
   6.4018959  30.0075013  48.8714893  14.1957436  32.0699814  40.4242984
  13.5445416  32.6553894  40.0376998  14.9901799  32.6006009  40.4838021
   8.1213063  29.1588951  40.8230118   8.8943939  28.6117938  40.6842994
   8.4738462  30.0233200  41.0344580   9.9598106  30.4865333  54.0297018
   9.6687972  31.3910964  53.9143684  10.5955090  30.5281861  54.7441087
  10.8854313  27.8642182  50.6198377  11.4817885  27.6398204  49.9055340
  10.9429284  27.1226927  51.2223825  10.4579341  25.3181617  38.4548568
  10.7104862  24.7963139  37.6932031   9.5203900  25.1547763  38.5575252
  15.5022624  24.3217396  46.2623311  16.2885713  23.9036819  45.9113728
  15.7661328  25.2263488  46.4304960  15.6732701  29.7590246  40.9611968
  15.0378534  29.8324872  41.6732873  15.3430108  30.3483845  40.2831047
  20.9031051  24.2592629  47.1656290  21.6356223  23.6891846  47.3994119
  20.1470407  23.8714229  47.6062796  10.1775630  27.2209723  40.6572943
  10.0611888  26.5454627  41.3254027  10.2877890  26.7342097  39.8405096
  12.5207171  26.6819870  44.3619632  12.1565378  26.1550491  45.0732554
  13.3774287  26.2918339  44.1886118  18.4256471  17.9714203  51.6250899
  18.0939796  18.8409614  51.4012114  17.8302085  17.6550487  52.3044929
  12.1612658  21.7109770  39.3580981  12.3287060  22.5790006  39.7251452
  11.9709827  21.8737052  38.4342270  14.9187991  30.1726749  51.0246811
  14.6188714  31.0751788  50.9162618  14.5739050  29.9058932  51.8767964
   8.3700472  26.6240546  47.0583516   7.4450969  26.4916760  47.2661207
   8.6184886  27.4034765  47.5553458  18.3185135  22.6909289  48.7044249
  17.4102012  22.6224698  48.4103010  18.2672730  23.1681234  49.5326074
  12.1401879  24.1667427  40.3427648  12.0201504  24.6124478  41.1813128
  11.4454467  24.5152745  39.7841186   5.7309283  26.2673819  47.8927305
   5.8601665  26.5208298  48.8066716   5.0506735  26.8601527  47.5731960
   9.9008771  36.9371069  43.9917779   9.8232800  37.8878894  44.0706260
   9.2970414  36.5916942  44.6492705  12.3926000  24.1098935  56.6479146
  11.6159335  24.6692855  56.6382011  13.0316564  24.5955718  57.1694016
  20.1846781  20.8925727  50.4822123  19.5421161  21.1858261  49.8361917
  19.6801710  20.7778648  51.2875319  17.8386945  24.6388901  41.1707982
  18.7504801  24.8716287  40.9955679  17.3296592  25.2225945  40.6083060
  10.6472373  26.9184388  56.2097113  11.3887057  27.4569432  55.9331936
   9.9409358  27.5450677  56.3668665  16.1227712  29.0613528  54.8069274
  16.5311068  28.6195939  54.0623907  15.4004974  28.4866156  55.0603467
  12.4758782  23.9986135  52.1802831  13.3219978  24.4225549  52.3237480
  12.4157420  23.3419760  52.8741394  16.4456527  29.6214719  48.5621563
  15.8165389  29.7860433  47.8597631  16.0582189  30.0356329  49.3332527
  20.3245759  30.5569157  45.9165927  19.6396797  30.9368058  45.3662960
  20.4089608  31.1664484  46.6497875  15.6258228  21.6590504  53.8384005
  15.3819160  22.4132564  53.3018281  15.9018158  22.0375851  54.6731252
  17.5796691  28.2029116  52.5161271  17.7913586  28.8460876  51.8395652
  17.5326439  27.3691433  52.0483201  15.1822919  20.8146937  49.4197843
  14.3207399  21.1128190  49.7114580  15.2085354  21.0317336  48.4878875
  11.9984489  29.3589127  45.8271648  12.4622834  29.6376830  45.0376271
  11.7341287  28.4572572  45.6444739   8.8908570  28.9060609  48.7651412
   9.4609927  29.3347877  48.1268896   9.4816682  28.6243193  49.4635597
  10.9353375  25.4812280  42.6361213  11.6377418  25.9333323  43.1035140
  10.6034003  24.8396098  43.2641107   9.3833736  24.0724036  57.0112423
   8.7532397  24.7540317  57.2447820   9.2769824  23.9607118  56.0665561
   4.6778709  23.7395832  47.9378347   3.8877763  23.9953361  47.4618458
   5.1689956  24.5544170  48.0430388  18.6942518  31.0801071  50.6883628
  19.5159962  30.6781259  50.4066309  18.6904921  30.9769306  51.6399744
   6.6293454  24.1040411  44.8961824   5.8324618  24.2159106  45.4145319
   6.4019047  24.4427064  44.0302714  12.4599122  30.6285115  52.8444338
  12.5243554  31.0905522  53.6802510  11.7510046  29.9982480  52.9726648
   2.9616412  23.9926323  50.3693338   3.2124450  24.8773333  50.6350914
   3.4975960  23.8130924  49.5968430  26.7848512  27.4239820  47.0368599
  26.0312220  26.8547218  46.8812604  26.9196053  27.3902484  47.9839234
  12.1747140  32.2953222  42.7123319  12.0392814  33.1404758  43.1408167
  12.7156952  32.4972500  41.9489252   5.6276537  29.8128660  43.2851244
   6.1401058  30.6071910  43.4356808   6.2799250  29.1154951  43.2184845
   7.4371422  32.9294417  45.3673997   7.6138050  33.8512381  45.1794981
   8.2328255  32.6152836  45.7968377  11.5782440  19.7902681  56.9657930
  12.3192154  20.3909834  56.8862393  11.8100363  19.0480319  56.4075973
   6.7223778  24.9759048  55.2436160   6.6077293  24.0744306  55.5443259
   5.8668296  25.2222745  54.8920977  13.8015616  32.9176789  56.8423661
  13.3579470  32.1313167  56.5244565  14.4632830  33.1055939  56.1767552
   8.5602737  34.4472590  51.3684339   9.1110162  34.3189654  50.5961333
   7.7214213  34.7467479  51.0179232  15.8996854  33.1979589  54.8705062
  15.8815329  34.0188470  54.3785331  16.8216774  33.0733664  55.0955203
  12.3569908  30.7123718  55.7128570  12.8898245  29.9512006  55.4827878
  11.8283989  30.4197370  56.4552725  15.5239603  15.8183784  51.2422212
  15.1803873  16.7085426  51.1661323  15.8918566  15.6285442  50.3791797
   3.5925454  28.1417315  44.0610814   4.4300676  28.5514323  43.8444522
   3.7703721  27.2016757  44.0311008  15.4889886  25.8092395  39.7494647
  14.9736509  26.5797000  39.9883035  15.2167194  25.1357531  40.3727709
  13.0736997  20.6542096  44.8079886  12.2178593  20.2648946  44.6285524
  13.4863949  20.7334057  43.9479671  14.6036144  18.1888439  49.2071445
  14.1000939  18.1518574  48.3939251  14.8966750  19.0981182  49.2668102
  10.8479029  18.2727169  48.2137627  11.7132026  18.0769978  47.8543517
  10.9156538  18.0437521  49.1406984  20.4624160  28.5624750  41.6847821
  19.6853603  28.2235909  41.2402983  21.1415641  28.5677373  41.0102786
  15.2776189  23.6819487  41.5754428  14.9726325  23.9965636  42.4264572
  16.2306631  23.7600907  41.6181761  13.7222621  29.8409711  43.2247382
  13.1943982  29.1062470  42.9120620  13.2210124  30.6184387  42.9787351
  18.7015467  28.0358731  48.3414429  18.0439141  28.7257992  48.4294557
  19.5055866  28.4255163  48.6848415   8.4541349  20.5029377  45.5853994
   9.0285100  20.2804558  44.8527187   9.0412331  20.5718071  46.3382595
  17.5120926  26.3903104  46.3918370  18.0252807  27.0233096  46.8940080
  18.1622150  25.7904299  46.0261730   8.7810936  22.5333838  39.6049879
   7.9448248  22.8708524  39.9259154   8.6415705  22.3982818  38.6677016
  10.7564016  17.3770626  44.3129063  10.1028429  17.0619643  43.6885678
  10.7144490  16.7546366  45.0388886  11.8675221  27.6589921  36.2282355
  10.9602283  27.4279174  36.4273504  12.3646253  26.8627540  36.4156337
  14.7743300  36.3687428  39.1479042  14.1004999  36.6719125  39.7563999
  15.1609122  37.1716508  38.7984499  13.9901757  23.8652559  48.6376711
  13.0724318  24.0867506  48.4798399  14.4061900  23.9398870  47.7788418
  14.7736804  25.2643975  43.7679391  15.5208623  25.7765372  43.4586513
  15.0428394  24.9428028  44.6283785  13.0463455  27.7602516  40.7506346
  12.1374674  27.4761549  40.8478815  13.0758538  28.1801594  39.8909652
  18.2782722  31.3709105  44.5197513  17.8245049  30.5300015  44.5762704
  17.6476689  32.0070504  44.8572293  17.2215641  22.3001091  45.7498181
  16.4838398  21.7878477  46.0808423  17.4742415  21.8601473  44.9381457
  16.7215661  33.2085602  45.4547331  17.0138636  33.7690659  44.7359697
  17.2314282  33.5014163  46.2100490  17.3227269  15.0777343  46.3439950
  17.6286146  14.2174707  46.0565865  18.0479874  15.6694963  46.1438944
   3.6151625  25.4808030  44.7321548   3.4176025  24.8877391  44.0072614
   3.0598289  25.1760240  45.4497487  11.5948349  25.3731136  46.8516141
  11.6496958  24.4204973  46.7758617  10.7839551  25.5290575  47.3357439
  12.7439542  29.3011259  38.0894424  12.3058972  28.5847118  37.6300061
  13.4849983  29.5287374  37.5279516   9.5340708  23.9908196  44.6106520
   8.7208574  24.2902367  45.0171712  10.0299703  23.5963885  45.3281002
  15.1314920  24.4550021  53.4421414  15.4864308  24.6821494  54.3015879
  15.7787051  24.7868397  52.8198669  20.8612657  27.5768456  44.1470743
  20.7230556  27.7670052  43.2191932  20.5048876  28.3387839  44.6038794
   9.0254783  21.5626552  50.2267755   9.6654163  21.4215311  49.5290718
   8.1932314  21.2761065  49.8506357  20.8882037  29.6444983  49.1582014
  21.3218543  29.5520273  50.0065068  21.6013617  29.6202484  48.5202030
   9.8015087  30.8628982  46.3402747  10.5955686  30.3679302  46.1385322
   9.0906780  30.3346845  45.9770453   6.1097851  25.0072064  42.4162500
   5.1795439  24.9456519  42.6332462   6.2055323  24.4848017  41.6199141
   6.0283400  21.5326877  45.0040742   6.2890217  22.4472210  44.8949902
   6.8500572  21.0651319  45.1537354   7.5008325  22.9464634  52.1739566
   8.1731378  22.7381996  51.5252215   6.6738112  22.7486720  51.7344798
  21.7497586  29.6868684  51.6914900  21.9433476  30.5914495  51.9374175
  21.6498204  29.2276103  52.5253485  13.4033897  19.5726575  54.1905227
  12.7561812  20.2716524  54.0969703  14.1734912  20.0062719  54.5581475
  16.8112695  29.8375427  57.2655780  16.6598201  29.6085979  56.3485864
  16.8017374  30.7946028  57.2787125  13.5798031  27.4107340  52.2502047
  14.5090091  27.5618499  52.0771014  13.1589061  27.4991360  51.3950693
  12.9734515  36.5367100  41.3626121  13.1486271  36.0655144  42.1771743
  12.2867303  37.1632867  41.5907382   7.9035822  26.2207237  52.9342003
   7.7655620  25.4887476  53.5353542   8.8140746  26.1316137  52.6526191
  16.8650770  28.1595641  37.6826482  16.2479941  27.4342469  37.5859534
  16.3967258  28.9205001  37.3393556  10.5318123  25.9327196  52.4225683
  11.2417741  25.2920388  52.3812301  10.4887431  26.1840091  53.3451864
  18.5204902  32.8694549  55.3432262  18.4617448  32.1853770  54.6762845
  18.9224420  33.6113539  54.8912888   9.2447057  22.9192414  54.2421322
   8.7084414  22.4683152  54.8942919   8.6563765  23.0538323  53.4991787
   7.5395600  39.6856463  48.1365981   7.7792199  40.3174987  48.8145000
   6.6964797  39.3344503  48.4231340   8.6549316  22.3781065  36.8047786
   7.7778782  22.2569866  36.4410033   9.1307069  21.5867144  36.5526675
  18.5222309  30.8334133  53.5746242  17.6349088  30.4960055  53.6972641
  19.0920860  30.1017165  53.8115007   4.9786178  22.0548422  51.3274317
   4.8944367  21.4474091  50.5924727   4.1568885  22.5457440  51.3283813
  12.0523462  35.4935586  50.5407485  11.9793634  36.2990557  51.0526790
  11.6100855  35.6927552  49.7155506  11.8413242  34.7307356  44.0510306
  11.0580764  35.2729036  44.1448531  12.5405987  35.2481335  44.4504548
  15.1509892  20.5401985  46.6944512  15.6478592  19.7871948  46.3745582
  14.3796873  20.5766302  46.1287721  23.0039649  26.2442351  48.3362803
  22.9929526  27.1267066  47.9656736  22.1357029  25.8913902  48.1417340
  16.2339673  29.2973672  44.2682935  15.2995951  29.4175135  44.0987640
  16.4116341  28.3946139  44.0042945  11.7344861  22.6819368  46.4216196
  11.3642648  22.1290409  47.1097102  12.2303953  22.0777502  45.8691197
  19.6212224  25.1390992  44.8032969  20.0872676  25.9718983  44.7293272
  20.0719725  24.6735973  45.5078228   9.5634059  33.1416863  53.5171214
  10.2643519  33.7753346  53.6700609   9.0929174  33.4831595  52.7566854
  17.6888455  31.4834813  41.8019121  17.9648299  31.3691408  42.7112996
  16.8192954  31.0852298  41.7631295  17.5928887  17.5071579  48.8423871
  16.6791967  17.7375806  49.0106078  18.0221988  17.5910023  49.6937903
  17.3635345  25.6961471  51.3423765  16.7106796  25.9437378  50.6876218
  17.7415725  24.8825609  51.0086242  14.6584685  34.6589349  42.7066984
  15.1872451  34.1481804  42.0937146  14.9212904  34.3431879  43.5712517
  13.4122918  26.4381282  57.8289802  12.7363555  26.3375411  58.4992177
  14.2350552  26.2820495  58.2925799   5.1601777  32.6753218  50.4502317
   5.7455214  31.9296906  50.5830221   4.9626616  32.9857175  51.3338981
   8.0140433  35.7104466  45.4664759   7.3450808  36.1950593  44.9828800
   7.8753302  35.9573686  46.3808138  12.1545701  37.7448209  52.0647418
  12.7064009  37.9079831  52.8296503  12.4951895  38.3352647  51.3927443
   7.1310194  20.0923359  52.6669303   7.1951521  20.9538190  52.2546700
   7.0677315  19.4797361  51.9341661   6.6062467  22.1646491  56.3142337
   7.2334506  21.7823569  56.9279861   5.7490386  21.9460693  56.6798029
  17.0056576  32.5709467  57.9196072  17.5496479  33.1839425  57.4251027
  16.4243420  33.1289045  58.4363085   3.3828010  23.9722921  42.2460692
   3.6781451  23.0633599  42.1927745   2.4816045  23.9510660  41.9241694
   6.9122257  22.0478917  48.2288240   6.1908842  22.6614885  48.0895714
   7.7015512  22.5836682  48.1504886   9.7148570  19.3833344  54.5028892
  10.2382972  19.6295640  55.2655201   9.4960903  20.2153378  54.0832029
   5.1115851  21.6537018  42.3700017   4.7828557  20.7734397  42.1875123
   5.4655222  21.5984687  43.2576406   8.2257674  21.9409988  42.7375494
   8.5653747  22.4695909  42.0154103   8.6729795  22.2790394  43.5134061
  10.9201115  20.3247039  52.1878563  10.5797936  19.5254852  52.5899242
  10.2140122  20.6248750  51.6155396  11.5717587  17.4096351  50.6405886
  12.3943656  16.9356829  50.5184776  11.8155651  18.1886835  51.1404572
  10.2125822  20.4384610  40.9368787  10.9334184  20.8165862  40.4332504
   9.5891126  21.1573486  41.0403765  14.3556944  21.1429759  41.8727120
  14.5720559  22.0254396  41.5715948  13.8751012  20.7515972  41.1432762
   9.0956166  24.1015472  48.4497864   8.9500747  24.4155775  49.3422146
   8.6181369  24.7200372  47.8968763  10.9552549  21.0918020  48.4978754
  10.9414117  20.1959113  48.1611052  11.6724977  21.0988684  49.1317040
  12.8078679  21.5255360  50.5431881  12.5496457  22.4472431  50.5416212
  12.2763720  21.1285795  51.2332345   3.5701828  26.6420816  51.3885525
   3.0255296  27.4180624  51.5205800   4.4481178  26.9891621  51.2304647
  10.3589445  19.9732400  43.7666324  10.4805356  19.0449046  43.9657211
  10.0691487  19.9871086  42.8544639  13.2280635  17.6587311  46.9033044
  13.2502332  17.7226644  45.9485023  13.6448694  16.8191819  47.0973550
  23.6064259  27.3942570  44.9412266  24.0495405  26.6449895  44.5431390
  22.7290770  27.3852706  44.5585998   4.3567850  25.7690713  54.2815682
   3.6149586  25.9173348  54.8680313   4.0360594  26.0298978  53.4182432
  20.6391464  31.3972617  41.9506196  21.1642788  31.7359890  41.2255516
  20.5513816  30.4619632  41.7669330  12.3011512  35.3106691  54.0796072
  12.6098639  35.0655837  54.9518772  13.0986995  35.5153329  53.5914942
  12.3232125  37.4644600  46.3101449  11.8837115  36.9720979  47.0034305
  13.0740241  36.9217568  46.0693524   4.8024464  33.6556141  46.3126077
   5.6282483  33.3559913  45.9324720   4.4518516  32.8863764  46.7615866
   3.0033069  31.5742468  47.2715010   2.1664977  31.1464642  47.0899012
   2.9756714  31.7674911  48.2085802   9.8430524  21.4864397  57.9756256
   9.8918680  22.3626520  57.5934026  10.3853038  20.9441791  57.4027900
  20.3285370  32.0305521  57.2557394  19.5380914  32.0129660  56.7161893
  20.0918724  32.5693814  58.0106430  20.4483245  28.8797987  54.5690122
  20.4981250  28.7147995  55.5105645  20.3397168  28.0125246  54.1788003
   9.3319504  31.5586533  41.8582211   9.4807624  32.2421997  41.2048884
  10.1385947  31.5391623  42.3731667  17.7387007  24.8628915  55.8849429
  18.6396870  24.7235380  55.5933427  17.8134982  25.0283370  56.8247606
  12.0729813  22.2395770  54.7302615  11.2033122  22.5329336  54.4585204
  12.3089293  22.8236215  55.4509879  23.1497124  28.8647808  47.3334714
  23.9844015  29.3037612  47.4972274  23.2856253  28.3886462  46.5142960
  20.1988630  26.4227543  53.2812202  20.6742752  26.6155190  52.4731053
  19.2754195  26.4786729  53.0355585   7.0872137  27.5851710  42.8643280
   6.8418179  26.6814040  43.0623490   7.2568051  27.5868861  41.9222758
  14.7768846  18.4575387  52.2468036  15.2950790  19.1936414  51.9214524
  14.4223979  18.7639380  53.0814795   6.3567784  23.3180068  40.3629441
   5.6637029  23.3924423  39.7069477   6.1119536  22.5540412  40.8850958
  15.0281441  14.8775669  47.7668932  15.3083194  14.2098858  48.3929359
  15.8132048  15.0704765  47.2543596  12.8314909  34.0534663  39.3293958
  12.2588876  34.6724850  38.8764430  13.4047703  34.6034025  39.8633880
  18.8990299  23.2993303  51.5140507  19.8507722  23.3991401  51.5352731
  18.7293749  22.5071572  52.0238592  16.9204678  20.3848887  51.6999908
  16.3254611  20.6653899  51.0046397  16.6354375  20.8742787  52.4716649
  16.0512169  34.3371813  40.4602541  16.9842842  34.2717375  40.6635416
  15.9635382  35.1728080  40.0017073  18.6800186  33.6537684  37.4206488
  18.6013817  33.3197547  38.3142246  19.5009852  34.1459452  37.4197961
  21.3778377  26.5199423  50.6282807  21.3454697  25.5815424  50.8142491
  21.9879000  26.5983460  49.8948632  13.2161708  25.3895476  36.6710011
  14.1620812  25.2601684  36.7398429  12.8375953  24.6510138  37.1479439
  21.5272865  23.3110466  50.6741090  21.0111914  22.5268923  50.4871019
  22.4112814  22.9829183  50.8387610  19.1883592  17.0551482  46.6336903
  18.9908413  16.7466570  47.5180235  19.7983298  17.7813121  46.7634833
  27.1954927  27.5815430  49.7688844  27.9258315  27.3200718  50.3296547
  26.5861872  26.8444152  49.8090912  25.2770224  25.7223292  50.3663295
  24.5503387  25.5879257  49.7579786  24.8617511  26.0300121  51.1720013
  13.1000400  29.4413222  58.1310668  14.0203410  29.6191821  58.3250714
  13.0649983  28.4969267  57.9790367  11.4004625  23.3145452  36.6064896
  10.4936080  23.0178565  36.6827610  11.6780606  23.0175270  35.7399182
   2.3182565  24.6351816  47.0563943   1.9985350  23.7817124  46.7638317
   1.7715993  24.8500394  47.8121910   6.0962473  27.3514257  50.7733449
   6.3148482  28.2831365  50.7921483   6.5088247  26.9922231  51.5588253
  13.0166691  17.8582342  42.7609137  12.2067419  17.5129427  43.1364384
  13.7051107  17.5489886  43.3496749  14.9457239  16.9360389  44.3833434
  15.4988277  17.3555842  45.0423457  15.1827325  16.0096137  44.4256390
  10.1703409  20.1732388  36.7476875  11.0322573  20.4987286  37.0072693
  10.3553754  19.3863883  36.2349941   2.1870825  28.2554727  49.0257064
   1.4934297  27.8408680  48.5127019   2.9343816  28.2975264  48.4290483
  18.3236046  19.0460914  43.8912098  17.7434715  19.7045718  43.5090151
  18.0571979  18.2238259  43.4799516  16.7739612  18.4465972  46.0933419
  17.2739391  18.5582506  45.2847738  17.4175220  18.1427025  46.7334227
  10.8321608  26.3544601  58.9801260  10.3488690  27.1544961  59.1865149
  10.9182547  26.3652546  58.0268704   4.1007568  28.1872981  46.9023079
   4.0778256  28.2860668  45.9504962   4.4108204  29.0338132  47.2240245
   6.7594946  30.2449136  51.0169693   7.7138199  30.2133078  50.9499625
   6.5607469  29.7839760  51.8319919   7.3494328  28.8150252  53.5840491
   8.1687217  29.3094331  53.6075328   7.6231135  27.8982220  53.5558059
  17.1060924  21.2061004  42.9468447  16.2186779  21.4910655  42.7288641
  17.5214913  21.0454768  42.0995723  20.4575460  21.2307525  46.6622786
  21.2335850  21.7203978  46.9347403  19.7323594  21.6565580  47.1194655
  22.8948019  21.9435145  47.7196726  23.4892509  21.7030881  47.0090035
  22.9674602  21.2242275  48.3470263   5.1145174  35.7868756  48.0339891
   4.9799642  35.0269156  47.4677889   4.6977237  36.5109655  47.5668680
  16.2504137  30.9705679  37.0416467  16.9539987  31.1755682  37.6574122
  15.5266786  31.5382441  37.3065550  17.0801948  26.7215540  43.1618737
  17.0237149  27.1784092  42.3226369  17.6330290  25.9606225  42.9841580
  20.8906754  22.5105272  43.9868856  20.6343688  22.1101908  44.8177064
  20.2659622  23.2249066  43.8618995  25.2019091  25.2501345  46.4940148
  24.6418649  25.3194535  47.2671710  24.5962595  25.0742330  45.7739644
   8.2714300  36.6838073  48.2458334   8.1546684  37.6283505  48.1437024
   7.4506747  36.3811634  48.6344133  18.1590835  31.4088208  39.0914927
  18.9936439  30.9769407  38.9092401  17.9975178  31.2370222  40.0191821
  17.8136727  27.9120322  40.4571266  17.7585531  27.7464593  39.5159710
  17.1882782  28.6196355  40.6133456   2.6029242  23.1488386  54.2832688
   3.2488106  22.6387340  54.7719913   2.3946393  23.8857068  54.8576113
  15.1282634  30.2169233  59.7824829  15.9973794  30.3909886  59.4211464
  14.6489386  31.0363650  59.6600558  11.1232852  17.4128431  40.0356584
  11.1111522  18.3570271  40.1924855  12.0156274  17.2298576  39.7416046
   9.2968814  37.3366334  51.4614262  10.1996061  37.3689945  51.7780757
   9.0706184  36.4066785  51.4760598  11.0522416  36.0897321  48.1224341
  10.1018047  36.0899183  48.0088713  11.3554903  35.3430056  47.6060376
  14.9384972  14.0071207  44.2902521  14.1717368  13.4529694  44.4359203
  15.3495677  14.0793076  45.1516673  20.7991860  45.8157251  54.0297018
  20.5081726  46.7202882  53.9143684  21.4348845  45.8573779  54.7441087
  31.7424805  39.5884546  47.1656290  32.4749977  39.0183763  47.3994119
  30.9864161  39.2006147  47.6062796  25.7581745  45.5018667  51.0246811
  25.4582468  46.4043705  50.9162618  25.4132805  45.2350850  51.8767964
  20.7402525  52.2662987  43.9917779  20.6626555  53.2170812  44.0706260
  20.1364169  51.9208859  44.6492705  26.9621467  44.3905446  54.8069274
  27.3704823  43.9487857  54.0623907  26.2398728  43.8158074  55.0603467
  27.2850282  44.9506637  48.5621563  26.6559144  45.1152351  47.8597631
  26.8975944  45.3648246  49.3332527  31.1639513  45.8861075  45.9165927
  30.4790552  46.2659976  45.3662960  31.2483363  46.4956401  46.6497875
  28.4190445  43.5321034  52.5161271  28.6307340  44.1752794  51.8395652
  28.3720193  42.6983350  52.0483201  22.8378243  44.6881045  45.8271648
  23.3016589  44.9668748  45.0376271  22.5735042  43.7864489  45.6444739
  20.2227491  39.4015954  57.0112423  19.5926152  40.0832235  57.2447820
  20.1163579  39.2899035  56.0665561  29.5336273  46.4092989  50.6883628
  30.3553717  46.0073176  50.4066309  29.5298676  46.3061223  51.6399744
  23.2992876  45.9577032  52.8444338  23.3637309  46.4197440  53.6802510
  22.5903800  45.3274397  52.9726648  13.8010166  39.3218240  50.3693338
  14.0518205  40.2065250  50.6350914  14.3369715  39.1422842  49.5968430
  37.6242266  42.7531738  47.0368599  36.8705974  42.1839136  46.8812604
  37.7589807  42.7194402  47.9839234  19.5008234  33.7036720  59.3737674
  19.1075179  33.1502918  60.0485318  20.3174374  34.0147298  59.7644191
  18.2765176  48.2586334  45.3673997  18.4531805  49.1804299  45.1794981
  19.0722010  47.9444753  45.7968377  22.4176195  35.1194599  56.9657930
  23.1585908  35.7201752  56.8862393  22.6494118  34.3772237  56.4075973
  17.5617533  40.3050966  55.2436160  17.4471048  39.4036223  55.5443259
  16.7062050  40.5514663  54.8920977  24.6409370  48.2468706  56.8423661
  24.1973225  47.4605085  56.5244565  25.3026584  48.4347857  56.1767552
  19.3996492  49.7764508  51.3684339  19.9503917  49.6481571  50.5961333
  18.5607968  50.0759397  51.0179232  26.7390609  48.5271506  54.8705062
  26.7209084  49.3480387  54.3785331  27.6610529  48.4025582  55.0955203
  23.1963663  46.0415636  55.7128570  23.7291999  45.2803924  55.4827878
  22.6677744  45.7489288  56.4552725  26.3633358  31.1475702  51.2422212
  26.0197627  32.0377343  51.1661323  26.7312320  30.9577359  50.3791797
  14.4319208  43.4709232  44.0610814  15.2694430  43.8806241  43.8444522
  14.6097476  42.5308674  44.0311008  29.5409221  43.3650649  48.3414429
  28.8832896  44.0549910  48.4294557  30.3449621  43.7547081  48.6848415
  21.5957771  32.7062543  44.3129063  20.9422183  32.3911561  43.6885678
  21.5538245  32.0838284  45.0388886  28.0609396  37.6293009  45.7498181
  27.3232153  37.1170395  46.0808423  28.3136170  37.1893391  44.9381457
  27.5609416  48.5377520  45.4547331  27.8532390  49.0982577  44.7359697
  28.0708036  48.8306081  46.2100490  28.1621023  30.4069261  46.3439950
  28.4679900  29.5466624  46.0565865  28.8873628  30.9986881  46.1438944
  22.5243041  49.3157871  46.5440784  22.4819220  49.5418717  45.6149316
  23.4405740  49.0821245  46.6926586  31.7006412  42.9060374  44.1470743
  31.5624310  43.0961970  43.2191932  31.3442630  43.6679757  44.6038794
  31.7275791  44.9736901  49.1582014  32.1612298  44.8812190  50.0065068
  32.4407372  44.9494402  48.5202030  20.6408842  46.1920900  46.3402747
  21.4349440  45.6971220  46.1385322  19.9300534  45.6638763  45.9770453
  25.4603686  48.5738995  50.6915115  25.5140708  49.1429932  51.4592831
  24.5918467  48.7440880  50.3269152  32.5891341  45.0160602  51.6914900
  32.7827231  45.9206412  51.9374175  32.4891959  44.5568021  52.5253485
  27.6506449  45.1667345  57.2655780  27.4991956  44.9377896  56.3485864
  27.6411129  46.1237946  57.2787125  23.2180118  46.7649922  50.0200584
  23.0791203  46.3968706  50.8926522  22.4294714  47.2797561  49.8484542
  24.7685333  46.1431524  47.4089422  24.4335165  46.1032294  48.3047072
  24.2689278  45.4776240  46.9359832  18.7429577  41.5499154  52.9342003
  18.6049375  40.8179393  53.5353542  19.6534500  41.4608055  52.6526191
  29.3598656  48.1986467  55.3432262  29.3011202  47.5145687  54.6762845
  29.7618174  48.9405457  54.8912888  20.0840811  38.2484332  54.2421322
  19.5478168  37.7975070  54.8942919  19.4957520  38.3830240  53.4991787
  18.3789355  55.0148381  48.1365981  18.6185953  55.6466905  48.8145000
  17.5358551  54.6636421  48.4231340  29.3616063  46.1626051  53.5746242
  28.4742842  45.8251973  53.6972641  29.9314614  45.4309082  53.8115007
  11.0145210  42.4950143  46.8989293  11.7016250  42.1811873  46.3110308
  10.8593339  43.3991507  46.6256545  22.8917217  50.8227503  50.5407485
  22.8187388  51.6282475  51.0526790  22.4494610  51.0219469  49.7155506
  25.9903646  35.8693903  46.6944512  26.4872346  35.1163865  46.3745582
  25.2190628  35.9058220  46.1287721  33.8433404  41.5734268  48.3362803
  33.8323280  42.4558984  47.9656736  32.9750783  41.2205819  48.1417340
  25.3515900  50.7214337  52.6965644  26.0643872  51.3561802  52.6241545
  24.8605929  50.8178203  51.8805645  30.4605979  40.4682909  44.8032969
  30.9266431  41.3010901  44.7293272  30.9113479  40.0027891  45.5078228
  20.4027814  48.4708781  53.5171214  21.1037273  49.1045264  53.6700609
  19.9322929  48.8123512  52.7566854  28.4322641  32.8363496  48.8423871
  27.5185721  33.0667723  49.0106078  28.8615743  32.9201940  49.6937903
  25.1636274  51.0613081  45.4451935  25.3458668  50.2434737  45.9079687
  25.9869260  51.2780774  45.0076825  15.9995532  48.0045136  50.4502317
  16.5848969  47.2588824  50.5830221  15.8020370  48.3149093  51.3338981
  18.8534187  51.0396383  45.4664759  18.1844562  51.5242511  44.9828800
  18.7147057  51.2865604  46.3808138  10.5913187  40.5750736  49.1706760
  10.6297286  40.0414327  49.9643878  10.0853479  40.0485942  48.5517737
  22.9939456  53.0740127  52.0647418  23.5457764  53.2371748  52.8296503
  23.3345649  53.6644565  51.3927443  17.4456221  37.4938409  56.3142337
  18.0728260  37.1115486  56.9279861  16.5884140  37.2752611  56.6798029
  27.8450330  47.9001384  57.9196072  28.3890234  48.5131343  57.4251027
  27.2637175  48.4580963  58.4363085  26.1307843  51.0222102  49.0511100
  26.0058982  50.2211842  48.5422046  26.7886934  51.5168296  48.5625070
  28.1942751  48.8231122  50.6790650  27.2473087  48.7036474  50.6068977
  28.5425524  47.9353620  50.7616912  25.1989185  48.6183839  46.8795002
  25.0514147  47.6900546  47.0602572  26.0242678  48.6403929  46.3952078
  28.8023306  49.4412397  47.9659875  29.7269854  49.2355259  47.8284326
  28.6338610  49.1928799  48.8749217  25.1950699  36.4721676  41.8727120
  25.4114313  37.3546314  41.5715948  24.7144766  36.0807890  41.1432762
  28.5918623  49.9598065  43.3221967  28.7655500  49.3944487  42.5695819
  29.0847514  50.7598960  43.1401456  14.4095582  41.9712734  51.3885525
  13.8649051  42.7472542  51.5205800  15.2874932  42.3183538  51.2304647
  24.0674390  32.9879228  46.9033044  24.0896086  33.0518561  45.9485023
  24.4842449  32.1483737  47.0973550  34.4458014  42.7234488  44.9412266
  34.8889160  41.9741813  44.5431390  33.5684524  42.7144624  44.5585998
  15.1961604  41.0982630  54.2815682  14.4543340  41.2465266  54.8680313
  14.8754349  41.3590896  53.4182432  23.1405267  50.6398608  54.0796072
  23.4492393  50.3947755  54.9518772  23.9380749  50.8445247  53.5914942
  23.1625879  52.7936518  46.3101449  22.7230869  52.3012897  47.0034305
  23.9133996  52.2509486  46.0693524  15.6418218  48.9848059  46.3126077
  16.4676238  48.6851831  45.9324720  15.2912270  48.2155681  46.7615866
  20.6099751  48.3374527  48.3823750  19.9879760  47.6745232  48.0825978
  21.2804618  48.3635659  47.6997398  13.8426823  46.9034385  47.2715010
  13.0058731  46.4756560  47.0899012  13.8150468  47.0966829  48.2085802
  20.6824279  36.8156315  57.9756256  20.7312434  37.6918438  57.5934026
  21.2246793  36.2733708  57.4027900  31.1679124  47.3597438  57.2557394
  30.3774668  47.3421577  56.7161893  30.9312479  47.8985732  58.0106430
  31.2876999  44.2089905  54.5690122  31.3375004  44.0439912  55.5105645
  31.1790923  43.3417164  54.1788003  32.7895196  46.6286846  54.8132144
  32.4980005  46.9916827  55.6495605  32.1767328  45.9153855  54.6345476
  33.9890879  44.1939726  47.3334714  34.8237770  44.6329530  47.4972274
  34.1250007  43.7178379  46.5142960  25.8675195  30.2067587  47.7668932
  26.1476949  29.5390776  48.3929359  26.6525802  30.3996683  47.2543596
  32.2172131  41.8491341  50.6282807  32.1848451  40.9107341  50.8142491
  32.8272755  41.9275377  49.8948632  30.0277347  32.3843400  46.6336903
  29.8302168  32.0758488  47.5180235  30.6377052  33.1105039  46.7634833
  38.0348681  42.9107348  49.7688844  38.7652070  42.6492636  50.3296547
  37.4255627  42.1736069  49.8090912  36.1163978  41.0515210  50.3663295
  35.3897142  40.9171175  49.7579786  35.7011265  41.3592039  51.1720013
  23.9394155  44.7705140  58.1310668  24.8597164  44.9483739  58.3250714
  23.9043738  43.8261185  57.9790367  13.1576320  39.9643733  47.0563943
  12.8379104  39.1109042  46.7638317  12.6109748  40.1792312  47.8121910
  16.9356227  42.6806174  50.7733449  17.1542237  43.6123282  50.7921483
  17.3482001  42.3214149  51.5588253  23.8560445  33.1874260  42.7609137
  23.0461173  32.8421345  43.1364384  24.5444862  32.8781804  43.3496749
  25.7850993  32.2652307  44.3833434  26.3382032  32.6847760  45.0423457
  26.0221080  31.3388055  44.4256390  21.8084093  38.2539380  60.1636198
  21.7080819  39.2033737  60.0948289  21.5905635  37.9257619  59.2912268
  13.0264580  43.5846645  49.0257064  12.3328051  43.1700598  48.5127019
  13.7737571  43.6267181  48.4290483  29.1629800  34.3752832  43.8912098
  28.5828469  35.0337636  43.5090151  28.8965733  33.5530176  43.4799516
  27.6133367  33.7757889  46.0933419  28.1133145  33.8874424  45.2847738
  28.2568975  33.4718942  46.7334227  17.5988700  45.5741054  51.0169693
  18.5531954  45.5424996  50.9499625  17.4001224  45.1131678  51.8319919
  18.1888082  44.1442170  53.5840491  19.0080971  44.6386248  53.6075328
  18.4624890  43.2274138  53.5558059  27.9454678  36.5352922  42.9468447
  27.0580533  36.8202573  42.7288641  28.3608667  36.3746685  42.0995723
  33.7341773  37.2727062  47.7196726  34.3286264  37.0322798  47.0090035
  33.8068357  36.5534193  48.3470263  15.9538929  51.1160673  48.0339891
  15.8193397  50.3561074  47.4677889  15.5370991  51.8401573  47.5668680
  31.7300508  37.8397190  43.9868856  31.4737442  37.4393826  44.8177064
  31.1053376  38.5540984  43.8618995  36.0412846  40.5793263  46.4940148
  35.4812404  40.6486452  47.2671710  35.4356349  40.4034248  45.7739644
  19.1108055  52.0129990  48.2458334  18.9940439  52.9575423  48.1437024
  18.2900501  51.7103552  48.6344133  13.4422996  38.4780304  54.2832688
  14.0881860  37.9679258  54.7719913  13.2340148  39.2148985  54.8576113
  25.9676389  45.5461151  59.7824829  26.8367548  45.7201803  59.4211464
  25.4883140  46.3655568  59.6600558  21.9626607  32.7420348  40.0356584
  21.9505277  33.6862188  40.1924855  22.8550029  32.5590494  39.7416046
  20.1362569  52.6658252  51.4614262  21.0389816  52.6981862  51.7780757
  19.9099939  51.7358703  51.4760598  21.8916171  51.4189239  48.1224341
  20.9411802  51.4191100  48.0088713  22.1948657  50.6721973  47.6060376
  25.7778726  29.3363125  44.2902521  25.0111122  28.7821612  44.4359203
  26.1889431  29.4084994  45.1516673  17.7820487  35.6247921  58.3807702
  18.6451949  35.2684726  58.5911027  17.2085898  35.2861816  59.0683107
  37.6268864  57.2549777  49.1870103  38.2647274  57.1356524  48.4833443
  37.5089707  58.2030621  49.2458056  34.4358571  57.2077205  49.1231628
  34.0977082  57.0918270  48.2352163  35.3048339  56.8068370  49.1032634
  30.2945386  59.0612682  45.1128519  29.7310251  58.9702619  44.3444807
  30.1797781  58.2412586  45.5931012  34.9178354  58.3612057  55.0817834
  34.9066994  57.9664855  54.2098337  35.0798993  57.6278130  55.6751605
  27.8409818  60.5563873  47.9512739  28.6331110  60.2154698  47.5359039
  28.0806468  60.6658848  48.8714893  35.8744945  62.7283649  40.4242984
  35.2232925  63.3137730  40.0376998  36.6689308  63.2589844  40.4838021
  29.8000572  59.8172786  40.8230118  30.5731448  59.2701774  40.6842994
  30.1525971  60.6817036  41.0344580  31.6385615  61.1449169  54.0297018
  31.3475481  62.0494800  53.9143684  32.2742599  61.1865696  54.7441087
  32.5641822  58.5226017  50.6198377  33.1605394  58.2982040  49.9055340
  32.6216793  57.7810763  51.2223825  32.1366850  55.9765453  38.4548568
  32.3892371  55.4546974  37.6932031  31.1991409  55.8131598  38.5575252
  37.1810133  54.9801231  46.2623311  37.9673222  54.5620654  45.9113728
  37.4448837  55.8847323  46.4304960  37.3520210  60.4174081  40.9611968
  36.7166043  60.4908708  41.6732873  37.0217617  61.0067680  40.2831047
  42.5818560  54.9176464  47.1656290  43.3143732  54.3475681  47.3994119
  41.8257916  54.5298065  47.6062796  31.8563139  57.8793559  40.6572943
  31.7399397  57.2038462  41.3254027  31.9665399  57.3925932  39.8405096
  34.1994680  57.3403706  44.3619632  33.8352887  56.8134327  45.0732554
  35.0561796  56.9502175  44.1886118  40.1043980  48.6298038  51.6250899
  39.7727305  49.4993449  51.4012114  39.5089594  48.3134322  52.3044929
  33.8400167  52.3693605  39.3580981  34.0074569  53.2373842  39.7251452
  33.6497336  52.5320887  38.4342270  36.5975500  60.8310584  51.0246811
  36.2976223  61.7335623  50.9162618  36.2526559  60.5642767  51.8767964
  30.0487981  57.2824381  47.0583516  29.1238478  57.1500595  47.2661207
  30.2972395  58.0618600  47.5553458  39.9972644  53.3493124  48.7044249
  39.0889521  53.2808533  48.4103010  39.9460239  53.8265069  49.5326074
  33.8189388  54.8251263  40.3427648  33.6989013  55.2708314  41.1813128
  33.1241976  55.1736581  39.7841186  27.4096792  56.9257655  47.8927305
  27.5389174  57.1792134  48.8066716  26.7294244  57.5185363  47.5731960
  31.5796280  67.5954905  43.9917779  31.5020309  68.5462730  44.0706260
  30.9757923  67.2500777  44.6492705  34.0713509  54.7682770  56.6479146
  33.2946843  55.3276690  56.6382011  34.7104072  55.2539553  57.1694016
  41.8634290  51.5509563  50.4822123  41.2208670  51.8442096  49.8361917
  41.3589219  51.4362483  51.2875319  39.5174454  55.2972736  41.1707982
  40.4292310  55.5300123  40.9955679  39.0084101  55.8809780  40.6083060
  32.3259882  57.5768223  56.2097113  33.0674566  58.1153267  55.9331936
  31.6196867  58.2034512  56.3668665  37.8015221  59.7197364  54.8069274
  38.2098577  59.2779774  54.0623907  37.0792483  59.1449991  55.0603467
  34.1546291  54.6569971  52.1802831  35.0007487  55.0809384  52.3237480
  34.0944929  54.0003595  52.8741394  38.1244036  60.2798554  48.5621563
  37.4952898  60.4444269  47.8597631  37.7369698  60.6940164  49.3332527
  42.0033268  61.2152992  45.9165927  41.3184306  61.5951894  45.3662960
  42.0877117  61.8248319  46.6497875  37.3045737  52.3174339  53.8384005
  37.0606669  53.0716400  53.3018281  37.5805667  52.6959687  54.6731252
  39.2584200  58.8612951  52.5161271  39.4701095  59.5044711  51.8395652
  39.2113948  58.0275268  52.0483201  36.8610428  51.4730772  49.4197843
  35.9994908  51.7712026  49.7114580  36.8872863  51.6901171  48.4878875
  33.6771998  60.0172963  45.8271648  34.1410343  60.2960666  45.0376271
  33.4128796  59.1156407  45.6444739  30.5696079  59.5644444  48.7651412
  31.1397436  59.9931712  48.1268896  31.1604191  59.2827029  49.4635597
  32.6140884  56.1396115  42.6361213  33.3164927  56.5917159  43.1035140
  32.2821512  55.4979934  43.2641107  31.0621245  54.7307872  57.0112423
  30.4319906  55.4124152  57.2447820  30.9557333  54.6190953  56.0665561
  26.3566218  54.3979668  47.9378347  25.5665272  54.6537196  47.4618458
  26.8477465  55.2128005  48.0430388  40.3730027  61.7384907  50.6883628
  41.1947471  61.3365094  50.4066309  40.3692430  61.6353141  51.6399744
  28.3080963  54.7624247  44.8961824  27.5112127  54.8742941  45.4145319
  28.0806555  55.1010899  44.0302714  34.1386631  61.2868950  52.8444338
  34.2031063  61.7489357  53.6802510  33.4297555  60.6566315  52.9726648
  24.6403921  54.6510158  50.3693338  24.8911959  55.5357168  50.6350914
  25.1763469  54.4714760  49.5968430  48.4636021  58.0823655  47.0368599
  47.7099729  57.5131053  46.8812604  48.5983562  58.0486320  47.9839234
  33.8534649  62.9537058  42.7123319  33.7180323  63.7988593  43.1408167
  34.3944461  63.1556335  41.9489252  30.3401988  49.0328637  59.3737674
  29.9468934  48.4794836  60.0485318  31.1568129  49.3439216  59.7644191
  27.3064046  60.4712496  43.2851244  27.8188567  61.2655746  43.4356808
  27.9586759  59.7738786  43.2184845  29.1158931  63.5878252  45.3673997
  29.2925559  64.5096217  45.1794981  29.9115764  63.2736671  45.7968377
  33.2569949  50.4486516  56.9657930  33.9979663  51.0493670  56.8862393
  33.4887872  49.7064154  56.4075973  28.4011287  55.6342884  55.2436160
  28.2864802  54.7328141  55.5443259  27.5455805  55.8806581  54.8920977
  35.4803125  63.5760624  56.8423661  35.0366979  62.7897003  56.5244565
  36.1420339  63.7639775  56.1767552  30.2390246  65.1056426  51.3684339
  30.7897671  64.9773489  50.5961333  29.4001722  65.4051315  51.0179232
  37.5784363  63.8563424  54.8705062  37.5602838  64.6772305  54.3785331
  38.5004283  63.7317499  55.0955203  34.0357417  61.3707553  55.7128570
  34.5685754  60.6095842  55.4827878  33.5071498  61.0781205  56.4552725
  37.2027112  46.4767619  51.2422212  36.8591382  47.3669261  51.1661323
  37.5706075  46.2869277  50.3791797  25.2712963  58.8001150  44.0610814
  26.1088185  59.2098158  43.8444522  25.4491230  57.8600592  44.0311008
  37.1677395  56.4676231  39.7494647  36.6524018  57.2380835  39.9883035
  36.8954703  55.7941367  40.3727709  34.7524506  51.3125931  44.8079886
  33.8966102  50.9232782  44.6285524  35.1651458  51.3917892  43.9479671
  36.2823653  48.8472275  49.2071445  35.7788448  48.8102410  48.3939251
  36.5754259  49.7565017  49.2668102  32.5266538  48.9311004  48.2137627
  33.3919535  48.7353813  47.8543517  32.5944047  48.7021356  49.1406984
  42.1411669  59.2208585  41.6847821  41.3641112  58.8819745  41.2402983
  42.8203150  59.2261208  41.0102786  36.9563698  54.3403323  41.5754428
  36.6513834  54.6549472  42.4264572  37.9094140  54.4184743  41.6181761
  35.4010130  60.4993546  43.2247382  34.8731491  59.7646306  42.9120620
  34.8997633  61.2768222  42.9787351  40.3802976  58.6942566  48.3414429
  39.7226650  59.3841828  48.4294557  41.1843375  59.0838998  48.6848415
  30.1328857  51.1613212  45.5853994  30.7072609  50.9388394  44.8527187
  30.7199840  51.2301907  46.3382595  39.1908435  57.0486939  46.3918370
  39.7040316  57.6816931  46.8940080  39.8409659  56.4488135  46.0261730
  30.4598445  53.1917673  39.6049879  29.6235757  53.5292360  39.9259154
  30.3203214  53.0566653  38.6677016  32.4351525  48.0354461  44.3129063
  31.7815938  47.7203478  43.6885678  32.3931999  47.4130202  45.0388886
  33.5462730  58.3173756  36.2282355  32.6389792  58.0863010  36.4273504
  34.0433762  57.5211375  36.4156337  36.4530809  67.0271263  39.1479042
  35.7792508  67.3302960  39.7563999  36.8396631  67.8300344  38.7984499
  35.6689266  54.5236395  48.6376711  34.7511827  54.7451342  48.4798399
  36.0849409  54.5982705  47.7788418  36.4524313  55.9227810  43.7679391
  37.1996132  56.4349208  43.4586513  36.7215903  55.6011863  44.6283785
  34.7250963  58.4186351  40.7506346  33.8162183  58.1345384  40.8478815
  34.7546047  58.8385430  39.8909652  39.9570231  62.0292941  44.5197513
  39.5032558  61.1883850  44.5762704  39.3264198  62.6654339  44.8572293
  38.9003150  52.9584927  45.7498181  38.1625907  52.4462313  46.0808423
  39.1529924  52.5185308  44.9381457  38.4003170  63.8669437  45.4547331
  38.6926145  64.4274494  44.7359697  38.9101791  64.1597998  46.2100490
  39.0014778  45.7361179  46.3439950  39.3073655  44.8758542  46.0565865
  39.7267383  46.3278799  46.1438944  25.2939134  56.1391865  44.7321548
[truncated: 392,705 more chars]
