# Supplementary material for: An Efficient Implementation of the Nwat-MMGBSA Method to Rescore Docking Results in Medium-Throughput Virtual Screenings
Source: Front Chem. 2018 Mar 5;6:43. doi: 10.3389/fchem.2018.00043 (PMC5844977; doi:10.3389/fchem.2018.00043)
Supplement: Supplementary file 2 [file DataSheet2.ZIP › SI_Examples_and_Scripts/examples/Bcl-Xl/3ZK6_complex_wat.crd]

default_name
 28956
  22.6627770  35.5276016  39.7230428  22.2556766  35.7795813  40.7010252
  21.5782167  34.9972966  41.0347087  21.7293036  36.7307421  40.6497667
  23.3918416  35.8944189  41.6954463  23.1748364  36.3231701  42.8384399
  24.5916166  35.5184912  41.2721411  24.6945134  35.1826923  40.3364738
  25.7948500  35.5839774  42.1570942  25.9386005  36.6410881  42.4041360
  25.6359708  34.7899192  43.4776903  24.9801863  35.3122376  44.1801910
  26.6038280  34.6671617  43.9786026  25.0867073  33.4747530  43.2726087
  24.2328269  33.6174425  42.8060769  27.0875528  35.0985688  41.4663281
  27.9749627  35.9161547  41.1814792  27.1836637  33.7478173  41.1985836
  26.3632273  33.1506330  41.2861847  28.4815730  33.1334094  40.8625189
  29.2418864  33.6502925  41.4635991  28.5010389  31.6334819  41.1801103
  29.0515490  31.0815558  40.4072201  27.4909253  31.2109638  41.2222883
  29.1797612  31.3584534  42.5071809  29.3202941  32.1797093  43.4120031
  29.6183405  30.0786662  42.6597655  30.0846582  29.8004245  43.5259706
  29.5019820  29.3659103  41.9388573  28.9146763  33.3266114  39.3939061
  30.0869119  33.5282069  39.0650337  27.9230348  33.1270040  38.4569397
  26.9784525  32.9455533  38.7875951  28.1938277  33.1490540  37.0064481
  29.0772561  32.5269936  36.8173768  26.9547682  32.6144258  36.2738867
  26.8538550  31.5448666  36.5006213  26.0572859  33.0875532  36.6977525
  26.8750200  32.8146788  34.7605566  26.8202975  33.8824810  34.5183151
  25.9180135  32.3925621  34.4246428  27.9990125  32.1742466  33.9505365
  28.1054782  31.1175137  34.2132503  28.9367639  32.6999227  34.1396660
  27.6710579  32.2491370  32.5142701  26.6974073  32.3445216  32.2451728
  28.5405622  32.2663022  31.4949882  29.8576077  32.1757959  31.6820544
  30.4901052  32.1950510  30.8934441  30.2612160  32.0746462  32.6024071
  28.0833986  32.3726591  30.2432344  27.0929688  32.4362450  30.0456094
  28.7144031  32.3809762  29.4519536  28.5343312  34.5934833  36.5804827
  29.3377578  34.8588208  35.6870787  27.7817677  35.5610439  37.2048861
  27.1133638  35.2551857  37.9041744  27.9076968  36.9803442  36.8909714
  28.0024141  37.0606167  35.8029830  26.6535657  37.7809037  37.2650498
  26.7818790  38.8164506  36.9207764  25.8018810  37.3759749  36.7013666
  26.3013358  37.7836146  38.7495254  27.1347299  38.1497125  39.3604064
  26.0528898  36.7777389  39.0959783  25.0999028  38.7078634  38.9151791
  25.3564930  39.9408280  39.0809765  23.9511508  38.1748398  38.8797303
  29.1867143  37.6129963  37.4899076  29.6230673  38.6990502  37.1020611
  29.7647163  36.9344069  38.5404424  29.3167694  36.0804710  38.8640332
  30.9818573  37.4082816  39.2195474  30.8425231  38.4764297  39.4160105
  31.2010254  36.6187624  40.5131496  30.2774984  36.6559920  41.0998061
  31.3658718  35.5626142  40.2675019  32.3501060  37.0927528  41.4204361
  33.3007746  36.9849807  40.8854816  32.1939770  38.5506536  41.8490557
  32.3326720  39.2271248  41.0011486  31.2042347  38.7355523  42.2805562
  32.9418658  38.8210072  42.6025756  32.4121909  36.1982193  42.6613040
  31.4818176  36.2484793  43.2373616  32.5791276  35.1538718  42.3766387
  33.2306411  36.5029076  43.3193712  32.1873931  37.2499179  38.2688764
  33.1840404  37.9728889  38.3209729  32.0968893  36.1851161  37.3982076
  31.2826113  35.5802180  37.4664033  33.1157920  35.9116026  36.3910509
  34.1018174  36.0382958  36.8497935  32.9564939  34.4968941  35.8019753
  31.9331867  34.3696820  35.4261170  33.9073950  34.2712726  34.6276895
  33.6346554  34.8902662  33.7681657  34.9401355  34.5021539  34.9031849
  33.8645305  33.2319459  34.3008309  33.1979880  33.4111425  36.8577352
  34.2364187  33.4142987  37.2022662  32.5493278  33.5384843  37.7278508
  32.9935119  32.4189485  36.4394153  32.9865473  36.9928844  35.2983302
  33.9690037  37.5604723  34.8152262  31.7098319  37.2393792  34.8444888
  30.9371098  36.7294375  35.2681748  31.4532017  38.1975161  33.7649302
  32.1226111  37.9357999  32.9336862  29.9824098  38.1303823  33.2976933
  29.3238492  38.2479750  34.1668416  29.6268456  39.2361365  32.2960527
  29.6732527  40.2264479  32.7591571  30.3019124  39.2256868  31.4341793
  28.6032318  39.1077699  31.9235963  29.6798783  36.7719363  32.6492481
  30.2793355  36.6238999  31.7438651  29.8903654  35.9406526  33.3267705
  28.6238236  36.7050164  32.3679120  31.8592315  39.6124022  34.2407960
  32.2879921  40.4692617  33.4617292  31.6155869  39.8991524  35.5627758
  31.1638025  39.1934175  36.1450146  31.9355345  41.2006469  36.1396724
  31.4965142  41.9609333  35.4815388  31.4120960  41.3262062  37.5604542
  31.8403392  40.5735727  38.2310893  30.3233326  41.2161458  37.5928106
  31.8090676  42.7189099  37.9959357  31.0608785  43.6747785  37.6285104
  32.8423229  42.8514078  38.7160528  33.4644877  41.4009151  36.1388041
  33.9862713  42.4553370  35.7608581  34.1997768  40.3635954  36.6714332
  33.7312203  39.5059576  36.9610455  35.6386128  40.5042617  36.8579750
  35.8048210  41.4439947  37.4017239  36.2572891  39.3171698  37.6011718
  35.7194208  39.1420574  38.5423691  36.1474465  38.3912126  37.0219102
  37.7190209  39.5522252  37.9129313  38.7156854  39.1063868  37.0331268
  38.4535876  38.5473285  36.1348910  40.0576424  39.3875835  37.2880182
  40.8219787  39.0481452  36.5921040  40.4202218  40.0920637  38.4327858
  41.4687738  40.2938778  38.6398773  39.4373871  40.5425223  39.3095258
  39.7181259  41.1043491  40.1968596  38.0919312  40.2806512  39.0497068
  37.3341166  40.6545428  39.7379118  36.2765734  40.6554188  35.4676356
  37.1746844  41.4699978  35.2441663  35.8192758  39.7953962  34.4946499
  35.0770172  39.1291230  34.7192946  36.4028981  39.8168069  33.1620879
  37.4923487  39.7973894  33.2822143  35.9239308  38.6475643  32.3009165
  34.8256195  38.6313782  32.2881348  36.2331966  38.8171892  31.2602364
  36.4461583  37.2691216  32.7550224  36.1189203  37.0639344  33.7787814
  35.8507303  36.1886670  31.8529291  34.7583421  36.1980741  31.9237350
  36.1201645  36.3473872  30.8046642  36.1961258  35.1934182  32.1477555
  37.9702269  37.1917710  32.7488675  38.3803575  37.5877732  31.8161440
  38.3941335  37.7705087  33.5748909  38.3158256  36.1603226  32.8709324
  36.0842177  41.1475123  32.4496920  36.9046396  41.6877185  31.7031224
  34.8243932  41.6737043  32.6337386  34.1479018  41.1671455  33.2024632
  34.4354051  42.9378803  31.9964871  34.6427000  42.8263161  30.9246843
  32.9591954  43.2910101  32.2131208  32.7460346  44.2973970  31.8358146
  32.6875366  43.2767355  33.2746333  32.0942427  42.3848658  31.5116700
  32.1750102  41.5301993  32.0002504  35.2952978  44.0943427  32.5405047
  35.6805754  45.0244879  31.8297127  35.5236840  44.0720087  33.9006793
  35.1283240  43.3103870  34.4552240  36.3053810  45.1134001  34.5729119
  35.9295096  46.0877206  34.2385477  36.2064978  44.9808237  36.0983966
  35.1770624  45.1909871  36.4179009  36.3857533  43.9395116  36.3973022
  37.1506043  45.8731956  36.8749141  36.9040203  47.2453373  37.0084859
  36.0282193  47.6983455  36.5447508  37.7680070  48.0455495  37.7609116
  37.5591501  49.1073767  37.8745940  38.8781305  47.4763444  38.3785922
  39.6766718  48.2840820  39.1367848  40.3549763  47.7315970  39.6109845
  39.1543823  46.1225600  38.2277626  40.0204629  45.6691253  38.7001771
  38.2943527  45.3232883  37.4760127  38.5128320  44.2602667  37.3771958
  37.7704489  44.9952888  34.1196178  38.4521491  45.9810686  33.8315603
  38.3070095  43.7299518  34.1533670  37.6975345  42.9388478  34.3690791
  39.7295206  43.4953083  33.9382958  40.2523105  44.2409029  34.5464870
  40.1181586  42.0887356  34.3984455  39.7225808  41.9290980  35.4082792
  39.6293492  41.3420374  33.7585509  41.6189823  41.7863396  34.4317022
  41.7618682  40.8007626  34.8926290  41.9845826  41.6872790  33.4010460
  42.5020445  42.8059686  35.1562462  42.5037320  43.7462815  34.5939306
  43.5283423  42.4273428  35.1132190  42.1398310  43.0808337  36.6134190
  42.2419939  42.1889679  37.2341638  41.1327707  43.4889850  36.7202283
  43.0701580  44.0900289  37.1423250  44.0466099  43.7424506  37.2014616
  43.1226703  44.9406220  36.5670791  42.8285578  44.4507910  38.0933613
  40.1134611  43.7729910  32.4698153  41.2343602  44.1791142  32.1598635
  39.1633228  43.4837010  31.5167394  38.2843857  43.0502513  31.8048365
  39.3956405  43.7777239  30.1039234  40.4273524  43.4957079  29.8681212
  38.4027004  43.0516648  29.1910193  37.3852997  43.1905882  29.5791459
  38.4122945  43.5196035  28.1995707  38.7151813  41.5532459  29.0322947
  38.9690265  41.1212614  30.0085431  37.4971232  40.8093546  28.4901721
  36.6269083  40.9345724  29.1423565  37.2282637  41.1768510  27.4977417
  37.7038197  39.7376663  28.4132196  39.8950742  41.3336365  28.0846907
  39.6855306  41.7337557  27.0857492  40.8024398  41.8158761  28.4529931
  40.1040878  40.2668676  27.9799276  39.2982981  45.3000463  29.8501107
  40.0028348  45.8655544  29.0070297  38.3199084  45.9705305  30.5500004
  37.7169641  45.4432625  31.1815260  38.1061804  47.4156283  30.3955897
  38.0676723  47.6441352  29.3250236  36.8226834  47.8874260  31.0972644
  36.9015068  47.7621020  32.1832564  35.9656544  47.2969921  30.7593958
  36.5132123  49.2656775  30.8462833  36.3253337  49.3324339  29.8840280
  39.3003740  48.2010913  30.9811206  39.6415480  49.3097724  30.5568052
  39.9020827  47.6329482  32.0839107  39.5348417  46.7462298  32.4318710
  40.9984040  48.2810259  32.7959536  40.7015809  49.3203428  32.9854862
  41.3160266  47.5694220  34.1119364  40.4066507  47.4955337  34.7215395
  41.6300291  46.5356686  33.9117306  42.3929025  48.2929595  34.9230837
  42.0075612  49.2424786  35.3119699  43.2879315  48.5194564  34.3375179
  42.8462467  47.4059442  36.0450961  43.6452779  46.4797113  35.8901166
  42.2601325  47.6338046  37.2406775  42.4795958  47.0376842  38.0355525
  41.5883283  48.3775063  37.4048569  42.2755347  48.2997630  31.9224153
  43.0725623  49.2429015  31.9609758  42.5399813  47.1437711  31.2118235
  41.8761431  46.3728661  31.2531204  43.7412887  47.0147450  30.3871304
  44.5330471  47.6113837  30.8529101  44.2410002  45.5717476  30.2490980
  43.5109030  44.9953349  29.6678722  45.1607709  45.5758658  29.6490905
  44.5291736  44.7856862  31.5303991  43.5831668  44.4358138  31.9469271
  45.0799297  43.8815384  31.2417793  45.2988628  45.5102223  32.6398908
  44.6730857  46.3115988  33.0491337  46.2072884  45.9740537  32.2389514
  45.6714065  44.5094675  33.7348365  46.5421163  43.9110363  33.4512247
  44.8408402  43.8353385  33.9459158  45.9880873  45.1912282  34.9994461
  46.8602197  45.7287297  34.9615088  45.2428818  45.8374374  35.3044107
  46.0863178  44.5041609  35.7725201  43.5537118  47.6270736  28.9598215
  44.4431229  47.5904156  28.1045542  42.3522264  48.2588511  28.7293355
  41.6262846  48.1865928  29.4330409  42.0797996  49.0510088  27.5397071
  41.3542808  49.8189723  27.8292664  43.0056346  49.5445714  27.2233252
  41.5025336  48.3004356  26.3296700  41.5125954  48.7885795  25.1949121
  40.8561183  47.1234199  26.6136282  40.8105790  46.8133706  27.5839851
  40.1861480  46.2943417  25.6043418  40.4652570  46.6536399  24.6064941
  40.5972150  44.8194652  25.7396862  40.3607632  44.4454934  26.7434544
  40.0188823  44.1860984  25.0578682  42.0709095  44.6010368  25.4524254
  42.5398453  44.5062779  24.1333037  41.8454845  44.5816071  23.2970301
  43.9001188  44.3131899  23.8696978  44.2396683  44.2294005  22.8401118
  44.7982168  44.2495651  24.9290749  46.1348333  44.0687084  24.7233374
  46.2986352  43.8281756  23.7734585  44.3545460  44.3774808  26.2405610
  45.0632140  44.3494971  27.0662654  42.9928767  44.5348868  26.5028090
  42.6544857  44.6223904  27.5337598  38.6481531  46.4913170  25.7341979
  38.1301038  47.2140977  26.5897439  37.8818725  45.8184388  24.8021571
  38.3397935  45.2521363  24.0942328  36.4078403  45.8757081  24.7963076
  36.1029815  46.8997678  25.0378464  35.8200078  45.4751265  23.4348266
  35.8208470  44.3892518  23.3045216  36.4099305  45.9196826  22.6247340
  34.4713408  45.9452256  23.2864178  34.2075830  45.7020243  22.3696987
  35.8506510  44.9490205  25.9095960  36.5547108  44.1602665  26.5455103
  34.5048832  45.0870385  26.1693437  33.9760662  45.7881487  25.6517617
  33.7982571  44.2932608  27.1913929  34.2742450  43.3034268  27.2052918
  33.9216439  44.9179576  28.5914692  33.5123061  44.2159125  29.3254665
  34.9810619  45.0481919  28.8463859  33.2198361  46.2416530  28.7604553
  31.9753857  46.4284102  29.3342385  31.2738075  45.7224010  29.7621789
  31.6631108  47.7615869  29.2881705  30.8026421  48.1736739  29.6320482
  32.6940616  48.4622399  28.7043841  32.8133856  49.8338967  28.4451363
  32.0208305  50.5312179  28.7061510  33.9883970  50.2801262  27.8335617
  34.1080117  51.3405393  27.6151096  35.0066206  49.3899237  27.5065662
  35.9182591  49.7558995  27.0365545  34.8734926  48.0250680  27.7868661
  35.6861114  47.3459018  27.5458724  33.6909612  47.5408839  28.3813559
  32.3162916  44.0223355  26.8083175  31.4402074  43.6884792  27.6069585
  32.0994268  44.0254715  25.4503095  32.8991308  44.2155721  24.8446824
  30.8104546  43.7421404  24.8038149  30.2026054  43.0990760  25.4461634
  30.0593198  45.0391964  24.4848818  30.4601617  45.5250841  23.5879955
  30.1408767  45.7428821  25.3215639  28.6607311  44.7851449  24.2796591
  28.2549069  45.6642827  24.1081233  31.1765679  42.9473575  23.5338860
  32.2921656  42.4151767  23.3977117  30.2191707  42.8164007  22.5583396
  29.2423656  42.9487393  22.8185535  30.5053229  42.5883095  21.1322290
  29.5417882  42.7488226  20.6304088  31.4913055  43.6692576  20.6287577
  31.2775813  44.6192175  21.1382027  32.5194287  43.3998264  20.9024942
  31.4195501  43.9136531  19.1211331  30.3920072  44.1586447  18.8262219
  31.7310358  43.0237372  18.5638609  32.3221962  45.0557333  18.6890962
  33.1043456  45.6515627  19.4268134  32.2101875  45.3790149  17.3680478
  31.5745205  44.9000206  16.7375615  32.7716727  46.1238583  16.9694643
  30.9944711  41.1878019  20.6699158  30.8665052  40.8069641  19.5003277
  31.7500719  40.4802085  21.5658271  31.7302308  40.7726692  22.5430702
  32.6975079  39.4288258  21.1821654  33.4165245  39.8981641  20.5005858
  33.3817727  38.8414883  22.4305064  32.6045307  38.4451522  23.0983938
  33.9910565  37.9790109  22.1421959  34.2654215  39.7859253  23.2163025
  35.1760201  40.6412722  22.5833310  35.2252631  40.7006743  21.4991528
  36.0567741  41.4264363  23.3251070  36.7780722  42.0627747  22.8165124
  36.0123044  41.3900864  24.7132505  36.7096531  41.9903904  25.2916949
  35.0832094  40.5804881  25.3597850  35.0362719  40.5661146  26.4462233
  34.2274061  39.7672669  24.6174980  33.5317840  39.1135993  25.1433970
  32.0928997  38.2333837  20.4154183  32.7318979  37.6280093  19.5494737
  30.8711810  37.8048915  20.8703633  30.4288181  38.3212578  21.6277073
  30.1587287  36.6535541  20.3008101  30.7515046  36.2468555  19.4748955
  29.9246436  35.5754334  21.3680260  29.5308491  34.6582120  20.9181051
  29.1985779  35.9164439  22.1143674  31.1298965  35.2366800  22.0771859
  31.8617000  35.3623047  21.4320951  28.8067453  37.0934560  19.6915259
  27.8852554  36.3066401  19.4702159  28.7487808  38.4197629  19.3127239
  29.5832877  38.9892970  19.4342364  27.5627543  39.0885481  18.7463905
  27.8761558  40.1285443  18.5728700  27.1704536  38.4832216  17.4068380
  26.7519837  37.4765850  17.5069571  28.0474749  38.3923628  16.7542866
  26.1697064  39.4240762  16.7590505  26.6148473  40.5082927  16.2749574
  24.9632036  39.0304996  16.7404363  26.5018299  39.1821912  19.8947805
  26.7804477  39.7151710  20.9767226  25.2915312  38.5885513  19.6559634
  25.1177973  38.2392578  18.7134155  24.1477240  38.4282187  20.5496148
  23.5578976  37.6800996  19.9986051  24.3664410  37.8097106  21.9541178
  23.3937967  37.3952278  22.2554897  25.3432352  36.6320610  21.9367862
  25.0790792  35.9140389  21.1534428  26.3724180  36.9615369  21.7718665
  25.3200239  36.1010903  22.8944481  24.7337645  38.7931796  23.0690564
  25.7687487  39.1323635  23.0105421  24.0791683  39.6701664  23.0742516
  24.6217444  38.3051957  24.0444703  23.2271187  39.6810850  20.5446243
  23.6110329  40.8217041  20.2872647  21.9097313  39.3812406  20.8361856
  21.6766560  38.4458166  21.1588415  20.8137995  40.3428403  20.7168473
  21.0264484  40.9935167  19.8609743  19.4821214  39.6175975  20.4973882
  19.5919129  38.9098957  19.6645394  19.2329727  39.0106158  21.3774383
  18.3342349  40.5772598  20.1922248  18.5803196  41.2120778  19.3328085
  18.1372237  41.2405360  21.0412315  17.0916806  39.7440444  19.8985979
  16.4475734  39.3013699  20.8990389  16.7945918  39.5716593  18.6775039
  20.7754506  41.1675418  22.0191245  20.6778734  40.6542995  23.1374769
  20.8959000  42.5236913  21.8384913  20.9765393  42.9176325  20.8935931
  20.8872669  43.4538311  22.9473008  21.3737500  42.9451408  23.7897403
  21.6671559  44.7532355  22.6895678  21.6399441  45.3456659  23.6136147
  22.7211403  44.5010653  22.5111690  21.1683201  45.6521601  21.5554441
  21.5148202  46.6756600  21.7511544  20.0766574  45.7069916  21.5217986
  21.7090349  45.2123267  20.1985948  21.1989825  44.1654507  19.6939036
  22.6176106  45.9301062  19.6816066  19.4199275  43.7275739  23.3512017
  18.5025547  43.8760419  22.5396332  19.2258351  43.8175178  24.7146280
  20.0150581  43.6411186  25.3329131  17.9472622  44.2093976  25.3226070
  17.1358408  44.0406872  24.6043187  17.6738706  43.4039771  26.5837573
  18.3806527  43.6222823  27.3914546  17.7844424  42.3325044  26.3709336
  16.2657450  43.6613438  27.0676867  15.9763680  44.5832651  27.8297609
  15.3119274  42.8194689  26.5825653  15.5161102  42.0501418  25.9516017
  14.3394650  42.9355731  26.8503016  18.0989702  45.7477530  25.4585350
  18.1592859  46.4643742  24.4499305  18.3458520  46.2618597  26.7081692
  18.1988797  45.6913961  27.5369221  18.8457197  47.6213439  26.9173702
  19.5417415  47.8579660  26.1038952  17.7467580  48.6814562  27.0219606
  16.9381602  48.3186624  27.6654816  18.1861120  49.5479573  27.5302065
  17.1722151  49.1996142  25.7024206  17.8295727  48.9863448  24.8536079
  17.1277966  50.2945242  25.7586703  15.7655238  48.6744935  25.4350541
  15.1133658  48.7447116  26.3119254  15.7975895  47.6141335  25.1663080
  15.1248473  49.3914796  24.3237033  15.0319233  48.9130307  23.4339725
  14.5376644  50.5987206  24.4053024  14.5110001  51.3100907  25.5320191
  14.0582434  52.2122379  25.5707068  14.9405627  50.9868907  26.4066984
  13.9548173  51.1157070  23.3180115  13.5069296  52.0227893  23.3449972
  13.9523109  50.6212919  22.4360101  19.6854034  47.6156371  28.2204157
  20.9179711  47.6772438  28.2125046  18.9654362  47.4693580  29.3857327
  17.9533376  47.3604302  29.3301446  19.5538869  47.4849837  30.7377458
  18.7493802  47.1327984  31.3958176  20.7657465  46.5322968  30.9205295
  21.6655139  46.9401835  30.4483845  21.0817977  46.2485728  32.3886216
  21.2738509  47.1573086  32.9647465  20.2622772  45.6956637  32.8590593
  21.9655708  45.6057014  32.4647159  20.5055324  45.2416156  30.3221160
  20.2373217  45.4271887  29.3970540  19.8555291  48.9548092  31.1431852
  20.9210793  49.3175033  31.6483214  18.7914321  49.8282661  30.9971001
  17.8768813  49.4728783  30.6985330  18.9341034  51.2662590  31.2042721
  19.8259034  51.5891652  30.6528944  17.7122326  52.0858891  30.7385121
  16.8500039  51.9055850  31.3932686  17.9606784  53.1477672  30.8749140
  17.2974059  51.8833283  29.2825708  18.1688014  51.6602592  28.6575476
  16.8821624  52.8327843  28.9174075  16.2285104  50.8101635  29.0695598
  15.4925964  50.9502941  28.0416508  16.1747322  49.8564999  29.9036645
  19.1616970  51.5896823  32.7019866  20.0423278  52.3605702  33.0885201
  18.2092600  51.0608622  33.5457538  17.5115842  50.4389831  33.1457341
  18.1471973  51.3510423  34.9760952  19.1529394  51.2369960  35.3984273
  17.6810278  52.7893068  35.2113724  18.3656361  53.5131420  34.7588504
  16.6895886  52.9588935  34.7744906  17.6202131  53.0130219  36.2815252
  17.2061222  50.3506058  35.6920076  16.2469622  50.7276500  36.3798882
  17.5105590  49.0058842  35.6017623  18.6256369  48.3754577  34.9010373
  18.4192920  48.4180531  33.8275065  19.5682301  48.8866500  35.1100861
  18.6090480  46.9318882  35.3794200  19.0161764  46.2375153  34.6440345
  19.1936606  46.8273614  36.2996570  17.1319680  46.6753007  35.6609772
  16.9806979  45.8239283  36.3317024  16.6152842  46.4662850  34.7171868
  16.6408544  48.0056187  36.2295145  15.5988118  48.2051775  35.9599138
  16.7352971  48.0011164  37.7750271  15.8335300  47.5405535  38.4801490
  17.9521558  48.3965977  38.2867033  18.6428219  48.7356760  37.6253863
  18.3327035  48.3804027  39.7003023  19.3189681  48.8617971  39.7306281
  17.3910098  49.1989291  40.5918922  17.2315416  50.1823143  40.1304906
  16.3983439  48.7407194  40.6570415  17.9509378  49.3954287  41.9997723
  18.9181708  49.9102649  41.9633040  18.1100966  48.4346085  42.5026073
  16.9457204  50.2260727  42.7877479  17.1463059  51.4777266  42.8307928
  15.9961969  49.5960067  43.3484466  18.5599568  46.9137762  40.1472786
  19.6821238  46.3990405  40.1939855  17.4264627  46.1861313  40.4057801
  16.5215219  46.6378338  40.2875984  17.4241788  44.7877323  40.7952526
  16.4422690  44.3691375  40.5588195  18.1894638  44.2413576  40.2337907
  17.6964356  44.6424163  42.2946063  16.8535153  44.2234788  43.0944086
  19.0041885  44.9601379  42.6234776  19.5963854  45.3356843  41.8798267
  19.5787015  44.8044738  43.9640228  18.8501627  45.2299535  44.6679632
  19.8671767  43.3180431  44.3271977  20.6222284  42.9077307  43.6466672
  20.3653601  43.1526117  45.7627818  21.3204562  43.6600106  45.9275780
  19.6323524  43.5419031  46.4781431  20.5002215  42.0915962  46.0013223
  18.7083773  42.4666905  44.1913464  17.9180031  43.0467468  44.2772549
  20.8995203  45.6274640  44.0651708  21.1471901  46.3653211  45.0210158
  21.8030965  45.4058234  43.0425871  21.6356445  44.6367811  42.3987976
  22.9796218  46.2420343  42.7598424  23.5940604  45.5804607  42.1307005
  22.6679231  47.4595065  41.8756109  23.6046087  47.9745258  41.6330387
  22.2829263  47.0758053  40.9217447  21.6435095  48.4640671  42.3963535
  20.7499958  47.9609566  42.7779594  21.2959099  49.0624400  41.5421911
  22.1943741  49.4640756  43.4064631  23.1725853  50.1832455  43.0332037
  21.5942631  49.5405582  44.5217833  23.9134163  46.5047230  43.9684418
  24.5137597  47.5609344  44.1578626  24.1587784  45.3559347  44.6956893
  23.5916324  44.5389929  44.4790478  25.1789855  45.2132902  45.7389649
  25.8829944  46.0388612  45.7104329  24.5389816  45.1816755  47.1332359
  23.9750026  44.2601261  47.3099596  23.8483658  46.0260756  47.2452332
  25.5416919  45.3069250  48.1532587  25.0516671  45.3071154  49.0068720
  25.8782954  43.8786664  45.4296529  25.3340065  42.7939504  45.6929963
  27.0450088  43.8165529  44.7291933  27.3028189  42.8499750  44.5470116
  28.0323747  44.7893446  44.1964938  28.4083210  44.2888943  43.2968806
  27.5048954  46.1613257  43.7702925  26.4832614  46.0543741  43.4067513
  27.4943204  46.8395180  44.6314658  28.3186370  46.8420524  42.6630980
  29.3812123  46.8698193  42.9311479  27.9889788  47.8881908  42.5988958
  28.1646234  46.2692893  41.2546622  27.1637421  45.5298869  41.0134782
  29.0685580  46.5974578  40.4236793  29.2613739  44.9052628  45.1282201
  30.3627706  45.2860467  44.7191393  29.0624115  44.5956774  46.4546925
  28.1407946  44.2993432  46.7663644  30.1552364  44.7064518  47.4229578
  30.6669353  45.6622367  47.2501996  29.6232296  44.6356901  48.8445441
  28.8909919  45.4298628  49.0245181  29.1308135  43.6777025  49.0406331
  30.4347956  44.7475942  49.5714941  31.1825547  43.5752413  47.1916619
  32.3858248  43.7094064  47.4170809  30.6296136  42.3733629  46.7942359
  29.6201983  42.3325346  46.6843961  31.4340295  41.1714796  46.5400301
  32.1351720  41.0426387  47.3696325  30.5222696  39.9340578  46.3783322
  29.7709024  40.1397976  45.6041014  31.3019092  38.6890887  45.9414853
  31.7264774  38.8109439  44.9402565  32.1200728  38.4726069  46.6354924
  30.6446599  37.8143253  45.8993375  29.7774538  39.6270185  47.6835089
  30.4771400  39.4138194  48.4984636  29.1425258  40.4624762  47.9938492
  29.1274088  38.7531859  47.5623723  32.2661055  41.4174732  45.2660961
  33.4029829  40.9720302  45.1110082  31.5925512  42.0899328  44.2701249
  30.6476785  42.4069870  44.4621517  32.1984759  42.3525532  42.9743931
  32.6718719  41.4272263  42.6251693  31.1699390  42.8754944  41.9744649
  30.6249649  43.7246676  42.4033892  31.6815587  43.2627764  41.0884953
  30.1796007  41.7889696  41.5479491  30.7107192  41.0190422  40.9759404
  29.7496196  41.3005422  42.4295890  29.0542606  42.3708754  40.6954022
  29.4712777  42.8590226  39.8086774  28.5343138  43.1443177  41.2696107
  28.0605500  41.2980170  40.2814506  27.5945268  40.8263089  41.1525814
  28.5289915  40.5271059  39.6620116  26.9861847  41.9091494  39.4892723
  26.4998618  42.6679975  39.9801354  27.3001262  42.2799398  38.5866487
  26.2554530  41.1908639  39.2734322  33.3208824  43.3879053  43.1738113
  34.4342004  43.2421764  42.6685628  33.0171807  44.5059074  43.9185324
  32.0888860  44.5955323  44.3329420  33.9895125  45.5890080  44.0882914
  34.3534281  45.8282748  43.0879276  33.3332275  46.8179647  44.7307089
  32.4220762  47.0693566  44.1745009  33.0161223  46.5732245  45.7516598
  34.2388127  48.0541271  44.7853074  35.1399512  47.8501758  45.3711148
  33.7040681  48.8623887  45.2985680  34.6195566  48.5811672  43.4146769
  33.9745118  48.3759332  42.3871122  35.7477121  49.3387742  43.3854412
  36.3252758  49.5029259  44.2172011  36.0696121  49.7636936  42.5236553
  35.2131874  45.1193532  44.9057815  36.3425325  45.5792419  44.7097812
  34.9561718  44.2330853  45.9260967  33.9957025  43.9390760  46.1054241
  36.0365030  43.7264930  46.7686908  36.6207695  44.5864733  47.1196476
  35.4975889  42.9391998  47.9523867  34.8886098  43.5804035  48.5986244
  34.8724452  42.1018937  47.6227825  36.3122296  42.5254642  48.5553305
  36.9773100  42.8284375  45.9382184  38.1912661  42.7713589  46.1467360
  36.3606806  42.0169675  45.0108508  35.3476052  42.0717013  44.9078294
  37.1129617  41.0738278  44.1824779  37.8361385  40.5779490  44.8374876
  36.1761614  40.0591784  43.5215062  35.5784405  39.5632151  44.2978722
  35.4620942  40.5950643  42.8817755  36.8906380  38.9866544  42.6772731
  37.5213477  39.4719929  41.9267307  37.7761948  38.0748192  43.5241159
  38.5836929  38.6388418  43.9993531  37.2003086  37.5741599  44.3093811
  38.2465567  37.3055208  42.9059852  35.8580809  38.1587575  41.9205405
  35.2413752  37.5722000  42.6071331  35.2023566  38.8007950  41.3226780
  36.3509754  37.4713594  41.2325842  37.9167932  41.8426626  43.1157526
  39.0316541  41.4698468  42.7414055  37.2752329  42.9228552  42.5532098
  36.3134663  43.1180877  42.8361216  37.9077962  43.7600396  41.5374505
  38.1657750  43.1300304  40.6802425  37.0073467  44.9346533  41.1223560
  36.6181305  45.4178105  42.0260749  37.6093764  45.6998196  40.6208594
  35.8319692  44.5656794  40.2021854  35.2948451  43.6969021  40.5832493
  36.1979665  44.2642968  39.2154916  34.8757253  45.7569069  40.0625414
  35.2777075  46.4786241  39.3471963  34.7817895  46.2449555  41.0312801
  33.5356820  45.3679835  39.6104768  33.3822894  44.4429771  39.1872264
  32.4140880  46.0786890  39.8396131  32.3994562  47.1972940  40.5659153
  31.5271261  47.6909456  40.7074157  33.2159863  47.5747805  41.0392211
  31.2520425  45.6712612  39.3432273  31.1889572  44.9096012  38.6640247
  30.3715382  46.1134862  39.6411454  39.2204857  44.3351947  42.1272596
  40.2763803  44.3529969  41.4909611  39.1027676  44.8900796  43.3863796
  38.2036522  44.8320406  43.8635421  40.2112912  45.5802535  44.0423777
  40.7193869  46.1827727  43.2799819  39.7213379  46.4617051  45.1976889
  39.0733699  45.8762823  45.8630359  40.5787495  46.7761350  45.8064295
  38.9802034  47.7100107  44.7208432  38.1639475  47.4260734  44.0462056
  39.6667351  48.3436213  44.1458720  38.4001492  48.5579671  45.8540210
  38.7674702  48.3146255  47.0426678  37.5815633  49.4665009  45.5015191
  41.2706548  44.6045972  44.5981002  42.4572348  44.9255850  44.7293242
  40.8123726  43.3817352  45.0354307  39.8102442  43.1936612  45.0138495
  41.7274060  42.3702632  45.5612865  42.3844065  42.8556898  46.2931755
  40.9849975  41.2197528  46.2194890  40.3960766  41.5733751  47.0715386
  40.3032400  40.7312627  45.5154875  41.6830913  40.4589513  46.5850996
  42.6167273  41.8219699  44.4256902  43.7793306  41.4547058  44.6119178
  41.9936940  41.6856008  43.2044863  41.0023863  41.9136648  43.1249131
  42.6961829  41.2035315  42.0245501  43.2671676  40.3099861  42.2863323
  41.9525067  40.9596716  41.2627633  43.6644077  42.2457445  41.4481320
  44.5966420  41.9515943  40.6945353  43.3773375  43.5512862  41.7782674
  42.5325649  43.7301579  42.3177933  44.2337423  44.6564276  41.3709744
  44.5974743  44.4549062  40.3562339  43.5267435  45.9964431  41.4647827
  44.2611489  46.8115214  41.4045654  43.0199843  46.1065477  42.4291426
  42.5413816  46.2162643  40.3394305  42.6873698  45.5591372  39.2642163
  41.6558098  47.1091448  40.5326116  45.4761637  44.6850597  42.2789943
  46.5952164  44.9799350  41.8520532  45.2531891  44.4478213  43.6172701
  44.2978349  44.2921934  43.9395500  46.3579380  44.4422017  44.5800356
  46.9547760  45.3302455  44.3581604  45.8082276  44.4446784  46.0122389
  44.9719504  45.1502298  46.0857419  45.3913453  43.4554822  46.2459930
  46.8463871  44.7995300  47.0763324  47.7043975  44.1222216  47.0064357
  46.3920221  44.6230873  48.0601730  47.3509676  46.2433019  47.0814590
  48.3296490  46.4824801  47.8587251  46.7704207  47.0859832  46.3353521
  47.2529308  43.1982001  44.3349872  48.4513104  43.1627761  44.6252878
  46.6023800  42.0929001  43.8257312  45.5880384  42.1298148  43.7312463
  47.3236219  40.8738739  43.4594441  47.9497929  40.5973205  44.3121182
  46.3523092  39.7490867  43.0842704  45.6153287  39.6169019  43.8856947
  45.7733534  40.0204331  42.1946962  47.0336816  38.4236825  42.8449602
  47.3966159  37.6101839  43.9249804  47.1645865  37.9097034  44.9466337
  48.0809341  36.4171448  43.7046909  48.3757425  35.7993921  44.5501639
  48.3964411  36.0191928  42.4081858  48.9234040  35.0832459  42.2380257
  48.0295342  36.8169552  41.3289345  48.2824462  36.5114019  40.3176982
  47.3490868  38.0139370  41.5432682  47.0777005  38.6318890  40.6876282
  48.2712924  41.1976718  42.2837670  49.4025966  40.7164676  42.1977593
  47.7522965  41.9945487  41.2928001  46.8061930  42.3523855  41.4027278
  48.5044208  42.3240141  40.0837829  49.0092973  41.4070611  39.7590510
  47.5737583  42.8314420  38.9807093  46.8310150  43.5252651  39.3884740
  48.1390177  43.3930916  38.2260588  46.8947358  41.6518986  38.3005403
  46.5097181  40.9547763  39.0554494  47.6521945  41.1111472  37.7252897
  45.7594080  41.9800102  37.3550920  45.5760545  43.1876659  37.0084999
  45.0735601  40.9793851  36.9719442  49.6311942  43.3440467  40.3277795
  50.6289347  43.3936677  39.6000333  49.4025585  44.2655973  41.3206617
  48.5119116  44.2391872  41.8151994  50.3892064  45.2868752  41.6465137
  50.7950015  45.6697064  40.7027571  49.7893859  46.4301188  42.4859846
  48.8750940  46.1020842  42.9956752  50.4920041  46.7056979  43.2842288
  49.4992691  47.7064727  41.6671837  50.4320863  48.0262112  41.1848607
  48.4501767  47.4959039  40.5758145  48.7396913  46.7016553  39.8808868
  47.4768111  47.2409573  41.0041575  48.3210226  48.4113443  39.9885616
  49.0483658  48.8321457  42.6017122  48.1207547  48.5689647  43.1213334
  49.8137074  49.0402453  43.3574323  48.8745764  49.7563693  42.0416354
  51.5975109  44.6786508  42.4020747  52.7280037  45.1715224  42.3043791
  51.3065968  43.6808109  43.3100441  50.3480973  43.3409641  43.3625880
  52.3279619  43.1213919  44.1896563  53.2391037  43.7260376  44.1095299
  51.8556234  43.1496709  45.6522871  50.9078406  42.6084574  45.7462265
  52.5818986  42.6184784  46.2820710  51.6704251  44.5683962  46.1902148
  50.9318352  45.1096644  45.5859618  52.6099463  45.1275987  46.1122172
  51.1991029  44.5465205  47.6382693  51.9374650  44.0961098  48.3112526
  50.2897973  43.9436467  47.7303326  50.8611922  45.8922899  48.1050465
  49.8632441  46.1591462  48.1035890  51.7000472  46.8123463  48.5922257
  53.0153530  46.5983322  48.6772586  53.6389802  47.3076217  49.0400057
  53.4282694  45.7263306  48.3785978  51.2137481  47.9858754  49.0045225
  51.8146764  48.7085365  49.3779916  50.2195274  48.1714226  48.9449451
  52.7331785  41.6704786  43.8331862  53.9150426  41.3194054  43.7479807
  51.6998739  40.7591326  43.8332056  50.7496111  41.0828765  43.6686932
  51.9206118  39.3347752  44.0893498  52.8996737  39.2397720  44.5762925
  50.8268567  38.7478638  44.9935539  49.8404496  39.0142384  44.5996699
  50.8613184  37.6519424  44.9822135  50.9335841  39.1935761  46.4369197
  51.9593188  38.6954235  47.2559981  52.6815555  37.9804841  46.8615595
  52.0697396  39.1070185  48.5846496  52.8702148  38.7156649  49.2083151
  51.1521526  40.0143445  49.1005447  51.2955166  40.3947835  50.4039563
  50.5784783  41.0280670  50.6315289  50.1228297  40.5138119  48.3080444
  49.3988753  41.2218516  48.7058658  50.0134854  40.1007384  46.9781064
  49.2061902  40.5006853  46.3676182  52.0328772  38.4707433  42.8218359
  52.6104458  37.3795246  42.8437037  51.4296770  38.9306227  41.6727669
  50.8993823  39.8044432  41.7195447  51.4737772  38.1638839  40.4159568
  51.0835268  37.1638508  40.6331488  50.6691854  38.8404167  39.2893311
  49.7030053  39.1850409  39.6728047  51.2076981  39.7320579  38.9437822
  50.4086394  37.8815741  38.1141836  49.5764389  37.2212625  38.3733089
  51.2743160  37.2331260  37.9592381  50.1434426  38.5732336  36.7779337
  50.3971110  37.8570280  35.9889724  50.7714150  39.4628223  36.6705019
  48.7384125  38.9585960  36.5965718  48.0937822  38.9061457  37.3766454
  48.2100818  39.2965064  35.4008109  48.9551193  39.3356604  34.2925261
  49.9460305  39.1414951  34.3094917  48.5543377  39.5926705  33.4006260
  46.9170196  39.6057282  35.2957102  46.5097618  39.8437981  34.4015023
  46.2928036  39.6829172  36.0954540  52.9514459  38.0038856  39.9560515
  53.3310869  37.0969708  39.2157305  53.7993602  39.0096949  40.3670310
  53.4147480  39.7372804  40.9672724  55.2051321  39.0812262  39.9718632
  55.2501153  38.8302270  38.9066041  55.7282209  40.5064537  40.2081121
  54.9493404  41.2259227  39.9187847  55.9179416  40.6644634  41.2773759
  56.9939038  40.8288773  39.4066118  56.8321123  40.6046270  38.3459006
  57.8302256  40.2056818  39.7390773  57.3898629  42.2990417  39.5493531
  57.6035103  42.5219038  40.5998641  56.5742905  42.9329004  39.1885723
  58.5924793  42.5902785  38.7565708  59.0531926  41.8391566  38.2524993
  59.1482100  43.8078526  38.6260575  58.6422983  44.8804054  39.2374802
  59.0677479  45.7917057  39.1315065  57.8246699  44.8174685  39.8273232
  60.2371373  43.9575473  37.8658267  60.6558109  43.1729894  37.3836573
  60.6745929  44.8629695  37.7510039  56.0881718  38.0331890  40.7181740
  57.2466026  37.7864005  40.3675923  55.5278496  37.4652625  41.8432786
  54.5695807  37.7151098  42.0888945  56.2300004  36.5048028  42.6982420
  57.3106502  36.6815057  42.5910595  55.8319866  36.7148369  44.1548798
  56.0008783  37.7523478  44.4610297  54.7726443  36.4859035  44.3150432
  56.4115796  36.0634310  44.8179516  55.9900215  35.0176640  42.3168836
  56.6591829  34.1008211  42.8041865  54.9195678  34.7799690  41.4859926
  54.4469691  35.5854167  41.0844287  54.4561389  33.4392596  41.1053748
  54.8788905  32.7141393  41.8113066  52.9313211  33.3093748  41.2519004
  52.4231297  34.1134294  40.7055600  52.5874027  32.3718594  40.8134042
  52.5273174  33.3161576  42.7186873  52.9602063  32.3004554  43.5905992
  53.5268768  31.4501313  43.2137992  52.6992961  32.3765070  44.9591616
  53.0555581  31.5926562  45.6256489  51.9826508  33.4543257  45.4713642
  51.7820952  33.5203870  46.5389158  51.5033479  34.4390934  44.6109328
  50.9251316  35.2679863  45.0096964  51.7714024  34.3675557  43.2416066
  51.4071076  35.1571623  42.5889882  54.9942756  33.0485800  39.7085347
  55.4758080  33.8551187  38.9109760  54.8379245  31.7098593  39.3944848
  54.4724094  31.0702637  40.0957160  55.1673468  31.1768190  38.0713242
  56.1439049  31.5713773  37.7673652  55.2023787  29.6385392  38.0433786
  54.1980846  29.2042605  37.9997847  55.6855555  29.2601120  38.9517696
  55.9650642  29.1262904  36.9391694  55.4236398  29.2838866  36.1316639
  54.0954148  31.6702087  37.0721538  52.9174309  31.8604837  37.3850407
  54.5542300  31.8194321  35.7805320  55.5386139  31.6578947  35.5757616
  53.6638680  32.1862332  34.6815786  52.8964204  32.8605915  35.0731625
  54.4397364  32.8578539  33.5617072  55.2599029  32.2126759  33.2203450
  54.8915921  33.7894840  33.9223965  53.5336335  33.1786469  32.3866389
  52.2856132  33.2670964  32.5869360  54.1095986  33.3148991  31.2631410
  53.0213479  30.8698828  34.1837346  53.6761142  29.9495906  33.6858989
  51.6653606  30.7900591  34.3906852  51.1894850  31.5680591  34.8410754
  50.8703859  29.6466546  33.9707085  51.5233801  28.7713238  33.9000863
  49.7262033  29.3550849  34.9441324  49.1785949  30.2868100  35.1345149
  49.0119594  28.6671852  34.4755359  50.1599483  28.7504522  36.2895389
  50.8819167  29.4209352  36.7667372  48.9357859  28.6315722  37.1950107
  48.4753249  29.6125054  37.3496873  48.1779182  27.9735957  36.7596792
  49.2172680  28.2234377  38.1700856  50.8101590  27.3744058  36.1507539
  50.1631083  26.6815800  35.6033550  51.7664120  27.4382358  35.6269143
  51.0137262  26.9387297  37.1350332  50.3000168  29.8362404  32.5394596
  49.7298402  28.9175756  31.9420488  50.4285714  31.0886438  31.9733773
  50.9355788  31.8226041  32.4830161  49.8633282  31.3923602  30.6492215
  48.9432505  30.8002553  30.5496680  49.5527960  32.8947181  30.4226219
  49.1215327  33.0156380  29.4206521  48.5624416  33.4698227  31.4288719
  47.5957670  32.9665034  31.3631832  48.9389007  33.3917009  32.4539463
  48.4016363  34.5363585  31.2368978  50.7314158  33.7174013  30.4408882
  51.1826180  33.5601751  31.3100525  50.7898747  30.9164234  29.5012630
  50.3734544  30.7450952  28.3485493  52.1205856  30.7432321  29.8328748
  52.4281139  31.0046933  30.7667904  53.1017248  30.2190047  28.8630473
  52.8299631  30.6275658  27.8792930  54.5408493  30.5929408  29.2263634
  55.2522519  30.0377250  28.6035458  54.7709121  30.3602853  30.2731053
  54.7960103  31.9887460  28.9978426  54.4067318  32.4632753  29.7792849
  52.9860845  28.6753513  28.7556159  53.4920486  28.0323509  27.8316956
  52.3286654  28.0599875  29.8050179  51.9973646  28.6435677  30.5687259
  52.0539922  26.6213409  29.8596857  52.7897195  26.1050764  29.2311140
  52.2115317  26.1120904  31.2957495  51.5707219  26.6831864  31.9788206
  51.8796151  25.0694890  31.3697140  53.6727863  26.2091333  31.7431751
  54.0502427  27.2316191  31.6332734  54.3099848  25.5670059  31.1223897
  53.8325884  25.7687788  33.1781303  53.8194327  24.5897037  33.5287595
  53.9859334  26.7818498  34.0768863  54.1000109  26.5782272  35.0639416
  53.9925840  27.7645126  33.8112858  50.6695792  26.2483253  29.2620453
  50.2885715  25.0755801  29.1786610  49.8834707  27.2982476  28.8496309
  50.2503486  28.2410247  28.9421831  48.5451288  27.1204062  28.2862178
  48.4731581  26.1002702  27.8974033  47.4754150  27.3403820  29.3605753
  47.6890377  26.6733061  30.2025694  47.5593433  28.3603372  29.7580490
  46.0229300  27.1028787  28.8930258  45.7764798  27.8171932  28.0990824
  45.7937484  25.6916077  28.3487887  46.3290333  25.5370016  27.4065849
  46.1289371  24.9312279  29.0616120  44.7318104  25.5195178  28.1476377
  45.0642495  27.3626521  30.0549775  45.2259378  26.6521938  30.8722779
  45.2027364  28.3714726  30.4518270  44.0246656  27.2711374  29.7247454
  48.3985914  28.1090811  27.1128936  47.9336318  29.2428786  27.2202707
  48.9005815  27.6120451  25.9277366  49.3321782  26.6916387  25.9288592
  48.8179994  28.3428727  24.6588642  49.0275116  29.4010786  24.8493003
  49.7926308  27.7809542  23.6227493  49.5325085  26.7461953  23.3645721
  50.7991139  27.7371639  24.0613460  49.8481387  28.5923420  22.3698515
  48.8749806  28.4768941  21.4013806  49.2431562  29.2869592  20.4310712
  48.7183952  29.4577623  19.4987423  50.4185409  29.9211916  20.7246081
  50.9053140  30.5787086  20.1244578  50.8057891  29.4994099  21.9694334
  51.7163572  29.8574898  22.4325785  47.3575361  28.1549810  24.2030214
  46.9051847  27.0766991  23.8036929  46.5496360  29.2542793  24.4206325
  46.9580567  30.1009329  24.8076545  45.1203329  29.2319185  24.1216544
  44.7439793  28.2866889  24.5230133  44.3816547  30.4293936  24.7709478
  44.7056192  30.4914944  25.8194727  44.7403974  31.7719427  24.1151090
  45.8200750  31.8959747  24.0070146  44.2827699  31.8757939  23.1270169
  44.3728789  32.6000678  24.7283740  42.8478263  30.2799606  24.7621715
  42.3925253  31.2225091  25.0865360  42.4888736  30.1001635  23.7434532
  42.3347326  29.1827954  25.6784321  42.6665097  28.1980254  25.3474185
  42.6737342  29.3369981  26.7075372  41.2393657  29.1806356  25.6791999
  44.9711882  29.2279124  22.5797878  45.6486453  29.9356906  21.8319270
  44.0178586  28.3647976  22.1124885  43.5023185  27.7802686  22.7780239
  43.6890226  28.1651733  20.6979232  43.7836864  29.1232303  20.1805803
  44.6592331  27.1413101  20.0405225  45.6565199  27.5992468  20.0300776
  44.7784087  25.8073342  20.7685113  45.1905884  25.9335545  21.7720831
  43.8122018  25.3020688  20.8344813  45.4444236  25.1279405  20.2232165
  44.3285019  26.8645387  18.6733885  45.0688377  26.3295581  18.3072563
  42.1978403  27.7649206  20.6819533  41.6641049  27.2500729  21.6781402
  41.4500566  27.9499416  19.5412216  41.8223349  28.6498430  18.3169651
  41.6859574  29.7207821  18.5025899  42.8535184  28.4945381  18.0159400
  40.8169788  28.1515506  17.2959260  40.6924632  28.8404253  16.4552516
  41.1297133  27.1772318  16.9035435  39.5457730  27.9929631  18.1237174
  38.8234196  27.3237966  17.6454614  39.0708865  28.9739020  18.2429976
  40.0529736  27.4974912  19.4789835  39.5020963  27.9598721  20.3031723
  39.8537205  25.9689960  19.6269521  38.7355103  25.4782103  19.8125897
  40.9959765  25.2108946  19.5099929  41.8553552  25.6774931  19.2296178
  41.0474796  23.7809423  19.7630934  40.0778091  23.3360414  19.5197186
  41.8094676  23.3622609  19.0979851  41.4015114  23.3678647  21.2095270
  41.5410969  22.1813295  21.5255368  41.5097044  24.3785244  22.1377868
  41.4094603  25.3471772  21.8369264  41.7572803  24.1176668  23.5666071
  42.5188646  23.3301147  23.6243323  42.2350407  25.3841797  24.3157605
  41.4570753  26.1537464  24.2813202  42.6135472  25.1239818  25.7686586
  41.7560564  24.8099023  26.3658072  43.3944473  24.3584665  25.8335453
  43.0306262  26.0265801  26.2268863  43.3953412  25.9542001  23.6801982
  44.0859960  25.2542193  23.6836438  40.4249475  23.6159226  24.1748513
  39.3265199  24.0901983  23.8649346  40.5574603  22.6073112  25.1043993
  41.4876654  22.2777598  25.3559632  39.4209189  21.9837892  25.7847954
  38.4921305  22.3038344  25.3043809  39.5425498  20.4672811  25.6900322
  39.6574132  20.1496080  24.6487180  40.4129994  20.1035162  26.2488251
  38.6573653  19.9679615  26.0960154  39.3606320  22.4427295  27.2628635
  40.2405934  23.1222499  27.7996986  38.2633429  21.9887490  27.9717015
  37.5557816  21.4274893  27.5022949  38.0807347  22.3038473  29.3984570
  38.2317928  23.3816797  29.5220881  36.6899159  21.8660786  29.9005622
  35.9139946  22.4442421  29.3851242  36.5185849  20.8211126  29.6087116
  36.4751967  22.0001543  31.3973298  36.6389404  23.2311582  32.0473386
  36.9022604  24.1194149  31.4800657  36.5075727  23.3322469  33.4348982
  36.6589917  24.2904093  33.9256599  36.2068765  22.1991529  34.1799792
  36.1219007  22.3274183  35.5362624  35.9989045  21.4332971  35.9307701
  36.0111027  20.9715827  33.5544098  35.7689097  20.0798548  34.1285822
  36.1443206  20.8740461  32.1658708  36.0074257  19.9016404  31.6927493
  39.1665125  21.5883144  30.2276665  39.6159036  22.0455079  31.2807660
  39.5390270  20.3482081  29.7663538  39.1203992  20.0085064  28.8993437
  40.4656598  19.4985444  30.5007224  40.1017921  19.4245124  31.5327633
  40.5816729  18.1042441  29.8737226  40.7660694  18.1849162  28.7942473
  41.4559564  17.5946507  30.2978369  39.3563324  17.2273207  30.1453065
  39.1185231  17.2308146  31.2147239  39.5928716  16.1923116  29.8677324
  38.1246059  17.6196812  29.3508330  38.1376947  18.3318682  28.3482248
  36.9598808  17.0928900  29.8234148  36.0789238  17.2885215  29.3588859
  36.9200070  16.4944145  30.6426156  41.8646953  20.1611285  30.5609557
  42.6536658  19.9630557  31.4860945  42.2063410  20.9206880  29.4655889
  41.5421061  20.9974351  28.6995322  43.4966576  21.6093187  29.3567223
  44.2786975  20.8848447  29.6093623  43.7053668  22.1627455  27.9416194
  44.7326843  22.5211150  27.8095582  43.0381057  23.0102254  27.7587031
  43.4290436  21.1882872  26.9220105  43.9094341  20.3721488  27.1892539
  43.5580602  22.7896352  30.3524450  44.6085727  23.1814091  30.8652118
  42.3642771  23.4512226  30.5325392  41.5536268  23.1131607  30.0172914
  42.2035371  24.6013222  31.4268488  43.0726777  25.2571648  31.3009318
  40.8986985  25.3367930  31.0964236  40.9286488  25.6646782  30.0489962
  40.0472538  24.6479578  31.1483653  40.6021768  26.5354738  31.9635269
  41.2612540  27.7531709  31.7530105  42.0009642  27.8528045  30.9601871
  40.9705111  28.8557921  32.5542339  41.4867050  29.7985958  32.3939369
  40.0193774  28.7549594  33.5671611  39.8141809  29.6138218  34.1993151
  39.3523012  27.5513992  33.7811656  38.6135125  27.4682443  34.5752548
  39.6506018  26.4421863  32.9907326  39.1306953  25.5035136  33.1773763
  42.2175494  24.0828806  32.8800724  42.8563837  24.6420194  33.7755507
  41.4311035  22.9830054  33.1323170  40.9259334  22.5572214  32.3532232
  41.2378715  22.4380199  34.4776044  40.8419279  23.2513426  35.0988635
  40.2652375  21.2477738  34.4128488  39.3703379  21.5465297  33.8538957
  40.7237381  20.4300561  33.8427690  39.8174022  20.7299263  35.7758479
  39.4138541  21.5635354  36.3542161  40.6685249  20.3211341  36.3329046
  38.7493278  19.6397658  35.6926540  38.8217832  18.8095356  34.7369648
  37.8790346  19.6399798  36.6213470  42.5951271  21.9953220  35.0673084
  42.8722172  22.1269336  36.2610058  43.4371522  21.3434242  34.1915315
  43.1528019  21.2718790  33.2142142  44.6921733  20.7345352  34.6286163
  44.4885586  20.2179767  35.5734376  45.2254814  19.7452723  33.5899545
  45.1944703  20.1972757  32.5906141  46.2821725  19.5211270  33.7858060
  44.4416167  18.4312702  33.6116258  43.3629430  18.6189850  33.5892637
  44.6585628  17.8849339  34.5383955  44.7937101  17.5306316  32.4438440
  45.7010955  17.7398485  31.6412973  44.0141894  16.4140211  32.3503474
  43.2643352  16.2130816  33.0047035  44.1656504  15.7370295  31.6095723
  45.7799416  21.7870609  34.9433222  46.6969267  21.5532874  35.7367844
  45.7240105  22.9537424  34.2110027  44.9828571  23.0590426  33.5226587
  46.6871650  24.0431738  34.4108897  47.6449988  23.5904571  34.6957546
  46.9056914  24.8560655  33.1232254  45.9387777  25.2197421  32.7535347
  47.8217127  26.0612197  33.3566634  47.3778829  26.7678394  34.0620319
  48.7947406  25.7504316  33.7530829  48.0006856  26.6041468  32.4262114
  47.5480112  23.9726229  32.0432900  48.5571521  23.6620139  32.3360281
  46.9676643  23.0653512  31.8580050  47.6281457  24.5125575  31.0949766
  46.2452780  24.9006312  35.6200053  47.0604505  25.4758492  36.3484139
  44.8889584  25.0636107  35.8002635  44.2424789  24.6711779  35.1141070
  44.3631416  25.8080330  36.9493471  44.9251704  26.7473243  37.0242092
  42.8518866  26.0776693  36.8082062  42.3436427  25.1493820  36.5185254
  42.2189527  26.5664428  38.1101513  42.2584146  25.7980737  38.8847310
  42.7278177  27.4593020  38.4869268  41.1653999  26.8182263  37.9551199
  42.5751041  27.1338377  35.7398146  42.9253708  28.1201425  36.0599287
  43.0522717  26.9004246  34.7859124  41.4994389  27.2109505  35.5711372
  44.6622691  25.0001194  38.2353904  44.8869036  25.5463566  39.3175531
  44.5840646  23.6283273  38.1164594  44.3454865  23.2395124  37.2031569
  44.7635606  22.7286154  39.2570986  44.0773068  23.0764388  40.0390292
  44.5336704  21.2600168  38.8885260  45.1480941  20.5970515  39.5131895
  44.8232347  21.0640777  37.8519454  43.1062062  20.8081944  39.1009561
  42.2319994  21.4615476  39.6659739  42.8435136  19.5516249  38.6338257
  41.9178305  19.1490759  38.7353646  43.5422925  18.9759859  38.1754876
  46.1764321  22.8272119  39.8791171  46.4248183  22.3675513  40.9968654
  47.1468562  23.4272664  39.1061179  46.9024840  23.7307786  38.1688455
  48.5164693  23.6222796  39.5764706  48.8539195  22.6661853  39.9891011
  49.4626585  24.0526129  38.4535666  49.0979906  24.9710454  37.9774950
  50.4367168  24.3170585  38.8839001  49.6229545  22.9609473  37.3976796
  48.7838880  22.9820740  36.6969321  49.6302516  21.9639570  37.8530937
  50.9450666  23.1662254  36.6699808  51.9919765  22.7939060  37.2891027
  50.8843844  23.6666189  35.5062536  48.5980773  24.6451355  40.7366344
  49.5628913  24.7110843  41.5047202  47.5594929  25.5531732  40.8162268
  46.8149091  25.5127882  40.1198777  47.4874017  26.5672948  41.8749152
  48.4875191  26.9881449  42.0252762  46.3692353  27.5970311  41.5941519
  45.4118535  27.0637493  41.5823324  46.3032917  28.2916479  42.4429740
  46.4573807  28.4024735  40.2945589  46.5828149  27.7291229  39.4392091
  45.1695974  29.2010923  40.0752843  44.3074627  28.5332366  39.9993409
  44.9875212  29.8999445  40.8997901  45.2231551  29.7798610  39.1471597
  47.6337465  29.3530264  40.3404339  47.5994360  29.9986794  41.2245815
  48.5618210  28.7811039  40.3572944  47.6424965  29.9938241  39.4566564
  47.0547302  25.9227345  43.2174469  47.3225743  26.4262982  44.3101880
  46.1899964  24.8606141  43.0809672  46.1116299  24.4343848  42.1620612
  45.3687542  24.3144477  44.1617176  45.4713097  24.9675914  45.0375221
  43.8881922  24.2420782  43.7397369  43.7919248  23.5990835  42.8544215
  43.2869929  23.7561828  44.5194997  43.2580352  25.5886695  43.4573364
  43.0196300  26.4891260  44.5012636  43.3190177  26.2339890  45.5137033
  42.3874794  27.7097078  44.2594049  42.1746369  28.3879234  45.0826592
  42.0286814  28.0632304  42.9637044  41.5399948  29.0151766  42.7720747
  42.2797850  27.1856077  41.9142668  41.9879501  27.4582065  40.9028483
  42.8792848  25.9483147  42.1604453  43.0498155  25.2702547  41.3272569
  45.8376613  22.9166660  44.6338496  45.1118162  22.1513230  45.2775668
  47.1776936  22.6401937  44.4553515  47.7501839  23.3312592  43.9754303
  47.7766840  21.3798638  44.9141283  47.0590196  20.5788352  44.6954920
  49.1301324  21.1237057  44.2322622  49.7936052  21.9806818  44.4003302
  49.6190253  20.2573078  44.6957420  48.9812283  20.8617286  42.7313333
  48.5246077  21.7326072  42.2531764  48.3042741  20.0116453  42.5852596
  50.3035926  20.5582798  42.0265025  50.0638039  20.1562575  41.0395312
  50.8836680  19.8101865  42.5756782  51.1303619  21.7683336  41.8834766
  51.1801071  22.4168437  42.6621183  51.7754926  22.1686534  40.7732219
  51.7942712  21.4456133  39.6556498  51.4132424  20.5136489  39.6072319
  52.1276399  21.8627179  38.7790182  52.4021232  23.3476892  40.7665352
  52.8965382  23.6624134  39.9402263  52.3942930  23.9583757  41.5738900
  47.9800014  21.3451778  46.4486302  48.1816281  20.2973224  47.0621510
  47.9912126  22.5756482  47.0617808  47.8899626  23.3975683  46.4708816
  48.1081974  22.7683448  48.5145707  48.3396152  21.8024438  48.9772208
  49.2058257  23.7860350  48.7889495  48.9545682  24.7481103  48.3249766
  50.1474342  23.4583129  48.3305123  49.4434462  23.9609836  50.2806889
  49.6700948  22.9170236  50.9627497  49.4271724  25.1558033  50.7167108
  46.7393579  23.2111609  49.1081819  46.6173965  23.7843716  50.1950052
  45.6365293  22.8305214  48.3787194  45.7739179  22.3416057  47.4970847
  44.2792658  23.1170271  48.8009887  43.6196176  22.3893048  48.3196848
  44.1947789  23.0171899  49.8873756  43.8471773  24.5316599  48.3931562
  44.6026167  25.3669136  47.8842970  42.5281199  24.8089349  48.6652353
  41.9662041  24.1180127  49.1585041  41.8989599  26.0778942  48.3104312
  42.4222476  26.4916521  47.4465496  40.4077685  25.8795879  47.9690975
  39.8947891  25.5068943  48.8604828  39.7360444  27.1863860  47.5445186
  39.7357368  27.9191401  48.3554664  40.2501015  27.6337164  46.6879640
  38.6916304  27.0161820  47.2618118  40.2071764  24.8379189  46.8600206
  40.7167968  25.1340852  45.9379546  40.5854255  23.8540942  47.1552182
  39.1421452  24.7168038  46.6326780  42.1004788  27.0564156  49.4975179
  42.0548998  26.7059954  50.6766911  42.2924865  28.3667589  49.1184882
  42.4147384  28.5903057  48.1345109  42.2910816  29.4993549  50.0512033
  41.4689259  29.3115050  50.7481642  43.5700975  29.6257964  50.8766630
  43.8649320  28.6474928  51.2752702  43.3795016  30.2777040  51.7394392
  44.7513649  30.2268291  50.1491626  44.6844503  30.8420626  49.0899817
  45.9445223  30.0790627  50.7950555  46.0373348  29.5986739  51.6836310
  46.7984312  30.4565550  50.3925321  41.8982520  30.7636190  49.2528455
  41.8174342  30.7637380  48.0183652  41.6317759  31.8933867  49.9910990
  41.7713603  31.8992586  50.9989262  41.0764720  33.0939819  49.3522604
  40.2304295  32.7571007  48.7407473  40.6442487  34.1536870  50.3727906
  41.4980725  34.4088409  51.0140040  40.3705365  35.0819460  49.8550474
  39.4819140  33.7491146  51.2339208  39.5114113  33.5545529  52.6014996
  40.3241377  33.6200867  53.3166402  38.2443167  33.2568669  53.0306036
  37.9784552  33.0770181  53.9926545  37.3805470  33.2414362  51.9586643
  36.0046332  32.9906614  51.9194449  35.4389361  32.7727352  52.8212653
  35.3759459  33.0294735  50.6725200  34.3062049  32.8450837  50.6111145
  36.0910947  33.3123330  49.5125507  35.5778156  33.3429043  48.5527773
  37.4646088  33.5688543  49.5711407  38.0043854  33.8015470  48.6555336
  38.1285515  33.5328769  50.8163265  42.0671613  33.7657906  48.3785085
  41.6887661  34.4694797  47.4397287  43.4012293  33.6063606  48.6683549
  43.6729160  33.0428243  49.4687061  44.4389059  34.2238002  47.8547005
  44.1855414  35.2741680  47.6885798  45.3852617  34.1496975  48.3975223
  44.5961144  33.5260514  46.4951046  44.9717074  34.1177392  45.4819306
  44.3923220  32.1639180  46.5180446  44.1703976  31.7285980  47.4155896
  44.4963214  31.3310880  45.3235726  45.3339180  31.7028094  44.7212628
  44.7297947  29.8686891  45.7149301  43.9154184  29.5363461  46.3691452
  44.7025604  29.2352217  44.8220213  46.0764810  29.6672095  46.4111096
  46.3018600  30.5116194  47.0680588  46.8683207  29.6395557  45.6573940
  46.1319057  28.3856539  47.2322699  46.2034455  27.5216140  46.5657347
  45.2356305  28.3005033  47.8533417  47.3006453  28.4014714  48.1190114
  47.9315204  29.1994406  48.1309590  47.5863197  27.4502123  49.0159827
  46.8021712  26.3883701  49.1766947  46.9867907  25.7155435  49.9124168
  45.9830363  26.2278797  48.5971865  48.6782537  27.5565364  49.7663113
  48.9979276  26.7515987  50.3168174  49.2582136  28.3898137  49.7253913
  43.2257950  31.4615202  44.4564138  43.2317138  31.2503814  43.2403697
  42.0655995  31.7610701  45.1389716  42.0979573  31.7901066  46.1579279
  40.8037128  32.0219795  44.4376805  40.6574066  31.2196659  43.7060225
  39.6056120  32.0842600  45.4163825  39.8864030  32.6927854  46.2842939
  38.3735374  32.7355404  44.7741139  38.5673841  33.7785932  44.5032572
  38.0648451  32.1968160  43.8718173  37.5235896  32.7524444  45.4627996
  39.2521220  30.6591782  45.9032989  38.7758275  30.1005709  45.0911423
  40.1632054  30.1080464  46.1564327  38.3318735  30.6336407  47.1159327
  38.8176162  31.0837373  47.9853009  37.3945305  31.1633048  46.9354527
  38.0782422  29.6016643  47.3722253  40.9997441  33.3332667  43.6357537
  40.5686140  33.4671680  42.4891691  41.6365445  34.3650623  44.2863781
  41.9320088  34.2201801  45.2512206  41.8757687  35.6631421  43.6375981
  40.9268882  35.9798395  43.1877465  42.3532182  36.7038976  44.6731419
  43.1380594  36.2592938  45.2967290  42.9302283  37.9680655  44.0350715
  43.8438413  37.7533925  43.4722592  42.2063370  38.4314746  43.3569274
  43.1931387  38.7012342  44.8046297  41.1945106  37.1191017  45.5870282
  40.4608962  37.7186540  45.0412151  40.6665214  36.2570205  46.0014645
  41.5615008  37.7225702  46.4248379  42.8795381  35.4861465  42.4648839
  42.8218284  36.1667274  41.4354684  43.8940441  34.5773165  42.6738614
  43.9556618  34.1198424  43.5815105  44.9042187  34.2995483  41.6541860
  45.3249467  35.2603894  41.3411968  45.9866550  33.3915366  42.1996689
  46.4214390  33.8188709  43.1046332  45.5985695  32.3981877  42.4451917
  46.7839075  33.2543935  41.4674891  44.2763745  33.6333964  40.4097414
  44.7541671  33.7575817  39.2785906  43.2076337  32.8089234  40.6650320
  42.9379494  32.6825344  41.6401762  42.4650032  32.0876104  39.6234479
  43.2028207  31.5856555  38.9863988  41.5394393  31.0434054  40.2650586
  42.1261587  30.1362791  40.4654488  41.2231779  31.3731052  41.2584960
  40.3031866  30.6530188  39.4973337  40.3833416  29.8102794  38.3852404
  41.3474161  29.4390590  38.0422292  39.2247564  29.4288769  37.7110465
  39.2897590  28.7559130  36.8583172  37.9836121  29.9016461  38.1337959
  37.0791559  29.5942796  37.6190389  37.8943310  30.7660320  39.2203717
  36.9254651  31.1431959  39.5432157  39.0499398  31.1380427  39.9028683
  38.9647286  31.8074345  40.7575610  41.7166415  33.0962954  38.7233638
  41.5764814  32.9206821  37.5082650  41.1577031  34.1777575  39.3680099
  41.2579240  34.2502073  40.3775384  40.4141388  35.1953556  38.6257058
  39.7531429  34.6665790  37.9301875  39.6002001  36.1234238  39.5371762
  40.1574262  36.3631324  40.4524138  39.4245192  37.0859960  39.0472621
  38.2478631  35.5426641  39.8945791  37.1839005  35.6049245  38.9855751
  37.3121581  36.0937598  38.0204383  35.9426048  35.0533951  39.3105833
  35.1186396  35.1176402  38.6078979  35.7503017  34.4248562  40.5373593
  34.7812580  33.9978233  40.7877652  36.7976901  34.3598726  41.4480605
  36.6515710  33.8756111  42.4093180  38.0338834  34.9268950  41.1328469
  38.8261782  34.9005873  41.8734763  41.3862379  36.0134383  37.7481223
  41.0993572  36.3543832  36.5977893  42.5690488  36.3957702  38.3428035
  42.7351603  36.1423342  39.3179395  43.5769666  37.1794908  37.6155206
  43.0408245  37.9904553  37.1078068  44.6528593  37.7320795  38.5593425
  45.5245791  38.1009934  38.0082453  45.0069822  36.9554749  39.2460267
  44.1493072  38.8191058  39.3543161  44.0466144  39.5743062  38.7300642
  44.2628609  36.3482717  36.5081449  44.7820443  36.8738023  35.5201504
  44.3330141  34.9916539  36.7275522  44.0095484  34.6261879  37.6223055
  44.8791437  34.0591435  35.7331143  45.8291234  34.4745025  35.3767920
  45.1045269  32.6555000  36.3253408  45.8451794  32.7138928  37.1306223
  44.1696554  32.3244810  36.7924807  45.5648340  31.5772059  35.3659968
  46.4754982  31.8323334  34.3338777  46.9107514  32.8203502  34.1969127
  46.8234232  30.8249565  33.4337366  47.5069632  31.0352379  32.6175468
  46.3044960  29.5438291  33.5748083  46.5773253  28.7673122  32.8626414
  45.4526810  29.2593663  34.6331419  45.0712229  28.2493008  34.7580677
  45.0830457  30.2686230  35.5246152  44.4041857  30.0281205  36.3421418
  43.9212119  33.9927998  34.5242979  44.3217827  33.9919556  33.3563988
  42.5855938  33.8662061  34.8339113  42.2929454  33.8204747  35.8090762
  41.5835804  33.7589646  33.7906672  41.8659250  32.9512897  33.1090560
  40.6327039  33.5303568  34.2681885  41.4528128  35.0643275  32.9972496
  41.1159924  35.0954803  31.8113658  41.6687968  36.2106889  33.7299483
  41.8185021  36.1251433  34.7347096  41.6483262  37.5321669  33.1338956
  40.7365088  37.6400685  32.5430452  41.6592284  38.2686219  33.9406428
  42.8473973  37.7883063  32.2183590  42.7912295  38.5711197  31.2655146
  44.0142495  37.1496489  32.5739018  44.0191541  36.5829097  33.4181965
  45.2377826  37.2773188  31.7930508  45.3781372  38.3384202  31.5631801
  46.4444943  36.7488433  32.5520142  46.5755304  37.2838905  33.4964267
  46.3420195  35.6833011  32.7852622  47.3596339  36.8694591  31.9634902
  45.0963051  36.5243912  30.4583549  45.6357958  36.9314240  29.4261011
  44.4022354  35.3321946  30.5053499  44.0574270  35.0025806  31.4071119
  44.1775678  34.5385264  29.2986564  45.1320429  34.4414571  28.7709103
  43.5786600  33.1659078  29.6225215  42.6937965  33.3081851  30.2568343
  43.2145709  32.6981293  28.6972716  44.5510992  32.1946165  30.3126913
  45.0524554  32.7047119  31.1432734  43.7605158  31.0226124  30.8907676
  43.0191941  31.3806851  31.6109530  43.2348012  30.4676938  30.1068605
  44.4188078  30.3272685  31.4175679  45.6238461  31.6718700  29.3548572
  45.1759829  31.1726001  28.4889721  46.2616232  32.4810631  28.9896902
  46.2728917  30.9480615  29.8599949  43.2051886  35.2805340  28.3590211
  43.2260214  35.1325963  27.1349033  42.2111904  36.0069857  28.9791989
  42.1963594  36.0317741  29.9977511  41.1860074  36.7086614  28.2080691
  40.8736559  36.0440120  27.3914611  39.9798680  37.1225434  29.0449200
  39.3352658  37.8080189  28.4857283  40.2866068  37.6354157  29.9620777
  38.9715798  35.6690312  29.4946183  39.8683142  35.1262337  30.3410055
  41.7894451  37.9542640  27.5372740  41.3971084  38.3611314  26.4421339
  42.7497752  38.6275335  28.2573652  42.9541592  38.3205673  29.2086738
  43.4694775  39.7836153  27.7051221  42.7278171  40.4866439  27.3080433
  44.3358040  40.4541894  28.7973706  44.7625826  39.6783197  29.4452913
  45.5117157  41.2655106  28.2465679  46.2635561  40.6154029  27.7868493
  45.1770698  41.9828973  27.4942186  46.0129478  41.8206455  29.0462725
  43.4694246  41.3665298  29.6752611  43.1420779  42.2539503  29.1214823
  42.5760016  40.8497132  30.0369388  44.0334524  41.7068742  30.5497165
  44.3076605  39.2851749  26.5036428  44.3861876  39.9089006  25.4436986
  45.0297060  38.1379351  26.7341061  44.9273830  37.6758279  27.6389270
  45.9565374  37.5691257  25.7521915  46.5052451  38.4122788  25.3123294
  46.9433218  36.6503839  26.4864721  47.5699296  37.2939865  27.1199707
  46.3962813  36.0111659  27.1861662  47.8700843  35.8039450  25.6175748
  48.8180798  35.6786220  26.1584487  48.1140561  36.3262128  24.6859712
  47.3824930  34.3844488  25.3282685  46.4693667  33.8982303  26.0557010
  47.9709680  33.7811516  24.3764630  45.2060017  36.9064618  24.5643036
  45.7434901  36.7278134  23.4665777  43.9156731  36.4944814  24.8076120
  43.5776264  36.5335750  25.7677861  43.0517187  35.9671651  23.7462594
  43.6528103  35.2615614  23.1588811  41.7921369  35.2758316  24.2811472
  41.1156100  35.0245478  23.4620466  41.2394560  35.9190672  24.9737140
  42.0978533  34.0476603  24.9519174  42.6757037  34.3066709  25.7106587
  42.6035415  37.1048693  22.8029629  42.4829679  36.9469091  21.5847439
  42.2479185  38.2949240  23.4066641  42.3303878  38.3832096  24.4196723
  41.7438347  39.4332960  22.6225782  41.0413980  39.0325083  21.8820987
  41.0295620  40.4713249  23.5136200  41.6814638  40.7320561  24.3572226
  40.6797149  41.7654055  22.7698194  41.5781651  42.2977401  22.4473708
  40.0676465  41.5683090  21.8840868  40.1128677  42.4418635  23.4162387
  39.7282679  39.8885079  24.0692258  38.9887397  39.7359835  23.2759016
  39.8984241  38.9241916  24.5495256  39.2883686  40.5607909  24.8126801
  42.9092182  40.0581424  21.8217728  42.7342320  40.6173340  20.7350090
  44.1421830  40.0256890  22.4321938  44.2180989  39.5897268  23.3519589
  45.3311701  40.6433944  21.8256869  45.0167113  41.6536093  21.4975748
  46.4696370  40.6902738  22.8301770  46.9504260  39.7119985  22.9389671
  46.1169265  40.9920282  23.8228977  47.4493483  41.7441517  22.3463493
  47.0653208  42.9544492  22.4164332  48.5880314  41.3402821  21.9615542
  45.7809434  39.8820539  20.5461344  46.5122324  40.3815129  19.6886368
  45.3589945  38.5703198  20.4786217  44.8365224  38.2091566  21.2734153
  45.6009873  37.6793890  19.3412472  46.5591429  37.9510525  18.8825199
  45.7076438  36.2198561  19.8097428  44.9521476  36.0006194  20.5729032
  45.5155004  35.5417661  18.9723660  47.1105975  35.9126631  20.3472539
  47.8347676  36.0135949  19.5267208  47.3905132  36.6468931  21.1119443
  47.1999806  34.5058688  20.9396739  46.7736367  33.7743043  20.2429371
  46.5942884  34.4639498  21.8529350  48.6472304  34.1285684  21.2310472
  49.1726566  34.9137339  21.7835320  49.1932146  33.9106985  20.3083170
  48.6800421  32.9179729  22.0636666  48.3330996  33.1479186  23.0263669
  48.1082652  32.1443929  21.7117020  49.6298972  32.5629136  22.2016425
  44.5319094  37.8088966  18.2162093  44.6229922  37.1669157  17.1647016
  43.4386523  38.5925091  18.5049744  43.4620365  39.1471673  19.3569777
  42.2404705  38.6910023  17.6596601  41.5922997  39.3986020  18.1929128
  42.5010801  39.2321892  16.2491973  43.0799651  38.5080132  15.6638032
  41.5448182  39.3389637  15.7203907  43.2363033  40.5730807  16.2352055
  43.3879379  40.8731610  15.1901932  44.2347510  40.4484243  16.6706226
  42.5224382  41.7301853  16.9330017  41.2655636  41.6516160  17.0846433
  43.2577574  42.7027229  17.2934408  41.4358505  37.3590073  17.6636546
  40.6604385  37.0105935  16.7700523  41.5071426  36.6695070  18.8538213
  42.1054796  37.0483565  19.5907005  40.7654250  35.4465033  19.1738430
  40.1584628  35.1387630  18.3130481  41.7415992  34.3260581  19.5333088
  41.2392503  33.5614870  20.1354106  42.5569381  34.7303594  20.1434743
  42.2799671  33.6724504  18.2553836  42.3331627  34.3980176  17.4373001
  41.6022323  32.8764203  17.9291664  43.9625362  32.9759259  18.3899775
  43.8112222  32.0581104  19.9376350  43.7213581  32.7349188  20.7900158
  42.9537647  31.3837531  19.9010598  44.7176559  31.4672902  20.0645935
  39.7730072  35.8419650  20.2853222  39.6813008  35.2975813  21.3845239
  38.9107526  36.8468466  19.8842701  38.9253338  37.1198046  18.9026514
  38.0333078  37.5511331  20.8116693  38.6276051  37.8021971  21.6982400
  37.4509976  38.8002217  20.1465810  36.7929247  38.5111983  19.3163374
  36.8109704  39.3018766  20.8743547  38.5008495  39.7839074  19.6264441
  39.0556006  39.3489912  18.7887025  39.2201456  40.0239188  20.4150040
  37.8733817  41.0855506  19.1585431  36.7328153  41.4515926  19.4383262
  38.6832577  41.8712034  18.3970154  39.6337206  41.6152126  18.1153950
  38.3582047  42.7693509  18.0590205  36.8633265  36.6628640  21.2957424
  36.2137180  36.9143999  22.3122680  36.5416261  35.6131128  20.4646033
  37.1303551  35.4587004  19.6516229  35.3868145  34.7329352  20.6932328
  34.5321742  35.3722507  20.9471925  35.0888828  33.9021338  19.4197149
  35.9772674  33.3058622  19.1701757  33.9141584  32.9309391  19.5971451
  34.1613655  32.1257262  20.2956427  33.0207777  33.4485059  19.9632673
  33.6578888  32.4515625  18.6456379  34.7816390  34.8104453  18.2190378
  33.8927604  35.4206273  18.4047628  35.6137810  35.4823375  17.9885287
  34.5947164  34.2120398  17.3201052  35.6448751  33.8155478  21.9222585
  34.7399331  33.2273259  22.5188119  36.9691221  33.6146900  22.2577149
  37.6834100  34.1508591  21.7697595  37.3689568  32.6631436  23.2886314
  36.6762848  31.8122290  23.2446226  38.7987151  32.1552026  23.0711274
  39.5016322  32.9825103  23.2285679  39.0340607  31.4094027  23.8422156
  39.0570378  31.5444718  21.6790389  38.9872790  32.3379700  20.9240711
  40.4758276  30.9796829  21.6226219  41.2130211  31.7360050  21.9089777
  40.5857132  30.1229938  22.2956828  40.7133852  30.6448385  20.6088805
  38.0545478  30.4520430  21.3082141  38.0517533  29.6487269  22.0518406
  37.0371274  30.8468420  21.2234891  38.3019482  30.0173466  20.3358453
  37.2186759  33.2238756  24.7228756  37.3654103  32.5126594  25.7205251
  36.8794755  34.5521860  24.8308736  36.7831424  35.0978929  23.9785492
  36.6719023  35.1994950  26.1308942  37.5402121  34.9691760  26.7591753
  36.4761167  36.7216611  25.9713307  35.6950517  36.9083263  25.2229301
  36.0316049  37.3991331  27.2731629  35.0233664  37.0881098  27.5649874
  36.7117405  37.1738188  28.0981174  36.0045201  38.4849628  27.1576974
  37.7620887  37.3834027  25.4769877  38.5849227  37.2320481  26.1832277
  38.0765025  36.9867169  24.5076847  37.6119319  38.4608239  25.3599210
  35.4271168  34.5731770  26.8008784  35.3651511  34.3525155  28.0123183
  34.3528687  34.3766438  25.9630367  34.4520686  34.5655117  24.9669773
  33.0691394  33.8825206  26.4477350  32.8960883  34.3314638  27.4325219
  31.9255244  34.2619322  25.5001350  31.8390224  35.3530961  25.4469683
  30.9695407  33.8496793  25.8369816  32.1770227  33.7783309  24.1723235
  31.6001148  34.3077323  23.5700931  33.0753573  32.3615308  26.6976073
  32.2005523  31.7977174  27.3589527  34.1229680  31.6746686  26.1242095
  34.7529892  32.1962361  25.5211153  34.3583194  30.2540787  26.3664883
  33.3821931  29.7638463  26.4651784  35.1611358  29.6282207  25.2149985
  34.8365333  30.0573252  24.2590259  36.2264868  29.8659252  25.3226130
  34.9696235  28.1084155  25.1620254  33.9344912  27.8802402  24.8775324
  35.1295213  27.6846403  26.1590466  35.9266275  27.4144788  24.1968082
  35.8141818  26.3336000  24.3351806  36.9580782  27.7135819  24.4130320
  35.6391778  27.7196821  22.7932575  34.9328122  28.4065597  22.5523178
  36.2289985  27.0924894  21.7573320  37.1484042  26.1432248  21.9401949
  37.5980392  25.6943017  21.1440753  37.4469091  25.8484097  22.8591366
  35.9012872  27.4298688  20.5077510  35.2119922  28.1449396  20.3155425
  36.3150021  26.9554684  19.7147396  35.1038982  30.0851024  27.7123509
  34.8441745  29.1703391  28.4996454  36.1370344  30.9695976  27.9474761
  36.3636341  31.6716918  27.2431734  36.9345107  30.9048791  29.1773087
  37.2247881  29.8603020  29.3249118  38.1955919  31.7971528  29.0820000
  37.8877731  32.7894518  28.7310639  38.8808444  31.9664989  30.4464006
  38.2498611  32.5416199  31.1299596  39.0941364  30.9960084  30.9061534
  39.8260672  32.5107371  30.3647208  39.2022166  31.2024066  28.0699636
  39.7275490  30.3514700  28.5205164  38.6817034  30.8075276  27.1912130
  40.2257625  32.2230518  27.5902740  39.7385118  33.0776099  27.1114606
  40.8407505  32.5966651  28.4100648  40.8952842  31.7641262  26.8567306
  36.0222770  31.2854352  30.3667963  36.1704167  30.7983353  31.4897132
  35.0706701  32.2496265  30.1149604  35.0487529  32.6871269  29.1935300
  34.1463094  32.6945863  31.1526617  34.7497609  33.0145200  32.0081654
  33.2672544  33.8302962  30.6501615  33.8706670  34.6682743  30.2907829
  32.6319476  33.5024397  29.8190807  32.6067654  34.1971686  31.4426424
  33.2293790  31.5377924  31.6207467  32.7380403  31.4853419  32.7506211
  32.8778896  30.6335328  30.6402296  33.2337543  30.7821559  29.6992113
  32.0321211  29.4698493  30.9083908  31.2180687  29.7850621  31.5695569
  31.4532799  28.9087740  29.6199505  30.8667592  29.6700275  29.0961178
  32.2399259  28.5679845  28.9388164  30.8013953  28.0531049  29.8246278
  32.8295167  28.3751497  31.6514298  32.3095050  27.6381321  32.4946847
  34.1372751  28.2136738  31.2562494  34.4877181  28.7769765  30.4816206
  35.0193638  27.2278693  31.8874942  34.4793789  26.2750839  31.9390835
  36.3574302  27.0838973  31.1617687  36.8240761  28.0727838  31.0617326
  37.0384973  26.4909133  31.7812068  36.3103911  26.4303656  29.8105246
  35.3429919  25.5915877  29.2926016  34.4065115  25.2310390  29.7037199
  35.7324441  25.1892486  28.0412503  35.2052552  24.5714404  27.4348726
  36.9491988  25.7500661  27.7301155  37.7304763  25.6203348  26.5780763
  37.4175520  24.9929431  25.7484861  38.9254194  26.3438753  26.5218425
  39.5401003  26.2862255  25.6279270  39.3404685  27.1337230  27.5883137
  40.2818345  27.6783077  27.5302136  38.5567925  27.2349748  28.7407606
  38.8934821  27.8533998  29.5694503  37.3324966  26.5384325  28.8129165
  35.3282576  27.6433973  33.3388405  35.5285736  26.8243111  34.2394587
  35.4629094  28.9994614  33.5471768  35.4069888  29.6261163  32.7421311
  35.7170310  29.5484404  34.8716142  36.5586606  28.9986138  35.3076454
  35.9980584  31.0507329  34.8361772  35.7980277  31.4831415  35.8243854
  35.3092294  31.5322389  34.1347062  37.4399272  31.3441886  34.4431440
  37.6901683  30.8564862  33.4983124  38.1377814  30.9659489  35.1951681
  37.7225226  33.1323421  34.2211915  37.7846882  33.6310010  35.9612860
  36.8151473  33.4906838  36.4429814  38.5501089  33.0609273  36.4943958
  38.0445040  34.6917749  36.0089777  34.4973840  29.2994892  35.7733318
  34.6189563  29.0793721  36.9791604  33.2634034  29.4268297  35.1773812
  33.2188269  29.6727297  34.1921243  32.0340912  29.2376367  35.9385978
  32.1132587  29.8408802  36.8506234  30.8157440  29.6744108  35.1415888
  30.8922169  30.7311596  34.8671513  30.7085146  29.0960231  34.2187131
  29.8983297  29.5383578  35.7249632  31.8891147  27.7625716  36.3706162
  31.3528703  27.4420144  37.4336830  32.3275763  26.8210566  35.4627721
  32.6527300  27.1296050  34.5485627  32.2965290  25.3854408  35.7691208
  31.2862287  25.1606602  36.1349991  32.6095983  24.5270236  34.5224943
  33.5969180  24.7862832  34.1218584  32.5515249  23.0279772  34.8060582
  33.3039161  22.7243098  35.5374504  31.5620672  22.7392290  35.1773881
  32.7209064  22.4564834  33.8875275  31.6401311  24.8091216  33.4896676
  31.9497494  24.3363049  32.6854587  33.3010035  25.1034786  36.8971551
  33.0299540  24.3498998  37.8371855  34.5528138  25.6662614  36.7553402
  34.7422328  26.2751113  35.9560792  35.6211075  25.3724968  37.7140440
  35.6540880  24.2828056  37.8225576  36.9780059  25.9206362  37.2510375
  37.1465287  25.6660634  36.1968773  36.9940490  27.0158771  37.2960944
  38.1180350  25.3587284  38.0711296  38.5041604  25.9761449  39.2672538
  38.0442210  26.9120317  39.5821788  39.4525703  25.3779043  40.0939000
  39.7291670  25.8532161  41.0282233  40.0366646  24.1750038  39.7210165
  40.9366534  23.6103183  40.5758489  41.2913632  22.7815187  40.1687281
  39.7068807  23.5754662  38.5134038  40.1723690  22.6397294  38.2146092
  38.7441280  24.1655558  37.6903415  38.4619150  23.6733321  36.7606492
  35.2344953  25.9583709  39.0973038  35.4831925  25.3813285  40.1605506
  34.6512756  27.2060694  39.0727639  34.5058423  27.6639168  38.1715021
  34.2682583  27.9171015  40.2918788  35.1516692  27.9430565  40.9367613
  33.7718755  29.3326649  39.9558750  34.5657753  29.8652916  39.4165737
  32.9289098  29.2543145  39.2565875  33.3283543  30.1989217  41.1519561
  32.5751189  29.6598092  41.7374023  34.4951647  30.5505042  42.0725077
  34.9346583  29.6576610  42.5172697  35.2825071  31.0878720  41.5339302
  34.1558256  31.1847701  42.8956073  32.6725594  31.4848744  40.6379640
  33.3660550  32.0664349  40.0221481  31.7931358  31.2524397  40.0277262
  32.3439653  32.1161220  41.4704143  33.1664178  27.1216286  41.0216990
  33.1749303  26.9718621  42.2456184  32.1260037  26.6751982  40.2358540
  32.1701763  26.8135767  39.2253442  30.9498531  26.0345583  40.8242715
  30.6742657  26.6130904  41.7126893  29.7789248  25.9480419  39.8474973
  29.0547277  25.1953220  40.1858247  30.1139487  25.6395048  38.8508806
  29.0217004  27.2554197  39.7525673  29.1711941  28.2138713  40.5072195
  28.0916739  27.2920482  38.7534626  27.5185313  28.1173167  38.6126458
  27.9358531  26.5150700  38.1191987  31.2746503  24.6101357  41.3175836
  30.6855785  24.1070780  42.2795671  32.1320043  23.8783114  40.5239455
  32.5781386  24.3280350  39.7243976  32.3781124  22.4618354  40.7759387
  31.4281866  21.9958493  41.0692301  32.9686460  21.7337196  39.5744352
  33.4130507  20.7855432  39.9135604  33.7895308  22.3110869  39.1329965
  31.9755067  21.3687684  38.4842233  30.7635776  21.7140362  38.6100167
  32.4520233  20.7065494  37.5064467  33.3505268  22.2904216  41.9615244
  33.1597035  21.4591600  42.8550883  34.5352509  22.9909084  41.8462812
  34.6029498  23.7373845  41.1538858  35.7069882  22.6675048  42.6652139
  35.5578277  21.6669150  43.0917819  37.0107116  22.7144629  41.8615571
  37.8774110  22.6622813  42.5325051  37.0978863  23.6641565  41.3242401
  37.1483722  21.6080618  40.8891656  37.6382879  20.3519565  41.2246101
  37.9140548  20.0414529  42.1549913  37.7715090  19.5791183  40.1395506
  38.1566656  18.5691146  40.1037317  37.3536409  20.3147378  39.1092811
  37.4160754  19.9959962  38.1263713  36.9332137  21.5503745  39.5333057
  36.5782757  22.2484900  38.7993372  35.8911021  23.6156271  43.8633442
  36.4443871  23.2447782  44.9040847  35.5659391  24.9363507  43.6466896
  35.0923876  25.1895588  42.7822136  35.8875181  25.9802527  44.6228072
  36.6819066  25.6076888  45.2796374  36.3569004  27.2649465  43.9293837
  35.5390591  27.6549611  43.3160442  36.5589308  28.0329432  44.6888116
  37.6034020  27.0830814  43.0423325  37.3706987  26.3648547  42.2482332
  37.9795215  28.4052278  42.3708484  37.1657045  28.7682124  41.7375293
  38.2007279  29.1807727  43.1081108  38.8631374  28.2834490  41.7360303
  38.7941653  26.5479742  43.8328817  39.0358217  27.2083354  44.6698813
  38.6046836  25.5447042  44.2225713  39.6774667  26.4703048  43.1991877
  34.7141444  26.3002583  45.5700873  34.8980543  26.7090178  46.7209768
  33.4487354  26.2180717  45.0339497  33.3387927  25.9240423  44.0641702
  32.2691362  26.6009310  45.8074033  32.4897408  27.6065702  46.1732438
  31.0111471  26.6172780  44.9279408  31.2237251  27.1754110  44.0089114
  30.7627491  25.5977484  44.6154349  29.7755775  27.2245047  45.5925892
  29.4775779  26.6160049  46.4544930  28.9409639  27.1775591  44.8820772
  29.9226328  28.6875342  46.0070676  30.6541196  29.4289511  45.2851921
  29.2712502  29.0437223  47.0363118  32.0552588  25.7257178  47.0687536
  31.5787164  26.2314778  48.0957293  32.3409024  24.3799926  47.0455517
  32.7067250  23.5482961  45.9056356  32.2075358  23.8612428  44.9868089
  33.7889849  23.6099615  45.7804319  32.3058443  22.1481092  46.3320594
  31.2312323  21.9988327  46.1733691  32.8484879  21.3691563  45.7909491
  32.6100992  22.1540498  47.8227195  33.6797728  21.9659934  47.9840740
  32.0534288  21.3828308  48.3644642  32.2203522  23.5658900  48.2657979
  31.1752088  23.6117560  48.5907449  33.1249398  24.0174147  49.4373710
  32.8661014  23.7359253  50.6107177  34.2868782  24.6694709  49.0820023
  34.4878177  24.7913927  48.0894453  35.2233456  25.2042440  50.0827557
  35.2541992  24.5051168  50.9267938  36.6280995  25.4031838  49.5014508
  36.9551850  24.4736902  49.0159299  36.6131706  26.1627963  48.7108257
  37.6417211  25.7883365  50.5412804  38.3644595  24.9281261  51.3433455
  38.3814967  23.8449552  51.4014876  39.1609768  25.6722366  52.1752979
  39.7991647  25.2949276  52.8669972  38.9644801  27.0145228  51.9358175
  39.5274786  28.1334483  52.5629120  40.2459821  28.0299999  53.3724193
  39.1244209  29.3973006  52.1194644  39.5382869  30.2874131  52.5916843
  38.2153288  29.5326759  51.0749194  37.9259547  30.5219926  50.7296310
  37.6642923  28.4053748  50.4604644  36.9532011  28.5301638  49.6474030
  38.0313598  27.1179846  50.9047326  34.6695105  26.5469390  50.6195626
  34.8023005  26.9013404  51.7932545  34.1048862  27.3722857  49.6711812
  34.0327350  27.0215788  48.7173218  33.6429215  28.7372699  49.9631004
  34.4674948  29.2581910  50.4664035  33.2719648  29.4699781  48.6474139
  32.6885665  28.7837020  48.0244937  32.3954869  30.7065490  48.8698575
  31.4235775  30.4281284  49.2883084  32.8722199  31.4188413  49.5469596
  32.1829741  31.2229446  47.9306819  34.5659391  29.8472866  47.8850192
  35.0796229  30.6608429  48.4090421  35.2611941  29.0012169  47.8798707
  34.3334862  30.2578348  46.4375162  33.8249211  29.4699462  45.8773965
  33.7350061  31.1675792  46.3704071  35.2889584  30.4538718  45.9414201
  32.4737719  28.6904846  50.9817708  32.2894348  29.5888353  51.8067501
  31.6067269  27.6257565  50.8580135  31.7858437  26.9503416  50.1129175
  30.4288610  27.4639803  51.7178282  29.8901856  28.4189995  51.7287933
  29.5132580  26.3486329  51.1942048  30.1097797  25.4567323  50.9608980
  28.8029816  26.0482641  51.9741811  28.7465510  26.7734799  49.9400253
  28.2200880  25.9077071  49.5220596  29.4349104  27.1364519  49.1731442
  27.6994481  27.8285566  50.2407058  26.9836006  27.8180985  51.2417222
  27.5830497  28.8066097  49.3022407  26.8966216  29.5449002  49.3997728
  28.1798156  28.8488931  48.4673709  30.8225363  27.1608485  53.1845677
  30.1082481  27.4651862  54.1438090  31.9710915  26.4137353  53.3276404
  32.4862383  26.1558213  52.4873088  32.4775942  25.9716867  54.6333640
  31.6165167  25.6694285  55.2380220  33.4588315  24.8062591  54.4339228
  33.0118181  24.0720668  53.7508923  34.3648611  25.1681411  53.9343853
  33.8731797  24.0929298  55.7201195  34.4265224  24.7833755  56.3667311
  34.5766388  23.2914771  55.4583605  32.7377322  23.4426766  56.5067713
  31.7174290  23.0529657  55.8645628  32.9172245  23.3298415  57.7598107
  33.1600784  27.1631014  55.3610839  33.3755410  27.1700177  56.5742265
  33.6110786  28.1655870  54.5273228  33.3833031  28.0914926  53.5404245
  34.3894163  29.3260438  54.9736325  34.6864839  29.1477888  56.0154795
  35.6542508  29.5010065  54.1411232  36.0692452  30.5115545  54.2201510
  35.4738829  29.3119601  53.0780438  36.6981176  28.5475135  54.6723990
  37.5502476  28.8698183  55.5008579  36.6030811  27.2727448  54.2047990
  35.9149544  27.0084334  53.5013389  37.2311716  26.5472075  54.5272705
  33.5454065  30.6234012  55.0367939  34.0458398  31.7493325  55.0912476
  32.1935994  30.4196319  55.2023557  31.8311938  29.4759742  55.0966801
  31.2587058  31.4804227  55.5468361  30.4213010  31.0123058  56.0735360
  31.7555075  32.1843076  56.2231883  30.6798886  32.2861515  54.3759358
  29.9826316  33.2905256  54.5542596  30.9358781  31.7869235  53.1234743
  31.5151784  30.9522367  53.0253155  30.4231705  32.4104723  51.9211101
  30.4305148  31.6681271  51.1192998  29.3925392  32.7383878  52.0926312
  31.2723906  33.6190799  51.4977203  32.3315897  33.9466681  52.0371091
  30.7281212  34.3335810  50.4512424  29.8271188  34.0461442  50.0734849
  31.3979561  35.4885491  49.8344547  32.4683443  35.2522996  49.7805166
  30.8251631  35.7933077  48.4406002  29.7289081  35.7408268  48.4603678
  31.0631021  36.8233291  48.1516591  31.3557734  34.8925522  47.3655908
  30.6942364  33.8484354  46.7511781  29.6996184  33.4429980  46.8978460
  31.5191413  33.3085729  45.7960602  31.2804211  32.5302767  45.1903261
  32.7216500  33.9827669  45.7834347  33.8578876  33.7893837  44.9883574
  33.8948920  33.0103542  44.2340923  34.9488125  34.6399412  45.1942473
  35.8455628  34.5177901  44.5910574  34.9041626  35.6462676  46.1519396
  35.7648168  36.2994771  46.2924453  33.7601453  35.8290703  46.9347887
  33.7348353  36.6251207  47.6738375  32.6475804  34.9809621  46.7530589
  31.2968063  36.7773657  50.6736225  31.9184680  37.8064167  50.3913095
  30.4486571  36.7206401  51.7531285  29.9303853  35.8601239  51.9220548
  30.2463093  37.8620070  52.6413121  30.2116800  38.7660089  52.0196029
  28.9980790  37.6929939  53.4940922  29.0885480  38.2148009  54.4547528
  28.7852386  36.6413456  53.7224005  27.8688100  38.3297791  52.7065517
  27.7667558  39.5935682  52.7661178  27.0942136  37.5482919  52.0734773
  31.4759806  38.0158948  53.5680527  31.8217874  39.1097131  54.0236030
  32.1088377  36.8358410  53.9224946  31.7404525  35.9630881  53.5593257
  33.2986241  36.7929103  54.8003101  33.1589270  37.6061651  55.5163676
  33.4173641  35.4215498  55.4970548  33.4753856  34.6277870  54.7423302
  34.6138318  35.2866149  56.4356701  35.5600447  35.2656165  55.8874310
  34.6452357  36.1079541  57.1581359  34.5436917  34.3595766  57.0148387
  32.2249842  35.1577923  56.2730414  32.1391858  35.9056896  56.9079921
  34.5793380  37.1603918  53.9945842  35.6505824  37.4505710  54.5303011
  34.4527834  37.1756800  52.6235608  33.5880590  36.8273763  52.2201883
  35.5228150  37.6765934  51.7485893  36.4804335  37.3085169  52.1388771
  35.3072346  37.2175813  50.3055958  35.2817777  36.1230684  50.2658165
  34.3217236  37.5387636  49.9559645  36.3467093  37.7162296  49.3330378
  37.6430290  37.1879592  49.3288266  37.9235419  36.4121249  50.0385320
  38.5955783  37.6570805  48.4239526  39.6008491  37.2409895  48.4289277
  38.2615921  38.6665061  47.5261975  39.0028818  39.0369814  46.8221900
  36.9774160  39.2062299  47.5336262  36.7101292  39.9968596  46.8413037
  36.0223389  38.7354987  48.4289076  35.0242118  39.1719620  48.4173800
  35.5543989  39.2232121  51.8335769  36.6040835  39.8682906  51.8166965
  34.3287026  39.8550360  51.8587172  33.4872219  39.2853535  51.8255922
  34.2060570  41.3243731  51.9244483  34.9185078  41.7517424  51.2109862
  32.7627676  41.7683594  51.5955077  32.0648214  41.2545371  52.2688886
  32.5451635  43.2770252  51.7674374  32.6318445  43.5785951  52.8155753
  33.2660506  43.8535083  51.1788230  31.5394233  43.5616697  51.4420913
  32.3946295  41.3918754  50.1585372  33.0497508  41.8998134  49.4452014
  32.4823889  40.3173576  49.9814252  31.3611135  41.6770914  49.9328815
  34.6362301  41.8096263  53.3380757  35.0553017  42.9443617  53.5607310
  34.4205008  40.8977735  54.3446121  33.9904720  40.0142382  54.0821647
  34.7309084  41.1440498  55.7577679  34.2694526  42.0969576  56.0386490
  34.1603125  40.0256254  56.6363516  33.1235770  39.8358410  56.3359345
  34.7189243  39.0977338  56.4694261  34.1747436  40.3485031  58.1296579
  33.6694238  41.3080317  58.2986011  35.2081808  40.4548637  58.4796590
  33.4990503  39.2966130  59.0101757  33.0782086  38.2307358  58.4682770
  33.4191758  39.5836310  60.2473599  36.2675755  41.2583737  55.9600623
  36.7638415  41.9461679  56.8557767  37.0236841  40.4086529  55.1775507
  36.5383427  39.8633988  54.4722857  38.4716744  40.2549777  55.3205925
  38.7659309  40.6570625  56.2963276  38.8625965  38.7705736  55.2557060
  38.4614483  38.3407953  54.3288405  39.9545027  38.6819037  55.1885304
  38.3660867  37.9218432  56.4467740  37.2797508  38.0302793  56.5440872
  38.6647666  36.4437115  56.1793436  38.1888980  36.1106154  55.2506256
  39.7421706  36.2652105  56.0897839  38.2825669  35.8160251  56.9912852
  38.9995296  38.3451022  57.7744995  40.0924711  38.3365690  57.7140342
  38.6798054  39.3500138  58.0675783  38.7017168  37.6667693  58.5815645
  39.2955309  41.0576399  54.2744998  40.4254124  41.4834939  54.5370225
  38.7828335  41.0964295  52.9995152  37.8384000  40.7467338  52.8295234
  39.5178680  41.5934160  51.8246396  40.4769617  42.0063202  52.1596731
  39.7968514  40.4763204  50.8016862  38.8550094  40.0194647  50.4756334
  40.2428662  40.8947708  49.8895151  40.7262806  39.3985164  51.3163249
  42.1172984  39.5558400  51.2299547  42.5435630  40.4524215  50.7801370
  42.9748920  38.5664332  51.7181435  44.0502430  38.7081459  51.6374110
  42.4395995  37.4225654  52.3026179  43.2405202  36.4315778  52.7933924
  44.1805663  36.6779465  52.6416199  41.0639878  37.2542757  52.4028227
  40.6493317  36.3643678  52.8671216  40.2091407  38.2364335  51.9027214
  39.1325068  38.0938229  51.9818577  38.7691160  42.7687246  51.1462613
  38.7533196  42.9467302  49.9242132  38.2687495  43.7037800  52.0260508
  38.3147351  43.5137097  53.0245009  37.6602729  44.9746382  51.6140838
  38.0319053  45.2417522  50.6200439  36.5841510  44.7941395  51.5343170
  37.8832437  46.1822442  52.5698437  38.2939895  45.9244391  53.7492662
  37.6236562  47.3670335  52.0637038  37.3007633  47.4582490  51.1110658
  37.7949139  48.5989841  52.8681524  38.1460902  48.3360829  53.8659795
  38.5247668  49.2496049  52.3863767  36.8400841  49.1190900  52.9448985
  48.9361151  32.7680576  39.4993680  48.8345363  33.7146197  38.0918169
  47.8893048  34.7273767  37.9954857  47.2202170  34.9155781  38.8220948
  47.7975764  35.5016535  36.8454725  47.0636399  36.2913137  36.7812545
  48.6514585  35.2570362  35.7773963  48.5736604  35.8441365  34.8743566
  49.6062296  34.2537505  35.8801530  50.2794108  34.0708055  35.0548147
  49.7041663  33.4815871  37.0352643  50.5275099  32.4483876  37.3632341
  50.2114992  32.0185291  38.5939562  50.8754743  31.0170332  39.1687632
  51.6273303  30.5317769  38.7014936  50.4910732  30.7018554  40.3799134
  51.0260046  29.7401729  40.9727658  52.1642938  28.9757444  40.3832780
  52.4679045  28.1870023  41.0704028  53.0035604  29.6505677  40.2105499
  51.8529455  28.5333770  39.4364251  50.5992420  29.4303775  42.3327196
  50.1120556  30.5502719  42.9225060  50.5825434  28.3216237  43.1522245
  50.9068043  27.3165985  42.9244788  50.0473470  28.8064265  44.3446406
  49.8788335  28.2291926  45.2408779  49.7656912  30.1676296  44.1823875
  49.2125849  31.1136750  45.1810835  49.5893250  31.0081528  46.5208166
  50.2565865  30.2154413  46.8257879  48.3867654  32.1422128  44.7631240
  48.1207666  32.2451305  43.7211468  47.9084617  33.0364831  45.7051373
  47.2575556  33.8382677  45.3894338  48.2463823  32.9253379  47.0491635
  47.8373314  33.6209410  47.7659805  49.1139656  31.9164495  47.4763796
  49.5124845  31.7669230  49.0294841  48.9236924  32.8259207  49.7884503
  48.9947220  30.5219294  49.5233148  51.0091208  31.8410695  49.2483405
  51.4063635  32.7529917  49.4741638  51.8135254  30.8243332  48.9570185
  51.4244731  29.7676504  48.4840103  53.2870991  31.0406162  49.2240862
  53.5399445  32.0813063  49.0224146  53.8694470  30.3918819  48.5696591
  53.6171181  30.7157441  50.6765346  52.8726581  30.0259377  51.0740676
  53.6134949  31.6331610  51.2647166  54.9934574  30.0727179  50.7452411
  55.7340476  30.7899644  50.3898871  55.0021386  29.1928832  50.1017782
  55.3639236  29.6478750  52.1606507  54.5489447  29.0607628  52.5840296
  55.5269486  30.5361252  52.7710058  56.6394253  28.8029084  52.1508597
  57.4439305  29.3702878  51.6830970  56.4628982  27.8885853  51.5848204
  57.0378594  28.4462082  53.5681039  56.7770413  29.3257159  54.6111327
  56.2830048  30.2645615  54.4098720  57.1486636  29.0052265  55.9130257
  56.9470565  29.6960554  56.7195267  57.7809723  27.7927184  56.1752752
  58.0664440  27.5359635  57.1841478  58.0428671  26.9117322  55.1309599
  58.5359975  25.9712035  55.3295102  57.6715251  27.2403221  53.8324289
  57.8779792  26.5531795  53.0249701  22.5175266  43.3901950  15.1412934
  18.0050019  49.4366905  47.9449062  27.7003800  25.0923798  57.6069029
  26.9255151  51.7786653  45.7223856  47.7216713  46.2381974  18.9675150
  29.2512775  42.8171810  56.4126909  43.3174473  50.5312562  47.6584972
  12.9391609  52.1002231  39.8676016  34.2351177  34.9609778  61.8386847
  14.1685528  35.5074631  18.7685753  52.1389483  19.8693719  32.7578271
  36.6995792  39.0839719  79.3477723  35.7922854  38.8528972  79.5468872
  37.1966824  38.2877338  79.5351705  37.5760113  40.7261057  81.2089792
  37.1379543  40.0096916  80.7495429  38.3170554  40.9537172  80.6474883
  41.6971341  39.5845439  80.8021850  41.0800512  38.8592267  80.7054902
  41.2287830  40.3454799  80.4588924  38.0482279  36.8145274  79.7905379
  38.9941384  36.6851482  79.8593797  37.6696524  36.0759936  80.2674807
  36.2325196  34.7395250  79.7260264  35.3256651  34.4428363  79.8022978
  36.5101177  34.4425068  78.8594550  39.0278008  20.5011734  70.2683658
  38.3765988  21.0865815  69.8817672  39.8222371  21.0317929  70.3278696
  40.5053274  18.1902166  70.8052643  39.8699107  18.2636793  71.5173547
  40.1750680  18.7795765  70.1271722  34.7329343  25.3682990  73.8358453
  34.6553373  26.3190815  73.9146934  34.1290987  25.0228862  74.4933380
  42.6707517  13.0700821  71.0148656  43.5825373  13.3028208  70.8396354
  42.1617164  13.6537865  70.4523735  37.0067712  20.7265143  72.5563993
  36.8713387  21.5716678  72.9848841  37.5477524  20.9284420  71.7929927
  40.3210458  14.2404316  69.5935322  39.8057082  15.0108920  69.8323709
  40.0487767  13.5669452  70.2168383  45.2944732  16.9936670  71.5288495
  44.5174175  16.6547830  71.0843657  45.9736213  16.9989293  70.8543460
  36.6995793  16.0901841  66.0723030  35.7922855  15.8591095  66.2714179
  37.1966825  15.2939461  66.2597011  39.6063872  24.7999348  68.9919716
  38.9325571  25.1031045  69.6004674  39.9929694  25.6028429  68.6425173
  43.1103294  19.8021026  74.3638188  42.6565621  18.9611936  74.4203378
  42.4797261  20.4382424  74.7012968  41.5536234  21.6397522  75.2988006
  41.8459208  22.2002579  74.5800371  42.0634854  21.9326083  76.0541165
  37.5760115  17.7323180  67.9335099  37.1379545  17.0159039  67.4740736
  38.3170556  17.9599295  67.3720190  37.8055088  24.9679021  71.2066795
  37.9806843  24.4967064  72.0212418  37.1187876  25.5944787  71.4348056
  41.6971342  16.5907561  67.5267156  41.0800513  15.8654390  67.4300209
  41.2287831  17.3516922  67.1834230  36.6733814  23.1619276  73.8950981
  35.8901336  23.7040956  73.9889205  37.3726559  23.6793256  74.2945222
  42.5209028  19.9146733  71.6459796  42.7968871  19.8003328  72.5553670
  41.6513526  19.5164218  71.6071969  39.1563092  24.1633084  75.2892610
  39.3385486  23.3454740  75.7520362  39.9796078  24.3800776  74.8517500
  39.4905257  23.0901269  72.5507658  40.0193023  22.5793724  71.9377820
  39.7533477  22.7743800  73.4153191  42.5845441  23.0618068  73.1662641
  42.7582318  22.4964490  72.4136493  43.0774332  23.8618962  72.9842131
  48.4384832  15.8254491  74.7852941  48.8815978  15.0761816  74.3872064
  47.5611342  15.8164627  74.4026673  43.5720613  22.3784832  70.2659539
  44.2671518  22.9991525  70.4846854  43.9143763  21.5280183  70.5411917
  45.4712036  19.8284538  71.7946870  45.9963360  20.1671810  71.0696190
  45.3834389  18.8931553  71.6110005  37.6635482  22.4846584  69.1734633
  37.0909449  23.1036771  68.7205105  38.2368275  23.0345945  69.7074555
  40.8832741  22.7683734  70.3043215  41.8163414  22.7029295  70.5076091
  40.7955954  23.6040001  69.8457748  43.5120758  22.0849604  67.2647163
  43.4334390  21.7509468  68.1582921  44.3330425  22.5771372  67.2638635
  38.0482280  13.8207396  66.5150685  38.9941385  13.6913605  66.5839103
  37.6696525  13.0822058  66.9920114  36.2325197  11.7457373  66.4505571
  35.3256653  11.4490486  66.5268284  36.5101178  11.4487191  65.5839857
  41.0824710  19.4017600  66.8857141  41.7860560  19.6067602  67.5014797
  40.3587359  19.9694361  67.1506225  42.9911407  19.8400129  68.9355601
  43.8257011  19.4081327  68.7533076  42.8295750  19.6682142  69.8632496
  42.6457299  16.3432242  70.3011940  42.5906103  16.1776513  69.3600384
  42.0203355  17.0508275  70.4574130  51.6195682  30.3569780  79.0310778
  52.2574092  30.2376527  78.3274118  51.5016525  31.3050624  79.0898730
  48.4285389  30.3097208  78.9672303  48.0903900  30.1938273  78.0792837
  49.2975157  29.9088373  78.9473309  44.2872204  32.1632684  74.9569193
  43.7237069  32.0722621  74.1885481  44.1724599  31.3432589  75.4371686
  41.8336636  33.6583876  77.7953414  42.6257928  33.3174701  77.3799713
  42.0733286  33.7678851  78.7155567  49.8671763  35.8303652  70.2683658
  49.2159743  36.4157732  69.8817672  50.6616126  36.3609847  70.3278696
  43.7927390  32.9192789  70.6670793  44.5658266  32.3721776  70.5283669
  44.1452789  33.7837039  70.8785254  46.5568640  31.6246020  80.4639052
  47.1532212  31.4002042  79.7496015  46.6143611  30.8830765  81.0664500
  46.1293668  29.0785455  68.2989243  46.3819189  28.5566977  67.5372706
  45.1918227  28.9151601  68.4015926  51.1736951  28.0821234  76.1063986
  51.9600040  27.6640657  75.7554403  51.4375655  28.9867326  76.2745634
  51.3447028  33.5194084  70.8052643  50.7092861  33.5928711  71.5173547
  51.0144435  34.1087683  70.1271722  45.8489957  30.9813561  70.5013618
  45.7326215  30.3058465  71.1694702  45.9592217  30.4945935  69.6845771
  48.1921498  30.4423708  74.2060307  47.8279705  29.9154329  74.9173228
  49.0488614  30.0522177  74.0326792  47.8326985  25.4713608  69.2021655
  48.0001387  26.3393845  69.5692126  47.6424154  25.6340890  68.2782945
  44.0414799  30.3844384  76.9024190  43.1165296  30.2520598  77.1101882
  44.2899212  31.1638603  77.3994133  47.8116205  27.9271266  70.1868322
  47.6915831  28.3728316  71.0253802  47.1168794  28.2756583  69.6281860
  41.4023610  30.0277657  77.7367979  41.5315991  30.2812136  78.6507391
  40.7221062  30.6205365  77.4172634  45.5723098  40.6974907  73.8358453
  45.4947127  41.6482732  73.9146934  44.9684741  40.3520780  74.4933380
  53.5101272  28.3992739  71.0148656  54.4219128  28.6320126  70.8396354
  53.0010919  28.9829783  70.4523735  52.1170854  33.3818557  78.4062238
  51.4879716  33.5464271  77.7038306  51.7296516  33.7960167  79.1773202
  55.9960086  34.3172995  75.7606601  55.3111124  34.6971896  75.2103635
  56.0803935  34.9268322  76.4938549  50.8537246  24.5750775  79.2638517
  49.9921725  24.8732028  79.5555255  50.8799681  24.7921174  78.3319550
  47.6698816  33.1192965  75.6712323  48.1337161  33.3980668  74.8816945
  47.4055614  32.2176410  75.4885413  44.5622897  32.6664447  78.6092086
  45.1324254  33.0951715  77.9709571  45.1531009  32.3847032  79.3076272
  46.6067702  29.2416118  72.4801888  47.3091745  29.6937161  72.9475814
  46.2748330  28.5999937  73.1081781  40.3493036  27.4999670  77.7819021
  39.5592090  27.7557199  77.3059132  40.8404283  28.3148008  77.8871062
  42.3007781  27.8644250  74.7402498  41.5038944  27.9762944  75.2585994
  42.0733373  28.2030902  73.8743389  47.8461466  36.0557060  72.5563993
  47.7107141  36.9008596  72.9848841  48.3871279  36.2576338  71.7929927
  41.2990864  33.5732498  73.1291918  41.8115384  34.3675749  73.2797483
  41.9513577  32.8758789  73.0625520  43.1085749  36.6898255  75.2114671
  43.2852377  37.6116219  75.0235655  43.9042582  36.3756674  75.6409051
  39.2639781  31.9021153  73.9051489  40.1015003  32.3118161  73.6885196
  39.4418048  30.9620595  73.8751683  51.1604213  29.5696233  69.5935322
  50.6450836  30.3400838  69.8323709  50.8881521  28.8961369  70.2168383
  48.7451324  24.4145934  74.6520560  47.8892920  24.0252784  74.4726199
  49.1578276  24.4937895  73.7920346  50.2750470  21.9492277  79.0512120
  49.7715266  21.9122413  78.2379925  50.5681077  22.8585020  79.1108776
  56.1338487  32.3228588  71.5288495  55.3567930  31.9839747  71.0843657
  56.8129968  32.3281211  70.8543460  50.9490516  27.4423325  71.4195103
  50.6440652  27.7569475  72.2705246  51.9020958  27.5204745  71.4622436
  49.3936948  33.6013549  73.0688057  48.8658309  32.8666308  72.7561294
  48.8924451  34.3788225  72.8228025  54.3729794  31.7962569  78.1855103
  53.7153468  32.4861831  78.2735232  55.1770193  32.1859001  78.5289090
  44.1255675  24.2633215  75.4294668  44.6999427  24.0408396  74.6967861
  44.7126658  24.3321910  76.1823270  53.1835253  30.1506942  76.2359045
  53.6967134  30.7836934  76.7380755  53.8336476  29.5508137  75.8702405
  44.4525263  26.2937676  69.4490554  43.6162575  26.6312363  69.7699828
  44.3130032  26.1586656  68.5117691  46.4278343  21.1374464  74.1569738
  45.7742755  20.8223481  73.5326353  46.3858817  20.5150204  74.8829561
  47.5389548  31.4193759  66.0723030  46.6316610  31.1883012  66.2714179
  48.0360580  30.6231378  66.2597011  50.4457627  40.1291266  68.9919716
  49.7719326  40.4322963  69.6004674  50.8323449  40.9320347  68.6425173
  49.6616083  27.6256397  78.4817385  48.7438645  27.8471344  78.3239073
  50.0776227  27.7002708  77.6229093  50.4451131  29.0247813  73.6120066
  51.1922950  29.5369210  73.3027188  50.7142721  28.7031866  74.4724459
  48.7177781  31.5206354  70.5947020  47.8089001  31.2365387  70.6919490
  48.7472865  31.9405432  69.7350327  53.9497049  35.1312943  74.3638188
  53.4959376  34.2903853  74.4203378  53.3191016  35.7674342  74.7012968
  52.8929968  26.0604929  75.5938855  52.1552725  25.5482316  75.9249098
  53.1456742  25.6205311  74.7822132  52.3929988  36.9689440  75.2988006
  52.6852962  37.5294497  74.5800371  52.9028609  37.2618001  76.0541165
  39.2865952  29.2411868  74.5762222  39.0890352  28.6481229  73.8513289
  38.7312616  28.9364078  75.2938161  47.2662675  29.1334974  76.6956815
  47.3211285  28.1808811  76.6199292  46.4553877  29.2894414  77.1798114
  48.4153869  33.0615098  67.9335099  47.9773299  32.3450956  67.4740736
  49.1564310  33.2891212  67.3720190  45.2055035  27.7512034  74.4547194
  44.3922901  28.0506205  74.8612386  45.7014030  27.3567723  75.1721676
  47.3563613  37.7469791  76.3881459  47.3139792  37.9730637  75.4589991
  48.2726312  37.5133166  76.5367260  56.5326984  31.3372295  73.9911417
  56.3944883  31.5273891  73.0632606  56.1763203  32.0991677  74.4479468
  45.4729414  34.6232820  76.1843422  46.2670013  34.1283140  75.9825997
  44.7621106  34.0950683  75.8211127  41.7812177  28.7675902  72.2603174
  40.8509766  28.7060357  72.4773136  41.8769649  28.2451855  71.4639816
  41.6997727  25.2930715  74.8481416  41.9604544  26.2076048  74.7390576
  42.5214899  24.8255157  74.9978029  49.2512358  31.1711178  82.0942721
  50.1804418  31.3222337  81.9211688  48.8303388  31.2595198  81.2391368
  48.0500690  35.1961842  79.8641259  47.9111776  34.8280627  80.7367197
  47.2615286  35.7109482  79.6925217  48.6448842  40.2970939  71.2066795
  48.8200598  39.8258982  72.0212418  47.9581630  40.9236705  71.4348056
  49.6005905  34.5743445  77.2530096  49.2655738  34.5344215  78.1487746
  49.1009851  33.9088161  76.7800507  52.5365097  31.9199479  67.5267156
  51.9194267  31.1946307  67.4300209  52.0681585  32.6808839  67.1834230
  44.3263643  26.1384903  66.6488460  43.4493109  26.0173704  66.2850707
  44.8021396  25.3470982  66.3967349  35.8465783  30.9262063  76.7429968
  36.5336823  30.6123793  76.1550983  35.6913912  31.8303428  76.4697219
  47.5127569  38.4911194  73.8950981  46.7295091  39.0332874  73.9889205
  48.2120314  39.0085173  74.2945222  50.8224219  24.3005823  76.5385186
  51.3192918  23.5475786  76.2186257  50.0511200  24.3370140  75.9728396
  51.9054000  33.0577511  74.1123610  50.9710278  33.1778973  73.9428314
  52.0830668  32.1549977  73.8483620  47.4059188  26.4423206  76.2656871
  47.0356975  25.8894247  76.9537776  47.9018280  25.8381340  75.7131871
  55.2926551  28.8994830  74.6473644  55.7587003  29.7322821  74.5733947
  55.7434051  28.4339811  75.3518902  53.3602782  35.2438651  71.6459796
  53.6362626  35.1295246  72.5553670  52.4907281  34.8456136  71.6071969
  49.9956846  39.4925002  75.2892610  50.1779241  38.6746658  75.7520362
  50.8189832  39.7092694  74.8517500  50.3299012  38.4193187  72.5507658
  50.8586778  37.9085642  71.9377820  50.5927231  38.1035717  73.4153191
  40.8316104  36.4357056  80.2942992  41.4169541  35.6900744  80.4270896
  40.6340943  36.7461013  81.1779655  43.6854759  39.4708304  75.3105434
  43.0165135  39.9554431  74.8269474  43.5467629  39.7177524  76.2248812
  39.0542337  27.7326759  72.0901366  39.3495778  26.8237437  72.0368420
  38.1530372  27.7114498  71.7682368  42.5836584  25.8082755  78.0728915
  41.8623169  26.4218723  77.9336388  43.3729839  26.3440520  77.9945561
  40.7830178  25.4140856  72.2140691  40.4542884  24.5338235  72.0315797
  41.1369549  25.3588525  73.1017080  50.0309757  37.0495759  76.7235677
  49.8834719  36.1212466  76.9043247  50.8563251  37.0715850  76.2392752
  43.8972001  25.7013826  72.5816169  44.2368074  26.2299747  71.8594777
  44.3444122  26.0394232  73.3574735  45.8840148  24.1988448  70.7809462
  46.6048511  24.5769701  70.2773179  45.2605453  24.9177325  70.8844440
  50.0271271  24.9033597  71.7167794  50.2434886  25.7858235  71.4156622
  49.5465338  24.5119810  70.9873436  44.7670493  27.8619310  78.2938539
  44.6215073  28.1759613  79.1862820  44.2895696  28.4804210  77.7409437
  46.6266876  24.8521858  78.3419428  46.6128444  23.9562951  78.0051726
  47.3439304  24.8592522  78.9757714  53.4239195  38.3909985  73.1662641
  53.5976073  37.8256408  72.4136493  53.9168086  39.1910880  72.9842131
  46.0303772  23.7336238  73.6106998  46.1519683  22.8052884  73.8097886
  45.7405814  23.7474924  72.6985314  48.8994962  21.4191149  76.7473718
  48.9216659  21.4830482  75.7925698  49.3163021  20.5795657  76.9414224
  59.2778586  31.1546408  74.7852941  59.7209732  30.4053733  74.3872064
  58.4005097  31.1456545  74.4026673  54.4114368  37.7076750  70.2659539
  55.1065272  38.3283442  70.4846854  54.7537518  36.8572101  70.5411917
  56.3105791  35.1576455  71.7946870  56.8357115  35.4963728  71.0696190
  56.2228143  34.2223471  71.6110005  47.9946451  41.2248438  76.1542123
  47.5551442  40.7324817  76.8474980  48.7454568  40.6821406  75.9134198
  40.4738790  37.4159979  76.1566751  41.2996810  37.1163751  75.7765395
  40.1232842  36.6467602  76.6056540  45.4420324  36.7686448  78.2264425
  44.8200333  36.1057153  77.9266653  46.1125190  36.7947579  77.5438073
  38.6747395  35.3346306  77.1155685  37.8379304  34.9068480  76.9339686
  38.6471041  35.5278749  78.0526476  45.0033830  35.3190371  71.7022885
  45.1521951  36.0025835  71.0489558  45.8100274  35.2995461  72.2172341
  58.8211451  32.6251647  77.1775388  59.6558342  33.0641451  77.3412949
  58.9570580  32.1490300  76.3583634  42.7586463  31.3455549  72.7083954
  42.5132505  30.4417879  72.9064164  42.9282378  31.3472699  71.7663432
  42.0282111  27.0783906  70.2070116  41.3351356  27.1528261  69.5510152
  41.7833863  26.3144250  70.7291633  48.5029236  37.8138501  69.1734633
  47.9303203  38.4328688  68.7205105  49.0762030  38.3637863  69.7074555
  51.7226496  38.0975651  70.3043215  52.6557169  38.0321213  70.5076091
  51.6349709  38.9331918  69.8457748  54.3514512  37.4141522  67.2647163
  54.2728144  37.0801385  68.1582921  55.1724179  37.9063290  67.2638635
  48.8876035  29.1499314  66.5150685  49.8335139  29.0205522  66.5839103
  48.5090279  28.4113976  66.9920114  47.0718952  27.0749290  66.4505571
  46.1650407  26.7782403  66.5268284  47.3494933  26.7779109  65.5839857
  37.9896892  28.3955654  76.9004617  37.6699676  27.5420962  76.6078991
  37.4430320  28.6104232  77.6562584  48.6881017  21.6186180  72.6049812
  47.8781746  21.2733265  72.9805058  49.3765434  21.3093724  73.1937423
  50.6171566  20.6964227  74.2274109  51.1702604  21.1159680  74.8864132
  50.8541652  19.7699975  74.2697065  45.8417736  23.9336226  66.5917550
  46.7036900  24.2591124  66.8513367  46.0268080  23.1467722  66.0790616
  37.8585152  32.0158565  78.8697739  37.1648623  31.6012518  78.3567693
  38.6058143  32.0579102  78.2731157  53.9950373  22.8064752  73.7352773
  53.4149042  23.4649556  73.3530825  53.7286305  21.9842097  73.3240190
  52.4453939  22.2069810  75.9374093  52.9453718  22.3186344  75.1288412
  53.0889547  21.9030863  76.5774902  39.7721895  31.9476819  76.7463753
  39.7492583  32.0464506  75.7945637  40.0822531  32.7941970  77.0680920
  42.4309272  34.0052974  80.8610368  43.3852526  33.9736917  80.7940299
  42.2321796  33.5443598  81.6760594  52.7775251  24.9664843  72.7909121
  51.8901106  25.2514493  72.5729316  53.1929240  24.8058606  71.9436398
  40.7859501  39.5472594  77.8780566  40.6513969  38.7872995  77.3118564
  40.3691564  40.2713494  77.4109355  51.9218464  34.7309517  66.8857141
  52.6254314  34.9359520  67.5014797  51.1981113  35.2986279  67.1506225
  52.7516275  30.4819378  73.0059411  52.6951476  30.9387930  72.1667044
  53.3044617  29.7210063  72.8282254  56.5621080  26.2709110  73.8309531
  56.3058015  25.8705746  74.6617738  55.9373948  26.9852904  73.7059670
  43.9428627  40.4441911  78.0899008  43.8261011  41.3887343  77.9877699
  43.1221073  40.1415472  78.4784808  53.8305162  35.1692046  68.9355601
  54.6650766  34.7373245  68.7533076  53.6689505  34.9974060  69.8632496
  53.4851054  31.6724160  70.3011940  53.4299858  31.5068431  69.3600384
  52.8597109  32.3800193  70.4574130  46.7947179  21.1732269  69.8797259
  46.7825849  22.1174109  70.0365530  47.6870601  20.9902414  69.5856720
  46.7236743  39.8501159  77.9665015  45.7732374  39.8503021  77.8529388
  47.0269229  39.1033894  77.4501050  50.6099299  17.7675045  74.1343196
  49.8431695  17.2133532  74.2799878  51.0210004  17.8396914  74.9957347
  56.9687422  44.4077373  68.2989243  57.2212943  43.8858894  67.5372706
  56.0311982  44.2443518  68.4015926  56.6883711  46.3105479  70.5013618
  56.5719969  45.6350382  71.1694702  56.7985971  45.8237853  69.6845771
  58.6720739  40.8005526  69.2021655  58.8395141  41.6685762  69.5692126
  58.4817908  40.9632807  68.2782945  58.6509960  43.2563183  70.1868322
  58.5309585  43.7020234  71.0253802  57.9562548  43.6048501  69.6281860
  55.2919017  41.6229594  69.4490554  54.4556329  41.9604280  69.7699828
  55.1523787  41.4878573  68.5117691  57.2672098  36.4666382  74.1569738
  56.6136510  36.1515399  73.5326353  57.2252572  35.8442122  74.8829561
  58.3783302  46.7485677  66.0723030  57.4710364  46.5174930  66.2714179
  58.8754334  45.9523296  66.2597011  50.1259706  44.5703786  74.5762222
  49.9284106  43.9773146  73.8513289  49.5706370  44.2655996  75.2938161
  59.2547624  48.3907015  67.9335099  58.8167054  47.6742874  67.4740736
  59.9958065  48.6183130  67.3720190  52.6205932  44.0967820  72.2603174
  51.6903520  44.0352275  72.4773136  52.7163404  43.5743772  71.4639816
  52.5391481  40.6222632  74.8481416  52.7998298  41.5367966  74.7390576
  53.3608653  40.1547075  74.9978029  63.3758851  47.2491397  67.5267156
  62.7588022  46.5238225  67.4300209  62.9075340  48.0100757  67.1834230
  55.1657397  41.4676821  66.6488460  54.2886864  41.3465622  66.2850707
  55.6415150  40.6762899  66.3967349  49.8936091  43.0618676  72.0901366
  50.1889532  42.1529355  72.0368420  48.9924127  43.0406416  71.7682368
  51.6223933  40.7432774  72.2140691  51.2936639  39.8630153  72.0315797
  51.9763303  40.6880443  73.1017080  54.7365756  41.0305744  72.5816169
  55.0761828  41.5591665  71.8594777  55.1837876  41.3686150  73.3574735
  56.7233903  39.5280365  70.7809462  57.4442265  39.9061618  70.2773179
  56.0999207  40.2469242  70.8844440  60.8665026  40.2325514  71.7167794
  61.0828640  41.1150152  71.4156622  60.3859093  39.8411728  70.9873436
  56.8697526  39.0628156  73.6106998  56.9913437  38.1344802  73.8097886
  56.5799568  39.0766842  72.6985314  52.8675866  42.4075824  70.2070116
  52.1745110  42.4820179  69.5510152  52.6227617  41.6436167  70.7291633
  59.7269789  44.4791232  66.5150685  60.6728894  44.3497440  66.5839103
  59.3484034  43.7405894  66.9920114  57.9112706  42.4041208  66.4505571
  57.0044162  42.1074321  66.5268284  58.1888687  42.1071026  65.5839857
  59.5274772  36.9478098  72.6049812  58.7175500  36.6025183  72.9805058
  60.2159189  36.6385642  73.1937423  56.6811491  39.2628143  66.5917550
  57.5430655  39.5883042  66.8513367  56.8661835  38.4759639  66.0790616
  57.6340934  36.5024186  69.8797259  57.6219604  37.4466026  70.0365530
  58.5264356  36.3194332  69.5856720  61.4493053  33.0966963  74.1343196
  60.6825449  32.5425450  74.2799878  61.8603758  33.1688832  74.9957347
  34.7329344   2.3745112  60.5603760  34.6553374   3.3252937  60.6392241
  34.1290988   2.0290985  61.2178686  39.6063874   1.8061471  55.7165023
  38.9325572   2.1093168  56.3249981  39.9929696   2.6090551  55.3670480
  37.8055089   1.9741144  57.9312102  37.9806844   1.5029187  58.7457725
  37.1187877   2.6006910  58.1593363  36.6733816   0.1681399  60.6196288
  35.8901337   0.7103079  60.7134512  37.3726561   0.6855378  61.0190529
  39.1563093   1.1695207  62.0137916  39.3385487   0.3516863  62.4765668
  39.9796079   1.3862899  61.5762806  39.4905258   0.0963392  59.2752965
  40.0193025  -0.4144153  58.6623127  39.7533478  -0.2194078  60.1398498
  37.6635483  -0.5091294  55.8979939  37.0909450   0.1098893  55.4450411
  38.2368276   0.0408068  56.4319861  51.6195684   7.3631902  65.7556084
  52.2574093   7.2438650  65.0519425  51.5016526   8.3112746  65.8144037
  48.4285390   7.3159331  65.6917609  48.0903901   7.2000395  64.8038144
  49.2975158   6.9150496  65.6718615  44.2872205   9.1694807  61.6814500
  43.7237071   9.0784744  60.9130788  44.1724601   8.3494711  62.1616993
  41.8336637  10.6645999  64.5198721  42.6257929  10.3236823  64.1045020
  42.0733288  10.7740974  65.4400874  49.8671764  12.8365775  56.9928965
  49.2159744  13.4219855  56.6062979  50.6616127  13.3671970  57.0524002
  43.7927391   9.9254912  57.3916099  44.5658267   9.3783899  57.2528975
  44.1452790  10.7899161  57.6030561  45.6312434  11.2531294  70.5982999
  45.3402300  12.1576925  70.4829665  46.2669418  11.2947822  71.3127068
  46.5568641   8.6308143  67.1884358  47.1532213   8.4064165  66.4741321
  46.6143612   7.8892888  67.7909806  46.1293669   6.0847578  55.0234549
  46.3819190   5.5629099  54.2618012  45.1918228   5.9213723  55.1261233
  51.1736952   5.0883356  62.8309292  51.9600041   4.6702779  62.4799710
  51.4375656   5.9929448  62.9990941  51.3447029  10.5256207  57.5297949
  50.7092862  10.5990833  58.2418854  51.0144436  11.1149805  56.8517029
  45.8489958   7.9875684  57.2258924  45.7326216   7.3120587  57.8940009
  45.9592218   7.5008058  56.4091077  48.1921499   7.4485831  60.9305613
  47.8279706   6.9216452  61.6418535  49.0488615   7.0584300  60.7572099
  47.8326986   2.4775731  55.9266962  48.0001388   3.3455967  56.2937433
  47.6424155   2.6403012  55.0028251  50.5902319  10.9392710  67.5932792
  50.2903042  11.8417748  67.4848600  50.2453379  10.6724893  68.4453945
  44.0414800   7.3906506  63.6269497  43.1165297   7.2582721  63.8347189
  44.2899214   8.1700726  64.1239439  47.8116207   4.9333388  56.9113629
  47.6915832   5.3790439  57.7499109  47.1168795   5.2818706  56.3527167
  41.4023612   7.0339780  64.4613286  41.5315993   7.2874259  65.3752698
  40.7221063   7.6267488  64.1417941  45.5723099  17.7037030  60.5603760
  45.4947129  18.6544855  60.6392241  44.9684742  17.3582902  61.2178686
  53.5101273   5.4054861  57.7393963  54.4219129   5.6382248  57.5641660
  53.0010920   5.9891906  57.1769041  52.1170855  10.3880680  65.1307544
  51.4879718  10.5526394  64.4283612  51.7296517  10.8022289  65.9018508
  55.9960087  11.3235118  62.4851908  55.3111125  11.7034019  61.9348941
  56.0803936  11.9330444  63.2183856  53.2511019   8.9695077  69.0847252
  53.4627914   9.6126837  68.4081633  53.2040767   8.1357393  68.6169182
  47.6698817  10.1255088  62.3957629  48.1337163  10.4042791  61.6062252
  47.4055615   9.2238532  62.2130720  44.5622898   9.6726569  65.3337393
  45.1324255  10.1013838  64.6954877  45.1531010   9.3909154  66.0321578
  46.6067703   6.2478240  59.2047195  47.3091746   6.6999284  59.6721121
  46.2748332   5.6062059  59.8327088  40.3493037   4.5061793  64.5064328
  39.5592091   4.7619321  64.0304439  40.8404284   5.3210131  64.6116369
  54.3656847  11.8467032  67.2569609  55.1874290  11.4447219  66.9752291
  54.3619250  11.7435266  68.2085725  42.3007782   4.8706372  61.4647805
  41.5038946   4.9825066  61.9831300  42.0733375   5.2093024  60.5988695
  48.1313450  11.3951075  69.4130319  48.1957883  11.8571483  70.2488491
  47.4224374  10.7648440  69.5412629  47.8461468  13.0619183  59.2809300
  47.7107143  13.9070719  59.7094148  48.3871280  13.2638461  58.5175234
  41.2990865  10.5794621  59.8537225  41.8115386  11.3737871  60.0042790
  41.9513578   9.8820911  59.7870826  43.1085750  13.6960377  61.9359978
  43.2852378  14.6178342  61.7480962  43.9042583  13.3818796  62.3654358
  49.4729944  13.6842749  73.4109642  49.0293798  12.8979128  73.0930546
  50.1347158  13.8721900  72.7453533  44.2317065  15.2138551  67.9370320
  44.7824490  15.0855614  67.1647314  43.3928541  15.5133440  67.5865213
  51.5711182  13.9645549  71.4391043  51.5529658  14.7854430  70.9471312
  52.4931102  13.8399625  71.6641184  39.2639782   8.9083275  60.6296795
  40.1015004   9.3180284  60.4130503  39.4418050   7.9682717  60.5996989
  51.1604214   6.5758356  56.3180628  50.6450837   7.3462961  56.5569016
  50.8881522   5.9023492  56.9413690  56.1338488   9.3290711  58.2533802
  55.3567931   8.9901870  57.8088964  56.8129969   9.3343334  57.5788767
  50.9490517   4.4485448  58.1440410  50.6440653   4.7631597  58.9950553
  51.9020959   4.5266868  58.1867743  49.3936949  10.6075671  59.7933363
  48.8658311   9.8728431  59.4806601  48.8924452  11.3850348  59.5473332
  54.3729795   8.8024692  64.9100410  53.7153470   9.4923953  64.9980538
  55.1770194   9.1921124  65.2534396  44.1255677   1.2695338  62.1539975
  44.6999429   1.0470519  61.4213168  44.7126659   1.3384032  62.9068576
  53.1835254   7.1569064  62.9604352  53.6967136   7.7899056  63.4626061
  53.8336478   6.5570260  62.5947712  44.4525264   3.2999799  56.1735860
  43.6162576   3.6374485  56.4945135  44.3130033   3.1648778  55.2362997
  47.5389549   8.4255882  52.7968337  46.6316611   8.1945135  52.9959485
  48.0360581   7.6293501  52.9842318  50.4457628  17.1353389  55.7165023
  49.7719327  17.4385086  56.3249981  50.8323450  17.9382469  55.3670480
  49.6616085   4.6318520  65.2062692  48.7438646   4.8533467  65.0484380
  50.0776228   4.7064831  64.3474399  50.4451132   6.0309936  60.3365372
  51.1922951   6.5431333  60.0272494  50.7142722   5.7093988  61.1969766
  48.7177783   8.5268476  57.3192327  47.8089002   8.2427509  57.4164796
  48.7472866   8.9467555  56.4595633  53.9497050  12.1375066  61.0883494
  53.4959377  11.2965976  61.1448685  53.3191017  12.7736464  61.4258274
  52.3929989  13.9751563  62.0233312  52.6852964  14.5356620  61.3045678
  52.9028610  14.2680124  62.7786471  39.2865953   6.2473991  61.3007529
  39.0890353   5.6543351  60.5758595  38.7312617   5.9426201  62.0183468
  47.2662677   6.1397097  63.4202122  47.3211286   5.1870933  63.3444599
  46.4553879   6.2956536  63.9043420  48.4153870  10.0677220  54.6580405
  47.9773300   9.3513079  54.1986043  49.1564311  10.2953335  54.0965497
  45.2055037   4.7574157  61.1792501  44.3922902   5.0568327  61.5857693
  45.7014031   4.3629846  61.8966983  47.3563615  14.7531914  63.1126766
  47.3139793  14.9792760  62.1835298  48.2726313  14.5195288  63.2612567
  56.5326985   8.3434417  60.7156724  56.3944884   8.5336013  59.7877913
  56.1763204   9.1053800  61.1724775  56.5596365  10.4110944  65.7267995
  56.9932872  10.3186233  66.5751049  57.2727946  10.3868445  65.0888011
  45.4729415  11.6294943  62.9088728  46.2670014  11.1345263  62.7071303
  44.7621108  11.1012806  62.5456434  50.2924260  14.0113038  67.2601096
  50.3461282  14.5803975  68.0278812  49.4239041  14.1814923  66.8955133
  41.7812179   5.7738024  58.9848481  40.8509767   5.7122480  59.2018443
  41.8769651   5.2513977  58.1885122  41.6997728   2.2992837  61.5726723
  41.9604545   3.2138171  61.4635883  42.5214900   1.8317280  61.7223335
  49.2512360   8.1773300  68.8188028  50.1804420   8.3284460  68.6456995
  48.8303390   8.2657321  67.9636674  48.0500691  12.2023965  66.5886565
  47.9111777  11.8342749  67.4612503  47.2615288  12.7171604  66.4170523
  48.6448843  17.3033061  57.9312102  48.8200599  16.8321104  58.7457725
  47.9581631  17.9298827  58.1593363  49.6005906  11.5805567  63.9775403
  49.2655739  11.5406337  64.8733053  49.1009852  10.9150283  63.5045813
  52.5365098   8.9261602  54.2512463  51.9194269   8.2008430  54.1545515
  52.0681587   9.6870962  53.9079537  43.2109929  20.4522424  64.7051962
  43.4506527  21.0840948  65.3830981  42.3679125  20.1010464  64.9917321
  44.3263644   3.1447026  53.3733767  43.4493110   3.0235827  53.0096014
  44.8021397   2.3533104  53.1212656  35.8465784   7.9324186  63.4675274
  36.5336824   7.6185916  62.8796290  35.6913913   8.8365550  63.1942526
  47.7237790  16.2601546  67.1093466  47.6507962  17.0656518  67.6212771
  47.2815184  16.4593512  66.2841487  47.5127570  15.4973316  60.6196288
  46.7295092  16.0394997  60.7134512  48.2120315  16.0147296  61.0190529
  50.1836474  16.1588380  69.2651625  50.8964446  16.7935845  69.1927526
  49.6926503  16.2552246  68.4491627  51.9054001  10.0639633  60.8368916
  50.9710280  10.1841096  60.6673621  52.0830669   9.1612100  60.5728926
  47.4059189   3.4485329  62.9902178  47.0356976   2.8956369  63.6783083
  47.9018281   2.8443462  62.4377178  55.2926552   5.9056952  61.3718950
  55.7587004   6.7384944  61.2979253  55.7434053   5.4401934  62.0764209
  45.2348387  13.9082824  70.0857196  45.9357847  14.5419307  70.2386590
  44.7643502  14.2497555  69.3252835  53.3602783  12.2500774  58.3705103
  53.6362627  12.1357368  59.2798977  52.4907282  11.8518259  58.3317276
  49.9956847  16.4987125  62.0137916  50.1779242  15.6808780  62.4765668
  50.8189833  16.7154817  61.5762806  50.3299013  15.4255310  59.2752965
  50.8586779  14.9147764  58.6623127  50.5927232  15.1097840  60.1398498
  40.8316106  13.4419179  67.0188298  41.4169542  12.6962867  67.1516202
  40.6340944  13.7523136  67.9024962  43.6854761  16.4770426  62.0350741
  43.0165136  16.9616554  61.5514781  43.5467630  16.7239647  62.9494119
  47.8260029  18.5114170  68.6333399  48.3778337  18.6745791  69.3982484
  48.1666223  19.1018608  67.9613424  39.0542338   4.7388881  58.8146673
  39.3495779   3.8299560  58.7613726  38.1530374   4.7176621  58.4927675
  50.9628417  16.4596145  65.6197081  50.8379556  15.6585885  65.1108027
  51.6207508  16.9542339  65.1311051  42.5836585   2.8144878  64.7974221
  41.8623171   3.4280846  64.6581695  43.3729841   3.3502643  64.7190867
  53.0263325  14.2605165  67.2476631  52.0793661  14.1410517  67.1754958
  53.3746098  13.3727664  67.3302893  40.7830179   2.4202979  58.9385998
  40.4542886   1.5400358  58.7561104  41.1369550   2.3650648  59.8262387
  50.0309758  14.0557882  63.4480983  49.8834721  13.1274589  63.6288553
  50.8563252  14.0777972  62.9638059  43.8972003   2.7075949  59.3061476
  44.2368075   3.2361870  58.5840084  44.3444123   3.0456355  60.0820042
  53.6343880  14.8786440  64.5345856  54.5590428  14.6729302  64.3970307
  53.4659184  14.6302842  65.4435198  44.7670494   4.8681433  65.0183845
  44.6215075   5.1821736  65.9108127  44.2895698   5.4866333  64.4654744
  53.4239196  15.3972108  59.8907948  53.5976074  14.8318530  59.1381800
  53.9168088  16.1973003  59.7087438  59.2778588   8.1608531  61.5098247
  59.7209734   7.4115856  61.1117371  58.4005098   8.1518667  61.1271979
  54.4114369  14.7138872  56.9904846  55.1065273  15.3345565  57.2092161
  54.7537519  13.8634223  57.2657224  56.3105792  12.1638578  58.5192177
  56.8357116  12.5025851  57.7941497  56.2228145  11.2285593  58.3355311
  47.9725841  16.0772651  70.6482053  48.2812967  15.8321798  71.5204753
  48.7701323  16.2819290  70.1600924  47.9946453  18.2310561  62.8787430
  47.5551443  17.7386940  63.5720287  48.7454570  17.6883529  62.6379505
  40.4738792  14.4222102  62.8812058  41.2996812  14.1225874  62.5010701
  40.1232844  13.6529724  63.3301847  45.4420325  13.7748570  64.9509732
  44.8200334  13.1119275  64.6511959  46.1125192  13.8009702  64.2683379
  38.6747397  12.3408428  63.8400992  37.8379305  11.9130603  63.6584993
  38.6471042  12.5340872  64.7771783  45.0033832  12.3252494  58.4268192
  45.1521952  13.0087958  57.7734865  45.8100275  12.3057584  58.9417648
  58.8211452   9.6313769  63.9020695  59.6558344  10.0703573  64.0658255
  58.9570581   9.1552422  63.0828941  42.7586465   8.3517671  59.4329261
  42.5132507   7.4480001  59.6309471  42.9282379   8.3534822  58.4908739
  42.0282112   4.0846029  56.9315422  41.3351357   4.1590384  56.2755458
  41.7833864   3.3206372  57.4536939  48.5029237  14.8200624  55.8979939
  47.9303204  15.4390811  55.4450411  49.0762031  15.3699986  56.4319861
  51.7226497  15.1037774  57.0288522  52.6557170  15.0383336  57.2321397
  51.6349710  15.9394041  56.5703054  54.3514514  14.4203644  53.9892469
  54.2728145  14.0863508  54.8828227  55.1724181  14.9125412  53.9883942
  48.8876036   6.1561437  53.2395992  49.8335141   6.0267645  53.3084410
  48.5090281   5.4176099  53.7165420  47.0718953   4.0811413  53.1750877
  46.1650408   3.7844526  53.2513591  47.3494934   3.7841231  52.3085163
  37.9896893   5.4017777  63.6249924  37.6699678   4.5483085  63.3324298
  37.4430322   5.6166355  64.3807891  37.8585153   9.0220688  65.5943045
  37.1648625   8.6074641  65.0813000  38.6058144   9.0641225  64.9976464
  39.7721896   8.9538942  63.4709060  39.7492584   9.0526629  62.5190943
  40.0822532   9.8004093  63.7926226  42.4309274  11.0115097  67.5855674
  43.3852527  10.9799039  67.5185606  42.2321797  10.5505721  68.4005900
  40.7859503  16.5534716  64.6025872  40.6513970  15.7935117  64.0363870
  40.3691565  17.2775616  64.1354661  51.9218466  11.7371640  53.6102448
  52.6254316  11.9421642  54.2260103  51.1981114  12.3048402  53.8751531
  52.7516276   7.4881501  59.7304718  52.6951477   7.9450053  58.8912350
  53.3044618   6.7272186  59.5527561  43.9428628  17.4504033  64.8144315
  43.8261013  18.3949466  64.7123005  43.1221075  17.1477595  65.2030114
  53.8305163  12.1754169  55.6600908  54.6650767  11.7435368  55.4778382
  53.6689506  12.0036183  56.5877802  53.4851055   8.6786282  57.0257247
  53.4299859   8.5130554  56.0845691  52.8597110   9.3862315  57.1819437
  44.9683143  18.1032295  68.0300243  45.8710389  18.1355905  68.3466738
  44.7420513  17.1732746  68.0446579  46.7236745  16.8563282  64.6910322
  45.7732376  16.8565143  64.5774694  47.0269231  16.1096016  64.1746357
  62.4589438  22.6923820  65.7556084  63.0967848  22.5730567  65.0519425
  62.3410281  23.6404664  65.8144037  59.2679144  22.6451248  65.6917609
  58.9297656  22.5292313  64.8038144  60.1368912  22.2442413  65.6718615
  55.1265960  24.4986725  61.6814500  54.5630825  24.4076662  60.9130788
  55.0118355  23.6786629  62.1616993  59.7498927  23.7986100  71.6503815
  59.7387568  23.4038898  70.7784318  59.9119567  23.0652173  72.2437586
  52.6730392  25.9937916  64.5198721  53.4651684  25.6528741  64.1045020
  52.9127042  26.1032891  65.4400874  54.6321146  25.2546830  57.3916099
  55.4052022  24.7075817  57.2528975  54.9846545  26.1191079  57.6030561
  56.4706188  26.5823212  70.5982999  56.1796054  27.4868843  70.4829665
  57.1063173  26.6239739  71.3127068  57.3962395  23.9600060  67.1884358
  57.9925968  23.7356083  66.4741321  57.4537367  23.2184806  67.7909806
  56.9687424  21.4139496  55.0234549  57.2212944  20.8921017  54.2618012
  56.0311983  21.2505641  55.1261233  62.0130707  20.4175274  62.8309292
  62.7993796  19.9994697  62.4799710  62.2769411  21.3221366  62.9990941
  62.1840784  25.8548124  57.5297949  61.5486617  25.9282751  58.2418854
  61.8538190  26.4441723  56.8517029  56.6883712  23.3167602  57.2258924
  56.5719971  22.6412505  57.8940009  56.7985972  22.8299976  56.4091077
  59.0315253  22.7777749  60.9305613  58.6673461  22.2508370  61.6418535
  59.8882369  22.3876218  60.7572099  58.6720740  17.8067648  55.9266962
  58.8395143  18.6747885  56.2937433  58.4817909  17.9694930  55.0028251
  61.4296074  26.2684627  67.5932792  61.1296797  27.1709666  67.4848600
  61.0847133  26.0016810  68.4453945  54.8808555  22.7198424  63.6269497
  53.9559051  22.5874638  63.8347189  55.1292968  23.4992643  64.1239439
  58.6509961  20.2625306  56.9113629  58.5309586  20.7082357  57.7499109
  57.9562550  20.6110624  56.3527167  52.2417366  22.3631698  64.4613286
  52.3709747  22.6166177  65.3752698  51.5614817  22.9559406  64.1417941
  56.4116853  33.0328948  60.5603760  56.3340883  33.9836773  60.6392241
  55.8078497  32.6874820  61.2178686  64.3495027  20.7346779  57.7393963
  65.2612883  20.9674166  57.5641660  63.8404674  21.3183823  57.1769041
  57.1580455  23.0142266  72.7783094  57.8995140  23.5527310  72.5017918
  56.4517441  23.6408555  72.9354646  58.9866865  20.0944014  68.7488812
  59.8328060  20.5183427  68.8923461  58.9265503  19.4377638  69.4427375
  62.9564610  25.7172598  65.1307544  62.3273472  25.8818312  64.4283612
  62.5690272  26.1314207  65.9018508  66.8353842  26.6527035  62.4851908
  66.1504880  27.0325937  61.9348941  66.9197691  27.2622362  63.2183856
  64.0904773  24.2986994  69.0847252  64.3021668  24.9418754  68.4081633
  64.0434521  23.4649311  68.6169182  61.6931002  16.9104815  65.9883824
  60.8315481  17.2086069  66.2800561  61.7193437  17.1275214  65.0564856
  58.5092572  25.4547006  62.3957629  58.9730917  25.7334709  61.6062252
  58.2449370  24.5530450  62.2130720  55.4016653  25.0018487  65.3337393
  55.9718010  25.4305756  64.6954877  55.9924764  24.7201072  66.0321578
  57.4461458  21.5770158  59.2047195  58.1485501  22.0291202  59.6721121
  57.1142086  20.9353977  59.8327088  55.8941819  20.1681915  73.5798404
  55.2640480  20.8498195  73.8133801  55.7877907  20.0564996  72.6351542
  51.1886792  19.8353711  64.5064328  50.3985846  20.0911239  64.0304439
  51.6798039  20.6502048  64.6116369  65.2050601  27.1758950  67.2569609
  66.0268045  26.7739137  66.9752291  65.2013004  27.0727184  68.2085725
  53.1401537  20.1998290  61.4647805  52.3432700  20.3116984  61.9831300
  52.9127129  20.5384942  60.5988695  58.9707205  26.7242993  69.4130319
  59.0351637  27.1863400  70.2488491  58.2618128  26.0940358  69.5412629
  49.4724495  20.0884201  66.9379319  49.7232533  20.9731211  67.2036895
  50.0084043  19.9088803  66.1654411  52.1384620  25.9086539  59.8537225
  52.6509140  26.7029789  60.0042790  52.7907332  25.2112829  59.7870826
  53.9479504  29.0252295  61.9359978  54.1246133  29.9470260  61.7480962
  54.7436338  28.7110714  62.3654358  53.2331861  21.0716927  71.8122141
  53.1185376  20.1702184  72.1129240  52.3776379  21.3180624  71.4606958
  60.3123699  29.0134667  73.4109642  59.8687553  28.2271046  73.0930546
  60.9740912  29.2013818  72.7453533  55.0710820  30.5430469  67.9370320
  55.6218245  30.4147532  67.1647314  54.2322296  30.8425358  67.5865213
  62.4104937  29.2937467  71.4391043  62.3923412  30.1146348  70.9471312
  63.3324857  29.1691542  71.6641184  58.8677991  26.8081597  72.2814551
  59.4006328  26.0469885  72.0513859  58.3392072  26.5155248  73.0238706
  50.1033536  24.2375193  60.6296795  50.9408758  24.6472201  60.4130503
  50.2811804  23.2974635  60.5996989  61.9997969  21.9050274  56.3180628
  61.4844592  22.6754878  56.5569016  61.7275277  21.2315410  56.9413690
  59.5845080  16.7499974  61.3765867  58.7286676  16.3606825  61.1971505
  59.9972031  16.8291935  60.5165652  61.1144226  14.2846318  65.7757426
  60.6109022  14.2476453  64.9625232  61.4074833  15.1939060  65.8354083
  57.3587112  14.3685047  64.7823608  58.2240109  14.1727856  64.4229498
  57.4264621  14.1395399  65.7092965  66.9732243  24.6582628  58.2533802
  66.1961685  24.3193788  57.8088964  67.6523724  24.6635251  57.5788767
  61.7884272  19.7777366  58.1440410  61.4834407  20.0923515  58.9950553
  62.7414714  19.8558786  58.1867743  60.2330704  25.9367589  59.7933363
  59.7052065  25.2020349  59.4806601  59.7318206  26.7142265  59.5473332
  65.2123550  24.1316609  64.9100410  64.5547224  24.8215871  64.9980538
  66.0163949  24.5213041  65.2534396  54.9649431  16.5987255  62.1539975
  55.5393183  16.3762437  61.4213168  55.5520414  16.6675950  62.9068576
  64.0229008  22.4860982  62.9604352  64.5360890  23.1190974  63.4626061
  64.6730232  21.8862178  62.5947712  55.2919018  18.6291716  56.1735860
  54.4556331  18.9666403  56.4945135  55.1523788  18.4940696  55.2362997
  57.2672099  13.4728504  60.8815044  56.6136511  13.1577521  60.2571659
  57.2252573  12.8504245  61.6074867  61.2851383  32.4645306  55.7165023
  60.6113081  32.7677003  56.3249981  61.6717205  33.2674387  55.3670480
  60.5009839  19.9610438  65.2062692  59.5832401  20.1825385  65.0484380
  60.9169983  20.0356748  64.3474399  61.2844887  21.3601853  60.3365372
  62.0316706  21.8723251  60.0272494  61.5536477  21.0385906  61.1969766
  64.7890805  27.4666984  61.0883494  64.3353132  26.6257893  61.1448685
  64.1584771  28.1028382  61.4258274  63.7323724  18.3958970  62.3184162
  62.9946481  17.8836356  62.6494404  63.9850498  17.9559351  61.5067438
  63.2323744  29.3043480  62.0233312  63.5246718  29.8648537  61.3045678
  63.7422364  29.5972041  62.7786471  50.1259708  21.5765908  61.3007529
  49.9284107  20.9835269  60.5758595  49.5706372  21.2718118  62.0183468
  58.1056431  21.4689015  63.4202122  58.1605041  20.5162851  63.3444599
  57.2947633  21.6248454  63.9043420  56.0448791  20.0866074  61.1792501
  55.2316657  20.3860245  61.5857693  56.5407785  19.6921763  61.8966983
  58.1957369  30.0823831  63.1126766  58.1533548  30.3084678  62.1835298
  59.1120068  29.8487206  63.2612567  67.3720740  23.6726335  60.7156724
  67.2338638  23.8627931  59.7877913  67.0156959  24.4345718  61.1724775
  55.5362866  17.6584430  66.7953736  56.1762245  17.5173189  66.0976699
  54.7040396  17.3718943  66.4192338  67.3990119  25.7402862  65.7267995
  67.8326626  25.6478151  66.5751049  68.1121700  25.7160362  65.0888011
  56.3123170  26.9586860  62.9088728  57.1063768  26.4637181  62.7071303
  55.6014862  26.4304724  62.5456434  61.1318014  29.3404956  67.2601096
  61.1855037  29.9095892  68.0278812  60.2632796  29.5106841  66.8955133
  52.6205933  21.1029942  58.9848481  51.6903521  21.0414398  59.2018443
  52.7163405  20.5805895  58.1885122  52.5391482  17.6284755  61.5726723
  52.7998300  18.5430088  61.4635883  53.3608655  17.1609198  61.7223335
  54.0116408  19.0422512  68.7425547  54.6839461  18.8339874  68.0938196
  53.1846194  18.8444598  68.3030779  60.0906114  23.5065218  68.8188028
  61.0198174  23.6576378  68.6456995  59.6697144  23.5949239  67.9636674
  58.8894446  27.5315882  66.5886565  58.7505531  27.1634667  67.4612503
  58.1009042  28.0463522  66.4170523  59.4842598  32.6324979  57.9312102
  59.6594353  32.1613022  58.7457725  58.7975386  33.2590745  58.1593363
  60.4399661  26.9097485  63.9775403  60.1049494  26.8698255  64.8733053
  59.9403607  26.2442201  63.5045813  54.4143905  22.3165115  69.5027984
  54.2763703  21.5845354  70.1039523  55.3248828  22.2274015  69.2212172
  63.3758853  24.2553519  54.2512463  62.7588023  23.5300348  54.1545515
  62.9075341  25.0162880  53.9079537  57.0426206  22.0285074  68.9911664
  57.7525824  21.3878267  68.9498282  56.9995514  22.2797969  69.9137845
  55.7555140  19.0150292  70.8107303  55.2192497  18.5641031  71.4628900
  55.1671848  19.1496201  70.0677768  54.0503683  35.7814342  64.7051962
  54.2900281  36.4132866  65.3830981  53.2072880  35.4302382  64.9917321
  55.1657398  18.4738944  53.3733767  54.2886865  18.3527745  53.0096014
  55.6415152  17.6825022  53.1212656  46.6859539  23.2616103  63.4675274
  47.3730578  22.9477833  62.8796290  46.5307667  24.1657468  63.1942526
  51.4894261  18.1506300  67.8960298  51.4052449  17.5431970  67.1610708
  50.6676967  18.6415318  67.8969794  58.5631545  31.5893464  67.1093466
  58.4901716  32.3948436  67.6212771  58.1208938  31.7885430  66.2841487
  58.3521325  30.8265234  60.6196288  57.5688846  31.3686914  60.7134512
  59.0514070  31.3439214  61.0190529  61.6617975  16.6359864  63.2630493
  62.1586674  15.8829826  62.9431563  60.8904956  16.6724180  62.6973702
  61.0230228  31.4880298  69.2651625  61.7358201  32.1227763  69.1927526
  60.5320257  31.5844164  68.4491627  62.7447755  25.3931551  60.8368916
  61.8104034  25.5133013  60.6673621  62.9224424  24.4904018  60.5728926
  58.2452943  18.7777247  62.9902178  57.8750731  18.2248287  63.6783083
  58.7412036  18.1735380  62.4377178  66.1320307  21.2348870  61.3718950
  66.5980759  22.0676862  61.2979253  66.5827807  20.7693852  62.0764209
  56.0742142  29.2374742  70.0857196  56.7751601  29.8711225  70.2386590
  55.6037257  29.5789473  69.3252835  64.1996538  27.5792691  58.3705103
  64.4756382  27.4649286  59.2798977  63.3301037  27.1810176  58.3317276
  60.8350602  31.8279042  62.0137916  61.0172996  31.0100698  62.4765668
  61.6583588  32.0446734  61.5762806  61.1692767  30.7547227  59.2752965
  61.6980534  30.2439682  58.6623127  61.4320987  30.4389758  60.1398498
  51.6709860  28.7711097  67.0188298  52.2563297  28.0254785  67.1516202
  51.4734698  29.0815053  67.9024962  54.5248515  31.8062344  62.0350741
  53.8558890  32.2908472  61.5514781  54.3861385  32.0531564  62.9494119
  46.2627515  21.3416697  65.7392741  46.3011614  20.8080288  66.5329859
  45.7567808  20.8151902  65.1203719  58.6653784  33.8406088  68.6333399
  59.2172092  34.0037709  69.3982484  59.0059977  34.4310525  67.9613424
  53.6418277  16.1881237  69.2355284  53.7059604  17.0496068  68.8232681
  53.5785397  15.5755239  68.5027642  53.1170550  18.2604370  72.8828318
  53.7442588  17.8781447  73.4965842  52.2598468  18.0418572  73.2484010
  49.8936092  20.0680799  58.8146673  50.1889533  19.1591477  58.7613726
  48.9924128  20.0468538  58.4927675  61.8022171  31.7888063  65.6197081
  61.6773311  30.9877803  65.1108027  62.4601262  32.2834256  65.1311051
  53.4230339  18.1436796  64.7974221  52.7016925  18.7572763  64.6581695
  54.2123595  18.6794560  64.7190867  63.8657079  29.5897083  67.2476631
  62.9187415  29.4702434  67.1754958  64.2139853  28.7019581  67.3302893
  51.6223934  17.7494897  58.9385998  51.2936640  16.8692276  58.7561104
  51.9763305  17.6942565  59.8262387  60.8703513  29.3849799  63.4480983
  60.7228475  28.4566507  63.6288553  61.6957006  29.4069890  62.9638059
  54.7365757  18.0367866  59.3061476  55.0761830  18.5653788  58.5840084
  55.1837878  18.3748273  60.0820042  64.4737635  30.2078358  64.5345856
  65.3984182  30.0021219  64.3970307  64.3052938  29.9594759  65.4435198
  57.4309198  16.4204917  68.7564544  57.0906018  15.6212730  69.1585223
  56.7248204  16.7206628  68.1841377  58.0825670  13.5054230  67.2091867
  58.9051739  13.0314708  67.0870757  58.3263733  14.2844713  67.7090553
  56.7233904  16.5342488  57.5054768  57.4442267  16.9123741  57.0018485
  56.0999208  17.2531365  57.6089746  60.8665027  17.2387637  58.4413101
  61.0828641  18.1212275  58.1401929  60.3859094  16.8473850  57.7118743
  55.6064248  20.1973350  65.0183845  55.4608829  20.5113653  65.9108127
  55.1289452  20.8158251  64.4654744  57.4660631  17.1875898  65.0664735
  57.4522200  16.2916992  64.7297033  58.1833059  17.1946562  65.7003021
  59.3186762  17.6213238  67.1117862  59.0604540  18.5430309  67.1102193
  58.7871802  17.2243673  67.8018326  64.2632951  30.7264026  59.8907948
  64.4369828  30.1610448  59.1381800  64.7561842  31.5264920  59.7087438
  50.0809911  22.7378695  67.9571506  49.5363379  23.5138503  68.0891781
  50.9589260  23.0849499  67.7990628  56.8697527  16.0690278  60.3352305
  56.9913438  15.1406925  60.5343192  56.5799570  16.0828964  59.4230620
  59.7388718  13.7545189  63.4719025  59.7610414  13.8184522  62.5171004
  60.1556777  12.9149698  63.6659531  70.1172342  23.4900448  61.5098247
  70.5603488  22.7407774  61.1117371  69.2398852  23.4810585  61.1271979
  65.2508123  30.0430790  56.9904846  65.9459028  30.6637483  57.2092161
  65.5931273  29.1926141  57.2657224  50.8675932  21.8648591  70.8501663
  50.1257669  22.0131226  71.4366294  50.5468677  22.1256856  69.9868413
  67.1499546  27.4930495  58.5192177  67.6750871  27.8317768  57.7941497
  67.0621899  26.5577511  58.3355311  58.8119595  31.4064569  70.6482053
  59.1206722  31.1613716  71.5204753  59.6095077  31.6111208  70.1600924
  58.8340207  33.5602479  62.8787430  58.3945197  33.0678857  63.5720287
  59.5848324  33.0175446  62.6379505  51.3132546  29.7514020  62.8812058
  52.1390566  29.4517791  62.5010701  50.9626598  28.9821642  63.3301847
  56.2814079  29.1040488  64.9509732  55.6594089  28.4411193  64.6511959
  56.9518946  29.1301620  64.2683379  49.5141151  27.6700346  63.8400992
  48.6773060  27.2422520  63.6584993  49.4864797  27.8632789  64.7771783
  69.6605207  24.9605687  63.9020695  70.4952098  25.3995491  64.0658255
  69.7964335  24.4844340  63.0828941  53.5980219  23.6809589  59.4329261
  53.3526261  22.7771919  59.6309471  53.7676134  23.6826739  58.4908739
  52.8675867  19.4137946  56.9315422  52.1745112  19.4882301  56.2755458
  52.6227619  18.6498290  57.4536939  62.5620252  30.4329692  57.0288522
  63.4950925  30.3675253  57.2321397  62.4743464  31.2685959  56.5703054
  65.1908268  29.7495562  53.9892469  65.1121900  29.4155426  54.8828227
  66.0117935  30.2417330  53.9883942  59.7269790  21.4853354  53.2395992
  60.6728895  21.3559562  53.3084410  59.3484035  20.7468016  53.7165420
  57.9112707  19.4103331  53.1750877  57.0044163  19.1136443  53.2513591
  58.1888688  19.1133149  52.3085163  48.8290648  20.7309694  63.6249924
  48.5093432  19.8775002  63.3324298  48.2824076  20.9458272  64.3807891
  52.6070555  23.4472135  67.3419430  52.8256565  24.3789243  67.3607464
  53.0196329  23.0880110  68.1274234  59.5274773  13.9540220  59.3295119
  58.7175501  13.6087305  59.7050365  60.2159190  13.6447764  59.9182730
  61.4565321  13.0318267  60.9519415  62.0096360  13.4513721  61.6109438
  61.6935408  12.1054015  60.9942371  56.6811492  16.2690266  53.3162856
  57.5430656  16.5945164  53.5758674  56.8661836  15.4821762  52.8035922
  48.6978908  24.3512606  65.5943045  48.0042379  23.9366558  65.0813000
  49.4451899  24.3933142  64.9976464  64.8344129  15.1418792  60.4598079
  64.2542798  15.8003596  60.0776132  64.5680061  14.3196137  60.0485497
  63.2847695  14.5423850  62.6619400  63.7847473  14.6540385  61.8533719
  63.9283303  14.2384903  63.3020208  50.6115650  24.2830859  63.4709060
  50.5886338  24.3818547  62.5190943  50.9216287  25.1296010  63.7926226
  53.2703028  26.3407014  67.5855674  54.2246282  26.3090957  67.5185606
  53.0715552  25.8797638  68.4005900  53.8602410  24.9108131  70.1526472
  54.6795299  25.4052209  70.1761309  54.1339218  23.9940099  70.1244040
  63.6169007  17.3018883  59.5154428  62.7294862  17.5868533  59.2974622
  64.0322996  17.1412646  58.6681705  51.6253257  31.8826634  64.6025872
  51.4907725  31.1227035  64.0363870  51.2085319  32.6067534  64.1354661
  62.7612220  27.0663557  53.6102448  63.4648070  27.2713560  54.2260103
  62.0374869  27.6340319  53.8751531  63.5910030  22.8173419  59.7304718
  63.5345232  23.2741970  58.8912350  64.1438373  22.0564103  59.5527561
  67.4014836  18.6063151  60.5554837  67.1451770  18.2059786  61.3863045
  66.7767704  19.3206945  60.4304976  54.7822383  32.7795951  64.8144315
  54.6654767  33.7241383  64.7123005  53.9614829  32.4769513  65.2030114
  64.6698917  27.5046087  55.6600908  65.5044521  27.0727285  55.4778382
  64.5083260  27.3328100  56.5877802  64.3244810  24.0078200  57.0257247
  64.2693613  23.8422471  56.0845691  63.6990865  24.7154233  57.1819437
  49.1137325  19.2446264  70.8518669  49.7596188  18.7345218  71.3405894
  48.9054476  19.9814946  71.4262094  57.6340935  13.5086309  56.6042565
  57.6219605  14.4528149  56.7610836  58.5264357  13.3256454  56.3102027
  55.8076897  33.4324213  68.0300243  56.7104144  33.4647823  68.3466738
  55.5814267  32.5024664  68.0446579  57.5630499  32.1855199  64.6910322
  56.6126130  32.1857061  64.5774694  57.8662985  31.4387934  64.1746357
  61.4493055  10.1029086  60.8588502  60.6825450   9.5487572  61.0045185
  61.8603759  10.1750954  61.7202654  73.2983193  38.0215738  65.7556084
  73.9361602  37.9022485  65.0519425  73.1804035  38.9696582  65.8144037
  70.1072899  37.9743166  65.6917609  69.7691410  37.8584231  64.8038144
  70.9762667  37.5734331  65.6718615  65.9659714  39.8278642  61.6814500
  65.4024580  39.7368579  60.9130788  65.8512110  39.0078547  62.1616993
  63.5124146  41.3229834  64.5198721  64.3045438  40.9820659  64.1045020
  63.7520797  41.4324809  65.4400874  71.5459273  43.4949610  56.9928965
  70.8947253  44.0803690  56.6062979  72.3403636  44.0255805  57.0524002
  65.4714900  40.5838747  57.3916099  66.2445776  40.0367734  57.2528975
  65.8240299  41.4482996  57.6030561  68.2356150  39.2891978  67.1884358
  68.8319722  39.0648000  66.4741321  68.2931121  38.5476723  67.7909806
  67.8081178  36.7431413  55.0234549  68.0606699  36.2212935  54.2618012
  66.8705737  36.5797559  55.1261233  72.8524461  35.7467192  62.8309292
  73.6387550  35.3286615  62.4799710  73.1163165  36.6513284  62.9990941
  73.0234538  41.1840042  57.5297949  72.3880371  41.2574668  58.2418854
  72.6931945  41.7733641  56.8517029  67.5277467  38.6459519  57.2258924
  67.4113725  37.9704423  57.8940009  67.6379727  38.1591893  56.4091077
  69.8709008  38.1069666  60.9305613  69.5067215  37.5800287  61.6418535
  70.7276124  37.7168135  60.7572099  69.5114495  33.1359566  55.9266962
  69.6788897  34.0039802  56.2937433  69.3211664  33.2986848  55.0028251
  65.7202309  38.0490342  63.6269497  64.7952806  37.9166556  63.8347189
  65.9686723  38.8284561  64.1239439  69.4903716  35.5917224  56.9113629
  69.3703341  36.0374274  57.7499109  68.7956304  35.9402541  56.3527167
  63.0811121  37.6923615  64.4613286  63.2103502  37.9458094  65.3752698
  62.4008572  38.2851323  64.1417941  67.2510608  48.3620865  60.5603760
  67.1734637  49.3128690  60.6392241  66.6472251  48.0166738  61.2178686
  69.8260620  35.4235931  68.7488812  70.6721815  35.8475345  68.8923461
  69.7659257  34.7669556  69.4427375  73.7958364  41.0464515  65.1307544
  73.1667227  41.2110229  64.4283612  73.4084026  41.4606125  65.9018508
  72.5324757  32.2396733  65.9883824  71.6709236  32.5377986  66.2800561
  72.5587191  32.4567132  65.0564856  69.3486326  40.7838923  62.3957629
  69.8124672  41.0626626  61.6062252  69.0843124  39.8822368  62.2130720
  66.2410407  40.3310405  65.3337393  66.8111764  40.7597673  64.6954877
  66.8318519  40.0492990  66.0321578  68.2855212  36.9062076  59.2047195
  68.9879255  37.3583119  59.6721121  67.9535841  36.2645895  59.8327088
  62.0280546  35.1645628  64.5064328  61.2379600  35.4203157  64.0304439
  62.5191793  35.9793966  64.6116369  63.9795291  35.5290208  61.4647805
  63.1826455  35.6408902  61.9831300  63.7520884  35.8676860  60.5988695
  60.3118249  35.4176119  66.9379319  60.5626287  36.3023129  67.2036895
  60.8477797  35.2380720  66.1654411  69.5248977  43.7203018  59.2809300
  69.3894652  44.5654554  59.7094148  70.0658789  43.9222296  58.5175234
  62.9778374  41.2378456  59.8537225  63.4902895  42.0321707  60.0042790
  63.6301087  40.5404747  59.7870826  64.7873259  44.3544213  61.9359978
  64.9639887  45.2762177  61.7480962  65.5830092  44.0402632  62.3654358
  64.0725615  36.4008844  71.8122141  63.9579130  35.4994102  72.1129240
  63.2170133  36.6472541  71.4606958  60.9427291  39.5667111  60.6296795
  61.7802513  39.9764119  60.4130503  61.1205559  38.6266553  60.5996989
  72.8391723  37.2342191  56.3180628  72.3238346  38.0046796  56.5569016
  72.5669031  36.5607327  56.9413690  70.4238834  32.0791892  61.3765867
  69.5680430  31.6898742  61.1971505  70.8365786  32.1583853  60.5165652
  71.9537981  29.6138235  65.7757426  71.4502776  29.5768370  64.9625232
  72.2468588  30.5230978  65.8354083  68.1980867  29.6976965  64.7823608
  69.0633863  29.5019774  64.4229498  68.2658375  29.4687317  65.7092965
  72.6278026  35.1069283  58.1440410  72.3228162  35.4215433  58.9950553
  73.5808468  35.1850703  58.1867743  71.0724458  41.2659507  59.7933363
  70.5445820  40.5312266  59.4806601  70.5711961  42.0434183  59.5473332
  65.8043186  31.9279173  62.1539975  66.3786938  31.7054354  61.4213168
  66.3914168  31.9967867  62.9068576  66.1312773  33.9583634  56.1735860
  65.2950085  34.2958321  56.4945135  65.9917542  33.8232614  55.2362997
  68.1065853  28.8020422  60.8815044  67.4530266  28.4869439  60.2571659
  68.0646327  28.1796162  61.6074867  69.2177058  39.0839717  52.7968337
  68.3104120  38.8528970  52.9959485  69.7148090  38.2877336  52.9842318
  72.1245137  47.7937224  55.7165023  71.4506836  48.0968921  56.3249981
  72.5110959  48.5966304  55.3670480  71.3403594  35.2902355  65.2062692
  70.4226155  35.5117302  65.0484380  71.7563737  35.3648666  64.3474399
  72.1238641  36.6893771  60.3365372  72.8710460  37.2015168  60.0272494
  72.3930231  36.3677824  61.1969766  70.3965292  39.1852312  57.3192327
  69.4876511  38.9011345  57.4164796  70.4260375  39.6051390  56.4595633
  74.5717479  33.7250887  62.3184162  73.8340235  33.2128274  62.6494404
  74.8244252  33.2851269  61.5067438  74.0717498  44.6335398  62.0233312
  74.3640473  45.1940455  61.3045678  74.5816119  44.9263959  62.7786471
  60.9653462  36.9057826  61.3007529  60.7677862  36.3127187  60.5758595
  60.4100126  36.6010036  62.0183468  68.9450186  36.7980932  63.4202122
  68.9998795  35.8454769  63.3444599  68.1341388  36.9540371  63.9043420
  70.0941379  40.7261055  54.6580405  69.6560809  40.0096914  54.1986043
  70.8351820  40.9537170  54.0965497  66.8842546  35.4157992  61.1792501
  66.0710411  35.7152163  61.5857693  67.3801540  35.0213681  61.8966983
  69.0351123  45.4115749  63.1126766  68.9927302  45.6376595  62.1835298
  69.9513822  45.1779124  63.2612567  66.3756620  32.9876348  66.7953736
  67.0156000  32.8465107  66.0976699  65.5434151  32.7010861  66.4192338
  67.1516924  42.2878778  62.9088728  67.9457523  41.7929098  62.7071303
  66.4408617  41.7596641  62.5456434  63.4599688  36.4321860  58.9848481
  62.5297276  36.3706315  59.2018443  63.5557160  35.9097813  58.1885122
  63.3785237  32.9576673  61.5726723  63.6392054  33.8722006  61.4635883
  64.2002409  32.4901115  61.7223335  64.8510162  34.3714430  68.7425547
  65.5233216  34.1631792  68.0938196  64.0239949  34.1736516  68.3030779
  70.9299868  38.8357136  68.8188028  71.8591928  38.9868295  68.6456995
  70.5090898  38.9241156  67.9636674  69.7288200  42.8607800  66.5886565
  69.5899286  42.4926584  67.4612503  68.9402796  43.3755439  66.4170523
  70.3236352  47.9616897  57.9312102  70.4988108  47.4904940  58.7457725
  69.6369140  48.5882663  58.1593363  71.2793415  42.2389403  63.9775403
  70.9443248  42.1990173  64.8733053  70.7797361  41.5734119  63.5045813
  65.2537659  37.6457033  69.5027984  65.1157457  36.9137272  70.1039523
  66.1642583  37.5565933  69.2212172  74.2152607  39.5845437  54.2512463
  73.5981778  38.8592265  54.1545515  73.7469096  40.3454797  53.9079537
  67.8819960  37.3576992  68.9911664  68.5919579  36.7170184  68.9498282
  67.8389268  37.6089887  69.9137845  66.5948894  34.3442210  70.8107303
  66.0586251  33.8932948  71.4628900  66.0065602  34.4788119  70.0677768
  66.0051153  33.8030861  53.3733767  65.1280619  33.6819662  53.0096014
  66.4808906  33.0116940  53.1212656  57.5253293  38.5908021  63.4675274
  58.2124333  38.2769751  62.8796290  57.3701422  39.4949386  63.1942526
  62.3288015  33.4798218  67.8960298  62.2446204  32.8723887  67.1610708
  61.5070722  33.9707236  67.8969794  69.1915079  46.1557152  60.6196288
  68.4082601  46.6978832  60.7134512  69.8907824  46.6731131  61.0190529
  72.5011729  31.9651781  63.2630493  72.9980429  31.2121744  62.9431563
  71.7298711  32.0016098  62.6973702  73.5841510  40.7223468  60.8368916
  72.6497789  40.8424931  60.6673621  73.7618178  39.8195935  60.5728926
  69.0846698  34.1069164  62.9902178  68.7144485  33.5540205  63.6783083
  69.5805790  33.5027298  62.4377178  71.6744356  47.1570960  62.0137916
  71.8566751  46.3392616  62.4765668  72.4977342  47.3738652  61.5762806
  72.0086522  46.0839145  59.2752965  72.5374288  45.5731600  58.6623127
  72.2714741  45.7681675  60.1398498  62.5103614  44.1003014  67.0188298
  63.0957051  43.3546702  67.1516202  62.3128453  44.4106971  67.9024962
  65.3642270  47.1354262  62.0350741  64.6952645  47.6200389  61.5514781
  65.2255139  47.3823482  62.9494119  57.1021269  36.6708615  65.7392741
  57.1405369  36.1372205  66.5329859  56.5961562  36.1443820  65.1203719
  64.4812032  31.5173155  69.2355284  64.5453358  32.3787986  68.8232681
  64.4179152  30.9047157  68.5027642  63.9564304  33.5896288  72.8828318
  64.5836343  33.2073365  73.4965842  63.0992223  33.3710489  73.2484010
  60.7329847  35.3972717  58.8146673  61.0283288  34.4883395  58.7613726
  59.8317883  35.3760456  58.4927675  64.2624094  33.4728713  64.7974221
  63.5410680  34.0864681  64.6581695  65.0517350  34.0086478  64.7190867
  62.4617688  33.0786814  58.9385998  62.1330395  32.1984193  58.7561104
  62.8157059  33.0234483  59.8262387  71.7097267  44.7141717  63.4480983
  71.5622230  43.7858424  63.6288553  72.5350761  44.7361808  62.9638059
  65.5759512  33.3659784  59.3061476  65.9155584  33.8945705  58.5840084
  66.0231632  33.7040190  60.0820042  68.2702952  31.7496835  68.7564544
  67.9299773  30.9504648  69.1585223  67.5641959  32.0498546  68.1841377
  68.9219424  28.8346147  67.2091867  69.7445494  28.3606625  67.0870757
  69.1657488  29.6136631  67.7090553  67.5627659  31.8634406  57.5054768
  68.2836021  32.2415658  57.0018485  66.9392963  32.5823283  57.6089746
  71.7058782  32.5679555  58.4413101  71.9222396  33.4504193  58.1401929
  71.2252849  32.1765768  57.7118743  66.4458003  35.5265268  65.0183845
  66.3002584  35.8405571  65.9108127  65.9683207  36.1450168  64.4654744
  68.3054386  32.5167816  65.0664735  68.2915955  31.6208909  64.7297033
  69.0226814  32.5238480  65.7003021  70.1580517  32.9505156  67.1117862
  69.8998294  33.8722227  67.1102193  69.6265557  32.5535591  67.8018326
  60.9203665  38.0670612  67.9571506  60.3757133  38.8430420  68.0891781
  61.7983015  38.4141417  67.7990628  67.7091282  31.3982196  60.3352305
  67.8307193  30.4698842  60.5343192  67.4193324  31.4120882  59.4230620
  70.5782472  29.0837107  63.4719025  70.6004169  29.1476440  62.5171004
  70.9950531  28.2441615  63.6659531  61.7069687  37.1940509  70.8501663
  60.9651423  37.3423144  71.4366294  61.3862431  37.4548774  69.9868413
  69.6733962  48.8894396  62.8787430  69.2338952  48.3970775  63.5720287
  70.4242079  48.3467364  62.6379505  62.1526301  45.0805937  62.8812058
  62.9784321  44.7809709  62.5010701  61.8020353  44.3113560  63.3301847
  67.1207834  44.4332406  64.9509732  66.4987843  43.7703111  64.6511959
  67.7912701  44.4593537  64.2683379  60.3534906  42.9992264  63.8400992
  59.5166814  42.5714438  63.6584993  60.3258551  43.1924707  64.7771783
  66.6821341  42.9836329  58.4268192  66.8309461  43.6671793  57.7734865
  67.4887784  42.9641419  58.9417648  64.4373974  39.0101506  59.4329261
  64.1920016  38.1063836  59.6309471  64.6069888  39.0118657  58.4908739
  63.7069621  34.7429864  56.9315422  63.0138866  34.8174219  56.2755458
  63.4621373  33.9790208  57.4536939  70.1816746  45.4784459  55.8979939
  69.6090713  46.0974646  55.4450411  70.7549540  46.0283821  56.4319861
  73.4014006  45.7621609  57.0288522  74.3344679  45.6967171  57.2321397
  73.3137219  46.5977876  56.5703054  70.5663545  36.8145272  53.2395992
  71.5122649  36.6851480  53.3084410  70.1877790  36.0759934  53.7165420
  68.7506462  34.7395248  53.1750877  67.8437917  34.4428361  53.2513591
  69.0282443  34.4425067  52.3085163  59.6684402  36.0601612  63.6249924
  59.3487187  35.2066920  63.3324298  59.1217830  36.2750190  64.3807891
  63.4464310  38.7764053  67.3419430  63.6650320  39.7081161  67.3607464
  63.8590084  38.4172027  68.1274234  70.3668528  29.2832138  59.3295119
  69.5569256  28.9379223  59.7050365  71.0552945  28.9739682  59.9182730
  72.2959076  28.3610185  60.9519415  72.8490115  28.7805638  61.6109438
  72.5329162  27.4345933  60.9942371  67.5205247  31.5982184  53.3162856
  68.3824411  31.9237082  53.5758674  67.7055591  30.8113680  52.8035922
  59.5372662  39.6804523  65.5943045  58.8436134  39.2658476  65.0813000
  60.2845653  39.7225060  64.9976464  74.1241449  29.8715768  62.6619400
  74.6241228  29.9832302  61.8533719  74.7677057  29.5676821  63.3020208
  61.4509405  39.6122777  63.4709060  61.4280093  39.7110464  62.5190943
  61.7610041  40.4587928  63.7926226  64.1096783  41.6698932  67.5855674
  65.0640036  41.6382874  67.5185606  63.9109306  41.2089556  68.4005900
  64.6996165  40.2400048  70.1526472  65.5189054  40.7344127  70.1761309
  64.9732973  39.3232016  70.1244040  74.4562761  32.6310801  59.5154428
  73.5688616  32.9160451  59.2974622  74.8716750  32.4704564  58.6681705
  62.4647011  47.2118552  64.6025872  62.3301479  46.4518953  64.0363870
  62.0479074  47.9359451  64.1354661  73.6005974  42.3955475  53.6102448
  74.3041825  42.6005478  54.2260103  72.8768623  42.9632237  53.8751531
  74.4303785  38.1465336  59.7304718  74.3738986  38.6033888  58.8912350
  74.9832127  37.3856021  59.5527561  65.6216137  48.1087869  64.8144315
  65.5048522  49.0533301  64.7123005  64.8008584  47.8061430  65.2030114
  75.1638564  39.3370118  57.0257247  75.1087368  39.1714389  56.0845691
  74.5384619  40.0446151  57.1819437  59.9531079  34.5738182  70.8518669
  60.5989943  34.0637136  71.3405894  59.7448230  35.3106864  71.4262094
  68.4734690  28.8378227  56.6042565  68.4613359  29.7820067  56.7610836
  69.3658111  28.6548372  56.3102027  68.4024254  47.5147117  64.6910322
  67.4519885  47.5148979  64.5774694  68.7056740  46.7679852  64.1746357
  72.2886809  25.4321003  60.8588502  71.5219205  24.8779490  61.0045185
  72.6997514  25.5042872  61.7202654  71.8047217  52.2349744  61.3007529
  71.6071616  51.6419104  60.5758595  71.2493881  51.9301954  62.0183468
  74.2993442  51.7613777  58.9848481  73.3691030  51.6998233  59.2018443
  74.3950914  51.2389730  58.1885122  74.2178991  48.2868590  61.5726723
  74.4785809  49.2013924  61.4635883  75.0396164  47.8193033  61.7223335
  71.5723601  50.7264634  58.8146673  71.8677042  49.8175313  58.7613726
  70.6711637  50.7052374  58.4927675  73.3011443  48.4078732  58.9385998
  72.9724149  47.5276111  58.7561104  73.6550814  48.3526401  59.8262387
  74.5463376  50.0721782  56.9315422  73.8532621  50.1466137  56.2755458
  74.3015128  49.3082125  57.4536939  56.4116855  10.0391070  47.2849067
  56.3340884  10.9898895  47.3637547  55.8078498   9.6936943  47.9423993
  53.9479506   6.0314418  48.6605285  54.1246134   6.9532382  48.4726269
  54.7436339   5.7172837  49.0899664  55.0710821   7.5492591  54.6615627
  55.6218246   7.4209655  53.8892621  54.2322297   7.8487480  54.3110520
  61.2851384   9.4707429  42.4410329  60.6113083   9.7739126  43.0495287
  61.6717206  10.2736509  42.0915786  58.1957370   7.0885954  49.8372072
  58.1533549   7.3146800  48.9080604  59.1120069   6.8549329  49.9857873
  59.4842599   9.6387101  44.6557409  59.6594355   9.1675145  45.4703031
  58.7975387  10.2652868  44.8838669  54.0503684  12.7876464  51.4297269
  54.2900283  13.4194988  52.1076287  53.2072881  12.4364504  51.7162628
  58.5631546   8.5955587  53.8338773  58.4901718   9.4010558  54.3458077
  58.1208939   8.7947552  53.0086794  58.3521326   7.8327357  47.3441594
  57.5688848   8.3749037  47.4379819  59.0514071   8.3501336  47.7435835
  61.0230230   8.4942421  55.9896931  61.7358202   9.1289886  55.9172833
  60.5320258   8.5906287  55.1736933  56.0742143   6.2436864  56.8102502
  56.7751603   6.8773347  56.9631896  55.6037258   6.5851596  56.0498141
  60.8350603   8.8341165  48.7383223  61.0172998   8.0162821  49.2010975
  61.6583589   9.0508857  48.3008113  61.1692769   7.7609350  45.9998271
  61.6980535   7.2501805  45.3868433  61.4320988   7.4451880  46.8643804
  51.6709861   5.7773219  53.7433605  52.2563298   5.0316907  53.8761509
  51.4734700   6.0877176  54.6270269  54.5248516   8.8124467  48.7596047
  53.8558892   9.2970594  48.2760087  54.3861386   9.0593687  49.6739426
  58.6653785  10.8468210  55.3578706  59.2172093  11.0099832  56.1227791
  59.0059979  11.4372648  54.6858730  61.8022172   8.7950186  52.3442388
  61.6773312   7.9939925  51.8353333  62.4601263   9.2896379  51.8556358
  58.8119596   8.4126692  57.3727360  59.1206723   8.1675838  58.2450060
  59.6095078   8.6173330  56.8846230  58.8340208  10.5664601  49.6032736
  58.3945199  10.0740980  50.2965593  59.5848325  10.0237569  49.3624812
  51.3132547   6.7576142  49.6057365  52.1390567   6.4579914  49.2256008
  50.9626599   5.9883765  50.0547153  56.2814081   6.1102610  51.6755038
  55.6594090   5.4473315  51.3757266  56.9518947   6.1363742  50.9928686
  49.5141152   4.6762469  50.5646298  48.6773061   4.2484643  50.3830299
  49.4864798   4.8694912  51.5017089  59.3422993   7.1554664  42.6225246
  58.7696960   7.7744851  42.1695718  59.9155787   7.7054026  43.1565168
  51.6253258   8.8888757  51.3271179  51.4907726   8.1289157  50.7609177
  51.2085321   9.6129656  50.8599968  54.7822384   9.7858074  51.5389622
  54.6654768  10.7303506  51.4368312  53.9614830   9.4831635  51.9275421
  55.8076898  10.4386335  54.7545550  56.7104145  10.4709946  55.0712045
  55.5814268   9.5086786  54.7691886  57.5630500   9.1917322  51.4155629
  56.6126131   9.1919184  51.3020001  57.8662986   8.4450057  50.8991663
  73.2983194  15.0277860  52.4801391  73.9361604  14.9084608  51.7764731
  73.1804037  15.9758704  52.5389343  70.1072900  14.9805289  52.4162916
  69.7691412  14.8646353  51.5283451  70.9762668  14.5796454  52.3963922
  65.9659716  16.8340765  48.4059807  65.4024581  16.7430702  47.6376094
  65.8512111  16.0140669  48.8862299  70.5892683  16.1340140  58.3749121
  70.5781324  15.7392939  57.5029625  70.7513323  15.4006213  58.9682893
  63.5124148  18.3291957  51.2444027  64.3045440  17.9882781  50.8290326
  63.7520798  18.4386932  52.1646180  71.5459274  20.5011733  43.7174272
  70.8947254  21.0865813  43.3308285  72.3403637  21.0317928  43.7769309
  65.4714902  17.5900870  44.1161406  66.2445778  17.0429857  43.9774282
  65.8240300  18.4545119  44.3275867  67.3099944  18.9177252  57.3228305
  67.0189810  19.8222883  57.2074972  67.9456929  18.9593780  58.0372375
  68.2356151  16.2954101  53.9129665  68.8319723  16.0710123  53.1986628
  68.2931123  15.5538846  54.5155113  67.8081179  13.7493536  41.7479856
  68.0606700  13.2275057  40.9863319  66.8705739  13.5859681  41.8506539
  72.8524462  12.7529314  49.5554599  73.6387551  12.3348737  49.2045016
  73.1163167  13.6575406  49.7236248  73.0234540  18.1902165  44.2543256
  72.3880373  18.2636791  44.9664161  72.6931946  18.7795763  43.5762335
  67.5277468  15.6521642  43.9504231  67.4113726  14.9766545  44.6185315
  67.6379728  15.1654016  43.1336384  69.8709009  15.1131789  47.6550920
  69.5067216  14.5862410  48.3663842  70.7276125  14.7230258  47.4817406
  69.5114496  10.1421689  42.6512269  69.6788898  11.0101925  43.0182740
  69.3211665  10.3048970  41.7273558  72.2689829  18.6038668  54.3178099
  71.9690552  19.5063706  54.2093906  71.9240889  18.3370851  55.1699252
  65.7202311  15.0552464  50.3514803  64.7952807  14.9228679  50.5592495
  65.9686724  15.8346684  50.8484746  69.4903717  12.5979346  43.6358935
  69.3703342  13.0436397  44.4744416  68.7956305  12.9464664  43.0772474
  63.0811122  14.6985738  51.1858592  63.2103503  14.9520217  52.0998004
  62.4008573  15.2913446  50.8663248  67.2510609  25.3682988  47.2849067
  67.1734639  26.3190813  47.3637547  66.6472253  25.0228860  47.9423993
  67.9974211  15.3496307  59.5028401  68.7388896  15.8881351  59.2263224
  67.2911197  15.9762595  59.6599952  69.8260621  12.4298054  55.4734119
  70.6721816  12.8537467  55.6168768  69.7659258  11.7731678  56.1672682
  73.7958365  18.0526638  51.8552851  73.1667228  18.2172352  51.1528919
  73.4084028  18.4668247  52.6263815  74.9298529  16.6341035  55.8092558
  75.1415424  17.2772795  55.1326939  74.8828277  15.8003351  55.3414488
  69.3486327  17.7901046  49.1202936  69.8124673  18.0688749  48.3307559
  69.0843125  16.8884490  48.9376027  66.2410408  17.3372527  52.0582699
  66.8111765  17.7659796  51.4200184  66.8318520  17.0555112  52.7566885
  68.2855213  13.9124198  45.9292501  68.9879257  14.3645242  46.3966428
  67.9535842  13.2708017  46.5572394  66.7335575  12.5035955  60.3043711
  66.1034235  13.1852236  60.5379107  66.6271663  12.3919036  59.3596849
  62.0280547  12.1707751  51.2309635  61.2379601  12.4265279  50.7549745
  62.5191795  12.9856089  51.3361675  63.9795293  12.5352330  48.1893111
  63.1826456  12.6471024  48.7076607  63.7520885  12.8738982  47.3234002
  69.8100960  19.0597033  56.1375626  69.8745393  19.5217441  56.9733798
  69.1011884  18.4294398  56.2657936  60.3118250  12.4238241  53.6624626
  60.5626289  13.3085251  53.9282201  60.8477799  12.2442843  52.8899717
  69.5248978  20.7265141  46.0054606  69.3894653  21.5716677  46.4339454
  70.0658790  20.9284419  45.2420540  62.9778375  18.2440579  46.5782531
  63.4902896  19.0383829  46.7288096  63.6301088  17.5466869  46.5116133
  64.7873260  21.3606335  48.6605285  64.9639888  22.2824300  48.4726269
  65.5830094  21.0464754  49.0899664  64.0725617  13.4070967  58.5367448
  63.9579132  12.5056224  58.8374547  63.2170134  13.6534664  58.1852264
  71.1517454  21.3488707  60.1354948  70.7081309  20.5625086  59.8175853
  71.8134668  21.5367858  59.4698839  65.9104576  22.8784509  54.6615627
  66.4612001  22.7501572  53.8892621  65.0716051  23.1779398  54.3110520
  73.2498692  21.6291507  58.1636350  73.2317168  22.4500388  57.6716619
  74.1718612  21.5045583  58.3886491  69.7071747  19.1435637  59.0059858
  70.2400083  18.3823925  58.7759166  69.1785828  18.8509289  59.7484013
  60.9427292  16.5729233  47.3542102  61.7802514  16.9826242  47.1375810
  61.1205560  15.6328675  47.3242296  72.8391724  14.2404314  43.0425935
  72.3238348  15.0108918  43.2814322  72.5669033  13.5669450  43.6658996
  72.6278027  12.1131406  44.8685716  72.3228163  12.4277555  45.7195859
  73.5808470  12.1912826  44.9113049  71.0724459  18.2721629  46.5178670
  70.5445821  17.5374389  46.2051908  70.5711962  19.0496306  46.2718638
  65.8043187   8.9341296  48.8785282  66.3786939   8.7116477  48.1458475
  66.3914169   9.0029990  49.6313883  66.1312774  10.9645757  42.8981167
  65.2950086  11.3020443  43.2190442  65.9917544  10.8294736  41.9608304
  69.2177059  16.0901840  39.5213643  68.3104121  15.8591093  39.7204792
  69.7148091  15.2939459  39.7087625  72.1245138  24.7999347  42.4410329
  71.4506837  25.1031043  43.0495287  72.5110960  25.6028427  42.0915786
  71.3403595  12.2964478  51.9307999  70.4226156  12.5179425  51.7729687
  71.7563739  12.3710788  51.0719706  72.1238643  13.6955894  47.0610679
  72.8710462  14.2077291  46.7517801  72.3930232  13.3739946  47.9215073
  70.3965293  16.1914434  44.0437633  69.4876512  15.9073467  44.1410103
  70.4260377  16.6113513  43.1840940  74.0717500  21.6397521  48.7478619
  74.3640474  22.2002578  48.0290985  74.5816120  21.9326082  49.5031778
  60.9653463  13.9119949  48.0252835  60.7677863  13.3189309  47.3003902
  60.4100127  13.6072159  48.7428774  68.9450187  13.8043055  50.1447429
  68.9998797  12.8516891  50.0689905  68.1341389  13.9602494  50.6288727
  70.0941381  17.7323178  41.3825712  69.6560811  17.0159037  40.9231349
  70.8351822  17.9599293  40.8210803  66.8842547  12.4220115  47.9037807
  66.0710412  12.7214285  48.3103000  67.3801541  12.0275804  48.6212290
  69.0351125  22.4177872  49.8372072  68.9927304  22.6438718  48.9080604
  69.9513824  22.1841246  49.9857873  66.3756622   9.9938470  53.5199042
  67.0156001   9.8527229  52.8222006  65.5434152   9.7072984  53.1437644
  67.1516926  19.2940901  49.6334035  67.9457524  18.7991221  49.4316610
  66.4408618  18.7658764  49.2701740  71.9711770  21.6758996  53.9846403
  72.0248792  22.2449933  54.7524118  71.1026551  21.8460881  53.6200440
  63.4599689  13.4383982  45.7093788  62.5297277  13.3768438  45.9263750
  63.5557161  12.9159935  44.9130429  63.3785238   9.9638795  48.2972029
  63.6392055  10.8784128  48.1881190  64.2002410   9.4963238  48.4468642
  64.8510163  11.3776552  55.4670854  65.5233217  11.1693915  54.8183503
  64.0239950  11.1798638  55.0276086  70.9299870  15.8419258  55.5433334
  71.8591930  15.9930418  55.3702302  70.5090900  15.9303279  54.6881981
  69.7288202  19.8669923  53.3131872  69.5899287  19.4988707  54.1857810
  68.9402798  20.3817562  53.1415830  70.3236353  24.9679019  44.6557409
  70.4988109  24.4967062  45.4703031  69.6369142  25.5944785  44.8838669
  71.2793417  19.2451525  50.7020710  70.9443249  19.2052295  51.5978360
  70.7797362  18.5796241  50.2291120  65.2537661  14.6519155  56.2273291
  65.1157459  13.9199394  56.8284830  66.1642584  14.5628056  55.9457479
  74.2152608  16.5907560  40.9757769  73.5981779  15.8654388  40.8790822
  73.7469097  17.3516920  40.6324844  67.8819961  14.3639115  55.7156971
  68.5919580  13.7232307  55.6743589  67.8389269  14.6152010  56.6383151
  66.5948895  11.3504333  57.5352610  66.0586252  10.8995071  58.1874206
  66.0065604  11.4850241  56.7923074  64.8897439  28.1168382  51.4297269
  65.1294037  28.7486906  52.1076287  64.0466635  27.7656422  51.7162628
  66.0051154  10.8092984  40.0979074  65.1280621  10.6881785  39.7341320
  66.4808907  10.0179062  39.8457962  57.5253294  15.5970144  50.1920581
  58.2124334  15.2831874  49.6041596  57.3701423  16.5011508  49.9187832
  62.3288017  10.4860340  54.6205605  62.2446205   9.8786010  53.8856014
  61.5070723  10.9769359  54.6215101  69.4025301  23.9247504  53.8338773
  69.3295472  24.7302476  54.3458077  68.9602694  24.1239470  53.0086794
  69.1915080  23.1619274  47.3441594  68.4082602  23.7040955  47.4379819
  69.8907825  23.6793254  47.7435835  71.8623984  23.8234338  55.9896931
  72.5751956  24.4581803  55.9172833  71.3714013  23.9198204  55.1736933
  73.5841511  17.7285591  47.5614223  72.6497790  17.8487054  47.3918927
  73.7618180  16.8258058  47.2974233  69.0846699  11.1131287  49.7147484
  68.7144487  10.5602327  50.4028390  69.5805792  10.5089420  49.1622484
  66.9135898  21.5728782  56.8102502  67.6145357  22.2065265  56.9631896
  66.4431013  21.9143513  56.0498141  71.6744358  24.1633082  48.7383223
  71.8566752  23.3454738  49.2010975  72.4977344  24.3800775  48.3008113
  72.0086523  23.0901268  45.9998271  72.5374289  22.5793722  45.3868433
  72.2714743  22.7743798  46.8643804  62.5103616  21.1065137  53.7433605
  63.0957053  20.3608825  53.8761509  62.3128454  21.4169094  54.6270269
  65.3642271  24.1416384  48.7596047  64.6952646  24.6262512  48.2760087
  65.2255141  24.3885605  49.6739426  57.1021270  13.6770737  52.4638048
  57.1405370  13.1434328  53.2575166  56.5961563  13.1505943  51.8449025
  69.5047540  26.1760128  55.3578706  70.0565848  26.3391749  56.1227791
  69.8453733  26.7664566  54.6858730  64.4812033   8.5235278  55.9600590
  64.5453359   9.3850109  55.5477988  64.4179153   7.9109279  55.2272949
  63.9564305  10.5958410  59.6073625  64.5836344  10.2135487  60.2211149
  63.0992224  10.3772612  59.9729317  60.7329848  12.4034839  45.5391979
  61.0283289  11.4945518  45.4859033  59.8317884  12.3822579  45.2172982
  72.6415927  24.1242103  52.3442388  72.5167066  23.3231843  51.8353333
  73.2995018  24.6188297  51.8556358  64.2624095  10.4790836  51.5219528
  63.5410681  11.0926804  51.3827001  65.0517351  11.0148601  51.4436174
  74.7050835  21.9251123  53.9721938  73.7581171  21.8056475  53.9000265
  75.0533608  21.0373621  54.0548199  62.4617690  10.0848937  45.6631305
  62.1330396   9.2046316  45.4806410  62.8157060  10.0296606  46.5507694
  71.7097269  21.7203840  50.1726290  71.5622231  20.7920547  50.3533860
  72.5350762  21.7423930  49.6883365  65.5759513  10.3721907  46.0306782
  65.9155585  10.9007828  45.3085391  66.0231633  10.7102313  46.8065349
  66.4458004  12.5327391  51.7429152  66.3002585  12.8467694  52.6353433
  65.9683208  13.1512291  51.1900051  60.9203666  15.0732735  54.6816813
  60.3757134  15.8492543  54.8137087  61.7983016  15.4203539  54.5235934
  61.7069688  14.2002631  57.5746970  60.9651424  14.3485267  58.1611600
  61.3862433  14.4610897  56.7113719  69.6513351  23.7418609  57.3727360
  69.9600477  23.4967756  58.2450060  70.4488833  23.9465248  56.8846230
  69.6733963  25.8956519  49.6032736  69.2338953  25.4032898  50.2965593
  70.4242080  25.3529487  49.3624812  62.1526302  22.0868060  49.6057365
  62.9784322  21.7871832  49.2256008  61.8020354  21.3175682  50.0547153
  67.1207835  21.4394528  51.6755038  66.4987844  20.7765233  51.3757266
  67.7912702  21.4655660  50.9928686  60.3534907  20.0054386  50.5646298
  59.5166815  19.5776561  50.3830299  60.3258552  20.1986830  51.5017089
  66.6821342  19.9898451  45.1513499  66.8309462  20.6733916  44.4980171
  67.4887785  19.9703542  45.6662954  64.4373975  16.0163629  46.1574568
  64.1920017  15.1125959  46.3554778  64.6069890  16.0180780  45.2154046
  63.7069623  11.7491987  43.6560729  63.0138867  11.8236342  43.0000765
  63.4621374  10.9852330  44.1782246  70.1816748  22.4846582  42.6225246
  69.6090715  23.1036769  42.1695718  70.7549541  23.0345944  43.1565168
  73.4014007  22.7683732  43.7533828  74.3344680  22.7029294  43.9566704
  73.3137220  23.6039999  43.2948361  70.5663546  13.8207395  39.9641299
  71.5122651  13.6913603  40.0329717  70.1877791  13.0822057  40.4410727
  68.7506463  11.7457371  39.8996184  67.8437919  11.4490484  39.9758897
  69.0282444  11.4487189  39.0330470  59.6684404  13.0663734  50.3495230
  59.3487188  12.2129043  50.0569604  59.1217832  13.2812313  51.1053198
  63.4464311  15.7826175  54.0664737  63.6650321  16.7143283  54.0852771
  63.8590085  15.4234150  54.8519541  59.5372664  16.6866646  52.3188352
  58.8436135  16.2720599  51.8058306  60.2845655  16.7287182  51.7221771
  61.4509406  16.6184900  50.1954367  61.4280094  16.7172587  49.2436250
  61.7610043  17.4650051  50.5171533  64.1096784  18.6761055  54.3100981
  65.0640038  18.6444997  54.2430913  63.9109308  18.2151678  55.1251207
  64.6996166  17.2462171  56.8771779  65.5189055  17.7406249  56.9006616
  64.9732974  16.3294139  56.8489346  62.4647013  24.2180674  51.3271179
  62.3301481  23.4581075  50.7609177  62.0479075  24.9421574  50.8599968
  73.6005976  19.4017598  40.3347754  74.3041826  19.6067600  40.9505410
  72.8768625  19.9694360  40.5996838  74.4303786  15.1527459  46.4550024
  74.3738987  15.6096010  45.6157657  74.9832128  14.3918144  46.2772867
  65.6216139  25.1149991  51.5389622  65.5048523  26.0595424  51.4368312
  64.8008585  24.8123553  51.9275421  75.1638565  16.3432240  43.7502554
  75.1087369  16.1776512  42.8090998  74.5384621  17.0508273  43.9064743
  59.9531080  11.5800305  57.5763976  60.5989944  11.0699259  58.0651201
  59.7448231  12.3168986  58.1507401  66.6470653  25.7678253  54.7545550
  67.5497899  25.8001863  55.0712045  66.4208023  24.8378704  54.7691886
  68.4024255  24.5209240  51.4155629  67.4519886  24.5211101  51.3020001
  68.7056741  23.7741974  50.8991663  74.3517902  33.6583874  51.2444027
  75.1439194  33.3174699  50.8290326  74.5914552  33.7678849  52.1646180
  73.9204876  30.0277656  51.1858592  74.0497257  30.2812135  52.0998004
  73.2402328  30.6205364  50.8663248  72.8674302  27.4999669  51.2309635
  72.0773356  27.7557197  50.7549745  73.3585549  28.3148006  51.3361675
  74.8189047  27.8644248  48.1893111  74.0220210  27.9762942  48.7076607
  74.5914639  28.2030900  47.3234002  71.1512005  27.7530159  53.6624626
  71.4020043  28.6377169  53.9282201  71.6871553  27.5734761  52.8899717
  73.8172130  33.5732497  46.5782531  74.3296650  34.3675747  46.7288096
  74.4694843  32.8758787  46.5116133  74.9119371  28.7362885  58.5367448
  74.7972886  27.8348142  58.8374547  74.0563889  28.9826582  58.1852264
  71.7821047  31.9021151  47.3542102  72.6196269  32.3118159  47.1375810
  71.9599314  30.9620593  47.3242296  71.8047218  29.2411866  48.0252835
  71.6071618  28.6481227  47.3003902  71.2493882  28.9364076  48.7428774
  74.2993443  28.7675900  45.7093788  73.3691032  28.7060356  45.9263750
  74.3950915  28.2451853  44.9130429  74.2178993  25.2930713  48.2972029
  74.4785810  26.2076046  48.1881190  75.0396165  24.8255155  48.4468642
  68.3647049  30.9262061  50.1920581  69.0518089  30.6123791  49.6041596
  68.2095178  31.8303426  49.9187832  73.1681771  25.8152258  54.6205605
  73.0839960  25.2077928  53.8856014  72.3464477  26.3061276  54.6215101
  73.3497370  36.4357055  53.7433605  73.9350807  35.6900742  53.8761509
  73.1522209  36.7461011  54.6270269  67.9415025  29.0062655  52.4638048
  67.9799124  28.4726245  53.2575166  67.4355318  28.4797860  51.8449025
  71.5723603  27.7326757  45.5391979  71.8677044  26.8237435  45.4859033
  70.6711638  27.7114496  45.2172982  73.3011444  25.4140855  45.6631305
  72.9724150  24.5338234  45.4806410  73.6550815  25.3588523  46.5507694
  71.7597421  30.4024653  54.6816813  71.2150889  31.1784461  54.8137087
  72.6376771  30.7495457  54.5235934  72.5463443  29.5294549  57.5746970
  71.8045179  29.6777184  58.1611600  72.2256187  29.7902814  56.7113719
  72.9920056  37.4159978  49.6057365  73.8178076  37.1163749  49.2256008
  72.6414108  36.6467600  50.0547153  71.1928661  35.3346304  50.5646298
  70.3560570  34.9068478  50.3830299  71.1652307  35.5278747  51.5017089
  74.5463377  27.0783904  43.6560729  73.8532622  27.1528259  43.0000765
  74.3015129  26.3144248  44.1782246  70.5078158  28.3955652  50.3495230
  70.1880942  27.5420960  50.0569604  69.9611586  28.6104230  51.1053198
  74.2858066  31.1118093  54.0664737  74.5044075  32.0435201  54.0852771
  74.6983839  30.7526068  54.8519541  70.3766418  32.0158564  52.3188352
  69.6829889  31.6012516  51.8058306  71.1239409  32.0579100  51.7221771
  72.2903161  31.9476817  50.1954367  72.2673849  32.0464505  49.2436250
  72.6003797  32.7941968  50.5171533  73.3040767  39.5472592  51.3271179
  73.1695235  38.7872993  50.7609177  72.8872830  40.2713492  50.8599968
  70.7924835  26.9092222  57.5763976  71.4383698  26.3991176  58.0651201
  70.5841986  27.6460904  58.1507401  73.3497372  13.4419177  40.4678911
  73.9350808  12.6962865  40.6006816  73.1522210  13.7523134  41.3515575
  72.9920058  14.4222100  36.3302671  73.8178078  14.1225872  35.9501315
  72.6414110  13.6529723  36.7792460  71.1928663  12.3408427  37.2891605
  70.3560571  11.9130601  37.1075606  71.1652308  12.5340870  38.2262396
  73.3040768  16.5534715  38.0516486  73.1695236  15.7935115  37.4854484
  72.8872831  17.2775614  37.5845275  17.3490500  35.8303652  70.2683655
  16.6978479  36.4157732  69.8817669  18.1434862  36.3609847  70.3278693
  18.8265765  33.5194084  70.8052640  18.1911598  33.5928711  71.5173544
  18.4963171  34.1087683  70.1271719  13.0541834  40.6974907  73.8358450
  12.9765864  41.6482732  73.9146931  12.4503478  40.3520780  74.4933377
  20.9920008  28.3992739  71.0148653  21.9037864  28.6320126  70.8396351
  20.4829655  28.9829783  70.4523732  15.3280203  36.0557060  72.5563990
  15.1925878  36.9008596  72.9848838  15.8690016  36.2576338  71.7929924
  18.6422949  29.5696233  69.5935319  18.1269573  30.3400838  69.8323706
  18.3700258  28.8961369  70.2168380  23.6157223  32.3228588  71.5288492
  22.8386666  31.9839747  71.0843654  24.2948704  32.3281211  70.8543457
  15.0208284  31.4193759  66.0723027  14.1135346  31.1883012  66.2714176
  15.5179316  30.6231378  66.2597008  17.9276363  40.1291266  68.9919713
  17.2538062  40.4322963  69.6004671  18.3142185  40.9320347  68.6425170
  21.4315785  35.1312943  74.3638184  20.9778112  34.2903853  74.4203375
  20.8009752  35.7674342  74.7012965  19.8748725  36.9689440  75.2988003
  20.1671699  37.5294497  74.5800368  20.3847345  37.2618001  76.0541162
  15.8972606  33.0615098  67.9335095  15.4592036  32.3450956  67.4740733
  16.6383047  33.2891212  67.3720187  16.1267579  40.2970939  71.2066792
  16.3019334  39.8258982  72.0212415  15.4400367  40.9236705  71.4348053
  20.0183833  31.9199479  67.5267153  19.4013004  31.1946307  67.4300206
  19.5500322  32.6808839  67.1834227  14.9946305  38.4911194  73.8950978
  14.2113827  39.0332874  73.9889202  15.6939050  39.0085173  74.2945219
  20.8421519  35.2438651  71.6459793  21.1181362  35.1295246  72.5553667
  19.9726017  34.8456136  71.6071966  17.4775583  39.4925002  75.2892606
  17.6597977  38.6746658  75.7520359  18.3008569  39.7092694  74.8517496
  17.8117748  38.4193187  72.5507655  18.3405514  37.9085642  71.9377817
  18.0745968  38.1035717  73.4153188  20.9057932  38.3909985  73.1662638
  21.0794809  37.8256408  72.4136490  21.3986823  39.1910880  72.9842128
  26.7597323  31.1546408  74.7852938  27.2028469  30.4053733  74.3872061
  25.8823833  31.1456545  74.4026670  21.8933104  37.7076750  70.2659536
  22.5884009  38.3283442  70.4846851  22.2356254  36.8572101  70.5411914
  23.7924527  35.1576455  71.7946867  24.3175851  35.4963728  71.0696187
  23.7046880  34.2223471  71.6110002  15.9847973  37.8138501  69.1734630
  15.4121940  38.4328688  68.7205102  16.5580766  38.3637863  69.7074552
  19.2045232  38.0975651  70.3043212  20.1375905  38.0321213  70.5076088
  19.1168445  38.9331918  69.8457745  21.8333249  37.4141522  67.2647160
  21.7546881  37.0801385  68.1582918  22.6542916  37.9063290  67.2638632
  16.3694771  29.1499314  66.5150682  17.3153876  29.0205522  66.5839100
  15.9909016  28.4113976  66.9920110  14.5537688  27.0749290  66.4505567
  13.6469144  26.7782403  66.5268281  14.8313669  26.7779109  65.5839854
  19.4037201  34.7309517  66.8857138  20.1073051  34.9359520  67.5014794
  18.6799850  35.2986279  67.1506221  21.3123898  35.1692046  68.9355598
  22.1469502  34.7373245  68.7533073  21.1508241  34.9974060  69.8632492
  20.9669790  31.6724160  70.3011937  20.9118594  31.5068431  69.3600381
  20.3415846  32.3800193  70.4574127  29.9408173  45.6861698  79.0310775
  30.5786583  45.5668445  78.3274115  29.8229016  46.6342541  79.0898727
  26.7497880  45.6389126  78.9672299  26.4116391  45.5230190  78.0792834
  27.6187648  45.2380291  78.9473306  22.6084695  47.4924602  74.9569190
  22.0449560  47.4014539  74.1885478  22.4937090  46.6724507  75.4371683
  28.1884254  51.1595570  70.2683655  27.5372234  51.7449650  69.8817669
  28.9828617  51.6901765  70.3278693  22.1139881  48.2484707  70.6670790
  22.8870757  47.7013694  70.5283665  22.4665280  49.1128956  70.8785251
  24.8781131  46.9537938  80.4639049  25.4744703  46.7293960  79.7496012
  24.9356102  46.2122683  81.0664496  24.4506159  44.4077373  68.2989240
  24.7031680  43.8858894  67.5372703  23.5130718  44.2443518  68.4015923
  29.4949442  43.4113151  76.1063983  30.2812531  42.9932575  75.7554400
  29.7588146  44.3159244  76.2745631  29.6659519  48.8486002  70.8052640
  29.0305352  48.9220628  71.5173544  29.3356926  49.4379601  70.1271719
  34.8957869  43.3488385  77.0096961  35.6283041  42.7787601  77.2434791
  34.1397225  42.9609985  77.4503467  24.1702448  46.3105479  70.5013614
  24.0538706  45.6350382  71.1694699  24.2804708  45.8237853  69.6845768
  26.5133989  45.7715626  74.2060304  26.1492196  45.2446247  74.9173225
  27.3701105  45.3814095  74.0326789  26.1539476  40.8005526  69.2021652
  26.3213878  41.6685762  69.5692123  25.9636645  40.9632807  68.2782941
  22.3627290  45.7136302  76.9024187  21.4377787  45.5812516  77.1101879
  22.6111703  46.4930521  77.3994129  32.3111953  41.7805045  78.5484920
  31.4028830  41.7120453  78.2543681  32.2599548  42.2576990  79.3766745
  26.1328696  43.2563183  70.1868319  26.0128322  43.7020234  71.0253799
  25.4381285  43.6048501  69.6281857  19.7236101  45.3569575  77.7367976
  19.8528482  45.6104054  78.6507388  19.0433553  45.9497283  77.4172631
  23.8935589  56.0266825  73.8358450  23.8159618  56.9774650  73.9146931
  23.2897232  55.6812698  74.4933377  34.1773599  39.9821483  80.3262794
  33.5347979  40.2754016  79.6802588  33.6728528  39.8674404  81.1315991
  31.8313763  43.7284656  71.0148653  32.7431619  43.9612043  70.8396351
  31.3223410  44.3121701  70.4523732  30.4383345  48.7110475  78.4062235
  29.8092207  48.8756189  77.7038302  30.0509007  49.1252084  79.1773199
  34.3172577  49.6464913  75.7606598  33.6323615  50.0263814  75.2103632
  34.4016426  50.2560239  76.4938546  29.1749737  39.9042692  79.2638514
  28.3134216  40.2023946  79.5555252  29.2012172  40.1213091  78.3319547
  25.9911307  48.4484883  75.6712320  26.4549652  48.7272586  74.8816942
  25.7268105  47.5468328  75.4885410  22.8835388  47.9956365  78.6092083
  23.4536745  48.4243633  77.9709567  23.4743500  47.7138949  79.3076269
  24.9280193  44.5708035  72.4801885  25.6304236  45.0229079  72.9475811
  24.5960821  43.9291854  73.1081778  18.6705527  42.8291588  77.7819018
  17.8804581  43.0849117  77.3059129  19.1616774  43.6439926  77.8871059
  20.6220272  43.1936167  74.7402495  19.8251435  43.3054862  75.2585991
  20.3945864  43.5322819  73.8743386  26.1673957  51.3848978  72.5563990
  26.0319632  52.2300514  72.9848838  26.7083770  51.5868256  71.7929924
  19.6203355  48.9024416  73.1291915  20.1327875  49.6967666  73.2797480
  20.2726068  48.2050706  73.0625517  21.4298240  52.0190172  75.2114668
  21.6064868  52.9408137  75.0235652  22.2255073  51.7048592  75.6409048
  17.5852272  47.2313070  73.9051486  18.4227494  47.6410079  73.6885193
  17.7630539  46.2912512  73.8751680  29.4816704  44.8988151  69.5935319
  28.9663327  45.6692756  69.8323706  29.2094012  44.2253287  70.2168380
  27.0663815  39.7437852  74.6520557  26.2105411  39.3544702  74.4726196
  27.4790767  39.8229813  73.7920343  28.5962961  37.2784195  79.0512117
  28.0927757  37.2414330  78.2379922  28.8893568  38.1876938  79.1108773
  34.4550978  47.6520506  71.5288492  33.6780421  47.3131665  71.0843654
  35.1342459  47.6573129  70.8543457  29.2703007  42.7715243  71.4195100
  28.9653143  43.0861392  72.2705243  30.2233449  42.8496663  71.4622433
  27.7149439  48.9305466  73.0688054  27.1870800  48.1958226  72.7561291
  27.2136942  49.7080143  72.8228022  32.6942285  47.1254487  78.1855100
  32.0365959  47.8153748  78.2735229  33.4982684  47.5150919  78.5289086
  22.4468166  39.5925133  75.4294665  23.0211918  39.3700314  74.6967858
  23.0339149  39.6613827  76.1823267  31.5047744  45.4798860  76.2359042
  32.0179625  46.1128851  76.7380752  32.1548968  44.8800055  75.8702402
  22.7737754  41.6229594  69.4490551  21.9375066  41.9604280  69.7699825
  22.6342523  41.4878573  68.5117688  24.7490834  36.4666382  74.1569735
  24.0955246  36.1515399  73.5326349  24.7071308  35.8442122  74.8829558
  25.8602039  46.7485677  66.0723027  24.9529101  46.5174930  66.2714176
  26.3573071  45.9523296  66.2597008  28.7670118  55.4583184  68.9919713
  28.0931817  55.7614881  69.6004671  29.1535940  56.2612264  68.6425170
  27.9828574  42.9548315  78.4817382  27.0651136  43.1763262  78.3239070
  28.3988718  43.0294626  77.6229090  28.7663622  44.3539731  73.6120063
  29.5135441  44.8661128  73.3027185  29.0355212  44.0323784  74.4724456
  27.0390272  46.8498272  70.5947017  26.1301492  46.5657304  70.6919487
  27.0685356  47.2697350  69.7350324  32.2709540  50.4604861  74.3638184
  31.8171867  49.6195771  74.4203375  31.6403507  51.0966259  74.7012965
  31.2142459  41.3896847  75.5938852  30.4765216  40.8774233  75.9249094
  31.4669233  40.9497229  74.7822129  30.7142479  52.2981358  75.2988003
  31.0065453  52.8586415  74.5800368  31.2241100  52.5909919  76.0541162
  31.3154087  34.1673099  76.1880621  31.6212964  33.3070462  75.9006536
  32.0406692  34.7590719  75.9879615  17.6078443  44.5703786  74.5762219
  17.4102843  43.9773146  73.8513286  17.0525107  44.2655996  75.2938158
  25.5875166  44.4626892  76.6956812  25.6423776  43.5100729  76.6199289
  24.7766368  44.6186331  77.1798111  26.7366360  48.3907015  67.9335095
  26.2985790  47.6742874  67.4740733  27.4776801  48.6183130  67.3720187
  23.5267526  43.0803952  74.4547191  22.7135392  43.3798122  74.8612383
  24.0226521  42.6859641  75.1721673  25.6776104  53.0761709  76.3881456
  25.6352283  53.3022555  75.4589988  26.5938803  52.8425083  76.5367257
  34.8539475  46.6664212  73.9911414  34.7157374  46.8565808  73.0632603
  34.4975694  47.4283595  74.4479465  23.7941905  49.9524738  76.1843419
  24.5882504  49.4575058  75.9825993  23.0833597  49.4242601  75.8211124
  20.1024669  44.0967820  72.2603171  19.1722257  44.0352275  72.4773133
  20.1982141  43.5743772  71.4639812  20.0210218  40.6222632  74.8481413
  20.2817035  41.5367966  74.7390573  20.8427390  40.1547075  74.9978026
  27.5724849  46.5003095  82.0942718  28.5016909  46.6514255  81.9211685
  27.1515879  46.5887116  81.2391365  26.3713181  50.5253760  79.8641256
  26.2324267  50.1572544  80.7367194  25.5827777  51.0401399  79.6925213
  26.9661333  55.6262856  71.2066792  27.1413089  55.1550899  72.0212415
  26.2794121  56.2528622  71.4348053  27.9218396  49.9035362  77.2530093
  27.5868229  49.8636132  78.1487743  27.4222342  49.2380078  76.7800504
  30.8577588  47.2491397  67.5267153  30.2406758  46.5238225  67.4300206
  30.3894076  48.0100757  67.1834227  22.6476134  41.4676821  66.6488457
  21.7705600  41.3465622  66.2850704  23.1233887  40.6762899  66.3967346
  25.8340060  53.8203112  73.8950978  25.0507582  54.3624792  73.9889202
  26.5332805  54.3377091  74.2945219  29.1436710  39.6297741  76.5385183
  29.6405409  38.8767703  76.2186253  28.3723691  39.6662058  75.9728393
  36.9966467  45.3338106  78.1803475  36.9856344  46.2162822  77.8097408
  36.1283847  44.9809657  77.9858012  30.2266491  48.3869428  74.1123607
  29.2922769  48.5070891  73.9428311  30.4043159  47.4841895  73.8483616
  25.7271679  41.7715124  76.2656868  25.3569466  41.2186164  76.9537773
  26.2230771  41.1673257  75.7131868  33.6139042  44.2286747  74.6473641
  34.0799494  45.0614739  74.5733943  34.0646542  43.7631729  75.3518899
  31.6815273  50.5730569  71.6459793  31.9575117  50.4587163  72.5553667
  30.8119772  50.1748054  71.6071966  31.5855705  36.5967334  78.6864542
  30.6718784  36.8271561  78.8546749  32.0148806  36.6805779  79.5378574
  31.3562163  44.7857226  81.1864436  30.7033613  45.0333134  80.5316889
  31.7342543  43.9721365  80.8526913  28.3169337  54.8216920  75.2892606
  28.4991732  54.0038576  75.7520359  29.1402323  55.0384612  74.8517496
  28.6511503  53.7485105  72.5507655  29.1799269  53.2377559  71.9377817
  28.9139722  53.4327635  73.4153188  17.3754828  43.0618676  72.0901363
  17.6708269  42.1529355  72.0368417  16.4742863  43.0406416  71.7682365
  20.9049075  41.1374673  78.0728912  20.1835660  41.7510641  77.9336385
  21.6942330  41.6732438  77.9945558  19.1042669  40.7432774  72.2140688
  18.7755375  39.8630153  72.0315794  19.4582040  40.6880443  73.1017077
  28.3522248  52.3787677  76.7235674  28.2047210  51.4504384  76.9043244
  29.1775742  52.4007767  76.2392749  22.2184492  41.0305744  72.5816166
  22.5580565  41.5591665  71.8594774  22.6656613  41.3686150  73.3574732
  24.2052639  39.5280365  70.7809459  24.9261002  39.9061618  70.2773175
  23.5817944  40.2469242  70.8844437  28.3483762  40.2325514  71.7167791
  28.5647377  41.1150152  71.4156619  27.8677830  39.8411728  70.9873433
  23.0882984  43.1911228  78.2938536  22.9427564  43.5051531  79.1862817
  22.6108187  43.8096128  77.7409434  24.9479367  40.1813776  78.3419425
  24.9340935  39.2854869  78.0051723  25.6651795  40.1884439  78.9757711
  31.7451686  53.7201903  73.1662638  31.9188564  53.1548325  72.4136490
  32.2380577  54.5202798  72.9842128  24.3516263  39.0628156  73.6106995
  24.4732174  38.1344802  73.8097883  24.0618305  39.0766842  72.6985311
  27.2207453  36.7483066  76.7473715  27.2429150  36.8122399  75.7925695
  27.6375512  35.9087575  76.9414221  37.5991077  46.4838326  74.7852938
  38.0422223  45.7345651  74.3872061  36.7217588  46.4748462  74.4026670
  32.7326859  53.0368667  70.2659536  33.4277763  53.6575360  70.4846851
  33.0750009  52.1864019  70.5411914  34.6318282  50.4868373  71.7946867
  35.1569606  50.8255646  71.0696187  34.5440634  49.5515388  71.6110002
  26.3158942  56.5540356  76.1542120  25.8763933  56.0616735  76.8474977
  27.0667059  56.0113324  75.9134195  23.7632815  52.0978365  78.2264422
  23.1412824  51.4349070  77.9266650  24.4337682  52.1239497  77.5438070
  23.3246322  50.6482289  71.7022882  23.4734442  51.3317753  71.0489555
  24.1312765  50.6287379  72.2172338  37.1423942  47.9543564  77.1775385
  37.9770833  48.3933368  77.3412946  37.2783071  47.4782217  76.3583631
  21.0798954  46.6747466  72.7083951  20.8344996  45.7709796  72.9064161
  21.2494869  46.6764617  71.7663429  20.3494602  42.4075824  70.2070113
  19.6563847  42.4820179  69.5510149  20.1046354  41.6436167  70.7291630
  26.8241727  53.1430419  69.1734630  26.2515694  53.7620606  68.7205102
  27.3974521  53.6929781  69.7074552  32.8917117  42.3889059  81.3581179
  33.8434540  42.4887157  81.3793403  32.7220567  41.5967328  81.8679263
  30.0438987  53.4267569  70.3043212  30.9769660  53.3613131  70.5076088
  29.9562200  54.2623836  69.8457745  32.6727003  52.7433440  67.2647160
  32.5940635  52.4093303  68.1582918  33.4936670  53.2355207  67.2638632
  27.2088526  44.4791232  66.5150682  28.1547630  44.3497440  66.5839100
  26.8302770  43.7405894  66.9920110  35.5199683  42.4006222  80.5181761
  35.0038732  41.6164679  80.3311690  36.4039632  42.0724939  80.6828281
  33.1810410  36.1447238  76.4777574  32.9835231  35.8362326  77.3620906
  33.7910116  36.8708877  76.6075504  25.3931443  42.4041208  66.4505567
  24.4862898  42.1074321  66.5268281  25.6707424  42.1071026  65.5839854
  27.0093508  36.9478098  72.6049809  26.1994237  36.6025183  72.9805055
  27.6977925  36.6385642  73.1937420  28.9384057  36.0256145  74.2274105
  29.4915095  36.4451598  74.8864129  29.1754143  35.0991893  74.2697061
  24.1630227  39.2628143  66.5917547  25.0249391  39.5883042  66.8513364
  24.3480571  38.4759639  66.0790612  32.3162864  38.1356670  73.7352770
  31.7361533  38.7941474  73.3530822  32.0498796  37.3134014  73.3240187
  30.7666430  37.5361728  75.9374090  31.2666209  37.6478262  75.1288409
  31.4102038  37.2322780  76.5774898  18.0934386  47.2768737  76.7463750
  18.0705074  47.3756424  75.7945633  18.4035022  48.1233888  77.0680916
  31.0987742  40.2956760  72.7909118  30.2113597  40.5806411  72.5729313
  31.5141731  40.1350524  71.9436395  34.4502278  40.3203281  76.5063457
  35.2262668  40.8099734  76.7788074  33.7250412  40.7461335  76.9635327
  36.8874837  41.0330900  77.5637398  37.4819327  40.7926636  76.8530706
  36.9601420  40.3138031  78.1910934  30.2430955  50.0601435  66.8857138
  30.9466805  50.2651437  67.5014794  29.5193604  50.6278197  67.1506221
  31.0728766  45.8111296  73.0059408  31.0163967  46.2679848  72.1667041
  31.6257108  45.0501981  72.8282251  34.8833571  41.6001028  73.8309528
  34.6270506  41.1997664  74.6617735  34.2586440  42.3144822  73.7059667
  39.1945909  44.3397101  76.3380819  38.6345467  44.4090291  77.1112381
  38.5889413  44.1638086  75.6180315  32.1517653  50.4983964  68.9355598
  32.9863257  50.0665163  68.7533073  31.9901996  50.3265978  69.8632492
  31.8063545  47.0016077  70.3011937  31.7512349  46.8360349  69.3600381
  31.1809600  47.7092110  70.4574127  25.1159670  36.5024186  69.8797256
  25.1038340  37.4466026  70.0365527  26.0083092  36.3194332  69.5856717
  25.0449234  55.1793077  77.9665012  24.0944865  55.1794938  77.8529385
  25.3481720  54.4325811  77.4501047  28.9311790  33.0966963  74.1343192
  28.1644186  32.5425450  74.2799875  29.3422495  33.1688832  74.9957344
  35.2899913  59.7369291  68.2989240  35.5425434  59.2150812  67.5372703
  34.3524473  59.5735436  68.4015923  35.0096202  61.6397397  70.5013614
  34.8932460  60.9642300  71.1694699  35.1198462  61.1529771  69.6845768
  36.9933230  56.1297443  69.2021652  37.1607632  56.9977680  69.5692123
  36.8030399  56.2924725  68.2782941  36.9722451  58.5855101  70.1868319
  36.8522076  59.0312152  71.0253799  36.2775039  58.9340419  69.6281857
  33.6131508  56.9521511  69.4490551  32.7768820  57.2896198  69.7699825
  33.4736278  56.8170491  68.5117688  35.5884589  51.7958299  74.1569735
  34.9349001  51.4807316  73.5326349  35.5465063  51.1734040  74.8829558
  36.6995793  62.0777594  66.0723027  35.7922855  61.8466848  66.2714176
  37.1966825  61.2815214  66.2597008  28.4472197  59.8995703  74.5762219
  28.2496597  59.3065064  73.8513286  27.8918861  59.5947914  75.2938158
  37.5760115  63.7198933  67.9335095  37.1379545  63.0034792  67.4740733
  38.3170556  63.9475048  67.3720187  30.9418423  59.4259737  72.2603171
  30.0116011  59.3644193  72.4773133  31.0375895  58.9035690  71.4639812
  30.8603972  55.9514550  74.8481413  31.1210789  56.8659883  74.7390573
  31.6821144  55.4838993  74.9978026  41.6971342  62.5783315  67.5267153
  41.0800513  61.8530143  67.4300206  41.2287831  63.3392675  67.1834227
  33.4869888  56.7968739  66.6488457  32.6099355  56.6757540  66.2850704
  33.9627641  56.0054817  66.3967346  28.2148582  58.3910594  72.0901363
  28.5102023  57.4821272  72.0368417  27.3136618  58.3698334  71.7682365
  29.9436424  56.0724692  72.2140688  29.6149130  55.1922071  72.0315794
  30.2975794  56.0172360  73.1017077  33.0578247  56.3597662  72.5816166
  33.3974319  56.8883583  71.8594774  33.5050367  56.6978068  73.3574732
  35.0446394  54.8572283  70.7809459  35.7654756  55.2353536  70.2773175
  34.4211698  55.5761160  70.8844437  39.1877517  55.5617432  71.7167791
  39.4041131  56.4442070  71.4156619  38.7071584  55.1703645  70.9873433
  35.1910017  54.3920074  73.6106995  35.3125928  53.4636720  73.8097883
  34.9012059  54.4058760  72.6985311  31.1888357  57.7367741  70.2070113
  30.4957601  57.8112096  69.5510149  30.9440108  56.9728085  70.7291630
  38.0482280  59.8083149  66.5150682  38.9941385  59.6789358  66.5839100
  37.6696525  59.0697811  66.9920110  36.2325197  57.7333126  66.4505567
  35.3256653  57.4366239  66.5268281  36.5101178  57.4362944  65.5839854
  37.8487263  52.2770016  72.6049809  37.0387991  51.9317101  72.9805055
  38.5371680  51.9677559  73.1937420  35.0023982  54.5920061  66.5917547
  35.8643146  54.9174959  66.8513364  35.1874326  53.8051557  66.0790612
  35.9553425  51.8316104  69.8797256  35.9432095  52.7757944  70.0365527
  36.8476847  51.6486250  69.5856717  39.7705544  48.4258881  74.1343192
  39.0037940  47.8717367  74.2799875  40.1816249  48.4980749  74.9957344
  17.3490501  12.8365775  56.9928962  16.6978481  13.4219855  56.6062976
  18.1434864  13.3671970  57.0523999  18.8265766  10.5256207  57.5297946
  18.1911599  10.5990833  58.2418851  18.4963172  11.1149805  56.8517025
  13.0541835  17.7037030  60.5603757  12.9765865  18.6544855  60.6392238
  12.4503479  17.3582902  61.2178683  20.9920009   5.4054861  57.7393960
  21.9037866   5.6382248  57.5641657  20.4829656   5.9891906  57.1769038
  15.3280204  13.0619183  59.2809297  15.1925879  13.9070719  59.7094144
  15.8690017  13.2638461  58.5175230  18.6422951   6.5758356  56.3180625
  18.1269574   7.3462961  56.5569013  18.3700259   5.9023492  56.9413687
  23.6157225   9.3290711  58.2533799  22.8386667   8.9901870  57.8088961
  24.2948706   9.3343334  57.5788764  15.0208286   8.4255882  52.7968333
  14.1135347   8.1945135  52.9959482  15.5179318   7.6293501  52.9842315
  17.9276365  17.1353389  55.7165020  17.2538063  17.4385086  56.3249977
  18.3142187  17.9382469  55.3670477  21.4315787  12.1375066  61.0883491
  20.9778114  11.2965976  61.1448682  20.8009753  12.7736464  61.4258271
  19.8748726  13.9751563  62.0233309  20.1671700  14.5356620  61.3045675
  20.3847346  14.2680124  62.7786468  15.8972607  10.0677220  54.6580402
  15.4592037   9.3513079  54.1986039  16.6383048  10.2953335  54.0965493
  16.1267580  17.3033061  57.9312099  16.3019335  16.8321104  58.7457721
  15.4400368  17.9298827  58.1593360  20.0183835   8.9261602  54.2512460
  19.4013005   8.2008430  54.1545512  19.5500323   9.6870962  53.9079534
  14.9946307  15.4973316  60.6196284  14.2113828  16.0394997  60.7134509
  15.6939052  16.0147296  61.0190526  20.8421520  12.2500774  58.3705099
  21.1181364  12.1357368  59.2798974  19.9726019  11.8518259  58.3317273
  17.4775584  16.4987125  62.0137913  17.6597978  15.6808780  62.4765665
  18.3008570  16.7154817  61.5762803  17.8117749  15.4255310  59.2752962
  18.3405516  14.9147764  58.6623124  18.0745969  15.1097840  60.1398495
  20.9057933  15.3972108  59.8907945  21.0794810  14.8318530  59.1381797
  21.3986824  16.1973003  59.7087434  26.7597324   8.1608531  61.5098244
  27.2028470   7.4115856  61.1117368  25.8823834   8.1518667  61.1271976
  21.8933105  14.7138872  56.9904843  22.5884010  15.3345565  57.2092157
  22.2356255  13.8634223  57.2657221  23.7924528  12.1638578  58.5192174
  24.3175853  12.5025851  57.7941494  23.7046881  11.2285593  58.3355308
  15.9847974  14.8200624  55.8979936  15.4121941  15.4390811  55.4450408
  16.5580767  15.3699986  56.4319858  19.2045234  15.1037774  57.0288519
  20.1375907  15.0383336  57.2321394  19.1168446  15.9394041  56.5703051
  21.8333250  14.4203644  53.9892466  21.7546882  14.0863508  54.8828224
  22.6542917  14.9125412  53.9883939  16.3694772   6.1561437  53.2395989
  17.3153877   6.0267645  53.3084407  15.9909017   5.4176099  53.7165417
  14.5537689   4.0811413  53.1750874  13.6469145   3.7844526  53.2513588
  14.8313670   3.7841231  52.3085160  19.4037202  11.7371640  53.6102445
  20.1073052  11.9421642  54.2260100  18.6799851  12.3048402  53.8751528
  21.3123899  12.1754169  55.6600905  22.1469503  11.7435368  55.4778379
  21.1508242  12.0036183  56.5877799  20.9669792   8.6786282  57.0257244
  20.9118595   8.5130554  56.0845688  20.3415847   9.3862315  57.1819434
  29.9408175  22.6923820  65.7556081  30.5786585  22.5730567  65.0519421
  29.8229017  23.6404664  65.8144034  26.7497881  22.6451248  65.6917606
  26.4116392  22.5292313  64.8038141  27.6187649  22.2442413  65.6718612
  22.6084697  24.4986725  61.6814497  22.0449562  24.4076662  60.9130785
  22.4937092  23.6786629  62.1616990  20.1549128  25.9937916  64.5198717
  20.9470420  25.6528741  64.1045017  20.3945779  26.1032891  65.4400871
  28.1884255  28.1657692  56.9928962  27.5372235  28.7511773  56.6062976
  28.9828618  28.6963887  57.0523999  22.1139882  25.2546830  57.3916096
  22.8870758  24.7075817  57.2528972  22.4665281  26.1191079  57.6030558
  23.9524925  26.5823212  70.5982996  23.6614791  27.4868843  70.4829662
  24.5881909  26.6239739  71.3127065  24.8781132  23.9600060  67.1884355
  25.4744704  23.7356083  66.4741318  24.9356103  23.2184806  67.7909803
  24.4506160  21.4139496  55.0234546  24.7031681  20.8921017  54.2618009
  23.5130719  21.2505641  55.1261230  29.4949443  20.4175274  62.8309289
  30.2812532  19.9994697  62.4799706  29.7588147  21.3221366  62.9990938
  34.8957870  20.3550507  63.7342268  35.6283042  19.7849724  63.9680097
  34.1397226  19.9672108  64.1748773  24.1702449  23.3167602  57.2258921
  24.0538707  22.6412505  57.8940005  24.2804709  22.8299976  56.4091074
  26.5133990  22.7777749  60.9305610  26.1492197  22.2508370  61.6418532
  27.3701106  22.3876218  60.7572096  26.1539477  17.8067648  55.9266959
  26.3213879  18.6747885  56.2937430  25.9636646  17.9694930  55.0028248
  28.9114810  26.2684627  67.5932789  28.6115533  27.1709666  67.4848596
  28.5665870  26.0016810  68.4453942  22.3627292  22.7198424  63.6269494
  21.4377788  22.5874638  63.8347185  22.6111705  23.4992643  64.1239436
  32.3111954  18.7867167  65.2730227  31.4028831  18.7182576  64.9788988
  32.2599550  19.2639112  66.1012052  26.1328698  20.2625306  56.9113626
  26.0128323  20.7082357  57.7499106  25.4381286  20.6110624  56.3527164
  19.7236103  22.3631698  64.4613283  19.8528484  22.6166177  65.3752694
  19.0433554  22.9559406  64.1417938  23.8935590  33.0328948  60.5603757
  23.8159620  33.9836773  60.6392238  23.2897233  32.6874820  61.2178683
  34.1773600  16.9883606  67.0508100  33.5347980  17.2816139  66.4047895
  33.6728529  16.8736526  67.8561297  30.1154532  25.1571407  71.3755252
  30.5237888  24.7153817  70.6309885  29.3931793  24.5824034  71.6289445
  30.4383346  25.7172598  65.1307541  29.8092209  25.8818312  64.4283609
  30.0509008  26.1314207  65.9018505  34.3172578  26.6527035  62.4851905
  33.6323616  27.0325937  61.9348938  34.4016427  27.2622362  63.2183853
  31.5723510  24.2986994  69.0847248  31.7840405  24.9418754  68.4081630
  31.5253258  23.4649311  68.6169179  29.1749739  16.9104815  65.9883821
  28.3134218  17.2086069  66.2800558  29.2012173  17.1275214  65.0564853
  25.9911308  25.4547006  62.3957626  26.4549654  25.7334709  61.6062249
  25.7268106  24.5530450  62.2130717  22.8835389  25.0018487  65.3337390
  23.4536746  25.4305756  64.6954874  23.4743501  24.7201072  66.0321575
  24.9280194  21.5770158  59.2047191  25.6304237  22.0291202  59.6721118
  24.5960823  20.9353977  59.8327085  18.6705528  19.8353711  64.5064325
  17.8804582  20.0911239  64.0304436  19.1616775  20.6502048  64.6116366
  32.6869338  27.1758950  67.2569606  33.5086781  26.7739137  66.9752287
  32.6831741  27.0727184  68.2085722  20.6220273  20.1998290  61.4647802
  19.8251437  20.3116984  61.9831297  20.3945866  20.5384942  60.5988692
  26.4525941  26.7242993  69.4130316  26.5170374  27.1863400  70.2488488
  25.7436865  26.0940358  69.5412626  40.7775331  23.5197698  63.6054577
  40.0239039  22.9505096  63.4498582  40.9122872  23.4860363  64.5525212
  26.1673959  28.3911101  59.2809297  26.0319634  29.2362636  59.7094144
  26.7083771  28.5930378  58.5175230  19.6203356  25.9086539  59.8537222
  20.1327877  26.7029789  60.0042786  20.2726069  25.2112829  59.7870823
  21.4298241  29.0252295  61.9359975  21.6064869  29.9470260  61.7480959
  22.2255074  28.7110714  62.3654355  27.7942435  29.0134667  73.4109639
  27.3506289  28.2271046  73.0930543  28.4559649  29.2013818  72.7453530
  22.5529556  30.5430469  67.9370317  23.1036981  30.4147532  67.1647311
  21.7141032  30.8425358  67.5865210  29.8923673  29.2937467  71.4391040
  29.8742149  30.1146348  70.9471309  30.8143593  29.1691542  71.6641181
  17.5852273  24.2375193  60.6296792  18.4227495  24.6472201  60.4130500
  17.7630541  23.2974635  60.5996986  27.0663816  16.7499974  61.3765864
  26.2105412  16.3606825  61.1971502  27.4790768  16.8291935  60.5165649
  28.5962963  14.2846318  65.7757423  28.0927758  14.2476453  64.9625229
  28.8893570  15.1939060  65.8354080  29.2703008  19.7777366  58.1440406
  28.9653144  20.0923515  58.9950550  30.2233450  19.8558786  58.1867739
  32.6942286  24.1316609  64.9100407  32.0365961  24.8215871  64.9980535
  33.4982685  24.5213041  65.2534393  22.4468168  16.5987255  62.1539972
  23.0211920  16.3762437  61.4213165  23.0339150  16.6675950  62.9068573
  31.5047745  22.4860982  62.9604348  32.0179627  23.1190974  63.4626058
  32.1548969  21.8862178  62.5947708  22.7737755  18.6291716  56.1735857
  21.9375067  18.9666403  56.4945132  22.6342524  18.4940696  55.2362994
  24.7490835  13.4728504  60.8815041  24.0955248  13.1577521  60.2571656
  24.7071310  12.8504245  61.6074864  25.8602040  23.7547799  52.7968333
  24.9529102  23.5237053  52.9959482  26.3573072  22.9585419  52.9842315
  27.9828576  19.9610438  65.2062689  27.0651137  20.1825385  65.0484377
  28.3988719  20.0356748  64.3474396  28.7663624  21.3601853  60.3365369
  29.5135442  21.8723251  60.0272491  29.0355213  21.0385906  61.1969763
  32.2709541  27.4666984  61.0883491  31.8171868  26.6257893  61.1448682
  31.6403508  28.1028382  61.4258271  31.2142461  18.3958970  62.3184159
  30.4765217  17.8836356  62.6494401  31.4669234  17.9559351  61.5067435
  30.7142480  29.3043480  62.0233309  31.0065455  29.8648537  61.3045675
  31.2241101  29.5972041  62.7786468  31.3154088  11.1735222  62.9125928
  31.6212965  10.3132585  62.6251843  32.0406693  11.7652842  62.7124922
  17.6078444  21.5765908  61.3007526  17.4102844  20.9835269  60.5758592
  17.0525108  21.2718118  62.0183465  25.5875168  21.4689015  63.4202119
  25.6423778  20.5162851  63.3444595  24.7766370  21.6248454  63.9043417
  23.5267528  20.0866074  61.1792498  22.7135393  20.3860245  61.5857690
  24.0226522  19.6921763  61.8966980  25.6776106  30.0823831  63.1126762
  25.6352284  30.3084678  62.1835294  26.5938804  29.8487206  63.2612564
  34.8539476  23.6726335  60.7156721  34.7157375  23.8627931  59.7877910
  34.4975695  24.4345718  61.1724772  34.8808856  25.7402862  65.7267992
  35.3145363  25.6478151  66.5751046  35.5940437  25.7160362  65.0888008
  23.7941906  26.9586860  62.9088725  24.5882505  26.4637181  62.7071300
  23.0833599  26.4304724  62.5456431  28.6136751  29.3404956  67.2601093
  28.6673773  29.9095892  68.0278809  27.7451532  29.5106841  66.8955130
  20.1024670  21.1029942  58.9848478  19.1722258  21.0414398  59.2018440
  20.1982142  20.5805895  58.1885119  20.0210219  17.6284755  61.5726720
  20.2817036  18.5430088  61.4635880  20.8427391  17.1609198  61.7223332
  35.7424405  25.7826562  68.2600878  35.9360296  26.6872373  68.5060153
  35.6425024  25.3233982  69.0939463  27.5724851  23.5065218  68.8188025
  28.5016911  23.6576378  68.6456992  27.1515881  23.5949239  67.9636671
  26.3713182  27.5315882  66.5886562  26.2324268  27.1634667  67.4612500
  25.5827779  28.0463522  66.4170520  26.9661334  32.6324979  57.9312099
  27.1413090  32.1613022  58.7457721  26.2794122  33.2590745  58.1593360
  27.9218397  26.9097485  63.9775400  27.5868230  26.8698255  64.8733050
  27.4222343  26.2442201  63.5045810  32.5131721  28.9652428  71.9118240
  32.4544267  28.2811648  71.2448823  32.9151239  29.7071418  71.4598866
  21.5322420  35.7814342  64.7051959  21.7719018  36.4132866  65.3830978
  20.6891616  35.4302382  64.9917318  22.6476135  18.4738944  53.3733764
  21.7705601  18.3527745  53.0096011  23.1233888  17.6825022  53.1212653
  32.5149128  26.9292012  70.1432220  31.6275907  26.5917934  70.2658619
  33.0847679  26.1975043  70.3800985  14.1678275  23.2616103  63.4675271
  14.8549315  22.9477833  62.8796286  14.0126404  24.1657468  63.1942523
  26.0450281  31.5893464  67.1093463  25.9720453  32.3948436  67.6212767
  25.6027675  31.7885430  66.2841484  25.8340061  30.8265234  60.6196284
  25.0507583  31.3686914  60.7134509  26.5332806  31.3439214  61.0190526
  29.1436711  16.6359864  63.2630490  29.6405411  15.8829826  62.9431560
  28.3723693  16.6724180  62.6973699  36.9966469  22.3400229  64.9048781
  36.9856345  23.2224945  64.5342714  36.1283848  21.9871780  64.7103318
  28.5048965  31.4880298  69.2651622  29.2176937  32.1227763  69.1927523
  28.0138994  31.5844164  68.4491623  30.2266492  25.3931551  60.8368913
  29.2922771  25.5133013  60.6673618  30.4043160  24.4904018  60.5728923
  25.7271680  18.7777247  62.9902174  25.3569467  18.2248287  63.6783080
  26.2230772  18.1735380  62.4377175  33.6139043  21.2348870  61.3718947
  34.0799495  22.0676862  61.2979250  34.0646544  20.7693852  62.0764206
  23.5560878  29.2374742  70.0857192  24.2570338  29.8711225  70.2386587
  23.0855993  29.5789473  69.3252832  31.5855706  13.6029457  65.4109849
  30.6718786  13.8333684  65.5792056  32.0148807  13.6867901  66.2623881
  31.3562164  21.7919349  67.9109743  30.7033615  22.0395256  67.2562196
  31.7342544  20.9783487  67.5772220  28.3169338  31.8279042  62.0137913
  28.4991733  31.0100698  62.4765665  29.1402324  32.0446734  61.5762803
  28.6511504  30.7547227  59.2752962  29.1799270  30.2439682  58.6623124
  28.9139723  30.4389758  60.1398495  19.1528597  28.7711097  67.0188295
  19.7382033  28.0254785  67.1516199  18.9553435  29.0815053  67.9024959
  22.0067252  31.8062344  62.0350737  21.3377627  32.2908472  61.5514778
  21.8680121  32.0531564  62.9494116  26.1472520  33.8406088  68.6333396
  26.6990828  34.0037709  69.3982481  26.4878714  34.4310525  67.9613421
  30.9983395  28.6667345  74.4882050  31.5423299  29.2797303  73.9937005
  30.4170240  29.2246923  75.0049063  17.3754829  20.0680799  58.8146670
  17.6708270  19.1591477  58.7613723  16.4742865  20.0468538  58.4927672
  29.2840908  31.7888063  65.6197078  29.1592047  30.9877803  65.1108023
  29.9419999  32.2834256  65.1311048  20.9049076  18.1436796  64.7974218
  20.1835662  18.7572763  64.6581692  21.6942332  18.6794560  64.7190864
  31.3475816  29.5897083  67.2476628  30.4006152  29.4702434  67.1754955
  31.6958589  28.7019581  67.3302890  19.1042670  17.7494897  58.9385995
  18.7755377  16.8692276  58.7561101  19.4582041  17.6942565  59.8262384
  28.3522249  29.3849799  63.4480980  28.2047212  28.4566507  63.6288550
  29.1775743  29.4069890  62.9638056  22.2184494  18.0367866  59.3061472
  22.5580566  18.5653788  58.5840081  22.6656614  18.3748273  60.0820039
  31.9556371  30.2078358  64.5345853  32.8802919  30.0021219  64.3970304
  31.7871675  29.9594759  65.4435195  24.2052641  16.5342488  57.5054765
  24.9261003  16.9123741  57.0018482  23.5817945  17.2531365  57.6089743
  28.3483764  17.2387637  58.4413098  28.5647378  18.1212275  58.1401926
  27.8677831  16.8473850  57.7118740  23.0882985  20.1973350  65.0183842
  22.9427566  20.5113653  65.9108124  22.6108189  20.8158251  64.4654741
  24.9479368  17.1875898  65.0664732  24.9340937  16.2916992  64.7297030
  25.6651796  17.1946562  65.7003018  31.7451687  30.7264026  59.8907945
  31.9188565  30.1610448  59.1381797  32.2380579  31.5264920  59.7087434
  24.3516264  16.0690278  60.3352302  24.4732175  15.1406925  60.5343189
  24.0618306  16.0828964  59.4230617  27.2207454  13.7545189  63.4719022
  27.2429151  13.8184522  62.5171001  27.6375513  12.9149698  63.6659528
  37.5991079  23.4900448  61.5098244  38.0422225  22.7407774  61.1117368
  36.7217589  23.4810585  61.1271976  26.2938332  31.4064569  70.6482050
  26.6025458  31.1613716  71.5204750  27.0913814  31.6111208  70.1600920
  26.3158944  33.5602479  62.8787427  25.8763934  33.0678857  63.5720283
  27.0667061  33.0175446  62.6379502  18.7951283  29.7514020  62.8812055
  19.6209303  29.4517791  62.5010698  18.4445335  28.9821642  63.3301843
  23.7632816  29.1040488  64.9509728  23.1412825  28.4411193  64.6511956
  24.4337683  29.1301620  64.2683376  16.9959888  27.6700346  63.8400988
  16.1591796  27.2422520  63.6584990  16.9683533  27.8632789  64.7771780
  34.3212189  28.1263399  73.8243372  33.5307733  28.1087538  73.2847871
  34.0845544  28.6651693  74.5792408  34.4410064  24.9755865  71.1376100
  34.4908069  24.8105873  72.0791623  34.3323987  24.1083125  70.7473981
  23.3246323  27.6544411  58.4268189  23.4734443  28.3379876  57.7734862
  24.1312766  27.6349501  58.9417645  35.9428261  27.3952807  71.3818122
  35.6513069  27.7582788  72.2181583  35.3300392  26.6819815  71.2031454
  37.1423943  24.9605687  63.9020692  37.9770835  25.3995491  64.0658252
  37.2783072  24.4844340  63.0828938  34.1915449  22.5185422  69.8498180
  34.6669571  22.7113068  69.0417031  33.2681015  22.5744607  69.6041563
  21.0798956  23.6809589  59.4329258  20.8344998  22.7771919  59.6309468
  21.2494870  23.6826739  58.4908736  20.3494603  19.4137946  56.9315419
  19.6563848  19.4882301  56.2755455  20.1046355  18.6498290  57.4536936
  26.8241728  30.1492542  55.8979936  26.2515695  30.7682729  55.4450408
  27.3974522  30.6991903  56.4319858  32.8917118  19.3951182  68.0826485
  33.8434541  19.4949279  68.1038709  32.7220569  18.6029450  68.5924570
  35.3705196  22.6157301  67.1968785  35.3381516  21.6773302  67.3828469
  35.9805820  22.6941338  66.4634610  27.2088527  21.4853354  53.2395989
  28.1547632  21.3559562  53.3084407  26.8302772  20.7468016  53.7165417
  35.5199684  19.4068345  67.2427068  35.0038733  18.6226801  67.0556997
  36.4039633  19.0787061  67.4073588  33.1810411  13.1509360  63.2022881
  32.9835232  12.8424449  64.0866213  33.7910117  13.8770999  63.3320811
  41.1881746  23.6773308  66.3374822  41.9185134  23.4158596  66.8982525
  40.5788691  22.9402030  66.3776890  39.2697043  21.8181171  66.9349273
  38.5430206  21.6837136  66.3265764  38.8544330  22.1257999  67.7405991
  25.3931444  19.4103331  53.1750874  24.4862899  19.1136443  53.2513588
  25.6707425  19.1133149  52.3085160  16.3109384  20.7309694  63.6249921
  15.9912169  19.8775002  63.3324295  15.7642813  20.9458272  64.3807888
  27.0093510  13.9540220  59.3295115  26.1994238  13.6087305  59.7050361
  27.6977927  13.6447764  59.9182727  28.9384058  13.0318267  60.9519412
  29.4915097  13.4513721  61.6109435  29.1754144  12.1054015  60.9942368
  24.1630229  16.2690266  53.3162853  25.0249393  16.5945164  53.5758671
  24.3480573  15.4821762  52.8035919  16.1797644  24.3512606  65.5943042
  15.4861116  23.9366558  65.0812997  16.9270635  24.3933142  64.9976461
  32.3162865  15.1418792  60.4598076  31.7361534  15.8003596  60.0776129
  32.0498798  14.3196137  60.0485494  30.7666431  14.5423850  62.6619397
  31.2666210  14.6540385  61.8533715  31.4102039  14.2384903  63.3020205
  18.0934387  24.2830859  63.4709057  18.0705075  24.3818547  62.5190940
  18.4035023  25.1296010  63.7926223  20.7521765  26.3407014  67.5855671
  21.7065018  26.3090957  67.5185603  20.5534288  25.8797638  68.4005897
  31.0987743  17.3018883  59.5154425  30.2113598  17.5868533  59.2974619
  31.5141732  17.1412646  58.6681701  34.4502279  17.3265404  63.2308764
  35.2262669  17.8161856  63.5033381  33.7250413  17.7523458  63.6880633
  36.8874838  18.0393023  64.2882704  37.4819329  17.7988759  63.5776013
  36.9601422  17.3200154  64.9156241  19.1071994  31.8826634  64.6025869
  18.9726461  31.1227035  64.0363867  18.6904056  32.6067534  64.1354658
  34.8833573  18.6063151  60.5554834  34.6270507  18.2059786  61.3863042
  34.2586441  19.3206945  60.4304973  39.1945911  21.3459224  63.0626126
  38.6345469  21.4152413  63.8357688  38.5889414  21.1700208  62.3425622
  22.2641119  32.7795951  64.8144312  22.1473504  33.7241383  64.7123002
  21.4433566  32.4769513  65.2030111  25.1159672  13.5086309  56.6042562
  25.1038341  14.4528149  56.7610833  26.0083093  13.3256454  56.3102024
  23.2895634  33.4324213  68.0300240  24.1922880  33.4647823  68.3466735
  23.0633004  32.5024664  68.0446576  25.0449236  32.1855199  64.6910319
  24.0944867  32.1857061  64.5774691  25.3481722  31.4387934  64.1746354
  28.9311791  10.1029086  60.8588499  28.1644187   9.5487572  61.0045181
  29.3422496  10.1750954  61.7202651  40.7801929  38.0215738  65.7556081
  41.4180339  37.9022485  65.0519421  40.6622772  38.9696582  65.8144034
  37.5891635  37.9743166  65.6917606  37.2510147  37.8584231  64.8038141
  38.4581404  37.5734331  65.6718612  38.0711418  39.1278018  71.6503812
  38.0600059  38.7330816  70.7784315  38.2332058  38.3944090  72.2437583
  30.9942883  41.3229834  64.5198717  31.7864175  40.9820659  64.1045017
  31.2339533  41.4324809  65.4400871  34.7918679  41.9115129  70.5982996
  34.5008545  42.8160760  70.4829662  35.4275664  41.9531657  71.3127065
  35.7174886  39.2891978  67.1884355  36.3138459  39.0648000  66.4741318
  35.7749858  38.5476723  67.7909803  40.3343198  35.7467192  62.8309289
  41.1206287  35.3286615  62.4799706  40.5981902  36.6513284  62.9990938
  45.7351625  35.6842425  63.7342268  46.4676797  35.1141642  63.9680097
  44.9790980  35.2964025  64.1748773  43.2577045  29.3963999  68.1936877
  42.9260370  30.2659410  67.9698091  42.6622658  29.0800283  68.8730907
  39.7508565  41.5976545  67.5932789  39.4509288  42.5001584  67.4848596
  39.4059624  41.3308728  68.4453942  33.2021046  38.0490342  63.6269494
  32.2771542  37.9166556  63.8347185  33.4505459  38.8284561  64.1239436
  43.1505708  34.1159085  65.2730227  42.2422586  34.0474494  64.9788988
  43.0993304  34.5931030  66.1012052  30.5629857  37.6923615  64.4613283
  30.6922238  37.9458094  65.3752694  29.8827308  38.2851323  64.1417938
  34.7329344  48.3620865  60.5603757  34.6553374  49.3128690  60.6392238
  34.1290988  48.0166738  61.2178683  37.2246574  35.5348731  73.2165124
  36.4479908  36.0942651  73.2067988  37.8637137  36.0205514  73.7379994
  45.0167355  32.3175524  67.0508100  44.3741735  32.6108057  66.4047895
  44.5122283  32.2028444  67.8561297  42.6707518  36.0638697  57.7393960
  43.5825374  36.2966083  57.5641657  42.1617165  36.6475741  57.1769038
  35.4792946  38.3434184  72.7783091  36.2207631  38.8819228  72.5017914
  34.7729932  38.9700473  72.9354643  40.9548286  40.4863325  71.3755252
  41.3631642  40.0445735  70.6309885  40.2325548  39.9115952  71.6289445
  37.3079356  35.4235931  68.7488809  38.1540551  35.8475345  68.8923458
  37.2477994  34.7669556  69.4427372  41.2777101  41.0464515  65.1307541
  40.6485963  41.2110229  64.4283609  40.8902763  41.4606125  65.9018505
  45.1566333  41.9818953  62.4851905  44.4717371  42.3617854  61.9348938
  45.2410182  42.5914280  63.2183853  40.4578801  33.0840300  70.4069983
  40.2139733  33.8382360  69.8704259  40.7338732  33.4625647  71.2417230
  42.4117264  39.6278912  69.0847248  42.6234159  40.2710672  68.4081630
  42.3647012  38.7941229  68.6169179  40.0143493  32.2396733  65.9883821
  39.1527972  32.5377986  66.2800558  40.0405928  32.4567132  65.0564853
  36.8305063  40.7838923  62.3957626  37.2943408  41.0626626  61.6062249
  36.5661861  39.8822368  62.2130717  33.7229144  40.3310405  65.3337390
  34.2930501  40.7597673  64.6954874  34.3137255  40.0492990  66.0321575
  34.2154310  35.4973832  73.5798401  33.5852971  36.1790113  73.8133798
  34.1090398  35.3856914  72.6351539  29.5099283  35.1645628  64.5064325
  28.7198337  35.4203157  64.0304436  30.0010530  35.9793966  64.6116366
  43.5263092  42.5050867  67.2569606  44.3480536  42.1031055  66.9752287
  43.5225495  42.4019102  68.2085722  37.2919696  42.0534911  69.4130316
  37.3564128  42.5155318  70.2488488  36.5830619  41.4232276  69.5412626
  27.7936986  35.4176119  66.9379316  28.0445024  36.3023129  67.2036892
  28.3296534  35.2380720  66.1654408  51.6169085  38.8489616  63.6054577
  50.8632794  38.2797014  63.4498582  51.7516626  38.8152280  64.5525212
  33.4935053  29.7994598  75.9423652  33.1001998  29.2460797  76.6171296
  34.3101193  30.1105177  76.3330169  32.2691995  44.3544213  61.9359975
  32.4458624  45.2762177  61.7480959  33.0648829  44.0402632  62.3654355
  36.4103014  31.2152477  73.5343908  37.1512727  31.8159630  73.4548371
  36.6420937  30.4730115  72.9761951  31.5544352  36.4008844  71.8122138
  31.4397867  35.4994102  72.1129237  30.6988870  36.6472541  71.4606955
  38.6336190  44.3426585  73.4109639  38.1900044  43.5562963  73.0930543
  39.2953403  44.5305735  72.7453530  33.3923311  45.8722386  67.9370317
  33.9430736  45.7439450  67.1647311  32.5534787  46.1717275  67.5865210
  40.7317428  44.6229385  71.4391040  40.7135903  45.4438266  70.9471309
  41.6537348  44.4983460  71.6641181  37.1890482  42.1373514  72.2814548
  37.7218819  41.3761802  72.0513856  36.6604563  41.8447166  73.0238703
  40.3560177  27.2433580  67.8108190  40.0124446  28.1335222  67.7347301
  40.7239139  27.0535238  66.9477775  28.4246027  39.5667111  60.6296792
  29.2621249  39.9764119  60.4130500  28.6024295  38.6266553  60.5996986
  37.9057571  32.0791892  61.3765864  37.0499167  31.6898742  61.1971502
  38.3184522  32.1583853  60.5165649  39.4356717  29.6138235  65.7757423
  38.9321513  29.5768370  64.9625229  39.7287324  30.5230978  65.8354080
  35.6799603  29.6976965  64.7823605  36.5452600  29.5019774  64.4229495
  35.7477112  29.4687317  65.7092962  45.2944734  39.9874546  58.2533799
  44.5174176  39.6485705  57.8088961  45.9736215  39.9927169  57.5788764
  43.5336041  39.4608527  64.9100407  42.8759715  40.1507789  64.9980535
  44.3376440  39.8504959  65.2534393  33.2861922  31.9279173  62.1539972
  33.8605674  31.7054354  61.4213165  33.8732905  31.9967867  62.9068573
  42.3441499  37.8152900  62.9604348  42.8573381  38.4482892  63.4626058
  42.9942723  37.2154095  62.5947708  35.5884590  28.8020422  60.8815041
  34.9349002  28.4869439  60.2571656  35.5465064  28.1796162  61.6074864
  38.8222330  35.2902355  65.2062689  37.9044892  35.5117302  65.0484377
  39.2382474  35.3648666  64.3474396  43.1103296  42.7958901  61.0883491
  42.6565623  41.9549811  61.1448682  42.4797262  43.4320300  61.4258271
  42.0536215  33.7250887  62.3184159  41.3158972  33.2128274  62.6494401
  42.3062989  33.2851269  61.5067435  41.5536235  44.6335398  62.0233309
  41.8459209  45.1940455  61.3045675  42.0634855  44.9263959  62.7786468
  42.1547842  26.5027139  62.9125928  42.4606719  25.6424503  62.6251843
  42.8800447  27.0944760  62.7124922  28.4472199  36.9057826  61.3007526
  28.2496598  36.3127187  60.5758592  27.8918863  36.6010036  62.0183465
  36.4268922  36.7980932  63.4202119  36.4817532  35.8454769  63.3444595
  35.6160124  36.9540371  63.9043417  36.5169860  45.4115749  63.1126762
  36.4746039  45.6376595  62.1835294  37.4332559  45.1779124  63.2612564
  39.9635494  35.8799817  70.0107392  40.3184882  36.1071290  70.8701857
  40.6107625  36.2118193  69.3884647  45.6933231  39.0018252  60.7156721
  45.5551129  39.1919848  59.7877910  45.3369450  39.7637635  61.1724772
  33.8575357  32.9876348  66.7953733  34.4974736  32.8465107  66.0976696
  33.0252887  32.7010861  66.4192335  45.7202610  41.0694780  65.7267992
  46.1539117  40.9770069  66.5751046  46.4334191  41.0452280  65.0888008
  34.6335661  42.2878778  62.9088725  35.4276259  41.7929098  62.7071300
  33.9227353  41.7596641  62.5456431  39.4530505  44.6696874  67.2601093
  39.5067528  45.2387810  68.0278809  38.5845287  44.8398759  66.8955130
  30.8603973  32.9576673  61.5726720  31.1210791  33.8722006  61.4635880
  31.6821146  32.4901115  61.7223332  32.3328899  34.3714430  68.7425544
  33.0051952  34.1631792  68.0938193  31.5058685  34.1736516  68.3030776
  46.5818160  41.1118480  68.2600878  46.7754050  42.0164291  68.5060153
  46.4818778  40.6525899  69.0939463  38.2354471  30.9976371  70.7591205
  37.5882386  31.6966320  70.6655681  39.0055486  31.4312515  71.1267453
  41.6433269  41.2625223  73.8341758  41.4918775  41.0335775  72.9171842
  41.6337948  42.2195824  73.8473103  38.4118605  38.8357136  68.8188025
  39.3410665  38.9868295  68.6456992  37.9909635  38.9241156  67.9636671
  37.2106937  42.8607800  66.5886562  37.0718022  42.4926584  67.4612500
  36.4221533  43.3755439  66.4170520  37.8055089  47.9616897  57.9312099
  37.9806844  47.4904940  58.7457721  37.1187877  48.5882663  58.1593360
  38.7612152  42.2389403  63.9775400  38.4261985  42.1990173  64.8733050
  38.2616098  41.5734119  63.5045810  32.7356396  37.6457033  69.5027981
  32.5976194  36.9137272  70.1039520  33.6461319  37.5565933  69.2212169
  35.3638697  37.3576992  68.9911661  36.0738315  36.7170184  68.9498279
  35.3208005  37.6089887  69.9137842  43.3525475  44.2944345  71.9118240
  43.2938021  43.6103566  71.2448823  43.7544994  45.0363335  71.4598866
  34.0767631  34.3442210  70.8107300  33.5404988  33.8932948  71.4628897
  33.4884339  34.4788119  70.0677765  32.3716174  51.1106259  64.7051959
  32.6112772  51.7424783  65.3830978  31.5285371  50.7594299  64.9917318
  43.3542883  42.2583929  70.1432220  42.4669661  41.9209851  70.2658619
  43.9241434  41.5266961  70.3800985  25.0072030  38.5908021  63.4675271
  25.6943069  38.2769751  62.8796286  24.8520158  39.4949386  63.1942523
  29.8106752  33.4798218  67.8960295  29.7264941  32.8723887  67.1610705
  28.9889458  33.9707236  67.8969791  36.8844036  46.9185382  67.1093463
  36.8114207  47.7240353  67.6212767  36.4421429  47.1177348  66.2841484
  36.6733816  46.1557152  60.6196284  35.8901337  46.6978832  60.7134509
  37.3726561  46.6731131  61.0190526  39.9830466  31.9651781  63.2630490
  40.4799165  31.2121744  62.9431560  39.2117447  32.0016098  62.6973699
  47.8360223  37.6692147  64.9048781  47.8250099  38.5516862  64.5342714
  46.9677602  37.3163698  64.7103318  39.3442719  46.8172216  69.2651622
  40.0570692  47.4519681  69.1927523  38.8532748  46.9136082  68.4491623
  41.0660246  40.7223468  60.8368913  40.1316525  40.8424931  60.6673618
  41.2436915  39.8195935  60.5728923  44.4532798  36.5640788  61.3718947
  44.9193250  37.3968779  61.2979250  44.9040298  36.0985769  62.0764206
  34.3954633  44.5666659  70.0857192  35.0964092  45.2003142  70.2386587
  33.9249748  44.9081391  69.3252832  42.5209029  42.9084609  58.3705099
  42.7968873  42.7941204  59.2798974  41.6513528  42.5102094  58.3317273
  42.4249460  28.9321375  65.4109849  41.5112540  29.1625602  65.5792056
  42.8542562  29.0159819  66.2623881  42.1955919  37.1211267  67.9109743
  41.5427369  37.3687174  67.2562196  42.5736299  36.3075405  67.5772220
  39.1563093  47.1570960  62.0137913  39.3385487  46.3392616  62.4765665
  39.9796079  47.3738652  61.5762803  39.4905258  46.0839145  59.2752962
  40.0193025  45.5731600  58.6623124  39.7533478  45.7681675  60.1398495
  38.2443492  37.8631078  74.3975780  37.5684129  37.7625207  75.0678155
  39.0671126  37.7070291  74.8611777  29.9922351  44.1003014  67.0188295
  30.5775788  43.3546702  67.1516199  29.7947189  44.4106971  67.9024959
  32.8461006  47.1354262  62.0350737  32.1771382  47.6200389  61.5514778
  32.7073876  47.3823482  62.9494116  24.5840006  36.6708615  65.7392738
  24.6224105  36.1372205  66.5329856  24.0780299  36.1443820  65.1203715
  36.9866275  49.1698005  68.6333396  37.5384583  49.3329627  69.3982481
  37.3272468  49.7602443  67.9613421  31.9630768  31.5173155  69.2355281
  32.0272095  32.3787986  68.8232678  31.8997888  30.9047157  68.5027639
  31.4383041  33.5896288  72.8828315  32.0655079  33.2073365  73.4965839
  30.5810959  33.3710489  73.2484007  41.8377149  43.9959263  74.4882050
  42.3817053  44.6089221  73.9937005  41.2563994  44.5538841  75.0049063
  28.2148583  35.3972717  58.8146670  28.5102024  34.4883395  58.7613723
  27.3136619  35.3760456  58.4927672  40.1234662  47.1179981  65.6197078
  39.9985802  46.3169721  65.1108023  40.7813753  47.6126174  65.1311048
  31.7442830  33.4728713  64.7974218  31.0229416  34.0864681  64.6581692
  32.5336086  34.0086478  64.7190864  42.1869570  44.9189001  67.2476628
  41.2399906  44.7994352  67.1754955  42.5352344  44.0311499  67.3302890
  34.5469144  30.8083140  71.0714870  35.0703546  31.0545436  71.8341179
  34.3281477  31.6403175  70.6518007  29.9436425  33.0786814  58.9385995
  29.6149131  32.1984193  58.7561101  30.2975796  33.0234483  59.8262384
  39.1916004  44.7141717  63.4480980  39.0440966  43.7858424  63.6288550
  40.0169497  44.7361808  62.9638056  42.7950126  45.5370276  64.5345853
  43.7196673  45.3313137  64.3970304  42.6265429  45.2886677  65.4435195
  35.7521689  31.7496835  68.7564541  35.4118509  30.9504648  69.1585220
  35.0460695  32.0498546  68.1841374  36.4038161  28.8346147  67.2091864
  37.2264230  28.3606625  67.0870754  36.6476224  29.6136631  67.7090550
  39.1877518  32.5679555  58.4413098  39.4041132  33.4504193  58.1401926
  38.7071585  32.1765768  57.7118740  33.9276739  35.5265268  65.0183842
  33.7821320  35.8405571  65.9108124  33.4501943  36.1450168  64.4654741
  35.7873122  32.5167816  65.0664732  35.7734691  31.6208909  64.7297030
  36.5045550  32.5238480  65.7003018  37.6399253  32.9505156  67.1117859
  37.3817031  33.8722227  67.1102190  37.1084293  32.5535591  67.8018323
  42.5845442  46.0555943  59.8907945  42.7582319  45.4902366  59.1381797
  43.0774333  46.8556838  59.7087434  28.4022402  38.0670612  67.9571503
  27.8575870  38.8430420  68.0891778  29.2801752  38.4141417  67.7990625
  35.1910018  31.3982196  60.3352302  35.3125930  30.4698842  60.5343189
  34.9012061  31.4120882  59.4230617  38.0601209  29.0837107  63.4719022
  38.0822906  29.1476440  62.5171001  38.4769268  28.2441615  63.6659528
  48.4384833  38.8192366  61.5098244  48.8815979  38.0699691  61.1117368
  47.5611343  38.8102503  61.1271976  43.5720614  45.3722708  56.9904843
  44.2671519  45.9929400  57.2092157  43.9143764  44.5218059  57.2657221
  29.1888424  37.1940509  70.8501660  28.4470160  37.3423144  71.4366291
  28.8681168  37.4548774  69.9868410  45.4712037  42.8222413  58.5192174
  45.9963362  43.1609686  57.7941494  45.3834390  41.8869428  58.3355308
  37.1332086  46.7356487  70.6482050  37.4419213  46.4905634  71.5204750
  37.9307568  46.9403125  70.1600920  37.1552698  48.8894396  62.8787427
  36.7157688  48.3970775  63.5720283  37.9060815  48.3467364  62.6379502
  29.6345037  45.0805937  62.8812055  30.4603057  44.7809709  62.5010698
  29.2839089  44.3113560  63.3301843  34.6026570  44.4332406  64.9509728
  33.9806580  43.7703111  64.6511956  35.2731437  44.4593537  64.2683376
  27.8353642  42.9992264  63.8400988  26.9985551  42.5714438  63.6584990
  27.8077288  43.1924707  64.7771780  34.6751098  32.9114194  74.5442234
  34.7239253  33.7876316  74.1620004  35.2173612  32.3691587  73.9713878
  45.1605944  43.4555317  73.8243372  44.3701487  43.4379456  73.2847871
  44.9239298  43.9943610  74.5792408  45.2803819  40.3047783  71.1376100
  45.3301824  40.1397791  72.0791623  45.1717742  39.4375042  70.7473981
  42.5707581  36.2878711  72.4535407  43.4717444  36.1485176  72.1619405
  42.6455555  36.4533166  73.3933584  36.9050386  33.6645566  71.2988593
  36.0353696  33.9579132  71.0271182  37.1409867  34.2486011  72.0195857
  46.7822015  42.7244725  71.3818122  46.4906824  43.0874705  72.2181583
  46.1694147  42.0111733  71.2031454  47.9817698  40.2897604  63.9020692
  48.8164589  40.7287409  64.0658252  48.1176827  39.8136258  63.0828938
  45.0309204  37.8477339  69.8498180  45.5063325  38.0404986  69.0417031
  44.1074769  37.9036525  69.6041563  39.6089420  29.8825183  68.8154014
  40.1271364  30.6186210  68.4900502  39.2544553  30.1889176  69.6500773
  39.8602014  26.3025465  64.3354910  40.1403768  25.6348654  64.9615337
  40.6452621  26.4954561  63.8229574  43.7310873  34.7243099  68.0826485
  44.6828296  34.8241197  68.1038709  43.5614323  33.9321368  68.5924570
  41.7525252  31.8098683  68.2685886  41.1575184  32.0903695  67.5732375
  41.4674949  32.2992584  69.0402627  40.8832743  45.7621609  57.0288519
  41.8163416  45.6967171  57.2321394  40.7955955  46.5977876  56.5703051
  43.5120759  45.0787480  53.9892466  43.4334391  44.7447343  54.8828224
  44.3330426  45.5709248  53.9883939  46.2098950  37.9449219  67.1968785
  46.1775271  37.0065220  67.3828469  46.8199574  38.0233256  66.4634610
  46.3593439  34.7360263  67.2427068  45.8432488  33.9518719  67.0556997
  47.2433387  34.4078979  67.4073588  44.0204166  28.4801278  63.2022881
  43.8228987  28.1716366  64.0866213  44.6303871  29.2062917  63.3320811
  52.0275500  39.0065226  66.3374822  52.7578889  38.7450514  66.8982525
  51.4182446  38.2693948  66.3776890  50.1090797  37.1473089  66.9349273
  49.3823961  37.0129053  66.3265764  49.6938084  37.4549917  67.7405991
  37.9320974  40.8663018  74.6996646  38.8523983  41.0441617  74.8936692
  37.8970557  39.9219064  74.5476345  27.1503139  36.0601612  63.6249921
  26.8305923  35.2066920  63.3324295  26.6036567  36.2750190  64.3807888
  30.9283046  38.7764053  67.3419427  31.1469056  39.7081161  67.3607461
  31.3408820  38.4172027  68.1274231  37.8487264  29.2832138  59.3295115
  37.0387992  28.9379223  59.7050361  38.5371681  28.9739682  59.9182727
  39.7777812  28.3610185  60.9519412  40.3308851  28.7805638  61.6109435
  40.0147899  27.4345933  60.9942368  35.8010912  34.3497259  76.7322176
  35.7007639  35.2991616  76.6634267  35.5832454  34.0215498  75.8598246
  27.0191399  39.6804523  65.5943042  26.3254870  39.2658476  65.0812997
  27.7664390  39.7225060  64.9976461  43.1556620  30.4710710  60.4598076
  42.5755289  31.1295514  60.0776129  42.8892552  29.6488055  60.0485494
  41.6060186  29.8715768  62.6619397  42.1059964  29.9832302  61.8533715
  42.2495794  29.5676821  63.3020205  35.6642182  37.7794397  75.5487238
  35.1809263  38.5794758  75.7551127  35.7503121  37.7902342  74.5954682
  28.9328141  39.6122777  63.4709057  28.9098829  39.7110464  62.5190940
  29.2428778  40.4587928  63.7926223  31.5915519  41.6698932  67.5855671
  32.5458773  41.6382874  67.5185603  31.3928043  41.2089556  68.4005897
  32.1814901  40.2400048  70.1526469  33.0007790  40.7344127  70.1761306
  32.4551709  39.3232016  70.1244037  41.9381498  32.6310801  59.5154425
  41.0507353  32.9160451  59.2974619  42.3535487  32.4704564  58.6681701
  45.2896034  32.6557321  63.2308764  46.0656424  33.1453774  63.5033381
  44.5644168  33.0815376  63.6880633  47.7268592  33.3684941  64.2882704
  48.3213083  33.1280677  63.5776013  47.7995176  32.6492071  64.9156241
  29.9465748  47.2118552  64.6025869  29.8120216  46.4518953  64.0363867
  29.5297810  47.9359451  64.1354658  45.7227327  33.9355068  60.5554834
  45.4664261  33.5351704  61.3863042  45.0980195  34.6498862  60.4304973
  50.0339665  36.6751142  63.0626126  49.4739223  36.7444331  63.8357688
  49.4283168  36.4992126  62.3425622  33.1034874  48.1087869  64.8144312
  32.9867258  49.0533301  64.7123002  32.2827320  47.8061430  65.2030111
  27.4349816  34.5738182  70.8518666  28.0808679  34.0637136  71.3405891
  27.2266967  35.3106864  71.4262091  39.9603208  41.6419030  76.3510807
  40.8294367  41.8159682  75.9897442  39.4809959  42.4613446  76.2286536
  34.1289388  48.7616131  68.0300240  35.0316635  48.7939741  68.3466735
  33.9026758  47.8316582  68.0446576  35.8842990  47.5147117  64.6910319
  34.9338621  47.5148979  64.5774691  36.1875476  46.7679852  64.1746354
  39.7705546  25.4321003  60.8588499  39.0037941  24.8779490  61.0045181
  40.1816251  25.5042872  61.7202651  31.7747307  31.7205799  74.9493680
  32.6378768  31.3642604  75.1597005  31.2012717  31.3819694  75.6369085
  51.6195684  53.3507655  65.7556081  52.2574093  53.2314403  65.0519421
  51.5016526  54.2988499  65.8144034  48.4285390  53.3035084  65.6917606
  48.0903901  53.1876148  64.8038141  49.2975158  52.9026249  65.6718612
  44.2872205  55.1570560  61.6814497  43.7237071  55.0660497  60.9130785
  44.1724601  54.3370464  62.1616990  41.8336637  56.6521752  64.5198717
  42.6257929  56.3112576  64.1045017  42.0733288  56.7616727  65.4400871
  49.8671764  58.8241528  56.9928962  49.2159744  59.4095608  56.6062976
  50.6616127  59.3547723  57.0523999  43.7927391  55.9130665  57.3916096
  44.5658267  55.3659652  57.2528972  44.1452790  56.7774914  57.6030558
  46.5568641  54.6183896  67.1884355  47.1532213  54.3939918  66.4741318
  46.6143612  53.8768641  67.7909803  46.1293669  52.0723331  55.0234546
  46.3819190  51.5504852  54.2618009  45.1918228  51.9089476  55.1261230
  51.1736952  51.0759109  62.8309289  51.9600041  50.6578533  62.4799706
  51.4375656  51.9805202  62.9990938  51.3447029  56.5131960  57.5297946
  50.7092862  56.5866586  58.2418851  51.0144436  57.1025558  56.8517025
  56.5745379  51.0134343  63.7342268  57.3070551  50.4433559  63.9680097
  55.8184735  50.6255943  64.1748773  45.8489958  53.9751437  57.2258921
  45.7326216  53.2996340  57.8940005  45.9592218  53.4883811  56.4091074
  48.1921499  53.4361584  60.9305610  47.8279706  52.9092205  61.6418532
  49.0488615  53.0460053  60.7572096  54.0970799  44.7255917  68.1936877
  53.7654124  45.5951328  67.9698091  53.5016413  44.4092201  68.8730907
  47.8326986  48.4651484  55.9266959  48.0001388  49.3331720  56.2937430
  47.6424155  48.6278765  55.0028248  44.0414800  53.3782259  63.6269494
  43.1165297  53.2458474  63.8347185  44.2899214  54.1576479  64.1239436
  53.9899463  49.4451003  65.2730227  53.0816340  49.3766411  64.9788988
  53.9387059  49.9222948  66.1012052  47.8116207  50.9209141  56.9113626
  47.6915832  51.3666192  57.7499106  47.1168795  51.2694459  56.3527164
  41.4023612  53.0215533  64.4613283  41.5315993  53.2750012  65.3752694
  40.7221063  53.6143241  64.1417938  45.5723099  63.6912783  60.5603757
  45.4947129  64.6420608  60.6392238  44.9684742  63.3458655  61.2178683
  55.8561109  47.6467441  67.0508100  55.2135489  47.9399974  66.4047895
  55.3516038  47.5320362  67.8561297  53.5101273  51.3930614  57.7393960
  54.4219129  51.6258001  57.5641657  53.0010920  51.9767659  57.1769038
  48.1473111  50.7527849  68.7488809  48.9934306  51.1767263  68.8923458
  48.0871748  50.0961473  69.4427372  52.1170855  56.3756433  65.1307541
  51.4879718  56.5402147  64.4283609  51.7296517  56.7898042  65.9018505
  55.9960087  57.3110871  62.4851905  55.3111125  57.6909772  61.9348938
  56.0803936  57.9206197  63.2183853  51.2972556  48.4132217  70.4069983
  51.0533488  49.1674278  69.8704259  51.5732486  48.7917565  71.2417230
  50.8537248  47.5688650  65.9883821  49.9921727  47.8669904  66.2800558
  50.8799682  47.7859049  65.0564853  47.6698817  56.1130841  62.3957626
  48.1337163  56.3918544  61.6062249  47.4055615  55.2114286  62.2130717
  44.5622898  55.6602322  65.3337390  45.1324255  56.0889591  64.6954874
  45.1531010  55.3784907  66.0321575  46.6067703  52.2353993  59.2047191
  47.3091746  52.6875037  59.6721118  46.2748332  51.5937812  59.8327085
  40.3493037  50.4937546  64.5064325  39.5592091  50.7495075  64.0304436
  40.8404284  51.3085884  64.6116366  42.3007782  50.8582125  61.4647802
  41.5038946  50.9700819  61.9831297  42.0733375  51.1968777  60.5988692
  38.6330740  50.7468036  66.9379316  38.8838778  51.6315046  67.2036892
  39.1690288  50.5672638  66.1654408  47.8461468  59.0494936  59.2809297
  47.7107143  59.8946472  59.7094144  48.3871280  59.2514214  58.5175230
  44.3328807  45.1286516  75.9423652  43.9395753  44.5752714  76.6171296
  45.1494948  45.4397094  76.3330169  41.2990865  56.5670374  59.8537222
  41.8115386  57.3613624  60.0042786  41.9513578  55.8696664  59.7870823
  43.1085750  59.6836130  61.9359975  43.2852378  60.6054095  61.7480959
  43.9042583  59.3694549  62.3654355  47.2496768  46.5444395  73.5343908
  47.9906482  47.1451548  73.4548371  47.4814691  45.8022033  72.9761951
  42.3938106  51.7300762  71.8122138  42.2791622  50.8286019  72.1129237
  41.5382624  51.9764459  71.4606955  51.1953931  42.5725498  67.8108190
  50.8518201  43.4627140  67.7347301  51.5632894  42.3827155  66.9477775
  39.2639782  54.8959028  60.6296792  40.1015004  55.3056037  60.4130500
  39.4418050  53.9558470  60.5996986  51.1604214  52.5634109  56.3180625
  50.6450837  53.3338714  56.5569013  50.8881522  51.8899245  56.9413687
  48.7451325  47.4083810  61.3765864  47.8892921  47.0190660  61.1971502
  49.1578277  47.4875771  60.5165649  50.2750472  44.9430153  65.7757423
  49.7715267  44.9060288  64.9625229  50.5681079  45.8522896  65.8354080
  46.5193358  45.0268883  64.7823605  47.3846354  44.8311691  64.4229495
  46.5870866  44.7979234  65.7092962  56.1338488  55.3166464  58.2533799
  55.3567931  54.9777623  57.8088961  56.8129969  55.3219087  57.5788764
  50.9490517  50.4361201  58.1440406  50.6440653  50.7507350  58.9950550
  51.9020959  50.5142621  58.1867739  49.3936949  56.5951424  59.7933360
  48.8658311  55.8604184  59.4806598  48.8924452  57.3726101  59.5473329
  54.3729795  54.7900445  64.9100407  53.7153470  55.4799706  64.9980535
  55.1770194  55.1796877  65.2534393  44.1255677  47.2571091  62.1539972
  44.6999429  47.0346272  61.4213165  44.7126659  47.3259785  62.9068573
  53.1835254  53.1444818  62.9604348  53.6967136  53.7774809  63.4626058
  53.8336478  52.5446013  62.5947708  44.4525264  49.2875552  56.1735857
  43.6162576  49.6250238  56.4945132  44.3130033  49.1524531  55.2362994
  46.4278344  44.1312340  60.8815041  45.7742757  43.8161357  60.2571656
  46.3858819  43.5088080  61.6074864  47.5389549  54.4131635  52.7968333
  46.6316611  54.1820888  52.9959482  48.0360581  53.6169254  52.9842315
  50.4457628  63.1229142  55.7165020  49.7719327  63.4260839  56.3249977
  50.8323450  63.9258222  55.3670477  49.6616085  50.6194273  65.2062689
  48.7438646  50.8409220  65.0484377  50.0776228  50.6940584  64.3474396
  50.4451132  52.0185689  60.3365369  51.1922951  52.5307086  60.0272491
  50.7142722  51.6969741  61.1969763  48.7177783  54.5144229  57.3192324
  47.8089002  54.2303262  57.4164793  48.7472866  54.9343308  56.4595630
  53.9497050  58.1250819  61.0883491  53.4959377  57.2841729  61.1448682
  53.3191017  58.7612217  61.4258271  52.8929970  49.0542805  62.3184159
  52.1552726  48.5420191  62.6494401  53.1456743  48.6143187  61.5067435
  52.3929989  59.9627316  62.0233309  52.6852964  60.5232373  61.3045675
  52.9028610  60.2555877  62.7786468  52.9941597  41.8319057  62.9125928
  53.3000474  40.9716420  62.6251843  53.7194202  42.4236677  62.7124922
  39.2865953  52.2349744  61.3007526  39.0890353  51.6419104  60.5758592
  38.7312617  51.9301954  62.0183465  47.2662677  52.1272850  63.4202119
  47.3211286  51.1746686  63.3444595  46.4553879  52.2832289  63.9043417
  48.4153870  56.0552973  54.6580402  47.9773300  55.3388832  54.1986039
  49.1564311  56.2829088  54.0965493  45.2055037  50.7449910  61.1792498
  44.3922902  51.0444080  61.5857690  45.7014031  50.3505599  61.8966980
  47.3563615  60.7407667  63.1126762  47.3139793  60.9668513  62.1835294
  48.2726313  60.5071041  63.2612564  56.5326985  54.3310170  60.7156721
  56.3944884  54.5211766  59.7877910  56.1763204  55.0929553  61.1724772
  44.6969111  48.3168265  66.7953733  45.3368491  48.1757024  66.0976696
  43.8646642  48.0302779  66.4192335  45.4729415  57.6170696  62.9088725
  46.2670014  57.1221016  62.7071300  44.7621108  57.0888559  62.5456431
  41.7812179  51.7613777  58.9848478  40.8509767  51.6998233  59.2018440
  41.8769651  51.2389730  58.1885119  41.6997728  48.2868590  61.5726720
  41.9604545  49.2013924  61.4635880  42.5214900  47.8193033  61.7223332
  43.1722653  49.7006348  68.7425544  43.8445707  49.4923710  68.0938193
  42.3452440  49.5028433  68.3030776  49.0748225  46.3268288  70.7591205
  48.4276140  47.0258238  70.6655681  49.8449241  46.7604432  71.1267453
  49.2512360  54.1649053  68.8188025  50.1804420  54.3160213  68.6456992
  48.8303390  54.2533074  67.9636671  48.0500691  58.1899718  66.5886562
  47.9111777  57.8218502  67.4612500  47.2615288  58.7047357  66.4170520
  48.6448843  63.2908814  57.9312099  48.8200599  62.8196857  58.7457721
  47.9581631  63.9174580  58.1593360  49.6005906  57.5681320  63.9775400
  49.2655739  57.5282090  64.8733050  49.1009852  56.9026036  63.5045810
  43.5750150  52.9748950  69.5027981  43.4369948  52.2429189  70.1039520
  44.4855074  52.8857851  69.2212169  52.5365098  54.9137355  54.2512460
  51.9194269  54.1884183  54.1545512  52.0681587  55.6746715  53.9079534
  46.2032451  52.6868910  68.9911661  46.9132070  52.0462102  68.9498279
  46.1601759  52.9381805  69.9137842  44.9161385  49.6734128  70.8107300
  44.3798742  49.2224866  71.4628897  44.3278093  49.8080037  70.0677765
  44.3263644  49.1322779  53.3733764  43.4493110  49.0111580  53.0096011
  44.8021397  48.3408857  53.1212653  35.8465784  53.9199939  63.4675271
  36.5336824  53.6061669  62.8796286  35.6913913  54.8241303  63.1942523
  40.6500506  48.8090135  67.8960295  40.5658695  48.2015805  67.1610705
  39.8283213  49.2999154  67.8969791  47.5127570  61.4849069  60.6196284
  46.7295092  62.0270750  60.7134509  48.2120315  62.0023049  61.0190526
  50.8224220  47.2943699  63.2630490  51.3192920  46.5413661  62.9431560
  50.0511202  47.3308016  62.6973699  58.6753978  52.9984064  64.9048781
  58.6643854  53.8808780  64.5342714  57.8071357  52.6455615  64.7103318
  51.9054001  56.0515386  60.8368913  50.9710280  56.1716849  60.6673618
  52.0830669  55.1487853  60.5728923  47.4059189  49.4361082  62.9902174
  47.0356976  48.8832122  63.6783080  47.9018281  48.8319215  62.4377175
  55.2926552  51.8932705  61.3718947  55.7587004  52.7260697  61.2979250
  55.7434053  51.4277687  62.0764206  53.3602783  58.2376527  58.3705099
  53.6362627  58.1233121  59.2798974  52.4907282  57.8394012  58.3317273
  53.2643215  44.2613292  65.4109849  52.3506295  44.4917519  65.5792056
  53.6936316  44.3451736  66.2623881  53.0349673  52.4503184  67.9109743
  52.3821124  52.6979092  67.2562196  53.4130053  51.6367323  67.5772220
  49.9956847  62.4862878  62.0137913  50.1779242  61.6684533  62.4765665
  50.8189833  62.7030570  61.5762803  50.3299013  61.4131063  59.2752962
  50.8586779  60.9023517  58.6623124  50.5927232  61.0973593  60.1398495
  40.8316106  59.4294932  67.0188295  41.4169542  58.6838620  67.1516199
  40.6340944  59.7398889  67.9024959  43.6854761  62.4646179  62.0350737
  43.0165136  62.9492307  61.5514778  43.5467630  62.7115400  62.9494116
  35.4233760  52.0000532  65.7392738  35.4617860  51.4664123  66.5329856
  34.9174053  51.4735738  65.1203715  42.8024523  46.8465073  69.2355281
  42.8665849  47.7079904  68.8232678  42.7391643  46.2339074  68.5027639
  42.2776795  48.9188205  72.8828315  42.9048834  48.5365283  73.4965839
  41.4204714  48.7002407  73.2484007  39.0542338  50.7264634  58.8146670
  39.3495779  49.8175313  58.7613723  38.1530374  50.7052374  58.4927672
  42.5836585  48.8020631  64.7974218  41.8623171  49.4156599  64.6581692
  43.3729841  49.3378396  64.7190864  45.3862898  46.1375057  71.0714870
  45.9097300  46.3837354  71.8341179  45.1675232  46.9695092  70.6518007
  40.7830179  48.4078732  58.9385995  40.4542886  47.5276111  58.7561101
  41.1369550  48.3526401  59.8262384  50.0309758  60.0433635  63.4480980
  49.8834721  59.1150342  63.6288550  50.8563252  60.0653725  62.9638056
  43.8972003  48.6951702  59.3061472  44.2368075  49.2237623  58.5840081
  44.3444123  49.0332108  60.0820039  46.5915443  47.0788753  68.7564541
  46.2512264  46.2796566  69.1585220  45.8854450  47.3790463  68.1841374
  47.2431915  44.1638065  67.2091864  48.0657985  43.6898543  67.0870754
  47.4869979  44.9428549  67.7090550  45.8840150  47.1926323  57.5054765
  46.6048512  47.5707576  57.0018482  45.2605454  47.9115200  57.6089743
  50.0271273  47.8971472  58.4413098  50.2434887  48.7796110  58.1401926
  49.5465340  47.5057686  57.7118740  44.7670494  50.8557186  65.0183842
  44.6215075  51.1697489  65.9108124  44.2895698  51.4742086  64.4654741
  46.6266877  47.8459734  65.0664732  46.6128446  46.9500827  64.7297030
  47.3439305  47.8530397  65.7003018  48.4793008  48.2797074  67.1117859
  48.2210785  49.2014144  67.1102190  47.9478048  47.8827508  67.8018323
  53.4239196  61.3847861  59.8907945  53.5976074  60.8194283  59.1381797
  53.9168088  62.1848756  59.7087434  39.2416156  53.3962530  67.9571503
  38.6969624  54.1722338  68.0891778  40.1195506  53.7433334  67.7990625
  46.0303773  46.7274114  60.3352302  46.1519684  45.7990760  60.5343189
  45.7405815  46.7412800  59.4230617  48.8994963  44.4129024  63.4719022
  48.9216660  44.4768357  62.5171001  49.3163022  43.5733533  63.6659528
  59.2778588  54.1484284  61.5098244  59.7209734  53.3991609  61.1117368
  58.4005098  54.1394420  61.1271976  54.4114369  60.7014625  56.9904843
  55.1065273  61.3221318  57.2092157  54.7537519  59.8509977  57.2657221
  40.0282178  52.5232426  70.8501660  39.2863914  52.6715062  71.4366291
  39.7074922  52.7840692  69.9868410  56.3105792  58.1514331  58.5192174
  56.8357116  58.4901604  57.7941494  56.2228145  57.2161346  58.3355308
  47.9946453  64.2186314  62.8787427  47.5551443  63.7262693  63.5720283
  48.7454570  63.6759282  62.6379502  40.4738792  60.4097855  62.8812055
  41.2996812  60.1101627  62.5010698  40.1232844  59.6405477  63.3301843
  45.4420325  59.7624323  64.9509728  44.8200334  59.0995028  64.6511956
  46.1125192  59.7885455  64.2683376  38.6747397  58.3284181  63.8400988
  37.8379305  57.9006356  63.6584990  38.6471042  58.5216625  64.7771780
  45.5144852  48.2406111  74.5442234  45.5633008  49.1168234  74.1620004
  46.0567367  47.6983504  73.9713878  45.0033832  58.3128247  58.4268189
  45.1521952  58.9963711  57.7734862  45.8100275  58.2933337  58.9417645
  47.7444141  48.9937484  71.2988593  46.8747450  49.2871050  71.0271182
  47.9803621  49.5777929  72.0195857  58.8211452  55.6189522  63.9020692
  59.6558344  56.0579326  64.0658252  58.9570581  55.1428175  63.0828938
  42.7586465  54.3393424  59.4329258  42.5132507  53.4355754  59.6309468
  42.9282379  54.3410575  58.4908736  50.4483175  45.2117101  68.8154014
  50.9665118  45.9478127  68.4900502  50.0938307  45.5181094  69.6500773
  42.0282112  50.0721782  56.9315419  41.3351357  50.1466137  56.2755455
  41.7833864  49.3082125  57.4536936  50.6995769  41.6317383  64.3354910
  50.9797523  40.9640572  64.9615337  51.4846376  41.8246479  63.8229574
  48.5029237  60.8076377  55.8979936  47.9303204  61.4266564  55.4450408
  49.0762031  61.3575739  56.4319858  54.5704627  50.0535017  68.0826485
  55.5222050  50.1533115  68.1038709  54.4008078  49.2613286  68.5924570
  52.5919007  47.1390600  68.2685886  51.9968939  47.4195613  67.5732375
  52.3068703  47.6284501  69.0402627  51.7226497  61.0913527  57.0288519
  52.6557170  61.0259089  57.2321394  51.6349710  61.9269794  56.5703051
  54.3514514  60.4079397  53.9892466  54.2728145  60.0739261  54.8828224
  55.1724181  60.9001165  53.9883939  48.8876036  52.1437190  53.2395989
  49.8335141  52.0143398  53.3084407  48.5090281  51.4051852  53.7165417
  57.1987193  50.0652180  67.2427068  56.6826242  49.2810637  67.0556997
  58.0827142  49.7370897  67.4073588  54.8597920  43.8093196  63.2022881
  54.6622741  43.5008284  64.0866213  55.4697626  44.5354835  63.3320811
  47.0718953  50.0687166  53.1750874  46.1650408  49.7720279  53.2513588
  47.3494934  49.7716984  52.3085160  37.9896893  51.3893530  63.6249921
  37.6699678  50.5358838  63.3324295  37.4430322  51.6042108  64.3807888
  41.7676801  54.1055971  67.3419427  41.9862811  55.0373078  67.3607461
  42.1802575  53.7463945  68.1274231  48.6881019  44.6124056  59.3295115
  47.8781747  44.2671141  59.7050361  49.3765436  44.3031600  59.9182727
  50.6171567  43.6902103  60.9519412  51.1702606  44.1097556  61.6109435
  50.8541653  42.7637851  60.9942368  45.8417738  46.9274101  53.3162853
  46.7036902  47.2529000  53.5758671  46.0268082  46.1405597  52.8035919
  37.8585153  55.0096441  65.5943042  37.1648625  54.5950394  65.0812997
  38.6058144  55.0516978  64.9976461  53.9950374  45.8002628  60.4598076
  53.4149043  46.4587432  60.0776129  53.7286307  44.9779972  60.0485494
  52.4453940  45.2007686  62.6619397  52.9453719  45.3124220  61.8533715
  53.0889548  44.8968738  63.3020205  39.7721896  54.9414695  63.4709057
  39.7492584  55.0402382  62.5190940  40.0822532  55.7879846  63.7926223
  42.4309274  56.9990850  67.5855671  43.3852527  56.9674792  67.5185603
  42.2321797  56.5381474  68.4005897  43.0208656  55.5691966  70.1526469
  43.8401545  56.0636045  70.1761306  43.2945464  54.6523934  70.1244037
  52.7775252  47.9602718  59.5154425  51.8901107  48.2452369  59.2974619
  53.1929241  47.7996482  58.6681701  56.1289788  47.9849239  63.2308764
  56.9050178  48.4745692  63.5033381  55.4037922  48.4107293  63.6880633
  58.5662347  48.6976858  64.2882704  59.1606838  48.4572594  63.5776013
  58.6388931  47.9783989  64.9156241  40.7859503  62.5410469  64.6025869
  40.6513970  61.7810870  64.0363867  40.3691565  63.2651369  64.1354658
  51.9218466  57.7247393  53.6102445  52.6254316  57.9297395  54.2260100
  51.1981114  58.2924155  53.8751528  52.7516276  53.4757254  59.7304715
  52.6951477  53.9325806  58.8912347  53.3044618  52.7147939  59.5527557
  56.5621082  49.2646986  60.5554834  56.3058016  48.8643622  61.3863042
  55.9373950  49.9790780  60.4304973  60.8733420  52.0043059  63.0626126
  60.3132978  52.0736249  63.8357688  60.2676923  51.8284044  62.3425622
  43.9428628  63.4379786  64.8144312  43.8261013  64.3825219  64.7123002
  43.1221075  63.1353348  65.2030111  53.8305163  58.1629922  55.6600905
  54.6650767  57.7311121  55.4778379  53.6689506  57.9911936  56.5877799
  53.4851055  54.6662035  57.0257244  53.4299859  54.5006307  56.0845688
  52.8597110  55.3738068  57.1819434  38.2743570  49.9030100  70.8518666
  38.9202434  49.3929054  71.3405891  38.0660721  50.6398781  71.4262091
  46.7947181  44.1670144  56.6042562  46.7825850  45.1111984  56.7610833
  47.6870602  43.9840290  56.3102024  46.7236745  62.8439035  64.6910319
  45.7732376  62.8440896  64.5774691  47.0269231  62.0971769  64.1746354
  50.6099300  40.7612921  60.8588499  49.8431696  40.2071408  61.0045181
  51.0210005  40.8334790  61.7202651  42.6141061  47.0497717  74.9493680
  43.4772523  46.6934522  75.1597005  42.0406472  46.7111612  75.6369085
  56.9687424  67.4015249  55.0234546  57.2212944  66.8796770  54.2618009
  56.0311983  67.2381394  55.1261230  56.6883712  69.3043355  57.2258921
  56.5719971  68.6288258  57.8940005  56.7985972  68.8175729  56.4091074
  58.6720740  63.7943401  55.9266959  58.8395143  64.6623638  56.2937430
  58.4817909  63.9570683  55.0028248  58.6509961  66.2501059  56.9113626
  58.5309586  66.6958110  57.7499106  57.9562550  66.5986377  56.3527164
  55.2919018  64.6167469  56.1735857  54.4556331  64.9542156  56.4945132
  55.1523788  64.4816449  55.2362994  57.2672099  59.4604257  60.8815041
  56.6136511  59.1453274  60.2571656  57.2252573  58.8379998  61.6074864
  58.3783304  69.7423552  52.7968333  57.4710365  69.5112806  52.9959482
  58.8754336  68.9461172  52.9842315  50.1259708  67.5641661  61.3007526
  49.9284107  66.9711022  60.5758592  49.5706372  67.2593871  62.0183465
  59.2547625  71.3844891  54.6580402  58.8167055  70.6680750  54.1986039
  59.9958066  71.6121006  54.0965493  52.6205933  67.0905695  58.9848478
  51.6903521  67.0290151  59.2018440  52.7163405  66.5681648  58.1885119
  52.5391482  63.6160508  61.5726720  52.7998300  64.5305841  61.4635880
  53.3608655  63.1484951  61.7223332  63.3758853  70.2429272  54.2512460
  62.7588023  69.5176101  54.1545512  62.9075341  71.0038633  53.9079534
  55.1657398  64.4614697  53.3733764  54.2886865  64.3403498  53.0096011
  55.6415152  63.6700775  53.1212653  49.8936092  66.0556552  58.8146670
  50.1889533  65.1467230  58.7613723  48.9924128  66.0344291  58.4927672
  51.6223934  63.7370650  58.9385995  51.2936640  62.8568029  58.7561101
  51.9763305  63.6818318  59.8262384  54.7365757  64.0243619  59.3061472
  55.0761830  64.5529541  58.5840081  55.1837878  64.3624026  60.0820039
  56.7233904  62.5218241  57.5054765  57.4442267  62.8999494  57.0018482
  56.0999208  63.2407118  57.6089743  60.8665027  63.2263390  58.4413098
  61.0828641  64.1088028  58.1401926  60.3859094  62.8349603  57.7118740
  56.8697527  62.0566032  60.3352302  56.9913438  61.1282678  60.5343189
  56.5799570  62.0704717  59.4230617  52.8675867  65.4013699  56.9315419
  52.1745112  65.4758054  56.2755455  52.6227619  64.6374043  57.4536936
  59.7269790  67.4729107  53.2395989  60.6728895  67.3435316  53.3084407
  59.3484035  66.7343769  53.7165417  57.9112707  65.3979084  53.1750874
  57.0044163  65.1012197  53.2513588  58.1888688  65.1008902  52.3085160
  59.5274773  59.9415974  59.3295115  58.7175501  59.5963058  59.7050361
  60.2159190  59.6323517  59.9182727  56.6811492  62.2566019  53.3162853
  57.5430656  62.5820917  53.5758671  56.8661836  61.4697515  52.8035919
  57.6340935  59.4962062  56.6042562  57.6219605  60.4403902  56.7610833
  58.5264357  59.3132207  56.3102024  61.4493055  56.0904839  60.8588499
  60.6825450  55.5363325  61.0045181  61.8603759  56.1626707  61.7202651
  29.9408176  -0.3014057  52.4801388  30.5786586  -0.4207310  51.7764728
  29.8229019   0.6466787  52.5389340  26.7497882  -0.3486629  52.4162913
  26.4116394  -0.4645564  51.5283448  27.6187650  -0.7495464  52.3963919
  22.6084698   1.5048847  48.4059804  22.0449563   1.4138784  47.6376091
  22.4937093   0.6848752  48.8862296  20.1549130   3.0000039  51.2444024
  20.9470422   2.6590863  50.8290323  20.3945780   3.1095014  52.1646177
  28.1884257   5.1719815  43.7174269  27.5372236   5.7573895  43.3308282
  28.9828619   5.7026010  43.7769306  22.1139884   2.2608952  44.1161403
  22.8870760   1.7137939  43.9774279  22.4665283   3.1253201  44.3275864
  23.9524926   3.5885334  57.3228302  23.6614792   4.4930965  57.2074969
  24.5881911   3.6301862  58.0372372  24.8781133   0.9662183  53.9129662
  25.4744705   0.7418205  53.1986625  24.9356105   0.2246928  54.5155110
  24.4506161  -1.5798382  41.7479853  24.7031682  -2.1016861  40.9863316
  23.5130721  -1.7432236  41.8506536  29.4949444  -2.5762603  49.5554596
  30.2812534  -2.9943180  49.2045013  29.7588149  -1.6716511  49.7236244
  29.6659522   2.8610247  44.2543253  29.0305355   2.9344873  44.9664157
  29.3356928   3.4503846  43.5762332  24.1702450   0.3229724  43.9504228
  24.0538708  -0.3525372  44.6185312  24.2804710  -0.1637902  43.1336381
  26.5133991  -0.2160129  47.6550917  26.1492198  -0.7429508  48.3663838
  27.3701107  -0.6061660  47.4817402  26.1539478  -5.1870229  42.6512266
  26.3213880  -4.3189993  43.0182737  25.9636647  -5.0242947  41.7273555
  28.9114811   3.2746750  54.3178096  28.6115534   4.1771789  54.2093903
  28.5665871   3.0078933  55.1699249  22.3627293  -0.2739453  50.3514800
  21.4377789  -0.4063239  50.5592492  22.6111706   0.5054766  50.8484743
  26.1328699  -2.7312572  43.6358932  26.0128324  -2.2855521  44.4744413
  25.4381287  -2.3827254  43.0772470  19.7236104  -0.6306180  51.1858589
  19.8528485  -0.3771701  52.0998001  19.0433555  -0.0378472  50.8663244
  23.8935591  10.0391070  47.2849064  23.8159621  10.9898895  47.3637544
  23.2897235   9.6936943  47.9423990  31.8313765  -2.2591098  44.4639266
  32.7431621  -2.0263712  44.2886964  31.3223412  -1.6754054  43.9014345
  30.1154533   2.1633529  58.1000559  30.5237889   1.7215940  57.3555191
  29.3931794   1.5886157  58.3534752  30.4383347   2.7234720  51.8552848
  29.8092210   2.8880434  51.1528916  30.0509010   3.1376330  52.6263812
  34.3172579   3.6589158  49.2097212  33.6323618   4.0388059  48.6594245
  34.4016429   4.2684485  49.9429159  31.5723511   1.3049117  55.8092555
  31.7840406   1.9480877  55.1326936  31.5253259   0.4711434  55.3414485
  25.9911309   2.4609128  49.1202933  26.4549655   2.7396831  48.3307555
  25.7268107   1.5592573  48.9376024  22.8835390   2.0080610  52.0582696
  23.4536747   2.4367878  51.4200181  23.4743502   1.7263194  52.7566882
  24.9280195  -1.4167719  45.9292498  25.6304239  -0.9646676  46.3966424
  24.5960824  -2.0583901  46.5572391  32.6869339   4.1821072  53.9814912
  33.5086783   3.7801260  53.6997594  32.6831742   4.0789307  54.9331028
  26.4525942   3.7305116  56.1375623  26.5170375   4.1925523  56.9733795
  25.7436866   3.1002481  56.2657933  40.7775332   0.5259821  50.3299884
  40.0239040  -0.0432781  50.1743888  40.9122873   0.4922485  51.2770519
  26.1673960   5.3973223  46.0054603  26.0319635   6.2424759  46.4339451
  26.7083773   5.5992501  45.2420537  19.6203357   2.9148661  46.5782528
  20.1327878   3.7091911  46.7288093  20.2726070   2.2174952  46.5116130
  21.4298242   6.0314418  48.6605282  21.6064870   6.9532382  48.4726265
  22.2255076   5.7172837  49.0899661  27.7942436   6.0196790  60.1354945
  27.3506291   5.2333168  59.8175850  28.4559650   6.2075940  59.4698836
  22.5529558   7.5492591  54.6615624  23.1036983   7.4209655  53.8892618
  21.7141033   7.8487480  54.3110517  29.8923674   6.2999590  58.1636347
  29.8742150   7.1208471  57.6716616  30.8143595   6.1753665  58.3886488
  17.5852274   1.2437316  47.3542099  18.4227496   1.6534324  47.1375807
  17.7630542   0.3036758  47.3242293  29.4816706  -1.0887604  43.0425932
  28.9663330  -0.3182999  43.2814319  29.2094015  -1.7622468  43.6658993
  34.4550980   1.6644751  44.9779105  33.6780423   1.3255910  44.5334267
  35.1342461   1.6697374  44.3034070  29.2703009  -3.2160512  44.8685713
  28.9653145  -2.9014363  45.7195856  30.2233452  -3.1379092  44.9113046
  27.7149441   2.9429712  46.5178667  27.1870803   2.2082471  46.2051904
  27.2136944   3.7204388  46.2718635  32.6942287   1.1378732  51.6345713
  32.0365962   1.8277993  51.7225842  33.4982687   1.5275164  51.9779700
  31.5047746  -0.5076895  49.6849655  32.0179628   0.1253097  50.1871365
  32.1548970  -1.1075700  49.3193015  25.8602041   0.7609922  39.5213640
  24.9529103   0.5299175  39.7204789  26.3573073  -0.0352459  39.7087622
  28.7670120   9.4707429  42.4410326  28.0931819   9.7739126  43.0495284
  29.1535942  10.2736509  42.0915783  27.9828577  -3.0327440  51.9307996
  27.0651138  -2.8112493  51.7729684  28.3988721  -2.9581129  51.0719703
  28.7663625  -1.6336024  47.0610676  29.5135444  -1.1214627  46.7517798
  29.0355214  -1.9551971  47.9215069  27.0390275   0.8622517  44.0437630
  26.1301494   0.5781550  44.1410100  27.0685359   1.2821595  43.1840937
  32.2709542   4.4729106  47.8128798  31.8171869   3.6320016  47.8693988
  31.6403509   5.1090505  48.1503578  30.7142482   6.3105603  48.7478616
  31.0065456   6.8710660  48.0290982  31.2241102   6.6034164  49.5031775
  25.5875169  -1.5248863  50.1447426  25.6423779  -2.4775026  50.0689902
  24.7766371  -1.3689424  50.6288724  26.7366363   2.4031260  41.3825709
  26.2985793   1.6867119  40.9231346  27.4776804   2.6307375  40.8210800
  23.5267529  -2.9071803  47.9037804  22.7135394  -2.6077632  48.3102997
  24.0226523  -3.3016114  48.6212287  25.6776107   7.0885954  49.8372069
  25.6352286   7.3146800  48.9080601  26.5938806   6.8549329  49.9857870
  34.8539478   0.6788457  47.4402027  34.7157376   0.8690053  46.5123217
  34.4975696   1.4407840  47.8970078  34.8808857   2.7464984  52.4513299
  35.3145364   2.6540274  53.2996353  35.5940438   2.7222485  51.8133315
  23.7941908   3.9648983  49.6334032  24.5882506   3.4699303  49.4316607
  23.0833600   3.4366846  49.2701737  28.6136752   6.3467079  53.9846399
  28.6673774   6.9158015  54.7524115  27.7451533   6.5168964  53.6200437
  35.7424407   2.7888685  54.9846184  35.9360297   3.6934496  55.2305459
  35.6425025   2.3296104  55.8184769  27.5724852   0.5127341  55.5433331
  28.5016912   0.6638500  55.3702299  27.1515882   0.6011361  54.6881978
  26.3713184   4.5378005  53.3131869  26.2324269   4.1696789  54.1857807
  25.5827780   5.0525644  53.1415827  26.9661336   9.6387101  44.6557405
  27.1413091   9.1675145  45.4703028  26.2794124  10.2652868  44.8838666
  27.9218399   3.9159608  50.7020707  27.5868231   3.8760378  51.5978357
  27.4222344   3.2504324  50.2291117  30.8577590   1.2615642  40.9757766
  30.2406761   0.5362470  40.8790819  30.3894079   2.0225002  40.6324841
  32.5131722   5.9714550  58.6363547  32.4544268   5.2873771  57.9694130
  32.9151240   6.7133540  58.1844173  21.5322421  12.7876464  51.4297266
  21.7719019  13.4194988  52.1076284  20.6891617  12.4364504  51.7162625
  32.5149129   3.9354134  56.8677526  31.6275908   3.5980056  56.9903925
  33.0847680   3.2037166  57.1046292  26.0450283   8.5955587  53.8338770
  25.9720454   9.4010558  54.3458074  25.6027676   8.7947552  53.0086791
  25.8340062   7.8327357  47.3441591  25.0507584   8.3749037  47.4379816
  26.5332807   8.3501336  47.7435832  36.9966470  -0.6537648  51.6294088
  36.9856346   0.2287067  51.2588021  36.1283849  -1.0066097  51.4348625
  28.5048966   8.4942421  55.9896928  29.2176938   9.1289886  55.9172830
  28.0138995   8.5906287  55.1736930  30.2266493   2.3993673  47.5614220
  29.2922772   2.5195136  47.3918924  30.4043162   1.4966140  47.2974230
  25.7271681  -4.2160631  49.7147481  25.3569469  -4.7689590  50.4028387
  26.2230774  -4.8202497  49.1622481  33.6139044  -1.7589007  48.0964254
  34.0799497  -0.9261016  48.0224557  34.0646545  -2.2244026  48.8009513
  23.5560880   6.2436864  56.8102499  24.2570339   6.8773347  56.9631893
  23.0855995   6.5851596  56.0498138  31.6815276   4.5854814  45.0950406
  31.9575119   4.4711409  46.0044280  30.8119774   4.1872299  45.0562579
  31.3562166  -1.2018528  54.6355049  30.7033616  -0.9542621  53.9807502
  31.7342546  -2.0154390  54.3017527  28.3169340   8.8341165  48.7383220
  28.4991734   8.0162821  49.2010972  29.1402326   9.0508857  48.3008110
  28.6511505   7.7609350  45.9998268  29.1799272   7.2501805  45.3868430
  28.9139725   7.4451880  46.8643801  19.1528598   5.7773219  53.7433602
  19.7382035   5.0316907  53.8761506  18.9553436   6.0877176  54.6270266
  22.0067253   8.8124467  48.7596044  21.3377628   9.2970594  48.2760084
  21.8680123   9.0593687  49.6739423  26.1472522  10.8468210  55.3578702
  26.6990830  11.0099832  56.1227788  26.4878715  11.4372648  54.6858727
  30.9983396   5.6729468  61.2127357  31.5423300   6.2859426  60.7182312
  30.4170241   6.2309046  61.7294370  29.2840909   8.7950186  52.3442385
  29.1592048   7.9939925  51.8353330  29.9420000   9.2896379  51.8556355
  31.3475817   6.5959206  53.9721935  30.4006153   6.4764557  53.9000261
  31.6958590   5.7081704  54.0548196  28.3522251   6.3911922  50.1726287
  28.2047213   5.4628629  50.3533857  29.1775744   6.4132013  49.6883362
  31.9556372   7.2140481  51.2591160  32.8802920   7.0083342  51.1215611
  31.7871676   6.9656882  52.1680501  23.0882986  -2.7964527  51.7429149
  22.9427567  -2.4824224  52.6353430  22.6108190  -2.1779627  51.1900047
  31.7451689   7.7326148  46.6153251  31.9188566   7.1672571  45.8627104
  32.2380580   8.5327043  46.4332741  37.5991080   0.4962571  48.2343551
  38.0422226  -0.2530104  47.8362674  36.7217590   0.4872707  47.8517283
  32.7326861   7.0492913  43.7150149  33.4277766   7.6699605  43.9337464
  33.0750011   6.1988264  43.9902527  34.6318284   4.4992618  45.2437480
  35.1569608   4.8379891  44.5186800  34.5440637   3.5639633  45.0600615
  26.2938333   8.4126692  57.3727357  26.6025459   8.1675838  58.2450056
  27.0913815   8.6173330  56.8846227  26.3158945  10.5664601  49.6032733
  25.8763935  10.0740980  50.2965590  27.0667062  10.0237569  49.3624809
  18.7951284   6.7576142  49.6057361  19.6209304   6.4579914  49.2256005
  18.4445336   5.9883765  50.0547150  23.7632817   6.1102610  51.6755035
  23.1412826   5.4473315  51.3757263  24.4337684   6.1363742  50.9928683
  16.9959889   4.6762469  50.5646295  16.1591797   4.2484643  50.3830296
  16.9683534   4.8694912  51.5017086  34.3212190   5.1325522  60.5488678
  33.5307734   5.1149661  60.0093178  34.0845545   5.6713815  61.3037715
  34.4410065   1.9817988  57.8621407  34.4908070   1.8167996  58.8036930
  34.3323989   1.1145247  57.4719287  23.3246324   4.6606534  45.1513496
  23.4734444   5.3441998  44.4980168  24.1312767   4.6411624  45.6662951
  35.9428262   4.4014930  58.1063428  35.6513070   4.7644910  58.9426889
  35.3300393   3.6881938  57.9276760  37.1423944   1.9667809  50.6265998
  37.9770836   2.4057613  50.7903559  37.2783073   1.4906463  49.8074244
  34.1915450  -0.4752456  56.5743486  34.6669572  -0.2824809  55.7662338
  33.2681016  -0.4193270  56.3286870  21.0798957   0.6871711  46.1574565
  20.8344999  -0.2165959  46.3554775  21.2494872   0.6888862  45.2154043
  26.8241730   7.1554664  42.6225243  26.2515697   7.7744851  42.1695715
  27.3974523   7.7054026  43.1565165  30.0438989   7.4391814  43.7533825
  30.9769662   7.3737376  43.9566701  29.9562202   8.2748081  43.2948358
  32.6727006   6.7557685  40.7137773  32.5940638   6.4217548  41.6073531
  33.4936673   7.2479453  40.7129245  35.3705197  -0.3780576  53.9214091
  35.3381517  -1.3164575  54.1073775  35.9805821  -0.2996539  53.1879916
  27.2088528  -1.5084523  39.9641296  28.1547633  -1.6378315  40.0329714
  26.8302773  -2.2469861  40.4410724  41.1881747   0.6835431  53.0620128
  41.9185136   0.4220719  53.6227832  40.5788693  -0.0535847  53.1022196
  25.3931445  -3.5834547  39.8996181  24.4862901  -3.8801434  39.9758894
  25.6707426  -3.8804729  39.0330467  18.0934388   1.2892982  50.1954364
  18.0705076   1.3880669  49.2436247  18.4035025   2.1358133  50.5171530
  20.7521766   3.3469137  54.3100978  21.7065020   3.3153079  54.2430910
  20.5534290   2.8859761  55.1251204  19.1071995   8.8888757  51.3271176
  18.9726463   8.1289157  50.7609174  18.6904057   9.6129656  50.8599965
  30.2430958   4.0725680  40.3347751  30.9466808   4.2775683  40.9505407
  29.5193607   4.6402442  40.5996835  31.0728768  -0.1764459  46.4550021
  31.0163969   0.2804093  45.6157654  31.6257111  -0.9373774  46.2772864
  22.2641121   9.7858074  51.5389619  22.1473505  10.7303506  51.4368309
  21.4433567   9.4831635  51.9275418  32.1517655   4.5108209  42.3846211
  32.9863259   4.0789408  42.2023686  31.9901998   4.3390223  43.3123106
  31.8063547   1.0140323  43.7502551  31.7512351   0.8484594  42.8090995
  31.1809603   1.7216356  43.9064740  23.2895635  10.4386335  54.7545547
  24.1922881  10.4709946  55.0712042  23.0633005   9.5086786  54.7691883
  25.0449237   9.1917322  51.4155626  24.0944868   9.1919184  51.3019998
  25.3481723   8.4450057  50.8991660  40.7801930  15.0277860  52.4801388
  41.4180340  14.9084608  51.7764728  40.6622773  15.9758704  52.5389340
  37.5891637  14.9805289  52.4162913  37.2510148  14.8646353  51.5283448
  38.4581405  14.5796454  52.3963919  33.4478452  16.8340765  48.4059804
  32.8843317  16.7430702  47.6376091  33.3330847  16.0140669  48.8862296
  38.0711420  16.1340140  58.3749118  38.0600060  15.7392939  57.5029622
  38.2332059  15.4006213  58.9682890  30.9942884  18.3291957  51.2444024
  31.7864176  17.9882781  50.8290323  31.2339534  18.4386932  52.1646177
  32.9533638  17.5900870  44.1161403  33.7264514  17.0429857  43.9774279
  33.3059037  18.4545119  44.3275864  34.7918681  18.9177252  57.3228302
  34.5008547  19.8222883  57.2074969  35.4275665  18.9593780  58.0372372
  35.7174888  16.2954101  53.9129662  36.3138460  16.0710123  53.1986625
  35.7749859  15.5538846  54.5155110  35.2899916  13.7493536  41.7479853
  35.5425437  13.2275057  40.9863316  34.3524475  13.5859681  41.8506536
  40.3343199  12.7529314  49.5554596  41.1206288  12.3348737  49.2045013
  40.5981903  13.6575406  49.7236244  40.5053276  18.1902165  44.2543253
  39.8699109  18.2636791  44.9664157  40.1750683  18.7795763  43.5762332
  45.7351626  12.6904547  50.4587575  46.4676798  12.1203764  50.6925404
  44.9790982  12.3026148  50.8994080  35.0096205  15.6521642  43.9504228
  34.8932463  14.9766545  44.6185312  35.1198465  15.1654016  43.1336381
  37.3527746  15.1131789  47.6550917  36.9885953  14.5862410  48.3663838
  38.2094862  14.7230258  47.4817402  43.2577046   6.4026122  54.9182183
  42.9260371   7.2721533  54.6943398  42.6622660   6.0862406  55.5976214
  36.9933233  10.1421689  42.6512266  37.1607635  11.0101925  43.0182737
  36.8030402  10.3048970  41.7273555  39.7508566  18.6038668  54.3178096
  39.4509289  19.5063706  54.2093903  39.4059625  18.3370851  55.1699249
  33.2021047  15.0552464  50.3514800  32.2771544  14.9228679  50.5592492
  33.4505460  15.8346684  50.8484743  43.1505710  11.1221208  51.9975533
  42.2422587  11.0536616  51.7034294  43.0993305  11.5993153  52.8257359
  36.9722453  12.5979346  43.6358932  36.8522079  13.0436397  44.4744413
  36.2775042  12.9464664  43.0772470  30.5629858  14.6985738  51.1858589
  30.6922239  14.9520217  52.0998001  29.8827310  15.2913446  50.8663244
  37.2246575  12.5410853  59.9410430  36.4479909  13.1004773  59.9313295
  37.8637138  13.0267636  60.4625301  45.0167356   9.3237646  53.7753407
  44.3741736   9.6170179  53.1293202  44.5122285   9.2090566  54.5806604
  42.6707520  13.0700819  44.4639266  43.5825376  13.3028206  44.2886964
  42.1617167  13.6537864  43.9014345  35.4792948  15.3496307  59.5028397
  36.2207632  15.8881351  59.2263221  34.7729933  15.9762595  59.6599949
  40.9548287  17.4925447  58.1000559  41.3631643  17.0507858  57.3555191
  40.2325549  16.9178075  58.3534752  37.3079357  12.4298054  55.4734116
  38.1540553  12.8537467  55.6168765  37.2477995  11.7731678  56.1672679
  41.2777102  18.0526638  51.8552848  40.6485964  18.2172352  51.1528916
  40.8902764  18.4668247  52.6263812  45.1566334  18.9881076  49.2097212
  44.4717372  19.3679977  48.6594245  45.2410183  19.5976402  49.9429159
  40.4578803  10.0902422  57.1315290  40.2139735  10.8444483  56.5949565
  40.7338733  10.4687770  57.9662537  42.4117265  16.6341035  55.8092555
  42.6234161  17.2772795  55.1326936  42.3647014  15.8003351  55.3414485
  40.0143494   9.2458855  52.7129127  39.1527973   9.5440109  53.0045865
  40.0405929   9.4629254  51.7810160  36.8305064  17.7901046  49.1202933
  37.2943409  18.0688749  48.3307555  36.5661862  16.8884490  48.9376024
  33.7229145  17.3372527  52.0582696  34.2930502  17.7659796  51.4200181
  34.3137257  17.0555112  52.7566882  35.7673950  13.9124198  45.9292498
  36.4697993  14.3645242  46.3966424  35.4354578  13.2708017  46.5572391
  34.2154311  12.5035955  60.3043707  33.5852972  13.1852236  60.5379104
  34.1090399  12.3919036  59.3596846  29.5099284  12.1707751  51.2309632
  28.7198338  12.4265279  50.7549742  30.0010531  12.9856089  51.3361672
  43.5263093  19.5112990  53.9814912  44.3480537  19.1093177  53.6997594
  43.5225496  19.4081224  54.9331028  31.4614029  12.5352330  48.1893108
  30.6645193  12.6471024  48.7076604  31.2339621  12.8738982  47.3233999
  37.2919697  19.0597033  56.1375623  37.3564129  19.5217441  56.9733795
  36.5830621  18.4294398  56.2657933  27.7936987  12.4238241  53.6624622
  28.0445025  13.3085251  53.9282198  28.3296535  12.2442843  52.8899714
  51.6169086  15.8551739  50.3299884  50.8632795  15.2859137  50.1743888
  51.7516628  15.8214403  51.2770519  33.4935054   6.8056721  62.6668959
  33.1002000   6.2522919  63.3416603  34.3101194   7.1167299  63.0575476
  30.4597112  18.2440579  46.5782528  30.9721632  19.0383829  46.7288093
  31.1119825  17.5466869  46.5116130  36.4103015   8.2214600  60.2589215
  37.1512729   8.8221753  60.1793678  36.6420938   7.4792238  59.7007258
  31.5544353  13.4070967  58.5367445  31.4397868  12.5056224  58.8374544
  30.6988871  13.6534664  58.1852261  38.6336191  21.3488707  60.1354945
  38.1900045  20.5625086  59.8175850  39.2953404  21.5367858  59.4698836
  40.7317429  21.6291507  58.1636347  40.7135904  22.4500388  57.6716616
  41.6537349  21.5045583  58.3886488  37.1890483  19.1435637  59.0059855
  37.7218820  18.3823925  58.7759163  36.6604564  18.8509289  59.7484010
  40.3560178   4.2495703  54.5353497  40.0124447   5.1397344  54.4592607
  40.7239141   4.0597360  53.6723082  28.4246029  16.5729233  47.3542099
  29.2621251  16.9826242  47.1375807  28.6024296  15.6328675  47.3242293
  40.3210461  14.2404314  43.0425932  39.8057084  15.0108918  43.2814319
  40.0487769  13.5669450  43.6658993  37.9057572   9.0854015  48.1011170
  37.0499168   8.6960865  47.9216809  38.3184524   9.1645975  47.2410956
  39.4356718   6.6200358  52.5002730  38.9321514   6.5830493  51.6870535
  39.7287325   7.5293101  52.5599387  35.6799604   6.7039088  51.5068912
  36.5452601   6.5081896  51.1474801  35.7477113   6.4749439  52.4338269
  45.2944735  16.9936668  44.9779105  44.5174178  16.6547828  44.5334267
  45.9736216  16.9989292  44.3034070  40.1096764  12.1131406  44.8685713
  39.8046900  12.4277555  45.7195856  41.0627206  12.1912826  44.9113046
  38.5543196  18.2721629  46.5178667  38.0264557  17.5374389  46.2051904
  38.0530699  19.0496306  46.2718635  43.5336042  16.4670650  51.6345713
  42.8759716  17.1569911  51.7225842  44.3376441  16.8567082  51.9779700
  33.2861923   8.9341296  48.8785279  33.8605675   8.7116477  48.1458472
  33.8732906   9.0029990  49.6313880  42.3441501  14.8215022  49.6849655
  42.8573382  15.4545014  50.1871365  42.9942725  14.2216218  49.3193015
  33.6131511  10.9645757  42.8981164  32.7768823  11.3020443  43.2190439
  33.4736280  10.8294736  41.9608301  35.5884591   5.8082544  47.6060348
  34.9349003   5.4931562  46.9816963  35.5465065   5.1858285  48.3320171
  38.8222331  12.2964478  51.9307996  37.9044893  12.5179425  51.7729684
  39.2382475  12.3710788  51.0719703  39.6057379  13.6955894  47.0610676
  40.3529198  14.2077291  46.7517798  39.8748969  13.3739946  47.9215069
  37.8784029  16.1914434  44.0437630  36.9695249  15.9073467  44.1410100
  37.9079113  16.6113513  43.1840937  42.0536216  10.7313010  49.0429465
  41.3158973  10.2190396  49.3739708  42.3062990  10.2913392  48.2312742
  42.1547844   3.5089262  49.6371234  42.4606721   2.6486625  49.3497150
  42.8800449   4.1006882  49.4370228  28.4472200  13.9119949  48.0252832
  28.2496600  13.3189309  47.3003899  27.8918864  13.6072159  48.7428771
  36.4268923  13.8043055  50.1447426  36.4817533  12.8516891  50.0689902
  35.6160125  13.9602494  50.6288724  34.3661283  12.4220115  47.9037804
  33.5529149  12.7214285  48.3102997  34.8620278  12.0275804  48.6212287
  39.9635495  12.8861939  56.7352698  40.3184883  13.1133412  57.5947164
  40.6107626  13.2180316  56.1129954  45.6933232  16.0080375  47.4402027
  45.5551131  16.1981971  46.5123217  45.3369451  16.7699758  47.8970078
  33.8575358   9.9938470  53.5199039  34.4974737   9.8527229  52.8222003
  33.0252889   9.7072984  53.1437641  45.7202612  18.0756902  52.4513299
  46.1539118  17.9832191  53.2996353  46.4334192  18.0514403  51.8133315
  34.6335662  19.2940901  49.6334032  35.4276261  18.7991221  49.4316607
  33.9227354  18.7658764  49.2701737  39.4530507  21.6758996  53.9846399
  39.5067529  22.2449933  54.7524115  38.5845288  21.8460881  53.6200437
  30.9418426  13.4383982  45.7093784  30.0116014  13.3768438  45.9263747
  31.0375898  12.9159935  44.9130426  30.8603975   9.9638795  48.2972026
  31.1210792  10.8784128  48.1881187  31.6821147   9.4963238  48.4468639
  32.3328900  11.3776552  55.4670851  33.0051953  11.1693915  54.8183500
  31.5058686  11.1798638  55.0276083  46.5818161  18.1180603  54.9846184
  46.7754051  19.0226413  55.2305459  46.4818779  17.6588022  55.8184769
  38.2354472   8.0038493  57.4836512  37.5882387   8.7028443  57.3900988
  39.0055487   8.4374637  57.8512760  41.6433270  18.2687346  60.5587065
  41.4918776  18.0397897  59.6417149  41.6337949  19.2257947  60.5718410
  38.4118606  15.8419258  55.5433331  39.3410666  15.9930418  55.3702299
  37.9909636  15.9303279  54.6881978  37.2106938  19.8669923  53.3131869
  37.0718024  19.4988707  54.1857807  36.4221534  20.3817562  53.1415827
  38.7612153  19.2451525  50.7020707  38.4261986  19.2052295  51.5978357
  38.2616099  18.5796241  50.2291117  32.7356397  14.6519155  56.2273288
  32.5976195  13.9199394  56.8284827  33.6461321  14.5628056  55.9457476
  41.6971345  16.5907560  40.9757766  41.0800515  15.8654388  40.8790819
  41.2287833  17.3516920  40.6324841  35.3638698  14.3639115  55.7156967
  36.0738316  13.7232307  55.6743586  35.3208006  14.6152010  56.6383148
  43.3525477  21.3006468  58.6363547  43.2938023  20.6165688  57.9694130
  43.7544995  22.0425458  58.1844173  34.0767632  11.3504333  57.5352607
  33.5404989  10.8995071  58.1874203  33.4884340  11.4850241  56.7923071
  33.4869891  10.8092984  40.0979071  32.6099357  10.6881785  39.7341317
  33.9627644  10.0179062  39.8457959  43.3542884  19.2646052  56.8677526
  42.4669663  18.9271974  56.9903925  43.9241435  18.5329083  57.1046292
  25.0072031  15.5970144  50.1920578  25.6943071  15.2831874  49.6041593
  24.8520160  16.5011508  49.9187829  29.8106753  10.4860340  54.6205601
  29.7264942   9.8786010  53.8856011  28.9889459  10.9769359  54.6215098
  39.9830467   8.9713904  49.9875797  40.4799166   8.2183866  49.6676867
  39.2117448   9.0078220  49.4219006  47.8360224  14.6754269  51.6294088
  47.8250101  15.5578985  51.2588021  46.9677604  14.3225820  51.4348625
  39.3442721  23.8234338  55.9896928  40.0570693  24.4581803  55.9172830
  38.8532749  23.9198204  55.1736930  41.0660248  17.7285591  47.5614220
  40.1316526  17.8487054  47.3918924  41.2436916  16.8258058  47.2974230
  36.5665436  11.1131287  49.7147481  36.1963223  10.5602327  50.4028387
  37.0624528  10.5089420  49.1622481  44.4532799  13.5702910  48.0964254
  44.9193251  14.4030902  48.0224557  44.9040299  13.1047892  48.8009513
  42.4249462   5.9383497  52.1355155  41.5112541   6.1687724  52.3037362
  42.8542563   6.0221941  52.9869188  42.1955920  14.1273389  54.6355049
  41.5427370  14.3749297  53.9807502  42.5736300  13.3137527  54.3017527
  38.2443493  14.8693200  61.1221087  37.5684130  14.7687330  61.7923462
  39.0671127  14.7132414  61.5857084  24.5840007  13.6770737  52.4638045
  24.6224107  13.1434328  53.2575163  24.0780300  13.1505943  51.8449022
  31.9630769   8.5235278  55.9600587  32.0272096   9.3850109  55.5477985
  31.8997890   7.9109279  55.2272946  31.4383042  10.5958410  59.6073621
  32.0655081  10.2135487  60.2211146  30.5810961  10.3772612  59.9729314
  41.8377150  21.0021385  61.2127357  42.3817054  21.6151344  60.7182312
  41.2563995  21.5600964  61.7294370  28.2148585  12.4034839  45.5391976
  28.5102026  11.4945518  45.4859030  27.3136620  12.3822579  45.2172979
  31.7442832  10.4790836  51.5219525  31.0229417  11.0926804  51.3826998
  32.5336087  11.0148601  51.4436171  42.1869572  21.9251123  53.9721935
  41.2399907  21.8056475  53.9000261  42.5352345  21.0373621  54.0548196
  34.5469145   7.8145262  57.7960177  35.0703547   8.0607559  58.5586486
  34.3281478   8.6465297  57.3763314  29.9436426  10.0848937  45.6631301
  29.6149132   9.2046316  45.4806407  30.2975797  10.0296606  46.5507691
  33.0578249  10.3721907  46.0306779  33.3974322  10.9007828  45.3085387
  33.5050370  10.7102313  46.8065346  35.7521690   8.7558957  55.4809847
  35.4118511   7.9566770  55.8830527  35.0460696   9.0560668  54.9086680
  36.4038162   5.8408270  53.9337170  37.2264231   5.3668748  53.8116061
  36.6476226   6.6198754  54.4335856  35.0446396   8.8696528  44.2300072
  35.7654759   9.2477781  43.7263789  34.4211701   9.5885405  44.3335050
  39.1877519   9.5741677  45.1658404  39.4041134  10.4566315  44.8647232
  38.7071587   9.1827891  44.4364046  33.9276741  12.5327391  51.7429149
  33.7821321  12.8467694  52.6353430  33.4501944  13.1512291  51.1900047
  35.7873124   9.5229938  51.7910038  35.7734692   8.6271032  51.4542336
  36.5045552   9.5300602  52.4248324  37.6399254   9.9567279  53.8363166
  37.3817032  10.8784349  53.8347496  37.1084295   9.5597713  54.5263630
  28.4022403  15.0732735  54.6816810  27.8575871  15.8492543  54.8137084
  29.2801753  15.4203539  54.5235931  35.1910020   8.4044319  47.0597608
  35.3125931   7.4760965  47.2588496  34.9012062   8.4183005  46.1475924
  38.0601210   6.0899229  50.1964328  38.0822907   6.1538562  49.2416308
  38.4769269   5.2503738  50.3904834  48.4384834  15.8254489  48.2343551
  48.8815980  15.0761814  47.8362674  47.5611345  15.8164625  47.8517283
  29.1888425  14.2002631  57.5746967  28.4470161  14.3485267  58.1611597
  28.8681169  14.4610897  56.7113716  27.8353643  20.0054386  50.5646295
  26.9985552  19.5776561  50.3830296  27.8077289  20.1986830  51.5017086
  34.6751099   9.9176316  61.2687541  34.7239255  10.7938439  60.8865311
  35.2173613   9.3753709  60.6959184  45.1605945  20.4617439  60.5488678
  44.3701488  20.4441578  60.0093178  44.9239299  21.0005733  61.3037715
  45.2803820  17.3109906  57.8621407  45.3301825  17.1459913  58.8036930
  45.1717743  16.4437165  57.4719287  42.5707582  13.2940834  59.1780713
  43.4717445  13.1547299  58.8864711  42.6455557  13.4595289  60.1178891
  36.9050388  10.6707689  58.0233900  36.0353697  10.9641255  57.7516488
  37.1409868  11.2548134  58.7441163  46.7822017  19.7306847  58.1063428
  46.4906825  20.0936828  58.9426889  46.1694148  19.0173856  57.9276760
  47.9817699  17.2959727  50.6265998  48.8164590  17.7349531  50.7903559
  48.1176828  16.8198380  49.8074244  45.0309205  14.8539462  56.5743486
  45.5063326  15.0467108  55.7662338  44.1074770  14.9098648  56.3286870
  31.9192712  16.0163629  46.1574565  31.6738753  15.1125959  46.3554775
  32.0888626  16.0180780  45.2154043  39.6089421   6.8887305  55.5399320
  40.1271365   7.6248332  55.2145809  39.2544554   7.1951299  56.3746079
  31.1888359  11.7491987  43.6560726  30.4957604  11.8236342  43.0000762
  30.9440111  10.9852330  44.1782243  39.8602016   3.3087588  51.0600217
  40.1403769   2.6410777  51.6860643  40.6452622   3.5016684  50.5474881
  43.7310874  11.7305222  54.8071792  44.6828297  11.8303320  54.8284016
  43.5614324  10.9383491  55.3169876  41.7525253   8.8160805  54.9931193
  41.1575185   9.0965818  54.2977681  41.4674950   9.3054706  55.7647934
  46.2098952  14.9511342  53.9214091  46.1775272  14.0127342  54.1073775
  46.8199575  15.0295378  53.1879916  38.0482283  13.8207395  39.9641296
  38.9941387  13.6913603  40.0329714  37.6696528  13.0822057  40.4410724
  46.3593440  11.7422385  53.9672375  45.8432489  10.9580842  53.7802304
  47.2433389  11.4141102  54.1318894  44.0204167   5.4863401  49.9268187
  43.8228988   5.1778489  50.8111519  44.6303873   6.2125040  50.0566117
  52.0275502  16.0127349  53.0620128  52.7578890  15.7512637  53.6227832
  51.4182447  15.2756070  53.1022196  50.1090799  14.1535211  53.6594579
  49.3823962  14.0191176  53.0511071  49.6938086  14.4612040  54.4651298
  37.9320975  17.8725141  61.4241953  38.8523985  18.0503740  61.6181999
  37.8970558  16.9281186  61.2721652  36.2325200  11.7457371  39.8996181
  35.3256655  11.4490484  39.9758894  36.5101181  11.4487189  39.0330467
  27.1503140  13.0663734  50.3495227  26.8305924  12.2129043  50.0569601
  26.6036568  13.2812313  51.1053194  30.9283048  15.7826175  54.0664734
  31.1469057  16.7143283  54.0852767  31.3408821  15.4234150  54.8519538
  37.8487265   6.2894261  46.0540422  37.0387994   5.9441346  46.4295668
  38.5371682   5.9801804  46.6428034  39.7777814   5.3672308  47.6764719
  40.3308852   5.7867761  48.3354742  40.0147900   4.4408056  47.7187675
  35.8010913  11.3559381  63.4567483  35.7007640  12.3053738  63.3879574
  35.5832455  11.0277620  62.5843553  35.0023984   8.6044306  40.0408160
  35.8643148   8.9299205  40.3003977  35.1874328   7.8175802  39.5281226
  27.0191400  16.6866646  52.3188349  26.3254872  16.2720599  51.8058303
  27.7664391  16.7287182  51.7221768  43.1556621   7.4772833  47.1843383
  42.5755290   8.1357637  46.8021435  42.8892553   6.6550177  46.7730800
  41.6060187   6.8777890  49.3864703  42.1059966   6.9894425  48.5779022
  42.2495795   6.5738943  50.0265512  35.6642183  14.7856520  62.2732544
  35.1809265  15.5856880  62.4796433  35.7503122  14.7964465  61.3199988
  28.9328143  16.6184900  50.1954364  28.9098831  16.7172587  49.2436247
  29.2428779  17.4650051  50.5171530  31.5915520  18.6761055  54.3100978
  32.5458774  18.6444997  54.2430910  31.3928044  18.2151678  55.1251204
  32.1814903  17.2462171  56.8771776  33.0007792  17.7406249  56.9006613
  32.4551710  16.3294139  56.8489343  41.9381499   9.6372923  46.2399731
  41.0507354   9.9222574  46.0219926  42.3535488   9.4766686  45.3927008
  45.2896035   9.6619444  49.9554070  46.0656425  10.1515897  50.2278687
  44.5644169  10.0877498  50.4125940  47.7268594  10.3747063  51.0128011
  48.3213084  10.1342799  50.3021319  47.7995177   9.6554194  51.6401547
  41.9122523  15.1527459  46.4550021  41.8557724  15.6096010  45.6157654
  42.4650865  14.3918144  46.2772864  45.7227328  10.9417191  47.2800141
  45.4664263  10.5413827  48.1108349  45.0980197  11.6560985  47.1550280
  50.0339666  13.6813264  49.7871432  49.4739224  13.7506453  50.5602994
  49.4283170  13.5054249  49.0670929  42.6457302  16.3432240  43.7502551
  42.5906106  16.1776512  42.8090995  42.0203357  17.0508273  43.9064740
  27.4349817  11.5800305  57.5763973  28.0808680  11.0699259  58.0651198
  27.2266968  12.3168986  58.1507398  39.9603209  18.6481152  63.0756113
  40.8294369  18.8221804  62.7142748  39.4809961  19.4675569  62.9531843
  35.9553427   5.8440349  43.3287869  35.9432097   6.7882189  43.4856140
  36.8476849   5.6610495  43.0347330  39.7705547   2.4383126  47.5833806
  39.0037943   1.8841613  47.7290488  40.1816252   2.5104995  48.4447957
  31.7747308   8.7267922  61.6738987  32.6378769   8.3704727  61.8842312
  31.2012719   8.3881817  62.3614391  48.9105174  31.4632058  58.3749118
  48.8993815  31.0684856  57.5029622  49.0725814  30.7298131  58.9682890
  45.6312435  34.2469170  57.3228302  45.3402301  35.1514801  57.2074969
  46.2669420  34.2885697  58.0372372  54.0970801  21.7318039  54.9182183
  53.7654126  22.6013450  54.6943398  53.5016414  21.4154323  55.5976214
  50.5902320  33.9330585  54.3178096  50.2903043  34.8355624  54.2093903
  50.2453380  33.6662768  55.1699249  48.0640330  27.8702771  59.9410430
  47.2873664  28.4296691  59.9313295  48.7030893  28.3559554  60.4625301
  46.3186702  30.6788224  59.5028397  47.0601387  31.2173268  59.2263221
  45.6123688  31.3054513  59.6599949  51.7942042  32.8217365  58.1000559
  52.2025398  32.3799775  57.3555191  51.0719303  32.2469992  58.3534752
  48.1473112  27.7589972  55.4734116  48.9934307  28.1829385  55.6168765
  48.0871750  27.1023596  56.1672679  55.9960088  34.3172993  49.2097212
  55.3111126  34.6971895  48.6594245  56.0803938  34.9268320  49.9429159
  51.2972557  25.4194340  57.1315290  51.0533489  26.1736400  56.5949565
  51.5732488  25.7979688  57.9662537  53.2511020  31.9632952  55.8092555
  53.4627915  32.6064712  55.1326936  53.2040768  31.1295269  55.3414485
  45.0548066  27.8327873  60.3043707  44.4246726  28.5144153  60.5379104
  44.9484154  27.7210954  59.3596846  54.3656848  34.8404908  53.9814912
  55.1874292  34.4385095  53.6997594  54.3619251  34.7373142  54.9331028
  48.1313451  34.3888951  56.1375623  48.1957884  34.8509358  56.9733795
  47.4224375  33.7586316  56.2657933  62.4562841  31.1843656  50.3299884
  61.7026549  30.6151054  50.1743888  62.5910382  31.1506321  51.2770519
  44.3328809  22.1348638  62.6668959  43.9395754  21.5814837  63.3416603
  45.1494949  22.4459217  63.0575476  47.2496770  23.5506517  60.2589215
  47.9906483  24.1513671  60.1793678  47.4814692  22.8084155  59.7007258
  42.3938108  28.7362885  58.5367445  42.2791623  27.8348142  58.8374544
  41.5382625  28.9826582  58.1852261  49.4729945  36.6780625  60.1354945
  49.0293800  35.8917004  59.8175850  50.1347159  36.8659776  59.4698836
  51.5711183  36.9583425  58.1636347  51.5529659  37.7792306  57.6716616
  52.4931103  36.8337500  58.3886488  48.0284238  34.4727554  59.0059855
  48.5612574  33.7115843  58.7759163  47.4998319  34.1801206  59.7484010
  51.1953933  19.5787620  54.5353497  50.8518202  20.4689262  54.4592607
  51.5632895  19.3889278  53.6723082  52.8929971  26.0604928  49.0429465
  52.1552728  25.5482314  49.3739708  53.1456744  25.6205309  48.2312742
  52.9941598  18.8381180  49.6371234  53.3000475  17.9778543  49.3497150
  53.7194203  19.4298800  49.4370228  47.3563616  37.7469789  49.8372069
  47.3139795  37.9730636  48.9080601  48.2726315  37.5133164  49.9857870
  50.8029250  28.2153857  56.7352698  51.1578637  28.4425330  57.5947164
  51.4501381  28.5472234  56.1129954  44.6969113  25.3230388  53.5199039
  45.3368492  25.1819147  52.8222003  43.8646643  25.0364901  53.1437641
  50.2924261  37.0050914  53.9846399  50.3461283  37.5741850  54.7524115
  49.4239042  37.1752799  53.6200437  43.1722654  26.7068470  55.4670851
  43.8445708  26.4985832  54.8183500  42.3452441  26.5090556  55.0276083
  57.4211916  33.4472520  54.9846184  57.6147806  34.3518331  55.2305459
  57.3212534  32.9879940  55.8184769  49.0748226  23.3330411  57.4836512
  48.4276141  24.0320361  57.3900988  49.8449242  23.7666555  57.8512760
  52.4827024  33.5979263  60.5587065  52.3312531  33.3689815  59.6417149
  52.4731704  34.5549865  60.5718410  49.2512361  31.1711176  55.5433331
  50.1804421  31.3222336  55.3702299  48.8303391  31.2595197  54.6881978
  48.0500693  35.1961840  53.3131869  47.9111778  34.8280625  54.1857807
  47.2615289  35.7109480  53.1415827  43.5750152  29.9811073  56.2273288
  43.4369950  29.2491312  56.8284827  44.4855075  29.8919973  55.9457476
  46.2032452  29.6931032  55.7156967  46.9132071  29.0524225  55.6743586
  46.1601760  29.9443927  56.6383148  54.1919231  36.6298386  58.6363547
  54.1331777  35.9457606  57.9694130  54.5938749  37.3717376  58.1844173
  44.9161386  26.6796250  57.5352607  44.3798743  26.2286989  58.1874203
  44.3278095  26.8142159  56.7923071  54.1936638  34.5937970  56.8677526
  53.3063417  34.2563891  56.9903925  54.7635189  33.8621001  57.1046292
  47.7237792  39.2539422  53.8338770  47.6507963  40.0594394  54.3458074
  47.2815185  39.4531388  53.0086791  50.1836475  39.1526256  55.9896928
  50.8964447  39.7873721  55.9172830  49.6926504  39.2490122  55.1736930
  45.2348389  36.9020700  56.8102499  45.9357848  37.5357182  56.9631893
  44.7643504  37.2435431  56.0498138  53.2643216  21.2675415  52.1355155
  52.3506296  21.4979642  52.3037362  53.6936318  21.3513859  52.9869188
  49.0837248  30.1985118  61.1221087  48.4077885  30.0979247  61.7923462
  49.9064882  30.0424332  61.5857084  47.8260031  41.5052045  55.3578702
  48.3778339  41.6683667  56.1227788  48.1666224  42.0956483  54.6858727
  42.8024524  23.8527195  55.9600587  42.8665850  24.7142026  55.5477985
  42.7391644  23.2401197  55.2272946  42.2776796  25.9250328  59.6073621
  42.9048835  25.5427405  60.2211146  41.4204715  25.7064530  59.9729314
  52.6770905  36.3313303  61.2127357  53.2210809  36.9443261  60.7182312
  52.0957750  36.8892881  61.7294370  53.0263326  37.2543041  53.9721935
  52.0793662  37.1348392  53.9000261  53.3746099  36.3665539  54.0548196
  45.3862900  23.1437180  57.7960177  45.9097301  23.3899477  58.5586486
  45.1675233  23.9757215  57.3763314  46.5915445  24.0850875  55.4809847
  46.2512265  23.2858688  55.8830527  45.8854451  24.3852586  54.9086680
  47.2431916  21.1700188  53.9337170  48.0657986  20.6960666  53.8116061
  47.4869980  21.9490671  54.4335856  59.2778589  31.1546406  48.2343551
  59.7209735  30.4053732  47.8362674  58.4005099  31.1456543  47.8517283
  47.9725842  39.0710527  57.3727357  48.2812968  38.8259674  58.2450056
  48.7701324  39.2757166  56.8846227  45.5144854  25.2468234  61.2687541
  45.5633009  26.1230357  60.8865311  46.0567368  24.7045627  60.6959184
  55.9999699  35.7909357  60.5488678  55.2095243  35.7733496  60.0093178
  55.7633054  36.3297651  61.3037715  53.4101337  28.6232751  59.1780713
  54.3111199  28.4839216  58.8864711  53.4849311  28.7887206  60.1178891
  47.7444142  25.9999606  58.0233900  46.8747451  26.2933172  57.7516488
  47.9803622  26.5840051  58.7441163  57.6215771  35.0598765  58.1063428
  57.3300579  35.4228745  58.9426889  57.0087902  34.3465773  57.9276760
  58.8211453  32.6251645  50.6265998  59.6558345  33.0641449  50.7903559
  58.9570582  32.1490298  49.8074244  50.4483176  22.2179223  55.5399320
  50.9665120  22.9540250  55.2145809  50.0938309  22.5243216  56.3746079
  50.6995770  18.6379506  51.0600217  50.9797524  17.9702695  51.6860643
  51.4846377  18.8308601  50.5474881  52.5919008  24.1452723  54.9931193
  51.9968940  24.4257736  54.2977681  52.3068705  24.6346624  55.7647934
  54.8597922  20.8155318  49.9268187  54.6622743  20.5070407  50.8111519
  55.4697627  21.5416957  50.0566117  62.8669256  31.3419266  53.0620128
  63.5972645  31.0804554  53.6227832  62.2576202  30.6047988  53.1022196
  60.9484553  29.4827129  53.6594579  60.2217717  29.3483094  53.0511071
  60.5331840  29.7903957  54.4651298  48.7714730  33.2017058  61.4241953
  49.6917739  33.3795657  61.6181999  48.7364313  32.2573104  61.2721652
  46.6404667  26.6851299  63.4567483  46.5401394  27.6345656  63.3879574
  46.4226209  26.3569538  62.5843553  53.9950375  22.8064750  47.1843383
  53.4149044  23.4649554  46.8021435  53.7286308  21.9842095  46.7730800
  46.5035937  30.1148438  62.2732544  46.0203019  30.9148798  62.4796433
  46.5896877  30.1256383  61.3199988  43.0208657  32.5754088  56.8771776
  43.8401546  33.0698167  56.9006613  43.2945465  31.6586057  56.8489343
  52.7775253  24.9664841  46.2399731  51.8901108  25.2514491  46.0219926
  53.1929242  24.8058604  45.3927008  56.1289789  24.9911362  49.9554070
  56.9050180  25.4807814  50.2278687  55.4037924  25.4169416  50.4125940
  56.5621083  26.2709109  47.2800141  56.3058017  25.8705744  48.1108349
  55.9373951  26.9852903  47.1550280  60.8733421  29.0105182  49.7871432
  60.3132979  29.0798371  50.5602994  60.2676924  28.8346166  49.0670929
  50.7996964  33.9773070  63.0756113  51.6688123  34.1513722  62.7142748
  50.3203715  34.7967487  62.9531843  44.9683144  41.0970171  54.7545547
  45.8710390  41.1293781  55.0712042  44.7420514  40.1670622  54.7691883
  50.6099301  17.7675044  47.5833806  49.8431697  17.2133530  47.7290488
  51.0210006  17.8396912  48.4447957  42.6141062  24.0559839  61.6738987
  43.4772524  23.6996644  61.8842312  42.0406473  23.7173734  62.3614391
  62.4589439  45.6861696  52.4801388  63.0967849  45.5668443  51.7764728
  62.3410282  46.6342540  52.5389340  59.2679146  45.6389124  52.4162913
  58.9297657  45.5230189  51.5283448  60.1368914  45.2380289  52.3963919
  59.7498929  46.7923976  58.3749118  59.7387569  46.3976774  57.5029622
  59.9119568  46.0590048  58.9682890  60.7065520  51.1595568  43.7174269
  60.0553500  51.7449648  43.3308282  61.5009883  51.6901763  43.7769306
  54.6321147  48.2484705  44.1161403  55.4052023  47.7013692  43.9774279
  54.9846546  49.1128954  44.3275864  56.4706190  49.5761087  57.3228302
  56.1796056  50.4806718  57.2074969  57.1063174  49.6177615  58.0372372
  57.3962397  46.9537936  53.9129662  57.9925969  46.7293958  53.1986625
  57.4537368  46.2122681  54.5155110  62.0130708  43.4113150  49.5554596
  62.7993797  42.9932573  49.2045013  62.2769412  44.3159242  49.7236244
  62.1840785  48.8486000  44.2543253  61.5486618  48.9220626  44.9664157
  61.8538192  49.4379599  43.5762332  67.4139135  43.3488383  50.4587575
  68.1464307  42.7787600  50.6925404  66.6578491  42.9609983  50.8994080
  56.6883714  46.3105477  43.9504228  56.5719972  45.6350381  44.6185312
  56.7985974  45.8237851  43.1336381  59.0315255  45.7715624  47.6550917
  58.6673462  45.2446245  48.3663838  59.8882371  45.3814093  47.4817402
  64.9364555  37.0609957  54.9182183  64.6047880  37.9305368  54.6943398
  64.3410169  36.7446241  55.5976214  61.4296075  49.2622503  54.3178096
  61.1296798  50.1647542  54.2093903  61.0847134  48.9954686  55.1699249
  64.8293219  41.7805043  51.9975533  63.9210096  41.7120452  51.7034294
  64.7780814  42.2576988  52.8257359  58.6509962  43.2563181  43.6358932
  58.5309588  43.7020232  44.4744413  57.9562551  43.6048499  43.0772470
  56.4116855  56.0266823  47.2849064  56.3340884  56.9774648  47.3637544
  55.8078498  55.6812696  47.9423990  58.9034084  43.1994689  59.9410430
  58.1267418  43.7588609  59.9313295  59.5424647  43.6851472  60.4625301
  66.6954865  39.9821481  53.7753407  66.0529245  40.2754015  53.1293202
  66.1909793  39.8674402  54.5806604  64.3495029  43.7284655  44.4639266
  65.2612885  43.9612041  44.2886964  63.8404676  44.3121699  43.9014345
  57.1580457  46.0080142  59.5028397  57.8995141  46.5465186  59.2263221
  56.4517442  46.6346431  59.6599949  62.6335796  48.1509283  58.1000559
  63.0419152  47.7091693  57.3555191  61.9113058  47.5761910  58.3534752
  58.9866866  43.0881889  55.4734116  59.8328062  43.5121303  55.6168765
  58.9265504  42.4315514  56.1672679  62.9564611  48.7110473  51.8552848
  62.3273473  48.8756187  51.1528916  62.5690273  49.1252083  52.6263812
  66.8353843  49.6464911  49.2097212  66.1504881  50.0263812  48.6594245
  66.9197692  50.2560238  49.9429159  62.1366312  40.7486258  57.1315290
  61.8927244  41.5028318  56.5949565  62.4126242  41.1271605  57.9662537
  64.0904774  47.2924870  55.8092555  64.3021670  47.9356630  55.1326936
  64.0434523  46.4587187  55.3414485  61.6931003  39.9042691  52.7129127
  60.8315482  40.2023944  53.0045865  61.7193438  40.1213090  51.7810160
  58.5092573  48.4484881  49.1202933  58.9730918  48.7272584  48.3307555
  58.2449371  47.5468326  48.9376024  55.4016654  47.9956363  52.0582696
  55.9718011  48.4243631  51.4200181  55.9924766  47.7138947  52.7566882
  57.4461459  44.5708034  45.9292498  58.1485502  45.0229077  46.3966424
  57.1142087  43.9291852  46.5572391  55.8941820  43.1619790  60.3043707
  55.2640481  43.8436071  60.5379104  55.7877908  43.0502872  59.3596846
  65.2050602  50.1696825  53.9814912  66.0268046  49.7677013  53.6997594
  65.2013005  50.0665060  54.9331028  58.9707206  49.7180869  56.1375623
  59.0351638  50.1801276  56.9733795  58.2618130  49.0878234  56.2657933
  49.4724496  43.0822077  53.6624622  49.7232534  43.9669087  53.9282198
  50.0084044  42.9026678  52.8899714  73.2956595  46.5135574  50.3299884
  72.5420304  45.9442972  50.1743888  73.4304137  46.4798238  51.2770519
  58.6855223  51.3848976  46.0054603  58.5500898  52.2300512  46.4339451
  59.2265036  51.5868254  45.2420537  55.1722563  37.4640556  62.6668959
  54.7789509  36.9106755  63.3416603  55.9888703  37.7751135  63.0575476
  53.9479506  52.0190171  48.6605282  54.1246134  52.9408135  48.4726265
  54.7436339  51.7048590  49.0899661  58.0890524  38.8798435  60.2589215
  58.8300237  39.4805588  60.1793678  58.3208447  38.1376073  59.7007258
  53.2331862  44.0654802  58.5367445  53.1185377  43.1640060  58.8374544
  52.3776380  44.3118499  58.1852261  60.3123700  52.0072543  60.1354945
  59.8687554  51.2208921  59.8175850  60.9740913  52.1951693  59.4698836
  55.0710821  53.5368344  54.6615624  55.6218246  53.4085408  53.8892618
  54.2322297  53.8363233  54.3110517  62.4104938  52.2875343  58.1636347
  62.3923413  53.1084224  57.6716616  63.3324858  52.1629418  58.3886488
  58.8677992  49.8019472  59.0059855  59.4006329  49.0407760  58.7759163
  58.3392073  49.5093124  59.7484010  62.0347687  34.9079538  54.5353497
  61.6911956  35.7981180  54.4592607  62.4026650  34.7181196  53.6723082
  61.9997970  44.8988149  43.0425932  61.4844593  45.6692754  43.2814319
  61.7275278  44.2253285  43.6658993  59.5845081  39.7437850  48.1011170
  58.7286677  39.3544700  47.9216809  59.9972033  39.8229811  47.2410956
  61.1144227  37.2784193  52.5002730  60.6109023  37.2414328  51.6870535
  61.4074834  38.1876936  52.5599387  57.3587113  37.3622923  51.5068912
  58.2240110  37.1665732  51.1474801  57.4264622  37.1333275  52.4338269
  66.9732244  47.6520504  44.9779105  66.1961687  47.3131663  44.5334267
  67.6523725  47.6573127  44.3034070  61.7884273  42.7715241  44.8685713
  61.4834409  43.0861390  45.7195856  62.7414715  42.8496661  44.9113046
  60.2330705  48.9305465  46.5178667  59.7052066  48.1958224  46.2051904
  59.7318208  49.7080141  46.2718635  65.2123551  47.1254485  51.6345713
  64.5547225  47.8153746  51.7225842  66.0163950  47.5150917  51.9779700
  64.0229010  45.4798858  49.6849655  64.5360891  46.1128850  50.1871365
  64.6730233  44.8800053  49.3193015  61.2851384  55.4583182  42.4410326
  60.6113083  55.7614879  43.0495284  61.6717206  56.2612262  42.0915783
  60.5009840  42.9548313  51.9307996  59.5832402  43.1763260  51.7729684
  60.9169984  43.0294624  51.0719703  61.2844888  44.3539729  47.0610676
  62.0316707  44.8661126  46.7517798  61.5536478  44.0323782  47.9215069
  59.5571538  46.8498270  44.0437630  58.6482758  46.5657303  44.1410100
  59.5866622  47.2697348  43.1840937  64.7890806  50.4604859  47.8128798
  64.3353133  49.6195769  47.8693988  64.1584773  51.0966258  48.1503578
  63.7323725  41.3896845  49.0429465  62.9946482  40.8774231  49.3739708
  63.9850499  40.9497227  48.2312742  63.2323745  52.2981356  48.7478616
  63.5246719  52.8586413  48.0290982  63.7422366  52.5909917  49.5031775
  63.8335353  34.1673097  49.6371234  64.1394230  33.3070461  49.3497150
  64.5587958  34.7590717  49.4370228  58.1056432  44.4626890  50.1447426
  58.1605042  43.5100727  50.0689902  57.2947634  44.6186329  50.6288724
  59.2547626  48.3907013  41.3825709  58.8167056  47.6742872  40.9231346
  59.9958067  48.6183128  40.8210800  56.0448792  43.0803950  47.9037804
  55.2316658  43.3798121  48.3102997  56.5407787  42.6859639  48.6212287
  58.1957370  53.0761707  49.8372069  58.1533549  53.3022553  48.9080601
  59.1120069  52.8425082  49.9857870  61.6423004  43.5445775  56.7352698
  61.9972392  43.7717248  57.5947164  62.2895135  43.8764151  56.1129954
  67.3720741  46.6664210  47.4402027  67.2338640  46.8565806  46.5123217
  67.0156960  47.4283593  47.8970078  55.5362867  40.6522306  53.5199039
  56.1762246  40.5111065  52.8222003  54.7040398  40.3656819  53.1437641
  67.3990121  48.7340737  52.4513299  67.8326627  48.6416027  53.2996353
  68.1121701  48.7098238  51.8133315  56.3123171  49.9524736  49.6334032
  57.1063770  49.4575056  49.4316607  55.6014863  49.4242599  49.2701737
  61.1318016  52.3342832  53.9846399  61.1855038  52.9033768  54.7524115
  60.2632797  52.5044717  53.6200437  54.0116409  42.0360388  55.4670851
  54.6839462  41.8277750  54.8183500  53.1846195  41.8382474  55.0276083
  68.2605670  48.7764438  54.9846184  68.4541560  49.6810249  55.2305459
  68.1606288  48.3171857  55.8184769  59.9141981  38.6622329  57.4836512
  59.2669896  39.3612278  57.3900988  60.6842996  39.0958473  57.8512760
  63.3220779  48.9271181  60.5587065  63.1706285  48.6981733  59.6417149
  63.3125458  49.8841782  60.5718410  60.0906115  46.5003094  55.5433331
  61.0198175  46.6514253  55.3702299  59.6697145  46.5887114  54.6881978
  58.8894447  50.5253758  53.3131869  58.7505533  50.1572542  54.1857807
  58.1009043  51.0401397  53.1415827  59.4842599  55.6262854  44.6557405
  59.6594355  55.1550898  45.4703028  58.7975387  56.2528621  44.8838666
  60.4399662  49.9035361  50.7020707  60.1049495  49.8636131  51.5978357
  59.9403608  49.2380077  50.2291117  54.4143906  45.3102991  56.2273288
  54.2763704  44.5783230  56.8284827  55.3248830  45.2211891  55.9457476
  63.3758854  47.2491395  40.9757766  62.7588024  46.5238223  40.8790819
  62.9075342  48.0100755  40.6324841  57.0426207  45.0222950  55.7156967
  57.7525825  44.3816142  55.6743586  56.9995515  45.2735845  56.6383148
  65.0312985  51.9590303  58.6363547  64.9725532  51.2749524  57.9694130
  65.4332504  52.7009293  58.1844173  55.7555141  42.0088168  57.5352607
  55.2192498  41.5578906  58.1874203  55.1671849  42.1434077  56.7923071
  54.0503684  58.7752217  51.4297266  54.2900283  59.4070741  52.1076284
  53.2072881  58.4240257  51.7162625  65.0330393  49.9229887  56.8677526
  64.1457172  49.5855809  56.9903925  65.6028944  49.1912919  57.1046292
  51.4894262  41.1444176  54.6205601  51.4052451  40.5369845  53.8856011
  50.6676968  41.6353194  54.6215098  58.5631546  54.5831340  53.8338770
  58.4901718  55.3886311  54.3458074  58.1208939  54.7823306  53.0086791
  58.3521326  53.8203110  47.3441591  57.5688848  54.3624790  47.4379816
  59.0514071  54.3377089  47.7435832  61.6617976  39.6297739  49.9875797
  62.1586675  38.8767702  49.6676867  60.8904957  39.6662056  49.4219006
  69.5147733  45.3338105  51.6294088  69.5037610  46.2162820  51.2588021
  68.6465113  44.9809656  51.4348625  61.0230230  54.4818174  55.9896928
  61.7358202  55.1165639  55.9172830  60.5320258  54.5782040  55.1736930
  62.7447757  48.3869426  47.5614220  61.8104035  48.5070889  47.3918924
  62.9224425  47.4841893  47.2974230  58.2452945  41.7715122  49.7147481
  57.8750732  41.2186163  50.4028387  58.7412037  41.1673256  49.1622481
  66.1320308  44.2286746  48.0964254  66.5980760  45.0614737  48.0224557
  66.5827808  43.7631727  48.8009513  56.0742143  52.2312617  56.8102499
  56.7751603  52.8649100  56.9631893  55.6037258  52.5727349  56.0498138
  64.1996539  50.5730567  45.0950406  64.4756383  50.4587162  46.0044280
  63.3301038  50.1748052  45.0562579  64.1036971  36.5967333  52.1355155
  63.1900050  36.8271560  52.3037362  64.5330072  36.6805777  52.9869188
  63.8743429  44.7857225  54.6355049  63.2214879  45.0333132  53.9807502
  64.2523809  43.9721363  54.3017527  60.8350603  54.8216918  48.7383220
  61.0172998  54.0038574  49.2010972  61.6583589  55.0384610  48.3008110
  61.1692769  53.7485103  45.9998268  61.6980535  53.2377558  45.3868430
  61.4320988  53.4327633  46.8643801  59.9231002  45.5277036  61.1221087
  59.2471639  45.4271165  61.7923462  60.7458636  45.3716249  61.5857084
  51.6709861  51.7648972  53.7433602  52.2563298  51.0192660  53.8761506
  51.4734700  52.0752929  54.6270266  54.5248516  54.8000220  48.7596044
  53.8558892  55.2846347  48.2760084  54.3861386  55.0469440  49.6739423
  46.2627516  44.3354572  52.4638045  46.3011616  43.8018163  53.2575163
  45.7567809  43.8089778  51.8449022  58.6653785  56.8343963  55.3578702
  59.2172093  56.9975585  56.1227788  59.0059979  57.4248401  54.6858727
  53.6418278  39.1819113  55.9600587  53.7059605  40.0433944  55.5477985
  53.5785399  38.5693115  55.2272946  53.1170551  41.2542245  59.6073621
  53.7442590  40.8719323  60.2211146  52.2598470  41.0356447  59.9729314
  63.5164659  51.6605221  61.2127357  64.0604563  52.2735179  60.7182312
  62.9351504  52.2184799  61.7294370  61.8022172  54.7825939  52.3442385
  61.6773312  53.9815679  51.8353330  62.4601263  55.2772132  51.8556355
  63.8657081  52.5834959  53.9721935  62.9187416  52.4640310  53.9000261
  64.2139854  51.6957457  54.0548196  56.2256654  38.4729098  57.7960177
  56.7491056  38.7191394  58.5586486  56.0068987  39.3049132  57.3763314
  60.8703514  52.3787675  50.1726287  60.7228476  51.4504382  50.3533857
  61.6957008  52.4007766  49.6883362  64.4737636  53.2016234  51.2591160
  65.3984183  52.9959095  51.1215611  64.3052939  52.9532635  52.1680501
  57.4309199  39.4142793  55.4809847  57.0906020  38.6150606  55.8830527
  56.7248205  39.7144504  54.9086680  58.0825671  36.4992105  53.9337170
  58.9051740  36.0252583  53.8116061  58.3263735  37.2782589  54.4335856
  60.8665028  40.2325513  45.1658404  61.0828643  41.1150150  44.8647232
  60.3859095  39.8411726  44.4364046  55.6064250  43.1911226  51.7429149
  55.4608830  43.5051529  52.6353430  55.1289453  43.8096126  51.1900047
  57.4660633  40.1813774  51.7910038  57.4522201  39.2854867  51.4542336
  58.1833061  40.1884438  52.4248324  59.3186763  40.6151114  53.8363166
  59.0604541  41.5368185  53.8347496  58.7871804  40.2181549  54.5263630
  64.2632952  53.7201901  46.6153251  64.4369830  53.1548324  45.8627104
  64.7561843  54.5202796  46.4332741  50.0809912  45.7316570  54.6816810
  49.5363380  46.5076378  54.8137084  50.9589262  46.0787375  54.5235931
  59.7388719  36.7483065  50.1964328  59.7610416  36.8122398  49.2416308
  60.1556778  35.9087573  50.3904834  70.1172343  46.4838324  48.2343551
  70.5603489  45.7345649  47.8362674  69.2398854  46.4748460  47.8517283
  65.2508125  53.0368666  43.7150149  65.9459029  53.6575358  43.9337464
  65.5931275  52.1864017  43.9902527  50.8675934  44.8586467  57.5746967
  50.1257670  45.0069102  58.1611597  50.5468678  45.1194732  56.7113716
  67.1499548  50.4868371  45.2437480  67.6750872  50.8255644  44.5186800
  67.0621900  49.5515386  45.0600615  58.8119596  54.4002445  57.3727357
  59.1206723  54.1551592  58.2450056  59.6095078  54.6049083  56.8846227
  58.8340208  56.5540354  49.6032733  58.3945199  56.0616733  50.2965590
  59.5848325  56.0113322  49.3624809  51.3132547  52.7451895  49.6057361
  52.1390567  52.4455667  49.2256005  50.9626599  51.9759518  50.0547150
  56.2814081  52.0978363  51.6755035  55.6594090  51.4349068  51.3757263
  56.9518947  52.1239495  50.9928683  56.3538608  40.5760151  61.2687541
  56.4026764  41.4522274  60.8865311  56.8961122  40.0337545  60.6959184
  66.8393454  51.1201275  60.5488678  66.0488997  51.1025414  60.0093178
  66.6026808  51.6589568  61.3037715  66.9591329  47.9693741  57.8621407
  67.0089334  47.8043749  58.8036930  66.8505252  47.1021000  57.4719287
  55.8427587  50.6482287  45.1513496  55.9915708  51.3317751  44.4980168
  56.6494031  50.6287377  45.6662951  64.2495091  43.9524669  59.1780713
  65.1504954  43.8131134  58.8864711  64.3243066  44.1179124  60.1178891
  58.5837897  41.3291524  58.0233900  57.7141206  41.6225090  57.7516488
  58.8197377  41.9131969  58.7441163  68.4609526  50.3890683  58.1063428
  68.1694334  50.7520663  58.9426889  67.8481657  49.6757691  57.9276760
  69.6605208  47.9543562  50.6265998  70.4952099  48.3933366  50.7903559
  69.7964337  47.4782216  49.8074244  66.7096714  45.5123297  56.5743486
  67.1850835  45.7050944  55.7662338  65.7862279  45.5682483  56.3286870
  61.2876930  37.5471141  55.5399320  61.8058874  38.2832168  55.2145809
  60.9332063  37.8535134  56.3746079  61.5389525  33.9671423  51.0600217
  61.8191278  33.2994612  51.6860643  62.3240131  34.1600519  50.5474881
  59.3422993  53.1430417  42.6225243  58.7696960  53.7620604  42.1695715
  59.9155787  53.6929779  43.1565165  65.4098383  42.3889057  54.8071792
  66.3615806  42.4887155  54.8284016  65.2401833  41.5967326  55.3169876
  63.4312762  39.4744641  54.9931193  62.8362694  39.7549653  54.2977681
  63.1462459  39.9638541  55.7647934  62.5620253  53.4267567  43.7533825
  63.4950926  53.3613129  43.9566701  62.4743466  54.2623834  43.2948358
  65.1908269  52.7433438  40.7137773  65.1121901  52.4093301  41.6073531
  66.0117936  53.2355206  40.7129245  67.8886461  45.6095177  53.9214091
  67.8562781  44.6711178  54.1073775  68.4987084  45.6879214  53.1879916
  68.0380949  42.4006220  53.9672375  67.5219998  41.6164677  53.7802304
  68.9220898  42.0724937  54.1318894  65.6991676  36.1447236  49.9268187
  65.5016497  35.8362324  50.8111519  66.3091382  36.8708875  50.0566117
  73.7063011  46.6711184  53.0620128  74.4366399  46.4096472  53.6227832
  73.0969956  45.9339906  53.1022196  71.7878308  44.8119046  53.6594579
  71.0611471  44.6775011  53.0511071  71.3725595  45.1195875  54.4651298
  59.6108484  48.5308976  61.4241953  60.5311494  48.7087575  61.6181999
  59.5758067  47.5865021  61.2721652  52.6070557  46.4410011  54.0664734
  52.8256566  47.3727119  54.0852767  53.0196330  46.0817985  54.8519538
  59.5274774  36.9478096  46.0540422  58.7175503  36.6025181  46.4295668
  60.2159191  36.6385640  46.6428034  61.4565323  36.0256143  47.6764719
  62.0096361  36.4451596  48.3354742  61.6935409  35.0991891  47.7187675
  57.4798422  42.0143217  63.4567483  57.3795149  42.9637574  63.3879574
  57.2619964  41.6861455  62.5843553  48.6978909  47.3450481  52.3188349
  48.0042380  46.9304434  51.8058303  49.4451900  47.3871018  51.7221768
  64.8344130  38.1356668  47.1843383  64.2542799  38.7941472  46.8021435
  64.5680062  37.3134013  46.7730800  63.2847696  37.5361726  49.3864703
  63.7847475  37.6478260  48.5779022  63.9283304  37.2322779  50.0265512
  57.3429692  45.4440355  62.2732544  56.8596774  46.2440716  62.4796433
  57.4290631  45.4548300  61.3199988  53.2703029  49.3344890  54.3100978
  54.2246283  49.3028832  54.2430910  53.0715553  48.8735514  55.1251204
  53.8602412  47.9046006  56.8771776  54.6795301  48.3990085  56.9006613
  54.1339219  46.9877974  56.8489343  63.6169008  40.2956758  46.2399731
  62.7294863  40.5806409  46.0219926  64.0322997  40.1350522  45.3927008
  66.9683544  40.3203279  49.9554070  67.7443934  40.8099732  50.2278687
  66.2431678  40.7461334  50.4125940  69.4056103  41.0330899  51.0128011
  70.0000593  40.7926635  50.3021319  69.4782686  40.3138029  51.6401547
  51.6253258  54.8764510  51.3271176  51.4907726  54.1164910  50.7609174
  51.2085321  55.6005409  50.8599965  62.7612221  50.0601433  40.3347751
  63.4648071  50.2651436  40.9505407  62.0374870  50.6278195  40.5996835
  63.5910032  45.8111294  46.4550021  63.5345233  46.2679846  45.6157654
  64.1438374  45.0501979  46.2772864  67.4014837  41.6001026  47.2800141
  67.1451772  41.1997662  48.1108349  66.7767705  42.3144820  47.1550280
  71.7127175  44.3397099  49.7871432  71.1526733  44.4090289  50.5602994
  71.1070679  44.1638084  49.0670929  54.7822384  55.7733827  51.5389619
  54.6654768  56.7179259  51.4368309  53.9614830  55.4707388  51.9275418
  64.6698919  50.4983962  42.3846211  65.5044523  50.0665161  42.2023686
  64.5083262  50.3265976  43.3123106  64.3244811  47.0016076  43.7502551
  64.2693615  46.8360347  42.8090995  63.6990866  47.7092109  43.9064740
  49.1137326  42.2384140  57.5763973  49.7596189  41.7283094  58.0651198
  48.9054477  42.9752822  58.1507398  61.6390718  49.3064987  63.0756113
  62.5081878  49.4805640  62.7142748  61.1597470  50.1259404  62.9531843
  55.8076898  56.4262088  54.7545547  56.7104145  56.4585699  55.0712042
  55.5814268  55.4962539  54.7691883  57.5630500  55.1793075  51.4155626
  56.6126131  55.1794937  51.3019998  57.8662986  54.4325810  50.8991660
  61.4493056  33.0966961  47.5833806  60.6825452  32.5425448  47.7290488
  61.8603761  33.1688830  48.4447957  53.4534817  39.3851757  61.6738987
  54.3166278  39.0288562  61.8842312  52.8800227  39.0465652  62.3614391
  73.2983194  61.0153613  52.4801388  73.9361604  60.8960361  51.7764728
  73.1804037  61.9634457  52.5389340  70.1072900  60.9681042  52.4162913
  69.7691412  60.8522106  51.5283448  70.9762668  60.5672207  52.3963919
  65.9659716  62.8216518  48.4059804  65.4024581  62.7306455  47.6376091
  65.8512111  62.0016422  48.8862296  63.5124148  64.3167710  51.2444024
  64.3045440  63.9758534  50.8290323  63.7520798  64.4262685  52.1646177
  65.4714902  63.5776623  44.1161403  66.2445778  63.0305610  43.9774279
  65.8240300  64.4420872  44.3275864  68.2356151  62.2829854  53.9129662
  68.8319723  62.0585876  53.1986625  68.2931123  61.5414599  54.5155110
  67.8081179  59.7369289  41.7479853  68.0606700  59.2150810  40.9863316
  66.8705739  59.5735434  41.8506536  72.8524462  58.7405067  49.5554596
  73.6387551  58.3224490  49.2045013  73.1163167  59.6451159  49.7236244
  73.0234540  64.1777918  44.2543253  72.3880373  64.2512544  44.9664157
  72.6931946  64.7671516  43.5762332  67.5277468  61.6397395  43.9504228
  67.4113726  60.9642298  44.6185312  67.6379728  61.1529769  43.1336381
  69.8709009  61.1007542  47.6550917  69.5067216  60.5738163  48.3663838
  70.7276125  60.7106011  47.4817402  69.5114496  56.1297442  42.6512266
  69.6788898  56.9977678  43.0182737  69.3211665  56.2924723  41.7273555
  65.7202311  61.0428217  50.3514800  64.7952807  60.9104432  50.5592492
  65.9686724  61.8222437  50.8484743  69.4903717  58.5855099  43.6358932
  69.3703342  59.0312150  44.4744413  68.7956305  58.9340417  43.0772470
  63.0811122  60.6861491  51.1858589  63.2103503  60.9395970  52.0998001
  62.4008573  61.2789199  50.8663244  69.8260621  58.4173807  55.4734116
  70.6721816  58.8413221  55.6168765  69.7659258  57.7607431  56.1672679
  73.7958365  64.0402391  51.8552848  73.1667228  64.2048105  51.1528916
  73.4084028  64.4544000  52.6263812  72.9760066  56.0778175  57.1315290
  72.7320998  56.8320236  56.5949565  73.2519997  56.4563523  57.9662537
  72.5324758  55.2334608  52.7129127  71.6709237  55.5315862  53.0045865
  72.5587193  55.4505007  51.7810160  69.3486327  63.7776799  49.1202933
  69.8124673  64.0564502  48.3307555  69.0843125  62.8760243  48.9376024
  66.2410408  63.3248280  52.0582696  66.8111765  63.7535549  51.4200181
  66.8318520  63.0430865  52.7566882  68.2855213  59.8999951  45.9292498
  68.9879257  60.3520995  46.3966424  67.9535842  59.2583770  46.5572391
  62.0280547  58.1583504  51.2309632  61.2379601  58.4141032  50.7549742
  62.5191795  58.9731842  51.3361672  63.9795293  58.5228083  48.1893108
  63.1826456  58.6346777  48.7076604  63.7520885  58.8614735  47.3233999
  60.3118250  58.4113994  53.6624622  60.5626289  59.2961004  53.9282198
  60.8477799  58.2318596  52.8899714  69.5248978  66.7140894  46.0054603
  69.3894653  67.5592430  46.4339451  70.0658790  66.9160172  45.2420537
  66.0116318  52.7932474  62.6668959  65.6183263  52.2398672  63.3416603
  66.8282458  53.1043052  63.0575476  62.9778375  64.2316332  46.5782528
  63.4902896  65.0259582  46.7288093  63.6301088  63.5342622  46.5116130
  64.7873260  67.3482088  48.6605282  64.9639888  68.2700053  48.4726265
  65.5830094  67.0340507  49.0899661  68.9284279  54.2090353  60.2589215
  69.6693992  54.8097506  60.1793678  69.1602201  53.4667991  59.7007258
  64.0725617  59.3946720  58.5367445  63.9579132  58.4931977  58.8374544
  63.2170134  59.6410417  58.1852261  72.8741442  50.2371456  54.5353497
  72.5305711  51.1273097  54.4592607  73.2420404  50.0473113  53.6723082
  60.9427292  62.5604986  47.3542099  61.7802514  62.9701995  47.1375807
  61.1205560  61.6204428  47.3242293  72.8391724  60.2280067  43.0425932
  72.3238348  60.9984672  43.2814319  72.5669033  59.5545203  43.6658993
  70.4238835  55.0729768  48.1011170  69.5680432  54.6836618  47.9216809
  70.8365787  55.1521728  47.2410956  71.9537982  52.6076111  52.5002730
  71.4502778  52.5706246  51.6870535  72.2468589  53.5168854  52.5599387
  68.1980868  52.6914841  51.5068912  69.0633865  52.4957649  51.1474801
  68.2658377  52.4625192  52.4338269  72.6278027  58.1007159  44.8685713
  72.3228163  58.4153308  45.7195856  73.5808470  58.1788579  44.9113046
  71.0724459  64.2597382  46.5178667  70.5445821  63.5250142  46.2051904
  70.5711962  65.0372059  46.2718635  65.8043187  54.9217049  48.8785279
  66.3786939  54.6992230  48.1458472  66.3914169  54.9905743  49.6313880
  66.1312774  56.9521510  42.8981164  65.2950086  57.2896196  43.2190439
  65.9917544  56.8170489  41.9608301  68.1065855  51.7958297  47.6060348
  67.4530267  51.4807315  46.9816963  68.0646329  51.1734038  48.3320171
  69.2177059  62.0777593  39.5213640  68.3104121  61.8466846  39.7204789
  69.7148091  61.2815212  39.7087622  71.3403595  58.2840231  51.9307996
  70.4226156  58.5055178  51.7729684  71.7563739  58.3586541  51.0719703
  72.1238643  59.6831647  47.0610676  72.8710462  60.1953044  46.7517798
  72.3930232  59.3615699  47.9215069  70.3965293  62.1790187  44.0437630
  69.4876512  61.8949220  44.1410100  70.4260377  62.5989266  43.1840937
  74.5717480  56.7188763  49.0429465  73.8340237  56.2066149  49.3739708
  74.8244253  56.2789145  48.2312742  60.9653463  59.8995702  48.0252832
  60.7677863  59.3065062  47.3003899  60.4100127  59.5947912  48.7428771
  68.9450187  59.7918808  50.1447426  68.9998797  58.8392644  50.0689902
  68.1341389  59.9478247  50.6288724  70.0941381  63.7198931  41.3825709
  69.6560811  63.0034790  40.9231346  70.8351822  63.9475046  40.8210800
  66.8842547  58.4095868  47.9037804  66.0710412  58.7090038  48.3102997
  67.3801541  58.0151557  48.6212287  69.0351125  68.4053625  49.8372069
  68.9927304  68.6314471  48.9080601  69.9513824  68.1716999  49.9857870
  66.3756622  55.9814223  53.5199039  67.0156001  55.8402982  52.8222003
  65.5434152  55.6948737  53.1437641  67.1516926  65.2816654  49.6334032
  67.9457524  64.7866974  49.4316607  66.4408618  64.7534517  49.2701737
  63.4599689  59.4259735  45.7093784  62.5297277  59.3644191  45.9263747
  63.5557161  58.9035688  44.9130426  63.3785238  55.9514548  48.2972026
  63.6392055  56.8659882  48.1881187  64.2002410  55.4838991  48.4468639
  64.8510163  57.3652305  55.4670851  65.5233217  57.1569668  54.8183500
  64.0239950  57.1674391  55.0276083  70.7535735  53.9914246  57.4836512
  70.1063650  54.6904196  57.3900988  71.5236751  54.4250390  57.8512760
  70.9299870  61.8295011  55.5433331  71.8591930  61.9806171  55.3702299
  70.5090900  61.9179032  54.6881978  69.7288202  65.8545676  53.3131869
  69.5899287  65.4864460  54.1857807  68.9402798  66.3693315  53.1415827
  71.2793417  65.2327278  50.7020707  70.9443249  65.1928048  51.5978357
  70.7797362  64.5671994  50.2291117  65.2537661  60.6394908  56.2273288
  65.1157459  59.9075147  56.8284827  66.1642584  60.5503809  55.9457476
  74.2152608  62.5783313  40.9757766  73.5981779  61.8530141  40.8790819
  73.7469097  63.3392673  40.6324841  67.8819961  60.3514868  55.7156967
  68.5919580  59.7108060  55.6743586  67.8389269  60.6027763  56.6383148
  66.5948895  57.3380086  57.5352607  66.0586252  56.8870824  58.1874203
  66.0065604  57.4725994  56.7923071  66.0051154  56.7968737  40.0979071
  65.1280621  56.6757538  39.7341317  66.4808907  56.0054815  39.8457959
  57.5253294  61.5845897  50.1920578  58.2124334  61.2707627  49.6041593
  57.3701423  62.4887261  49.9187829  62.3288017  56.4736093  54.6205601
  62.2446205  55.8661763  53.8856011  61.5070723  56.9645112  54.6215098
  72.5011730  54.9589657  49.9875797  72.9980430  54.2059619  49.6676867
  71.7298712  54.9953974  49.4219006  73.5841511  63.7161344  47.5614220
  72.6497790  63.8362807  47.3918924  73.7618180  62.8133811  47.2974230
  69.0846699  57.1007040  49.7147481  68.7144487  56.5478080  50.4028387
  69.5805792  56.4965173  49.1622481  74.7137184  60.1149142  54.6355049
  74.0608634  60.3625050  53.9807502  75.0917564  59.3013281  54.3017527
  62.5103616  67.0940890  53.7433602  63.0957053  66.3484578  53.8761506
  62.3128454  67.4044847  54.6270266  65.3642271  70.1292137  48.7596044
  64.6952646  70.6138265  48.2760084  65.2255141  70.3761358  49.6739423
  57.1021270  59.6646490  52.4638045  57.1405370  59.1310081  53.2575163
  56.5961563  59.1381696  51.8449022  64.4812033  54.5111031  55.9600587
  64.5453359  55.3725862  55.5477985  64.4179153  53.8985032  55.2272946
  63.9564305  56.5834163  59.6073621  64.5836344  56.2011240  60.2211146
  63.0992224  56.3648365  59.9729314  60.7329848  58.3910592  45.5391976
  61.0283289  57.4821271  45.4859030  59.8317884  58.3698332  45.2172979
  64.2624095  56.4666589  51.5219525  63.5410681  57.0802557  51.3826998
  65.0517351  57.0024354  51.4436171  67.0650409  53.8021015  57.7960177
  67.5884810  54.0483312  58.5586486  66.8462742  54.6341050  57.3763314
  62.4617690  56.0724690  45.6631301  62.1330396  55.1922069  45.4806407
  62.8157060  56.0172359  46.5507691  65.5759513  56.3597660  46.0306779
  65.9155585  56.8883581  45.3085387  66.0231633  56.6978066  46.8065346
  68.2702954  54.7434710  55.4809847  67.9299774  53.9442524  55.8830527
  67.5641960  55.0436421  54.9086680  68.9219425  51.8284023  53.9337170
  69.7445495  51.3544501  53.8116061  69.1657489  52.6074507  54.4335856
  67.5627660  54.8572281  44.2300072  68.2836022  55.2353534  43.7263789
  66.9392964  55.5761158  44.3335050  71.7058783  55.5617430  45.1658404
  71.9222397  56.4442068  44.8647232  71.2252850  55.1703644  44.4364046
  66.4458004  58.5203144  51.7429149  66.3002585  58.8343447  52.6353430
  65.9683208  59.1388044  51.1900047  68.3054387  55.5105692  51.7910038
  68.2915956  54.6146785  51.4542336  69.0226815  55.5176355  52.4248324
  70.1580518  55.9443032  53.8363166  69.8998296  56.8660102  53.8347496
  69.6265558  55.5473466  54.5263630  60.9203666  61.0608488  54.6816810
  60.3757134  61.8368296  54.8137084  61.7983016  61.4079292  54.5235931
  67.7091283  54.3920072  47.0597608  67.8307194  53.4636718  47.2588496
  67.4193325  54.4058758  46.1475924  70.5782473  52.0774982  50.1964328
  70.6004170  52.1414315  49.2416308  70.9950532  51.2379491  50.3904834
  61.7069688  60.1878384  57.5746967  60.9651424  60.3361020  58.1611597
  61.3862433  60.4486650  56.7113716  62.1526302  68.0743813  49.6057361
  62.9784322  67.7747585  49.2256005  61.8020354  67.3051435  50.0547150
  67.1207835  67.4270281  51.6755035  66.4987844  66.7640986  51.3757263
  67.7912702  67.4531413  50.9928683  60.3534907  65.9930139  50.5646295
  59.5166815  65.5652314  50.3830296  60.3258552  66.1862583  51.5017086
  67.1932363  55.9052069  61.2687541  67.2420518  56.7814192  60.8865311
  67.7354877  55.3629462  60.6959184  66.6821342  65.9774204  45.1513496
  66.8309462  66.6609669  44.4980168  67.4887785  65.9579295  45.6662951
  69.4231651  56.6583442  58.0233900  68.5534960  56.9517008  57.7516488
  69.6591131  57.2423887  58.7441163  64.4373975  62.0039382  46.1574565
  64.1920017  61.1001712  46.3554775  64.6069890  62.0056533  45.2154043
  72.1270685  52.8763058  55.5399320  72.6452629  53.6124085  55.2145809
  71.7725818  53.1827052  56.3746079  63.7069623  57.7367740  43.6560726
  63.0138867  57.8112095  43.0000762  63.4621374  56.9728083  44.1782243
  72.3783279  49.2963341  51.0600217  72.6585033  48.6286530  51.6860643
  73.1633886  49.4892437  50.5474881  74.2706517  54.8036558  54.9931193
  73.6756449  55.0841571  54.2977681  73.9856214  55.2930459  55.7647934
  70.5663546  59.8083148  39.9641296  71.5122651  59.6789356  40.0329714
  70.1877791  59.0697810  40.4410724  68.7506463  57.7333124  39.8996181
  67.8437919  57.4366237  39.9758894  69.0282444  57.4362942  39.0330467
  59.6684404  59.0539487  50.3495227  59.3487188  58.2004796  50.0569601
  59.1217832  59.2688066  51.1053194  63.4464311  61.7701928  54.0664734
  63.6650321  62.7019036  54.0852767  63.8590085  61.4109903  54.8519538
  70.3668529  52.2770014  46.0540422  69.5569257  51.9317099  46.4295668
  71.0552946  51.9677558  46.6428034  72.2959077  51.3548061  47.6764719
  72.8490116  51.7743514  48.3354742  72.5329164  50.4283809  47.7187675
  67.5205248  54.5920059  40.0408160  68.3824412  54.9174958  40.3003977
  67.7055592  53.8051555  39.5281226  59.5372664  62.6742399  52.3188349
  58.8436135  62.2596352  51.8058303  60.2845655  62.7162935  51.7221768
  74.1241451  52.8653643  49.3864703  74.6241229  52.9770178  48.5779022
  74.7677059  52.5614696  50.0265512  61.4509406  62.6060653  50.1954364
  61.4280094  62.7048340  49.2436247  61.7610043  63.4525804  50.5171530
  64.1096784  64.6636808  54.3100978  65.0640038  64.6320750  54.2430910
  63.9109308  64.2027432  55.1251204  64.6996166  63.2337924  56.8771776
  65.5189055  63.7282002  56.9006613  64.9732974  62.3169892  56.8489343
  74.4562762  55.6248676  46.2399731  73.5688617  55.9098327  46.0219926
  74.8716751  55.4642440  45.3927008  62.4647013  70.2056427  51.3271176
  62.3301481  69.4456828  50.7609174  62.0479075  70.9297327  50.8599965
  74.4303786  61.1403212  46.4550021  74.3738987  61.5971763  45.6157654
  74.9832128  60.3793897  46.2772864  75.1638565  62.3307993  43.7502551
  75.1087369  62.1652265  42.8090995  74.5384621  63.0384026  43.9064740
  59.9531080  57.5676058  57.5763973  60.5989944  57.0575012  58.0651198
  59.7448231  58.3044739  58.1507398  68.4734691  51.8316102  43.3287869
  68.4613361  52.7757942  43.4856140  69.3658113  51.6486248  43.0347330
  72.2886810  48.4258879  47.5833806  71.5219206  47.8717366  47.7290488
  72.6997515  48.4980748  48.4447957  64.2928571  54.7143675  61.6738987
  65.1560033  54.3580480  61.8842312  63.7193982  54.3757570  62.3614391
  34.7329347   2.3745110  34.0094370  34.6553377   3.3252936  34.0882851
  34.1290990   2.0290983  34.6669297  32.2691998  -1.6331542  35.3850588
  32.4458626  -0.7113578  35.1971572  33.0648831  -1.9473123  35.8144968
  33.3923313  -0.1153368  41.3860931  33.9430738  -0.2436305  40.6137924
  32.5534789   0.1841521  41.0355823  39.6063876   1.8061469  29.1655633
  38.9325575   2.1093166  29.7740591  39.9929698   2.6090550  28.8161090
  36.5169863  -0.5760006  36.5617376  36.4746041  -0.3499159  35.6325908
  37.4332561  -0.8096631  36.7103177  37.8055091   1.9741142  31.3802712
  37.9806847   1.5029185  32.1948335  37.1187879   2.6006908  31.6083973
  32.3716177   5.1230504  38.1542572  32.6112775   5.7549029  38.8321591
  31.5285373   4.7718545  38.4407931  36.8844038   0.9309627  40.5584076
  36.8114210   1.7364598  41.0703381  36.4421432   1.1301593  39.7332098
  36.6733818   0.1681397  34.0686898  35.8901340   0.7103077  34.1625122
  37.3726563   0.6855377  34.4681139  39.3442722   0.8296461  42.7142235
  40.0570694   1.4643926  42.6418136  38.8532751   0.9260327  41.8982237
  34.3954635  -1.4209096  43.5347806  35.0964095  -0.7872613  43.6877200
  33.9249750  -1.0794364  42.7743445  39.1563095   1.1695205  35.4628526
  39.3385490   0.3516861  35.9256279  39.9796081   1.3862897  35.0253416
  39.4905261   0.0963390  32.7243575  40.0193027  -0.4144155  32.1113737
  39.7533480  -0.2194080  33.5889108  29.9922354  -1.8872741  40.4678908
  30.5775790  -2.6329053  40.6006813  29.7947192  -1.5768784  41.3515572
  32.8461009   1.1478507  35.4841351  32.1771384   1.6324635  35.0005391
  32.7073878   1.3947727  36.3984729  36.9866277   3.1822250  42.0824009
  37.5384585   3.3453872  42.8473094  37.3272471   3.7726688  41.4104034
  40.1234665   1.1304226  39.0687691  39.9985804   0.3293966  38.5598637
  40.7813756   1.6250419  38.5801661  37.1332089   0.7480732  44.0972663
  37.4419215   0.5029879  44.9695363  37.9307571   0.9527370  43.6091534
  37.1552701   2.9018642  36.3278040  36.7157691   2.4095020  37.0210897
  37.9060818   2.3591609  36.0870115  29.6345040  -0.9069818  36.3302668
  30.4603060  -1.2066046  35.9501312  29.2839092  -1.6762195  36.7792457
  34.6026573  -1.5543349  38.4000342  33.9806582  -2.2172644  38.1002570
  35.2731440  -1.5282217  37.7173989  27.8353645  -2.9883491  37.2891602
  26.9985553  -3.4161317  37.1075603  27.8077290  -2.7951048  38.2262393
  37.6635485  -0.5091296  29.3470550  37.0909452   0.1098892  28.8941022
  38.2368279   0.0408066  29.8810472  29.9465751   1.2242797  38.0516483
  29.8120218   0.4643198  37.4854481  29.5297813   1.9483697  37.5845271
  33.1034876   2.1212114  38.2634925  32.9867261   3.0657546  38.1613615
  32.2827323   1.8185675  38.6520724  34.1289391   2.7740376  41.4790854
  35.0316637   2.8063986  41.7957349  33.9026761   1.8440827  41.4937189
  35.8842993   1.5271362  38.1400932  34.9338624   1.5273224  38.0265305
  36.1875479   0.7804097  37.6236967  51.6195686   7.3631901  39.2046695
  52.2574096   7.2438648  38.5010035  51.5016529   8.3112745  39.2634647
  48.4285392   7.3159329  39.1408219  48.0903904   7.2000393  38.2528754
  49.2975161   6.9150494  39.1209225  44.2872208   9.1694805  35.1305110
  43.7237073   9.0784742  34.3621398  44.1724603   8.3494710  35.6107603
  48.9105175   8.4694181  45.0994425  48.8993816   8.0746979  44.2274929
  49.0725815   7.7360253  45.6928196  41.8336640  10.6645997  37.9689331
  42.6257932  10.3236821  37.5535630  42.0733290  10.7740972  38.8891484
  49.8671767  12.8365773  30.4419575  49.2159746  13.4219853  30.0553589
  50.6616130  13.3671968  30.5014613  43.7927394   9.9254910  30.8406710
  44.5658270   9.3783897  30.7019585  44.1452793  10.7899159  31.0521171
  45.6312436  11.2531292  44.0473609  45.3402302  12.1576923  43.9320275
  46.2669421  11.2947820  44.7617678  46.5568643   8.6308141  40.6374968
  47.1532216   8.4064163  39.9231931  46.6143615   7.8892886  41.2400416
  46.1293672   6.0847576  28.4725159  46.3819192   5.5629097  27.7108622
  45.1918231   5.9213722  28.5751843  51.1736955   5.0883355  36.2799903
  51.9600044   4.6702778  35.9290320  51.4375659   5.9929447  36.4481551
  51.3447032  10.5256205  30.9788559  50.7092865  10.5990831  31.6909464
  51.0144438  11.1149804  30.3007639  45.8489960   7.9875682  30.6749534
  45.7326219   7.3120586  31.3430619  45.9592220   7.5008056  29.8581687
  48.1921501   7.4485829  34.3796224  47.8279709   6.9216450  35.0909145
  49.0488617   7.0584298  34.2062709  47.8326988   2.4775729  29.3757572
  48.0001391   3.3455965  29.7428043  47.6424157   2.6403011  28.4518861
  50.5902322  10.9392708  41.0423403  50.2903045  11.8417747  40.9339210
  50.2453381  10.6724891  41.8944555  44.0414803   7.3906505  37.0760107
  43.1165299   7.2582719  37.2837799  44.2899216   8.1700724  37.5730049
  47.8116209   4.9333386  30.3604239  47.6915834   5.3790437  31.1989719
  47.1168798   5.2818704  29.8017777  41.4023614   7.0339778  37.9103896
  41.5315995   7.2874257  38.8243308  40.7221065   7.6267486  37.5908551
  48.0640331   4.8764894  46.6655737  47.2873665   5.4358814  46.6558602
  48.7030894   5.3621677  47.1870607  53.5101275   5.4054860  31.1884573
  54.4219132   5.6382246  31.0132271  53.0010922   5.9891904  30.6259652
  46.3186703   7.6850347  46.2273704  47.0601388   8.2235391  45.9508528
  45.6123689   8.3116636  46.3845256  51.7942043   9.8279487  44.8245866
  52.2025399   9.3861898  44.0800498  51.0719305   9.2532115  45.0780059
  48.1473113   4.7652094  42.1979423  48.9934308   5.1891508  42.3414072
  48.0871751   4.1085719  42.8917986  52.1170858  10.3880678  38.5798154
  51.4879720  10.5526392  37.8774222  51.7296520  10.8022288  39.3509119
  55.9960090  11.3235116  35.9342518  55.3111128  11.7034017  35.3839552
  56.0803939  11.9330443  36.6674466  53.2511021   8.9695075  42.5337862
  53.4627916   9.6126835  41.8572243  53.2040769   8.1357391  42.0659792
  47.6698820  10.1255086  35.8448240  48.1337165  10.4042789  35.0552862
  47.4055618   9.2238531  35.6621330  44.5622901   9.6726568  38.7828003
  45.1324258  10.1013836  38.1445487  45.1531012   9.3909152  39.4812189
  46.6067706   6.2478239  32.6537805  47.3091749   6.6999282  33.1211731
  46.2748334   5.6062057  33.2817698  45.0548067   4.8389995  47.0289014
  44.4246728   5.5206276  47.2624411  44.9484155   4.7273077  46.0842152
  40.3493040   4.5061791  37.9554938  39.5592094   4.7619320  37.4795049
  40.8404287   5.3210129  38.0606979  54.3656849  11.8467030  40.7060219
  55.1874293  11.4447218  40.4242901  54.3619252  11.7435265  41.6576335
  42.3007785   4.8706370  34.9138415  41.5038948   4.9825065  35.4321911
  42.0733377   5.2093023  34.0479306  48.1313453  11.3951074  42.8620930
  48.1957885  11.8571481  43.6979101  47.4224376  10.7648439  42.9903239
  38.6330743   4.7592282  40.3869929  38.8838781   5.6439292  40.6527505
  39.1690291   4.5796883  39.6145021  62.4562842   8.1905779  37.0545191
  61.7026551   7.6213177  36.8989195  62.5910383   8.1568443  38.0015825
  47.8461470  13.0619181  32.7299910  47.7107145  13.9070717  33.1584758
  48.3871283  13.2638459  31.9665844  41.2990868  10.5794619  33.3027835
  41.8115388  11.3737869  33.4533400  41.9513580   9.8820910  33.2361437
  43.1085752  13.6960375  35.3850588  43.2852381  14.6178340  35.1971572
  43.9042586  13.3818795  35.8144968  42.3938109   5.7425007  45.2612751
  42.2791624   4.8410265  45.5619850  41.5382627   5.9888704  44.9097568
  49.4729947  13.6842748  46.8600252  49.0293801  12.8979126  46.5421157
  50.1347160  13.8721898  46.1944143  44.2317068  15.2138549  41.3860931
  44.7824493  15.0855613  40.6137924  43.3928544  15.5133438  41.0355823
  51.5711185  13.9645548  44.8881653  51.5529660  14.7854429  44.3961922
  52.4931105  13.8399623  45.1131794  48.0284239  11.4789677  45.7305162
  48.5612576  10.7177965  45.5004470  47.4998320  11.1863329  46.4729316
  39.2639784   8.9083273  34.0787406  40.1015006   9.3180282  33.8621113
  39.4418052   7.9682716  34.0487599  51.1604217   6.5758354  29.7671239
  50.6450840   7.3462959  30.0059626  50.8881525   5.9023490  30.3904300
  56.1338491   9.3290709  31.7024412  55.3567933   8.9901868  31.2579574
  56.8129972   9.3343332  31.0279377  50.9490520   4.4485446  31.5931020
  50.6440655   4.7631595  32.4441163  51.9020962   4.5266866  31.6358353
  49.3936952  10.6075670  33.2423974  48.8658313   9.8728429  32.9297211
  48.8924454  11.3850346  32.9963942  54.3729798   8.8024690  38.3591020
  53.7153472   9.4923951  38.4471149  55.1770197   9.1921122  38.7025006
  44.1255679   1.2695336  35.6030585  44.6999431   1.0470517  34.8703778
  44.7126662   1.3384030  36.3559187  53.1835256   7.1569063  36.4094962
  53.6967138   7.7899055  36.9116671  53.8336480   6.5570258  36.0438322
  44.4525266   3.2999797  29.6226470  43.6162579   3.6374483  29.9435745
  44.3130036   3.1648777  28.6853607  47.5389552   8.4255880  26.2458947
  46.6316613   8.1945133  26.4450096  48.0360584   7.6293499  26.4332928
  50.4457631  17.1353387  29.1655633  49.7719329  17.4385084  29.7740591
  50.8323453  17.9382467  28.8161090  49.6616087   4.6318518  38.6553302
  48.7438649   4.8533465  38.4974990  50.0776231   4.7064829  37.7965010
  50.4451135   6.0309934  33.7855983  51.1922954   6.5431331  33.4763105
  50.7142725   5.7093987  34.6460376  48.7177785   8.5268475  30.7682937
  47.8089004   8.2427507  30.8655407  48.7472869   8.9467553  29.9086244
  53.9497053  12.1375064  34.5374104  53.4959380  11.2965974  34.5939295
  53.3191019  12.7736463  34.8748885  52.3929992  13.9751561  35.4723923
  52.6852966  14.5356618  34.7536288  52.9028612  14.2680122  36.2277082
  39.2865956   6.2473989  34.7498139  39.0890355   5.6543349  34.0249206
  38.7312620   5.9426199  35.4674078  47.2662679   6.1397095  36.8692732
  47.3211289   5.1870932  36.7935209  46.4553881   6.2956534  37.3534031
  48.4153873  10.0677218  28.1071015  47.9773303   9.3513077  27.6476653
  49.1564314  10.2953333  27.5456107  45.2055039   4.7574155  34.6283111
  44.3922905   5.0568326  35.0348303  45.7014033   4.3629844  35.3457593
  47.3563617  14.7531912  36.5617376  47.3139796  14.9792758  35.6325908
  48.2726316  14.5195287  36.7103177  50.8029251   5.2215979  43.4598005
  51.1578639   5.4487453  44.3192471  51.4501382   5.5534356  42.8375260
  56.5326988   8.3434415  34.1647334  56.3944886   8.5336011  33.2368523
  56.1763207   9.1053798  34.6215385  44.6969114   2.3292511  40.2444346
  45.3368493   2.1881270  39.5467309  43.8646644   2.0427024  39.8682948
  56.5596367  10.4110942  39.1758605  56.9932874  10.3186231  40.0241659
  57.2727948  10.3868443  38.5378621  45.4729418  11.6294941  36.3579338
  46.2670016  11.1345261  36.1561913  44.7621110  11.1012804  35.9947044
  50.2924262  14.0113036  40.7091706  50.3461285  14.5803973  41.4769422
  49.4239044  14.1814922  40.3445743  41.7812181   5.7738023  32.4339091
  40.8509769   5.7122478  32.6509053  41.8769653   5.2513975  31.6375732
  41.6997730   2.2992836  35.0217333  41.9604548   3.2138169  34.9126493
  42.5214903   1.8317278  35.1713946  43.1722656   3.7130593  42.1916157
  43.8445709   3.5047955  41.5428806  42.3452442   3.5152679  41.7521390
  57.4211917  10.4534643  41.7091491  57.6147807  11.3580454  41.9550766
  57.3212535   9.9942062  42.5430076  52.4827026  10.6041386  47.2832371
  52.3312532  10.3751937  46.3662455  52.4731705  11.5611987  47.2963716
  49.2512362   8.1773299  42.2678638  50.1804422   8.3284458  42.0947605
  48.8303392   8.2657319  41.4127284  48.0500694  12.2023963  40.0377176
  47.9111779  11.8342747  40.9103114  47.2615290  12.7171602  39.8661133
  49.6005909  11.5805566  37.4266013  49.2655742  11.5406336  38.3223663
  49.1009855  10.9150282  36.9536424  43.5750153   6.9873196  42.9518594
  43.4369951   6.2553434  43.5530134  44.4855076   6.8982096  42.6702782
  52.5365101   8.9261600  27.7003073  51.9194271   8.2008428  27.6036126
  52.0681589   9.6870960  27.3570147  46.2032454   6.6993155  42.4402274
  46.9132072   6.0586347  42.3988893  46.1601762   6.9506050  43.3628455
  54.1919232  13.6360508  45.3608853  54.1331778  12.9519728  44.6939436
  54.5938751  14.3779498  44.9089479  44.9161388   3.6858373  44.2597914
  44.3798745   3.2349111  44.9119510  44.3278096   3.8204282  43.5168378
  44.3263647   3.1447024  26.8224377  43.4493113   3.0235825  26.4586624
  44.8021400   2.3533103  26.5703266  54.1936640  11.6000092  43.5922833
  53.3063418  11.2626014  43.7149232  54.7635191  10.8683123  43.8291598
  35.8465787   7.9324184  36.9165884  36.5336826   7.6185914  36.3286900
  35.6913915   8.8365549  36.6433136  40.6500509   2.8214381  41.3450908
  40.5658698   2.2140050  40.6101318  39.8283215   3.3123399  41.3460404
  47.7237793  16.2601545  40.5584076  47.6507964  17.0656516  41.0703381
  47.2815186  16.4593510  39.7332098  47.5127573  15.4973315  34.0686898
  46.7295094  16.0394995  34.1625122  48.2120318  16.0147294  34.4681139
  58.6753980   7.0108310  38.3539395  58.6643856   7.8933025  37.9833328
  57.8071359   6.6579860  38.1593932  50.1836476  16.1588379  42.7142235
  50.8964449  16.7935843  42.6418136  49.6926505  16.2552245  41.8982237
  51.9054003  10.0639631  34.2859527  50.9710282  10.1841094  34.1164231
  52.0830672   9.1612098  34.0219536  47.4059191   3.4485327  36.4392788
  47.0356979   2.8956367  37.1273693  47.9018284   2.8443461  35.8867788
  55.2926555   5.9056951  34.8209561  55.7587007   6.7384942  34.7469863
  55.7434055   5.4401932  35.5254819  45.2348390  13.9082822  43.5347806
  45.9357849  14.5419305  43.6877200  44.7643505  14.2497554  42.7743445
  53.3602786  12.2500772  31.8195713  53.6362630  12.1357366  32.7289587
  52.4907285  11.8518257  31.7807886  53.0349676   6.4627430  41.3600356
  52.3821126   6.7103337  40.7052809  53.4130056   5.6491568  41.0262833
  49.9956850  16.4987123  35.4628526  50.1779244  15.6808779  35.9256279
  50.8189836  16.7154815  35.0253416  50.3299015  15.4255308  32.7243575
  50.8586782  14.9147762  32.1113737  50.5927235  15.1097838  33.5889108
  49.0837249   7.2047241  47.8466393  48.4077886   7.1041370  48.5168768
  49.9064883   7.0486454  48.3102390  40.8316108  13.4419177  40.4678908
  41.4169545  12.6962865  40.6006813  40.6340946  13.7523134  41.3515572
  35.4233763   6.0124777  39.1883352  35.4617862   5.4788368  39.9820470
  34.9174056   5.4859983  38.5694329  42.8024525   0.8589318  42.6845894
  42.8665852   1.7204149  42.2723292  42.7391645   0.2463320  41.9518252
  42.2776798   2.9312450  46.3318928  42.9048836   2.5489528  46.9456452
  41.4204716   2.7126652  46.6974621  52.6770906  13.3375426  47.9372664
  53.2210810  13.9505384  47.4427618  52.0957751  13.8955004  48.4539677
  39.0542340   4.7388880  32.2637283  39.3495781   3.8299558  32.2104337
  38.1530376   4.7176619  31.9418285  50.9628419  16.4596144  39.0687691
  50.8379559  15.6585883  38.5598637  51.6207510  16.9542337  38.5801661
  42.5836587   2.8144876  38.2464832  41.8623173   3.4280844  38.1072305
  43.3729843   3.3502641  38.1681477  53.0263328  14.2605164  40.6967241
  52.0793663  14.1410515  40.6245568  53.3746101  13.3727662  40.7793503
  40.7830182   2.4202977  32.3876608  40.4542888   1.5400356  32.2051714
  41.1369553   2.3650646  33.2752997  50.0309761  14.0557880  36.8971594
  49.8834723  13.1274587  37.0779164  50.8563254  14.0777971  36.4128669
  43.8972005   2.7075947  32.7552086  44.2368078   3.2361868  32.0330694
  44.3444126   3.0456353  33.5310652  53.6343883  14.8786439  37.9836466
  54.5590430  14.6729300  37.8460917  53.4659186  14.6302840  38.8925808
  44.7670497   4.8681431  38.4674455  44.6215077   5.1821734  39.3598737
  44.2895700   5.4866331  37.9145354  53.4239199  15.3972106  33.3398558
  53.5976076  14.8318529  32.5872410  53.9168090  16.1973001  33.1578048
  39.2416159   7.4086775  41.4062117  38.6969627   8.1846583  41.5382391
  40.1195509   7.7557580  41.2481238  59.2778590   8.1608529  34.9588858
  59.7209736   7.4115854  34.5607981  58.4005100   8.1518665  34.5762590
  54.4114371  14.7138870  30.4395456  55.1065276  15.3345563  30.6582771
  54.7537521  13.8634222  30.7147834  40.0282181   6.5356671  44.2992273
  39.2863917   6.6839307  44.8856904  39.7074925   6.7964937  43.4359023
  56.3105794  12.1638576  31.9682787  56.8357119  12.5025849  31.2432107
  56.2228147  11.2285591  31.7845921  47.9725843  16.0772650  44.0972663
  48.2812970  15.8321796  44.9695363  48.7701325  16.2819288  43.6091534
  47.9946455  18.2310559  36.3278040  47.5551446  17.7386938  37.0210897
  48.7454572  17.6883527  36.0870115  40.4738794  14.4222100  36.3302668
  41.2996814  14.1225872  35.9501312  40.1232846  13.6529723  36.7792457
  45.4420327  13.7748568  38.4000342  44.8200337  13.1119273  38.1002570
  46.1125194  13.8009700  37.7173989  38.6747399  12.3408427  37.2891602
  37.8379308  11.9130601  37.1075603  38.6471045  12.5340870  38.2262393
  45.5144855   2.2530356  47.9932848  45.5633010   3.1292479  47.6110617
  46.0567369   1.7107749  47.4204491  55.9999701  12.7971480  47.2733985
  55.2095244  12.7795619  46.7338484  55.7633055  13.3359773  48.0283021
  56.1197576   9.6463946  44.5866713  56.1695581   9.4813953  45.5282236
  56.0111499   8.7791205  44.1964594  45.0033834  12.3252492  31.8758802
  45.1521955  13.0087956  31.2225475  45.8100278  12.3057582  32.3908258
  53.4101338   5.6294874  45.9026020  54.3111201   5.4901339  45.6110018
  53.4849312   5.7949329  46.8424197  47.7444143   3.0061729  44.7479206
  46.8747453   3.2995295  44.4761795  47.9803624   3.5902174  45.4686470
  57.6215772  12.0660888  44.8308735  57.3300581  12.4290868  45.6672196
  57.0087904  11.3527896  44.6522067  58.8211455   9.6313767  37.3511305
  59.6558346  10.0703571  37.5148865  58.9570584   9.1552421  36.5319551
  55.8702961   7.1893502  43.2988793  56.3457082   7.3821148  42.4907644
  54.9468526   7.2452688  43.0532177  42.7586467   8.3517669  32.8819871
  42.5132509   7.4479999  33.0800081  42.9282382   8.3534820  31.9399349
  42.0282115   4.0846027  30.3806033  41.3351360   4.1590382  29.7246069
  41.7833867   3.3206371  30.9027550  48.5029240  14.8200622  29.3470550
  47.9303207  15.4390809  28.8941022  49.0762033  15.3699984  29.8810472
  51.7226500  15.1037772  30.4779132  52.6557173  15.0383334  30.6812007
  51.6349712  15.9394039  30.0193665  54.3514516  14.4203643  27.4383080
  54.2728148  14.0863506  28.3318837  55.1724183  14.9125411  27.4374552
  57.0492707   7.2865382  40.6459398  57.0169028   6.3481383  40.8319082
  57.6593331   7.3649419  39.9125223  48.8876038   6.1561435  26.6886602
  49.8335143   6.0267643  26.7575020  48.5090283   5.4176097  27.1656030
  62.8669257   8.3481389  39.7865435  63.5972646   8.0866677  40.3473138
  62.2576203   7.6110111  39.8267503  48.7714731  10.2079181  48.1487259
  49.6917740  10.3857780  48.3427306  48.7364314   9.2635226  47.9966958
  47.0718955   4.0811411  26.6241487  46.1650411   3.7844524  26.7004201
  47.3494936   3.7841229  25.7575774  37.9896896   5.4017775  37.0740534
  37.6699680   4.5483083  36.7814908  37.4430324   5.6166353  37.8298501
  41.7676803   8.1180216  40.7910040  41.9862813   9.0497324  40.8098074
  42.1802577   7.7588190  41.5764844  46.6404669   3.6913421  50.1812789
  46.5401396   4.6407778  50.1124880  46.4226211   3.3631660  49.3088859
  37.8585156   9.0220686  39.0433655  37.1648627   8.6074639  38.5303610
  38.6058147   9.0641223  38.4467074  46.5035939   7.1210560  48.9977851
  46.0203020   7.9210920  49.2041740  46.5896878   7.1318505  48.0445295
  39.7721898   8.9538940  36.9199670  39.7492586   9.0526627  35.9681553
  40.0822535   9.8004091  37.2416836  42.4309276  11.0115095  41.0346285
  43.3852530  10.9799037  40.9676216  42.2321800  10.5505719  41.8496511
  43.0208658   9.5816211  43.6017082  43.8401547  10.0760290  43.6251920
  43.2945466   8.6648179  43.5734650  40.7859505  16.5534715  38.0516483
  40.6513973  15.7935115  37.4854481  40.3691567  17.2775614  37.5845271
  51.9218468  11.7371638  27.0593058  52.6254318  11.9421641  27.6750713
  51.1981117  12.3048400  27.3242141  52.7516278   7.4881499  33.1795328
  52.6951480   7.9450051  32.3402960  53.3044621   6.7272184  33.0018171
  53.8305165  12.1754167  29.1091518  54.6650769  11.7435366  28.9268993
  53.6689508  12.0036181  30.0368412  53.4851058   8.6786281  30.4747857
  53.4299861   8.5130552  29.5336301  52.8597113   9.3862313  30.6310047
  38.2743573   3.9154345  44.3009279  38.9202436   3.4053299  44.7896505
  38.0660724   4.6523027  44.8752705  50.7996965  10.9835192  49.8001420
  51.6688124  11.1575845  49.4388055  50.3203716  11.8029609  49.6777149
  46.7236747  16.8563280  38.1400932  45.7732378  16.8565142  38.0265305
  47.0269233  16.1096015  37.6236967  42.6141064   1.0621962  48.3984294
  43.4772525   0.7058767  48.6087618  42.0406474   0.7235857  49.0859698
  62.4589441  22.6923818  39.2046695  63.0967850  22.5730566  38.5010035
  62.3410283  23.6404662  39.2634647  59.2679147  22.6451246  39.1408219
  58.9297658  22.5292311  38.2528754  60.1368915  22.2442412  39.1209225
  59.7498930  23.7986098  45.0994425  59.7387571  23.4038896  44.2274929
  59.9119569  23.0652171  45.6928196  60.7065521  28.1657691  30.4419575
  60.0553501  28.7511771  30.0553589  61.5009884  28.6963885  30.5014613
  56.4706191  26.5823210  44.0473609  56.1796057  27.4868841  43.9320275
  57.1063175  26.6239738  44.7617678  57.3962398  23.9600059  40.6374968
  57.9925970  23.7356081  39.9231931  57.4537369  23.2184804  41.2400416
  56.9687426  21.4139494  28.4725159  57.2212947  20.8921015  27.7108622
  56.0311985  21.2505639  28.5751843  62.0130709  20.4175272  36.2799903
  62.7993798  19.9994695  35.9290320  62.2769413  21.3221364  36.4481551
  62.1840786  25.8548123  30.9788559  61.5486619  25.9282749  31.6909464
  61.8538193  26.4441721  30.3007639  67.4139136  20.3550505  37.1832881
  68.1464308  19.7849722  37.4170711  66.6578492  19.9672106  37.6239387
  56.6883715  23.3167600  30.6749534  56.5719973  22.6412503  31.3430619
  56.7985975  22.8299974  29.8581687  59.0315256  22.7777747  34.3796224
  58.6673463  22.2508368  35.0909145  59.8882372  22.3876216  34.2062709
  64.9364556  14.0672080  41.6427490  64.6047881  14.9367490  41.4188705
  64.3410170  13.7508364  42.3221520  58.6720743  17.8067647  29.3757572
  58.8395145  18.6747883  29.7428043  58.4817912  17.9694928  28.4518861
  61.4296076  26.2684626  41.0423403  61.1296799  27.1709664  40.9339210
  61.0847136  26.0016809  41.8944555  64.8293220  18.7867166  38.7220840
  63.9210097  18.7182574  38.4279601  64.7780816  19.2639111  39.5502665
  58.6509964  20.2625304  30.3604239  58.5309589  20.7082355  31.1989719
  57.9562552  20.6110622  29.8017777  58.9034086  20.2056811  46.6655737
  58.1267420  20.7650731  46.6558602  59.5424649  20.6913594  47.1870607
  66.6954866  16.9883604  40.4998714  66.0529246  17.2816137  39.8538508
  66.1909795  16.8736524  41.3051910  64.3495030  20.7346777  31.1884573
  65.2612886  20.9674164  31.0132271  63.8404677  21.3183821  30.6259652
  57.1580458  23.0142265  46.2273704  57.8995142  23.5527309  45.9508528
  56.4517443  23.6408553  46.3845256  62.6335798  25.1571405  44.8245866
  63.0419154  24.7153816  44.0800498  61.9113059  24.5824033  45.0780059
  58.9866868  20.0944012  42.1979423  59.8328063  20.5183425  42.3414072
  58.9265505  19.4377636  42.8917986  62.9564612  25.7172596  38.5798154
  62.3273475  25.8818310  37.8774222  62.5690274  26.1314205  39.3509119
  66.8353844  26.6527034  35.9342518  66.1504882  27.0325935  35.3839552
  66.9197693  27.2622360  36.6674466  62.1366313  17.7548380  43.8560596
  61.8927245  18.5090441  43.3194872  62.4126243  18.1333728  44.6907843
  64.0904776  24.2986993  42.5337862  64.3021671  24.9418752  41.8572243
  64.0434524  23.4649309  42.0659792  61.6931005  16.9104813  39.4374434
  60.8315484  17.2086067  39.7291172  61.7193439  17.1275212  38.5055467
  58.5092574  25.4547004  35.8448240  58.9730920  25.7334707  35.0552862
  58.2449372  24.5530448  35.6621330  55.4016655  25.0018485  38.7828003
  55.9718012  25.4305754  38.1445487  55.9924767  24.7201070  39.4812189
  57.4461460  21.5770156  32.6537805  58.1485503  22.0291200  33.1211731
  57.1142089  20.9353975  33.2817698  55.8941822  20.1681913  47.0289014
  55.2640482  20.8498194  47.2624411  55.7877910  20.0564994  46.0842152
  65.2050604  27.1758948  40.7060219  66.0268047  26.7739135  40.4242901
  65.2013007  27.0727182  41.6576335  58.9707207  26.7242991  42.8620930
  59.0351640  27.1863399  43.6979101  58.2618131  26.0940356  42.9903239
  73.2956597  23.5197697  37.0545191  72.5420305  22.9505095  36.8989195
  73.4304138  23.4860361  38.0015825  58.6855225  28.3911099  32.7299910
  58.5500900  29.2362635  33.1584758  59.2265037  28.5930376  31.9665844
  55.1722564  14.4702679  49.3914265  54.7789510  13.9168877  50.0661909
  55.9888705  14.7813257  49.7820783  58.0890525  15.8860558  46.9834522
  58.8300239  16.4867711  46.9038984  58.3208448  15.1438196  46.4252564
  53.2331863  21.0716925  45.2612751  53.1185379  20.1702182  45.5619850
  52.3776381  21.3180622  44.9097568  60.3123701  29.0134665  46.8600252
  59.8687555  28.2271044  46.5421157  60.9740915  29.2013816  46.1944143
  62.4104939  29.2937465  44.8881653  62.3923415  30.1146346  44.3961922
  63.3324859  29.1691540  45.1131794  58.8677993  26.8081595  45.7305162
  59.4006330  26.0469883  45.5004470  58.3392074  26.5155247  46.4729316
  62.0347688  11.9141661  41.2598803  61.6911958  12.8043302  41.1837914
  62.4026651  11.7243318  40.3968388  61.9997971  21.9050272  29.7671239
  61.4844594  22.6754876  30.0059626  61.7275279  21.2315408  30.3904300
  59.5845082  16.7499973  34.8256477  58.7286678  16.3606823  34.6462116
  59.9972034  16.8291933  33.9656262  61.1144229  14.2846316  39.2248037
  60.6109024  14.2476451  38.4115842  61.4074836  15.1939059  39.2844693
  57.3587115  14.3685046  38.2314218  58.2240111  14.1727854  37.8720108
  57.4264623  14.1395397  39.1583575  66.9732245  24.6582626  31.7024412
  66.1961688  24.3193786  31.2579574  67.6523726  24.6635250  31.0279377
  61.7884274  19.7777364  31.5931020  61.4834410  20.0923513  32.4441163
  62.7414716  19.8558784  31.6358353  60.2330706  25.9367587  33.2423974
  59.7052068  25.2020347  32.9297211  59.7318209  26.7142264  32.9963942
  65.2123552  24.1316608  38.3591020  64.5547227  24.8215869  38.4471149
  66.0163951  24.5213040  38.7025006  54.9649434  16.5987253  35.6030585
  55.5393186  16.3762435  34.8703778  55.5520416  16.6675948  36.3559187
  64.0229011  22.4860980  36.4094962  64.5360893  23.1190972  36.9116671
  64.6730235  21.8862176  36.0438322  55.2919021  18.6291715  29.6226470
  54.4556333  18.9666401  29.9435745  55.1523790  18.4940694  28.6853607
  57.2672101  13.4728502  34.3305655  56.6136514  13.1577520  33.7062269
  57.2252576  12.8504243  35.0565478  58.3783306  23.7547797  26.2458947
  57.4710368  23.5237051  26.4450096  58.8754338  22.9585417  26.4332928
  61.2851385  32.4645305  29.1655633  60.6113084  32.7677001  29.7740591
  61.6717207  33.2674385  28.8161090  60.5009842  19.9610436  38.6553302
  59.5832403  20.1825383  38.4974990  60.9169985  20.0356746  37.7965010
  61.2844889  21.3601852  33.7855983  62.0316708  21.8723249  33.4763105
  61.5536479  21.0385904  34.6460376  59.5571540  23.8560392  30.7682937
  58.6482759  23.5719425  30.8655407  59.5866623  24.2759471  29.9086244
  64.7890807  27.4666982  34.5374104  64.3353134  26.6257892  34.5939295
  64.1584774  28.1028380  34.8748885  63.7323727  18.3958968  35.7674772
  62.9946483  17.8836354  36.0985014  63.9850500  17.9559349  34.9558049
  63.2323746  29.3043479  35.4723923  63.5246721  29.8648536  34.7536288
  63.7422367  29.5972040  36.2277082  63.8335354  11.1735220  36.3616541
  64.1394231  10.3132583  36.0742456  64.5587959  11.7652840  36.1615535
  58.1056434  21.4689013  36.8692732  58.1605043  20.5162849  36.7935209
  57.2947636  21.6248452  37.3534031  59.2547627  25.3969136  28.1071015
  58.8167057  24.6804995  27.6476653  59.9958068  25.6245251  27.5456107
  56.0448794  20.0866073  34.6283111  55.2316659  20.3860243  35.0348303
  56.5407788  19.6921761  35.3457593  61.6423005  20.5507897  43.4598005
  61.9972393  20.7779370  44.3192471  62.2895137  20.8826274  42.8375260
  67.3720742  23.6726333  34.1647334  67.2338641  23.8627929  33.2368523
  67.0156961  24.4345716  34.6215385  55.5362868  17.6584428  40.2444346
  56.1762248  17.5173187  39.5467309  54.7040399  17.3718942  39.8682948
  67.3990122  25.7402860  39.1758605  67.8326629  25.6478149  40.0241659
  68.1121703  25.7160361  38.5378621  61.1318017  29.3404954  40.7091706
  61.1855039  29.9095890  41.4769422  60.2632798  29.5106839  40.3445743
  52.5391485  17.6284753  35.0217333  52.7998302  18.5430086  34.9126493
  53.3608657  17.1609196  35.1713946  54.0116410  19.0422510  42.1916157
  54.6839464  18.8339873  41.5428806  53.1846197  18.8444596  41.7521390
  68.2605671  25.7826561  41.7091491  68.4541562  26.6872371  41.9550766
  68.1606290  25.3233980  42.5430076  59.9141982  15.6684451  44.2081818
  59.2669897  16.3674401  44.1146295  60.6842998  16.1020595  44.5758066
  63.3220780  25.9333303  47.2832371  63.1706287  25.7043855  46.3662455
  63.3125460  26.8903905  47.2963716  60.0906117  23.5065216  42.2678638
  61.0198177  23.6576376  42.0947605  59.6697147  23.5949237  41.4127284
  58.8894448  27.5315881  40.0377176  58.7505534  27.1634665  40.9103114
  58.1009045  28.0463520  39.8661133  59.4842600  32.6324977  31.3802712
  59.6594356  32.1613020  32.1948335  58.7975388  33.2590743  31.6083973
  60.4399663  26.9097483  37.4266013  60.1049496  26.8698253  38.3223663
  59.9403609  26.2442199  36.9536424  63.3758855  24.2553518  27.7003073
  62.7588026  23.5300346  27.6036126  62.9075344  25.0162878  27.3570147
  57.0426208  22.0285073  42.4402274  57.7525827  21.3878265  42.3988893
  56.9995516  22.2797968  43.3628455  65.0312987  28.9652426  45.3608853
  64.9725533  28.2811646  44.6939436  65.4332505  29.7071416  44.9089479
  55.7555142  19.0150291  44.2597914  55.2192499  18.5641029  44.9119510
  55.1671850  19.1496199  43.5168378  55.1657401  18.4738942  26.8224377
  54.2886867  18.3527743  26.4586624  55.6415154  17.6825020  26.5703266
  65.0330394  26.9292010  43.5922833  64.1457173  26.5917932  43.7149232
  65.6028945  26.1975041  43.8291598  58.5631547  31.5893462  40.5584076
  58.4901719  32.3948434  41.0703381  58.1208941  31.7885428  39.7332098
  58.3521327  30.8265232  34.0686898  57.5688849  31.3686913  34.1625122
  59.0514072  31.3439212  34.4681139  61.6617977  16.6359862  36.7121103
  62.1586677  15.8829824  36.3922173  60.8904959  16.6724178  36.1464312
  69.5147735  22.3400227  38.3539395  69.5037611  23.2224943  37.9833328
  68.6465114  21.9871778  38.1593932  61.0230231  31.4880296  42.7142235
  61.7358203  32.1227761  42.6418136  60.5320260  31.5844162  41.8982237
  62.7447758  25.3931549  34.2859527  61.8104037  25.5133011  34.1164231
  62.9224426  24.4904016  34.0219536  58.2452946  18.7777245  36.4392788
  57.8750733  18.2248285  37.1273693  58.7412038  18.1735378  35.8867788
  66.1320309  21.2348868  34.8209561  66.5980761  22.0676860  34.7469863
  66.5827810  20.7693850  35.5254819  56.0742144  29.2374740  43.5347806
  56.7751604  29.8711223  43.6877200  55.6037259  29.5789471  42.7743445
  64.1996540  27.5792690  31.8195713  64.4756384  27.4649284  32.7289587
  63.3301039  27.1810174  31.7807886  64.1036972  13.6029455  38.8600462
  63.1900052  13.8333682  39.0282669  64.5330073  13.6867899  39.7114494
  63.8743430  21.7919347  41.3600356  63.2214881  22.0395255  40.7052809
  64.2523810  20.9783485  41.0262833  60.8350604  31.8279040  35.4628526
  61.0172999  31.0100696  35.9256279  61.6583590  32.0446733  35.0253416
  61.1692770  30.7547226  32.7243575  61.6980536  30.2439680  32.1113737
  61.4320989  30.4389756  33.5889108  59.9231003  22.5339158  47.8466393
  59.2471640  22.4333288  48.5168768  60.7458637  22.3778372  48.3102390
  53.6418280  16.1881236  42.6845894  53.7059606  17.0496066  42.2723292
  53.5785400  15.5755237  41.9518252  53.1170552  18.2604368  46.3318928
  53.7442591  17.8781445  46.9456452  52.2598471  18.0418570  46.6974621
  63.5164661  28.6667343  47.9372664  64.0604565  29.2797302  47.4427618
  62.9351506  29.2246922  48.4539677  61.8022174  31.7888061  39.0687691
  61.6773313  30.9877801  38.5598637  62.4601265  32.2834255  38.5801661
  53.4230342  18.1436794  38.2464832  52.7016928  18.7572761  38.1072305
  54.2123598  18.6794559  38.1681477  63.8657082  29.5897081  40.6967241
  62.9187418  29.4702433  40.6245568  64.2139855  28.7019579  40.7793503
  56.2256655  15.4791220  44.5205483  56.7491057  15.7253517  45.2831793
  56.0068989  16.3111255  44.1008621  60.8703515  29.3849798  36.8971594
  60.7228478  28.4566505  37.0779164  61.6957009  29.4069888  36.4128669
  54.7365760  18.0367865  32.7552086  55.0761832  18.5653786  32.0330694
  55.1837880  18.3748271  33.5310652  64.4737637  30.2078356  37.9836466
  65.3984185  30.0021218  37.8460917  64.3052941  29.9594757  38.8925808
  57.4309200  16.4204915  42.2055154  57.0906021  15.6212728  42.6075834
  56.7248207  16.7206626  41.6331987  58.0825672  13.5054228  40.6582477
  58.9051742  13.0314706  40.5361367  58.3263736  14.2844712  41.1581163
  56.7233907  16.5342486  30.9545379  57.4442269  16.9123739  30.4509095
  56.0999211  17.2531363  31.0580356  60.8665030  17.2387635  31.8903711
  61.0828644  18.1212273  31.5892539  60.3859097  16.8473849  31.1609353
  55.6064251  20.1973348  38.4674455  55.4608832  20.5113652  39.3598737
  55.1289455  20.8158249  37.9145354  57.4660634  17.1875896  38.5155345
  57.4522203  16.2916990  38.1787643  58.1833062  17.1946560  39.1493631
  59.3186765  17.6213237  40.5608472  59.0604542  18.5430307  40.5592803
  58.7871805  17.2243671  41.2508937  64.2632953  30.7264024  33.3398558
  64.4369831  30.1610446  32.5872410  64.7561845  31.5264919  33.1578048
  56.8697530  16.0690277  33.7842915  56.9913441  15.1406923  33.9833803
  56.5799572  16.0828963  32.8721231  59.7388720  13.7545187  36.9209635
  59.7610417  13.8184520  35.9661615  60.1556779  12.9149696  37.1150141
  70.1172345  23.4900447  34.9588858  70.5603491  22.7407772  34.5607981
  69.2398855  23.4810583  34.5762590  65.2508126  30.0430788  30.4395456
  65.9459030  30.6637481  30.6582771  65.5931276  29.1926139  30.7147834
  67.1499549  27.4930494  31.9682787  67.6750873  27.8317766  31.2432107
  67.0621902  26.5577509  31.7845921  58.8119598  31.4064567  44.0972663
  59.1206724  31.1613714  44.9695363  59.6095080  31.6111206  43.6091534
  58.8340210  33.5602477  36.3278040  58.3945200  33.0678856  37.0210897
  59.5848327  33.0175445  36.0870115  56.3538609  17.5822274  47.9932848
  56.4026765  18.4584397  47.6110617  56.8961124  17.0399667  47.4204491
  66.8393455  28.1263397  47.2733985  66.0488999  28.1087536  46.7338484
  66.6026810  28.6651691  48.0283021  66.9591330  24.9755864  44.5866713
  67.0089335  24.8105871  45.5282236  66.8505253  24.1083123  44.1964594
  64.2495092  20.9586792  45.9026020  65.1504955  20.8193257  45.6110018
  64.3243067  21.1241247  46.8424197  58.5837898  18.3353646  44.7479206
  57.7141207  18.6287213  44.4761795  58.8197378  18.9194091  45.4686470
  68.4609527  27.3952805  44.8308735  68.1694335  27.7582786  45.6672196
  67.8481658  26.6819814  44.6522067  69.6605209  24.9605685  37.3511305
  70.4952101  25.3995489  37.5148865  69.7964338  24.4844338  36.5319551
  66.7096715  22.5185420  43.2988793  67.1850837  22.7113066  42.4907644
  65.7862281  22.5744606  43.0532177  61.2876932  14.5533263  42.2644627
  61.8058875  15.2894290  41.9391115  60.9332064  14.8597257  43.0991386
  61.5389526  10.9733546  37.7845523  61.8191280  10.3056735  38.4105950
  62.3240133  11.1662642  37.2720187  59.3422994  30.1492540  29.3470550
  58.7696961  30.7682727  28.8941022  59.9155788  30.6991902  29.8810472
  65.4098384  19.3951180  41.5317098  66.3615807  19.4949278  41.5529323
  65.2401835  18.6029448  42.0415183  63.4312764  16.4806763  41.7176499
  62.8362696  16.7611776  41.0222988  63.1462460  16.9700664  42.4893241
  62.5620254  30.4329690  30.4779132  63.4950927  30.3675252  30.6812007
  62.4743467  31.2685957  30.0193665  65.1908271  29.7495560  27.4383080
  65.1121902  29.4155424  28.3318837  66.0117938  30.2417328  27.4374552
  67.8886462  22.6157300  40.6459398  67.8562782  21.6773300  40.8319082
  68.4987086  22.6941336  39.9125223  59.7269793  21.4853353  26.6886602
  60.6728898  21.3559561  26.7575020  59.3484038  20.7468015  27.1656030
  68.0380950  19.4068343  40.6917681  67.5219999  18.6226800  40.5047610
  68.9220899  19.0787060  40.8564201  65.6991677  13.1509359  36.6513494
  65.5016498  12.8424447  37.5356826  66.3091383  13.8770998  36.7811424
  73.7063012  23.6773306  39.7865435  74.4366400  23.4158595  40.3473138
  73.0969957  22.9402028  39.8267503  71.7878309  21.8181169  40.3839886
  71.0611472  21.6837134  39.7756378  71.3725596  22.1257998  41.1896604
  59.6108485  25.5371099  48.1487259  60.5311495  25.7149698  48.3427306
  59.5758068  24.5927144  47.9966958  57.9112710  19.4103329  26.6241487
  57.0044165  19.1136442  26.7004201  58.1888691  19.1133147  25.7575774
  59.5274776  13.9540219  32.7785729  58.7175504  13.6087304  33.1540975
  60.2159193  13.6447762  33.3673340  61.4565324  13.0318266  34.4010025
  62.0096363  13.4513719  35.0600048  61.6935410  12.1054014  34.4432981
  57.4798423  19.0205339  50.1812789  57.3795150  19.9699696  50.1124880
  57.2619965  18.6923578  49.3088859  56.6811495  16.2690264  26.7653467
  57.5430659  16.5945163  27.0249284  56.8661839  15.4821760  26.2526532
  64.8344131  15.1418791  33.9088690  64.2542800  15.8003595  33.5266742
  64.5680064  14.3196135  33.4976107  63.2847697  14.5423848  36.1110010
  63.7847476  14.6540383  35.3024329  63.9283305  14.2384901  36.7510818
  57.3429693  22.4502478  48.9977851  56.8596775  23.2502838  49.2041740
  57.4290632  22.4610423  48.0445295  63.6169009  17.3018881  32.9645038
  62.7294864  17.5868532  32.7465233  64.0322998  17.1412644  32.1172315
  66.9683545  17.3265402  36.6799377  67.7443935  17.8161854  36.9523994
  66.2431679  17.7523456  37.1371247  69.4056104  18.0393021  37.7373318
  70.0000595  17.7988757  37.0266626  69.4782688  17.3200152  38.3646854
  62.7612223  27.0663556  27.0593058  63.4648073  27.2713558  27.6750713
  62.0374871  27.6340318  27.3242141  63.5910033  22.8173417  33.1795328
  63.5345234  23.2741968  32.3402960  64.1438375  22.0564102  33.0018171
  67.4014839  18.6063149  34.0045448  67.1451773  18.2059785  34.8353655
  66.7767707  19.3206943  33.8795587  71.7127177  21.3459222  36.5116739
  71.1526735  21.4152411  37.2848301  71.1070680  21.1700207  35.7916235
  64.6698920  27.5046085  29.1091518  65.5044524  27.0727283  28.9268993
  64.5083263  27.3328099  30.0368412  64.3244812  24.0078198  30.4747857
  64.2693616  23.8422470  29.5336301  63.6990867  24.7154231  30.6310047
  61.6390719  26.3127110  49.8001420  62.5081879  26.4867762  49.4388055
  61.1597471  27.1321527  49.6777149  57.6340938  13.5086307  30.0533176
  57.6219607  14.4528147  30.2101446  58.5264359  13.3256453  29.7592637
  61.4493057  10.1029084  34.3079112  60.6825453   9.5487571  34.4535795
  61.8603762  10.1750953  35.1693264  53.4534818  16.3913880  48.3984294
  54.3166280  16.0350685  48.6087618  52.8800229  16.0527775  49.0859698
  73.2983195  38.0215736  39.2046695  73.9361605  37.9022483  38.5010035
  73.1804038  38.9696580  39.2634647  70.1072901  37.9743164  39.1408219
  69.7691413  37.8584229  38.2528754  70.9762669  37.5734329  39.1209225
  65.9659717  39.8278641  35.1305110  65.4024582  39.7368577  34.3621398
  65.8512112  39.0078545  35.6107603  70.5892684  39.1278016  45.0994425
  70.5781325  38.7330814  44.2274929  70.7513324  38.3944088  45.6928196
  63.5124149  41.3229832  37.9689331  64.3045441  40.9820657  37.5535630
  63.7520799  41.4324807  38.8891484  71.5459276  43.4949608  30.4419575
  70.8947255  44.0803689  30.0553589  72.3403639  44.0255803  30.5014613
  65.4714903  40.5838745  30.8406710  66.2445779  40.0367732  30.7019585
  65.8240302  41.4482995  31.0521171  67.3099945  41.9115128  44.0473609
  67.0189811  42.8160759  43.9320275  67.9456930  41.9531655  44.7617678
  68.2356152  39.2891976  40.6374968  68.8319725  39.0647999  39.9231931
  68.2931124  38.5476722  41.2400416  67.8081181  36.7431412  28.4725159
  68.0606701  36.2212933  27.7108622  66.8705740  36.5797557  28.5751843
  72.8524464  35.7467190  36.2799903  73.6387553  35.3286613  35.9290320
  73.1163168  36.6513282  36.4481551  73.0234541  41.1840040  30.9788559
  72.3880374  41.2574667  31.6909464  72.6931947  41.7733639  30.3007639
  67.5277469  38.6459517  30.6749534  67.4113728  37.9704421  31.3430619
  67.6379729  38.1591891  29.8581687  69.8709010  38.1069665  34.3796224
  69.5067218  37.5800286  35.0909145  70.7276126  37.7168134  34.2062709
  69.5114497  33.1359564  29.3757572  69.6788900  34.0039801  29.7428043
  69.3211666  33.2986846  28.4518861  72.2689831  41.5976543  41.0423403
  71.9690554  42.5001582  40.9339210  71.9240890  41.3308726  41.8944555
  65.7202312  38.0490340  37.0760107  64.7952808  37.9166554  37.2837799
  65.9686725  38.8284559  37.5730049  69.4903718  35.5917222  30.3604239
  69.3703343  36.0374273  31.1989719  68.7956307  35.9402539  29.8017777
  63.0811123  37.6923614  37.9103896  63.2103504  37.9458093  38.8243308
  62.4008574  38.2851322  37.5908551  67.2510610  48.3620864  34.0094370
  67.1734640  49.3128689  34.0882851  66.6472254  48.0166736  34.6669297
  69.7427840  35.5348729  46.6655737  68.9661174  36.0942649  46.6558602
  70.3818403  36.0205512  47.1870607  67.9974212  38.3434182  46.2273704
  68.7388897  38.8819226  45.9508528  67.2911198  38.9700471  46.3845256
  73.4729552  40.4863323  44.8245866  73.8812908  40.0445733  44.0800498
  72.7506814  39.9115950  45.0780059  69.8260622  35.4235930  42.1979423
  70.6721817  35.8475343  42.3414072  69.7659260  34.7669554  42.8917986
  73.7958367  41.0464513  38.5798154  73.1667229  41.2110228  37.8774222
  73.4084029  41.4606123  39.3509119  72.9760067  33.0840298  43.8560596
  72.7320999  33.8382358  43.3194872  73.2519998  33.4625646  44.6907843
  74.9298530  39.6278910  42.5337862  75.1415425  40.2710670  41.8572243
  74.8828278  38.7941227  42.0659792  72.5324759  32.2396731  39.4374434
  71.6709238  32.5377984  39.7291172  72.5587194  32.4567130  38.5055467
  69.3486329  40.7838921  35.8448240  69.8124674  41.0626624  35.0552862
  69.0843127  39.8822366  35.6621330  66.2410410  40.3310403  38.7828003
  66.8111767  40.7597671  38.1445487  66.8318521  40.0492988  39.4812189
  68.2855215  36.9062074  32.6537805  68.9879258  37.3583118  33.1211731
  67.9535843  36.2645893  33.2817698  66.7335576  35.4973830  47.0289014
  66.1034237  36.1790111  47.2624411  66.6271664  35.3856912  46.0842152
  62.0280549  35.1645627  37.9554938  61.2379603  35.4203155  37.4795049
  62.5191796  35.9793964  38.0606979  63.9795294  35.5290206  34.9138415
  63.1826457  35.6408900  35.4321911  63.7520886  35.8676858  34.0479306
  69.8100962  42.0534909  42.8620930  69.8745394  42.5155316  43.6979101
  69.1011885  41.4232274  42.9903239  60.3118252  35.4176117  40.3869929
  60.5626290  36.3023127  40.6527505  60.8477800  35.2380719  39.6145021
  69.5248979  43.7203016  32.7299910  69.3894654  44.5654552  33.1584758
  70.0658792  43.9222294  31.9665844  66.0116319  29.7994596  49.3914265
  65.6183264  29.2460795  50.0661909  66.8282459  30.1105175  49.7820783
  62.9778377  41.2378455  33.3027835  63.4902897  42.0321705  33.4533400
  63.6301089  40.5404745  33.2361437  64.7873261  44.3544211  35.3850588
  64.9639890  45.2762175  35.1971572  65.5830095  44.0402630  35.8144968
  68.9284280  31.2152475  46.9834522  69.6693993  31.8159629  46.9038984
  69.1602203  30.4730113  46.4252564  64.0725618  36.4008843  45.2612751
  63.9579133  35.4994100  45.5619850  63.2170136  36.6472539  44.9097568
  71.1517456  44.3426583  46.8600252  70.7081310  43.5562962  46.5421157
  71.8134669  44.5305733  46.1944143  65.9104577  45.8722385  41.3860931
  66.4612002  45.7439448  40.6137924  65.0716053  46.1717274  41.0355823
  73.2498694  44.6229383  44.8881653  73.2317169  45.4438264  44.3961922
  74.1718614  44.4983458  45.1131794  69.7071748  42.1373512  45.7305162
  70.2400085  41.3761801  45.5004470  69.1785829  41.8447164  46.4729316
  72.8741443  27.2433578  41.2598803  72.5305712  28.1335220  41.1837914
  73.2420405  27.0535236  40.3968388  60.9427293  39.5667109  34.0787406
  61.7802515  39.9764117  33.8621113  61.1205561  38.6266551  34.0487599
  72.8391726  37.2342189  29.7671239  72.3238349  38.0046794  30.0059626
  72.5669034  36.5607326  30.3904300  70.4238837  32.0791890  34.8256477
  69.5680433  31.6898741  34.6462116  70.8365788  32.1583851  33.9656262
  71.9537983  29.6138234  39.2248037  71.4502779  29.5768369  38.4115842
  72.2468590  30.5230976  39.2844693  68.1980869  29.6976963  38.2314218
  69.0633866  29.5019772  37.8720108  68.2658378  29.4687315  39.1583575
  72.6278029  35.1069282  31.5931020  72.3228164  35.4215431  32.4441163
  73.5808471  35.1850701  31.6358353  71.0724461  41.2659505  33.2423974
  70.5445822  40.5312264  32.9297211  70.5711963  42.0434181  32.9963942
  65.8043188  31.9279171  35.6030585  66.3786940  31.7054353  34.8703778
  66.3914171  31.9967866  36.3559187  66.1312775  33.9583632  29.6226470
  65.2950088  34.2958319  29.9435745  65.9917545  33.8232612  28.6853607
  68.1065856  28.8020420  34.3305655  67.4530268  28.4869437  33.7062269
  68.0646330  28.1796161  35.0565478  69.2177061  39.0839715  26.2458947
  68.3104122  38.8528969  26.4450096  69.7148093  38.2877334  26.4332928
  72.1245140  47.7937222  29.1655633  71.4506838  48.0968919  29.7740591
  72.5110962  48.5966303  28.8161090  71.3403596  35.2902354  38.6553302
  70.4226158  35.5117301  38.4974990  71.7563740  35.3648664  37.7965010
  72.1238644  36.6893769  33.7855983  72.8710463  37.2015167  33.4763105
  72.3930234  36.3677822  34.6460376  70.3965294  39.1852310  30.7682937
  69.4876513  38.9011343  30.8655407  70.4260378  39.6051389  29.9086244
  74.5717481  33.7250886  35.7674772  73.8340238  33.2128272  36.0985014
  74.8244255  33.2851267  34.9558049  74.0717501  44.6335396  35.4723923
  74.3640475  45.1940453  34.7536288  74.5816121  44.9263957  36.2277082
  60.9653465  36.9057824  34.7498139  60.7677864  36.3127185  34.0249206
  60.4100129  36.6010034  35.4674078  68.9450188  36.7980931  36.8692732
  68.9998798  35.8454767  36.7935209  68.1341390  36.9540370  37.3534031
  70.0941382  40.7261054  28.1071015  69.6560812  40.0096913  27.6476653
  70.8351823  40.9537169  27.5456107  66.8842548  35.4157990  34.6283111
  66.0710414  35.7152161  35.0348303  67.3801542  35.0213679  35.3457593
  69.0351126  45.4115747  36.5617376  68.9927305  45.6376594  35.6325908
  69.9513825  45.1779122  36.7103177  72.4816760  35.8799815  43.4598005
  72.8366148  36.1071288  44.3192471  73.1288891  36.2118192  42.8375260
  66.3756623  32.9876346  40.2444346  67.0156002  32.8465105  39.5467309
  65.5434153  32.7010859  39.8682948  67.1516927  42.2878776  36.3579338
  67.9457525  41.7929096  36.1561913  66.4408619  41.7596639  35.9947044
  71.9711771  44.6696872  40.7091706  72.0248794  45.2387808  41.4769422
  71.1026553  44.8398757  40.3445743  63.4599690  36.4321858  32.4339091
  62.5297278  36.3706314  32.6509053  63.5557162  35.9097811  31.6375732
  63.3785239  32.9576671  35.0217333  63.6392057  33.8722004  34.9126493
  64.2002412  32.4901113  35.1713946  64.8510165  34.3714428  42.1916157
  65.5233218  34.1631790  41.5428806  64.0239951  34.1736514  41.7521390
  70.7535737  30.9976369  44.2081818  70.1063652  31.6966319  44.1146295
  71.5236752  31.4312513  44.5758066  74.1614535  41.2625221  47.2832371
  74.0100041  41.0335773  46.3662455  74.1519214  42.2195823  47.2963716
  70.9299871  38.8357134  42.2678638  71.8591931  38.9868293  42.0947605
  70.5090901  38.9241155  41.4127284  69.7288203  42.8607798  40.0377176
  69.5899288  42.4926583  40.9103114  68.9402799  43.3755438  39.8661133
  70.3236355  47.9616895  31.3802712  70.4988110  47.4904938  32.1948335
  69.6369143  48.5882661  31.6083973  71.2793418  42.2389401  37.4266013
  70.9443251  42.1990171  38.3223663  70.7797364  41.5734117  36.9536424
  65.2537662  37.6457031  42.9518594  65.1157460  36.9137270  43.5530134
  66.1642585  37.5565931  42.6702782  74.2152610  39.5845435  27.7003073
  73.5981780  38.8592263  27.6036126  73.7469098  40.3454796  27.3570147
  67.8819963  37.3576990  42.4402274  68.5919581  36.7170183  42.3988893
  67.8389271  37.6089885  43.3628455  66.5948897  34.3442208  44.2597914
  66.0586254  33.8932947  44.9119510  66.0065605  34.4788117  43.5168378
  64.8897440  51.1106258  38.1542572  65.1294038  51.7424782  38.8321591
  64.0466637  50.7594298  38.4407931  66.0051155  33.8030860  26.8224377
  65.1280622  33.6819660  26.4586624  66.4808909  33.0116938  26.5703266
  62.3288018  33.4798216  41.3450908  62.2446207  32.8723885  40.6101318
  61.5070724  33.9707234  41.3460404  69.4025302  46.9185380  40.5584076
  69.3295473  47.7240351  41.0703381  68.9602695  47.1177346  39.7332098
  69.1915082  46.1557150  34.0686898  68.4082603  46.6978830  34.1625122
  69.8907827  46.6731130  34.4681139  72.5011732  31.9651779  36.7121103
  72.9980431  31.2121742  36.3922173  71.7298713  32.0016096  36.1464312
  71.8623985  46.8172214  42.7142235  72.5751958  47.4519679  42.6418136
  71.3714014  46.9136080  41.8982237  73.5841512  40.7223467  34.2859527
  72.6497791  40.8424929  34.1164231  73.7618181  39.8195933  34.0219536
  69.0846700  34.1069162  36.4392788  68.7144488  33.5540203  37.1273693
  69.5805793  33.5027296  35.8867788  66.9135899  44.5666657  43.5347806
  67.6145358  45.2003140  43.6877200  66.4431014  44.9081389  42.7743445
  74.7137185  37.1211265  41.3600356  74.0608635  37.3687172  40.7052809
  75.0917565  36.3075403  41.0262833  71.6744359  47.1570958  35.4628526
  71.8566753  46.3392614  35.9256279  72.4977345  47.3738650  35.0253416
  72.0086524  46.0839143  32.7243575  72.5374291  45.5731598  32.1113737
  72.2714744  45.7681673  33.5889108  70.7624758  37.8631076  47.8466393
  70.0865395  37.7625205  48.5168768  71.5852392  37.7070290  48.3102390
  65.3642272  47.1354260  35.4841351  64.6952647  47.6200388  35.0005391
  65.2255142  47.3823480  36.3984729  69.5047541  49.1698003  42.0824009
  70.0565849  49.3329625  42.8473094  69.8453734  49.7602441  41.4104034
  64.4812034  31.5173153  42.6845894  64.5453361  32.3787984  42.2723292
  64.4179154  30.9047155  41.9518252  63.9564307  33.5896286  46.3318928
  64.5836345  33.2073363  46.9456452  63.0992225  33.3710488  46.6974621
  74.3558415  43.9959261  47.9372664  74.8998319  44.6089219  47.4427618
  73.7745260  44.5538839  48.4539677  60.7329849  35.3972715  32.2637283
  61.0283290  34.4883393  32.2104337  59.8317885  35.3760454  31.9418285
  72.6415928  47.1179979  39.0687691  72.5167068  46.3169719  38.5598637
  73.2995019  47.6126172  38.5801661  64.2624096  33.4728711  38.2464832
  63.5410682  34.0864679  38.1072305  65.0517352  34.0086476  38.1681477
  74.7050836  44.9188999  40.6967241  73.7581172  44.7994350  40.6245568
  75.0533610  44.0311497  40.7793503  67.0650410  30.8083138  44.5205483
  67.5884812  31.0545434  45.2831793  66.8462743  31.6403173  44.1008621
  62.4617691  33.0786813  32.3876608  62.1330397  32.1984191  32.2051714
  62.8157062  33.0234481  33.2752997  71.7097270  44.7141715  36.8971594
  71.5622232  43.7858423  37.0779164  72.5350763  44.7361806  36.4128669
  65.5759514  33.3659782  32.7552086  65.9155587  33.8945704  32.0330694
  66.0231635  33.7040188  33.5310652  68.2702955  31.7496833  42.2055154
  67.9299775  30.9504646  42.6075834  67.5641961  32.0498544  41.6331987
  68.9219427  28.8346145  40.6582477  69.7445496  28.3606624  40.5361367
  69.1657490  29.6136629  41.1581163  67.5627661  31.8634404  30.9545379
  68.2836024  32.2415657  30.4509095  66.9392965  32.5823281  31.0580356
  71.7058784  32.5679553  31.8903711  71.9222398  33.4504191  31.5892539
  71.2252851  32.1765766  31.1609353  66.4458005  35.5265266  38.4674455
  66.3002586  35.8405569  39.3598737  65.9683209  36.1450166  37.9145354
  68.3054388  32.5167814  38.5155345  68.2915957  31.6208907  38.1787643
  69.0226816  32.5238478  39.1493631  70.1580519  32.9505154  40.5608472
  69.8998297  33.8722225  40.5592803  69.6265559  32.5535589  41.2508937
  60.9203668  38.0670611  41.4062117  60.3757136  38.8430418  41.5382391
  61.7983018  38.4141415  41.2481238  67.7091284  31.3982194  33.7842915
  67.8307195  30.4698841  33.9833803  67.4193327  31.4120880  32.8721231
  70.5782475  29.0837105  36.9209635  70.6004172  29.1476438  35.9661615
  70.9950534  28.2441613  37.1150141  61.7069690  37.1940507  44.2992273
  60.9651426  37.3423142  44.8856904  61.3862434  37.4548772  43.4359023
  69.6513352  46.7356485  44.0972663  69.9600479  46.4905632  44.9695363
  70.4488834  46.9403123  43.6091534  69.6733964  48.8894395  36.3278040
  69.2338954  48.3970773  37.0210897  70.4242081  48.3467362  36.0870115
  67.1207836  44.4332404  38.4000342  66.4987846  43.7703109  38.1002570
  67.7912703  44.4593536  37.7173989  67.1932364  32.9114192  47.9932848
  67.2420519  33.7876315  47.6110617  67.7354878  32.3691585  47.4204491
  66.6821343  42.9836327  31.8758802  66.8309464  43.6671791  31.2225475
  67.4887787  42.9641417  32.3908258  69.4231652  33.6645564  44.7479206
  68.5534962  33.9579130  44.4761795  69.6591133  34.2486009  45.4686470
  64.4373976  39.0101505  32.8819871  64.1920018  38.1063835  33.0800081
  64.6069891  39.0118655  31.9399349  72.1270686  29.8825181  42.2644627
  72.6452630  30.6186208  41.9391115  71.7725819  30.1889174  43.0991386
  63.7069624  34.7429862  30.3806033  63.0138869  34.8174217  29.7246069
  63.4621376  33.9790206  30.9027550  72.3783280  26.3025464  37.7845523
  72.6585034  25.6348653  38.4105950  73.1633887  26.4954559  37.2720187
  70.1816749  45.4784458  29.3470550  69.6090716  46.0974645  28.8941022
  70.7549542  46.0283819  29.8810472  74.2706518  31.8098681  41.7176499
  73.6756450  32.0903694  41.0222988  73.9856215  32.2992582  42.4893241
  73.4014009  45.7621608  30.4779132  74.3344682  45.6967169  30.6812007
  73.3137221  46.5977875  30.0193665  70.5663547  36.8145270  26.6886602
  71.5122652  36.6851478  26.7575020  70.1877792  36.0759932  27.1656030
  70.4502240  40.8663016  48.1487259  71.3705249  41.0441615  48.3427306
  70.4151823  39.9219062  47.9966958  68.7506464  34.7395247  26.6241487
  67.8437920  34.4428359  26.7004201  69.0282445  34.4425065  25.7575774
  59.6684405  36.0601610  37.0740534  59.3487189  35.2066918  36.7814908
  59.1217833  36.2750188  37.8298501  63.4464312  38.7764051  40.7910040
  63.6650322  39.7081159  40.8098074  63.8590086  38.4172025  41.5764844
  70.3668530  29.2832136  32.7785729  69.5569258  28.9379221  33.1540975
  71.0552947  28.9739680  33.3673340  72.2959078  28.3610183  34.4010025
  72.8490117  28.7805637  35.0600048  72.5329165  27.4345931  34.4432981
  68.3192178  34.3497257  50.1812789  68.2188905  35.2991614  50.1124880
  68.1013720  34.0215496  49.3088859  67.5205249  31.5982182  26.7653467
  68.3824413  31.9237080  27.0249284  67.7055593  30.8113678  26.2526532
  74.1241452  29.8715766  36.1110010  74.6241230  29.9832301  35.3024329
  74.7677060  29.5676819  36.7510818  68.1823448  37.7794396  48.9977851
  67.6990529  38.5794756  49.2041740  68.2684387  37.7902341  48.0445295
  61.4509407  39.6122775  36.9199670  61.4280095  39.7110463  35.9681553
  61.7610044  40.4587926  37.2416836  64.1096785  41.6698930  41.0346285
  65.0640039  41.6382873  40.9676216  63.9109309  41.2089554  41.8496511
  64.6996167  40.2400046  43.6017082  65.5189056  40.7344125  43.6251920
  64.9732975  39.3232015  43.5734650  74.4562764  32.6310799  32.9645038
  73.5688619  32.9160449  32.7465233  74.8716753  32.4704562  32.1172315
  62.4647014  47.2118550  38.0516483  62.3301482  46.4518951  37.4854481
  62.0479076  47.9359450  37.5845271  73.6005977  42.3955473  27.0593058
  74.3041827  42.6005476  27.6750713  72.8768626  42.9632235  27.3242141
  74.4303787  38.1465335  33.1795328  74.3738989  38.6033886  32.3402960
  74.9832130  37.3856019  33.0018171  65.6216140  48.1087867  38.2634925
  65.5048524  49.0533299  38.1613615  64.8008586  47.8061428  38.6520724
  75.1638567  39.3370116  30.4747857  75.1087370  39.1714387  29.5336301
  74.5384622  40.0446149  30.6310047  59.9531082  34.5738180  44.3009279
  60.5989945  34.0637134  44.7896505  59.7448233  35.3106862  44.8752705
  72.4784474  41.6419028  49.8001420  73.3475633  41.8159680  49.4388055
  71.9991225  42.4613445  49.6777149  68.4734692  28.8378225  30.0533176
  68.4613362  29.7820065  30.2101446  69.3658114  28.6548370  29.7592637
  66.6470654  48.7616129  41.4790854  67.5497901  48.7939739  41.7957349
  66.4208024  47.8316580  41.4937189  68.4024256  47.5147115  38.1400932
  67.4519887  47.5148977  38.0265305  68.7056742  46.7679850  37.6236967
  72.2886812  25.4321002  34.3079112  71.5219207  24.8779488  34.4535795
  72.6997516  25.5042870  35.1693264  64.2928573  31.7205797  48.3984294
  65.1560034  31.3642602  48.6087618  63.7193983  31.3819692  49.0859698
  74.3517903  56.6521750  37.9689331  75.1439195  56.3112574  37.5535630
  74.5914554  56.7616725  38.8891484  73.9204878  53.0215531  37.9103896
  74.0497259  53.2750010  38.8243308  73.2402329  53.6143239  37.5908551
  72.8674303  50.4937544  37.9554938  72.0773357  50.7495073  37.4795049
  73.3585550  51.3085882  38.0606979  74.8189048  50.8582123  34.9138415
  74.0220212  50.9700818  35.4321911  74.5914641  51.1968776  34.0479306
  71.1512006  50.7468035  40.3869929  71.4020044  51.6315045  40.6527505
  71.6871554  50.5672636  39.6145021  73.8172131  56.5670372  33.3027835
  74.3296652  57.3613622  33.4533400  74.4694844  55.8696663  33.2361437
  74.9119372  51.7300760  45.2612751  74.7972887  50.8286018  45.5619850
  74.0563890  51.9764457  44.9097568  71.7821048  54.8959027  34.0787406
  72.6196270  55.3056035  33.8621113  71.9599316  53.9558469  34.0487599
  71.8047219  52.2349742  34.7498139  71.6071619  51.6419103  34.0249206
  71.2493883  51.9301952  35.4674078  74.2993445  51.7613776  32.4339091
  73.3691033  51.6998231  32.6509053  74.3950917  51.2389728  31.6375732
  74.2178994  48.2868589  35.0217333  74.4785811  49.2013922  34.9126493
  75.0396166  47.8193031  35.1713946  68.3647050  53.9199937  36.9165884
  69.0518090  53.6061667  36.3286900  68.2095179  54.8241302  36.6433136
  73.1681772  48.8090134  41.3450908  73.0839961  48.2015803  40.6101318
  72.3464479  49.2999152  41.3460404  73.3497372  59.4294930  40.4678908
  73.9350808  58.6838618  40.6006813  73.1522210  59.7398887  41.3515572
  67.9415026  52.0000530  39.1883352  67.9799126  51.4664121  39.9820470
  67.4355319  51.4735736  38.5694329  71.5723604  50.7264633  32.2637283
  71.8677045  49.8175311  32.2104337  70.6711640  50.7052372  31.9418285
  73.3011445  48.4078730  32.3876608  72.9724152  47.5276109  32.2051714
  73.6550816  48.3526399  33.2752997  71.7597422  53.3962528  41.4062117
  71.2150890  54.1722336  41.5382391  72.6376772  53.7433333  41.2481238
  72.5463444  52.5232424  44.2992273  71.8045180  52.6715060  44.8856904
  72.2256188  52.7840690  43.4359023  72.9920058  60.4097853  36.3302668
  73.8178078  60.1101625  35.9501312  72.6414110  59.6405476  36.7792457
  71.1928663  58.3284180  37.2891602  70.3560571  57.9006354  37.1075603
  71.1652308  58.5216623  38.2262393  74.5463378  50.0721780  30.3806033
  73.8532623  50.1466135  29.7246069  74.3015130  49.3082124  30.9027550
  70.5078159  51.3893528  37.0740534  70.1880944  50.5358836  36.7814908
  69.9611587  51.6042106  37.8298501  74.2858067  54.1055969  40.7910040
  74.5044077  55.0373077  40.8098074  74.6983841  53.7463943  41.5764844
  70.3766419  55.0096439  39.0433655  69.6829891  54.5950392  38.5303610
  71.1239410  55.0516976  38.4467074  72.2903162  54.9414693  36.9199670
  72.2673850  55.0402380  35.9681553  72.6003798  55.7879844  37.2416836
  73.3040768  62.5410468  38.0516483  73.1695236  61.7810868  37.4854481
  72.8872831  63.2651367  37.5845271  70.7924836  49.9030098  44.3009279
  71.4383700  49.3929052  44.7896505  70.5841987  50.6398780  44.8752705
  56.4116857  10.0391068  20.7339677  56.3340887  10.9898894  20.8128157
  55.8078501   9.6936941  21.3914603  53.9479508   6.0314416  22.1095895
  54.1246136   6.9532380  21.9216879  54.7436342   5.7172835  22.5390275
  55.0710824   7.5492590  28.1106237  55.6218249   7.4209653  27.3383231
  54.2322299   7.8487479  27.7601130  61.2851386   9.4707427  15.8900940
  60.6113085   9.7739124  16.4985897  61.6717208  10.2736508  15.5406397
  58.1957373   7.0885952  23.2862682  58.1533552   7.3146799  22.3571214
  59.1120072   6.8549327  23.4348484  59.4842602   9.6387100  18.1048019
  59.6594357   9.1675143  18.9193641  58.7975390  10.2652866  18.3329279
  54.0503687  12.7876462  24.8787879  54.2900285  13.4194987  25.5566897
  53.2072883  12.4364502  25.1653238  58.5631549   8.5955585  27.2829383
  58.4901720   9.4010556  27.7948687  58.1208942   8.7947551  26.4577404
  58.3521328   7.8327355  20.7932204  57.5688850   8.3749035  20.8870429
  59.0514073   8.3501335  21.1926446  61.0230232   8.4942419  29.4387542
  61.7358204   9.1289884  29.3663443  60.5320261   8.5906285  28.6227543
  56.0742146   6.2436862  30.2593112  56.7751605   6.8773345  30.4122507
  55.6037261   6.5851594  29.4988752  60.8350606   8.8341163  22.1873833
  61.0173000   8.0162819  22.6501585  61.6583592   9.0508855  21.7498723
  61.1692771   7.7609348  19.4488881  61.6980537   7.2501803  18.8359044
  61.4320991   7.4451878  20.3134414  51.6709864   5.7773217  27.1924215
  52.2563301   5.0316905  27.3252119  51.4734702   6.0877174  28.0760879
  54.5248519   8.8124465  22.2086657  53.8558894   9.2970592  21.7250697
  54.3861389   9.0593685  23.1230036  58.6653788  10.8468208  28.8069316
  59.2172096  11.0099830  29.5718401  59.0059981  11.4372646  28.1349341
  61.8022175   8.7950184  25.7932998  61.6773314   7.9939924  25.2843943
  62.4601266   9.2896377  25.3046968  58.8119599   8.4126690  30.8217970
  59.1206725   8.1675837  31.6940670  59.6095081   8.6173328  30.3336840
  58.8340211  10.5664600  23.0523347  58.3945201  10.0740978  23.7456203
  59.5848328  10.0237567  22.8115422  51.3132550   6.7576140  23.0547975
  52.1390570   6.4579912  22.6746618  50.9626602   5.9883763  23.5037763
  56.2814083   6.1102609  25.1245648  55.6594092   5.4473314  24.8247876
  56.9518950   6.1363741  24.4419296  49.5141155   4.6762467  24.0136908
  48.6773063   4.2484641  23.8320910  49.4864800   4.8694910  24.9507700
  59.3422996   7.1554662  16.0715856  58.7696963   7.7744850  15.6186328
  59.9155789   7.7054024  16.6055778  51.6253261   8.8888755  24.7761789
  51.4907729   8.1289156  24.2099787  51.2085323   9.6129655  24.3090578
  54.7822387   9.7858072  24.9880232  54.6654771  10.7303504  24.8858922
  53.9614833   9.4831633  25.3766031  55.8076901  10.4386334  28.2036160
  56.7104147  10.4709944  28.5202655  55.5814271   9.5086785  28.2182496
  57.5630503   9.1917320  24.8646239  56.6126134   9.1919182  24.7510611
  57.8662989   8.4450055  24.3482273  73.2983196  15.0277859  25.9292001
  73.9361606  14.9084606  25.2255341  73.1804039  15.9758703  25.9879953
  70.1072903  14.9805287  25.8653526  69.7691414  14.8646351  24.9774061
  70.9762671  14.5796452  25.8454532  65.9659718  16.8340763  21.8550417
  65.4024583  16.7430700  21.0866705  65.8512113  16.0140668  22.3352909
  70.5892686  16.1340138  31.8239731  70.5781326  15.7392937  30.9520235
  70.7513325  15.4006211  32.4173503  63.5124150  18.3291955  24.6934637
  64.3045442  17.9882779  24.2780937  63.7520800  18.4386930  25.6136791
  71.5459277  20.5011731  17.1664882  70.8947257  21.0865811  16.7798896
  72.3403640  21.0317926  17.2259919  65.4714904  17.5900868  17.5652016
  66.2445780  17.0429855  17.4264892  65.8240303  18.4545117  17.7766478
  67.3099947  18.9177250  30.7718915  67.0189813  19.8222881  30.6565582
  67.9456931  18.9593778  31.4862985  68.2356154  16.2954099  27.3620275
  68.8319726  16.0710121  26.6477238  68.2931125  15.5538844  27.9645723
  72.8524465  12.7529312  23.0045209  73.6387554  12.3348736  22.6535626
  73.1163169  13.6575405  23.1726858  73.0234542  18.1902163  17.7033866
  72.3880375  18.2636789  18.4154771  72.6931949  18.7795762  17.0252945
  67.5277471  15.6521640  17.3994841  67.4113729  14.9766543  18.0675925
  67.6379731  15.1654014  16.5826994  69.8709012  15.1131787  21.1041530
  69.5067219  14.5862408  21.8154452  70.7276128  14.7230256  20.9308016
  72.2689832  18.6038666  27.7668709  71.9690555  19.5063705  27.6584516
  71.9240891  18.3370849  28.6189862  65.7202313  15.0552463  23.8005414
  64.7952810  14.9228677  24.0083105  65.9686726  15.8346682  24.2975356
  63.0811124  14.6985736  24.6349203  63.2103505  14.9520215  25.5488614
  62.4008576  15.2913444  24.3153858  67.2510612  25.3682986  20.7339677
  67.1734641  26.3190811  20.8128157  66.6472255  25.0228859  21.3914603
  69.7427841  12.5410852  33.3901044  68.9661175  13.1004772  33.3803908
  70.3818404  13.0267635  33.9115914  67.9974214  15.3496305  32.9519011
  68.7388898  15.8881349  32.6753834  67.2911199  15.9762594  33.1090563
  73.4729553  17.4925445  31.5491172  73.8812909  17.0507856  30.8045805
  72.7506815  16.9178073  31.8025365  69.8260623  12.4298052  28.9224729
  70.6721819  12.8537466  29.0659378  69.7659261  11.7731676  29.6163292
  73.7958368  18.0526636  25.3043461  73.1667230  18.2172350  24.6019529
  73.4084030  18.4668246  26.0754425  74.9298531  16.6341033  29.2583168
  75.1415427  17.2772793  28.5817549  74.8828280  15.8003349  28.7905098
  69.3486330  17.7901044  22.5693546  69.8124675  18.0688747  21.7798169
  69.0843128  16.8884489  22.3866637  66.2410411  17.3372526  25.5073309
  66.8111768  17.7659794  24.8690794  66.8318523  17.0555110  26.2057495
  68.2855216  13.9124196  19.3783111  68.9879259  14.3645240  19.8457038
  67.9535844  13.2708015  20.0063004  66.7335577  12.5035953  33.7534321
  66.1034238  13.1852234  33.9869718  66.6271665  12.3919035  32.8087459
  62.0280550  12.1707749  24.6800245  61.2379604  12.4265278  24.2040356
  62.5191797  12.9856087  24.7852285  63.9795295  12.5352328  21.6383722
  63.1826458  12.6471023  22.1567217  63.7520887  12.8738981  20.7724612
  69.8100963  19.0597032  29.5866236  69.8745395  19.5217439  30.4224408
  69.1011887  18.4294397  29.7148546  60.3118253  12.4238240  27.1115236
  60.5626291  13.3085249  27.3772812  60.8477801  12.2442841  26.3390328
  69.5248980  20.7265139  19.4545217  69.3894655  21.5716675  19.8830064
  70.0658793  20.9284417  18.6911150  62.9778378  18.2440577  20.0273142
  63.4902898  19.0383827  20.1778706  63.6301091  17.5466868  19.9606743
  64.7873263  21.3606333  22.1095895  64.9639891  22.2824298  21.9216879
  65.5830096  21.0464753  22.5390275  64.0725619  13.4070965  31.9858058
  63.9579134  12.5056223  32.2865157  63.2170137  13.6534662  31.6342875
  71.1517457  21.3488706  33.5845559  70.7081311  20.5625084  33.2666463
  71.8134670  21.5367856  32.9189449  65.9104578  22.8784507  28.1106237
  66.4612003  22.7501571  27.3383231  65.0716054  23.1779396  27.7601130
  73.2498695  21.6291506  31.6126960  73.2317170  22.4500387  31.1207229
[truncated: 657,001 more chars]
