# Supplementary material for: An Efficient Implementation of the Nwat-MMGBSA Method to Rescore Docking Results in Medium-Throughput Virtual Screenings
Source: Front Chem. 2018 Mar 5;6:43. doi: 10.3389/fchem.2018.00043 (PMC5844977; doi:10.3389/fchem.2018.00043)
Supplement: Supplementary file 2 [file DataSheet2.ZIP › SI_Examples_and_Scripts/examples/Bcl-Xl/3ZLN_complex_wat.crd]

default_name
 24700
  23.0354091  31.1564528  40.1489466  22.6287191  31.5055621  41.0975504
  22.0144218  30.7290876  41.5461127  22.0356702  32.4040634  40.9377554
  23.7709561  31.8258783  42.0383194  23.5368230  32.3079592  43.1553174
  24.9940331  31.5616822  41.5979557  25.1094167  31.1726412  40.6847790
  26.2039025  31.8309262  42.4292419  26.2311159  32.9129967  42.6032762
  26.1784862  31.1222434  43.8072305  25.4855717  31.6141198  44.4967936
  27.1675710  31.1480173  44.2783355  25.7800401  29.7411492  43.7104817
  24.8968809  29.7523427  43.2803055  27.5234175  31.4472926  41.7163083
  28.2805380  32.3278106  41.2795994  27.7862297  30.0945317  41.6061553
  27.0417707  29.4277331  41.8103180  29.1301278  29.5825818  41.2915901
  29.8329590  30.1967656  41.8707994  29.2678690  28.1017240  41.6557886
  29.9154550  27.5826910  40.9368171  28.2987566  27.5883344  41.6382837
  29.8825052  27.9044121  43.0286208  30.0431594  28.7848238  43.8708889
  30.2481167  26.6175916  43.2892644  30.6744806  26.3686560  44.1861791
  30.1133080  25.8615226  42.6172107  29.5713792  29.7671710  39.8275201
  30.7586564  29.9024453  39.5178156  28.5859841  29.6383341  38.8745329
  27.6277718  29.4686714  39.1736194  28.8976117  29.7416908  37.4410882
  29.8699359  29.2614952  37.2786729  27.8046041  29.0469851  36.6227897
  27.6092746  28.0643121  37.0702818  26.8668819  29.6134396  36.6933622
  28.1776129  28.8587685  35.1461205  29.1633178  28.3858875  35.0722797
  28.2432194  29.8344130  34.6533014  27.1433892  28.0145782  34.4082383
  27.3269300  28.0082286  33.3289508  26.1404154  28.4335970  34.5467369
  27.1152621  26.6283941  34.8994588  26.3394809  26.3479888  35.4898252
  27.9592423  25.6454767  34.5449850  28.9556626  25.8470460  33.6804359
  29.5643614  25.0873695  33.4088786  29.1087332  26.7462994  33.2468487
  27.8099714  24.4284112  35.0742069  28.4309363  23.6691615  34.8242219
  27.0748510  24.2284727  35.7397117  29.0566731  31.2324619  37.0438451
  29.7014617  31.5970054  36.0583805  28.3710264  32.1307924  37.8359176
  27.7982955  31.7682720  38.5912375  28.4516632  33.5747349  37.6167718
  28.3247450  33.7798174  36.5493455  27.4318331  34.3575442  38.4520684
  27.6131066  34.1855959  39.5202888  27.6113283  35.4278000  38.2862739
  25.9713197  34.0469314  38.1453498  25.7666231  32.9852288  38.3267882
  25.7606401  34.2502387  37.0888721  25.0092798  34.8832485  38.9955869
  25.4717597  35.8996149  39.6029111  23.8006532  34.4886347  39.0162425
  29.8424006  34.0779171  38.0557754  30.3780629  35.0662535  37.5547433
  30.3700100  33.4381410  39.1567000  29.8533173  32.6497093  39.5396165
  31.6009910  33.8732108  39.8254743  31.4897849  34.9430706  40.0214387
  31.7822753  33.0743442  41.1227612  30.8412195  33.1013472  41.6889323
  31.9530855  32.0194757  40.8707288  32.9167384  33.5472312  42.0487069
  33.8698074  33.4726171  41.5147516  32.7281910  34.9895002  42.5159328
  32.8444592  35.6926638  41.6865182  31.7376343  35.1376715  42.9596993
  33.4746680  35.2578511  43.2721410  32.9969612  32.6245921  43.2658196
  32.0731260  32.6573558  43.8535143  33.1660535  31.5872838  42.9552663
  33.8239643  32.9197509  43.9184137  32.8122202  33.6851821  38.8829282
  33.8306098  34.3736465  38.9615686  32.6983290  32.6368118  37.9957920
  31.8611164  32.0609416  38.0447974  33.7214852  32.3395007  36.9975062
  34.7049601  32.4434220  37.4693276  33.5405427  30.9223995  36.4191864
  32.5079441  30.7986547  36.0682158  34.4679901  30.6781145  35.2285857
  34.1816799  31.2873448  34.3659879  35.5083355  30.9081114  35.4792245
  34.4183791  29.6334190  34.9185790  33.8031051  29.8480915  37.4805499
  34.8521653  29.8429405  37.7913345  33.1865666  29.9969454  38.3708149
  33.5729862  28.8544038  37.0829470  33.6328386  33.4200687  35.8962794
  34.6280544  34.0113029  35.4727811  32.3830278  33.6381758  35.3647258
  31.5871240  33.1531880  35.7718079  32.1718230  34.5331362  34.2177243
  32.9354262  34.2785978  33.4698277  30.7589742  34.3352052  33.6270869
  30.0185695  34.4118105  34.4338276  30.3962271  35.3803298  32.5651363
  30.3102234  36.3806103  33.0023632  31.1453162  35.4136568  31.7664870
  29.4276496  35.1492782  32.1079418  30.6349144  32.9397851  32.9968028
  31.3119688  32.8304653  32.1414359  30.8707136  32.1462650  33.7106092
  29.6133701  32.7669078  32.6396845  32.4531500  36.0035935  34.6306414
  32.8286003  36.8561440  33.8204681  32.1919363  36.3238167  35.9428565
  31.7708676  35.6097595  36.5411111  32.4535558  37.6498338  36.4982435
  32.0079297  38.3871833  35.8214170  31.8950221  37.7690434  37.9078414
  32.3348880  37.0358094  38.5931464  30.8101378  37.6148303  37.9152182
  32.2166240  39.1742945  38.3565368  33.2470784  39.3573493  39.0719107
  31.4056407  40.0891435  38.0206927  33.9764786  37.8909534  36.5283165
  34.4815707  38.9555830  36.1604378  34.7203730  36.8749484  37.0913094
  34.2588040  36.0128438  37.3745279  36.1542252  37.0353461  37.3091706
  36.3006452  37.9846318  37.8398897  36.7743442  35.8744290  38.0943056
  36.2367337  35.7341296  39.0409064  36.6666510  34.9282096  37.5477172
  38.2357555  36.1256969  38.3991847  39.2362263  35.5904622  37.5765796
  38.9778684  34.9479872  36.7353721  40.5779700  35.8959942  37.8103808
  41.3468474  35.4911789  37.1564686  40.9350767  36.7148410  38.8776871
  41.9835711  36.9368789  39.0650706  39.9481655  37.2530306  39.6991061
  40.2254040  37.9037035  40.5253365  38.6036640  36.9664950  39.4583385
  37.8428541  37.4103827  40.0994734  36.8252749  37.1625248  35.9339081
  37.7447371  37.9554065  35.7209179  36.3834189  36.2862682  34.9671039
  35.6290611  35.6346660  35.1920773  36.9995972  36.2622978  33.6519918
  38.0861039  36.2201323  33.8003675  36.5173308  35.0847500  32.8030376
  35.4193386  35.0863333  32.7704686  36.8485463  35.2310799  31.7655369
  37.0063932  33.7050082  33.2899632  36.6587416  33.5263561  34.3102846
  36.4109370  32.6127340  32.4006792  35.3168123  32.6421460  32.4420331
  36.7112361  32.7389705  31.3559377  36.7301739  31.6185950  32.7304814
  38.5283788  33.6007109  33.3188745  38.9682646  33.9618349  32.3861082
  38.9448284  34.1934536  34.1395954  38.8514413  32.5671670  33.4795654
  36.7306899  37.5899788  32.9200185  37.6048284  38.1365138  32.2437055
  35.4596337  38.1080813  33.0026134  34.7555552  37.6216191  33.5553593
  35.1018923  39.3342530  32.2794930  35.4587051  39.2035860  31.2492359
  33.5935003  39.6019241  32.2869025  33.3663364  40.5418531  31.7726855
  33.2026325  39.6842763  33.3082754  32.8703897  38.5607813  31.6085379
  32.9159405  37.7832652  32.2149271  35.8175778  40.5743192  32.8601470
  36.0542697  41.5766371  32.1807019  36.1033247  40.5294773  34.2076276
  35.7681175  39.7315842  34.7489848  36.8643691  41.5880500  34.8841964
  36.4813450  42.5571537  34.5426712  36.7512925  41.4563556  36.4116810
  35.7153658  41.6544173  36.7181977  36.9393727  40.4178751  36.7141197
  37.6743045  42.3593351  37.2024572  37.4023735  43.7253229  37.3408041
  36.5133717  44.1620536  36.8863385  38.2656543  44.5448987  38.0739260
  38.0407802  45.6042546  38.1836104  39.4019273  44.0027425  38.6678279
  40.2082162  44.8355942  39.3895185  40.9337110  44.3124610  39.8242586
  39.6949678  42.6508774  38.5277676  40.5801636  42.2184559  38.9848684
  38.8318894  41.8309546  37.7977824  39.0695986  40.7715878  37.6990643
  38.3416989  41.4911181  34.4411399  39.0190500  42.4831265  34.1577240
  38.8866557  40.2284868  34.4878883  38.2748281  39.4393232  34.7011999
  40.3128350  39.9788431  34.2920296  40.8383980  40.7595685  34.8513662
  40.6911254  38.6024956  34.8464166  40.3100135  38.5213492  35.8729871
  40.1795056  37.8203020  34.2716712  42.1863316  38.2748166  34.8717972
  42.3174895  37.3210694  35.3989715  42.5315395  38.0953521  33.8461374
  43.1052925  39.3189186  35.5117056  43.1426897  40.2126205  34.8783816
  44.1190301  38.9015764  35.5021346  42.7378278  39.7249927  36.9368735
  42.6884709  38.8661883  37.6089419  41.7939514  40.2721589  36.9792486
  43.7792661  40.6230621  37.4513435  44.6804835  40.1148215  37.5789390
  43.9963322  41.4166004  36.8367898  43.5477247  41.0604484  38.3719449
  40.7190273  40.1463582  32.8120747  41.8555856  40.4950650  32.4846167
  39.7691012  39.8268433  31.8730095  38.8825835  39.4255429  32.1861632
  39.9996383  40.0231627  30.4413718  41.0015906  39.6491745  30.2027123
  38.9273994  39.3332281  29.5891042  37.9369036  39.5536859  30.0096185
  38.9233778  39.7676026  28.5815078  39.1269464  37.8089318  29.4707573
  39.4315765  37.3955068  30.4395891  37.8119751  37.1400630  29.0652862
  37.0521926  37.2570970  29.8439553  37.4092201  37.5872189  28.1530647
  37.9517133  36.0675854  28.8981152  40.2115103  37.4700821  28.4454227
  39.9494455  37.8465505  27.4512650  41.1762235  37.9020189  28.7248724
  40.3444424  36.3873164  28.3687328  39.9990655  41.5365072  30.1159088
  40.6995722  42.0156653  29.2208211  39.0906576  42.2991439  30.8164901
  38.5128732  41.8403353  31.5178095  38.9192898  43.7369683  30.5727631
  38.9108925  43.8993047  29.4891334  37.6241577  44.2778168  31.1905654
  37.6904112  44.3224218  32.2834661  36.7877129  43.6274372  30.9185275
  37.3062418  45.5877907  30.6998609  36.4372666  45.8166787  31.1007117
  40.1189058  44.5368783  31.1308854  40.4377789  45.6492387  30.7006026
  40.7614908  43.9669003  32.2101110  40.4059675  43.0827087  32.5672514
  41.8947835  44.6085254  32.8736046  41.6284167  45.6582307  33.0438796
  42.2193149  43.9203798  34.1974837  41.3124630  43.8641394  34.8140894
  42.5266886  42.8820140  34.0200776  43.3095537  44.6542541  34.9788478
  42.9602745  45.6446994  35.2955291  44.2190427  44.8005143  34.3873313
  43.6925766  43.8341402  36.1772354  44.5649513  42.9642721  36.1449100
  42.9508321  44.0507164  37.2912550  43.1182056  43.5050984  38.1338149
  42.2100455  44.7435950  37.3423767  43.1318768  44.5730883  31.9526424
  43.9047469  45.5326772  31.8609636  43.3907337  43.3574459  31.3446261
  42.7465188  42.5806391  31.4848804  44.5708308  43.1832981  30.5006301
  45.3849969  43.7719221  30.9416648  45.0140196  41.7223263  30.4006602
  44.2570837  41.1459588  29.8552681  45.9254845  41.6727352  29.7914989
  45.2880209  41.0041083  31.7295756  44.3332307  40.7079427  32.1767240
  45.8185034  40.0707782  31.5037965  46.0817781  41.8051702  32.7667316
  45.4790875  42.6545946  33.1096766  46.9920031  42.2129720  32.3124903
  46.4559623  40.9294604  33.9582653  47.2598544  40.2331006  33.7034292
  45.5989187  40.3642752  34.3307742  46.9301443  41.7710356  35.0724949
  47.7204613  42.3727998  34.8132271  46.1880441  42.3852106  35.4462402
  47.2448134  41.2002648  35.8661025  44.3400650  43.7764624  29.0728398
  45.2538695  43.8877278  28.2495437  43.0436215  44.1544964  28.7877020
  42.3170921  43.8895248  29.4467347  42.6752457  44.9302674  27.6108823
  41.9153970  45.6500710  27.9327376  43.5503114  45.4856650  27.2606760
  42.0955373  44.1503875  26.4194266  42.1767155  44.5760623  25.2622230
  41.3408874  43.0518737  26.7425982  41.2418872  42.7965892  27.7259612
  40.6379459  42.2108513  25.7630674  40.8821092  42.5603454  24.7533372
  41.0511369  40.7359081  25.9067406  40.7823714  40.3624578  26.9026567
  40.4911004  40.1079543  25.2048893  42.5336191  40.5151728  25.6728256
  43.4247403  40.5120896  26.7547140  43.0566779  40.6466942  27.7698735
  44.7958316  40.3619980  26.5396278  45.4802656  40.3863871  27.3850788
  45.2802433  40.1831723  25.2487306  46.6272139  40.0245327  25.0932357
  46.8301376  39.7632012  24.1576093  44.4133049  40.1789424  24.1628784
  44.7857742  40.0518761  23.1485871  43.0430442  40.3601039  24.3746524
  42.3729876  40.3801709  23.5159747  39.1029625  42.3863819  25.9510567
  38.6053070  42.9915879  26.9058015  38.3170018  41.8131150  24.9685605
  38.7624463  41.3179134  24.2002346  36.8415474  41.8761913  24.9945734
  36.5470228  42.8411261  25.4183954  36.2541819  41.7405130  23.5802820
  36.2244959  40.6972581  23.2579903  36.8589818  42.3079527  22.8640478
  34.9181660  42.2639981  23.5162302  34.6650273  42.2193578  22.5648249
  36.2872598  40.7863720  25.9564659  37.0067722  40.1801055  26.7598685
  34.9175238  40.6038784  25.9402055  34.3623495  41.1376560  25.2718447
  34.2424758  39.6901747  26.8624211  34.9728263  38.9064496  27.1140403
  33.8713874  40.3174174  28.2204675  33.2636443  39.6053627  28.7940103
  34.7933546  40.4584637  28.8007901  33.1568696  41.6383977  28.1764516
  31.7929995  41.8353681  28.2645880  30.9771776  41.1339583  28.3828124
  31.5331664  43.1777638  28.1789282  30.6108874  43.5992545  28.1938945
  32.7148849  43.8759818  28.0775420  32.9385518  45.2551040  27.9797211
  32.1138499  45.9639648  27.9586430  34.2639549  45.6953562  27.9180000
  34.4706441  46.7625376  27.8412899  35.3208500  44.7912686  27.9614785
  36.3473418  45.1546655  27.9223459  35.0798984  43.4164310  28.0637582
  35.9184601  42.7260844  28.1140448  33.7518085  42.9415505  28.1046071
  33.0780319  38.8993585  26.2172745  33.1104356  37.6645404  26.1385448
  31.9952366  39.6069556  25.7549038  32.0387999  40.6235323  25.7166005
  30.7520142  38.9414368  25.3155229  30.7568488  37.9134176  25.6982150
  29.5090424  39.6640257  25.8678066  29.2634415  40.5559183  25.2802848
  29.6891264  39.9860794  26.8960552  28.3473595  38.8170223  25.9211565
  28.1518610  38.5693914  24.9872565  30.6174371  38.7952067  23.7793410
  29.5474115  38.5098294  23.2318249  31.7877088  38.9037729  23.0644853
  32.6538902  39.0532730  23.5769738  31.8415355  38.8349672  21.5986704
  30.8248264  38.9666847  21.2133987  32.7631195  39.9682839  21.1257465
  32.5489052  40.8693469  21.7184047  33.8103845  39.7110018  21.3392600
  32.6159926  40.3243317  19.6494350  31.5662541  40.5398490  19.4148837
  32.9460028  39.4982726  19.0110522  33.4447062  41.5449259  19.2874828
  34.2250303  42.1150334  20.0484203  33.2659479  41.9769365  18.0055681
  32.6319269  41.5216799  17.3569234  33.7721793  42.7834595  17.6568899
  32.3430653  37.4653024  21.0685827  32.2725704  37.1483334  19.8776061
  32.9992191  36.6721612  21.9813358  32.8797679  36.8727710  22.9721275
  33.9045416  35.5960853  21.5657340  34.5017424  35.9867407  20.7344756
  34.8113613  35.1680060  22.7277650  34.1749705  34.8315545  23.5579837
  35.4026960  34.2983403  22.4212526  35.7848740  36.2038966  23.2542113
  36.3454537  37.2094688  22.4528393  36.0586363  37.3342109  21.4110772
  37.3218542  38.0681629  22.9620511  37.7596250  38.8328781  22.3217752
  37.7429831  37.9389217  24.2803004  38.5089254  38.6000805  24.6795477
  37.1944072  36.9483051  25.0866963  37.5415619  36.8269526  26.1083607
  36.2252799  36.0853071  24.5790894  35.8264641  35.3024485  25.2240898
  33.2143135  34.3324427  21.0133479  33.7543542  33.6235168  20.1566168
  32.0515465  33.9583675  21.6457495  31.6896448  34.5484545  22.3939917
  31.3027727  32.7434809  21.2781991  31.9046428  32.1802699  20.5563356
  31.0448780  31.8756082  22.5139471  30.4878548  30.9682520  22.2566634
  30.4635575  32.4215037  23.2657253  32.2785385  31.4628874  23.1263999
  32.8112159  32.2868346  23.2086545  29.9728514  33.0594457  20.5627456
  29.1162928  32.2016919  20.3366574  29.8532753  34.3559964  20.1148217
  30.6214617  34.9933054  20.3066102  28.7002377  34.8861959  19.3804030
  28.9582097  35.9387148  19.1983360  28.4964484  34.2210082  18.0297600
  28.2623374  33.1552705  18.1237026  29.4158029  34.2840093  17.4338178
  27.3900282  34.9552971  17.2862124  27.4991635  36.2114000  17.1550788
  26.4463496  34.2389910  16.8304884  27.4911988  34.9482476  20.3621155
  27.5166698  35.7146888  21.3344037  26.4656495  34.0563323  20.1466633
  26.5273650  33.4190363  19.3555079  25.2380731  33.9330737  20.9378754
  24.7129069  33.1241110  20.4063147  25.3672971  33.4373654  22.4011708
  24.3567105  33.1525177  22.7234166  26.2248881  32.1722574  22.5042998
  25.8828707  31.4060874  21.8014636  27.2781067  32.3855834  22.2998724
  26.1640417  31.7492197  23.5135113  25.8402489  34.4736364  23.4206481
  26.9229426  34.6193591  23.3898381  25.3450828  35.4392803  23.2833218
  25.6044093  34.1308835  24.4344125  24.2996108  35.1614554  20.7613027
  24.6780776  36.2707936  20.3749795  22.9787679  34.9032637  21.0631637
  22.7214057  33.9923054  21.4320495  21.9168380  35.8950129  20.8887917
  22.1642519  36.5089521  20.0152202  20.5655889  35.2034456  20.6722060
  20.6745293  34.4369189  19.8949526  20.2641592  34.6751047  21.5858302
  19.4648193  36.1765570  20.2543897  19.7846564  36.7177361  19.3547063
  19.3070747  36.9210319  21.0435125  18.1099360  35.5304814  19.9687874
  17.9350310  34.3200461  20.2998656  17.2444903  36.2819224  19.4184911
  21.8787058  36.7694117  22.1634170  21.8227275  36.2927892  23.3022007
  21.9075837  38.1227092  21.9251528  21.9413632  38.4674210  20.9593972
  21.8549141  39.1099145  22.9874756  22.3428967  38.6661332  23.8639635
  22.6094185  40.4113927  22.6615758  22.5651283  41.0543860  23.5497926
  23.6684482  40.1735133  22.5005988  22.0905012  41.2307556  21.4776150
  22.4112617  42.2732032  21.6114232  20.9967132  41.2555696  21.4396925
  22.6458458  40.7219313  20.1510604  22.1249770  39.6617263  19.6851643
  23.5773281  41.4000707  19.6201398  20.3801668  39.3863072  23.3692365
  19.4550436  39.3881370  22.5514660  20.1937689  39.6899129  24.7028400
  20.9798511  39.6024832  25.3466845  18.9264382  40.1995247  25.2411103
  18.1291033  40.0350566  24.5079635  18.5720494  39.4902854  26.5395267
  19.2728616  39.7207322  27.3486877  18.6222897  38.4029273  26.3972091
  17.1711916  39.8531808  26.9723133  16.9320401  40.7697851  27.7570356
  16.1704746  39.1173221  26.4160890  16.3335853  38.3571040  25.7629234
  15.2010290  39.3082720  26.6496215  19.1592132  41.7337982  25.2806908
  19.3725945  42.3644614  24.2342260  19.2494246  42.3402657  26.5094280
  18.9897219  41.8315513  27.3495221  19.7187313  43.7120306  26.6949391
  20.4241639  43.9579804  25.8923373  18.5993064  44.7501981  26.7411019
  17.8355062  44.4484378  27.4641461  19.0436950  45.6761665  27.1263115
  17.9431135  45.0957550  25.4058392  18.5799471  44.8391532  24.5533567
  17.8260189  46.1855402  25.3573097  16.5698057  44.4509867  25.2577026
  15.9571037  44.5500767  26.1597506  16.6714224  43.3760813  25.0735950
  15.8236941  45.0233260  24.1305850  15.7026383  44.4590483  23.2968157
  15.1757362  46.2018046  24.1417511  15.1754151  47.0100863  25.2041787
  15.6728093  46.7946830  26.0759880  14.6808640  47.8909616  25.1881492
  14.5032450  46.5864754  23.0506553  14.0034900  47.4661142  23.0268547
  14.4775627  46.0138457  22.2165015  20.5195441  43.7571922  28.0213614
  21.7364013  43.9568161  28.0567166  19.7689170  43.5399655  29.1587503
  18.7744903  43.3482674  29.0681511  20.3083488  43.5860981  30.5295684
  19.4676850  43.2889917  31.1704157  21.4800149  42.6043778  30.7693803
  22.3973731  42.9557825  30.2848490  21.7640126  42.3807375  32.2534151
  22.0176973  43.3060656  32.7771116  20.9022710  41.9202050  32.7477917
  22.5986428  41.6804582  32.3765020  21.1758666  41.3010481  30.2202041
  20.8624793  41.4679211  29.3034141  20.6481698  45.0593379  30.8736617
  21.7356898  45.4250836  31.3256432  19.6005191  45.9471324  30.7047237
  18.6789962  45.5939504  30.4264146  19.7723465  47.3867733  30.8732657
  20.6891814  47.6732000  30.3439617  18.5847400  48.2255237  30.3546949
  17.7125177  48.1178037  31.0121496  18.8750375  49.2819027  30.4346244
  18.1636526  47.9604283  28.9102563  19.0312024  47.6926867  28.2976548
  17.7669456  48.8988801  28.5011868  17.0716713  46.8991488  28.7460346
  16.3496787  46.9940911  27.7035599  16.9863012  45.9994753  29.6355675
  19.9579416  47.7248659  32.3712646  20.8493801  48.4735115  32.7791020
  18.9627569  47.2328136  33.1889405  18.2693471  46.6117879  32.7779733
  18.8492264  47.5566812  34.6067982  19.8225614  47.3905061  35.0806440
  18.4509914  49.0193197  34.8016069  19.2070811  49.7003146  34.3990073
  17.5057743  49.2441751  34.2929040  18.3263060  49.2546901  35.8638500
  17.8108478  46.6203745  35.2681367  16.7643462  47.0462451  35.7742838
  18.1120843  45.2725012  35.3109859  19.2771287  44.5905312  34.7497335
  19.1628206  44.5673595  33.6616675  20.2038938  45.1075423  35.0037413
  19.2076050  43.1835535  35.3229416  19.6684304  42.4385207  34.6704119
  19.7176530  43.1432618  36.2917293  17.7109661  42.9556044  35.5081444
  17.5006320  42.1529661  36.2216823  17.2645052  42.6833946  34.5434094
  17.1894856  44.3234579  35.9455893  16.1684244  44.5060463  35.5968308
  17.1931786  44.4366820  37.4916694  16.2784240  43.9825804  38.1843343
  18.3627217  44.9335861  38.0252332  19.0490761  45.2913736  37.3666257
  18.7200543  44.9861571  39.4397602  19.6679626  45.5409240  39.4705428
  17.7034767  45.7356761  40.3068716  17.4636650  46.6932676  39.8244361
  16.7549589  45.1934425  40.3753892  18.2346904  46.0029462  41.7147933
  19.1695736  46.5744053  41.6736613  18.4472590  45.0656349  42.2423567
  17.1711553  46.7886881  42.4700257  17.3007953  48.0507803  42.4938104
  16.2490387  46.1161371  43.0258270  19.0516082  43.5492803  39.9034339
  20.2128010  43.1434094  40.0121818  17.9750612  42.7212865  40.1048261
  17.0370985  43.0944485  39.9659374  18.1009912  41.3203465  40.4639609
  17.1695399  40.8146582  40.1930169  18.9244467  40.8675424  39.9013246
  18.3492747  41.1497306  41.9660486  17.5091397  40.6857408  42.7401575
  19.5952221  41.5437612  42.3933983  20.2206333  41.9376692  41.6878841
  20.0625783  41.4746881  43.7931084  19.2619209  41.8927820  44.4135584
  20.3872257  40.0266791  44.2445194  20.9562968  39.5067153  43.4645189
  21.1654876  39.9582454  45.5579204  22.1606247  40.3973756  45.4695704
  20.6248378  40.4720794  46.3609132  21.2849706  38.9168969  45.8775406
  19.1837039  39.2564605  44.4678299  18.5367802  39.5408426  43.7825893
  21.2856119  42.4062451  43.8828764  21.4069688  43.2435965  44.7790289
  22.2667800  42.1769218  42.9381786  22.1899760  41.3617685  42.3326793
  23.4076485  43.0669060  42.7025091  24.0999640  42.4309607  42.1277624
  23.0939895  44.2502555  41.7738261  24.0243297  44.7910225  41.5638113
  22.7707457  43.8287563  40.8130004  22.0135121  45.2355972  42.2146084
  21.1199402  44.7167624  42.5716472  21.6861763  45.7934632  41.3266609
  22.4835185  46.2905212  43.2114717  23.4618122  47.0202056  42.8627209
  21.8206484  46.3958159  44.2889638  24.2319432  43.3975765  43.9716400
  24.7783196  44.4802714  44.1772717  24.4520517  42.2980744  44.7715327
  23.9978534  41.4256269  44.5070099  25.2939104  42.2981228  45.9691683
  25.9735398  43.1392066  45.9791149  24.4310945  42.3788496  47.2382514
  23.8751353  41.4535481  47.4239731  23.7033926  43.1922739  47.1414998
  25.2424460  42.6638354  48.3880744  24.6165365  42.7200658  49.1453203
  26.0530877  40.9692766  45.8962541  25.5076769  39.9085798  46.2480416
  27.2662110  40.8345209  45.2935909  27.4958811  39.8460444  45.2214046
  28.3646194  41.6795458  44.7665286  28.7018352  41.1063626  43.8919936
  28.1085970  43.1193012  44.2941536  27.3655971  43.6296977  44.8939924
  29.0113465  43.7227825  44.4502423  27.7083971  43.2089289  42.8196938
  27.2470777  44.1861611  42.6310926  26.9574777  42.4486203  42.5762047
  28.9188707  43.1113880  41.8958126  29.9076491  43.8757045  42.1157846
  28.8582199  42.2717308  40.9476653  29.6038627  41.6420987  45.6939853
  30.7300647  41.9560648  45.2922586  29.3838932  41.2827833  47.0013869
  28.4422167  41.0173516  47.2821187  30.4591182  41.3045324  47.9928424
  31.0176431  42.2390113  47.8618491  29.8867889  41.2319868  49.3993378
  29.1826881  42.0512855  49.5752516  29.3517969  40.2896649  49.5665207
  30.6827571  41.2994181  50.1457510  31.4499468  40.1382777  47.7753504
  32.6501645  40.2331967  48.0383500  30.8784108  38.9501543  47.3642513
  29.8714214  38.9310356  47.2176739  31.6684712  37.7286839  47.1421336
  32.3685934  37.6152210  47.9761073  30.7420185  36.4984275  47.0151699
  30.0071323  36.6829665  46.2196754  31.5076753  35.2213961  46.6437423
  31.9610967  35.2971821  45.6514443  32.3003740  35.0095163  47.3693570
  30.8311851  34.3605347  46.6145087  29.9704740  36.2526430  48.3178069
  30.6535683  36.0631345  49.1521202  29.3420109  37.1088124  48.5844153
  29.3107890  35.3837921  48.2196548  32.5069173  37.9258239  45.8600853
  33.6138452  37.4075558  45.6940166  31.8619866  38.6262259  44.8639806
  30.9484070  39.0189216  45.0744569  32.4452593  38.8191356  43.5443742
  32.9176356  37.8768482  43.2432463  31.3798564  39.2387225  42.5261775
  30.8363756  40.1182761  42.8909499  31.8638336  39.5369244  41.5899821
  30.3928497  38.0981144  42.2380108  30.9307954  37.2739853  41.7541146
  29.9849231  37.7079320  43.1779340  29.2336652  38.5402876  41.3396300
  29.6285159  38.9333935  40.3957732  28.6877262  39.3565084  41.8279496
  28.2833015  37.3782857  41.0604409  27.8655895  36.9685537  41.9848058
  28.7814779  36.5790088  40.5050270  27.1527575  37.8442661  40.2419095
  26.5934306  38.5662097  40.7056818  27.4375332  38.2222002  39.3331287
  26.4842403  37.0662012  40.0303516  33.5765301  39.8632785  43.6521986
  34.6546775  39.7181927  43.0733642  33.3082790  40.9904911  44.3996062
  32.3975294  41.0824186  44.8517671  34.2808018  42.0794165  44.5350635
  34.6319752  42.3145205  43.5261783  33.6394220  43.3211512  45.1626852
  32.7630036  43.6059843  44.5672275  33.2676693  43.0893980  46.1697623
  34.6039884  44.5050584  45.2406171  35.0563301  44.6903019  44.2582634
  35.4088424  44.2881306  45.9518177  33.9398166  45.7914553  45.6894210
  32.7319052  45.9428592  45.8526746  34.8214017  46.8123474  45.8981435
  34.5061386  47.7306261  46.1861564  35.8314508  46.6836760  45.7747233
  35.5181325  41.6320937  45.3452591  36.6415281  42.1072717  45.1486857
  35.2767384  40.7420681  46.3670773  34.3205523  40.4343964  46.5410981
  36.3614872  40.2579913  47.2181252  36.9103472  41.1299230  47.5906152
  35.8219684  39.4339160  48.3777447  35.2091355  40.0538206  49.0396360
  35.1978683  38.6065406  48.0233281  36.6341431  39.0032712  48.9723801
  37.3510494  39.4018038  46.3961138  38.5402420  39.2928480  46.6988062
  36.7855671  38.6808514  45.3648804  35.7868317  38.7778760  45.2057488
  37.5653872  37.7889428  44.5078224  38.3078318  37.3010225  45.1439818
  36.6533071  36.7595276  43.8356191  36.0489795  36.2547175  44.6011515
  35.9394047  37.2821145  43.1855112  37.3976567  35.7009314  43.0025845
  38.0112202  36.2004465  42.2476662  38.3157340  34.8234678  43.8524425
  39.1080060  35.4111477  44.3241164  37.7579606  34.3042897  44.6388858
  38.8112118  34.0711165  43.2338487  36.3856597  34.8375307  42.2576360
  35.8117453  34.2145545  42.9491561  35.6875426  35.4552544  41.6827065
  36.8943250  34.1836565  41.5486578  38.3360804  38.6054231  43.4478511
  39.4612831  38.2768250  43.0602418  37.6528765  39.6697743  42.8964902
  36.6962024  39.8420305  43.2033265  38.2407456  40.5184554  41.8560253
  38.5015080  39.8844918  41.0023379  37.2898370  41.6580578  41.4491824
  36.9272079  42.1548579  42.3580360  37.8453996  42.4228865  40.8953652
  36.0882936  41.2228295  40.5954935  35.6061969  40.3455465  41.0294742
  36.4232724  40.9099157  39.6010051  35.0699324  42.3634639  40.4621942
  35.4103465  43.0818685  39.7114964  34.9815875  42.8785316  41.4200832
  33.7417868  41.8813869  40.0578293  33.6625762  40.9745585  39.5775213
  32.5600263  42.4189980  40.4173713  32.4609424  43.4569630  41.2491965
  31.5297832  43.7602612  41.5637786  33.2623597  43.9566664  41.5986472
  31.4293787  41.9067123  39.9385757  31.4377194  41.2242245  39.1783856
  30.5113082  42.2120010  40.2627351  39.5471957  41.1508059  42.4052976
  40.5557999  41.3019451  41.7129179  39.4544894  41.6337795  43.6962631
  38.5870134  41.4734336  44.2060392  40.5363339  42.3740332  44.3427427
  41.0143592  42.9986178  43.5791623  39.9966960  43.2553465  45.4767505
  39.3970814  42.6491185  46.1682749  40.8357550  43.6523150  46.0629938
  39.1612578  44.4272571  44.9554009  38.3589967  44.0544095  44.3069637
  39.7950895  45.0762405  44.3374916  38.5273037  45.2958085  46.0408436
  38.9068995  45.1360028  47.2397957  37.6557175  46.1330823  45.6426263
  41.6486020  41.4467739  44.8949628  42.8021123  41.8466783  45.0828070
  41.2561131  40.1785936  45.2665354  40.2800501  39.9191897  45.1522783
  42.2011379  39.2116145  45.8296203  42.8384035  39.7424674  46.5460341
  41.4878434  38.0657653  46.5312850  40.9030646  38.4338924  47.3790340
  40.8089656  37.5382800  45.8517233  42.2059293  37.3338212  46.9150341
  43.1218239  38.6399990  44.7326891  44.2794127  38.2766320  44.9617800
  42.5384654  38.4690459  43.4972346  41.5523714  38.7016516  43.3752371
  43.2805444  37.9385052  42.3628144  43.8093819  37.0354127  42.6741739
  42.5661238  37.6991131  41.5713957  44.3020873  38.9475267  41.8132619
  45.2692285  38.6169625  41.1254348  44.0170429  40.2654724  42.0909251
  43.1608457  40.4647409  42.6011715  44.8884529  41.3639952  41.6760524
  45.2757106  41.1333355  40.6764477  44.1590009  42.6958330  41.7126286
  44.8831387  43.5203261  41.6614380  43.6158250  42.8160388  42.6577955
  43.2042409  42.8840594  40.5533058  43.3582299  42.1765775  39.5115560
  42.3274226  43.7972374  40.6882642  46.1174679  41.4313425  42.6093837
  47.2221138  41.8167774  42.2159965  45.8767629  41.1353187  43.9343693
  44.9215003  40.9357939  44.2197606  46.9503733  41.1065230  44.9340475
  47.5788792  41.9847989  44.7607589  46.3915749  41.1113985  46.3609849
  45.4910167  41.7364993  46.4098216  46.0783987  40.0989312  46.6482820
  47.4075215  41.6236732  47.3875658  48.2995729  40.9861667  47.3732941
  46.9710929  41.5288211  48.3900484  47.8175524  43.0918743  47.2174304
  46.9771733  43.8830870  46.6944635  48.9804747  43.4016161  47.6255135
  47.8244492  39.8561758  44.6755767  49.0348569  39.8315578  44.9157708
  47.1511970  38.7354628  44.2357780  46.1394184  38.7882770  44.1293467
  47.8428799  37.4764891  43.9632584  48.4482291  37.2507212  44.8470384
  46.8709695  36.3214266  43.6894156  46.1718109  36.2162142  44.5282199
  46.2544945  36.5288673  42.8081523  47.6100254  35.0167841  43.5015609
  48.1515571  34.3430822  44.6029356  47.9649727  34.6998032  45.6156455
  49.0003123  33.2546617  44.4111926  49.4793215  32.7843385  45.2665143
  49.2726945  32.7931034  43.1291708  49.9408221  31.9456430  42.9853015
  48.7045511  33.4342078  42.0335598  48.9366387  33.0981100  41.0300770
  47.8797184  34.5415475  42.2137365  47.4864774  35.0585828  41.3398732
  48.8070215  37.6818680  42.7779405  49.9752207  37.2915429  42.8174986
  48.2687428  38.2723179  41.6572648  47.3059886  38.6078698  41.6943502
  49.0154521  38.3940603  40.4024477  49.4564222  37.4138864  40.1900174
  48.0857948  38.7902554  39.2565364  47.4594053  39.6355632  39.5712252
  48.6656859  39.1427136  38.3944341  47.2293768  37.6039607  38.8104670
  46.9494841  36.9948171  39.6771009  47.8130642  36.9565292  38.1439053
  45.9565739  38.0132478  38.0901714  45.9172577  39.1645324  37.5562819
  45.0130062  37.1627728  38.0847447  50.1959095  39.3827462  40.4875736
  51.1307425  39.3553912  39.6807447  50.0796760  40.3711390  41.4348954
  49.2457164  40.3831747  42.0170471  51.1093173  41.3901911  41.6175989
  51.5367662  41.6097824  40.6326806  50.4883756  42.6551721  42.2298944
  49.6649185  42.9870754  41.5823455  50.0267309  42.3985174  43.1918791
  51.4569251  43.8344080  42.4479667  52.2781743  43.5156547  43.0996630
  52.0539746  44.3481318  41.1374493  52.6873610  43.5923568  40.6629233
  51.2700995  44.6316434  40.4281145  52.6812554  45.2281395  41.3170353
  50.7241307  44.9739970  43.1629648  49.8938367  45.3544496  42.5582088
  50.3168087  44.6344149  44.1211979  51.4046618  45.8062645  43.3669898
  52.2491473  40.8367587  42.5090679  53.4400526  41.0432061  42.2529099
  51.8433717  40.2465100  43.6859170  50.8586908  40.0156177  43.8055505
  52.7730787  39.9581190  44.7755232  53.6733750  40.5672829  44.6470636
  52.1353987  40.2790883  46.1446382  51.3803008  39.5194717  46.3736532
  52.8960839  40.1801756  46.9307224  51.4300440  41.6311626  46.2702077
  50.8461062  41.5914399  47.1948972  50.7099476  41.7678855  45.4589056
  52.3549797  42.8342751  46.3088259  51.7887982  43.7676589  46.2142793
  53.0575091  42.8161684  45.4685982  53.1372333  42.8960595  47.5471050
  54.1389887  42.7498086  47.4882695  52.6726394  43.2727992  48.7524492
  51.3936034  43.5826009  48.9668246  50.6660045  43.5124815  48.2491763
  51.0750869  43.8684327  49.8813783  53.5228888  43.3445190  49.7827624
  54.5034546  43.1159079  49.6769716  53.2093909  43.6276019  50.7014702
  53.2218979  38.4766161  44.8068193  54.4025395  38.1438126  44.9380151
  52.1898538  37.5623047  44.8660364  51.2576245  37.8559323  44.5869500
  52.3826228  36.1844310  45.3318037  53.2651898  36.1739436  45.9846257
  51.1699644  35.6802568  46.1261501  50.2558411  35.8804142  45.5623366
  51.2134902  34.5905274  46.2527605  51.0552686  36.2984392  47.5042652
  50.1053428  37.2964372  47.7668200  49.4349622  37.6429502  46.9825263
  50.0098202  37.8703291  49.0370985  49.2674620  38.6451312  49.2153424
  50.8646218  37.4430719  50.0482738  50.8036838  37.9770129  51.3032936
  50.0880731  38.6515099  51.3274841  51.8098571  36.4522603  49.8081769
  52.4748994  36.1201821  50.6036572  51.9055588  35.8798968  48.5386935
  52.6492958  35.1032691  48.3623904  52.6937902  35.1951212  44.1977283
  53.1863202  34.0839636  44.4128607  52.3243902  35.5835091  42.9319015
  51.9126324  36.5098968  42.8122675  52.4524727  34.6967062  41.7702899
  52.0899142  33.7118088  42.0861403  51.6402248  35.2991027  40.6153774
  50.6645554  35.5939051  41.0154210  52.1149752  36.2284990  40.2753075
  51.3557316  34.3656558  39.4350662  50.2710154  34.3751055  39.2737110
  51.6309700  33.3306564  39.6634014  51.9990418  34.8212186  38.1240569
  51.9641658  35.9104231  38.0191468  51.4356017  34.3751379  37.3035398
  53.3943902  34.3858950  38.0279300  53.8938499  34.1261986  38.8787665
  54.0473939  34.1043822  36.8926896  53.4884013  34.2546024  35.6946921
  53.9082073  33.7850909  34.8852726  52.5699029  34.6541050  35.5749950
  55.3007898  33.6476898  36.9551151  55.8287103  33.4922874  36.1061899
  55.7713748  33.5118739  37.8409643  53.9288552  34.5166987  41.3311774
  54.2597428  33.7176032  40.4495988  54.8357277  35.3523867  41.9392506
  54.4808055  36.0556096  42.5854215  56.2832421  35.2951472  41.7221688
  56.4840196  34.5970117  40.8996871  56.8159328  36.6823997  41.3454713
  56.5820051  37.3944544  42.1474026  57.9089002  36.6579122  41.2534083
  56.2104901  37.1744342  40.0253655  55.1188025  37.1061420  40.0653200
  56.5229937  36.5163259  39.2039253  56.6178832  38.6061467  39.6970605
  57.6972579  38.6545663  39.5131946  56.4074331  39.2999483  40.5187308
  55.9427758  39.0944882  38.4827432  56.5060645  39.2701598  37.6573134
  54.6326590  39.3776966  38.3716346  53.8131938  39.3197847  39.4207790
  52.8079819  39.4494277  39.3211461  54.1590044  39.1550141  40.3551562
  54.1280621  39.7219644  37.1845745  53.1459512  39.9420482  37.0819765
  54.7087885  39.7659295  36.3568422  57.0255887  34.6961067  42.9505084
  58.2514344  34.7450036  43.0798773  56.2204973  33.9829094  43.8146650
  55.2111481  34.0276352  43.6855032  56.7095445  33.1425113  44.9124673
  57.8046106  33.1496440  44.9037875  56.2161183  33.6698609  46.2511020
  56.5001913  34.7184654  46.3863652  55.1257178  33.6055650  46.3258470
  56.6376108  33.0920582  47.0807140  56.2801425  31.6629532  44.7013000
  56.3205887  30.8083898  45.5902518  55.9751594  31.3606194  43.3928579
  56.0303779  32.1162289  42.7128232  55.5833097  30.0448040  42.8823928
  56.0731759  29.2722446  43.4848818  54.0658208  29.8146857  42.9469160
  53.5411064  30.5686392  42.3465313  53.8283048  28.8456040  42.4999085
  53.5417600  29.8193095  44.3690331  53.8747600  28.7863789  45.2595444
  54.4488142  27.9251343  44.9180968  53.5094753  28.8676030  46.6043275
  53.7834281  28.0695252  47.2918941  52.8034061  29.9759595  47.0689813
  52.5241587  30.0415066  48.1189105  52.4309848  30.9861317  46.1845546
  51.8637627  31.8426899  46.5435339  52.7878542  30.9020256  44.8384018
  52.4975694  31.7014898  44.1606506  56.1058629  29.9524323  41.4293076
  56.4650242  30.9408003  40.7780345  56.0872544  28.6926555  40.8805462
  55.8170474  27.8906670  41.4465856  56.4177099  28.4444960  39.4745952
  57.2686197  29.0787003  39.1997016  56.7917964  26.9765805  39.2224193
  57.7540508  26.7612788  39.6976041  56.8879367  26.7562218  38.1528395
  55.8434802  26.0600378  39.7940520  55.0390654  26.1102995  39.2308081
  55.2152302  28.8548584  38.5930250  54.0456264  28.8132567  38.9891013
  55.5414387  29.2369985  37.3083897  56.5146367  29.2215738  37.0095439
  54.5255883  29.6529619  36.3350529  53.7520844  30.2141884  36.8729819
  55.1715895  30.4799244  35.2364677  55.7931147  29.8630282  34.5768985
  55.8319711  31.2346393  35.6771055  54.1024137  31.1507801  34.3939146
  53.0672121  30.4808751  34.1035341  54.3448527  32.3481240  34.0375822
  53.9334107  28.3417324  35.7615107  54.5889173  27.5422123  35.0868821
  52.6328336  28.0982583  36.1437128  52.1289470  28.8269884  36.6461028
  51.9332292  26.8400978  35.8746852  52.6832276  26.0459110  35.9319554
  50.8596837  26.6313012  36.9515960  51.3113942  26.8279115  37.9321790
  50.0791547  27.3934041  36.8245225  50.2004193  25.2407882  37.0096411
  49.6979824  25.0342176  36.0608799  51.2084705  24.1214377  37.2753968
  51.8927365  23.9969093  36.4325476  51.8024876  24.3249543  38.1716818
  50.6974100  23.1641966  37.4218505  49.1318363  25.2339525  38.1034681
  49.5861355  25.3148179  39.0933990  48.4318607  26.0656286  37.9804844
  48.5519010  24.3079776  38.0757848  51.3486648  26.7927328  34.4384185
  50.8542093  25.7715713  33.9544133  51.4269266  27.9642941  33.7133164
  51.8659296  28.7759430  34.1509480  50.9255183  28.0871495  32.3373744
  50.0282502  27.4582654  32.2565497  50.5519388  29.5312351  31.9196123
  50.1478773  29.5097345  30.8998486  49.4957409  30.1626279  32.8202116
  48.5612944  29.5968724  32.7911705  49.8386929  30.2275601  33.8582876
  49.2831499  31.1886385  32.4982096  51.6919532  30.4038006  31.8660249
  52.1027403  30.4000055  32.7706543  51.9161932  27.5100705  31.2943015
  51.6531838  27.4364955  30.0913423  53.1104241  27.0545428  31.8105156
  53.2896197  27.2023283  32.7991431  54.1291147  26.3819900  31.0050219
  54.1373416  26.8518147  30.0133081  55.5220612  26.4901370  31.6469498
  55.8245311  27.5390984  31.7421701  56.2698452  25.9803985  31.0309345
  55.5745552  25.8910551  32.9551987  55.2489070  26.5729857  33.5904301
  53.8063231  24.8832655  30.7727388  54.3866117  24.2067235  29.9189045
  52.9018286  24.3330854  31.6578346  52.4460895  24.9542636  32.3221609
  52.5685921  22.9098575  31.6915368  53.4033732  22.3520588  31.2539640
  52.3306917  22.4471620  33.1375459  51.4260080  22.9273807  33.5311986
  52.1317638  21.3683831  33.1442469  53.4880760  22.7553723  34.0881130
  53.2551565  22.3668300  35.0861037  53.6239112  23.8366586  34.2002144
  54.7777587  22.1007924  33.6423556  54.9282287  20.8812761  33.5755512
  55.7763869  22.9584070  33.2959211  55.6704812  23.9739309  33.3159267
  56.6777744  22.6078687  32.9920633  51.3300277  22.5489397  30.8366604
  51.0667591  21.3792099  30.5371357  50.4700274  23.5872659  30.5574882
  50.7576819  24.5322529  30.7967878  49.1650609  23.3862753  29.9295810
  49.1364207  22.3727695  29.5222018  48.0603103  23.5423639  30.9787252
  48.2870594  22.8870593  31.8238120  48.0759086  24.5654740  31.3781254
  46.6450403  23.2188318  30.4715893  46.4061953  23.8956935  29.6481584
  46.5003893  21.7836625  29.9638490  47.0784355  21.6244100  29.0494135
  46.8393859  21.0620335  30.7136962  45.4544862  21.5574341  29.7248252
  45.6329618  23.4729857  31.5868098  45.8212162  22.8301952  32.4529810
  45.6746008  24.5135022  31.9217360  44.6193067  23.2762706  31.2284586
  48.9938280  24.4019241  28.7780453  48.8131682  25.6085215  28.9582282
  49.1450934  23.8428108  27.5284389  49.3217526  22.8433847  27.4552750
  49.0484727  24.5941321  26.2695256  48.9704165  25.6654182  26.4829556
  50.2421243  24.3225213  25.3494754  50.0609835  24.7765337  24.3666413
  50.3553870  23.2441695  25.1718863  51.5225028  24.8598727  25.9010816
  51.9005174  26.1678976  25.6901107  53.0541724  26.3038839  26.3097549
  53.6557699  27.2038023  26.3650392  53.4457938  25.1380925  26.9079299
  54.2982448  24.9956818  27.4400280  52.4757727  24.2064268  26.6532538
  52.5486524  23.1927266  27.0258051  47.7494792  24.0936843  25.6071556
  47.6609394  22.9979146  25.0443843  46.6455161  24.8888762  25.8301227
  46.7741296  25.8139752  26.2327484  45.2875784  24.4501486  25.5000631
  45.2377766  23.3690313  25.6789209  44.2161385  25.1625302  26.3691585
  44.2489881  26.2391979  26.1548772  42.8025589  24.6579438  26.0398694
  42.5818440  24.7266770  24.9726620  42.6754266  23.6156992  26.3462964
  42.0401186  25.2553211  26.5498392  44.5150147  24.9561638  27.8707217
  44.4811144  23.8857590  28.1096742  45.5294902  25.3020094  28.0956734
  43.5767688  25.6989863  28.8072757  43.6036815  26.7745993  28.6127083
  42.5455928  25.3507650  28.7176769  43.8848437  25.5315734  29.8432650
  45.0583128  24.7307339  23.9936080  45.3400214  25.8072883  23.4581504
  44.4945038  23.6777146  23.3135308  44.3150489  22.8053068  23.8184214
  44.0899596  23.7132520  21.9000001  44.1597806  24.7458420  21.5432819
  44.9949534  22.8030733  21.0373055  44.6218452  22.7567060  20.0118372
  46.4358223  23.3080762  20.9848576  46.4847019  24.3328987  20.6037647
  46.9117293  23.2737849  21.9711778  47.0368497  22.6667701  20.3302878
  45.0060727  21.4442183  21.5124375  45.3140871  21.4829111  22.4465718
  42.6014786  23.2819168  21.8504914  42.0309592  22.8089246  22.8465853
  41.9071205  23.3911194  20.6637080  42.3432966  24.0100633  19.4185700
  43.0415281  24.8286002  19.5909222  42.8226835  23.2408405  18.8058438
  41.0453579  24.4661407  18.7812675  40.7119534  25.4056183  19.2376208
  41.1323810  24.6163745  17.7019364  40.0805950  23.3451683  19.1496294
  40.1922812  22.5126200  18.4433239  39.0358631  23.6705376  19.1153217
  40.5113898  22.9374491  20.5607903  39.9290276  23.4557692  21.3280767
  40.3053994  21.4198548  20.7610709  39.1859910  20.9382539  20.9678350
  41.4292916  20.6400531  20.6373508  42.3111014  21.0874885  20.4013359
  41.4286870  19.1970639  20.8278444  40.4622899  18.7913308  20.5160137
  42.2142290  18.7860532  20.1846050  41.7022888  18.7183503  22.2699919
  41.6877654  17.5210485  22.5736799  41.9856730  19.6969725  23.1926717
  41.9531915  20.6712009  22.8944438  42.3407855  19.4081920  24.5922230
  43.0005217  18.5331339  24.5762363  43.0609807  20.6183824  25.2343189
  42.3771814  21.4723899  25.2810927  43.5994471  20.3475281  26.6348580
  42.7952924  20.1677462  27.3513625  44.2750826  19.4848618  26.6367502
  44.1841380  21.2030956  26.9917482  44.1799205  21.0388159  24.4195438
  44.7544961  20.2445843  24.3252196  41.0523909  19.0722490  25.3883855
  39.9822727  19.6632701  25.2138972  41.1996518  18.0620256  26.3173074
  42.1218881  17.6621603  26.4695606  40.1031573  17.5292715  27.1341512
  39.1492700  17.8472040  26.6975142  40.1711039  16.0043975  27.1370932
  40.1713618  15.6134886  26.1138185  41.0862883  15.6527952  27.6282962
  39.3227214  15.5608331  27.6662781  40.1573556  18.0795244  28.5834377
  41.0912598  18.7541460  29.0233862  39.0829041  17.7157817  29.3735562
  38.3443952  17.1367834  28.9774809  38.9338202  18.1732990  30.7651326
  39.0892393  19.2580944  30.7692378  37.5414453  17.8053368  31.3154742
  36.7702916  18.3099753  30.7190424  37.3755926  16.7310805  31.1576287
  37.2902091  18.1287117  32.7765971  37.4737189  19.4224133  33.2833982
  37.8064773  20.2285185  32.6324801  37.2527180  19.6972166  34.6361346
  37.4077911  20.7036450  35.0160795  36.8428159  18.6787011  35.4888363
  36.6448848  18.9836608  36.8035678  36.3208420  18.1822583  37.2749533
  36.6422388  17.3902096  35.0073050  36.3196559  16.5863424  35.6654653
  36.8627665  17.1180839  33.6533013  36.7051300  16.1027615  33.2910291
  40.0189737  17.5560236  31.6683723  40.4352171  18.1240992  32.6824465
  40.4322382  16.2806167  31.3530255  40.1016192  15.8492671  30.4932868
  41.3126331  15.5470675  32.2629972  40.8972855  15.6906171  33.2665763
  41.3517376  14.0675376  31.8746221  40.3325504  13.7251491  31.6516320
  41.9264888  13.9380420  30.9477500  41.9333715  13.1758202  32.9722495
  41.3796914  13.3220041  33.9075777  42.9833658  13.4234463  33.1579030
  41.8713445  11.7051159  32.6047681  41.5599193  11.2694282  31.4975081
  42.2173732  10.8633294  33.6204681  42.4795861  11.1964397  34.5435759
  42.2197159   9.8585481  33.4811298  42.7363183  16.1590130  32.2780031
  43.5106790  16.0057522  33.2258441  43.1153187  16.8374925  31.1413338
  42.4734617  16.8636762  30.3513318  44.4159818  17.5149871  31.0353981
  45.1736529  16.8233656  31.4232836  44.7184656  17.9060225  29.5843085
  45.7258989  18.3288533  29.4955937  44.0130226  18.6641668  29.2291024
  44.6201551  16.7857317  28.6885308  45.1382308  16.0581802  29.1025722
  44.4357305  18.7918357  31.9070159  45.4701509  19.2525879  32.3933365
  43.2244134  19.4362309  32.0226777  42.4315972  19.0527036  31.5146389
  43.0210591  20.6353038  32.8487649  43.8753035  21.3027762  32.6965706
  41.7021675  21.3212243  32.4610845  41.7369923  21.5746007  31.3927046
  40.8654383  20.6187277  32.5508887  41.3547521  22.5700233  33.2353386
  41.9095177  23.8082561  32.8898309  42.6028398  23.8900617  32.0558283
  41.5641173  24.9604518  33.5965221  42.0014895  25.9189908  33.3232996
  40.6549368  24.8867341  34.6497090  40.3970368  25.7847181  35.2040386
  40.0893518  23.6615733  34.9976796  39.3794693  23.6023637  35.8209038
  40.4435150  22.5067602  34.3003352  39.9974311  21.5551497  34.5898704
  43.0307136  20.1983455  34.3316956  43.5971408  20.8463893  35.2148465
  42.3088795  19.0617098  34.6188833  41.8407813  18.5835715  33.8473279
  42.1261472  18.5578864  35.9818624  41.6826140  19.3702517  36.5689909
  41.2068207  17.3246256  35.9634584  40.3542304  17.5128317  35.2993460
  41.7454809  16.4681406  35.5403370  40.6540303  16.9580347  37.3371268
  40.0655111  17.8020894  37.7123571  41.4755760  16.7851716  38.0428782
  39.7546246  15.7240409  37.3760170  39.7050302  14.9774966  36.3545640
  39.1243202  15.5436845  38.4682724  43.4936217  18.1909001  36.6133721
  43.7351941  18.3516540  37.8120543  44.3836073  17.5580777  35.7718019
  44.1181075  17.4474260  34.7928519  45.6589776  17.0136149  36.2394674
  45.4617609  16.4711360  37.1719003  46.2766965  16.0739253  35.1975765
  46.1700519  16.5037351  34.1941861  47.3562846  15.9716396  35.3674857
  45.6516179  14.6792660  35.2609267  44.5579786  14.7376801  35.2426514
  45.9379457  14.1907132  36.2009514  46.0885475  13.7977416  34.1064258
  46.6997617  14.1868351  33.1127723  45.7241819  12.4885291  34.2411453
  45.9539388  11.8118489  33.5218229  45.2226287  12.1393263  35.0516863
  46.6803069  18.1193434  36.5894674  47.5559120  17.9512393  37.4436908
  46.6372337  19.2498810  35.8032598  45.9191373  19.3158497  35.0847470
  47.5887255  20.3505268  35.9863231  48.5443297  19.9148272  36.3068483
  47.8000074  21.1356057  34.6774762  46.8274569  21.4462656  34.2766273
  48.6500334  22.3919207  34.8935515  48.1282102  23.1185901  35.5221636
  49.6062596  22.1467696  35.3670992  48.8696305  22.8915437  33.9466450
  48.4926435  20.2453773  33.6355828  49.4952772  19.9541485  33.9684138
  47.9258626  19.3285833  33.4464291  48.5990901  20.7682890  32.6807019
  47.1162590  21.2442094  37.1568959  47.9135308  21.8240876  37.8990105
  45.7559203  21.4197194  37.2867455  45.1288674  20.9845371  36.6092656
  45.1919088  22.2365961  38.3702474  45.7513926  23.1804470  38.3983586
  43.6879769  22.4948108  38.1445482  43.1932905  21.5468557  37.8934158
  42.9855810  23.0701601  39.3738180  42.9789832  22.3541338  40.1982383
  43.4746783  23.9847954  39.7191817  41.9419347  23.3074439  39.1451066
  43.4717950  23.4747436  36.9887752  43.8146995  24.4778147  37.2599447
  44.0016738  23.1718959  36.0832456  42.4084925  23.5447771  36.7501668
  45.4483824  21.5311800  39.7288089  45.5151289  22.1510015  40.7925247
  45.5380057  20.1581002  39.6916677  45.4545670  19.7018392  38.7864397
  45.7015025  19.3443808  40.8995119  44.9825529  19.7309142  41.6326642
  45.4755949  17.8541404  40.6316270  46.0352519  17.2382643  41.3473662
  45.8286783  17.5748012  39.6326696  44.0240272  17.4415475  40.7641680
  43.0910207  18.1915034  41.0431487  43.8045126  16.1097173  40.5500542
  42.8679945  15.7261531  40.6139864  44.5500656  15.4580523  40.3230555
  47.0876417  19.5170042  41.5863113  47.3250631  19.0268614  42.6950981
  48.0292772  20.2625291  40.9059715  47.8212901  20.5548462  39.9544889
  49.3082597  20.6581881  41.5051206  49.6246369  19.8344051  42.1533119
  50.3555666  20.9885288  40.4344198  49.9400305  21.7190382  39.7287522
  51.2216134  21.4820540  40.8918746  50.8208203  19.7608956  39.6545821
  51.4686036  20.0918990  38.8322710  49.9600329  19.2617089  39.1942488
  51.6268763  18.7572172  40.4792197  52.2989917  19.1996134  41.4596902
  51.5693401  17.5469288  40.0968930  49.1618097  21.8771394  42.4537508
  50.0445984  22.1850778  43.2616499  48.0194396  22.6340273  42.3150237
  47.3454335  22.3968676  41.5881935  47.7369066  23.7595279  43.2085412
  48.6788765  24.2672761  43.4404580  46.6785910  24.7150108  42.6326873
  45.7449818  24.1595861  42.4854997  46.4467083  25.4828195  43.3835862
  47.0424972  25.4078723  41.3095284  47.2597802  24.6499650  40.5479146
  45.8564528  26.2390417  40.8177549  44.9712909  25.6105393  40.6756170
  45.6007323  27.0256887  41.5352940  46.0851369  26.7151150  39.8587305
  48.2615569  26.3086553  41.4643747  48.1397866  27.0084898  42.2972478
  49.1531265  25.7040953  41.6421948  48.4364528  26.8951538  40.5567421
  47.1767876  23.2350554  44.5527868  47.2370126  23.8970614  45.5897083
  46.4797055  22.0517715  44.4662671  46.4958708  21.5588356  43.5789279
  45.7021326  21.4608108  45.5634215  45.7770168  22.1176485  46.4371884
  44.2304273  21.2894831  45.1637976  44.1528439  20.5816827  44.3269701
  43.6567088  20.8386746  45.9846556  43.5653957  22.5950130  44.7861856
  43.2768535  23.5521480  45.7657201  43.5361455  23.3644501  46.8038897
  42.6558159  24.7520840  45.4239615  42.4194373  25.4818806  46.1948571
  42.3402938  25.0144840  44.0951327  41.8502467  25.9471763  43.8263074
  42.6421758  24.0803286  43.1086709  42.3917549  24.2879088  42.0705337
  43.2457030  22.8715540  43.4524950  43.4667723  22.1480027  42.6705258
  46.2949536  20.1037455  46.0098138  45.6527051  19.2423646  46.6152953
  47.6600775  20.0000163  45.8302087  48.1356333  20.7776453  45.3767015
  48.4285360  18.8162909  46.2308764  47.8415696  17.9337461  45.9527647
  49.7469797  18.7021629  45.4604661  50.1784440  17.7090930  45.6409536
  49.5238698  18.7530117  44.3879283  50.8032477  19.7495527  45.8090913
  51.2183488  19.5381821  46.7998358  50.3687745  20.7543687  45.8494386
  51.9268132  19.7364339  44.7764585  51.5005684  19.9971543  43.8065568
  52.3871588  18.7446320  44.7279105  52.9650645  20.7076375  45.1120816
  52.9853514  21.1133179  46.0444843  53.8855195  21.1619921  44.2466004
  53.9374373  20.7570352  42.9770984  54.6464807  21.1016866  42.3461794
  53.2609099  20.0980858  42.5735995  54.7850325  22.0579062  44.6651040
  54.7912259  22.3910230  45.6206776  55.4913842  22.4251747  44.0403672
  48.6397957  18.7735890  47.7708618  48.9283660  17.7422321  48.3790798
  48.6489768  20.0207981  48.3660256  48.3598600  20.8124738  47.7960519
  49.0303209  20.2898830  49.7564036  49.4708943  19.3811249  50.1802725
  50.0014658  21.4651396  49.8230711  50.0556186  21.8822848  50.8364902
  49.6724965  22.2823790  49.1689114  51.4053808  21.0123387  49.4643091
  51.9225793  20.0946279  50.1736346  51.9796893  21.6237465  48.5106975
  47.7718882  20.5896381  50.6180730  47.8301931  21.1122436  51.7359809
  46.5819505  20.1614520  50.0739786  46.6131521  19.6682435  49.1875516
  45.2791997  20.4049111  50.6714953  44.6284367  19.5638231  50.4148389
  45.3637943  20.4894245  51.7590183  44.6864092  21.7086712  50.1187801
  45.3628880  22.5850679  49.5685419  43.3368006  21.8599062  50.3243171
  42.8308833  21.1567553  50.8565658  42.6001049  23.0268347  49.8368509
  43.1212437  23.4085583  48.9543599  41.1442099  22.6703042  49.4676886
  40.6238503  22.3499556  50.3754086  40.3898306  23.8694713  48.8845043
  40.3116399  24.6862429  49.6073068  40.8892351  24.2577908  47.9917120
  39.3686266  23.5887865  48.6024753  41.0713079  21.5106333  48.4658090
  41.5963334  21.7525852  47.5366834  41.5087467  20.5950982  48.8757407
  40.0291106  21.2851395  48.2119620  42.6650998  24.1167873  50.9405629
  42.5835080  23.8640375  52.1452933  42.7975348  25.4026423  50.4627566
  42.9177485  25.5520200  49.4631227  42.7394131  26.6038308  51.3061651
  41.9141399  26.4418021  52.0033608  43.9956668  26.8233401  52.1484041
  44.3132409  25.8842929  52.6141626  43.7647866  27.5214389  52.9638981
  45.1742279  27.4140587  51.4091888  45.1245589  27.9155054  50.2904904
  46.3419049  27.3958787  52.1144900  46.4188683  27.0031170  53.0470606
  47.1896362  27.7870612  51.7163231  42.3315698  27.8009306  50.4124997
  42.2318429  27.7046365  49.1850116  42.0722126  28.9862986  51.0624709
  42.2125182  29.0674172  52.0660012  41.5318766  30.1428088  50.3345045
  40.7043141  29.7701756  49.7227932  41.0602657  31.2595003  51.2736831
  41.9061170  31.5966080  51.8879362  40.7467562  32.1331062  50.6862902
  39.9227943  30.8716892  52.1745589  39.9780584  30.7618505  53.5504497
  40.7935370  30.9093285  54.2480276  38.7355912  30.4143109  54.0114402
  38.4918876  30.2684196  54.9856365  37.8613365  30.2917298  52.9560096
  36.5039817  29.9521533  52.9496315  35.9662721  29.7382078  53.8692835
  35.8599902  29.8894350  51.7122083  34.8059517  29.6225485  51.6751640
  36.5403486  30.1636398  50.5289085  36.0148904  30.1134070  49.5766080
  37.8956192  30.5094472  50.5539637  38.4105845  30.7280813  49.6203578
  38.5766327  30.5709405  51.7891807  42.5500872  30.7610519  49.3558668
  42.1997013  31.3900958  48.3539000  43.8725978  30.6583097  49.7134472
  44.1230970  30.1592831  50.5634463  44.9280355  31.2504613  48.9048664
  44.6674946  32.2895028  48.6843188  45.8592132  31.2092633  49.4762338
  45.1255848  30.4909564  47.5822873  45.5601981  31.0294062  46.5613974
  44.8812893  29.1379228  47.6585014  44.6125537  28.7591663  48.5690253
  45.0093529  28.2303658  46.5216945  45.8545338  28.5711763  45.9115319
  45.2458829  26.7926998  47.0057605  44.4371332  26.4992971  47.6851276
  45.2122471  26.1002152  46.1572697  46.6012055  26.6539431  47.7018735
  46.8043007  27.5385777  48.3139201  47.3949084  26.6162405  46.9479615
  46.6993092  25.4249358  48.5995682  46.7822449  24.5154622  48.0010630
  45.8136289  25.3649944  49.2399028  47.8818762  25.5308299  49.4604583
  48.5503912  26.2909474  49.3279480  48.1421071  24.7801420  50.5341736
  47.3940733  23.7337564  50.8537570  47.6154897  23.1374548  51.6432271
  46.6203687  23.4468095  50.2601614  49.1801653  25.0961184  51.3042471
  49.6614118  25.9813524  51.1004252  49.4252904  24.5758339  52.1334322
  43.7546232  28.3015415  45.6184152  43.7907018  28.0103663  44.4192683
  42.5752502  28.6473829  46.2441595  42.5833752  28.7579913  47.2559761
  41.3225668  28.8457912  45.5008356  41.2218189  28.0174469  44.7927659
  40.0978098  28.8913749  46.4473097  40.3357185  29.5327385  47.3040607
  38.8552754  29.4817419  45.7645359  39.0190334  30.5222706  45.4644818
  38.5806335  28.9060630  44.8740626  37.9931120  29.4913753  46.4381467
  39.7869046  27.4660487  46.9629735  39.3596019  26.8643517  46.1518458
  40.7103656  26.9613866  47.2610489  38.8345451  27.4357220  48.1499953
  39.2525106  27.9785978  49.0020849  37.8626047  27.8706343  47.9088647
  38.6619711  26.4010667  48.4633828  41.4822635  30.1278389  44.6481595
  41.0302230  30.2088252  43.5038267  42.1050841  31.1961999  45.2502478
  42.4058059  31.0993209  46.2202302  42.3212443  32.4670527  44.5422111
  41.3694950  32.7448073  44.0703865  42.7786410  33.5658018  45.5243316
  43.5650514  33.1639133  46.1751389  43.3463117  34.8055370  44.8284224
  44.2637183  34.5711758  44.2787817  42.6229212  35.2354193  44.1272282
  43.6041393  35.5744635  45.5637775  41.6064250  34.0074648  46.4082464
  40.8510361  34.5382036  45.8184660  41.1112563  33.1584751  46.8863703
  41.9505043  34.6830943  47.1991290  43.3374459  32.2465820  43.3877294
  43.2873596  32.8841637  42.3319363  44.3504039  31.3494732  43.6477809
  44.3923318  30.9224167  44.5698930  45.3822016  31.0374765  42.6594279
  45.8086141  31.9857227  42.3204182  46.4740155  30.1663514  43.2542459
  46.9143105  30.6506400  44.1296577  46.0886508  29.1905835  43.5639702
  47.2703670  29.9833766  42.5261783  44.7785866  30.3244553  41.4303637
  45.2818161  30.3985472  40.3093711  43.7019883  29.5133838  41.6935672
  43.3976906  29.4424708  42.6617951  42.9986005  28.7386820  40.6633771
  43.7576342  28.2250060  40.0624596  42.0678326  27.7151783  41.3259790
  42.6747263  26.8590776  41.6451493  41.6635116  28.1183800  42.2593711
  40.9136455  27.2039973  40.5032347  41.1225807  26.3178212  39.4429564
  42.1291502  25.9939133  39.1837143  40.0391173  25.8319695  38.7128166
  40.2034163  25.1267556  37.9008331  38.7447901  26.2399656  39.0299004
  37.8989885  25.8513917  38.4718009  38.5261266  27.1420887  40.0667467
  37.5155273  27.4669235  40.3049912  39.6064938  27.6205605  40.8029652
  39.4206759  28.3215920  41.6165127  42.2545894  29.6925123  39.7055231
  42.1822007  29.4783269  38.4909679  41.6243570  30.7699117  40.2855564
  41.6599358  30.8760163  41.2973345  40.8972596  31.7366452  39.4638510
  40.2963986  31.1663611  38.7483776  40.0176542  32.6826879  40.2871095
  40.5416168  33.0130571  41.1942949  39.8099466  33.6001805  39.7261158
  38.6900674  32.0601798  40.6581444  38.4878624  31.5119299  41.9297938
  39.2780559  31.5515135  42.6731809  37.2640955  30.9403110  42.2764831
  37.1243676  30.5183959  43.2685934  36.2205373  30.9246837  41.3579435
  35.2596732  30.4985706  41.6361696  36.4049441  31.4707581  40.0907092
  35.5825633  31.4700224  39.3830268  37.6331564  32.0320043  39.7378036
  37.7540822  32.4676391  38.7461926  41.9038451  32.5523812  38.6251291
  41.6680987  32.8771499  37.4590485  43.0541657  32.9511555  39.2686339
  43.1741926  32.7149795  40.2540010  44.0900958  33.7344412  38.5800082
  43.5701884  34.5391020  38.0470895  45.1159913  34.2952498  39.5689132
  46.0424347  34.5960559  39.0664031  45.3854193  33.5509344  40.3252048
  44.5969690  35.4483997  40.2524847  44.5646761  36.1516462  39.5544535
  44.8333276  32.9066343  37.5098721  45.3705833  33.4282916  36.5295967
  44.9292160  31.5567106  37.7512961  44.5923730  31.1968044  38.6434335
  45.5223218  30.6210875  36.7863640  46.4623742  31.0617367  36.4345745
  45.7634392  29.2446959  37.4257954  46.4902558  29.3436228  38.2416859
  44.8323508  28.9010060  37.8923000  46.2689093  28.1637779  36.4982712
  47.3620687  28.3829092  35.6536500  47.8819625  29.3397578  35.6443088
  47.7989364  27.3736768  34.7974622  48.6300697  27.5591997  34.1279917
  47.1833600  26.1265257  34.7964926  47.5356919  25.3448779  34.1268308
  46.1128918  25.8886538  35.6506476  45.6319447  24.9148467  35.6498608
  45.6548376  26.9022776  36.4956174  44.8105861  26.6988367  37.1534321
  44.5768528  30.5069529  35.5710016  44.9896413  30.4852623  34.4092270
  43.2403816  30.3704687  35.8675664  42.9415536  30.3383988  36.8416502
  42.2377360  30.2313640  34.8275218  42.5214457  29.4063289  34.1699240
  41.2896575  30.0088373  35.3164943  42.0784100  31.5078579  33.9906781
  41.7178699  31.4907871  32.8117406  42.2835279  32.6828333  34.6780648
  42.4451708  32.6357805  35.6829387  42.2313447  33.9830764  34.0368263
  41.3212486  34.0475560  33.4373427  42.2177669  34.7480404  34.8169972
  43.4330039  34.2353917  33.1216034  43.3609843  34.9532850  32.1213797
  44.6193919  33.6729787  33.5356410  44.6331980  33.1599096  34.4143483
  45.8499538  33.8020678  32.7627344  45.9367907  34.8463701  32.4425577
  47.0651980  33.4087403  33.5847910  47.1591911  34.0525664  34.4641744
  46.9987781  32.3725349  33.9326007  47.9840066  33.5009949  32.9956264
  45.7765404  32.9315646  31.4906387  46.3722292  33.2319426  30.4534247
  45.0767009  31.7503247  31.6146189  44.6926225  31.5130556  32.5294266
  44.8972770  30.8302552  30.4943617  45.8652616  30.7145720  29.9982595
  44.3326784  29.4802976  30.9499324  43.4811251  29.6572152  31.6203190
  43.9228661  28.9394871  30.0857490  45.3563730  28.5695773  31.6538008
  45.9000100  29.1414821  32.4129982  44.6138025  27.4333168  32.3574593
  44.0026032  27.8193625  33.1779708  43.9507262  26.9023171  31.6685187
  45.3116162  26.7073942  32.7757015  46.3856810  27.9936080  30.6791329
  45.9022960  27.4294462  29.8751389  46.9917354  28.7816172  30.2240894
  47.0724064  27.3160252  31.1981239  43.9332567  31.4291263  29.4470489
  44.0213828  31.1585884  28.2468251  42.8970796  32.1904605  29.9424490
  42.8294407  32.3133009  30.9515819  41.9037557  32.8045099  29.0549233
  41.6620805  32.0767425  28.2695178  40.6347001  33.2411498  29.7828962
  40.0111575  33.8699716  29.1396624  40.8722517  33.8200375  30.6805817
  39.6314408  31.7945967  30.2675734  40.4847447  31.3322214  31.2019537
  42.5105776  34.0213352  28.3338682  42.1408117  34.3716281  27.2117794
  43.4451506  34.7388300  29.0408962  43.6312817  34.4736942  30.0066788
  44.1640903  35.8788032  28.4549016  43.4285420  36.5116176  27.9423994
  44.8921549  36.6818598  29.5570922  45.3096299  35.9848884  30.2934429
  46.0560684  37.5304345  29.0399033  46.8729523  36.9027021  28.6703524
  45.7357168  38.1886203  28.2279567  46.4677910  38.1560530  29.8387419
  43.8938611  37.5930985  30.2840555  43.5613863  38.4128983  29.6358250
  43.0046539  37.0436523  30.6071400  44.3533699  38.0347395  31.1742330
  45.1196030  35.3393724  27.3624704  45.3311540  35.9456144  26.3092782
  45.7898535  34.1822387  27.6863393  45.6162083  33.7618558  28.5988740
  46.7660788  33.5490936  26.7945336  47.4018714  34.3508965  26.3993514
  47.6178385  32.5520253  27.5924041  48.0434351  33.0936537  28.4476889
  46.9815215  31.7678597  28.0179450  48.7906728  31.9432618  26.8270559
  49.5700255  31.6905998  27.5598609  49.2290490  32.6932701  26.1570589
  48.5360892  30.6542500  26.0505465  47.4443175  30.0393426  26.2344065
  49.4739253  30.2807685  25.2782487  46.0761423  32.8928840  25.5725424
  46.6809224  32.6917567  24.5162556  44.7764113  32.4702016  25.7556977
  44.3619014  32.5953538  26.6774853  44.0070948  31.8197400  24.6851620
  44.6757787  31.0971139  24.2043727  42.7663972  31.0940185  25.2199383
  42.1377957  30.7519115  24.3940854  42.1523939  31.7465870  25.8494924
  43.1244595  29.9331717  25.9846946  43.6349986  30.2794587  26.7561434
  43.5499338  32.8247764  23.6108437  43.4297052  32.5174697  22.4225518
  43.1614877  34.0598301  24.0849503  43.2536118  34.2516331  25.0815158
  42.6132066  35.1008328  23.2034883  41.9188805  34.6178932  22.5046646
  41.8753370  36.1828713  24.0189313  42.5434000  36.5549118  24.8072908
  41.4385013  37.3787604  23.1643040  42.2985499  37.9225311  22.7643654
  40.8138483  37.0615245  22.3224560  40.8596184  38.0880359  23.7624753
  40.6272963  35.5960147  24.6833557  39.8370089  35.4141193  23.9494206
  40.8302031  34.6456174  25.1766203  40.2354291  36.2878364  25.4352199
  43.7601816  35.7017426  22.3587247  43.5803828  36.1890764  21.2398506
  44.9822814  35.7568241  22.9901889  45.0696296  35.3357570  23.9119447
  46.1358171  36.4324614  22.3939685  45.7693830  37.3909711  22.0049297
  47.2312931  36.6174686  23.4292727  47.7686720  35.6815384  23.6207209
  46.8223380  36.9595769  24.3868126  48.1580157  37.6984394  22.8998555
  47.6974075  38.8833111  22.8766821  49.3292487  37.3424197  22.5696854
  46.6802165  35.6381870  21.1745935  47.3519985  36.1788275  20.2923045
  46.4382525  34.2765043  21.1977345  45.9368574  33.8944096  21.9947443
  46.8449158  33.3679215  20.1196653  47.5424276  33.9234424  19.4809324
  47.6206650  32.1527194  20.6483684  48.1148202  31.6524543  19.8046062
  48.4227195  32.5198149  21.3028778  46.7946602  31.0978111  21.4043483
  46.1757580  31.5808401  22.1659454  46.1177874  30.5882136  20.7113327
  47.7315368  30.0793718  22.0732133  48.4221348  30.6326122  22.7207545
  48.3496485  29.5897563  21.3106200  47.0320075  29.0307328  22.9333069
  46.2630763  29.4675324  23.5735444  47.7594354  28.5024573  23.5560891
  46.3860262  28.0068415  22.0937422  45.6296914  28.3604693  21.4962298
  47.0488698  27.5311391  21.4716710  45.9618084  27.2540442  22.6665550
  45.6860109  32.9843572  19.1595867  45.7691192  32.0602163  18.3477582
  44.6044544  33.8385220  19.1886927  44.5863360  34.5596945  19.9056522
  43.4964525  33.8062926  18.2323062  42.8103869  34.5978776  18.5630770
  43.9337214  34.1264509  16.7965588  44.5932749  33.3393355  16.4141147
  43.0504045  34.1241442  16.1446019  44.6317152  35.4817720  16.6804745
  45.5440180  35.4828322  17.2905715  43.9727414  36.2636228  17.0791959
  45.0298790  35.8824716  15.2622166  44.7740803  35.0851281  14.3106224
  45.6010892  37.0138049  15.1486703  42.6722298  32.4961712  18.3213671
  42.0835400  31.9948410  17.3611935  42.5233738  32.0179009  19.6049645
  43.0032010  32.5052638  20.3624368  41.7213525  30.8481800  19.9587058
  41.0564843  30.5992766  19.1215915  42.5992514  29.6437898  20.2977393
  41.9638041  28.8401294  20.6888681  43.3046937  29.9138856  21.0950463
  43.3566564  29.1274745  19.0771869  44.0362140  29.8909295  18.6880097
  42.6560367  28.8420882  18.2868042  44.3459233  27.6663172  19.5438638
  45.0572406  27.3008414  17.9167203  44.2646650  27.0831293  17.1955495
  45.6558124  28.1449314  17.5655995  45.7044679  26.4244162  17.9979892
  40.8023097  31.2519493  21.1351602  40.6279457  30.5813938  22.1514212
  40.0575872  32.3873364  20.8736292  40.2096595  32.8528294  19.9760840
  39.1242320  32.9784173  21.8278348  39.6601302  33.0107549  22.7857712
  38.7333488  34.4040710  21.4091509  38.2424481  34.8807867  22.2634884
  39.6407247  34.9868595  21.2065413  37.7762096  34.5103781  20.2141411
  37.4387543  35.5501180  20.1303037  36.8816287  33.8991700  20.3716551
  38.3922198  34.1591936  18.8752827  39.6002861  34.0552670  18.6710427
  37.4873648  33.9719686  17.8730196  36.4852309  34.0559397  18.0126640
  37.7980747  33.7379913  16.9360122  37.8562120  32.1256927  22.0997429
  37.0587131  32.3838857  23.0029416  37.6800082  31.0566269  21.2513216
  38.3430769  30.9491674  20.4911122  36.5851342  30.0956780  21.3916888
  35.6860451  30.6710928  21.6514073  36.3193427  29.3128256  20.0862314
  35.4889702  28.6178502  20.2708251  35.8766414  30.2539048  18.9605479
  35.0030306  30.8401635  19.2628606  36.6728792  30.9494871  18.6755677
  35.5997960  29.6821295  18.0680981  37.5154787  28.4697999  19.6275822
  38.3781902  29.0886158  19.3607455  37.8298471  27.7643480  20.4034438
  37.2481741  27.8817341  18.7429167  36.7961826  29.1108457  22.5769006
  35.9149356  28.3380495  22.9640349  38.0511919  29.1336871  23.1484771
  38.7610759  29.7468230  22.7483682  38.4114813  28.3095098  24.2994234
  37.9025665  27.3432038  24.2049907  39.9312348  28.1203867  24.4000746
  40.4003782  29.1057293  24.5045995  40.1727205  27.5762228  25.3237717
  40.5658178  27.3811406  23.2080639  40.2879755  27.8822953  22.2733486
  42.0911685  27.4278524  23.3220043  42.4528742  28.4589590  23.2784827
  42.4335774  26.9957999  24.2665713  42.5629083  26.8753315  22.5032398
  40.0945603  25.9327379  23.1162216  40.2961515  25.3838388  24.0416511
  39.0221069  25.8692456  22.9074313  40.6129963  25.4257205  22.2988383
  37.9169244  28.9266602  25.6254279  37.9073445  28.2899482  26.6816613
  37.5454160  30.2506479  25.5914863  37.5079456  30.7202448  24.6897321
  37.2338556  30.9959018  26.8136843  38.0499738  30.8050370  27.5213019
  37.1111377  32.5081518  26.5291402  36.4030131  32.6628903  25.7056680
  36.5953257  33.3062933  27.7333890  35.5665059  33.0308023  27.9851577
  37.2197444  33.1468068  28.6175306  36.5924959  34.3793217  27.5152695
  38.4684975  33.0819019  26.1055198  39.2159174  32.9604829  26.8963471
  38.8544184  32.5935543  25.2066184  38.3822216  34.1507157  25.8891320
  35.9497282  30.4250870  27.4528816  35.8197709  30.3387389  28.6769066
  34.9290187  30.0908552  26.5919964  35.0561226  30.1923530  25.5872598
  33.6503053  29.5713137  27.0936884  33.4241500  30.0962538  28.0284080
  32.5255563  29.8149261  26.0824943  32.3435512  30.8932440  25.9976724
  31.5914627  29.3290994  26.3839501  32.8838483  29.3254839  24.7781346
  32.5307751  29.9914504  24.1384488  33.7297466  28.0692405  27.4577093
  32.8489469  27.4994142  28.1086030  34.8415392  27.4004669  26.9899828
  35.4837520  27.9111842  26.3932219  35.1235165  26.0111998  27.3368298
  34.1651426  25.4896586  27.4369652  35.9920433  25.3289666  26.2718382
  35.6664049  25.6425724  25.2719617  37.0396990  25.6363160  26.3746625
  35.8865301  23.8034125  26.3767617  34.8646915  23.4908164  26.1285450
  36.0731116  23.4953632  27.4110953  36.8737338  23.0629216  25.4813014
  36.8101548  21.9991575  25.7280050  37.8917187  23.4256887  25.6578451
  36.5616460  23.2187227  24.0585266  35.8628381  23.8885163  23.7572013
  37.1050095  22.4610676  23.0897088  38.0025336  21.5114933  23.3545962
  38.3355394  21.3166245  24.2893402  38.4020854  20.9669436  22.5946140
  36.7489501  22.6592777  21.8179272  37.1392772  22.0845053  21.0803837
  36.0715201  23.3637759  21.5582742  35.8221464  25.9830191  28.7152957
  35.5547851  25.1390491  29.5726828  36.8196318  26.9148118  28.9031759
  37.0458888  27.5569204  28.1412059  37.5844002  26.9929315  30.1517229
  37.8815282  25.9720478  30.4159132  38.8389113  27.8835913  29.9910462
  38.5243288  28.8482342  29.5735154  39.5230484  28.1470054  31.3392556
  38.8886583  28.7633306  31.9826950  39.7400346  27.2104430  31.8643849
  40.4661811  28.6881535  31.2199558  39.8519650  27.2271499  29.0212793
  40.3825319  26.4132974  29.5292202  39.3354968  26.7669963  28.1732197
  40.8646644  28.2205129  28.4648272  40.3659130  29.0701621  27.9890790
  41.5279218  28.6035115  29.2457822  41.4878584  27.7354111  27.7075060
  36.6310597  27.4874451  31.2683765  36.7460083  27.1148175  32.4391922
  35.6760519  28.4090227  30.8979390  35.6786184  28.7587970  29.9395402
  34.6992187  28.9280120  31.8533536  35.2595847  29.3090601  32.7127849
  33.8506010  30.0345212  31.2468749  34.4742443  30.8611372  30.8960290
  33.2680489  29.6664760  30.3963711  33.1429220  30.4342292  31.9823510
  33.7555913  27.8081503  32.3582001  33.2042762  27.8469827  33.4603546
  33.4841814  26.8132109  31.4415506  33.8928411  26.8882405  30.5148635
  32.6429471  25.6669156  31.7678952  31.8068092  26.0269250  32.3759220
  32.1103454  24.9917589  30.5142059  31.5173648  25.6936782  29.9185296
  32.9191277  24.6175431  29.8792746  31.4732854  24.1394440  30.7715769
  33.4312328  24.6519025  32.6233507  32.8974310  24.0003265  33.5243153
  34.7437880  24.4491029  32.2611544  35.1065743  24.9414073  31.4457481
  35.6177264  23.5093766  32.9714806  35.0829092  22.5565961  33.0581118
  36.9812313  23.3309839  32.2930733  37.4219702  24.3158055  32.0993736
  37.6643723  22.8263234  32.9885947  36.9955740  22.5313756  31.0196476
  36.0411765  21.6540140  30.5401072  35.0734212  21.3603588  30.9287525
  36.5007096  21.0959862  29.3749749  35.9980173  20.4171704  28.8133188
  37.7494296  21.5903473  29.0806169  38.6047111  21.2983435  28.0118192
  38.3291209  20.5743543  27.2494246  39.8264588  21.9742053  27.9531982
  40.5097519  21.7740812  27.1301060  40.1829801  22.8957107  28.9314715
  41.1425668  23.4054295  28.8713955  39.3215381  23.1679318  29.9994351
  39.6155210  23.8881416  30.7611810  38.0793198  22.5045374  30.0802037
  35.8882187  24.0018237  34.4064704  36.0572150  23.2252108  35.3505821
  36.0364739  25.3634423  34.5554708  35.9724431  25.9584909  33.7266920
  36.3181034  25.9633529  35.8543373  37.1544304  25.4112235  36.2984829
  36.6285755  27.4586629  35.7526060  36.4477943  27.9339236  36.7248109
  35.9388032  27.9252684  35.0399135  38.0729509  27.7090507  35.3360635
  38.3155707  27.1592747  34.4239956  38.7698433  27.3694883  36.1085753
  38.3767872  29.4787473  35.0014526  38.3896177  30.0972918  36.7035768
  37.3962127  30.0244703  37.1501836  39.1103568  29.5415012  37.3078070
  38.6851404  31.1507860  36.6910327  35.1051787  25.7790100  36.7848191
  35.2342191  25.6075978  37.9983406  33.8701198  25.9172504  36.1934266
  33.8261876  26.1073737  35.1951852  32.6365593  25.8100703  36.9663995
  32.7492481  26.4293806  37.8635438  31.4412177  26.2817617  36.1565078
  31.5656457  27.3263638  35.8537042  31.3177648  25.6839708  35.2480919
  30.5155961  26.2015647  36.7366062  32.4160349  24.3543530  37.4346111
  31.8091920  24.0774605  38.4719545  32.8573709  23.3789089  36.5652939
  33.2367008  23.6645953  35.6653932  32.7681417  21.9481476  36.8817763
  31.7525905  21.7724571  37.2581797  33.0333013  21.0591488  35.6469934
  34.0057519  21.3037176  35.2057509  32.9792305  19.5653696  35.9647574
  33.7594362  19.2668541  36.6698003  32.0039716  19.2894496  36.3826286
  33.1068595  18.9752142  35.0505444  32.0248710  21.3236212  34.6474957
  32.3156251  20.8552657  33.8334625  33.7633649  21.6277886  38.0143088
  33.4415953  20.9096411  38.9653196  35.0378722  22.1359476  37.8712472
  35.2560491  22.7147988  37.0591253  36.1063187  21.8268479  38.8361117
  36.1267486  20.7412075  38.9499999  37.4730599  22.3382262  38.3466450
  37.6326246  22.0299707  37.3059704  37.4903233  23.4347515  38.3316343
  38.6334876  21.8309254  39.1787624  39.0132767  22.5036370  40.3470391
  38.5210865  23.4306879  40.6391528  40.0025718  21.9769828  41.1769033
  40.2710282  22.4943224  42.0916103  40.6387579  20.7928852  40.8308060
  41.5829326  20.3064917  41.6852511  41.9880972  19.4905472  41.2997784
  40.3171046  20.1391702  39.6494010  40.8267157  19.2211751  39.3699168
  39.3082640  20.6538617  38.8268079  39.0396524  20.1177731  37.9167322
  35.7616613  22.4447281  40.2150085  36.0785825  21.9263617  41.2897188
  35.1562417  23.6838400  40.1679673  34.9789436  24.1098163  39.2570235
  34.8092662  24.4206666  41.3816359  35.7095113  24.4560638  42.0001346
  34.3175802  25.8288924  41.0166275  35.0734315  26.3109902  40.3864121
  33.4137002  25.7391358  40.3990460  34.0149737  26.7718579  42.1963530
  33.2825526  26.3079111  42.8656396  35.2708657  27.0993708  43.0033769
  35.6591418  26.2106518  43.5048887  36.0618733  27.5067472  42.3654972
  35.0584012  27.8358886  43.7811238  33.3910920  28.0620579  41.6565784
  34.0631836  28.5635415  40.9526168  32.4577355  27.8480531  41.1259884
  33.1604590  28.7597012  42.4678615  33.7190634  23.6554594  42.1634369
  33.6506396  23.6841325  43.3952555  32.7487794  23.0545446  41.3925430
  32.8764623  23.0450388  40.3834619  31.5496966  22.4621689  41.9773203
  31.2331206  23.1176707  42.7971410  30.4311630  22.2806477  40.9493097
  29.7454195  21.4836565  41.2659951  30.8300740  21.9876167  39.9713849
  29.5888324  23.5276321  40.7832549  29.7646888  24.5864960  41.3822172
  28.5630293  23.3915252  39.8923269  27.9347266  24.1663754  39.7077411
  28.3880888  22.5304239  39.3834040  31.8198447  21.0883476  42.6279146
  31.1615097  20.6931098  43.5961935  32.7038727  20.2647052  41.9645612
  33.2276243  20.6384728  41.1747517  32.9117122  18.8739690  42.3699097
  31.9918112  18.5634360  42.8833553  33.0606048  17.9243476  41.1885299
  32.1860340  18.0428778  40.5337516  33.0239252  16.8963313  41.5780464
  34.2880517  18.0001440  40.2986653  35.1091320  18.9440216  40.4753573
  34.3938487  17.0876699  39.4177998  34.0210573  18.7113727  43.4388802
  33.8462096  18.0349388  44.4602609  35.2434309  19.2567792  43.1391160
  35.3342830  19.7621917  42.2540821  36.4217269  19.0802700  43.9904074
  36.3531650  18.0820687  44.4429840  37.7362544  19.2378365  43.2155498
  38.5739719  19.4017090  43.9055354  37.6979007  20.1160309  42.5611703
  38.0810393  18.0512874  42.4002102  38.6225558  16.8876217  42.9366605
  38.8159888  16.7127992  43.9208875  38.9079198  15.9988664  41.9773277
  39.3458983  15.0186114  42.1090777  38.5553183  16.5710500  40.8260693
  38.6980777  16.1229338  39.9033165  38.0356336  17.8218207  41.0454537
  37.7225689  18.3999640  40.1958097  36.4556338  20.0782558  45.1647002
  36.9226968  19.7652593  46.2661431  36.1230803  21.3817818  44.8607312
  35.6902432  21.5770785  43.9602146  36.3950833  22.4801472  45.7897381
  37.1783368  22.1503677  46.4812433  36.8802113  23.7335447  45.0509333
  36.0824645  24.0879470  44.3908234  37.0493607  24.5388327  45.7778616
  38.1597610  23.5254174  44.2171639  37.9552935  22.7850649  43.4362540
  38.5534936  24.8318907  43.5251976  37.7596382  25.1756675  42.8569663
  38.7495833  25.6262147  44.2520436  39.4539465  24.7004981  42.9185391
  39.3262643  23.0135244  45.0617713  39.5484626  23.6986171  45.8857968
  39.1235467  22.0235817  45.4808809  40.2255811  22.9080938  44.4520002
  35.2108580  22.8449783  46.7083320  35.3847080  23.3909077  47.8031896
  33.9469989  22.6427884  46.2093075  33.8444748  22.1976638  45.3008044
  32.7618112  23.0939622  46.9382569  32.9690252  24.1363672  47.1995806
  31.4986983  22.9940374  46.0727051  31.7179924  23.3606586  45.0658367
  31.2074609  21.9435082  45.9628775  30.2929269  23.7629661  46.6143230
  30.0038959  23.3633781  47.5933534  29.4405057  23.5792117  45.9469982
  30.4622429  25.2786045  46.6989777  31.2341949  25.8357359  45.8630569
  29.7808881  25.8638165  47.5964177  32.5487492  22.3521179  48.2838816
  32.0506973  22.9568329  49.2472055  32.8405049  21.0102785  48.3927285
  33.2381587  20.0760402  47.3458783  32.7543666  20.2940064  46.3931344
  34.3235577  20.1367900  47.2363137  32.8349735  18.7200496  47.8949332
  31.7666941  18.5467015  47.7215446  33.3969421  17.8964130  47.4449288
  33.0963668  18.8701247  49.3863731  34.1604805  18.7027054  49.5956670
  32.5250044  18.1531676  49.9825303  32.6910444  20.3162497  49.6799191
  31.6396333  20.3906599  49.9810916  33.5756880  20.8912215  50.8067128
  33.2981869  20.7361627  51.9998238  34.7475068  21.4946158  50.4005784
  34.9635303  21.5108030  49.4064905  35.6732823  22.1199719  51.3533503
  35.6939943  21.4989132  52.2569687  37.0886879  22.2651044  50.7733697
  37.4152032  21.2987420  50.3677288  37.0869004  22.9615223  49.9256428
  38.0886504  22.7252670  51.7968125  38.8034177  21.9218902  52.6644803
  38.8313763  20.8456509  52.7875302  39.5642335  22.7252429  53.4757478
  40.1880938  22.3978161  54.2049000  39.3502150  24.0486768  53.1609101
  39.8641482  25.2107573  53.7507428  40.5498085  25.1629309  54.5938659
  39.4565776  26.4407818  53.2263765  39.8324458  27.3626760  53.6687994
  38.5948252  26.5035025  52.1364362  38.3028421  27.4686093  51.7280188
  38.0908780  25.3335757  51.5594376  37.4128827  25.4021810  50.7123793
  38.4564148  24.0792913  52.0908475  35.1278213  23.5081744  51.7646256
  35.2708026  23.9708406  52.8994503  34.5647826  24.2498780  50.7486747
  34.4791678  23.8170898  49.8315180  34.1255181  25.6397077  50.9304272
  34.9527585  26.1849763  51.4028047  33.7726982  26.2759175  49.5618220
  33.1744157  25.5584919  48.9889942  32.9296515  27.5517606  49.6913543
  31.9581509  27.3405890  50.1499382  33.4391364  28.3071457  50.2954722
  32.7166565  27.9898500  48.7135972  35.0766903  26.5682612  48.7805533
  35.5889333  27.4293039  49.2249782  35.7684339  25.7240222  48.8666534
  34.8558956  26.8314478  47.2980883  34.3594431  25.9870629  46.8143165
  34.2483986  27.7218096  47.1383256  35.8154185  26.9875303  46.7946520
  32.9521442  25.6753983  51.9346587  32.8256188  26.5863513  52.7577140
  32.0129214  24.6772765  51.8058200  32.1568949  23.9679574  51.0842799
  30.8187179  24.6221710  52.6559761  30.4256927  25.6426342  52.7336360
  29.7622160  23.6835715  52.0630752  30.2129802  22.7044542  51.8539554
  28.9648528  23.5053108  52.7952501  29.1575758  24.2351057  50.7705400
  28.4873148  23.4856503  50.3320780  29.9435080  24.4367256  50.0375419
  28.3364533  25.4896343  51.0015070  27.7190507  25.7296726  52.0374074
  28.3073439  26.3492171  49.9469161  27.7752958  27.2108714  49.9863351
  28.8199407  26.1680968  49.0754129  31.1555356  24.1879178  54.1053370
  30.4081030  24.4182568  55.0596093  32.3054088  23.4459481  54.2388536
  32.8330062  23.2327880  53.3966323  32.7953487  22.9475059  55.5293613
  31.9230931  22.6140598  56.1012782  33.7745077  21.7865729  55.3030092
  33.3104534  21.0571535  54.6286927  34.6681433  22.1510817  54.7847952
  34.2229855  21.0600166  56.5696877  34.7954982  21.7423594  57.2082052
  34.9182295  20.2602937  56.2814202  33.1078400  20.4018568  57.3802413
  32.0648494  20.0307447  56.7637931  33.3280041  20.2623150  58.6239249
  33.4537051  24.0961373  56.3414350  33.5994937  24.0369399  57.5656492
  33.9732689  25.1261711  55.5865424  33.7984401  25.1112534  54.5842733
  34.7567606  26.2414343  56.1314818  34.9039764  26.0574667  57.2028026
  36.1171226  26.3456550  55.4501037  36.5993444  27.3130119  55.6340482
  36.0323835  26.2356030  54.3639099  37.0269338  25.2814708  56.0142745
  37.7868438  25.4732999  56.9635966  36.9246464  24.0613183  55.4195048
  36.3130863  23.9059101  54.6195776  37.4687042  23.2713195  55.7439846
  33.9804411  27.5805495  56.0778389  34.5257728  28.6849915  56.0331269
  32.6231711  27.4462073  56.2793836  32.2248959  26.5117324  56.2661339
  31.7300351  28.5657438  56.5344996  30.9086112  28.1858564  57.1502840
  32.2720605  29.3252751  57.1044572  31.1118083  29.2331465  55.2977397
  30.4284116  30.2591857  55.3772236  31.3163863  28.5931237  54.1010995
  31.9154797  27.7697453  54.0686004  30.7312078  29.0574812  52.8585589
  30.7140211  28.2276172  52.1484346  29.7064563  29.3930942  53.0427983
  31.5394047  30.2152475  52.2547436  32.6267199  30.6003275  52.6884729
  30.9161560  30.8277316  51.1863040  30.0170725  30.4769310  50.8644082
  31.5156547  31.9697850  50.4835940  32.5920089  31.7733377  50.4013205
  30.8651572  32.2135702  49.1150284  29.7719781  32.1358131  49.1986658
  31.0593611  33.2386118  48.7787776  31.3551452  31.2971338  48.0358134
  30.6294767  30.3128986  47.3957890  29.6079627  29.9741937  47.5246853
  31.4199367  29.7481263  46.4282115  31.1319635  29.0122088  45.7896327
  32.6674836  30.3330360  46.4455385  33.7915450  30.0755136  45.6561929
  33.7730275  29.3128848  44.8850468  34.9462162  30.8261799  45.8990169
  35.8397783  30.6388908  45.3070247  34.9662609  31.8148257  46.8780596
  35.8728934  32.3954836  47.0444445  33.8274998  32.0719479  47.6475870
  33.8550759  32.8528398  48.4042279  32.6567950  31.3111783  47.4391119
  31.3900806  33.2868463  51.2829605  31.9824274  34.3190110  50.9591006
  30.5526635  33.2523671  52.3741126  30.0546265  32.3858522  52.5708867
  30.3294743  34.4210540  53.2341448  30.1885957  35.2932818  52.5841287
  29.1498919  34.1965807  54.1676003  29.1456933  34.9260109  54.9875504
  29.1832348  33.2024354  54.6309451  27.8903532  34.3822799  53.3471175
  27.5633525  35.5721620  53.0503058  27.2390176  33.3337935  53.0477930
  31.5854672  34.6994492  54.0927967  31.8453144  35.8041136  54.5772695
  32.3325400  33.5820550  54.3670056  32.0729923  32.7061071  53.9119548
  33.4917822  33.5980512  55.2675985  33.2956623  34.3534422  56.0380889
  33.6730438  32.2317157  55.9703478  33.6984513  31.4268587  55.2277216
  34.9165734  32.1244315  56.8512277  35.8342648  32.0982437  56.2560489
  34.9747094  32.9608294  57.5559246  34.8833341  31.2097117  57.4535846
  32.5313042  31.9766069  56.8233708  32.4611884  32.7503300  57.4309014
  34.7717684  34.0566163  54.5206103  35.8048245  34.4052697  55.0956833
  34.6733719  34.0618149  53.1480448  33.8284163  33.6827428  52.7312181
  35.7260315  34.5885809  52.2670554  36.6913821  34.2229957  52.6342389
  35.4679795  34.1360638  50.8242019  35.3972405  33.0415019  50.7883648
  34.4849139  34.5007247  50.5042871  36.4997798  34.5734146  49.8141591
  37.8336015  34.1583872  49.9117085  38.1558176  33.5159579  50.7294220
  38.7733042  34.5708872  48.9663919  39.8104796  34.2511639  49.0556907
  38.3871893  35.3995334  47.9158003  39.1197335  35.7315513  47.1831359
  37.0601187  35.8049813  47.8049596  36.7476840  36.4435531  46.9849129
  36.1195678  35.3964347  48.7478989  35.0876494  35.7294839  48.6406061
  35.7371665  36.1368606  52.3597915  36.7578469  36.8111076  52.2023860
  34.5047915  36.7273705  52.5422660  33.6976458  36.1217324  52.6568141
  34.3131450  38.1844607  52.5716920  34.9648693  38.6204934  51.8056954
  32.8342319  38.5436541  52.2959290  32.1973999  38.0491567  53.0401517
  32.5577898  40.0488986  52.3814252  32.6986816  40.4287980  53.3966035
  33.2082999  40.6139853  51.7047011  31.5188704  40.2647268  52.1111409
  32.4101216  38.0507164  50.9077821  33.0437450  38.4899645  50.1308758
  32.4835474  36.9629774  50.8238622  31.3700379  38.3228990  50.6954531
  34.7894555  38.7511175  53.9359304  35.1196589  39.9304522  54.0887326
  34.7310361  37.8761575  54.9970205  34.3697999  36.9416575  54.8270733
  35.1549455  38.2580985  56.3432545  34.7481438  39.2538038  56.5583853
  34.6913335  37.2472718  57.3995297  34.9922668  36.2327874  57.1084961
  35.2078202  37.4497873  58.3478919  33.1849756  37.2935619  57.6383271
  32.6325868  37.0112226  56.7382887  32.8684134  38.3086693  57.9065276
  32.8621738  36.3279647  58.7746821  32.6941493  35.1083086  58.4666761
  32.7763823  36.8264179  59.9387518  36.7011237  38.3721268  56.4212131
  37.2661584  39.0918466  57.2511699  37.3897792  37.4911343  55.6165176
  36.8486229  36.9079573  54.9840751  38.8452841  37.3573699  55.6340272
  39.2174819  37.7404854  56.5909547  39.2501956  35.8866413  55.4582967
  38.7834854  35.4994559  54.5430448  40.3348846  35.8206878  55.3006514
  38.8549900  34.9704844  56.6353990  37.7864215  35.0885077  56.8465408
  39.0934886  33.5080584  56.2497548  38.5131982  33.2427289  55.3597748
  40.1512112  33.3201933  56.0331823  38.7868100  32.8362716  57.0579477
  39.6299093  35.2985283  57.9118896  40.7112629  35.2531937  57.7430313
  39.3843314  36.2973870  58.2833821  39.3829975  34.5881743  58.7078148
  39.5339966  38.2172712  54.5417481  40.6398751  38.7373591  54.7306565
  38.9281599  38.2250434  53.3048764  38.0284432  37.7600720  53.1862284
  39.5074289  38.8592318  52.1063863  40.4403657  39.3605079  52.3942810
  39.8035689  37.8383189  50.9924210  38.8943297  37.2834195  50.7330914
  40.0916671  38.3558781  50.0673065  40.9040999  36.8585902  51.3387449
  40.6071604  35.6701992  52.0183954  39.5791818  35.4362968  52.2906502
  41.6212288  34.7738791  52.3546581  41.3774477  33.8640728  52.8968650
  42.9339117  35.0543139  51.9955288  43.8944322  34.1424592  52.3284286
  44.7684568  34.4744321  52.0218034  43.2507550  36.2270333  51.3163672
  44.2757033  36.4552139  51.0331544  42.2353802  37.1312567  50.9941342
  42.4918875  38.0492435  50.4660383  38.5831751  39.9810781  51.5629153
  38.5973356  40.3727008  50.3919246  37.8546965  40.6330202  52.5313514
  37.9037154  40.2844260  53.4871888  36.9960818  41.7930625  52.2744786
  37.4985687  42.4394720  51.5439331  36.0816618  41.4037792  51.8036202
  36.6182412  42.6505369  53.5210179  37.2980579  42.4868088  54.5869811
  35.6136228  43.4828571  53.3584697  35.1350943  43.5425711  52.4710329
  35.1537977  44.3544574  54.4642539  35.7654861  44.1740193  55.3482109
  35.2456557  45.3989737  54.1665148  34.1113833  44.1327041  54.6929407
  49.8604009  28.1169905  47.6297366  49.3610091  28.9879373  48.5192986
  49.4380189  28.6727895  49.9906317  49.6826474  27.4917880  50.3543163
  49.2153020  29.5812842  50.8199426  48.7575037  30.1618997  48.0813995
  48.3574041  30.8718494  48.7902102  48.6771557  30.4053827  46.7171271
  48.2101089  31.3085499  46.3552412  49.1984677  29.4838263  45.8205527
  49.1532484  29.6679907  44.7573355  49.7788900  28.3227925  46.3117436
  50.3319203  27.3770530  45.4595440  50.6876140  27.7190608  44.1548580
  51.2621930  26.7780854  43.3062578  50.5162839  28.7257588  43.8003202
  50.5643546  26.0884686  45.9208308  50.3000991  25.8176471  46.9322703
  51.1455249  25.1437567  45.0666098  51.3269027  24.1401168  45.4230689
  51.4916035  25.4862362  43.7594084  52.1231050  24.4549954  42.8400836
  51.3420708  23.9410067  42.2808294  52.6812311  23.7320131  43.4350423
  53.0668763  25.1482829  41.8710438  53.5542775  24.4040805  41.2411202
  53.8211956  25.7017044  42.4296886  52.2716591  26.1116444  40.9982080
  51.4904676  25.5691658  40.4648247  52.9342424  26.5937048  40.2796406
  51.6512514  27.1489270  41.9009069  51.4311362  28.2982521  41.4240601
  51.7586307  28.6113030  40.1776089  52.5440519  28.1693091  39.7222365
  51.0084253  29.5429509  39.5279036  49.5045705  30.1565023  40.1799713
  49.4741345  31.0697927  38.7532974  48.4366530  31.9514802  38.4982241
  47.6351005  32.0662321  39.2127055  48.4306857  32.6896338  37.3196760
  47.6200678  33.3739989  37.1161271  49.4669243  32.5475571  36.3998832
  49.4614815  33.1205790  35.4845466  50.5066220  31.6668802  36.6625767
  51.3142434  31.5604245  35.9546786  50.5106396  30.9192862  37.8408442
  51.3927989  29.9965938  38.3166042  22.7968024  37.9016748  15.0765958
  18.1660371  46.2517466  47.8612311  46.5255614  40.6375099  18.3109735
  28.1838770  48.7281087  44.6192388  27.9901887  32.5447273  59.4199364
  43.5207852  46.7066075  48.8255172  28.3994773  22.6043971  59.5693293
  12.7660294  47.8192854  39.7752718  53.1935884  33.7323500  22.5366313
  53.1725225  16.6202141  35.3106033  24.1990638  36.1636176  49.5441577
  13.2520841  32.7476326  19.5859421  34.7821803  36.9138164  77.3357019
  33.8748864  36.6827417  77.5348168  35.2792835  36.1175783  77.5231001
  37.1104019  18.3310179  68.2562954  36.4591999  18.9164260  67.8696968
  37.9048382  18.8616374  68.3157992  43.3770743  14.8235115  69.5167791
  42.6000186  14.4846275  69.0722953  44.0562224  14.8287738  68.8422756
  34.7821804  13.9200286  64.0602326  33.8748866  13.6889540  64.2593475
  35.2792836  13.1237906  64.2476307  37.6889883  22.6297793  66.9799012
  37.0151582  22.9329490  67.5883970  38.0755705  23.4326874  66.6304469
  35.6586125  15.5621625  65.9214394  35.2205555  14.8457484  65.4620032
  36.3996566  15.7897740  65.3599486  35.8881098  22.7977466  69.1946091
  36.0632854  22.3265509  70.0091714  35.2013886  23.4243232  69.4227352
  39.7797353  14.4206006  65.5146452  39.1626523  13.6952835  65.4179505
  39.3113841  15.1815367  65.1713526  40.6035038  17.7445178  69.6339092
  40.8794882  17.6301773  70.5432966  39.7339537  17.3462663  69.5951265
  40.6671451  20.8916513  71.1541937  40.8408329  20.3262935  70.4015789
  41.1600342  21.6917407  70.9721427  41.6546623  20.2083277  68.2538835
  42.3497528  20.8289970  68.4726150  41.9969774  19.3578628  68.5291213
  43.5538047  17.6582982  69.7826166  44.0789371  17.9970255  69.0575486
  43.4660399  16.7229998  69.5989300  35.7461492  20.3145029  67.1613929
  35.1735459  20.9335216  66.7084401  36.3194286  20.8644390  67.6953851
  38.9658752  20.5982179  68.2922511  39.8989425  20.5327740  68.4955386
  38.8781965  21.4338446  67.8337044  41.5946768  19.9148049  65.2526459
  41.5160400  19.5807913  66.1462216  42.4156435  20.4069817  65.2517931
  39.1650720  17.2316045  64.8736437  39.8686570  17.4366047  65.4894092
  38.4413369  17.7992806  65.1385520  41.0737418  17.6698574  66.9234897
  41.9083022  17.2379772  66.7412372  40.9121761  17.4980587  67.8511791
  40.7283310  14.1730687  68.2891236  40.6732114  14.0074958  67.3479680
  40.1029365  14.8806720  68.4453426  49.7021693  28.1868225  77.0190074
  50.3400103  28.0674972  76.3153414  49.5842536  29.1349069  77.0778026
  46.5111399  28.1395653  76.9551598  46.1729910  28.0236718  76.0672133
  47.3801167  27.7386818  76.9352604  42.3698215  29.9931129  72.9448489
  41.8063080  29.9021066  72.1764777  42.2550610  29.1731034  73.4250982
  39.9162647  31.4882321  75.7832710  40.7083939  31.1473146  75.3679009
  40.1559297  31.5977296  76.7034863  47.9497773  33.6602097  68.2562954
  47.2985753  34.2456177  67.8696968  48.7442136  34.1908292  68.3157992
  41.8753401  30.7491234  68.6550089  42.6484277  30.2020221  68.5162964
  42.2278799  31.6135484  68.8664550  44.2119678  26.9083900  66.2868538
  44.4645199  26.3865422  65.5252001  43.2744237  26.7450046  66.3895222
  49.2562961  25.9119679  74.0943282  50.0426050  25.4939102  73.7433699
  49.5201665  26.8165771  74.2624930  49.4273039  31.3492529  68.7931939
  48.7918872  31.4227156  69.5052843  49.0970445  31.9386128  68.1151018
  43.9315967  28.8112006  68.4892913  43.8152225  28.1356910  69.1573998
  44.0418227  28.3244380  67.6725066  46.2747508  28.2722153  72.1939603
  45.9105715  27.7452774  72.9052524  47.1314624  27.8820622  72.0206088
  45.9152995  23.3012053  67.1900951  46.0827397  24.1692289  67.5571422
  45.7250164  23.4639335  66.2662240  42.1240810  28.2142829  74.8903486
  41.1991306  28.0819043  75.0981178  42.3725223  28.9937048  75.3873428
  45.8942216  25.7569711  68.1747618  45.7741841  26.2026761  69.0133098
  45.1994804  26.1055028  67.6161156  43.6549108  38.5273352  71.8237749
  43.5773138  39.4781177  71.9026230  43.0510752  38.1819225  72.4812676
  51.5927282  26.2291184  69.0027952  52.5045138  26.4618571  68.8275650
  51.0836929  26.8128228  68.4403031  45.7524826  30.9491410  73.6591619
  46.2163172  31.2279113  72.8696241  45.4881624  30.0474855  73.4764709
  42.6448907  30.4962892  76.5971382  43.2150264  30.9250160  75.9588866
  43.2357019  30.2145477  77.2955568  44.6893712  27.0714563  70.4681184
  45.3917756  27.5235606  70.9355110  44.3574341  26.4298382  71.0961077
  40.3833792  25.6942695  72.7281794  39.5864955  25.8061389  73.2465290
  40.1559384  26.0329347  71.8622685  45.9287477  33.8855505  70.5443289
  45.7933152  34.7307041  70.9728137  46.4697289  34.0874783  69.7809223
  39.3816874  31.4030943  71.1171214  39.8941395  32.1974194  71.2676779
  40.0339587  30.7057234  71.0504816  41.1911759  34.5196700  73.1993967
  41.3678387  35.4414664  73.0114951  41.9868593  34.2055119  73.6288347
  37.3465791  29.7319598  71.8930785  38.1841013  30.1416606  71.6764492
  37.5244059  28.7919040  71.8630978  49.2430223  27.3994678  67.5814618
  48.7276847  28.1699283  67.8203005  48.9707532  26.7259814  68.2047679
  46.8277334  22.2444379  72.6399856  45.9718931  21.8551229  72.4605495
  47.2404286  22.3236340  71.7799641  54.2164497  30.1527033  69.5167791
  53.4393940  29.8138192  69.0722953  54.8955978  30.1579656  68.8422756
  49.0316526  25.2721770  69.4074399  48.7266662  25.5867920  70.2584542
  49.9846968  25.3503190  69.4501732  47.4762958  31.4311994  71.0567353
  46.9484320  30.6964753  70.7440590  46.9750461  32.2086670  70.8107321
  42.2081686  22.0931660  73.4173964  42.7825438  21.8706841  72.6847157
  42.7952668  22.1620354  74.1702566  51.2661263  27.9805387  74.2238341
  51.7793145  28.6135379  74.7260050  51.9162487  27.3806582  73.8581701
  42.5351273  24.1236121  67.4369849  41.6988585  24.4610808  67.7579124
  42.3956043  23.9885101  66.4996986  45.6215558  29.2492204  64.0602326
  44.7142620  29.0181457  64.2593475  46.1186590  28.4529823  64.2476307
  48.5283637  37.9589711  66.9799012  47.8545336  38.2621408  67.5883970
  48.9149459  38.7618791  66.6304469  47.7442094  25.4554842  76.4696681
  46.8264655  25.6769789  76.3118369  48.1602238  25.5301153  75.6108389
  48.5277142  26.8546258  71.5999362  49.2748961  27.3667655  71.2906484
  48.7968731  26.5330311  72.4603755  46.8003792  29.3504799  68.5826316
  45.8915011  29.0663832  68.6798786  46.8298876  29.7703877  67.7229623
  52.0323059  32.9611388  72.3517483  51.5785386  32.1202298  72.4082674
  51.4017026  33.5972787  72.6892264  50.9755979  23.8903374  73.5818151
  50.2378736  23.3780761  73.9128393  51.2282752  23.4503756  72.7701428
  37.3691962  27.0710313  72.5641518  37.1716362  26.4779674  71.8392585
  36.8138626  26.7662523  73.2817457  45.3488686  26.9633419  74.6836111
  45.4037296  26.0107256  74.6078588  44.5379888  27.1192859  75.1677410
  46.4979880  30.8913542  65.9214394  46.0599310  30.1749401  65.4620032
  47.2390320  31.1189657  65.3599486  43.2881046  25.5810479  72.4426490
  42.4748911  25.8804650  72.8491682  43.7840040  25.1866168  73.1600972
  45.4389624  35.5768236  74.3760755  45.3965802  35.8029082  73.4469287
  46.3552323  35.3431611  74.5246556  54.6152994  29.1670740  71.9790713
  54.4770893  29.3572336  71.0511902  54.2589213  29.9290122  72.4358764
  43.5555424  32.4531265  74.1722717  44.3496023  31.9581585  73.9705292
  42.8447117  31.9249128  73.8090423  39.8638188  26.5974347  70.2482470
  38.9335776  26.5358802  70.4652432  39.9595660  26.0750300  69.4519111
  39.7823737  23.1229160  72.8360712  40.0430554  24.0374493  72.7269872
  40.6040909  22.6553602  72.9857325  46.7274852  38.1269384  69.1946091
  46.9026608  37.6557427  70.0091714  46.0407640  38.7535150  69.4227352
  47.6831916  32.4041890  75.2409392  47.3481748  32.3642660  76.1367042
  47.1835861  31.7386606  74.7679803  50.6191107  29.7497924  65.5146452
  50.0020278  29.0244752  65.4179505  50.1507596  30.5107284  65.1713526
  42.4089653  23.9683348  64.6367756  41.5319119  23.8472149  64.2730003
  42.8847406  23.1769427  64.3846645  45.5953579  36.3209639  71.8830277
  44.8121101  36.8631319  71.9768501  46.2946324  36.8383618  72.2824518
  48.9050229  22.1304268  74.5264482  49.4018929  21.3774231  74.2065552
  48.1337211  22.1668585  73.9607691  49.9880010  30.8875955  72.1002906
  49.0536289  31.0077418  71.9307610  50.1656678  29.9848422  71.8362915
  45.4885198  24.2721651  74.2536167  45.1182986  23.7192692  74.9417072
  45.9844291  23.6679785  73.7011167  53.3752561  26.7293275  72.6352940
  53.8413014  27.5621266  72.5613242  53.8260062  26.2638256  73.3398198
  51.4428792  33.0737096  69.6339092  51.7188636  32.9593691  70.5432966
  50.5733291  32.6754581  69.5951265  48.0782856  37.3223447  73.2771905
  48.2605251  36.5045103  73.7399658  48.9015842  37.5391139  72.8396795
  48.4125022  36.2491632  70.5386954  48.9412788  35.7384087  69.9257116
  48.6753242  35.9334162  71.4032487  41.7680770  37.3006749  73.2984730
  41.0991145  37.7852876  72.8148770  41.6293640  37.5475969  74.2128108
  37.1368347  25.5625204  70.0780662  37.4321788  24.6535882  70.0247716
  36.2356383  25.5412943  69.7561664  38.8656189  23.2439301  70.2019987
  38.5368895  22.3636680  70.0195093  39.2195559  23.1886970  71.0896376
  48.1135767  34.8794204  74.7114973  47.9660730  33.9510911  74.8922543
  48.9389261  34.9014295  74.2272048  41.9798012  23.5312271  70.5695465
  42.3194084  24.0598192  69.8474073  42.4270132  23.8692677  71.3454031
  43.9666159  22.0286893  68.7688758  44.6874521  22.4068146  68.2652474
  43.3431463  22.7475770  68.8723735  48.1097282  22.7332042  69.7047090
  48.3260896  23.6156680  69.4035918  47.6291349  22.3418255  68.9752732
  51.5065206  36.2208430  71.1541937  51.6802083  35.6554853  70.4015789
  51.9994097  37.0209325  70.9721427  44.1129782  21.5634683  71.5986294
  44.2345693  20.6351329  71.7977182  43.8231824  21.5773369  70.6864610
  52.4940378  35.5375195  68.2538835  53.1891283  36.1581887  68.4726150
  52.8363528  34.6870546  68.5291213  54.3931801  32.9874900  69.7826166
  54.9183125  33.3262173  69.0575486  54.3054154  32.0521915  69.5989300
  38.5564801  35.2458424  74.1446047  39.3822821  34.9462196  73.7644691
  38.2058853  34.4766047  74.5935836  43.5246334  34.5984893  76.2143721
  42.9026343  33.9355598  75.9145949  44.1951201  34.6246024  75.5317368
  36.7573406  33.1644751  75.1034981  35.9205314  32.7366925  74.9218982
  36.7297051  33.3577194  76.0405772  43.0859841  33.1488816  69.6902181
  43.2347961  33.8324280  69.0368854  43.8926284  33.1293906  70.2051637
  40.8412474  29.1753994  70.6963250  40.5958516  28.2716324  70.8943460
  41.0108388  29.1771144  69.7542728  40.1108121  24.9082351  68.1949412
  39.4177366  24.9826706  67.5389448  39.8659873  24.1442695  68.7170929
  46.5855246  35.6436946  67.1613929  46.0129214  36.2627133  66.7084401
  47.1588040  36.1936308  67.6953851  49.8052506  35.9274096  68.2922511
  50.7383179  35.8619658  68.4955386  49.7175719  36.7630363  67.8337044
  52.4340523  35.2439967  65.2526459  52.3554154  34.9099830  66.1462216
  53.2550190  35.7361735  65.2517931  46.9702045  26.9797759  64.5029981
  47.9161150  26.8503967  64.5718399  46.5916290  26.2412421  64.9799409
  45.1544962  24.9047735  64.4384866  44.2476417  24.6080848  64.5147580
  45.4320943  24.6077554  63.5719153  46.7707028  19.4484625  70.5929108
  45.9607756  19.1031710  70.9684354  47.4591445  19.1392169  71.1816719
  48.6997576  18.5262672  72.2153404  49.2528615  18.9458125  72.8743427
  48.9367662  17.5998420  72.2576360  43.9243747  21.7634671  64.5796846
  44.7862911  22.0889569  64.8392663  44.1094091  20.9766167  64.0669911
  52.0776383  20.6363197  71.7232069  51.4975052  21.2948001  71.3410121
  51.8112316  19.8140542  71.3119486  37.8547905  29.7775264  74.7343049
  37.8318593  29.8762951  73.7824932  38.1648541  30.6240415  75.0560215
  50.8601261  22.7963288  70.7788417  49.9727116  23.0812938  70.5608612
  51.2755250  22.6357051  69.9315694  38.8685512  37.3771039  75.8659862
  38.7339980  36.6171440  75.2997860  38.4517574  38.1011939  75.3988650
  50.0044475  32.5607962  64.8736437  50.7080325  32.7657965  65.4894092
  49.2807123  33.1284724  65.1385520  50.8342285  28.3117823  70.9938707
  50.7777486  28.7686375  70.1546339  51.3870627  27.5508508  70.8161550
  51.9131172  32.9990491  66.9234897  52.7476776  32.5671690  66.7412372
  51.7515515  32.8272505  67.8511791  51.5677064  29.5022605  68.2891236
  51.5125868  29.3366876  67.3479680  50.9423120  30.2098638  68.4453426
  44.8773190  19.0030714  67.8676555  44.8651860  19.9472554  68.0244825
  45.7696612  18.8200859  67.5736016  55.0513433  42.2375818  66.2868538
  55.3038954  41.7157339  65.5252001  54.1137992  42.0741963  66.3895222
  56.7546749  38.6303971  67.1900951  56.9221152  39.4984207  67.5571422
  56.5643919  38.7931252  66.2662240  53.3745027  39.4528039  67.4369849
  52.5382340  39.7902725  67.7579124  53.2349797  39.3177018  66.4996986
  56.4609313  44.5784122  64.0602326  55.5536375  44.3473375  64.2593475
  56.9580345  43.7821741  64.2476307  53.2483408  39.2975266  64.6367756
  52.3712874  39.1764067  64.2730003  53.7241161  38.5061344  64.3846645
  47.9762101  40.8917121  70.0780662  48.2715543  39.9827800  70.0247716
  47.0750137  40.8704861  69.7561664  49.7049943  38.5731219  70.2019987
  49.3762649  37.6928598  70.0195093  50.0589314  38.5178888  71.0896376
  54.8059913  37.3578810  68.7688758  55.5268276  37.7360063  68.2652474
  54.1825217  38.0767687  68.8723735  50.9501876  40.2374269  68.1949412
  50.2571121  40.3118624  67.5389448  50.7053628  39.4734612  68.7170929
  57.8095799  42.3089677  64.5029981  58.7554904  42.1795885  64.5718399
  57.4310044  41.5704339  64.9799409  55.9938717  40.2339653  64.4384866
  55.0870172  39.9372766  64.5147580  56.2714698  39.9369471  63.5719153
  54.7637501  37.0926588  64.5796846  55.6256665  37.4181487  64.8392663
  54.9487845  36.3058084  64.0669911  55.7166944  34.3322631  67.8676555
  55.7045614  35.2764471  68.0244825  56.6090366  34.1492777  67.5736016
  37.6889884  -0.3640084  53.7044319  37.0151583  -0.0608387  54.3129276
  38.0755706   0.4388996  53.3549776  35.8881099  -0.1960412  55.9191398
  36.0632855  -0.6672368  56.7337020  35.2013887   0.4305355  56.1472658
  49.7021694   5.1930347  63.7435380  50.3400104   5.0737095  63.0398720
  49.5842537   6.1411191  63.8023332  46.5111400   5.1457776  63.6796905
  46.1729912   5.0298840  62.7917440  47.3801168   4.7448941  63.6597911
  42.3698216   6.9993252  59.6693796  41.8063081   6.9083189  58.9010084
  42.2550611   6.1793156  60.1496288  39.9162648   8.4944444  62.5078016
  40.7083940   8.1535268  62.0924316  40.1559298   8.6039419  63.4280170
  47.9497775  10.6664220  54.9808261  47.2985754  11.2518300  54.5942275
  48.7442137  11.1970415  55.0403298  41.8753402   7.7553357  55.3795395
  42.6484278   7.2082344  55.2408271  42.2278801   8.6197606  55.5909857
  44.2119680   3.9146023  53.0113845  44.4645200   3.3927544  52.2497308
  43.2744239   3.7512168  53.1140529  49.4273040   8.3554652  55.5177245
  48.7918873   8.4289278  56.2298150  49.0970446   8.9448250  54.8396324
  43.9315968   5.8174129  55.2138220  43.8152226   5.1419032  55.8819304
  44.0418228   5.3306503  54.3970373  46.2747509   5.2784276  58.9184909
  45.9105717   4.7514897  59.6297831  47.1314625   4.8882745  58.7451395
  48.6728329   8.7691155  65.5812088  48.3729053   9.6716193  65.4727895
  48.3279389   8.5023338  66.4333241  42.1240811   5.2204951  61.6148793
  41.1991307   5.0881166  61.8226484  42.3725224   5.9999171  62.1118735
  45.8942217   2.7631833  54.8992925  45.7741842   3.2088884  55.7378405
  45.1994806   3.1117151  54.3406463  43.6549109  15.5335475  58.5483056
  43.5773139  16.4843300  58.6271536  43.0510753  15.1881347  59.2057982
  50.1996866   8.2179125  63.1186840  49.5705728   8.3824839  62.4162908
  49.8122528   8.6320734  63.8897804  54.0786097   9.1533563  60.4731204
  53.3937136   9.5332464  59.9228237  54.1629947   9.7628889  61.2063152
  45.7524827   7.9553533  60.3836925  46.2163173   8.2341236  59.5941548
  45.4881626   7.0536977  60.2010016  42.6448909   7.5025014  63.3216688
  43.2150266   7.9312283  62.6834173  43.2357020   7.2207599  64.0200874
  44.6893714   4.0776685  57.1926490  45.3917757   4.5297729  57.6600417
  44.3574342   3.4360504  57.8206384  40.3833793   2.7004817  59.4527101
  39.5864956   2.8123511  59.9710596  40.1559385   3.0391469  58.5867991
  45.9287478  10.8917628  57.2688596  45.7933153  11.7369164  57.6973443
  46.4697291  11.0936906  56.5054529  39.3816876   8.4093066  57.8416521
  39.8941396   9.2036316  57.9922085  40.0339588   7.7119356  57.7750122
  41.1911760  11.5258822  59.9239274  41.3678389  12.4476787  59.7360258
  41.9868594  11.2117241  60.3533654  42.3143076  13.0436996  65.9249616
  42.8650501  12.9154059  65.1526610  41.4754552  13.3431885  65.5744509
  37.3465792   6.7381720  58.6176091  38.1841014   7.1478729  58.4009799
  37.5244060   5.7981162  58.5876285  49.2430224   4.4056801  54.3059924
  48.7276848   5.1761406  54.5448312  48.9707533   3.7321937  54.9292986
  54.2164499   7.1589156  56.2413098  53.4393941   6.8200315  55.7968260
  54.8955980   7.1641779  55.5668063  47.4762959   8.4374116  57.7812659
  46.9484321   7.7026876  57.4685897  46.9750462   9.2148793  57.5352628
  51.2661264   4.9867509  60.9483647  51.7793146   5.6197501  61.4505357
  51.9162488   4.3868705  60.5827007  42.5351274   1.1298244  54.1615156
  41.6988586   1.4672930  54.4824431  42.3956044   0.9947223  53.2242293
  45.6215560   6.2554327  50.7847632  44.7142621   6.0243580  50.9838781
  46.1186592   5.4591946  50.9721614  48.5283639  14.9651834  53.7044319
  47.8545337  15.2683530  54.3129276  48.9149460  15.7680914  53.3549776
  48.5277143   3.8608381  58.3244668  49.2748962   4.3729778  58.0151790
  48.7968732   3.5392433  59.1849062  46.8003793   6.3566921  55.3071622
  45.8915012   6.0725954  55.4044092  46.8298877   6.7766000  54.4474929
  52.0323060   9.9673511  59.0762790  51.5785388   9.1264421  59.1327980
  51.4017027  10.6034909  59.4137570  50.4756000  11.8050008  60.0112608
  50.7678974  12.3655065  59.2924974  50.9854620  12.0978569  60.7665767
  37.3691963   4.0772436  59.2886825  37.1716363   3.4841796  58.5637891
  36.8138627   3.7724646  60.0062763  45.3488687   3.9695542  61.4081418
  45.4037297   3.0169378  61.3323894  44.5379889   4.1254981  61.8922716
  46.4979881   7.8975665  52.6459701  46.0599311   7.1811524  52.1865338
  47.2390322   8.1251780  52.0844792  43.2881047   2.5872602  59.1671797
  42.4748913   2.8866772  59.5736989  43.7840041   2.1928291  59.8846279
  45.4389625  12.5830359  61.1006061  45.3965804  12.8091205  60.1714593
  46.3552324  12.3493733  61.2491863  54.6152996   6.1732862  58.7036020
  54.4770894   6.3634458  57.7757209  54.2589214   6.9352245  59.1604071
  43.5555426   9.4593388  60.8968024  44.3496024   8.9643708  60.6950599
  42.8447118   8.9311251  60.5335730  48.3750270  11.8411483  65.2480392
  48.4287292  12.4102420  66.0158108  47.5065052  12.0113368  64.8834429
  39.8638189   3.6036469  56.9727777  38.9335777   3.5420925  57.1897739
  39.9595661   3.0812422  56.1764418  46.1326702  10.0322410  64.5765861
  45.9937787   9.6641194  65.4491799  45.3441298  10.5470049  64.4049819
  46.7274854  15.1331506  55.9191398  46.9026609  14.6619549  56.7337020
  46.0407642  15.7597272  56.1472658  47.6831917   9.4104012  61.9654699
  47.3481749   9.3704782  62.8612349  47.1835863   8.7448728  61.4925109
  50.6191108   6.7560047  52.2391759  50.0020279   6.0306875  52.1424811
  50.1507597   7.5169407  51.8958833  41.2935939  18.2820869  62.6931258
  41.5332537  18.9139393  63.3710276  40.4505135  17.9308909  62.9796617
  45.8063801  14.0899991  65.0972762  45.7333972  14.8954963  65.6092066
  45.3641194  14.2891957  64.2720783  45.5953580  13.3271761  58.6075583
  44.8121102  13.8693442  58.7013808  46.2946326  13.8445741  59.0069825
  48.2662484  13.9886825  67.2530921  48.9790457  14.6234290  67.1806822
  47.7752513  14.0850691  66.4370922  49.9880011   7.8938078  58.8248212
  49.0536290   8.0139541  58.6552917  50.1656680   6.9910545  58.5608222
  43.3174398  11.7381269  68.0736491  44.0183857  12.3717752  68.2265886
  42.8469513  12.0796000  67.3132131  51.4428794  10.0799219  56.3584398
  51.7188638   9.9655813  57.2678272  50.5733292   9.6816704  56.3196571
  48.0782858  14.3285569  60.0017212  48.2605252  13.5107225  60.4644964
  48.9015844  14.5453262  59.5642102  48.4125023  13.2553755  57.2632260
  48.9412790  12.7446209  56.6502423  48.6753243  12.9396285  58.1277794
  38.9142116  11.2717624  65.0067594  39.4995553  10.5261312  65.1395498
  38.7166954  11.5821581  65.8904258  41.7680771  14.3068871  60.0230036
  41.0991146  14.7914999  59.5394076  41.6293641  14.5538092  60.9373415
  45.9086040  16.3412615  66.6212695  46.4604348  16.5044236  67.3861780
  46.2492233  16.9317053  65.9492720  37.1368348   2.5687326  56.8025969
  37.4321789   1.6598005  56.7493022  36.2356384   2.5475066  56.4806971
  49.0454427  14.2894590  63.6076377  48.9205566  13.4884330  63.0987322
  49.7033518  14.7840784  63.1190347  51.1089335  12.0903610  65.2355927
  50.1619671  11.9708962  65.1634254  51.4572109  11.2026108  65.3182188
  38.8656190   0.2501424  56.9265294  38.5368896  -0.6301197  56.7440400
  39.2195561   0.1949093  57.8141683  48.1135769  11.8856327  61.4360279
  47.9660731  10.9573034  61.6167849  48.9389262  11.9076417  60.9517354
  41.9798013   0.5374394  57.2940771  42.3194085   1.0660315  56.5719380
  42.4270133   0.8754800  58.0699338  51.7169891  12.7084885  62.5225152
  52.6416438  12.5027747  62.3849603  51.5485194  12.4601287  63.4314493
  51.5065207  13.2270553  57.8787243  51.6802084  12.6616975  57.1261096
  51.9994098  14.0271448  57.6966733  52.4940379  12.5437317  54.9784142
  53.1891284  13.1644010  55.1971456  52.8363529  11.6932668  55.2536520
  54.3931802   9.9937023  56.5071473  54.9183126  10.3324296  55.7820793
  54.3054155   9.0584038  56.3234607  46.0551851  13.9071096  68.6361349
  46.3638978  13.6620243  69.5084049  46.8527333  14.1117735  68.1480219
  46.0772463  16.0609006  60.8666726  45.6377453  15.5685385  61.5599582
  46.8280580  15.5181974  60.6258801  38.5564802  12.2520547  60.8691354
  39.3822822  11.9524319  60.4889997  38.2058854  11.4828169  61.3181142
  43.5246335  11.6047015  62.9389027  42.9026345  10.9417720  62.6391255
  44.1951202  11.6308147  62.2562675  36.7573407  10.1706873  61.8280287
  35.9205315   9.7429048  61.6464289  36.7297053  10.3639317  62.7651079
  43.0859842  10.1550938  56.4147488  43.2347963  10.8386403  55.7614161
  43.8926286  10.1356029  56.9296944  40.8412475   6.1816116  57.4208557
  40.5958517   5.2778446  57.6188767  41.0108390   6.1833267  56.4788035
  40.1108123   1.9144474  54.9194718  39.4177368   1.9888829  54.2634754
  39.8659875   1.1504817  55.4416235  46.5855248  12.6499069  53.8859235
  46.0129215  13.2689256  53.4329707  47.1588041  13.1998431  54.4199157
  49.8052507  12.9336219  55.0167818  50.7383181  12.8681781  55.2200693
  49.7175720  13.7692486  54.5582350  52.4340524  12.2502089  51.9771765
  52.3554156  11.9161953  52.8707523  53.2550191  12.7423857  51.9763238
  46.9702046   3.9859882  51.2275288  47.9161151   3.8566090  51.2963706
  46.5916291   3.2474544  51.7044716  37.8547906   6.7837387  61.4588356
  37.8318594   6.8825074  60.5070239  38.1648543   7.6302538  61.7805522
  38.8685513  14.3833161  62.5905168  38.7339981  13.6233562  62.0243166
  38.4517575  15.1074061  62.1233957  50.0044476   9.5670085  51.5981743
  50.7080326   9.7720087  52.2139399  49.2807125  10.1346847  51.8630827
  50.8342286   5.3179946  57.7184014  50.7777488   5.7748497  56.8791646
  51.3870629   4.5570631  57.5406856  42.0254639  15.2802478  62.8023611
  41.9087023  16.2247911  62.7002301  41.2047085  14.9776040  63.1909410
  51.9131173  10.0052614  53.6480204  52.7476777   9.5733812  53.4657678
  51.7515516   9.8334628  54.5757098  51.5677066   6.5084727  55.0136543
  51.5125869   6.3428999  54.0724987  50.9423121   7.2160760  55.1698733
  43.0509153  15.9330740  66.0179539  43.9536400  15.9654350  66.3346034
  42.8246523  15.0031191  66.0325875  44.8062755  14.6861727  62.6789618
  43.8558386  14.6863588  62.5653990  45.1095241  13.9394461  62.1625653
  60.5415448  20.5222265  63.7435380  61.1793858  20.4029012  63.0398720
  60.4236291  21.4703109  63.8023332  57.3505155  20.4749693  63.6796905
  57.0123666  20.3590758  62.7917440  58.2194923  20.0740858  63.6597911
  53.2091970  22.3285170  59.6693796  52.6456836  22.2375107  58.9010084
  53.0944365  21.5085074  60.1496288  50.7556402  23.8236361  62.5078016
  51.5477694  23.4827186  62.0924316  50.9953053  23.9331336  63.4280170
  58.7891529  25.9956137  54.9808261  58.1379509  26.5810218  54.5942275
  59.5835892  26.5262332  55.0403298  52.7147156  23.0845274  55.3795395
  53.4878032  22.5374262  55.2408271  53.0672555  23.9489524  55.5909857
  54.5532199  24.4121657  68.5862294  54.2622065  25.3167288  68.4708961
  55.1889183  24.4538184  69.3006364  55.4788406  21.7898505  65.1763654
  56.0751978  21.5654528  64.4620617  55.5363377  21.0483251  65.7789102
  55.0513434  19.2437941  53.0113845  55.3038955  18.7219462  52.2497308
  54.1137993  19.0804086  53.1140529  60.0956717  18.2473719  60.8188588
  60.8819806  17.8293142  60.4679005  60.3595421  19.1519811  60.9870237
  60.2666794  23.6846569  55.5177245  59.6312627  23.7581196  56.2298150
  59.9364201  24.2740168  54.8396324  54.7709723  21.1466047  55.2138220
  54.6545981  20.4710950  55.8819304  54.8811983  20.6598420  54.3970373
  57.1141264  20.6076194  58.9184909  56.7499471  20.0806815  59.6297831
  57.9708380  20.2174663  58.7451395  56.7546751  15.6366093  53.9146258
  56.9221153  16.5046330  54.2816729  56.5643920  15.7993375  52.9907547
  59.5122084  24.0983072  65.5812088  59.2122807  25.0008111  65.4727895
  59.1673143  23.8315255  66.4333241  52.9634565  20.5496869  61.6148793
  52.0385062  20.4173083  61.8226484  53.2118979  21.3291088  62.1118735
  56.7335972  18.0923751  54.8992925  56.6135597  18.5380802  55.7378405
  56.0388560  18.4409069  54.3406463  50.3243376  20.1930143  62.4492582
  50.4535758  20.4464622  63.3631993  49.6440828  20.7857851  62.1297237
  54.4942864  30.8627393  58.5483056  54.4166893  31.8135218  58.6271536
  53.8904507  30.5173265  59.2057982  62.4321038  18.5645224  55.7273259
  63.3438894  18.7972611  55.5520956  61.9230685  19.1482268  55.1648337
  61.0390620  23.5471042  63.1186840  60.4099483  23.7116757  62.4162908
  60.6516282  23.9612652  63.8897804  64.9179852  24.4825480  60.4731204
  64.2330890  24.8624382  59.9228237  65.0023701  25.0920807  61.2063152
  56.5918582  23.2845451  60.3836925  57.0556927  23.5633154  59.5941548
  56.3275380  22.3828895  60.2010016  53.4842663  22.8316932  63.3216688
  54.0544020  23.2604200  62.6834173  54.0750775  22.5499517  64.0200874
  55.5287468  19.4068603  57.1926490  56.2311511  19.8589647  57.6600417
  55.1968097  18.7652422  57.8206384  49.2712802  17.6652156  62.4943624
  48.4811856  17.9209684  62.0183735  49.7624049  18.4800493  62.5995664
  51.2227547  18.0296735  59.4527101  50.4258711  18.1415429  59.9710596
  50.9953140  18.3683387  58.5867991  57.0533215  24.5541438  67.4009615
  57.1177648  25.0161845  68.2367787  56.3444139  23.9238803  67.5291925
  47.5550505  17.9182646  64.9258615  47.8058543  18.8029656  65.1916191
  48.0910053  17.7387248  64.1533707  56.7681233  26.2209546  57.2688596
  56.6326907  27.0661081  57.6973443  57.3091045  26.4228823  56.5054529
  50.2210630  23.7384984  57.8416521  50.7335151  24.5328234  57.9922085
  50.8733343  23.0411274  57.7750122  52.0305515  26.8550740  59.9239274
  52.2072143  27.7768705  59.7360258  52.8262348  26.5409159  60.3533654
  51.3157871  18.9015372  69.8001437  51.2011386  18.0000629  70.1008536
  50.4602389  19.1479069  69.4486254  53.1536830  28.3728914  65.9249616
  53.7044255  28.2445977  65.1526610  52.3148306  28.6723803  65.5744509
  48.1859547  22.0673638  58.6176091  49.0234769  22.4770646  58.4009799
  48.3637815  21.1273080  58.5876285  60.0823979  19.7348719  54.3059924
  59.5670602  20.5053323  54.5448312  59.8101287  19.0613855  54.9292986
  57.6671090  14.5798419  59.3645163  56.8112686  14.1905270  59.1850801
  58.0798042  14.6590380  58.5044948  55.4413122  12.1983492  62.7702904
  56.3066119  12.0026301  62.4108794  55.5090631  11.9693844  63.6972261
  65.0558253  22.4881073  56.2413098  64.2787696  22.1492233  55.7968260
  65.7349734  22.4933696  55.5668063  59.8710282  17.6075811  56.1319705
  59.5660418  17.9221960  56.9829849  60.8240724  17.6857231  56.1747038
  58.3156714  23.7666034  57.7812659  57.7878076  23.0318794  57.4685897
  57.8144217  24.5440710  57.5352628  53.0475442  14.4285700  60.1419271
  53.6219193  14.2060882  59.4092464  53.6346424  14.4974395  60.8947872
  62.1055019  20.3159427  60.9483647  62.6186901  20.9489419  61.4505357
  62.7556243  19.7160623  60.5827007  53.3745029  16.4590161  54.1615156
  52.5382341  16.7964848  54.4824431  53.2349798  16.3239141  53.2242293
  55.3498109  11.3026949  58.8694340  54.6962522  10.9875966  58.2450955
  55.3078583  10.6802690  59.5954163  56.4609314  21.5846244  50.7847632
  55.5536376  21.3535498  50.9838781  56.9580346  20.7883863  50.9721614
  59.3677393  30.2943751  53.7044319  58.6939092  30.5975448  54.3129276
  59.7543215  31.0972832  53.3549776  58.5835850  17.7908883  63.1941988
  57.6658411  18.0123830  63.0363676  58.9995993  17.8655193  62.3353695
  59.3670897  19.1900298  58.3244668  60.1142716  19.7021696  58.0151790
  59.6362487  18.8684351  59.1849062  57.6397548  21.6858839  55.3071622
  56.7308767  21.4017872  55.4044092  57.6692631  22.1057918  54.4474929
  62.8716815  25.2965429  59.0762790  62.4179142  24.4556338  59.1327980
  62.2410782  25.9326827  59.4137570  61.8149735  16.2257415  60.3063457
  61.0772491  15.7134801  60.6373700  62.0676508  15.7857796  59.4946734
  61.3149754  27.1341925  60.0112608  61.6072729  27.6946982  59.2924974
  61.8248375  27.4270486  60.7665767  48.2085718  19.4064353  59.2886825
  48.0110118  18.8133714  58.5637891  47.6532382  19.1016563  60.0062763
  56.1882442  19.2987460  61.4081418  56.2431051  18.3461296  61.3323894
  55.3773644  19.4546899  61.8922716  57.3373635  23.2267583  52.6459701
  56.8993065  22.5103442  52.1865338  58.0784076  23.4543698  52.0844792
  54.1274802  17.9164519  59.1671797  53.3142667  18.2158690  59.5736989
  54.6233796  17.5220208  59.8846279  56.2783379  27.9122276  61.1006061
  56.2359558  28.1383123  60.1714593  57.1946078  27.6785651  61.2491863
  65.4546750  21.5024780  58.7036020  65.3164649  21.6926376  57.7757209
  65.0982969  22.2644163  59.1604071  53.6188876  15.4882875  64.7833032
  54.2588256  15.3471634  64.0855995  52.7866407  15.2017388  64.4071634
  54.3949180  24.7885305  60.8968024  55.1889779  24.2935626  60.6950599
  53.6840873  24.2603169  60.5335730  59.2144025  27.1703401  65.2480392
  59.2681047  27.7394337  66.0158108  58.3458806  27.3405286  64.8834429
  50.7031944  18.9328387  56.9727777  49.7729532  18.8712843  57.1897739
  50.7989416  18.4104340  56.1764418  50.6217493  15.4583200  59.5606018
  50.8824310  16.3728533  59.4515179  51.4434665  14.9907643  59.7102631
  52.0942418  16.8720957  66.7304843  52.7665471  16.6638319  66.0817492
  51.2672205  16.6743043  66.2910075  56.9720456  25.3614327  64.5765861
  56.8331542  24.9933112  65.4491799  56.1835052  25.8761967  64.4049819
  57.5668608  30.4623424  55.9191398  57.7420364  29.9911467  56.7337020
  56.8801396  31.0889190  56.1472658  58.5225671  24.7395930  61.9654699
  58.1875504  24.6996700  62.8612349  58.0229617  24.0740646  61.4925109
  52.4969915  20.1463560  67.4907280  52.3589713  19.4143799  68.0918819
  53.4074839  20.0572460  67.2091468  61.4584863  22.0851964  52.2391759
  60.8414034  21.3598793  52.1424811  60.9901351  22.8461325  51.8958833
  55.1252216  19.8583519  66.9790960  55.8351834  19.2176712  66.9377578
  55.0821524  20.1096414  67.9017141  52.1329693  33.6112787  62.6931258
  52.3726292  34.2431311  63.3710276  51.2898890  33.2600827  62.9796617
  53.2483409  16.3037389  51.3613063  52.3712875  16.1826189  50.9975310
  53.7241162  15.5123467  51.1091952  44.7685549  21.0914548  61.4554570
  45.4556589  20.7776278  60.8675585  44.6133678  21.9955913  61.1821821
  49.5720271  15.9804745  65.8839594  49.4878460  15.3730415  65.1490004
  48.7502978  16.4713763  65.8849090  56.6457555  29.4191909  65.0972762
  56.5727727  30.2246881  65.6092066  56.2034948  29.6183875  64.2720783
  56.4347335  28.6563679  58.6075583  55.6514857  29.1985359  58.7013808
  57.1340080  29.1737659  59.0069825  59.7443985  14.4658309  61.2509789
  60.2412685  13.7128271  60.9310859  58.9730967  14.5022625  60.6852998
  59.1056239  29.3178743  67.2530921  59.8184211  29.9526208  67.1806822
  58.6146267  29.4142609  66.4370922  60.8273766  23.2229996  58.8248212
  59.8930044  23.3431458  58.6552917  61.0050434  22.3202463  58.5608222
  56.3278954  16.6075692  60.9781473  55.9576741  16.0546732  61.6662379
  56.8238046  16.0033825  60.4256473  64.2146317  19.0647315  59.3598246
  64.6806769  19.8975307  59.2858549  64.6653818  18.5992297  60.0643505
  54.1568152  27.0673187  68.0736491  54.8577612  27.7009670  68.2265886
  53.6863267  27.4087918  67.3132131  62.2822548  25.4091136  56.3584398
  62.5582392  25.2947731  57.2678272  61.4127047  25.0108621  56.3196571
  58.9176612  29.6577487  60.0017212  59.0999007  28.8399143  60.4644964
  59.7409598  29.8745179  59.5642102  59.2518778  28.5845672  57.2632260
  59.7806544  28.0738127  56.6502423  59.5146997  28.2688203  58.1277794
  49.7535870  26.6009542  65.0067594  50.3389307  25.8553229  65.1395498
  49.5560709  26.9113498  65.8904258  52.6074526  29.6360789  60.0230036
  51.9384901  30.1206917  59.5394076  52.4687395  29.8830009  60.9373415
  44.3453525  19.1715142  63.7272037  44.3837625  18.6378732  64.5209155
  43.8393818  18.6450347  63.1083014  56.7479794  31.6704532  66.6212695
  57.2998102  31.8336154  67.3861780  57.0885988  32.2608970  65.9492720
  51.7244287  14.0179682  67.2234579  51.7885614  14.8794513  66.8111977
  51.6611408  13.4053684  66.4906938  47.9762103  17.8979244  56.8025969
  48.2715544  16.9889922  56.7493022  47.0750138  17.8766983  56.4806971
  59.8848182  29.6186508  63.6076377  59.7599321  28.8176248  63.0987322
  60.5427273  30.1132701  63.1190347  51.5056350  15.9735241  62.7853517
  50.7842935  16.5871208  62.6460990  52.2949606  16.5093005  62.7070163
  61.9483090  27.4195528  65.2355927  61.0013425  27.3000879  65.1634254
  62.2965863  26.5318026  65.3182188  49.7049944  15.5793342  56.9265294
  49.3762650  14.6990721  56.7440400  50.0589315  15.5241010  57.8141683
  58.9529523  27.2148244  61.4360279  58.8054486  26.2864952  61.6167849
  59.7783017  27.2368335  60.9517354  52.8191767  15.8666311  57.2940771
  53.1587840  16.3952233  56.5719380  53.2663888  16.2046718  58.0699338
  62.5563645  28.0376803  62.5225152  63.4810193  27.8319664  62.3849603
  62.3878948  27.7893204  63.4314493  54.8059915  14.3640933  55.4934064
  55.5268277  14.7422186  54.9897781  54.1825219  15.0829810  55.5969042
  58.9491038  15.0686082  56.4292396  59.1654652  15.9510720  56.1281225
  58.4685105  14.6772295  55.6998038  53.6890259  18.0271795  63.0063141
  53.5434840  18.3412098  63.8987423  53.2115463  18.6456696  62.4534040
  55.5486642  15.0174343  63.0544031  55.5348211  14.1215436  62.7176329
  56.2659070  15.0245007  63.6882317  62.3458961  28.5562471  57.8787243
  62.5195839  27.9908893  57.1261096  62.8387852  29.3563365  57.6966733
  48.1635921  20.5677140  65.9450802  47.6189389  21.3436948  66.0771077
  49.0415271  20.9147944  65.7869924  54.9523538  13.8988723  58.3231601
  55.0739449  12.9705370  58.5222488  54.6625580  13.9127409  57.4109916
  63.3334134  27.8729235  54.9784142  64.0285038  28.4935928  55.1971456
  63.6757284  27.0224586  55.2536520  48.9501943  19.6947036  68.8380959
  48.2083679  19.8429671  69.4245590  48.6294687  19.9555301  67.9747709
  65.2325557  25.3228940  56.5071473  65.7576881  25.6616213  55.7820793
  65.1447909  24.3875956  56.3234607  56.8945606  29.2363014  68.6361349
  57.2032732  28.9912161  69.5084049  57.6921088  29.4409653  68.1480219
  56.9166218  31.3900924  60.8666726  56.4771208  30.8977302  61.5599582
  57.6674335  30.8473891  60.6258801  49.3958557  27.5812465  60.8691354
  50.2216576  27.2816236  60.4889997  49.0452609  26.8120087  61.3181142
  54.3640090  26.9338933  62.9389027  53.7420099  26.2709638  62.6391255
  55.0344957  26.9600065  62.2562675  47.5967162  25.4998791  61.8280287
  46.7599070  25.0720965  61.6464289  47.5690807  25.6931234  62.7651079
  53.9253597  25.4842856  56.4147488  54.0741717  26.1678321  55.7614161
  54.7320040  25.4647946  56.9296944  51.6806230  21.5108034  57.4208557
  51.4352272  20.6070364  57.6188767  51.8502144  21.5125184  56.4788035
  50.9501877  17.2436391  54.9194718  50.2571122  17.3180746  54.2634754
  50.7053629  16.4796735  55.4416235  57.4249002  27.9790987  53.8859235
  56.8522969  28.5981174  53.4329707  57.9981796  28.5290348  54.4199157
  60.6446262  28.2628137  55.0167818  61.5776935  28.1973698  55.2200693
  60.5569475  29.0984404  54.5582350  63.2734279  27.5794007  51.9771765
  63.1947910  27.2453871  52.8707523  64.0943945  28.0715775  51.9763238
  57.8095801  19.3151799  51.2275288  58.7554905  19.1858007  51.2963706
  57.4310046  18.5766461  51.7044716  55.9938718  17.2401776  51.1630173
  55.0870173  16.9434888  51.2392887  56.2714699  16.9431594  50.2964459
  46.9116658  18.5608139  61.6129219  46.5919443  17.7073447  61.3203593
  46.3650086  18.7756717  62.3687187  50.6896566  21.2770580  65.3298726
  50.9082576  22.2087688  65.3486760  51.1022340  20.9178555  66.1153530
  57.6100784  11.7838665  57.3174414  56.8001512  11.4385750  57.6929660
  58.2985200  11.4746209  57.9062026  59.5391332  10.8616712  58.9398711
  60.0922370  11.2812166  59.5988734  59.7761418   9.9352460  58.9821667
  54.7637502  14.0988711  51.3042152  55.6256666  14.4243609  51.5637970
  54.9487847  13.3120207  50.7915218  46.7804918  22.1811051  63.5822341
  46.0868390  21.7665003  63.0692295  47.5277909  22.2231587  62.9855760
  62.9170139  12.9717237  58.4477375  62.3368808  13.6302041  58.0655428
  62.6506072  12.1494582  58.0364793  48.6941661  22.1129304  61.4588356
  48.6712349  22.2116992  60.5070239  49.0042297  22.9594455  61.7805522
  51.3529039  24.1705459  65.5734970  52.3072292  24.1389402  65.5064902
  51.1541562  23.7096083  66.3885196  51.9428421  22.7406575  68.1405768
  52.7621310  23.2350654  68.1640605  52.2165228  21.8238544  68.1123335
  61.6995017  15.1317328  57.5033724  60.8120872  15.4166978  57.2853918
  62.1149006  14.9711091  56.6561000  49.7079267  29.7125079  62.5905168
  49.5733735  28.9525480  62.0243166  49.2911330  30.4365979  62.1233957
  60.8438230  24.8962002  51.5981743  61.5474081  25.1012005  52.2139399
  60.1200879  25.4638764  51.8630827  61.6736041  20.6471864  57.7184014
  61.6171242  21.1040415  56.8791646  62.2264383  19.8862548  57.5406856
  52.8648393  30.6094396  62.8023611  52.7480777  31.5539828  62.7002301
  52.0440840  30.3067958  63.1909410  62.7524928  25.3344532  53.6480204
  63.5870532  24.9025730  53.4657678  62.5909271  25.1626545  54.5757098
  62.4070820  21.8376645  55.0136543  62.3519624  21.6720916  54.0724987
  61.7816875  22.5452678  55.1698733  47.1963335  17.0744709  68.8397965
  47.8422199  16.5643663  69.3285190  46.9880486  17.8113391  69.4141390
  55.7166945  11.3384754  54.5921861  55.7045615  12.2826594  54.7490132
  56.6090367  11.1554899  54.2981322  53.8902907  31.2622658  66.0179539
  54.7930154  31.2946268  66.3346034  53.6640277  30.3323109  66.0325875
  55.6456509  30.0153644  62.6789618  54.6952140  30.0155506  62.5653990
  55.9488996  29.2686379  62.1625653  68.1898909  35.8041611  63.6796905
  67.8517421  35.6882676  62.7917440  69.0588677  35.4032776  63.6597911
  64.0485725  37.6577087  59.6693796  63.4850590  37.5667024  58.9010084
  63.9338120  36.8376992  60.1496288  61.5950157  39.1528279  62.5078016
  62.3871449  38.8119104  62.0924316  61.8346807  39.2623254  63.4280170
  69.6285284  41.3248055  54.9808261  68.9773263  41.9102135  54.5942275
  70.4229646  41.8554250  55.0403298  63.5540911  38.4137192  55.3795395
  64.3271787  37.8666179  55.2408271  63.9066310  39.2781441  55.5909857
  66.3182160  37.1190423  65.1763654  66.9145732  36.8946445  64.4620617
  66.3757132  36.3775168  65.7789102  65.8907189  34.5729858  53.0113845
  66.1432709  34.0511380  52.2497308  64.9531748  34.4096004  53.1140529
  71.1060549  39.0138487  55.5177245  70.4706382  39.0873113  56.2298150
  70.7757955  39.6032086  54.8396324  65.6103477  36.4757964  55.2138220
  65.4939735  35.8002868  55.8819304  65.7205737  35.9890338  54.3970373
  67.9535018  35.9368111  58.9184909  67.5893225  35.4098732  59.6297831
  68.8102134  35.5466580  58.7451395  67.5940505  30.9658011  53.9146258
  67.7614908  31.8338247  54.2816729  67.4037674  31.1285293  52.9907547
  63.8028320  35.8788787  61.6148793  62.8778816  35.7465001  61.8226484
  64.0512733  36.6583006  62.1118735  67.5729726  33.4215669  54.8992925
  67.4529351  33.8672719  55.7378405  66.8782314  33.7700986  54.3406463
  61.1637131  35.5222060  62.4492582  61.2929512  35.7756539  63.3631993
  60.4834582  36.1149768  62.1297237  65.3336618  46.1919310  58.5483056
  65.2560648  47.1427135  58.6271536  64.7298262  45.8465183  59.2057982
  67.4312336  38.6137368  60.3836925  67.8950682  38.8925071  59.5941548
  67.1669135  37.7120813  60.2010016  64.3236418  38.1608850  63.3216688
  64.8937775  38.5896118  62.6834173  64.9144529  37.8791434  64.0200874
  66.3681223  34.7360521  57.1926490  67.0705266  35.1881564  57.6600417
  66.0361851  34.0944339  57.8206384  60.1106556  32.9944073  62.4943624
  59.3205610  33.2501602  62.0183735  60.6017804  33.8092411  62.5995664
  62.0621302  33.3588653  59.4527101  61.2652465  33.4707347  59.9710596
  61.8346894  33.6975305  58.5867991  58.3944259  33.2474564  64.9258615
  58.6452298  34.1321574  65.1916191  58.9303808  33.0679165  64.1533707
  67.6074987  41.5501463  57.2688596  67.4720662  42.3952999  57.6973443
  68.1484800  41.7520741  56.5054529  61.0604385  39.0676901  57.8416521
  61.5728905  39.8620152  57.9922085  61.7127097  38.3703192  57.7750122
  62.8699269  42.1842658  59.9239274  63.0465898  43.1060622  59.7360258
  63.6656103  41.8701077  60.3533654  59.0253301  37.3965556  58.6176091
  59.8628523  37.8062564  58.4009799  59.2031569  36.4564998  58.5876285
  70.9217733  35.0640636  54.3059924  70.4064357  35.8345241  54.5448312
  70.6495042  34.3905772  54.9292986  68.5064844  29.9090337  59.3645163
  67.6506441  29.5197187  59.1850801  68.9191796  29.9882298  58.5044948
  66.2806877  27.5275410  62.7702904  67.1459874  27.3318219  62.4108794
  66.3484386  27.2985762  63.6972261  69.1550468  39.0957952  57.7812659
  68.6271830  38.3610711  57.4685897  68.6537971  39.8732628  57.5352628
  63.8869196  29.7577618  60.1419271  64.4612948  29.5352799  59.4092464
  64.4740178  29.8266312  60.8947872  64.2138783  31.7882079  54.1615156
  63.3776095  32.1256765  54.4824431  64.0743553  31.6531059  53.2242293
  66.1891864  26.6318867  58.8694340  65.5356276  26.3167884  58.2450955
  66.1472338  26.0094607  59.5954163  67.3003069  36.9138162  50.7847632
  66.3930130  36.6827415  50.9838781  67.7974101  36.1175781  50.9721614
  70.2071148  45.6235669  53.7044319  69.5332846  45.9267366  54.3129276
  70.5936969  46.4264749  53.3549776  69.4229604  33.1200800  63.1941988
  68.5052165  33.3415747  63.0363676  69.8389748  33.1947111  62.3353695
  70.2064652  34.5192216  58.3244668  70.9536471  35.0313613  58.0151790
  70.4756241  34.1976269  59.1849062  68.4791302  37.0150757  55.3071622
  67.5702521  36.7309790  55.4044092  68.5086386  37.4349835  54.4474929
  59.0479472  34.7356271  59.2886825  58.8503872  34.1425632  58.5637891
  58.4926136  34.4308481  60.0062763  67.0276196  34.6279377  61.4081418
  67.0824806  33.6753214  61.3323894  66.2167398  34.7838816  61.8922716
  68.1767390  38.5559500  52.6459701  67.7386820  37.8395359  52.1865338
  68.9177831  38.7835615  52.0844792  64.9668556  33.2456437  59.1671797
  64.1536422  33.5450608  59.5736989  65.4627550  32.8512126  59.8846279
  67.1177134  43.2414194  61.1006061  67.0753313  43.4675040  60.1714593
  68.0339833  43.0077569  61.2491863  64.4582631  30.8174793  64.7833032
  65.0982010  30.6763552  64.0855995  63.6260161  30.5309306  64.4071634
  65.2342935  40.1177223  60.8968024  66.0283533  39.6227543  60.6950599
  64.5234627  39.5895086  60.5335730  61.5425698  34.2620305  56.9727777
  60.6123286  34.2004760  57.1897739  61.6383170  33.7396258  56.1764418
  61.4611247  30.7875118  59.5606018  61.7218064  31.7020451  59.4515179
  62.2828420  30.3199560  59.7102631  62.9336173  32.2012875  66.7304843
  63.6059226  31.9930237  66.0817492  62.1065959  32.0034961  66.2910075
  68.4062363  45.7915342  55.9191398  68.5814118  45.3203385  56.7337020
  67.7195151  46.4181108  56.1472658  69.3619426  40.0687848  61.9654699
  69.0269258  40.0288618  62.8612349  68.8623372  39.4032564  61.4925109
  63.3363670  35.4755478  67.4907280  63.1983468  34.7435717  68.0918819
  64.2468593  35.3864378  67.2091468  64.0877163  31.6329306  51.3613063
  63.2106630  31.5118107  50.9975310  64.5634916  30.8415385  51.1091952
  55.6079304  36.4206466  61.4554570  56.2950343  36.1068196  60.8675585
  55.4527432  37.3247831  61.1821821  60.4114026  31.3096663  65.8839594
  60.3272214  30.7022332  65.1490004  59.5896732  31.8005681  65.8849090
  67.2741089  43.9855597  58.6075583  66.4908611  44.5277277  58.7013808
  67.9733835  44.5029576  59.0069825  70.5837740  29.7950226  61.2509789
  71.0806439  29.0420189  60.9310859  69.8124721  29.8314543  60.6852998
  67.1672708  31.9367609  60.9781473  66.7970496  31.3838650  61.6662379
  67.6631801  31.3325743  60.4256473  69.7570367  44.9869405  60.0017212
  69.9392761  44.1691061  60.4644964  70.5803353  45.2037097  59.5642102
  70.0912532  43.9137590  57.2632260  70.6200299  43.4030045  56.6502423
  70.3540752  43.5980120  58.1277794  63.4468280  44.9652707  60.0230036
  62.7778655  45.4498834  59.5394076  63.3081150  45.2121927  60.9373415
  55.1847280  34.5007059  63.7272037  55.2231379  33.9670650  64.5209155
  54.6787572  33.9742265  63.1083014  62.5638042  29.3471600  67.2234579
  62.6279368  30.2086431  66.8111977  62.5005162  28.7345602  66.4906938
  58.8155857  33.2271162  56.8025969  59.1109298  32.3181840  56.7493022
  57.9143893  33.2058901  56.4806971  62.3450104  31.3027158  62.7853517
  61.6236690  31.9163126  62.6460990  63.1343360  31.8384923  62.7070163
  60.5443699  30.9085259  56.9265294  60.2156405  30.0282638  56.7440400
  60.8983070  30.8532928  57.8141683  69.7923278  42.5440162  61.4360279
  69.6448240  41.6156869  61.6167849  70.6176771  42.5660253  60.9517354
  63.6585522  31.1958229  57.2940771  63.9981594  31.7244150  56.5719380
  64.1057642  31.5338635  58.0699338  65.6453669  29.6932851  55.4934064
  66.3662032  30.0714103  54.9897781  65.0218973  30.4121727  55.5969042
  69.7884792  30.3978000  56.4292396  70.0048406  31.2802638  56.1281225
  69.3078859  30.0064213  55.6998038  64.5284013  33.3563713  63.0063141
  64.3828594  33.6704016  63.8987423  64.0509217  33.9748613  62.4534040
  66.3880396  30.3466261  63.0544031  66.3741965  29.4507354  62.7176329
  67.1052824  30.3536925  63.6882317  59.0029676  35.8969057  65.9450802
  58.4583144  36.6728865  66.0771077  59.8809025  36.2439862  65.7869924
  65.7917292  29.2280641  58.3231601  65.9133203  28.2997287  58.5222488
  65.5019335  29.2419327  57.4109916  59.7895697  35.0238954  68.8380959
  59.0477433  35.1721589  69.4245590  59.4688442  35.2847219  67.9747709
  60.2352311  42.9104382  60.8691354  61.0610331  42.6108154  60.4889997
  59.8846363  42.1412005  61.3181142  65.2033844  42.2630850  62.9389027
  64.5813854  41.6001556  62.6391255  65.8738711  42.2891982  62.2562675
  58.4360916  40.8290709  61.8280287  57.5992824  40.4012883  61.6464289
  58.4084562  41.0223152  62.7651079  64.7647351  40.8134774  56.4147488
  64.9135472  41.4970238  55.7614161  65.5713795  40.7939864  56.9296944
  62.5199984  36.8399951  57.4208557  62.2746026  35.9362281  57.6188767
  62.6895899  36.8417102  56.4788035  61.7895632  32.5728309  54.9194718
  61.0964877  32.6472664  54.2634754  61.5447384  31.8088653  55.4416235
  68.2642757  43.3082904  53.8859235  67.6916724  43.9273091  53.4329707
  68.8375550  43.8582266  54.4199157  68.6489555  34.6443717  51.2275288
  69.5948660  34.5149925  51.2963706  68.2703800  33.9058379  51.7044716
  66.8332472  32.5693693  51.1630173  65.9263928  32.2726806  51.2392887
  67.1108453  32.2723511  50.2964459  57.7510413  33.8900057  61.6129219
  57.4313197  33.0365365  61.3203593  57.2043841  34.1048635  62.3687187
  61.5290320  36.6062498  65.3298726  61.7476330  37.5379606  65.3486760
  61.9416094  36.2470472  66.1153530  68.4494538  27.1130583  57.3174414
  67.6395266  26.7677668  57.6929660  69.1378955  26.8038127  57.9062026
  70.3785086  26.1908630  58.9398711  70.9316125  26.6104083  59.5988734
  70.6155173  25.2644378  58.9821667  65.6031257  29.4280629  51.3042152
  66.4650421  29.7535527  51.5637970  65.7881601  28.6412125  50.7915218
  57.6198673  37.5102968  63.5822341  56.9262144  37.0956921  63.0692295
  58.3671664  37.5523505  62.9855760  59.5335415  37.4421222  61.4588356
  59.5106103  37.5408909  60.5070239  59.8436052  38.2886373  61.7805522
  62.1922793  39.4997377  65.5734970  63.1466047  39.4681319  65.5064902
  61.9935317  39.0388001  66.3885196  60.5473022  45.0416997  62.5905168
  60.4127490  44.2817397  62.0243166  60.1305084  45.7657896  62.1233957
  58.0357089  32.4036627  68.8397965  58.6815953  31.8935581  69.3285190
  57.8274241  33.1405309  69.4141390  66.5560700  26.6676672  54.5921861
  66.5439370  27.6118512  54.7490132  67.4484122  26.4846817  54.2981322
  69.6549612  48.5563079  56.8025969  69.9503053  47.6473758  56.7493022
  68.7537647  48.5350819  56.4806971  54.4942865   7.8689515  45.2728363
  54.4166895   8.8197340  45.3516843  53.8904509   7.5235388  45.9303289
  53.1536831   5.3791036  52.6494923  53.7044257   5.2508100  51.8771917
  52.3148307   5.6785925  52.2989816  59.3677394   7.3005874  40.4289625
  58.6939093   7.6037571  41.0374583  59.7543216   8.1034954  40.0795082
  57.5668609   7.4685546  42.6436704  57.7420365   6.9973590  43.4582327
  56.8801397   8.0951313  42.8717965  52.1329695  10.6174909  49.4176565
  52.3726293  11.2493433  50.0955583  51.2898891  10.2662949  49.7041924
  56.6457557   6.4254032  51.8218069  56.5727728   7.2309003  52.3337373
  56.2034950   6.6245997  50.9966090  56.4347336   5.6625802  45.3320890
  55.6514858   6.2047482  45.4259115  57.1340081   6.1799781  45.7315131
  52.6074527   6.6422912  46.7475343  51.9384902   7.1269039  46.2639383
  52.4687397   6.8892132  47.6618722  56.7479795   8.6766655  53.3458001
  57.2998104   8.8398277  54.1107087  57.0885989   9.2671093  52.6738026
  56.8945607   6.2425137  55.3606656  57.2032733   5.9974283  56.2329355
  57.6921089   6.4471775  54.8725526  56.9166219   8.3963046  47.5912032
  56.4771209   7.9039425  48.2844889  57.6674336   7.8536014  47.3504108
  49.3958558   4.5874587  47.5936660  50.2216578   4.2878359  47.2135304
  49.0452610   3.8182210  48.0426449  49.7079269   6.7187202  49.3150475
  49.5733737   5.9587602  48.7488473  49.2911331   7.4428101  48.8479264
  52.8648395   7.6156519  49.5268917  52.7480779   8.5601951  49.4247608
  52.0440841   7.3130080  49.9154717  53.8902909   8.2684780  52.7424846
  54.7930155   8.3008391  53.0591341  53.6640279   7.3385231  52.7571182
  55.6456511   7.0215767  49.4034925  54.6952142   7.0217629  49.2899297
  55.9488997   6.2748502  48.8870959  68.1898910  12.8103733  50.4042212
  67.8517422  12.6944798  49.5162746  69.0588679  12.4094899  50.3843218
  64.0485726  14.6639210  46.3939103  63.4850591  14.5729147  45.6255390
  63.9338121  13.8439114  46.8741595  61.5950158  16.1590401  49.2323323
  62.3871450  15.8181226  48.8169622  61.8346808  16.2685377  50.1525476
  69.6285285  18.3310178  41.7053567  68.9773265  18.9164258  41.3187581
  70.4229648  18.8616373  41.7648605  63.5540912  15.4199315  42.1040702
  64.3271788  14.8728302  41.9653578  63.9066311  16.2843564  42.3155163
  65.3925955  16.7475697  55.3107601  65.1015821  17.6521328  55.1954267
  66.0282939  16.7892225  56.0251671  66.3182161  14.1252546  51.9008961
  66.9145734  13.9008568  51.1865924  66.3757133  13.3837291  52.5034409
  65.8907190  11.5791981  39.7359152  66.1432711  11.0573502  38.9742615
  64.9531749  11.4158126  39.8385835  71.1060550  16.0200610  42.2422552
  70.4706383  16.0935236  42.9543456  70.7757956  16.6094208  41.5641631
  65.6103479  13.4820087  41.9383527  65.4939737  12.8064990  42.6064611
  65.7205738  12.9952461  41.1215680  67.9535020  12.9430234  45.6430216
  67.5893227  12.4160855  46.3543137  68.8102135  12.5528703  45.4696701
  70.3515840  16.4337113  52.3057395  70.0516563  17.3362151  52.1973202
  70.0066899  16.1669296  53.1578548  63.8028321  12.8850909  48.3394099
  62.8778818  12.7527123  48.5471791  64.0512734  13.6645129  48.8364042
  67.5729727  10.4277791  41.6238231  67.4529353  10.8734842  42.4623712
  66.8782316  10.7763109  41.0651769  61.1637132  12.5284183  49.1737888
  61.2929513  12.7818662  50.0877300  60.4834584  13.1211891  48.8542543
  65.3336619  23.1981433  45.2728363  65.2560649  24.1489258  45.3516843
  64.7298263  22.8527305  45.9303289  67.4312338  15.6199491  47.1082232
  67.8950683  15.8987194  46.3186854  67.1669136  14.7182935  46.9255323
  64.3236419  15.1670972  50.0461995  64.8937776  15.5958241  49.4079480
  64.9144531  14.8853557  50.7446181  66.3681224  11.7422643  43.9171797
  67.0705267  12.1943687  44.3845723  66.0361852  11.1006462  44.5451690
  60.1106558  10.0006196  49.2188931  59.3205612  10.2563724  48.7429041
  60.6017805  10.8154534  49.3240971  62.0621303  10.3650775  46.1772407
  61.2652466  10.4769469  46.6955903  61.8346895  10.7037427  45.3113298
  67.8926971  16.8895478  54.1254922  67.9571403  17.3515886  54.9613094
  67.1837895  16.2592843  54.2537232  58.3944261  10.2536686  51.6503921
  58.6452299  11.1383696  51.9161497  58.9303809  10.0741288  50.8779013
  67.6074988  18.5563586  43.9933902  67.4720663  19.4015122  44.4218750
  68.1484801  18.7582863  43.2299836  61.0604386  16.0739024  44.5661827
  61.5728906  16.8682274  44.7167392  61.7127099  15.3765314  44.4995429
  62.8699270  19.1904780  46.6484581  63.0465899  20.1122745  46.4605564
  63.6656104  18.8763199  47.0778960  62.1551627  11.2369412  56.5246744
  62.0405142  10.3354669  56.8253843  61.2996145  11.4833109  56.1731560
  63.9930586  20.7082954  52.6494923  64.5438011  20.5800017  51.8771917
  63.1542062  21.0077843  52.2989816  59.0253303  14.4027678  45.3421398
  59.8628525  14.8124687  45.1255106  59.2031570  13.4627120  45.3121592
  70.9217735  12.0702759  41.0305231  70.4064358  12.8407363  41.2693618
  70.6495043  11.3967895  41.6538292  69.1550470  16.1020074  44.5057966
  68.6271831  15.3672834  44.1931203  68.6537972  16.8794751  44.2597934
  64.2138784   8.7944202  40.8860463  63.3776097   9.1318888  41.2069737
  64.0743554   8.6593181  39.9487600  67.3003070  13.9200284  37.5092939
  66.3930132  13.6889538  37.7084088  67.7974102  13.1237904  37.6966921
  70.2071149  22.6297792  40.4289625  69.5332848  22.9329488  41.0374583
  70.5936971  23.4326872  40.0795082  70.2064653  11.5254339  45.0489975
  70.9536472  12.0375736  44.7397097  70.4756243  11.2038391  45.9094368
  68.4791303  14.0212879  42.0316929  67.5702523  13.7371912  42.1289399
  68.5086387  14.4411958  41.1720236  59.0479474  11.7418393  46.0132131
  58.8503874  11.1487754  45.2883198  58.4926138  11.4370604  46.7308070
  67.0276197  11.6341500  48.1326724  67.0824807  10.6815336  48.0569201
  66.2167399  11.7900939  48.6168023  68.1767391  15.5621623  39.3705008
  67.7386821  14.8457482  38.9110645  68.9177832  15.7897738  38.8090099
  64.9668557  10.2518560  45.8917103  64.1536423  10.5512730  46.2982295
  65.4627551   9.8574248  46.6091586  67.1177135  20.2476317  47.8251368
  67.0753314  20.4737163  46.8959900  68.0339834  20.0139691  47.9737169
  65.2342936  17.1239346  47.6213331  66.0283534  16.6289666  47.4195906
  64.5234628  16.5957209  47.2581036  70.0537780  19.5057441  51.9725698
  70.1074803  20.0748378  52.7403414  69.1852562  19.6759326  51.6079735
  61.5425699  11.2682427  43.6973083  60.6123288  11.2066883  43.9143046
  61.6383171  10.7458380  42.9009725  62.9336174   9.2074997  53.4550150
  63.6059227   8.9992360  52.8062799  62.1065960   9.0097083  53.0155382
  67.8114212  17.6968368  51.3011168  67.6725298  17.3287152  52.1737106
  67.0228808  18.2116007  51.1295126  68.4062364  22.7977464  42.6436704
  68.5814120  22.3265507  43.4582327  67.7195152  23.4243230  42.8717965
  69.3619427  17.0749970  48.6900006  69.0269260  17.0350740  49.5857656
  68.8623373  16.4094686  48.2170416  63.3363671  12.4817600  54.2152587
  63.1983469  11.7497839  54.8164126  64.2468595  12.3926500  53.9336775
  65.9645972  12.1937560  53.7036266  66.6745590  11.5530752  53.6622885
  65.9215280  12.4450455  54.6262447  62.9723449  25.9466827  49.4176565
  63.2120047  26.5785351  50.0955583  62.1292646  25.5954867  49.7041924
  55.6079305  13.4268589  48.1799877  56.2950345  13.1130319  47.5920892
  55.4527433  14.3309953  47.9067128  60.4114027   8.3158785  52.6084900
  60.3272216   7.7084455  51.8735310  59.5896733   8.8067804  52.6094397
  67.4851311  21.7545949  51.8218069  67.4121483  22.5600921  52.3337373
  67.0428704  21.9537915  50.9966090  67.2741091  20.9917719  45.3320890
  66.4908613  21.5339400  45.4259115  67.9733836  21.5091699  45.7315131
  69.9449995  21.6532783  53.9776227  70.6577967  22.2880248  53.9052129
  69.4540023  21.7496649  53.1616229  64.9961908  19.4027227  54.7981798
  65.6971368  20.0363710  54.9511192  64.5257023  19.7441958  54.0377437
  69.7570368  21.9931527  46.7262519  69.9392762  21.1753183  47.1890271
  70.5803354  22.2099220  46.2887409  70.0912533  20.9199713  43.9877567
  70.6200300  20.4092167  43.3747729  70.3540753  20.6042243  44.8523100
  60.5929626  18.9363582  51.7312901  61.1783063  18.1907270  51.8640805
  60.3954465  19.2467539  52.6149565  63.4468281  21.9714829  46.7475343
  62.7778657  22.4560957  46.2639383  63.3081151  22.2184050  47.6618722
  55.1847281  11.5069182  50.4517344  55.2231380  10.9732773  51.2454462
  54.6787574  10.9804388  49.8328321  67.5873550  24.0058573  53.3458001
  68.1391858  24.1690194  54.1107087  67.9279743  24.5963011  52.6738026
  58.8155858  10.2333284  43.5271275  59.1109300   9.3243963  43.4738329
  57.9143894  10.2121024  43.2052278  70.7241937  21.9540548  50.3321684
  70.5993077  21.1530288  49.8232629  71.3821028  22.4486742  49.8435654
  62.3450105   8.3089281  49.5098824  61.6236691   8.9225249  49.3706297
  63.1343361   8.8447046  49.4315470  60.5443700   7.9147382  43.6510600
  60.2156406   7.0344761  43.4685706  60.8983071   7.8595051  44.5386990
  69.7923279  19.5502285  48.1605586  69.6448241  18.6218992  48.3413156
  70.6176772  19.5722375  47.6762661  63.6585523   8.2020352  44.0186078
  63.9981596   8.7306273  43.2964686  64.1057644   8.5400758  44.7944645
  64.5284015  10.3625835  49.7308448  64.3828595  10.6766139  50.6232729
  64.0509218  10.9810736  49.1779346  59.0029677  12.9031180  52.6696109
  58.4583145  13.6790988  52.8016383  59.8809027  13.2501984  52.5115230
  59.7895699  12.0301076  55.5626266  59.0477435  12.1783711  56.1490896
  59.4688443  12.2909342  54.6993015  67.7339361  21.5717054  55.3606656
  68.0426488  21.3266201  56.2329355  68.5314843  21.7763693  54.8725526
  67.7559973  23.7254964  47.5912032  67.3164964  23.2331343  48.2844889
  68.5068090  23.1827932  47.3504108  60.2352312  19.9166505  47.5936660
  61.0610332  19.6170277  47.2135304  59.8846364  19.1474127  48.0426449
  65.2033846  19.2692973  49.6634334  64.5813855  18.6063678  49.3636562
  65.8738712  19.2954105  48.9807982  58.4360917  17.8352831  48.5525594
  57.5992826  17.4075006  48.3709595  58.4084563  18.0285275  49.4896385
  64.7647352  17.8196896  43.1392795  64.9135473  18.5032361  42.4859467
  65.5713796  17.8001986  43.6542250  62.5199985  13.8462074  44.1453863
  62.2746027  12.9424404  44.3434074  62.6895900  13.8479225  43.2033341
  61.7895633   9.5790432  41.6440025  61.0964878   9.6534787  40.9880061
  61.5447385   8.8150775  42.1661542  68.2642758  20.3145027  40.6104542
  67.6916725  20.9335214  40.1575014  68.8375552  20.8644389  41.1444464
  68.6489556  11.6505840  37.9520594  69.5948661  11.5212048  38.0209013
  68.2703801  10.9120502  38.4290023  57.7510414  10.8962179  48.3374526
  57.4313198  10.0427488  48.0448900  57.2043842  11.1110758  49.0932493
  61.5290322  13.6124620  52.0544033  61.7476331  14.5441728  52.0732066
  61.9416095  13.2532595  52.8398836  57.6198674  14.5165091  50.3067648
  56.9262145  14.1019044  49.7937602  58.3671665  14.5585627  49.7101067
  59.5335416  14.4483345  48.1833663  59.5106105  14.5471032  47.2315546
  59.8436053  15.2948495  48.5050829  62.1922794  16.5059500  52.2980277
  63.1466048  16.4743442  52.2310209  61.9935318  16.0450123  53.1130503
  62.7822176  15.0760616  54.8651075  63.6015065  15.5704694  54.8885912
  63.0558984  14.1592584  54.8368642  60.5473023  22.0479119  49.3150475
  60.4127491  21.2879520  48.7488473  60.1305085  22.7720019  48.8479264
  63.7042149  22.9448436  49.5268917  63.5874533  23.8893869  49.4247608
  62.8834595  22.6421998  49.9154717  58.0357091   9.4098750  55.5643272
  58.6815954   8.8997704  56.0530497  57.8274242  10.1467431  56.1386697
  64.7296663  23.5976698  52.7424846  65.6323910  23.6300308  53.0591341
  64.5034033  22.6677149  52.7571182  66.4850265  22.3507685  49.4034925
  65.5345896  22.3509546  49.2899297  66.7882751  21.6040419  48.8870959
  69.2338015  25.5828604  51.6503921  69.4846054  26.4675614  51.9161497
  69.7697564  25.4033206  50.8779013  69.8647057  29.7319596  45.3421398
  70.7022279  30.1416604  45.1255106  70.0425325  28.7919038  45.3121592
  69.8873228  27.0710311  46.0132131  69.6897628  26.4779672  45.2883198
  69.3319892  26.7662521  46.7308070  66.4473059  28.7560506  48.1799877
  67.1344099  28.4422236  47.5920892  66.2921188  29.6601871  47.9067128
  71.2507781  23.6450703  52.6084900  71.1665970  23.0376373  51.8735310
  70.4290488  24.1359721  52.6094397  66.0241035  26.8361100  50.4517344
  66.0625135  26.3024690  51.2454462  65.5181328  26.3096305  49.8328321
  69.6549613  25.5625202  43.5271275  69.9503054  24.6535880  43.4738329
  68.7537649  25.5412941  43.2052278  69.8423431  28.2323098  52.6696109
  69.2976899  29.0082906  52.8016383  70.7202781  28.5793902  52.5115230
  70.6289453  27.3592994  55.5626266  69.8871189  27.5075629  56.1490896
  70.3082197  27.6201259  54.6993015  69.2754672  33.1644749  48.5525594
  68.4386580  32.7366923  48.3709595  69.2478317  33.3577192  49.4896385
  68.5904168  26.2254097  48.3374526  68.2706953  25.3719405  48.0448900
  68.0437597  26.4402675  49.0932493  68.4592428  29.8457009  50.3067648
  67.7655900  29.4310961  49.7937602  69.2065419  29.8877545  49.7101067
  70.3729171  29.7775262  48.1833663  70.3499859  29.8762950  47.2315546
  70.6829807  30.6240413  48.5050829  71.3866778  37.3771037  49.3150475
  71.2521246  36.6171438  48.7488473  70.9698840  38.1011937  48.8479264
  68.8750845  24.7390667  55.5643272  69.5209709  24.2289621  56.0530497
  68.6667996  25.4759349  56.1386697  71.3866779  14.3833159  36.0395781
  71.2521247  13.6233560  35.4733780  70.9698841  15.1074059  35.5724570
  15.4316510  33.6602097  68.2562951  14.7804490  34.2456177  67.8696965
  16.2260873  34.1908292  68.3157989  21.6983234  30.1527033  69.5167788
  20.9212677  29.8138192  69.0722950  22.3774715  30.1579656  68.8422753
  13.1034295  29.2492204  64.0602323  12.1961357  29.0181457  64.2593472
  13.6005327  28.4529823  64.2476304  16.0102374  37.9589711  66.9799009
  15.3364073  38.2621408  67.5883967  16.3968196  38.7618791  66.6304466
  13.9798616  30.8913542  65.9214391  13.5418046  30.1749401  65.4620029
  14.7209057  31.1189657  65.3599483  14.2093589  38.1269384  69.1946088
  14.3845345  37.6557427  70.0091711  13.5226377  38.7535150  69.4227349
  18.1009844  29.7497924  65.5146449  17.4839014  29.0244752  65.4179502
  17.6326332  30.5107284  65.1713523  18.9247529  33.0737096  69.6339089
  19.2007373  32.9593691  70.5432963  18.0552028  32.6754581  69.5951262
  18.9883942  36.2208430  71.1541934  19.1620820  35.6554853  70.4015786
  19.4812833  37.0209325  70.9721424  19.9759115  35.5375195  68.2538832
  20.6710019  36.1581887  68.4726147  20.3182265  34.6870546  68.5291210
  21.8750538  32.9874900  69.7826163  22.4001862  33.3262173  69.0575483
  21.7872890  32.0521915  69.5989297  14.0673983  35.6436946  67.1613926
  13.4947950  36.2627133  66.7084397  14.6406777  36.1936308  67.6953848
  17.2871243  35.9274096  68.2922508  18.2201916  35.8619658  68.4955383
  17.1994456  36.7630363  67.8337041  19.9159259  35.2439967  65.2526455
  19.8372891  34.9099830  66.1462213  20.7368926  35.7361735  65.2517928
  17.4863211  32.5607962  64.8736434  18.1899061  32.7657965  65.4894089
  16.7625860  33.1284724  65.1385517  19.3949909  32.9990491  66.9234894
  20.2295513  32.5671690  66.7412369  19.2334252  32.8272505  67.8511788
  19.0495801  29.5022605  68.2891233  18.9944605  29.3366876  67.3479677
  18.4241856  30.2098638  68.4453423  28.0234184  43.5160143  77.0190071
  28.6612594  43.3966890  76.3153411  27.9055027  44.4640986  77.0778023
  24.8323890  43.4687571  76.9551595  24.4942402  43.3528635  76.0672130
  25.7013658  43.0678736  76.9352601  20.6910706  45.3223047  72.9448486
  20.1275571  45.2312984  72.1764774  20.5763101  44.5022951  73.4250979
  26.2710264  48.9894015  68.2562951  25.6198244  49.5748095  67.8696965
  27.0654627  49.5200210  68.3157989  20.1965892  46.0783152  68.6550085
  20.9696768  45.5312139  68.5162961  20.5491290  46.9427401  68.8664547
  22.5332169  42.2375818  66.2868535  22.7857690  41.7157339  65.5251998
  21.5956728  42.0741963  66.3895219  27.5775452  41.2411596  74.0943279
  28.3638541  40.8231020  73.7433696  27.8414157  42.1457689  74.2624927
  27.7485530  46.6784447  68.7931935  27.1131363  46.7519073  69.5052840
  27.4182936  47.2678046  68.1151015  32.9783879  41.1786830  74.9976257
  33.7109051  40.6086046  75.2314087  32.2223235  40.7908430  75.4382763
  22.2528458  44.1403924  68.4892910  22.1364716  43.4648827  69.1573995
  22.3630718  43.6536298  67.6725063  24.5959999  43.6014071  72.1939600
  24.2318206  43.0744692  72.9052521  25.4527115  43.2112540  72.0206085
  24.2365486  38.6303971  67.1900948  24.4039888  39.4984207  67.5571419
  24.0462655  38.7931252  66.2662237  20.4453301  43.5434747  74.8903483
  19.5203797  43.4110961  75.0981175  20.6937714  44.3228966  75.3873425
  30.3937963  39.6103490  76.5364216  29.4854840  39.5418898  76.2422977
  30.3425559  40.0875435  77.3646041  24.2154707  41.0861628  68.1747615
  24.0954332  41.5318679  69.0133095  23.5207295  41.4346946  67.6161153
  29.9139773  41.5583101  69.0027949  30.8257629  41.7910488  68.8275647
  29.4049420  42.1420146  68.4403028  24.0737317  46.2783328  73.6591616
  24.5375663  46.5571031  72.8696238  23.8094115  45.3766773  73.4764706
  23.0106203  42.4006480  70.4681181  23.7130247  42.8527524  70.9355107
  22.6786832  41.7590299  71.0961074  18.7046283  41.0234612  72.7281791
  17.9077446  41.1353307  73.2465287  18.4771875  41.3621264  71.8622681
  24.2499968  49.2147423  70.5443286  24.1145643  50.0598959  70.9728134
  24.7909780  49.4166701  69.7809220  17.7029365  46.7322861  71.1171211
  18.2153886  47.5266111  71.2676776  18.3552078  46.0349151  71.0504812
  15.6678282  45.0611515  71.8930782  16.5053504  45.4708524  71.6764489
  15.8456550  44.1210957  71.8630975  27.5642714  42.7286596  67.5814614
  27.0489338  43.4991201  67.8203002  27.2920023  42.0551732  68.2047676
  25.1489825  37.5736297  72.6399853  24.2931422  37.1843147  72.4605492
  25.5616777  37.6528258  71.7799638  32.5376988  45.4818951  69.5167788
  31.7606431  45.1430110  69.0722950  33.2168469  45.4871574  68.8422753
  27.3529017  40.6013688  69.4074396  27.0479153  40.9159837  70.2584539
  28.3059460  40.6795108  69.4501729  25.7975449  46.7603911  71.0567350
  25.2696811  46.0256671  70.7440587  25.2962952  47.5378588  70.8107318
  20.5294177  37.4223578  73.4173961  21.1037929  37.1998759  72.6847154
  21.1165159  37.4912272  74.1702562  29.5873754  43.3097305  74.2238338
  30.1005636  43.9427296  74.7260047  30.2374978  42.7098500  73.8581698
  20.8563764  39.4528039  67.4369846  20.0201076  39.7902725  67.7579121
  20.7168534  39.3177018  66.4996983  23.9428049  44.5784122  64.0602323
  23.0355111  44.3473375  64.2593472  24.4399081  43.7821741  64.2476304
  26.8496128  53.2881629  66.9799009  26.1757827  53.5913326  67.5883967
  27.2361950  54.0910709  66.6304466  26.0654585  40.7846760  76.4696678
  25.1477146  41.0061707  76.3118366  26.4814729  40.8593071  75.6108386
  26.8489633  42.1838176  71.5999358  27.5961452  42.6959573  71.2906481
  27.1181222  41.8622228  72.4603752  25.1216283  44.6796716  68.5826313
  24.2127502  44.3955749  68.6798782  25.1511367  45.0995795  67.7229620
  30.3535550  48.2903306  72.3517480  29.8997877  47.4494216  72.4082671
  29.7229517  48.9264704  72.6892260  29.2968470  39.2195292  73.5818148
  28.5591227  38.7072678  73.9128390  29.5495243  38.7795674  72.7701425
  29.3980097  31.9971544  74.1759917  29.7038974  31.1368907  73.8885832
  30.1232702  32.5889164  73.9758911  15.6904453  42.4002231  72.5641515
  15.4928853  41.8071591  71.8392582  15.1351117  42.0954441  73.2817454
  23.6701177  42.2925337  74.6836108  23.7249787  41.3399173  74.6078585
  22.8592379  42.4484776  75.1677407  24.8192371  46.2205460  65.9214391
  24.3811801  45.5041319  65.4620029  25.5602812  46.4481575  65.3599483
  21.6093537  40.9102397  72.4426487  20.7961402  41.2096567  72.8491679
  22.1052531  40.5158086  73.1600969  23.7602115  50.9060154  74.3760752
  23.7178293  51.1321000  73.4469284  24.6764814  50.6723528  74.5246553
  32.9365485  44.4962657  71.9790710  32.7983384  44.6864253  71.0511899
  32.5801704  45.2582040  72.4358761  21.8767915  47.7823183  74.1722714
  22.6708514  47.2873503  73.9705289  21.1659608  47.2541046  73.8090420
  18.1850679  41.9266265  70.2482467  17.2548267  41.8650720  70.4652429
  18.2808151  41.4042217  69.4519108  18.1036228  38.4521077  72.8360709
  18.3643045  39.3666411  72.7269869  18.9253400  37.9845520  72.9857322
  25.0487343  53.4561301  69.1946088  25.2239099  52.9849344  70.0091711
  24.3620131  54.0827067  69.4227349  26.0044407  47.7333807  75.2409389
  25.6694239  47.6934577  76.1367039  25.5048352  47.0678523  74.7679799
  28.9403598  45.0789842  65.5146449  28.3232769  44.3536670  65.4179502
  28.4720087  45.8399202  65.1713523  20.7302144  39.2975266  64.6367753
  19.8531610  39.1764067  64.2730000  21.2059897  38.5061344  64.3846642
  23.9166070  51.6501556  71.8830274  23.1333592  52.1923237  71.9768498
  24.6158815  52.1675536  72.2824515  27.2262720  37.4596186  74.5264479
  27.7231420  36.7066148  74.2065549  26.4549702  37.4960503  73.9607688
  28.3092501  46.2167873  72.1002902  27.3748780  46.3369336  71.9307607
  28.4869169  45.3140340  71.8362912  23.8097689  39.6013569  74.2536164
  23.4395477  39.0484609  74.9417069  24.3056782  38.9971702  73.7011164
  31.6965052  42.0585192  72.6352937  32.1625505  42.8913184  72.5613239
  32.1472553  41.5930174  73.3398195  29.7641283  48.4029014  69.6339089
  30.0401127  48.2885608  70.5432963  28.8945782  48.0046499  69.5951262
  26.3995347  52.6515365  73.2771902  26.5817742  51.8337020  73.7399655
  27.2228333  52.8683057  72.8396792  26.7337513  51.5783550  70.5386951
  27.2625279  51.0676004  69.9257113  26.9965733  51.2626080  71.4032484
  15.4580838  40.8917121  70.0780659  15.7534279  39.9827800  70.0247713
  14.5568874  40.8704861  69.7561661  17.1868680  38.5731219  70.2019984
  16.8581386  37.6928598  70.0195090  17.5408050  38.5178888  71.0896373
  26.4348258  50.2086122  74.7114970  26.2873221  49.2802829  74.8922540
  27.2601752  50.2306212  74.2272045  20.3010503  38.8604189  70.5695462
  20.6406575  39.3890110  69.8474070  20.7482623  39.1984595  71.3454028
  22.2878650  37.3578810  68.7688754  23.0087012  37.7360063  68.2652471
  21.6643954  38.0767687  68.8723732  26.4309773  38.0623959  69.7047087
  26.6473387  38.9448597  69.4035915  25.9503840  37.6710173  68.9752729
  29.8277697  51.5500348  71.1541934  30.0014574  50.9846770  70.4015786
  30.3206588  52.3501243  70.9721424  22.4342273  36.8926601  71.5986291
  22.5558184  35.9643247  71.7977179  22.1444315  36.9065287  70.6864606
  35.6817088  44.3136771  72.7732233  36.1248234  43.5644096  72.3751357
  34.8043598  44.3046907  72.3905965  30.8152869  50.8667112  68.2538832
  31.5103774  51.4873805  68.4726147  31.1576019  50.0162464  68.5291210
  32.7144292  48.3166818  69.7826163  33.2395616  48.6554091  69.0575483
  32.6266645  47.3813833  69.5989297  21.4072332  48.4780734  69.6902178
  21.5560452  49.1616198  69.0368851  22.2138775  48.4585824  70.2051634
  19.1624965  44.5045911  70.6963247  18.9171007  43.6008241  70.8943457
  19.3320879  44.5063062  69.7542725  18.4320612  40.2374269  68.1949409
  17.7389857  40.3118624  67.5389445  18.1872364  39.4734612  68.7170925
  24.9067737  50.9728864  67.1613926  24.3341705  51.5919051  66.7084397
  25.4800531  51.5228226  67.6953848  28.1264997  51.2566014  68.2922508
  29.0595670  51.1911576  68.4955383  28.0388210  52.0922281  67.8337041
  30.7553014  50.5731884  65.2526455  30.6766645  50.2391748  66.1462213
  31.5762681  51.0653652  65.2517928  25.2914536  42.3089677  64.5029978
  26.2373641  42.1795885  64.5718396  24.9128781  41.5704339  64.9799406
  31.2636420  33.9745683  74.4656870  31.0661242  33.6660771  75.3500202
  31.8736126  34.7007322  74.5954800  23.4757453  40.2339653  64.4384863
  22.5688909  39.9372766  64.5147577  23.7533434  39.9369471  63.5719150
  25.0919519  34.7776543  70.5929105  24.2820247  34.4323628  70.9684351
  25.7803936  34.4684087  71.1816716  27.0210067  33.8554590  72.2153401
  27.5741106  34.2750043  72.8743424  27.2580153  32.9290338  72.2576357
  22.2456238  37.0926588  64.5796843  23.1075402  37.4181487  64.8392660
  22.4306582  36.3058084  64.0669908  30.3988874  35.9655115  71.7232066
  29.8187543  36.6239919  71.3410118  30.1324807  35.1432459  71.3119483
  28.8492441  35.3660173  73.9253386  29.3492219  35.4776707  73.1167705
  29.4928049  35.0621225  74.5654194  29.1813752  38.1255205  70.7788414
  28.2939607  38.4104856  70.5608609  29.5967741  37.9648969  69.9315691
  32.5328288  38.1501726  74.4942753  33.3088678  38.6398179  74.7667370
  31.8076423  38.5759780  74.9514623  34.9700847  38.8629345  75.5516694
  35.5645338  38.6225081  74.8410002  35.0427431  38.1436476  76.1790230
  28.3256966  47.8899880  64.8736434  29.0292816  48.0949882  65.4894089
  27.6019614  48.4576642  65.1385517  29.1554776  43.6409741  70.9938704
  29.0989977  44.0978293  70.1546336  29.7083118  42.8800426  70.8161547
  32.9659582  39.4299473  71.8188823  32.7096516  39.0296109  72.6497031
  32.3412450  40.1443267  71.6938963  37.2771920  42.1695546  74.3260115
  36.7171478  42.2388736  75.0991677  36.6715423  41.9936531  73.6059611
  30.2343663  48.3282409  66.9234894  31.0689267  47.8963608  66.7412369
  30.0728006  48.1564423  67.8511788  29.8889555  44.8314522  68.2891233
  29.8338359  44.6658794  67.3479677  29.2635611  45.5390555  68.4453423
  23.1985681  34.3322631  67.8676552  23.1864351  35.2764471  68.0244822
  24.0909103  34.1492777  67.5736013  33.3725924  57.5667736  66.2868535
  33.6251445  57.0449257  65.5251998  32.4350483  57.4033881  66.3895219
  35.0759241  53.9595888  67.1900948  35.2433643  54.8276125  67.5571419
  34.8856410  54.1223170  66.2662237  31.6957518  54.7819956  67.4369846
  30.8594831  55.1194643  67.7579121  31.5562288  54.6468936  66.4996983
  34.7821804  59.9076039  64.0602323  33.8748866  59.6765293  64.2593472
  35.2792836  59.1113659  64.2476304  31.5695899  54.6267184  64.6367753
  30.6925365  54.5055985  64.2730000  32.0453652  53.8353262  64.3846642
  26.2974593  56.2209039  70.0780659  26.5928034  55.3119717  70.0247713
  25.3962628  56.1996778  69.7561661  28.0262434  53.9023137  70.2019984
  27.6975140  53.0220516  70.0195090  28.3801805  53.8470805  71.0896373
  33.1272404  52.6870728  68.7688754  33.8480767  53.0651981  68.2652471
  32.5037709  53.4059605  68.8723732  29.2714367  55.5666186  68.1949409
  28.5783612  55.6410541  67.5389445  29.0266119  54.8026530  68.7170925
  36.1308290  57.6381594  64.5029978  37.0767395  57.5087803  64.5718396
  35.7522535  56.8996256  64.9799406  34.3151208  55.5631571  64.4384863
  33.4082663  55.2664684  64.5147577  34.5927189  55.2661389  63.5719150
  33.0849992  52.4218506  64.5796843  33.9469156  52.7473404  64.8392660
  33.2700336  51.6350002  64.0669908  34.0379435  49.6614549  67.8676552
  34.0258105  50.6056389  68.0244822  34.9302857  49.4784694  67.5736013
  15.4316511  10.6664220  54.9808258  14.7804491  11.2518300  54.5942272
  16.2260874  11.1970415  55.0403295  21.6983235   7.1589156  56.2413095
  20.9212678   6.8200315  55.7968257  22.3774716   7.1641779  55.5668060
  13.1034296   6.2554327  50.7847629  12.1961358   6.0243580  50.9838778
  13.6005328   5.4591946  50.9721611  16.0102375  14.9651834  53.7044315
  15.3364074  15.2683530  54.3129273  16.3968197  15.7680914  53.3549773
  13.9798617   7.8975665  52.6459698  13.5418047   7.1811524  52.1865335
  14.7209058   8.1251780  52.0844789  14.2093590  15.1331506  55.9191395
  14.3845346  14.6619549  56.7337017  13.5226378  15.7597272  56.1472655
  18.1009845   6.7560047  52.2391756  17.4839016   6.0306875  52.1424808
  17.6326333   7.5169407  51.8958830  18.9247530  10.0799219  56.3584395
  19.2007374   9.9655813  57.2678269  18.0552029   9.6816704  56.3196568
  18.9883943  13.2270553  57.8787240  19.1620821  12.6616975  57.1261093
  19.4812835  14.0271448  57.6966730  19.9759116  12.5437317  54.9784139
  20.6710020  13.1644010  55.1971453  20.3182266  11.6932668  55.2536517
  21.8750539   9.9937023  56.5071469  22.4001863  10.3324296  55.7820789
  21.7872891   9.0584038  56.3234604  14.0673984  12.6499069  53.8859232
  13.4947951  13.2689256  53.4329704  14.6406778  13.1998431  54.4199154
  17.2871244  12.9336219  55.0167815  18.2201917  12.8681781  55.2200690
  17.1994457  13.7692486  54.5582347  19.9159261  12.2502089  51.9771762
  19.8372892  11.9161953  52.8707520  20.7368927  12.7423857  51.9763234
  17.4863212   9.5670085  51.5981740  18.1899063   9.7720087  52.2139396
  16.7625861  10.1346847  51.8630824  19.3949910  10.0052614  53.6480200
  20.2295514   9.5733812  53.4657675  19.2334253   9.8334628  54.5757095
  19.0495802   6.5084727  55.0136540  18.9944606   6.3428999  54.0724984
  18.4241857   7.2160760  55.1698729  28.0234185  20.5222265  63.7435377
  28.6612595  20.4029012  63.0398717  27.9055028  21.4703109  63.8023329
  24.8323891  20.4749693  63.6796902  24.4942403  20.3590758  62.7917437
  25.7013659  20.0740858  63.6597908  20.6910707  22.3285170  59.6693793
  20.1275572  22.2375107  58.9010081  20.5763102  21.5085074  60.1496285
  18.2375139  23.8236361  62.5078013  19.0296431  23.4827186  62.0924313
  18.4771789  23.9331336  63.4280167  20.1965893  23.0845274  55.3795392
  20.9696769  22.5374262  55.2408268  20.5491292  23.9489524  55.5909853
  22.5332171  19.2437941  53.0113842  22.7857691  18.7219462  52.2497305
  21.5956730  19.0804086  53.1140526  27.5775453  18.2473719  60.8188585
  28.3638543  17.8293142  60.4679002  27.8414158  19.1519811  60.9870234
  32.9783881  18.1848952  61.7221564  33.7109053  17.6148169  61.9559393
  32.2223236  17.7970553  62.1628069  22.2528459  21.1466047  55.2138217
  22.1364717  20.4710950  55.8819301  22.3630719  20.6598420  54.3970370
  24.5960000  20.6076194  58.9184906  24.2318208  20.0806815  59.6297828
  25.4527116  20.2174663  58.7451392  24.2365487  15.6366093  53.9146255
  24.4039890  16.5046330  54.2816726  24.0462656  15.7993375  52.9907544
  26.9940820  24.0983072  65.5812085  26.6941544  25.0008111  65.4727892
  26.6491880  23.8315255  66.4333238  20.4453302  20.5496869  61.6148790
  19.5203798  20.4173083  61.8226481  20.6937715  21.3291088  62.1118732
  30.3937964  16.6165612  63.2609522  29.4854842  16.5481021  62.9668283
  30.3425560  17.0937557  64.0891348  24.2154708  18.0923751  54.8992922
  24.0954333  18.5380802  55.7378402  23.5207297  18.4409069  54.3406460
  21.9761600  30.8627393  58.5483053  21.8985630  31.8135218  58.6271533
  21.3723244  30.5173265  59.2057979  28.5209357  23.5471042  63.1186837
  27.8918219  23.7116757  62.4162905  28.1335019  23.9612652  63.8897801
  29.6549520  22.1285439  67.0726544  29.8666415  22.7717199  66.3960925
  29.6079268  21.2947756  66.6048474  24.0737318  23.2845451  60.3836922
  24.5375664  23.5633154  59.5941545  23.8094117  22.3828895  60.2010013
  20.9661400  22.8316932  63.3216685  21.5362757  23.2604200  62.6834170
  21.5569511  22.5499517  64.0200871  23.0106205  19.4068603  57.1926487
  23.7130248  19.8589647  57.6600414  22.6786833  18.7652422  57.8206380
  30.7695348  25.0057395  65.2448902  31.5912792  24.6037582  64.9631583
  30.7657751  24.9025629  66.1965017  18.7046284  18.0296735  59.4527098
  17.9077447  18.1415429  59.9710593  18.4771876  18.3683387  58.5867988
  38.8601341  21.3496143  61.5933873  38.1065050  20.7803541  61.4377878
  38.9948882  21.3158808  62.5404508  24.2499969  26.2209546  57.2688593
  24.1145644  27.0661081  57.6973440  24.7909782  26.4228823  56.5054526
  17.7029367  23.7384984  57.8416518  18.2153887  24.5328234  57.9922082
  18.3552079  23.0411274  57.7750119  19.5124251  26.8550740  59.9239271
  19.6890880  27.7768705  59.7360255  20.3081085  26.5409159  60.3533651
  20.6355567  28.3728914  65.9249613  21.1862992  28.2445977  65.1526607
  19.7967043  28.6723803  65.5744506  27.9749684  27.1235912  69.4270336
  27.9568159  27.9444793  68.9350605  28.8969604  26.9989987  69.6520477
  15.6678283  22.0673638  58.6176088  16.5053505  22.4770646  58.4009796
  15.8456551  21.1273080  58.5876282  27.5642715  19.7348719  54.3059921
  27.0489339  20.5053323  54.5448309  27.2920024  19.0613855  54.9292983
  25.1489826  14.5798419  59.3645159  24.2931423  14.1905270  59.1850798
  25.5616778  14.6590380  58.5044945  27.3529019  17.6075811  56.1319702
  27.0479154  17.9221960  56.9829845  28.3059461  17.6857231  56.1747035
  25.7975450  23.7666034  57.7812656  25.2696812  23.0318794  57.4685894
  25.2962953  24.5440710  57.5352625  30.7768296  21.9615054  62.8979703
  30.1191971  22.6514316  62.9859831  31.5808696  22.3511486  63.2413689
  20.5294178  14.4285700  60.1419268  21.1037930  14.2060882  59.4092461
  21.1165161  14.4974395  60.8947869  20.8563765  16.4590161  54.1615153
  20.0201077  16.7964848  54.4824428  20.7168535  16.3239141  53.2242290
  23.9428051  21.5846244  50.7847629  23.0355112  21.3535498  50.9838778
  24.4399083  20.7883863  50.9721611  26.0654586  17.7908883  63.1941985
  25.1477148  18.0123830  63.0363673  26.4814730  17.8655193  62.3353692
  26.8489634  19.1900298  58.3244665  27.5961453  19.7021696  58.0151787
  27.1181223  18.8684351  59.1849059  25.1216284  21.6858839  55.3071619
  24.2127503  21.4017872  55.4044089  25.1511368  22.1057918  54.4474926
  30.3535552  25.2965429  59.0762787  29.8997879  24.4556338  59.1327977
  29.7229518  25.9326827  59.4137567  29.2968471  16.2257415  60.3063454
  28.5591228  15.7134801  60.6373697  29.5495245  15.7857796  59.4946731
  28.7968491  27.1341925  60.0112605  29.0891465  27.6946982  59.2924971
  29.3067111  27.4270486  60.7665764  29.3980098   9.0033667  60.9005224
  29.7038975   8.1431030  60.6131139  30.1232703   9.5951287  60.7004218
  15.6904454  19.4064353  59.2886822  15.4928854  18.8133714  58.5637888
  15.1351118  19.1016563  60.0062760  23.6701178  19.2987460  61.4081415
  23.7249788  18.3461296  61.3323891  22.8592380  19.4546899  61.8922713
  24.8192372  23.2267583  52.6459698  24.3811802  22.5103442  52.1865335
  25.5602813  23.4543698  52.0844789  21.6093538  17.9164519  59.1671794
  20.7961404  18.2158690  59.5736986  22.1052532  17.5220208  59.8846276
  23.7602116  27.9122276  61.1006058  23.7178295  28.1383123  60.1714590
  24.6764815  27.6785651  61.2491859  32.9634866  23.5701307  63.7147288
  33.3971373  23.4776596  64.5630342  33.6766447  23.5458807  63.0767304
  21.8767917  24.7885305  60.8968021  22.6708515  24.2935626  60.6950596
  21.1659609  24.2603169  60.5335727  26.6962761  27.1703401  65.2480389
  26.7499783  27.7394337  66.0158105  25.8277543  27.3405286  64.8834426
  18.1850680  18.9328387  56.9727774  17.2548268  18.8712843  57.1897736
  18.2808152  18.4104340  56.1764415  18.1036229  15.4583200  59.5606015
  18.3643047  16.3728533  59.4515176  18.9253402  14.9907643  59.7102628
  33.8250416  23.6125007  66.2480173  34.0186306  24.5170818  66.4939448
  33.7251034  23.1532427  67.0818758  24.4539193  25.3614327  64.5765858
  24.3150278  24.9933112  65.4491796  23.6653789  25.8761967  64.4049816
  25.0487345  30.4623424  55.9191395  25.2239100  29.9911467  56.7337017
  24.3620133  31.0889190  56.1472655  26.0044408  24.7395930  61.9654696
  25.6694240  24.6996700  62.8612346  25.5048354  24.0740646  61.4925106
  30.5957731  26.7950873  69.8997536  30.5370277  26.1110093  69.2328119
  30.9977250  27.5369863  69.4478162  19.6148430  33.6112787  62.6931255
  19.8545028  34.2431311  63.3710273  18.7717626  33.2600827  62.9796614
  20.7302145  16.3037389  51.3613060  19.8531612  16.1826189  50.9975306
  21.2059898  15.5123467  51.1091948  30.5975138  24.7590457  68.1311516
  29.7101917  24.4216378  68.2537914  31.1673690  24.0273488  68.3680281
  24.1276292  29.4191909  65.0972759  24.0546463  30.2246881  65.6092063
  23.6853685  29.6183875  64.2720780  23.9166071  28.6563679  58.6075580
  23.1333593  29.1985359  58.7013805  24.6158817  29.1737659  59.0069822
  27.2262722  14.4658309  61.2509786  27.7231421  13.7128271  60.9310856
  26.4549703  14.5022625  60.6852995  35.0792479  20.1698674  62.8928077
  35.0682355  21.0523389  62.5222010  34.2109858  19.8170225  62.6982614
  26.5874975  29.3178743  67.2530917  27.3002948  29.9526208  67.1806819
  26.0965004  29.4142609  66.4370919  23.8097690  16.6075692  60.9781470
  23.4395478  16.0546732  61.6662376  24.3056783  16.0033825  60.4256470
  21.6386889  27.0673187  68.0736488  22.3396348  27.7009670  68.2265882
  21.1682004  27.4087918  67.3132128  29.4388175  19.6217794  65.8989039
  28.7859625  19.8693701  65.2441491  29.8168555  18.8081932  65.5651516
  26.3995349  29.6577487  60.0017209  26.5817743  28.8399143  60.4644961
  27.2228335  29.8745179  59.5642099  26.7337514  28.5845672  57.2632257
  27.2625281  28.0738127  56.6502420  26.9965734  28.2688203  58.1277790
  17.2354607  26.6009542  65.0067591  17.8208044  25.8553229  65.1395495
  17.0379445  26.9113498  65.8904255  20.0893262  29.6360789  60.0230033
  19.4203637  30.1206917  59.5394073  19.9506132  29.8830009  60.9373412
  24.2298531  31.6704532  66.6212692  24.7816839  31.8336154  67.3861777
  24.5704724  32.2608970  65.9492717  15.4580839  17.8979244  56.8025965
  15.7534280  16.9889922  56.7493019  14.5568875  17.8766983  56.4806968
  27.3666918  29.6186508  63.6076374  27.2418057  28.8176248  63.0987319
  28.0246009  30.1132701  63.1190344  29.4301826  27.4195528  65.2355924
  28.4832162  27.3000879  65.1634251  29.7784600  26.5318026  65.3182185
  17.1868681  15.5793342  56.9265291  16.8581387  14.6990721  56.7440397
  17.5408052  15.5241010  57.8141680  26.4348260  27.2148244  61.4360276
  26.2873222  26.2864952  61.6167846  27.2601753  27.2368335  60.9517351
  20.3010504  15.8666311  57.2940768  20.6406577  16.3952233  56.5719377
  20.7482624  16.2046718  58.0699335  30.0382382  28.0376803  62.5225149
  30.9628929  27.8319664  62.3849600  29.8697685  27.7893204  63.4314490
  22.2878651  14.3640933  55.4934061  23.0087014  14.7422186  54.9897778
  21.6643955  15.0829810  55.5969039  26.4309774  15.0686082  56.4292393
  26.6473388  15.9510720  56.1281222  25.9503841  14.6772295  55.6998035
  22.4342274  13.8988723  58.3231598  22.5558185  12.9705370  58.5222485
  22.1444317  13.9127409  57.4109913  24.3764342  29.2363014  68.6361346
  24.6851469  28.9912161  69.5084046  25.1739824  29.4409653  68.1480216
  24.3984954  31.3900924  60.8666723  23.9589944  30.8977302  61.5599579
  25.1493071  30.8473891  60.6258798  16.8777293  27.5812465  60.8691351
  17.7035313  27.2816236  60.4889994  16.5271345  26.8120087  61.3181139
  21.8458826  26.9338933  62.9389024  21.2238836  26.2709638  62.6391252
  22.5163693  26.9600065  62.2562672  15.0785898  25.4998791  61.8280284
  14.2417806  25.0720965  61.6464286  15.0509544  25.6931234  62.7651075
  32.5236074  22.8054310  69.1255396  32.5734079  22.6404318  70.0670919
  32.4149998  21.9381569  68.7353277  21.4072333  25.4842856  56.4147485
  21.5560454  26.1678321  55.7614158  22.2138777  25.4647946  56.9296941
  34.0254271  25.2251252  69.3697417  33.7339080  25.5881233  70.2060878
  33.4126403  24.5118260  69.1910750  35.2249954  22.7904132  61.8899988
  36.0596845  23.2293936  62.0537548  35.3609082  22.3142785  61.0708233
  32.2741460  20.3483867  67.8377475  32.7495581  20.5411513  67.0296327
  31.3507025  20.4043052  67.5920859  19.1624966  21.5108034  57.4208554
  18.9171008  20.6070364  57.6188764  19.3320881  21.5125184  56.4788032
  18.4320614  17.2436391  54.9194715  17.7389859  17.3180746  54.2634751
  18.1872366  16.4796735  55.4416232  24.9067739  27.9790987  53.8859232
  24.3341706  28.5981174  53.4329704  25.4800532  28.5290348  54.4199154
  33.4531206  20.4455746  65.1848081  33.4207526  19.5071747  65.3707765
  34.0631830  20.5239783  64.4513906  25.2914537  19.3151799  51.2275285
  26.2373642  19.1858007  51.2963703  24.9128782  18.5766461  51.7044713
  33.6025695  17.2366790  65.2306364  33.0864743  16.4525246  65.0436293
  34.4865643  16.9085506  65.3952883  31.2636422  10.9807805  61.1902177
  31.0661243  10.6722894  62.0745509  31.8736127  11.7069444  61.3200106
  39.2707756  21.5071753  64.3254117  40.0011145  21.2457041  64.8861821
  38.6614702  20.7700475  64.3656185  37.3523053  19.6479616  64.9228569
  36.6256217  19.5135581  64.3145060  36.9370340  19.9556444  65.7285287
  23.4757454  17.2401776  51.1630170  22.5688910  16.9434888  51.2392884
  23.7533435  16.9431594  50.2964456  25.0919520  11.7838665  57.3174411
  24.2820248  11.4385750  57.6929657  25.7803937  11.4746209  57.9062023
  27.0210068  10.8616712  58.9398708  27.5741107  11.2812166  59.5988731
  27.2580155   9.9352460  58.9821664  22.2456239  14.0988711  51.3042149
  23.1075403  14.4243609  51.5637967  22.4306583  13.3120207  50.7915215
  30.3988875  12.9717237  58.4477372  29.8187545  13.6302041  58.0655425
  30.1324808  12.1494582  58.0364790  28.8492442  12.3722295  60.6498692
  29.3492220  12.4838830  59.8413011  29.4928050  12.0683348  61.2899501
  16.1760397  22.1129304  61.4588353  16.1531085  22.2116992  60.5070236
  16.4861034  22.9594455  61.7805519  29.1813753  15.1317328  57.5033720
  28.2939609  15.4166978  57.2853915  29.5967743  14.9711091  56.6560997
  32.5328290  15.1563849  61.2188060  33.3088680  15.6460301  61.4912676
  31.8076424  15.5821903  61.6759929  34.9700848  15.8691468  62.2762000
  35.5645339  15.6287204  61.5655309  35.0427432  15.1498599  62.9035537
  17.1898004  29.7125079  62.5905165  17.0552472  28.9525480  62.0243163
  16.7730066  30.4365979  62.1233954  32.9659583  16.4361596  58.5434130
  32.7096517  16.0358231  59.3742338  32.3412451  17.1505390  58.4184269
  37.2771921  19.1757669  61.0505421  36.7171479  19.2450858  61.8236984
  36.6715424  18.9998653  60.3304918  20.3467130  30.6094396  62.8023608
  20.2299514  31.5539828  62.7002298  19.5259576  30.3067958  63.1909407
  23.1985682  11.3384754  54.5921858  23.1864352  12.2826594  54.7490129
  24.0909104  11.1554899  54.2981319  21.3721644  31.2622658  66.0179536
  22.2748891  31.2946268  66.3346031  21.1459014  30.3323109  66.0325872
  23.1275246  30.0153644  62.6789615  22.1770877  30.0155506  62.5653987
  23.4307732  29.2686379  62.1625649  38.8627939  35.8514183  63.7435377
  39.5006349  35.7320930  63.0398717  38.7448782  36.7995027  63.8023329
  35.6717646  35.8041611  63.6796902  35.3336157  35.6882676  62.7917437
  36.5407414  35.4032776  63.6597908  36.1537429  36.9576463  69.6383107
  36.1426069  36.5629261  68.7663611  36.3158068  36.2242535  70.2316879
  29.0768893  39.1528279  62.5078013  29.8690185  38.8119104  62.0924313
  29.3165544  39.2623254  63.4280167  32.8744690  39.7413574  68.5862291
  32.5834556  40.6459205  68.4708958  33.5101674  39.7830102  69.3006361
  33.8000897  37.1190423  65.1763651  34.3964469  36.8946445  64.4620614
  33.8575868  36.3775168  65.7789099  43.8177635  33.5140870  61.7221564
  44.5502807  32.9440087  61.9559393  43.0616991  33.1262470  62.1628069
  41.3403055  27.2262444  66.1816172  41.0086380  28.0957855  65.9577387
  40.7448669  26.9098728  66.8610203  37.8334575  39.4274990  65.5812085
  37.5335298  40.3300029  65.4727892  37.4885634  39.1607173  66.4333238
  41.2331719  31.9457530  63.2609522  40.3248596  31.8772939  62.9668283
  41.1819315  32.4229475  64.0891348  28.6455867  35.5222060  62.4492579
  28.7748249  35.7756539  63.3631990  27.9653319  36.1149768  62.1297234
  32.8155355  46.1919310  58.5483053  32.7379384  47.1427135  58.6271533
  32.2116998  45.8465183  59.2057979  35.3072585  33.3647176  71.2044420
  34.5305919  33.9241096  71.1947284  35.9463148  33.8503959  71.7259290
  43.0993365  30.1473969  65.0387396  42.4567745  30.4406502  64.3927191
  42.5948294  30.0326889  65.8440593  33.5618957  36.1732629  70.7662387
  34.3033641  36.7117673  70.4897210  32.8555942  36.7998918  70.9233938
  39.0374296  38.3161770  69.3634548  39.4457652  37.8744180  68.6189181
  38.3151558  37.7414397  69.6168741  35.3905367  33.2534376  66.7368105
  36.2366562  33.6773790  66.8802754  35.3304004  32.5968001  67.4306668
  39.3603111  38.8762960  63.1186837  38.7311974  39.0408674  62.4162905
  38.9728773  39.2904570  63.8897801  43.2392343  39.8117398  60.4731201
  42.5543381  40.1916299  59.9228234  43.3236192  40.4212725  61.2063149
  38.5404812  30.9138745  68.3949279  38.2965744  31.6680805  67.8583554
  38.8164742  31.2924092  69.2296526  40.4943275  37.4577357  67.0726544
  40.7060170  38.1009117  66.3960925  40.4473023  36.6239674  66.6048474
  38.0969504  30.0695178  63.9763116  37.2353983  30.3676431  64.2679854
  38.1231938  30.2865577  63.0444149  31.8055154  38.1608850  63.3216685
  32.3756511  38.5896118  62.6834170  32.3963266  37.8791434  64.0200871
  32.2980321  33.3272277  71.5677697  31.6678981  34.0088558  71.8013094
  32.1916408  33.2155359  70.6230835  41.6089103  40.3349312  65.2448902
  42.4306546  39.9329500  64.9631583  41.6051505  40.2317547  66.1965017
  35.3745706  39.8833356  67.4009612  35.4390139  40.3453763  68.2367784
  34.6656630  39.2530721  67.5291922  25.8762996  33.2474564  64.9258612
  26.1271034  34.1321574  65.1916188  26.4122544  33.0679165  64.1533703
  49.6995096  36.6788061  61.5933873  48.9458804  36.1095459  61.4377878
  49.8342637  36.6450725  62.5404508  28.5423121  39.0676901  57.8416518
  29.0547642  39.8620152  57.9922082  29.1945834  38.3703192  57.7750119
  30.3518006  42.1842658  59.9239271  30.5284634  43.1060622  59.7360255
  31.1474839  41.8701077  60.3533651  34.4929024  29.0450922  71.5223204
  35.2338738  29.6458075  71.4427667  34.7246947  28.3028560  70.9641247
  29.6370362  34.2307289  69.8001434  29.5223877  33.3292547  70.1008533
  28.7814880  34.4770986  69.4486251  36.7162200  42.1725030  71.3988935
  36.2726054  41.3861408  71.0809839  37.3779414  42.3604180  70.7332825
  31.4749321  43.7020831  65.9249613  32.0256746  43.5737895  65.1526607
  30.6360797  44.0015720  65.5744506  38.8143438  42.4527830  69.4270336
  38.7961913  43.2736711  68.9350605  39.7363358  42.3281905  69.6520477
  35.2716492  39.9671959  70.2693844  35.8044829  39.2060247  70.0393152
  34.7430573  39.6745611  71.0117999  38.4386187  25.0732025  65.7987486
  38.0950457  25.9633667  65.7226597  38.8065150  24.8833683  64.9357071
  26.5072038  37.3965556  58.6176088  27.3447260  37.8062564  58.4009796
  26.6850306  36.4564998  58.5876282  37.5182728  27.4436680  63.7636719
  37.0147523  27.4066815  62.9504525  37.8113334  28.3529423  63.8233376
  33.7625613  27.5275410  62.7702901  34.6278610  27.3318219  62.4108790
  33.8303122  27.2985762  63.6972258  41.6162051  37.2906972  62.8979703
  40.9585725  37.9806234  62.9859831  42.4202450  37.6803404  63.2413689
  36.9048341  33.1200800  63.1941985  35.9870902  33.3415747  63.0363673
  37.3208484  33.1947111  62.3353692  41.1929306  40.6257346  59.0762787
  40.7391633  39.7848256  59.1327977  40.5623273  41.2618745  59.4137567
  40.1362226  31.5549332  60.3063454  39.3984982  31.0426719  60.6373697
  40.3888999  31.1149714  59.4946731  39.6362245  42.4633843  60.0112605
  39.9285220  43.0238900  59.2924971  40.1460866  42.7562404  60.7665764
  40.2373853  24.3325584  60.9005224  40.5432730  23.4722948  60.6131139
  40.9626458  24.9243204  60.7004218  34.5995870  43.2414194  61.1006058
  34.5572049  43.4675040  60.1714590  35.5158569  43.0077569  61.2491859
  38.0461504  33.7098262  67.9986687  38.4010892  33.9369735  68.8581153
  38.6933635  34.0416638  67.3763943  43.7759241  36.8316697  58.7036017
  43.6377140  37.0218293  57.7757206  43.4195460  37.5936080  59.1604068
  31.9401367  30.8174793  64.7833029  32.5800747  30.6763552  64.0855992
  31.1078898  30.5309306  64.4071631  43.8028621  38.8993224  63.7147288
  44.2365127  38.8068514  64.5630342  44.5160201  38.8750725  63.0767304
  37.5356516  42.4995319  65.2480389  37.5893538  43.0686255  66.0158105
  36.6671297  42.6697204  64.8834426  30.4154909  32.2012875  66.7304840
  31.0877962  31.9930237  66.0817489  29.5884696  32.0034961  66.2910072
  44.6644170  38.9416925  66.2480173  44.8580060  39.8462736  66.4939448
  44.5644788  38.4824344  67.0818758  36.3180481  28.8274816  68.7470501
  35.6708396  29.5264765  68.6534977  37.0881496  29.2610960  69.1146749
  39.7259279  39.0923668  71.8221054  39.5744785  38.8634220  70.9051138
  39.7163958  40.0494269  71.8352399  36.4944615  36.6655581  66.8067320
  37.4236675  36.8166740  66.6336288  36.0735645  36.7539601  65.9515967
  35.2932947  40.6906245  64.5765858  35.1544033  40.3225029  65.4491796
  34.5047543  41.2053884  64.4049816  36.8438162  40.0687848  61.9654696
  36.5087995  40.0288618  62.8612346  36.3442108  39.4032564  61.4925106
  30.8182406  35.4755478  67.4907277  30.6802204  34.7435717  68.0918816
  31.7287330  35.3864378  67.2091465  33.4464707  35.1875437  66.9790957
  34.1564326  34.5468629  66.9377575  33.4034015  35.4388332  67.9017137
  41.4351486  42.1242790  69.8997536  41.3764032  41.4402011  69.2328119
  41.8371004  42.8661780  69.4478162  32.1593641  32.1740655  68.7986596
  31.6230998  31.7231393  69.4508193  31.5710349  32.3086564  68.0557061
  30.4542184  48.9404704  62.6931255  30.6938783  49.5723228  63.3710273
  29.6111381  48.5892744  62.9796614  41.4368893  40.0882374  68.1311516
  40.5495672  39.7508296  68.2537914  42.0067444  39.3565406  68.3680281
  23.0898040  36.4206466  61.4554567  23.7769080  36.1068196  60.8675582
  22.9346169  37.3247831  61.1821818  27.8932762  31.3096663  65.8839591
  27.8090951  30.7022332  65.1490001  27.0715469  31.8005681  65.8849087
  34.9670046  44.7483827  65.0972759  34.8940218  45.5538798  65.6092063
  34.5247439  44.9475793  64.2720780  34.7559826  43.9855597  58.6075580
  33.9727348  44.5277277  58.7013805  35.4552571  44.5029576  59.0069822
  38.0656476  29.7950226  61.2509786  38.5625176  29.0420189  60.9310856
  37.2943458  29.8314543  60.6852995  45.9186233  35.4990592  62.8928077
  45.9076110  36.3815307  62.5222010  45.0503613  35.1462143  62.6982614
  37.4268730  44.6470661  67.2530917  38.1396702  45.2818126  67.1806819
  36.9358758  44.7434527  66.4370919  34.6491445  31.9367609  60.9781470
  34.2789232  31.3838650  61.6662376  35.1450537  31.3325743  60.4256470
  32.4780643  42.3965104  68.0736488  33.1790103  43.0301587  68.2265882
  32.0075758  42.7379836  67.3132128  40.5075471  26.7619820  63.3989145
  39.5938551  26.9924047  63.5671352  40.9368572  26.8458264  64.2503177
  40.2781929  34.9509712  65.8989039  39.6253380  35.1985619  65.2441491
  40.6562309  34.1373850  65.5651516  37.2389103  44.9869405  60.0017209
  37.4211498  44.1691061  60.4644961  38.0622089  45.2037097  59.5642099
  36.3269502  35.6929523  72.3855076  35.6510139  35.5923652  73.0557451
  37.1497136  35.5368736  72.8491073  28.0748361  41.9301459  65.0067591
  28.6601798  41.1845147  65.1395495  27.8773200  42.2405416  65.8904255
  30.9287017  44.9652707  60.0230033  30.2597392  45.4498834  59.5394073
  30.7899886  45.2121927  60.9373412  22.6666016  34.5007059  63.7272034
  22.7050116  33.9670650  64.5209152  22.1606309  33.9742265  63.1083011
  35.0692285  46.9996450  66.6212692  35.6210593  47.1628072  67.3861777
  35.4098479  47.5900888  65.9492717  30.0456778  29.3471600  67.2234576
  30.1098105  30.2086431  66.8111974  29.9823899  28.7345602  66.4906935
  29.5209051  31.4194733  70.8707611  30.1481090  31.0371810  71.4845135
  28.6636970  31.2008934  71.2363303  39.9203160  41.8257708  72.4761346
  40.4643064  42.4387666  71.9816301  39.3390004  42.3837286  72.9928359
  26.2974594  33.2271162  56.8025965  26.5928035  32.3181840  56.7493019
  25.3962630  33.2058901  56.4806968  38.2060673  44.9478426  63.6076374
  38.0811812  44.1468166  63.0987319  38.8639764  45.4424619  63.1190344
  29.8268841  31.3027158  62.7853514  29.1055427  31.9163126  62.6460987
  30.6162097  31.8384923  62.7070160  40.2695581  42.7487446  65.2355924
  39.3225916  42.6292797  65.1634251  40.6178354  41.8609944  65.3182185
  32.6295154  28.6381585  69.0594166  33.1529556  28.8843881  69.8220475
  32.4107488  29.4701620  68.6397303  37.2742014  42.5440162  61.4360276
  37.1266977  41.6156869  61.6167846  38.0995508  42.5660253  60.9517351
  40.8776136  43.3668721  62.5225149  41.8022684  43.1611582  62.3849600
  40.7091439  43.1185122  63.4314490  33.8347699  29.5795280  66.7443836
  33.4944520  28.7803093  67.1464516  33.1286706  29.8796991  66.1720670
  34.4864171  26.6644592  65.1971159  35.3090240  26.1905070  65.0750050
  34.7302235  27.4435076  65.6969846  32.0102750  33.3563713  63.0063138
  31.8647331  33.6704016  63.8987420  31.5327954  33.9748613  62.4534037
  33.8699133  30.3466261  63.0544028  33.8560702  29.4507354  62.7176326
  34.5871561  30.3536925  63.6882314  35.7225264  30.7803601  65.0997155
  35.4643041  31.7020672  65.0981485  35.1910304  30.3834036  65.7897619
  40.6671452  43.8854388  57.8787240  40.8408330  43.3200811  57.1261093
  41.1600343  44.6855283  57.6966730  26.4848412  35.8969057  65.9450799
  25.9401880  36.6728865  66.0771074  27.3627762  36.2439862  65.7869921
  36.1427219  26.9135552  61.4598318  36.1648916  26.9774885  60.5050297
  36.5595278  26.0740060  61.6538824  46.5210843  36.6490811  59.4977540
  46.9641989  35.8998136  59.0996663  45.6437354  36.6400947  59.1151272
  41.6546625  43.2021153  54.9784139  42.3497529  43.8227845  55.1971453
  41.9969775  42.3516504  55.2536517  27.2714434  35.0238954  68.8380956
  26.5296170  35.1721589  69.4245586  26.9507178  35.2847219  67.9747705
  43.5538048  40.6520858  56.5071469  44.0789372  40.9908131  55.7820789
  43.4660400  39.7167873  56.3234604  35.2158097  44.5654932  68.6361346
  35.5245223  44.3204079  69.5084046  36.0133579  44.7701570  68.1480216
  35.2378709  46.7192841  60.8666723  34.7983699  46.2269220  61.5599579
  35.9886826  46.1765809  60.6258798  27.7171048  42.9104382  60.8691351
  28.5429068  42.6108154  60.4889994  27.3665100  42.1412005  61.3181139
  32.6852581  42.2630850  62.9389024  32.0632590  41.6001556  62.6391252
  33.3557448  42.2891982  62.2562672  25.9179653  40.8290709  61.8280284
  25.0811561  40.4012883  61.6464286  25.8903298  41.0223152  62.7651075
  32.7577108  30.7412639  72.5321530  32.8065264  31.6174761  72.1499300
  33.2999622  30.1990032  71.9593174  43.2431954  41.2853762  71.8122667
  42.4527498  41.2677901  71.2727167  43.0065309  41.8242055  72.5671704
  43.3629829  38.1346228  69.1255396  43.4127834  37.9696236  70.0670919
  43.2543752  37.2673487  68.7353277  40.6533591  34.1177156  70.4414703
  41.5543454  33.9783621  70.1498700  40.7281566  34.2831611  71.3812880
  34.9876397  31.4944011  69.2867889  34.1179706  31.7877577  69.0150477
  35.2235877  32.0784456  70.0075153  44.8648026  40.5543170  69.3697417
  44.5732834  40.9173150  70.2060878  44.2520157  39.8410178  69.1910750
  46.0643708  38.1196049  61.8899988  46.8990600  38.5585853  62.0537548
  46.2002837  37.6434703  61.0708233  43.1135214  35.6775784  67.8377475
  43.5889336  35.8703431  67.0296327  42.1900779  35.7334970  67.5920859
  37.6915431  27.7123628  66.8033309  38.2097374  28.4484655  66.4779798
  37.3370563  28.0187621  67.6380068  37.9428025  24.1323910  62.3234206
  38.2229778  23.4647099  62.9494632  38.7278632  24.3253006  61.8108870
  41.8136883  32.5541544  66.0705781  42.7654306  32.6539642  66.0918005
  41.6440333  31.7619813  66.5803865  39.8351263  29.6397128  66.2565182
  39.2401195  29.9202140  65.5611671  39.5500959  30.1291029  67.0281923
  41.5946770  42.9085925  51.9771762  41.5160401  42.5745788  52.8707520
  42.4156436  43.4007693  51.9763234  44.2924961  35.7747664  65.1848081
  44.2601281  34.8363665  65.3707765  44.9025584  35.8531701  64.4513906
  44.4419449  32.5658707  65.2306364  43.9258498  31.7817164  65.0436293
  45.3259398  32.2377424  65.3952883  42.1030176  26.3099723  61.1902177
  41.9054997  26.0014811  62.0745509  42.7129882  27.0361362  61.3200106
  50.1101511  36.8363671  64.3254117  50.8404899  36.5748959  64.8861821
  49.5008456  36.0992393  64.3656185  48.1916808  34.9771533  64.9228569
  47.4649971  34.8427498  64.3145060  47.7764095  35.2848362  65.7285287
  36.0146984  38.6961463  72.6875942  36.9349994  38.8740062  72.8815988
  35.9796567  37.7517509  72.5355641  25.2329149  33.8900057  61.6129216
  24.9131934  33.0365365  61.3203590  24.6862577  34.1048635  62.3687184
  29.0109057  36.6062498  65.3298723  29.2295067  37.5379606  65.3486757
  29.4234831  36.2470472  66.1153527  33.8836922  32.1795704  74.7201472
  33.7833649  33.1290061  74.6513563  33.6658464  31.8513942  73.8477542
  25.1017409  37.5102968  63.5822338  24.4080881  37.0956921  63.0692292
  25.8490400  37.5523505  62.9855757  41.2382630  28.3009155  58.4477372
  40.6581299  28.9593959  58.0655425  40.9718563  27.4786500  58.0364790
  39.6886196  27.7014213  60.6498692  40.1885975  27.8130747  59.8413011
  40.3321804  27.3975266  61.2899501  33.7468192  35.6092842  73.5366533
  33.2635274  36.4093203  73.7430422  33.8329131  35.6200787  72.5833977
  27.0154152  37.4421222  61.4588353  26.9924840  37.5408909  60.5070236
  27.3254788  38.2886373  61.7805519  29.6741530  39.4997377  65.5734967
  30.6284783  39.4681319  65.5064899  29.4754053  39.0388001  66.3885193
  30.2640912  38.0698493  68.1405765  31.0833801  38.5642572  68.1640602
  30.5377719  37.1530461  68.1123332  43.3722044  30.4855766  61.2188060
  44.1482434  30.9752219  61.4912676  42.6470178  30.9113821  61.6759929
  45.8094603  31.1983386  62.2762000  46.4039094  30.9579122  61.5655309
  45.8821186  30.4790516  62.9035537  28.0291758  45.0416997  62.5905165
  27.8946226  44.2817397  62.0243163  27.6123821  45.7657896  62.1233954
  43.8053338  31.7653513  58.5434130  43.5490272  31.3650149  59.3742338
  43.1806206  32.4797307  58.4184269  48.1165675  34.5049587  61.0505421
  47.5565233  34.5742776  61.8236984  47.5109179  34.3290571  60.3304918
  31.1860884  45.9386314  62.8023608  31.0693268  46.8831746  62.7002298
  30.3653331  45.6359875  63.1909407  25.5175826  32.4036627  68.8397962
  26.1634690  31.8935581  69.3285187  25.3092977  33.1405309  69.4141387
  38.0429218  39.4717475  74.3390103  38.9120378  39.6458127  73.9776737
  37.5635970  40.2911891  74.2165832  32.2115398  46.5914576  66.0179536
  33.1142645  46.6238186  66.3346031  31.9852768  45.6615026  66.0325872
  33.9669000  45.3445562  62.6789615  33.0164631  45.3447424  62.5653987
  34.2701487  44.5978297  62.1625649  49.7021694  51.1806100  63.7435377
  50.3400104  51.0612848  63.0398717  49.5842537  52.1286944  63.8023329
  46.5111400  51.1333529  63.6796902  46.1729912  51.0174593  62.7917437
  47.3801168  50.7324694  63.6597908  42.3698216  52.9869005  59.6693793
  41.8063081  52.8958942  58.9010081  42.2550611  52.1668909  60.1496285
  39.9162648  54.4820197  62.5078013  40.7083940  54.1411021  62.0924313
  40.1559298  54.5915172  63.4280167  47.9497775  56.6539973  54.9808258
  47.2985754  57.2394053  54.5942272  48.7442137  57.1846168  55.0403295
  41.8753402  53.7429110  55.3795392  42.6484278  53.1958097  55.2408268
  42.2278801  54.6073359  55.5909853  44.6394651  52.4482341  65.1763651
  45.2358223  52.2238363  64.4620614  44.6969623  51.7067086  65.7789099
  44.2119680  49.9021776  53.0113842  44.4645200  49.3803297  52.2497305
  43.2744239  49.7387921  53.1140526  49.2562962  48.9057554  60.8188585
  50.0426052  48.4876977  60.4679002  49.5201667  49.8103646  60.9870234
  49.4273040  54.3430405  55.5177242  48.7918873  54.4165031  56.2298147
  49.0970446  54.9324003  54.8396321  54.6571390  48.8432788  61.7221564
  55.3896561  48.2732004  61.9559393  53.9010745  48.4554388  62.1628069
  43.9315968  51.8049882  55.2138217  43.8152226  51.1294785  55.8819301
  44.0418228  51.3182256  54.3970370  46.2747509  51.2660029  58.9184906
  45.9105717  50.7390650  59.6297828  47.1314625  50.8758498  58.7451392
  52.1796810  42.5554362  66.1816172  51.8480135  43.4249773  65.9577387
  51.5842423  42.2390646  66.8610203  45.9152996  46.2949929  53.9146255
  46.0827399  47.1630165  54.2816726  45.7250165  46.4577210  52.9907544
  42.1240811  51.2080704  61.6148790  41.1991307  51.0756919  61.8226481
  42.3725224  51.9874924  62.1118732  52.0725473  47.2749448  63.2609522
  51.1642351  47.2064856  62.9668283  52.0213069  47.7521393  64.0891348
  45.8942217  48.7507586  54.8992922  45.7741842  49.1964637  55.7378402
  45.1994806  49.0992904  54.3406460  39.4849622  50.8513978  62.4492579
  39.6142003  51.1048457  63.3631990  38.8047073  51.4441686  62.1297234
  43.6549109  61.5211228  58.5483053  43.5773139  62.4719053  58.6271533
  43.0510753  61.1757100  59.2057979  53.9387120  45.4765886  65.0387396
  53.2961500  45.7698419  64.3927191  53.4342048  45.3618807  65.8440593
  51.5927283  49.2229059  55.7273256  52.5045139  49.4556446  55.5520953
  51.0836930  49.8066104  55.1648334  46.2299121  48.5826294  66.7368105
  47.0760316  49.0065708  66.8802754  46.1697759  47.9259918  67.4306668
  48.9363258  45.3987095  63.9763116  48.0747737  45.6968349  64.2679854
  48.9625693  45.6157494  63.0444149  45.7524827  53.9429286  60.3836922
  46.2163173  54.2216989  59.5941545  45.4881626  53.0412730  60.2010013
  42.6448909  53.4900767  63.3216685  43.2150266  53.9188036  62.6834170
  43.2357020  53.2083352  64.0200871  44.6893714  50.0652438  57.1926487
  45.3917757  50.5173482  57.6600414  44.3574342  49.4236257  57.8206380
  38.4319047  48.3235991  62.4943621  37.6418101  48.5793519  62.0183731
  38.9230295  49.1384329  62.5995661  40.3833793  48.6880570  59.4527098
  39.5864956  48.7999264  59.9710593  40.1559385  49.0267222  58.5867988
  36.7156750  48.5766481  64.9258612  36.9664789  49.4613491  65.1916188
  37.2516299  48.3971083  64.1533703  45.9287478  56.8793381  57.2688593
  45.7933153  57.7244917  57.6973440  46.4697291  57.0812659  56.5054526
  39.3816876  54.3968819  57.8416518  39.8941396  55.1912069  57.9922082
  40.0339588  53.6995109  57.7750119  41.1911760  57.5134575  59.9239271
  41.3678389  58.4352540  59.7360255  41.9868594  57.1992994  60.3533651
  49.2779942  40.4023943  65.7987486  48.9344211  41.2925584  65.7226597
  49.6458904  40.2125600  64.9357071  37.3465792  52.7257473  58.6176088
  38.1841014  53.1354482  58.4009796  37.5244060  51.7856915  58.5876282
  49.2430224  50.3932554  54.3059921  48.7276848  51.1637159  54.5448309
  48.9707533  49.7197690  54.9292983  46.8277335  45.2382255  59.3645159
  45.9718932  44.8489105  59.1850798  47.2404287  45.3174215  58.5044945
  48.3576482  42.7728598  63.7636719  47.8541278  42.7358733  62.9504525
  48.6507089  43.6821341  63.8233376  44.6019368  42.8567328  62.7702901
  45.4672365  42.6610136  62.4108790  44.6696877  42.6277679  63.6972258
  54.2164499  53.1464909  56.2413095  53.4393941  52.8076068  55.7968257
  54.8955980  53.1517532  55.5668060  49.0316528  48.2659646  56.1319702
  48.7266663  48.5805795  56.9829845  49.9846970  48.3441066  56.1747035
  47.4762959  54.4249869  57.7812656  46.9484321  53.6902629  57.4685894
  46.9750462  55.2024546  57.5352625  42.2081687  45.0869536  60.1419268
  42.7825439  44.8644717  59.4092461  42.7952670  45.1558230  60.8947869
  51.2661264  50.9743262  60.9483644  51.7793146  51.6073254  61.4505354
  51.9162488  50.3744458  60.5827004  42.5351274  47.1173997  54.1615153
  41.6988586  47.4548683  54.4824428  42.3956044  46.9822976  53.2242290
  44.5104355  41.9610784  58.8694337  43.8568767  41.6459802  58.2450952
  44.4684829  41.3386525  59.5954160  45.6215560  52.2430080  50.7847629
  44.7142621  52.0119333  50.9838778  46.1186592  51.4467699  50.9721611
  48.5283639  60.9527587  53.7044315  47.8545337  61.2559284  54.3129273
  48.9149460  61.7556667  53.3549773  47.7442095  48.4492718  63.1941985
  46.8264657  48.6707665  63.0363673  48.1602239  48.5239029  62.3353692
  48.5277143  49.8484134  58.3244665  49.2748962  50.3605531  58.0151787
  48.7968732  49.5268186  59.1849059  46.8003793  52.3442674  55.3071619
  45.8915012  52.0601707  55.4044089  46.8298877  52.7641753  54.4474926
  52.0323060  55.9549264  59.0762787  51.5785388  55.1140174  59.1327977
  51.4017027  56.5910662  59.4137567  50.9755980  46.8841250  60.3063454
  50.2378737  46.3718636  60.6373697  51.2282754  46.4441632  59.4946731
  51.0767607  39.6617502  60.9005224  51.3826484  38.8014865  60.6131139
  51.8020212  40.2535122  60.7004218  37.3691963  50.0648189  59.2886822
  37.1716363  49.4717549  58.5637888  36.8138627  49.7600399  60.0062760
  45.3488687  49.9571295  61.4081415  45.4037297  49.0045131  61.3323891
  44.5379889  50.1130734  61.8922713  46.4979881  53.8851418  52.6459698
  46.0599311  53.1687277  52.1865335  47.2390322  54.1127533  52.0844789
  43.2881047  48.5748355  59.1671794  42.4748913  48.8742525  59.5736986
  43.7840041  48.1804044  59.8846276  45.4389625  58.5706112  61.1006058
  45.3965804  58.7966958  60.1714590  46.3552324  58.3369486  61.2491859
  54.6152996  52.1608615  58.7036017  54.4770894  52.3510211  57.7757206
  54.2589214  52.9227998  59.1604068  42.7795122  46.1466710  64.7833029
  43.4194501  46.0055469  64.0855992  41.9472652  45.8601224  64.4071631
  43.5555426  55.4469141  60.8968021  44.3496024  54.9519461  60.6950596
  42.8447118  54.9187004  60.5335727  39.8638189  49.5912222  56.9727774
  38.9335777  49.5296678  57.1897736  39.9595661  49.0688175  56.1764415
  39.7823738  46.1167035  59.5606015  40.0430556  47.0312369  59.4515176
  40.6040911  45.6491478  59.7102628  41.2548664  47.5304792  66.7304840
  41.9271717  47.3222155  66.0817489  40.4278450  47.3326878  66.2910072
  47.1574236  44.1566733  68.7470501  46.5102151  44.8556683  68.6534977
  47.9275251  44.5902877  69.1146749  46.7274854  61.1207259  55.9191395
  46.9026609  60.6495302  56.7337017  46.0407642  61.7473025  56.1472655
  47.6831917  55.3979765  61.9654696  47.3481749  55.3580535  62.8612346
  47.1835863  54.7324481  61.4925106  41.6576161  50.8047395  67.4907277
  41.5195959  50.0727634  68.0918816  42.5681084  50.7156296  67.2091465
  50.6191108  52.7435800  52.2391756  50.0020279  52.0182628  52.1424808
  50.1507597  53.5045160  51.8958830  42.9987395  47.5032573  68.7986596
  42.4624752  47.0523311  69.4508193  42.4104104  47.6378481  68.0557061
  33.9291795  51.7498384  61.4554567  34.6162834  51.4360114  60.8675582
  33.7739923  52.6539748  61.1821818  38.7326517  46.6388580  65.8839591
  38.6484705  46.0314250  65.1490001  37.9109223  47.1297599  65.8849087
  45.5953580  59.3147514  58.6075580  44.8121102  59.8569195  58.7013805
  46.2946326  59.8321494  59.0069822  48.9050231  45.1242144  61.2509786
  49.4018930  44.3712106  60.9310856  48.1337212  45.1606461  60.6852995
  49.9880011  53.8813831  58.8248209  49.0536290  54.0015294  58.6552913
  50.1656680  52.9786298  58.5608219  45.4885199  47.2659527  60.9781470
  45.1182987  46.7130567  61.6662376  45.9844292  46.6617660  60.4256470
  53.3752563  49.7231150  59.3598243  53.8413015  50.5559142  59.2858546
  53.8260063  49.2576132  60.0643502  51.4428794  56.0674972  56.3584395
  51.7188638  55.9531566  57.2678269  50.5733292  55.6692457  56.3196568
  51.3469225  42.0911737  63.3989145  50.4332305  42.3215964  63.5671352
  51.7762327  42.1750181  64.2503177  48.0782858  60.3161323  60.0017209
  48.2605252  59.4982978  60.4644961  48.9015844  60.5329015  59.5642099
  48.4125023  59.2429508  57.2632257  48.9412790  58.7321962  56.6502420
  48.6753243  58.9272038  58.1277790  41.7680771  60.2944624  60.0230033
  41.0991146  60.7790752  59.5394073  41.6293641  60.5413845  60.9373412
  33.5059771  49.8298977  63.7272034  33.5443870  49.2962568  64.5209152
  33.0000063  49.3034183  63.1083011  40.8850533  44.6763518  67.2234576
  40.9491859  45.5378349  66.8111974  40.8217653  44.0637519  66.4906935
  37.1368348  48.5563079  56.8025965  37.4321789  47.6473758  56.7493019
  36.2356384  48.5350819  56.4806968  40.6662595  46.6319076  62.7853514
  39.9449181  47.2455044  62.6460987  41.4555851  47.1676841  62.7070160
  43.4688909  43.9673502  69.0594166  43.9923311  44.2135799  69.8220475
  43.2501242  44.7993537  68.6397303  38.8656190  46.2377177  56.9265291
  38.5368896  45.3574556  56.7440397  39.2195561  46.1824846  57.8141680
  48.1135769  57.8732080  61.4360276  47.9660731  56.9448787  61.6167846
  48.9389262  57.8952170  60.9517351  41.9798013  46.5250147  57.2940768
  42.3194085  47.0536068  56.5719377  42.4270133  46.8630553  58.0699335
  44.6741454  44.9087197  66.7443836  44.3338274  44.1095011  67.1464516
  43.9680460  45.2088908  66.1720670  45.3257926  41.9936510  65.1971159
  46.1483995  41.5196988  65.0750050  45.5695989  42.7726994  65.6969846
  43.9666160  45.0224768  55.4934061  44.6874523  45.4006021  54.9897778
  43.3431464  45.7413645  55.5969039  48.1097283  45.7269917  56.4292393
  48.3260897  46.6094555  56.1281222  47.6291350  45.3356131  55.6998035
  42.8496504  48.6855631  63.0063138  42.7041085  48.9995934  63.8987420
  42.3721708  49.3040531  62.4534037  44.7092887  45.6758179  63.0544028
  44.6954456  44.7799272  62.7176326  45.4265315  45.6828842  63.6882314
  46.5619018  46.1095519  65.0997155  46.3036796  47.0312589  65.0981485
  46.0304058  45.7125953  65.7897619  51.5065207  59.2146306  57.8787240
  51.6802084  58.6492728  57.1261093  51.9994098  60.0147201  57.6966730
  37.3242167  51.2260975  65.9450799  36.7795635  52.0020783  66.0771074
  38.2021516  51.5731779  65.7869921  44.1129783  44.5572559  58.3231598
  44.2345694  43.6289205  58.5222485  43.8231826  44.5711245  57.4109913
  46.9820974  42.2427469  61.4598318  47.0042670  42.3066802  60.5050297
  47.3989033  41.4031978  61.6538824  57.3604598  51.9782729  59.4977540
  57.8035744  51.2290054  59.0996663  56.4831108  51.9692865  59.1151272
  52.4940379  58.5313070  54.9784139  53.1891284  59.1519763  55.1971453
  52.8363529  57.6808421  55.2536517  38.1108188  50.3530871  68.8380956
  37.3689924  50.5013507  69.4245586  37.7900933  50.6139137  67.9747705
  54.3931802  55.9812776  56.5071469  54.9183126  56.3200049  55.7820789
  54.3054155  55.0459791  56.3234604  38.5564802  58.2396300  60.8691351
  39.3822822  57.9400072  60.4889994  38.2058854  57.4703922  61.3181139
  43.5246335  57.5922768  62.9389024  42.9026345  56.9293473  62.6391252
  44.1951202  57.6183900  62.2562672  36.7573407  56.1582626  61.8280284
  35.9205315  55.7304801  61.6464286  36.7297053  56.3515070  62.7651075
  43.0859842  56.1426692  56.4147485  43.2347963  56.8262156  55.7614158
  43.8926286  56.1231782  56.9296941  40.8412475  52.1691869  57.4208554
  40.5958517  51.2654199  57.6188764  41.0108390  52.1709020  56.4788032
  48.5309185  43.0415546  66.8033309  49.0491129  43.7776572  66.4779798
  48.1764318  43.3479539  67.6380068  40.1108123  47.9020227  54.9194715
  39.4177368  47.9764582  54.2634751  39.8659875  47.1380570  55.4416232
  48.7821779  39.4615828  62.3234206  49.0623533  38.7939017  62.9494632
  49.5672386  39.6544924  61.8108870  46.5855248  58.6374822  53.8859232
  46.0129215  59.2565009  53.4329704  47.1588041  59.1874184  54.4199154
  50.6745017  44.9689045  66.2565182  50.0794949  45.2494058  65.5611671
  50.3894714  45.4582946  67.0281923  49.8052507  58.9211972  55.0167815
  50.7383181  58.8557534  55.2200690  49.7175720  59.7568239  54.5582347
  52.4340524  58.2377842  51.9771762  52.3554156  57.9037706  52.8707520
  53.2550191  58.7299610  51.9763234  46.9702046  49.9735635  51.2275285
  47.9161151  49.8441843  51.2963703  46.5916291  49.2350297  51.7044713
  52.9423931  41.6391641  61.1902177  52.7448752  41.3306729  62.0745509
  53.5523636  42.3653280  61.3200106  36.0722904  49.2191975  61.6129216
  35.7525688  48.3657283  61.3203590  35.5256332  49.4340553  62.3687184
  39.8502811  51.9354416  65.3298723  40.0688821  52.8671523  65.3486757
  40.2628585  51.5762390  66.1153527  46.7707029  42.4422501  57.3174411
  45.9607757  42.0969586  57.6929657  47.4591446  42.1330045  57.9062023
  48.6997577  41.5200548  58.9398708  49.2528616  41.9396001  59.5988731
  48.9367664  40.5936296  58.9821664  43.9243748  44.7572546  51.3042149
  44.7862912  45.0827445  51.5637967  44.1094092  43.9704042  50.7915215
  35.9411164  52.8394886  63.5822338  35.2474635  52.4248839  63.0692292
  36.6884155  52.8815423  62.9855757  52.0776384  43.6301073  58.4477372
  51.4975053  44.2885877  58.0655425  51.8112317  42.8078417  58.0364790
  50.5279951  43.0306130  60.6498692  51.0279729  43.1422665  59.8413011
  51.1715559  42.7267183  61.2899501  37.8547906  52.7713140  61.4588353
  37.8318594  52.8700827  60.5070236  38.1648543  53.6178291  61.7805519
  40.5135284  54.8289295  65.5734967  41.4678538  54.7973237  65.5064899
  40.3147808  54.3679919  66.3885193  50.8601262  45.7901163  57.5033720
  49.9727117  46.0750814  57.2853915  51.2755252  45.6294927  56.6560997
  54.2115799  45.8147684  61.2188060  54.9876189  46.3044137  61.4912676
  53.4863933  46.2405738  61.6759929  56.6488357  46.5275303  62.2762000
  57.2432848  46.2871039  61.5655309  56.7214941  45.8082434  62.9035537
  38.8685513  60.3708914  62.5905165  38.7339981  59.6109315  62.0243163
  38.4517575  61.0949814  62.1233954  50.0044476  55.5545838  51.5981740
  50.7080326  55.7595840  52.2139396  49.2807125  56.1222600  51.8630824
  50.8342286  51.3055699  57.7184011  50.7777488  51.7624251  56.8791643
  51.3870629  50.5446384  57.5406853  54.6447092  47.0945431  58.5434130
  54.3884026  46.6942067  59.3742338  54.0199960  47.8089225  58.4184269
  58.9559430  49.8341504  61.0505421  58.3958988  49.9034694  61.8236984
  58.3502933  49.6582489  60.3304918  51.9131173  55.9928367  53.6480200
  52.7476777  55.5609566  53.4657675  51.7515516  55.8210381  54.5757095
  51.5677066  52.4960480  55.0136540  51.5125869  52.3304752  54.0724984
  50.9423121  53.2036513  55.1698729  36.3569581  47.7328545  68.8397962
  37.0028444  47.2227499  69.3285187  36.1486732  48.4697226  69.4141387
  44.8773191  41.9968589  54.5921858  44.8651861  42.9410429  54.7490129
  45.7696613  41.8138735  54.2981319  48.6925310  38.5911366  58.8467795
  47.9257706  38.0369853  58.9924477  49.1036015  38.6633235  59.7081947
  55.0513434  65.2313694  53.0113842  55.3038955  64.7095215  52.2497305
  54.1137993  65.0679839  53.1140526  56.7546751  61.6241846  53.9146255
  56.9221153  62.4922083  54.2816726  56.5643920  61.7869128  52.9907544
  53.3745029  62.4465914  54.1615153  52.5382341  62.7840601  54.4824428
  53.2349798  62.3114894  53.2242290  56.4609314  67.5721997  50.7847629
  55.5536376  67.3411251  50.9838778  56.9580346  66.7759617  50.9721611
  53.2483409  62.2913142  51.3613060  52.3712875  62.1701943  50.9975306
  53.7241162  61.4999220  51.1091948  47.9762103  63.8854997  56.8025965
  48.2715544  62.9765675  56.7493019  47.0750138  63.8642736  56.4806968
  49.7049944  61.5669095  56.9265291  49.3762650  60.6866474  56.7440397
  50.0589315  61.5116763  57.8141680  54.8059915  60.3516686  55.4934061
  55.5268277  60.7297939  54.9897778  54.1825219  61.0705563  55.5969039
  50.9501877  63.2312144  54.9194715  50.2571122  63.3056499  54.2634751
  50.7053629  62.4672488  55.4416232  57.8095801  65.3027552  51.2275285
  58.7554905  65.1733760  51.2963703  57.4310046  64.5642214  51.7044713
  55.9938718  63.2277529  51.1630170  55.0870173  62.9310641  51.2392884
  56.2714699  62.9307347  50.2964456  54.7637502  60.0864464  51.3042149
  55.6256666  60.4119362  51.5637967  54.9487847  59.2995960  50.7915215
  55.7166945  57.3260507  54.5921858  55.7045615  58.2702347  54.7490129
  56.6090367  57.1430652  54.2981319  28.0234186  -2.4715612  50.4680684
  28.6612596  -2.5908865  49.7644024  27.9055029  -1.5234768  50.5268636
  24.8323893  -2.5188184  50.4042209  24.4942404  -2.6347119  49.5162743
  25.7013661  -2.9197019  50.3843215  20.6910708  -0.6652708  46.3939099
  20.1275573  -0.7562771  45.6255387  20.5763103  -1.4852803  46.8741592
  18.2375140   0.8298484  49.2323320  19.0296432   0.4889308  48.8169619
  18.4771790   0.9393459  50.1525473  26.2710267   3.0018260  41.7053564
  25.6198247   3.5872340  41.3187578  27.0654630   3.5324455  41.7648602
  20.1965894   0.0907397  42.1040699  20.9696770  -0.4563616  41.9653575
  20.5491293   0.9551646  42.3155160  22.5332172  -3.7499937  39.7359149
  22.7857693  -4.2718416  38.9742612  21.5956731  -3.9133791  39.8385832
  27.7485532   0.6908692  42.2422549  27.1131365   0.7643318  42.9543453
  27.4182938   1.2802291  41.5641628  22.2528461  -1.8471831  41.9383524
  22.1364719  -2.5226927  42.6064608  22.3630721  -2.3339457  41.1215677
  24.5960002  -2.3861684  45.6430213  24.2318209  -2.9131063  46.3543134
  25.4527117  -2.7763215  45.4696698  26.9940822   1.1045195  52.3057392
  26.6941545   2.0070234  52.1973199  26.6491881   0.8377378  53.1578545
  20.4453303  -2.4441008  48.3394096  19.5203800  -2.5764794  48.5471788
  20.6937716  -1.6646789  48.8364039  24.2154709  -4.9014127  41.6238228
  24.0954335  -4.4557076  42.4623708  23.5207298  -4.5528809  41.0651766
  21.9761602   7.8689515  45.2728359  21.8985631   8.8197340  45.3516840
  21.3723245   7.5235388  45.9303286  28.5209358   0.5533165  49.8432144
  27.8918220   0.7178879  49.1408212  28.1335020   0.9674775  50.6143108
  32.3998590   1.4887603  47.1976507  31.7149628   1.8686504  46.6473541
  32.4842439   2.0982930  47.9308455  29.6549521  -0.8652438  53.7971851
  29.8666417  -0.2220678  53.1206232  29.6079270  -1.6990121  53.3293781
  24.0737320   0.2907573  47.1082229  24.5375665   0.5695276  46.3186851
  23.8094118  -0.6108982  46.9255319  20.9661401  -0.1620945  50.0461992
  21.5362758   0.2666323  49.4079477  21.5569513  -0.4438361  50.7446178
  23.0106206  -3.5869274  43.9171794  23.7130249  -3.1348231  44.3845720
  22.6786834  -4.2285456  44.5451687  30.7695349   2.0119517  51.9694208
  31.5912793   1.6099705  51.6876890  30.7657752   1.9087752  52.9210324
  24.2499970   3.2271668  43.9933899  24.1145645   4.0723204  44.4218747
  24.7909783   3.4290946  43.2299833  17.7029368   0.7447106  44.5661824
  18.2153888   1.5390356  44.7167389  18.3552081   0.0473397  44.4995426
  19.5124253   3.8612862  46.6484577  19.6890881   4.7830827  46.4605561
  20.3081086   3.5471282  47.0778957  20.6355568   5.3791036  52.6494920
  21.1862993   5.2508100  51.8771914  19.7967044   5.6785925  52.2989813
  27.9749685   4.1298035  56.1515643  27.9568160   4.9506916  55.6595912
  28.8969605   4.0052110  56.3765784  27.5642717  -3.2589159  41.0305228
  27.0489340  -2.4884554  41.2693615  27.2920025  -3.9324023  41.6538289
  32.5376991  -0.5056804  42.9658401  31.7606434  -0.8445645  42.5213563
  33.2168472  -0.5004181  42.2913366  25.7975452   0.7728157  44.5057963
  25.2696813   0.0380916  44.1931200  25.2962954   1.5502833  44.2597931
  30.7768298  -1.0322823  49.6225009  30.1191972  -0.3423562  49.7105138
  31.5808697  -0.6426391  49.9658996  29.5873757  -2.6778450  47.6728951
  30.1005638  -2.0448458  48.1750661  30.2374980  -3.2777255  47.3072311
  23.9428052  -1.4091633  37.5092936  23.0355114  -1.6402380  37.7084085
  24.4399084  -2.2054014  37.6966917  26.8496131   7.3005874  40.4289622
  26.1757830   7.6037571  41.0374580  27.2361953   8.1034954  40.0795079
  26.8489635  -3.8037579  45.0489972  27.5961454  -3.2916182  44.7397094
  27.1181225  -4.1253526  45.9094365  25.1216285  -1.3079038  42.0316926
  24.2127505  -1.5920005  42.1289396  25.1511369  -0.8879960  41.1720233
  30.3535553   2.3027551  45.8008094  29.8997880   1.4618461  45.8573284
  29.7229519   2.9388950  46.1382874  28.7968492   4.1404048  46.7357912
  29.0891466   4.7009105  46.0170277  29.3067113   4.4332609  47.4911071
  23.6701179  -3.6950418  48.1326721  23.7249789  -4.6476581  48.0569198
  22.8592381  -3.5390979  48.6168020  24.8192373   0.2329705  39.3705005
  24.3811803  -0.4834436  38.9110642  25.5602814   0.4605820  38.8090096
  23.7602117   4.9184399  47.8251365  23.7178296   5.1445245  46.8959897
  24.6764816   4.6847774  47.9737166  32.9365488  -1.4913098  45.4281323
  32.7983387  -1.3011502  44.5002512  32.5801707  -0.7293715  45.8849374
  32.9634868   0.5763429  50.4392595  33.3971374   0.4838719  51.2875649
  33.6766448   0.5520930  49.8012611  21.8767918   1.7947428  47.6213328
  22.6708516   1.2997748  47.4195903  21.1659610   1.2665291  47.2581033
  26.6962762   4.1765524  51.9725695  26.7499785   4.7456460  52.7403411
  25.8277544   4.3467409  51.6079732  33.8250417   0.6187130  52.9725480
  34.0186307   1.5232941  53.2184755  33.7251035   0.1594549  53.8064065
  24.4539194   2.3676450  51.3011165  24.3150280   1.9995234  52.1737103
  23.6653790   2.8824089  51.1295123  25.0487346   7.4685546  42.6436701
  25.2239102   6.9973590  43.4582324  24.3620134   8.0951313  42.8717962
  26.0044409   1.7458053  48.6900003  25.6694242   1.7058823  49.5857652
  25.5048355   1.0802769  48.2170413  28.9403601  -0.9085913  38.9637062
  28.3232771  -1.6339085  38.8670115  28.4720089  -0.1476553  38.6204136
  30.5957732   3.8012995  56.6242843  30.5370279   3.1172215  55.9573426
  30.9977251   4.5431985  56.1723469  19.6148431  10.6174909  49.4176561
  19.8545029  11.2493433  50.0955580  18.7717628  10.2662949  49.7041921
  30.5975140   1.7652579  54.8556822  29.7101918   1.4278501  54.9783221
  31.1673691   1.0335611  55.0925588  24.1276293   6.4254032  51.8218065
  24.0546465   7.2309003  52.3337370  23.6853686   6.6245997  50.9966087
  23.9166073   5.6625802  45.3320887  23.1333595   6.2047482  45.4259111
  24.6158818   6.1799781  45.7315128  26.5874977   6.3240866  53.9776224
  27.3002949   6.9588330  53.9052126  26.0965005   6.4204732  53.1616226
  28.3092504   0.2292118  45.5493516  27.3748782   0.3493581  45.3798220
  28.4869172  -0.6735415  45.2853526  21.6386890   4.0735309  54.7981795
  22.3396350   4.7071792  54.9511189  21.1682005   4.4150041  54.0377434
  29.7641286   2.4153259  43.0829702  30.0401130   2.3009854  43.9923576
  28.8945785   2.0170744  43.0441875  26.3995350   6.6639610  46.7262516
  26.5817745   5.8461266  47.1890268  27.2228336   6.8807302  46.2887406
  26.7337515   5.5907795  43.9877564  27.2625282   5.0800249  43.3747726
  26.9965735   5.2750325  44.8523097  17.2354608   3.6071664  51.7312898
  17.8208045   2.8615352  51.8640802  17.0379447   3.9175621  52.6149561
  20.0893263   6.6422912  46.7475340  19.4203639   7.1269039  46.2639380
  19.9506133   6.8892132  47.6618719  24.2298532   8.6766655  53.3457998
  24.7816840   8.8398277  54.1107084  24.5704725   9.2671093  52.6738023
  27.3666919   6.6248631  50.3321681  27.2418059   5.8238370  49.8232626
  28.0246010   7.1194824  49.8435650  29.4301828   4.4257651  51.9601231
  28.4832163   4.3063002  51.8879557  29.7784601   3.5380149  52.0427492
  26.4348261   4.2210367  48.1605583  26.2873223   3.2927074  48.3413153
  27.2601754   4.2430458  47.6762658  30.0382383   5.0438926  49.2470456
  30.9628930   4.8381787  49.1094907  29.8697686   4.7955327  50.1559797
  29.8277699   5.5624593  44.6032547  30.0014577   4.9971016  43.8506399
  30.3206590   6.3625488  44.4212037  30.8152872   4.8791358  41.7029445
  31.5103776   5.4998050  41.9216760  31.1576022   4.0286709  41.9781823
  32.7144295   2.3291063  43.2316776  33.2395619   2.6678336  42.5066096
  32.6266647   1.3938078  43.0479911  24.3764343   6.2425137  55.3606653
  24.6851470   5.9974283  56.2329352  25.1739825   6.4471775  54.8725523
  24.3984955   8.3963046  47.5912029  23.9589946   7.9039425  48.2844886
  25.1493072   7.8536014  47.3504104  16.8777294   4.5874587  47.5936657
  17.7035314   4.2878359  47.2135301  16.5271346   3.8182210  48.0426446
  21.8458828   3.9401055  49.6634331  21.2238837   3.2771760  49.3636559
  22.5163694   3.9662187  48.9807979  15.0785899   2.5060914  48.5525591
  14.2417808   2.0783088  48.3709592  15.0509545   2.6993357  49.4896382
  32.5236076  -0.1883567  55.8500703  32.5734081  -0.3533560  56.7916225
  32.4149999  -1.0556308  55.4598583  21.4072334   2.4904979  43.1392791
  21.5560455   3.1740443  42.4859464  22.2138778   2.4710069  43.6542247
  34.0254273   2.2313375  56.0942724  33.7339081   2.5943355  56.9306185
  33.4126404   1.5180383  55.9156056  35.2249955  -0.2033746  48.6145294
  36.0596846   0.2356058  48.7782855  35.3609084  -0.6795092  47.7953540
  32.2741461  -2.6454011  54.5622782  32.7495582  -2.4526364  53.7541633
  31.3507026  -2.5894825  54.3166166  24.9067740   4.9853109  40.6104539
  24.3341707   5.6043296  40.1575011  25.4800534   5.5352471  41.1444461
  28.1265000   5.2690259  41.7413121  29.0595673   5.2035821  41.9445997
  28.0388213   6.1046526  41.2827654  30.7553016   4.5856130  38.7017069
  30.6766648   4.2515993  39.5952827  31.5762683   5.0777898  38.7008541
  25.2914538  -3.6786078  37.9520591  26.2373643  -3.8079870  38.0209009
  24.9128783  -4.4171416  38.4290020  17.1898005   6.7187202  49.3150472
  17.0552473   5.9587602  48.7488470  16.7730067   7.4428101  48.8479261
  28.3256968   1.9024125  38.3227047  29.0292818   2.1074128  38.9384703
  27.6019617   2.4700887  38.5876131  29.1554778  -2.3466014  44.4429317
  29.0989980  -1.8897462  43.6036950  29.7083121  -3.1075329  44.2652160
  20.3467131   7.6156519  49.5268914  20.2299515   8.5601951  49.4247605
  19.5259577   7.3130080  49.9154714  30.2343666   2.3406654  40.3725507
  31.0689270   1.9087853  40.1902982  30.0728009   2.1688668  41.3002402
  29.8889558  -1.1561232  41.7381846  29.8338362  -1.3216961  40.7970291
  29.2635613  -0.4485200  41.8944036  21.3721645   8.2684780  52.7424843
  22.2748892   8.3008391  53.0591338  21.1459015   7.3385231  52.7571179
  23.1275247   7.0215767  49.4034921  22.1770878   7.0217629  49.2899294
  23.4307733   6.2748502  48.8870956  38.8627941  12.8576305  50.4680684
  39.5006351  12.7383053  49.7644024  38.7448784  13.8057149  50.5268636
  35.6717647  12.8103733  50.4042209  35.3336159  12.6944798  49.5162743
  36.5407415  12.4094899  50.3843215  31.5304463  14.6639210  46.3939099
  30.9669328  14.5729147  45.6255387  31.4156858  13.8439114  46.8741592
  36.1537430  13.9638585  56.3628414  36.1426071  13.5691383  55.4908918
  36.3158069  13.2304658  56.9562186  29.0768895  16.1590401  49.2323320
  29.8690187  15.8181226  48.8169619  29.3165545  16.2685377  50.1525473
  32.8744691  16.7475697  55.3107598  32.5834557  17.6521328  55.1954264
  33.5101675  16.7892225  56.0251668  33.8000898  14.1252546  51.9008958
  34.3964470  13.9008568  51.1865921  33.8575870  13.3837291  52.5034406
  33.3725926  11.5791981  39.7359149  33.6251447  11.0573502  38.9742612
  32.4350485  11.4158126  39.8385832  38.4169209  10.5827759  47.5433892
  39.2032298  10.1647182  47.1924309  38.6807914  11.4873851  47.7115540
  43.8177636  10.5202992  48.4466870  44.5502808   9.9502209  48.6804700
  43.0616992  10.1324593  48.8873376  33.0922215  13.4820087  41.9383524
  32.9758473  12.8064990  42.6064608  33.2024475  12.9952461  41.1215677
  35.4353756  12.9430234  45.6430213  35.0711963  12.4160855  46.3543134
  36.2920872  12.5528703  45.4696698  41.3403057   4.2324567  52.9061479
  41.0086381   5.1019978  52.6822694  40.7448670   3.9160851  53.5855509
  35.0759243   7.9720134  40.6391561  35.2433645   8.8400370  41.0062032
  34.8856412   8.1347415  39.7152851  37.8334576  16.4337113  52.3057392
  37.5335299  17.3362151  52.1973199  37.4885636  16.1669296  53.1578545
  31.2847058  12.8850909  48.3394096  30.3597554  12.7527123  48.5471788
  31.5331471  13.6645129  48.8364039  41.2331720   8.9519653  49.9854829
  40.3248597   8.8835061  49.6913590  41.1819316   9.4291598  50.8136655
  35.0548464  10.4277791  41.6238228  34.9348089  10.8734842  42.4623708
  34.3601052  10.7763109  41.0651766  28.6455869  12.5284183  49.1737885
  28.7748250  12.7818662  50.0877297  27.9653320  13.1211891  48.8542540
  35.3072586  10.3709298  57.9289726  34.5305920  10.9303218  57.9192591
  35.9463149  10.8566081  58.4504596  43.0993366   7.1536091  51.7632703
  42.4567747   7.4468624  51.1172498  42.5948295   7.0389011  52.5685900
  40.7533530  10.8999264  42.4518562  41.6651386  11.1326651  42.2766260
  40.2443177  11.4836309  41.8893641  33.5618958  13.1794752  57.4907693
  34.3033642  13.7179796  57.2142517  32.8555944  13.8061040  57.6479245
  39.0374298  15.3223892  56.0879855  39.4457654  14.8806303  55.3434487
  38.3151559  14.7476520  56.3414048  35.3905368  10.2596499  53.4613412
  36.2366563  10.6835912  53.6048061  35.3304005   9.6030123  54.1551975
  39.3603112  15.8825083  49.8432144  38.7311975  16.0470797  49.1408212
  38.9728774  16.2966692  50.6143108  43.2392344  16.8179521  47.1976507
  42.5543382  17.1978422  46.6473541  43.3236194  17.4274847  47.9308455
  38.5404813   7.9200867  55.1194585  38.2965745   8.6742928  54.5828861
  38.8164744   8.2986215  55.9541832  40.4943276  14.4639480  53.7971851
  40.7060171  15.1071240  53.1206232  40.4473024  13.6301796  53.3293781
  38.0969505   7.0757300  50.7008423  37.2353984   7.3738554  50.9925161
  38.1231939   7.2927699  49.7689456  33.8499960  11.7422643  43.9171794
  34.5524004  12.1943687  44.3845720  33.5180589  11.1006462  44.5451687
  32.2980322  10.3334400  58.2923003  31.6678982  11.0150681  58.5258400
  32.1916410  10.2217481  57.3476142  27.5925294  10.0006196  49.2188928
  26.8024348  10.2563724  48.7429038  28.0836542  10.8154534  49.3240968
  41.6089104  17.3411435  51.9694208  42.4306548  16.9391622  51.6876890
  41.6051507  17.2379669  52.9210324  29.5440040  10.3650775  46.1772404
  28.7471203  10.4769469  46.6955900  29.3165632  10.7037427  45.3113295
  35.3745707  16.8895478  54.1254919  35.4390140  17.3515886  54.9613091
  34.6656631  16.2592843  54.2537229  25.8762997  10.2536686  51.6503918
  26.1271036  11.1383696  51.9161494  26.4122546  10.0741288  50.8779010
  49.6995097  13.6850184  48.3179180  48.9458805  13.1157582  48.1623184
  49.8342638  13.6512848  49.2649814  28.5423122  16.0739024  44.5661824
  29.0547643  16.8682274  44.7167389  29.1945835  15.3765314  44.4995426
  34.4929026   6.0513045  58.2468511  35.2338739   6.6520198  58.1672973
  34.7246948   5.3090683  57.6886554  29.6370364  11.2369412  56.5246741
  29.5223879  10.3354669  56.8253840  28.7814881  11.4833109  56.1731557
  38.8143439  19.4589952  56.1515643  38.7961915  20.2798833  55.6595912
  39.7363359  19.3344027  56.3765784  35.2716494  16.9734082  56.9939151
  35.8044830  16.2122370  56.7638459  34.7430575  16.6807734  57.7363305
  38.4386188   2.0794148  52.5232793  38.0950458   2.9695789  52.4471903
  38.8065151   1.8895805  51.6602378  26.5072039  14.4027678  45.3421395
  27.3447261  14.8124687  45.1255102  26.6850307  13.4627120  45.3121589
  38.4036471  12.0702759  41.0305228  37.8883095  12.8407363  41.2693615
  38.1313780  11.3967895  41.6538289  35.9883582   6.9152460  46.0890466
  35.1325179   6.5259310  45.9096105  36.4010534   6.9944420  45.2290252
  37.5182729   4.4498803  50.4882026  37.0147524   4.4128938  49.6749831
  37.8113336   5.3591546  50.5478683  33.7625615   4.5337533  49.4948208
  34.6278612   4.3380341  49.1354097  33.8303124   4.3047884  50.4217564
  38.1922774   9.9429851  42.8565009  37.8872910  10.2576000  43.7075152
  39.1453217  10.0211271  42.8992342  41.6162052  14.2969095  49.6225009
  40.9585727  14.9868356  49.7105138  42.4202451  14.6865527  49.9658996
  31.3687934   6.7639741  46.8664574  31.9431686   6.5414922  46.1337767
  31.9558916   6.8328435  47.6193176  40.4267511  12.6513467  47.6728951
  40.9399393  13.2843459  48.1750661  41.0768735  12.0514663  47.3072311
  31.6957521   8.7944202  40.8860460  30.8594833   9.1318888  41.2069734
  31.5562291   8.6593181  39.9487597  33.6710602   3.6380989  45.5939644
  33.0175014   3.3230007  44.9696259  33.6291076   3.0156730  46.3199467
  34.7821806  13.9200284  37.5092936  33.8748868  13.6889538  37.7084085
  35.2792838  13.1237904  37.6966917  36.9048342  10.1262923  49.9187291
  35.9870903  10.3477870  49.7608980  37.3208486  10.2009233  49.0598999
  37.6883390  11.5254339  45.0489972  38.4355209  12.0375736  44.7397094
  37.9574979  11.2038391  45.9094365  41.1929307  17.6319469  45.8008094
  40.7391634  16.7910379  45.8573284  40.5623274  18.2680867  46.1382874
  40.1362227   8.5611455  47.0308761  39.3984984   8.0488841  47.3619004
  40.3889000   8.1211837  46.2192038  40.2373854   1.3387707  47.6250530
  40.5432731   0.4785070  47.3376445  40.9626459   1.9305327  47.4249524
  26.5298210  11.7418393  46.0132128  26.3322610  11.1487754  45.2883195
  25.9744874  11.4370604  46.7308067  34.5094934  11.6341500  48.1326721
  34.5643544  10.6815336  48.0569198  33.6986136  11.7900939  48.6168020
  32.4487294  10.2518560  45.8917100  31.6355159  10.5512730  46.2982292
  32.9446288   9.8574248  46.6091582  38.0461505  10.7160384  54.7231994
  38.4010893  10.9431857  55.5826460  38.6933637  11.0478761  54.1009249
  43.7759242  13.8378820  45.4281323  43.6377141  14.0280416  44.5002512
  43.4195461  14.5998203  45.8849374  31.9401369   7.8236915  51.5078335
  32.5800748   7.6825674  50.8101299  31.1078899   7.5371429  51.1316937
  43.8028622  15.9055347  50.4392595  44.2365129  15.8130636  51.2875649
  44.5160203  15.8812848  49.8012611  29.0244436  11.2682427  43.6973080
  28.0942024  11.2066883  43.9143042  29.1201908  10.7458380  42.9009722
  28.9429985   7.7937240  46.2851322  29.2036802   8.7082573  46.1760482
  29.7647157   7.3261683  46.4347935  30.4154910   9.2074997  53.4550147
  31.0877964   8.9992360  52.8062795  29.5884697   9.0097083  53.0155379
  44.6644172  15.9479048  52.9725480  44.8580062  16.8524858  53.2184755
  44.5644790  15.4886467  53.8064065  36.3180482   5.8336938  55.4715807
  35.6708397   6.5326888  55.3780284  37.0881498   6.2673082  55.8392056
  39.7259280  16.0985790  58.5466361  39.5744787  15.8696342  57.6296444
  39.7163960  17.0556392  58.5597706  36.4944617  13.6717703  53.5312627
  37.4236677  13.8228863  53.3581594  36.0735647  13.7601724  52.6761274
  36.8438164  17.0749970  48.6900003  36.5087996  17.0350740  49.5857652
  36.3442109  16.4094686  48.2170413  30.8182408  12.4817600  54.2152584
  30.6802206  11.7497839  54.8164123  31.7287331  12.3926500  53.9336771
  33.4464708  12.1937560  53.7036263  34.1564327  11.5530752  53.6622882
  33.4034016  12.4450455  54.6262444  41.4351487  19.1304913  56.6242843
  41.3764033  18.4464133  55.9573426  41.8371005  19.8723903  56.1723469
  32.1593642   9.1802778  55.5231903  31.6230999   8.7293516  56.1753499
  31.5710351   9.3148686  54.7802367  31.5695901   8.6391429  38.0858366
  30.6925367   8.5180230  37.7220613  32.0453654   7.8477507  37.8337255
  41.4368894  17.0944497  54.8556822  40.5495673  16.7570419  54.9783221
  42.0067445  16.3627528  55.0925588  23.0898041  13.4268589  48.1799874
  23.7769081  13.1130319  47.5920889  22.9346170  14.3309953  47.9067125
  27.8932763   8.3158785  52.6084897  27.8090952   7.7084455  51.8735307
  27.0715470   8.8067804  52.6094394  38.0656477   6.8012349  47.9755092
  38.5625177   6.0482311  47.6556163  37.2943459   6.8376665  47.4098302
  45.9186235  12.5052714  49.6173384  45.9076111  13.3877430  49.2467317
  45.0503614  12.1524265  49.4227921  34.6491446   8.9429732  47.7026777
  34.2789234   8.3900772  48.3907683  35.1450539   8.3387865  47.1501777
  42.5358809  11.4001355  46.0843550  43.0019262  12.2329347  46.0103853
  42.9866310  10.9346337  46.7888808  40.5075472   3.7681942  50.1234451
  39.5938552   3.9986169  50.2916658  40.9368574   3.8520386  50.9748484
  40.2781931  11.9571834  52.6234345  39.6253381  12.2047742  51.9686798
  40.6562311  11.1435972  52.2896823  36.3269504  12.6991645  59.1100382
  35.6510141  12.5985775  59.7802758  37.1497138  12.5430859  59.5736380
  28.0748363  18.9363582  51.7312898  28.6601800  18.1907270  51.8640802
  27.8773201  19.2467539  52.6149561  22.6666017  11.5069182  50.4517341
  22.7050117  10.9732773  51.2454459  22.1606310  10.9804388  49.8328318
  30.0456780   6.3533723  53.9479883  30.1098106   7.2148553  53.5357281
  29.9823900   5.7407724  53.2152242  29.5209052   8.4256855  57.5952917
  30.1481091   8.0433932  58.2090442  28.6636971   8.2071057  57.9608610
  39.9203161  18.8319830  59.2006653  40.4643065  19.4449789  58.7061608
  39.3390006  19.3899409  59.7173666  26.2974595  10.2333284  43.5271272
  26.5928036   9.3243963  43.4738326  25.3962631  10.2121024  43.2052274
  29.8268842   8.3089281  49.5098821  29.1055428   8.9225249  49.3706294
  30.6162098   8.8447046  49.4315467  32.6295156   5.6443707  55.7839472
  33.1529557   5.8906004  56.5465782  32.4107489   6.4763742  55.3642610
  28.0262437   7.9147382  43.6510597  27.6975143   7.0344761  43.4685703
  28.3801807   7.8595051  44.5386987  31.1404260   8.2020352  44.0186075
  31.4800332   8.7306273  43.2964683  31.5876380   8.5400758  44.7944642
  33.8347701   6.5857402  53.4689143  33.4944521   5.7865215  53.8709823
  33.1286707   6.8859113  52.8965976  34.4864172   3.6706715  51.9216466
  35.3090242   3.1967193  51.7995356  34.7302236   4.4497199  52.4215152
  33.1272407   6.6994973  42.2179368  33.8480769   7.0776226  41.7143085
  32.5037711   7.4183850  42.3214346  37.2703530   7.4040122  43.1537700
  37.4867144   8.2864760  42.8526528  36.7897597   7.0126336  42.4243342
  32.0102751  10.3625835  49.7308445  31.8647332  10.6766139  50.6232726
  31.5327955  10.9810736  49.1779343  33.8699134   7.3528383  49.7789334
  33.8560703   6.4569477  49.4421632  34.5871562   7.3599047  50.4127620
  35.7225265   7.7865724  51.8242462  35.4643043   8.7082794  51.8226792
  35.1910305   7.3896158  52.5142926  26.4848413  12.9031180  52.6696106
  25.9401881  13.6790988  52.8016380  27.3627763  13.2501984  52.5115227
  33.2736030   6.2342764  45.0476904  33.3951941   5.3059410  45.2467792
  32.9838072   6.2481450  44.1355220  36.1427220   3.9197674  48.1843624
  36.1648917   3.9837007  47.2295604  36.5595279   3.0802183  48.3784130
  46.5210845  13.6552934  46.2222847  46.9641991  12.9060259  45.8241970
  45.6437355  13.6463070  45.8396579  27.2714435  12.0301076  55.5626263
  26.5296171  12.1783711  56.1490893  26.9507179  12.2909342  54.6993012
  27.7171049  19.9166505  47.5936657  28.5429069  19.6170277  47.2135301
  27.3665101  19.1474127  48.0426446  25.9179654  17.8352831  48.5525591
  25.0811562  17.4075006  48.3709592  25.8903299  18.0285275  49.4896382
  32.7577110   7.7474761  59.2566837  32.8065265   8.6236884  58.8744607
  33.2999624   7.2052154  58.6838480  43.2431955  18.2915884  58.5367974
  42.4527499  18.2740023  57.9972473  43.0065310  18.8304178  59.2917011
  43.3629830  15.1408351  55.8500703  43.4127835  14.9758358  56.7916225
  43.2543754  14.2735610  55.4598583  40.6533593  11.1239279  57.1660009
  41.5543455  10.9845744  56.8744007  40.7281567  11.2893734  58.1058187
  34.9876398   8.5006134  56.0113196  34.1179707   8.7939700  55.7395784
  35.2235878   9.0846579  56.7320459  44.8648027  17.5605292  56.0942724
  44.5732835  17.9235273  56.9306185  44.2520158  16.8472301  55.9156056
  46.0643709  15.1258172  48.6145294  46.8990601  15.5647976  48.7782855
  46.2002838  14.6496825  47.7953540  43.1135215  12.6837907  54.5622782
  43.5889337  12.8765553  53.7541633  42.1900781  12.7397093  54.3166166
  30.0018722  13.8462074  44.1453860  29.7564764  12.9424404  44.3434071
  30.1714636  13.8479225  43.2033338  37.6915432   4.7185750  53.5278616
  38.2097376   5.4546777  53.2025105  37.3370565   5.0249744  54.3625375
  29.2714369   9.5790432  41.6440022  28.5783614   9.6534787  40.9880058
  29.0266121   8.8150775  42.1661539  37.9428026   1.1386033  49.0479513
  38.2229780   0.4709222  49.6739939  38.7278633   1.3315129  48.5354176
  41.8136884   9.5603667  52.7951088  42.7654307   9.6601765  52.8163312
  41.6440335   8.7681936  53.3049172  39.8351264   6.6459250  52.9810489
  39.2401196   6.9264263  52.2856977  39.5500960   7.1353151  53.7527230
  44.2924962  12.7809787  51.9093387  44.2601282  11.8425787  52.0953071
  44.9025586  12.8593823  51.1759212  36.1308293  11.6505840  37.9520591
  37.0767398  11.5212048  38.0209009  35.7522538  10.9120502  38.4290020
  44.4419451   9.5720830  51.9551671  43.9258499   8.7879287  51.7681599
  45.3259399   9.2439547  52.1198190  42.1030178   3.3161846  47.9147483
  41.9054999   3.0076934  48.7990815  42.7129883   4.0423485  48.0445413
  50.1101512  13.8425793  51.0499424  50.8404900  13.5811082  51.6107127
  49.5008457  13.1054515  51.0901492  48.1916809  11.9833656  51.6473875
  47.4649973  11.8489621  51.0390367  47.7764096  12.2910485  52.4530593
  36.0146985  15.7023586  59.4121248  36.9349995  15.8802185  59.6061295
  35.9796569  14.7579631  59.2600948  34.3151210   9.5755816  37.8875477
  33.4082666   9.2788929  37.9638190  34.5927191   9.2785634  37.0209763
  25.2329150  10.8962179  48.3374523  24.9131935  10.0427488  48.0448897
  24.6862579  11.1110758  49.0932490  29.0109058  13.6124620  52.0544030
  29.2295068  14.5441728  52.0732063  29.4234832  13.2532595  52.8398833
  35.9313276   4.1192706  44.0419718  35.1214004   3.7739791  44.4174964
  36.6197693   3.8100249  44.6307329  37.8603824   3.1970753  45.6644015
  38.4134863   3.6166206  46.3234038  38.0973910   2.2706501  45.7066971
  33.8836923   9.1857826  61.4446778  33.7833650  10.1352183  61.3758870
  33.6658465   8.8576065  60.5722849  33.0849995   6.4342751  38.0287456
  33.9469159   6.7597650  38.2883273  33.2700339   5.6474247  37.5160522
  25.1017410  14.5165091  50.3067645  24.4080882  14.1019044  49.7937599
  25.8490401  14.5585627  49.7101063  41.2382631   5.3071278  45.1722679
  40.6581300   5.9656082  44.7900731  40.9718564   4.4848622  44.7610096
  39.6886198   4.7076335  47.3743999  40.1885976   4.8192870  46.5658318
  40.3321806   4.4037388  48.0144808  33.7468193  12.6154965  60.2611840
  33.2635275  13.4155325  60.4675729  33.8329132  12.6262910  59.3079284
  27.0154153  14.4483345  48.1833659  26.9924841  14.5471032  47.2315543
  27.3254790  15.2948495  48.5050826  29.6741531  16.5059500  52.2980274
  30.6284784  16.4743442  52.2310205  29.4754054  16.0450123  53.1130500
  30.2640913  15.0760616  54.8651072  31.0833802  15.5704694  54.8885909
  30.5377721  14.1592584  54.8368639  40.0207509   7.4671368  44.2279027
  39.1333364   7.7521019  44.0099222  40.4361498   7.3065131  43.3806304
  43.3722045   7.4917889  47.9433366  44.1482435   7.9814341  48.2157983
  42.6470180   7.9175943  48.4005236  45.8094604   8.2045508  49.0007307
  46.4039095   7.9641244  48.2900615  45.8821188   7.4852639  49.6280843
  43.8053339   8.7715636  45.2679437  43.5490273   8.3712272  46.0987644
  43.1806207   9.4859430  45.1429576  48.1165677  11.5111709  47.7750728
  47.5565235  11.5804898  48.5482290  47.5109180  11.3352694  47.0550224
  25.5175827   9.4098750  55.5643269  26.1634691   8.8997704  56.0530494
  25.3092978  10.1467431  56.1386694  38.0429219  16.4779597  61.0635409
  38.9120379  16.6520249  60.7022044  37.5635971  17.2974014  60.9411139
  34.0379438   3.6738794  41.3167165  34.0258108   4.6180634  41.4735436
  34.9302860   3.4908940  41.0226626  37.8531557   0.2681571  45.5713102
  37.0863953  -0.2859942  45.7169784  38.2642262   0.3403440  46.4327253
  46.9931184  29.2930503  56.3628414  46.9819825  28.8983301  55.4908918
  47.1551824  28.5596576  56.9562186  43.7138446  32.0767615  55.3107598
  43.4228312  32.9813246  55.1954264  44.3495430  32.1184142  56.0251668
  46.1466340  25.7001216  57.9289726  45.3699674  26.2595136  57.9192591
  46.7856903  26.1857999  58.4504596  53.9387121  22.4828009  51.7632703
  53.2961501  22.7760542  51.1172498  53.4342049  22.3680929  52.5685900
  44.4012713  28.5086669  57.4907693  45.1427397  29.0471713  57.2142517
  43.6949698  29.1352958  57.6479245  49.8768052  30.6515810  56.0879855
  50.2851408  30.2098220  55.3434487  49.1545314  30.0768437  56.3414048
  49.3798568  23.2492785  55.1194585  49.1359499  24.0034845  54.5828861
  49.6558498  23.6278133  55.9541832  51.3337030  29.7931397  53.7971851
  51.5453926  30.4363157  53.1206232  51.2866779  28.9593714  53.3293781
  43.1374076  25.6626318  58.2923003  42.5072737  26.3442598  58.5258400
  43.0310164  25.5509399  57.3476142  52.4482858  32.6703353  51.9694208
  53.2700302  32.2683540  51.6876890  52.4445261  32.5671587  52.9210324
  46.2139462  32.2187396  54.1254919  46.2783894  32.6807803  54.9613091
  45.5050386  31.5884761  54.2537229  60.5388851  29.0142101  48.3179180
  59.7852560  28.4449499  48.1623184  60.6736393  28.9804766  49.2649814
  42.4154819  19.9647083  60.6548254  42.0221765  19.4113282  61.3295899
  43.2320959  20.2757662  61.0454772  45.3322780  21.3804962  58.2468511
  46.0732493  21.9812116  58.1672973  45.5640703  20.6382600  57.6886554
  47.5555956  34.5079070  58.1234241  47.1119810  33.7215449  57.8055146
  48.2173169  34.6958221  57.4578132  49.6537194  34.7881870  56.1515643
  49.6355669  35.6090751  55.6595912  50.5757114  34.6635945  56.3765784
  46.1110248  32.3025999  56.9939151  46.6438585  31.5414288  56.7638459
  45.5824329  32.0099651  57.7363305  54.6422377  31.2347265  50.4392595
  55.0758883  31.1422554  51.2875649  55.3553957  31.2104765  49.8012611
  48.3750271  34.8349359  51.9725695  48.4287294  35.4040295  52.7403411
  47.5065053  35.0051244  51.6079732  55.5037926  31.2770965  52.9725480
  55.6973816  32.1816776  53.2184755  55.4038544  30.8178384  53.8064065
  47.1574237  21.1628856  55.4715807  46.5102152  21.8618806  55.3780284
  47.9275252  21.5965000  55.8392056  50.5653035  31.4277708  58.5466361
  50.4138541  31.1988260  57.6296444  50.5557714  32.3848310  58.5597706
  52.2745241  34.4596831  56.6242843  52.2157788  33.7756051  55.9573426
  52.6764760  35.2015821  56.1723469  52.2762649  32.4236415  54.8556822
  51.3889427  32.0862336  54.9783221  52.8461200  31.6919446  55.0925588
  56.7579989  27.8344632  49.6173384  56.7469865  28.7169347  49.2467317
  55.8897369  27.4816183  49.4227921  48.2662486  36.9824701  53.9776224
  48.9790458  37.6172166  53.9052126  47.7752514  37.0788567  53.1616226
  47.1663258  28.0283563  59.1100382  46.4903895  27.9277692  59.7802758
  47.9890892  27.8722777  59.5736380  45.9086041  39.3350490  53.3457998
  46.4604349  39.4982112  54.1107084  46.2492234  39.9254928  52.6738023
  50.7596915  34.1611748  59.2006653  51.3036819  34.7741706  58.7061608
  50.1783760  34.7191326  59.7173666  43.4688910  20.9735625  55.7839472
  43.9923312  21.2197922  56.5465782  43.2501243  21.8055660  55.3642610
  46.0551852  36.9008972  55.3606653  46.3638979  36.6558119  56.2329352
  46.8527334  37.1055611  54.8725523  43.5970864  23.0766679  59.2566837
  43.6459019  23.9528802  58.8744607  44.1393378  22.5344072  58.6838480
  54.0825710  33.6207802  58.5367974  53.2921253  33.6031941  57.9972473
  53.8459064  34.1596096  59.2917011  54.2023585  30.4700268  55.8500703
  54.2521590  30.3050276  56.7916225  54.0937508  29.6027527  55.4598583
  51.4927347  26.4531196  57.1660009  52.3937210  26.3137661  56.8744007
  51.5675322  26.6185651  58.1058187  45.8270152  23.8298051  56.0113196
  44.9573462  24.1231617  55.7395784  46.0629633  24.4138496  56.7320459
  55.7041782  32.8897210  56.0942724  55.4126590  33.2527190  56.9306185
  55.0913913  32.1764218  55.9156056  53.9528970  28.0129825  54.5622782
  54.4283091  28.2057471  53.7541633  53.0294535  28.0689010  54.3166166
  52.6530639  24.8895585  52.7951088  53.6048062  24.9893682  52.8163312
  52.4834089  24.0973853  53.3049172  55.1318717  28.1101704  51.9093387
  55.0995037  27.1717705  52.0953071  55.7419340  28.1885741  51.1759212
  55.2813205  24.9012748  51.9551671  54.7652254  24.1171204  51.7681599
  56.1653154  24.5731464  52.1198190  60.9495266  29.1717711  51.0499424
  61.6798655  28.9102999  51.6107127  60.3402212  28.4346433  51.0901492
  59.0310564  27.3125574  51.6473875  58.3043727  27.1781539  51.0390367
  58.6157850  27.6202402  52.4530593  46.8540740  31.0315503  59.4121248
  47.7743749  31.2094102  59.6061295  46.8190323  30.0871549  59.2600948
  44.7230678  24.5149744  61.4446778  44.6227405  25.4644101  61.3758870
  44.5052220  24.1867983  60.5722849  44.5861948  27.9446883  60.2611840
  44.1029030  28.7447243  60.4675729  44.6722887  27.9554828  59.3079284
  56.6488358  23.5337426  49.0007307  57.2432849  23.2933162  48.2900615
  56.7214942  22.8144557  49.6280843  58.9559431  26.8403627  47.7750728
  58.3958989  26.9096816  48.5482290  58.3502935  26.6644611  47.0550224
  48.8822974  31.8071515  61.0635409  49.7514134  31.9812167  60.7022044
  48.4029725  32.6265932  60.9411139  40.6967073  21.8858284  59.6618283
  41.5598534  21.5295089  59.8721607  40.1232483  21.5472179  60.3493687
  60.5415450  43.5160141  50.4680684  61.1793860  43.3966888  49.7644024
  60.4236293  44.4640985  50.5268636  57.3505156  43.4687569  50.4042209
  57.0123667  43.3528634  49.5162743  58.2194924  43.0678734  50.3843215
  57.8324939  44.6222421  56.3628414  57.8213580  44.2275219  55.4908918
  57.9945578  43.8888493  56.9562186  58.7891530  48.9894013  41.7053564
  58.1379510  49.5748093  41.3187578  59.5835893  49.5200208  41.7648602
  54.5532200  47.4059532  55.3107598  54.2622066  48.3105163  55.1954264
  55.1889184  47.4476060  56.0251668  60.0956718  41.2411595  47.5433892
  60.8819807  40.8231018  47.1924309  60.3595423  42.1457687  47.7115540
  60.2666796  46.6784445  42.2422549  59.6312629  46.7519071  42.9543453
  59.9364202  47.2678044  41.5641628  65.4965145  41.1786828  48.4466870
  66.2290317  40.6086045  48.6804700  64.7404501  40.7908428  48.8873376
  57.1141265  43.6014069  45.6430213  56.7499472  43.0744690  46.3543134
  57.9708381  43.2112538  45.4696698  63.0190566  34.8908402  52.9061479
  62.6873890  35.7603813  52.6822694  62.4236179  34.5744686  53.5855509
  59.5122085  47.0920948  52.3057392  59.2122808  47.9945987  52.1973199
  59.1673145  46.8253131  53.1578545  62.9119229  39.6103488  49.9854829
  62.0036106  39.5418896  49.6913590  62.8606825  40.0875433  50.8136655
  54.4942865  53.8565268  45.2728359  54.4166895  54.8073093  45.3516840
  53.8904509  53.5111141  45.9303286  56.9860095  41.0293134  57.9289726
  56.2093429  41.5887054  57.9192591  57.6250658  41.5149917  58.4504596
  64.7780875  37.8119926  51.7632703  64.1355256  38.1052460  51.1172498
  64.2735804  37.6972847  52.5685900  62.4321039  41.5583100  42.4518562
  63.3438895  41.7910486  42.2766260  61.9230686  42.1420144  41.8893641
  55.2406467  43.8378587  57.4907693  55.9821151  44.3763631  57.2142517
  54.5343453  44.4644876  57.6479245  60.7161807  45.9807727  56.0879855
  61.1245163  45.5390138  55.3434487  59.9939068  45.4060355  56.3414048
  57.0692877  40.9180334  53.4613412  57.9154072  41.3419748  53.6048061
  57.0091514  40.2613959  54.1551975  61.0390621  46.5408918  49.8432144
  60.4099484  46.7054632  49.1408212  60.6516283  46.9550528  50.6143108
  64.9179853  47.4763356  47.1976507  64.2330891  47.8562257  46.6473541
  65.0023703  48.0858683  47.9308455  60.2192322  38.5784703  55.1194585
  59.9753254  39.3326763  54.5828861  60.4952253  38.9570050  55.9541832
  62.1730785  45.1223315  53.7971851  62.3847680  45.7655075  53.1206232
  62.1260533  44.2885632  53.3293781  59.7757014  37.7341136  50.7008423
  58.9141493  38.0322389  50.9925161  59.8019448  37.9511535  49.7689456
  56.5918583  46.2783326  47.1082229  57.0556929  46.5571029  46.3186851
  56.3275381  45.3766771  46.9255319  53.9767831  40.9918235  58.2923003
  53.3466491  41.6734516  58.5258400  53.8703919  40.8801317  57.3476142
  63.2876613  47.9995270  51.9694208  64.1094057  47.5975458  51.6876890
  63.2839016  47.8963505  52.9210324  57.0533216  47.5479314  54.1254919
  57.1177649  48.0099721  54.9613091  56.3444140  46.9176679  54.2537229
  47.5550506  40.9120522  51.6503918  47.8058545  41.7967532  51.9161494
  48.0910055  40.7325123  50.8779010  56.7681234  49.2147421  43.9933899
  56.6326909  50.0598957  44.4218747  57.3091046  49.4166699  43.2299833
  53.2548574  35.2939001  60.6548254  52.8615519  34.7405200  61.3295899
  54.0714714  35.6049580  61.0454772  52.0305516  49.8488616  46.6484577
  52.2072144  50.7706580  46.4605561  52.8262350  49.5347035  47.0778957
  56.1716535  36.7096880  58.2468511  56.9126248  37.3104033  58.1672973
  56.4034457  35.9674518  57.6886554  51.3157873  41.8953247  56.5246741
  51.2011388  40.9938505  56.8253840  50.4602390  42.1416944  56.1731557
  58.3949710  49.8370988  58.1234241  57.9513564  49.0507366  57.8055146
  59.0566924  50.0250138  57.4578132  53.1536831  51.3666789  52.6494920
  53.7044257  51.2383853  51.8771914  52.3148307  51.6661678  52.2989813
  60.4930948  50.1173788  56.1515643  60.4749424  50.9382669  55.6595912
  61.4150868  49.9927863  56.3765784  56.9504003  47.6317917  56.9939151
  57.4832339  46.8706205  56.7638459  56.4218084  47.3391569  57.7363305
  60.1173697  32.7377983  52.5232793  59.7737967  33.6279625  52.4471903
  60.4852660  32.5479641  51.6602378  60.0823980  42.7286594  41.0305228
  59.5670604  43.4991199  41.2693615  59.8101289  42.0551730  41.6538289
  59.1970238  35.1082638  50.4882026  58.6935033  35.0712773  49.6749831
  59.4900845  36.0175381  50.5478683  65.0558254  45.4818949  42.9658401
  64.2787697  45.1430108  42.5213563  65.7349735  45.4871572  42.2913366
  59.8710283  40.6013686  42.8565009  59.5660419  40.9159835  43.7075152
  60.8240725  40.6795106  42.8992342  58.3156715  46.7603910  44.5057963
  57.7878077  46.0256669  44.1931200  57.8144218  47.5378586  44.2597931
  63.2949561  44.9552930  49.6225009  62.6373236  45.6452191  49.7105138
  64.0989960  45.3449362  49.9658996  62.1055020  43.3097303  47.6728951
  62.6186902  43.9427295  48.1750661  62.7556244  42.7098498  47.3072311
  56.4609315  44.5784120  37.5092936  55.5536377  44.3473373  37.7084085
  56.9580347  43.7821739  37.6966917  59.3677394  53.2881627  40.4289622
  58.6939093  53.5913324  41.0374580  59.7543216  54.0910707  40.0795079
  58.5835851  40.7846758  49.9187291  57.6658412  41.0061705  49.7608980
  58.9995995  40.8593069  49.0598999  59.3670899  42.1838174  45.0489972
  60.1142718  42.6959571  44.7397094  59.6362488  41.8622227  45.9094365
  57.6397549  44.6796715  42.0316926  56.7308768  44.3955748  42.1289396
  57.6692633  45.0995793  41.1720233  62.8716816  48.2903304  45.8008094
  62.4179143  47.4494214  45.8573284  62.2410783  48.9264703  46.1382874
  61.8149736  39.2195290  47.0308761  61.0772493  38.7072676  47.3619004
  62.0676509  38.7795672  46.2192038  61.3149755  50.1279801  46.7357912
  61.6072730  50.6884858  46.0170277  61.8248376  50.4208362  47.4911071
  61.9161363  31.9971542  47.6250530  62.2220240  31.1368906  47.3376445
  62.6413968  32.5889162  47.4249524  57.3373637  46.2205458  39.3705005
  56.8993067  45.5041317  38.9110642  58.0784077  46.4481573  38.8090096
  56.2783381  50.9060152  47.8251365  56.2359559  51.1320998  46.8959897
  57.1946080  50.6723527  47.9737166  59.7249014  41.3744220  54.7231994
  60.0798402  41.6015693  55.5826460  60.3721146  41.7062596  54.1009249
  65.4546751  44.4962655  45.4281323  65.3164650  44.6864251  44.5002512
  65.0982970  45.2582038  45.8849374  65.4816131  46.5639182  50.4392595
  65.9152638  46.4714472  51.2875649  66.1947712  46.5396683  49.8012611
  54.3949181  47.7823181  47.6213328  55.1889780  47.2873501  47.4195903
  53.6840874  47.2541044  47.2581033  59.2144026  50.1641277  51.9725695
  59.2681048  50.7332213  52.7403411  58.3458807  50.3343162  51.6079732
  66.3431681  46.6062883  52.9725480  66.5367571  47.5108694  53.2184755
  66.2432299  46.1470302  53.8064065  57.9967991  36.4920774  55.4715807
  57.3495906  37.1910723  55.3780284  58.7669007  36.9256918  55.8392056
  61.4046789  46.7569626  58.5466361  61.2532296  46.5280178  57.6296444
  61.3951469  47.7140227  58.5597706  58.1732126  44.3301539  53.5312627
  59.1024186  44.4812698  53.3581594  57.7523156  44.4185559  52.6761274
  56.9720457  48.3552203  51.3011165  56.8331543  47.9870987  52.1737103
  56.1835054  48.8699842  51.1295123  57.5668609  53.4561299  42.6436701
  57.7420365  52.9849343  43.4582324  56.8801397  54.0827066  42.8717962
  58.5225673  47.7333806  48.6900003  58.1875505  47.6934576  49.5857652
  58.0229618  47.0678522  48.2170413  52.4969917  43.1401436  54.2152584
  52.3589714  42.4081675  54.8164123  53.4074840  43.0510336  53.9336771
  61.4584864  45.0789840  38.9637062  60.8414035  44.3536668  38.8670115
  60.9901353  45.8399200  38.6204136  55.1252217  42.8521395  53.7036263
  55.8351836  42.2114587  53.6622882  55.0821525  43.1034290  54.6262444
  63.1138996  49.7888748  56.6242843  63.0551542  49.1047969  55.9573426
  63.5158514  50.5307738  56.1723469  53.8381151  39.8386613  55.5231903
  53.3018508  39.3877351  56.1753499  53.2497860  39.9732522  54.7802367
  52.1329695  56.6050662  49.4176561  52.3726293  57.2369186  50.0955580
  51.2898891  56.2538702  49.7041921  63.1156403  47.7528332  54.8556822
  62.2283182  47.4154254  54.9783221  63.6854954  47.0211364  55.0925588
  56.6457557  52.4129785  51.8218065  56.5727728  53.2184756  52.3337370
  56.2034950  52.6121750  50.9966087  56.4347336  51.6501555  45.3320887
  55.6514858  52.1923235  45.4259111  57.1340081  52.1675534  45.7315128
  59.7443986  37.4596184  47.9755092  60.2412686  36.7066146  47.6556163
  58.9730968  37.4960501  47.4098302  67.5973744  43.1636550  49.6173384
  67.5863620  44.0461265  49.2467317  66.7291123  42.8108101  49.4227921
  59.1056240  52.3116619  53.9776224  59.8184212  52.9464084  53.9052126
  58.6146269  52.4080485  53.1616226  60.8273767  46.2167871  45.5493516
  59.8930046  46.3369334  45.3798220  61.0050435  45.3140338  45.2853526
  56.3278955  39.6013567  47.7026777  55.9576743  39.0484608  48.3907683
  56.8238048  38.9971701  47.1501777  64.2146318  42.0585191  46.0843550
  64.6806771  42.8913182  46.0103853  64.6653819  41.5930172  46.7888808
  54.1568154  50.0611062  54.7981795  54.8577613  50.6947545  54.9511189
  53.6863269  50.4025794  54.0377434  62.2822549  48.4029012  43.0829702
  62.5582393  48.2885607  43.9923576  61.4127048  48.0046497  43.0441875
  62.1862981  34.4265778  50.1234451  61.2726061  34.6570004  50.2916658
  62.6156083  34.5104222  50.9748484  61.9569440  42.6155670  52.6234345
  61.3040890  42.8631577  51.9686798  62.3349819  41.8019808  52.2896823
  58.9176613  52.6515363  46.7262516  59.0999008  51.8337019  47.1890268
  59.7409599  52.8683055  46.2887406  59.2518779  51.5783548  43.9877564
  59.7806545  51.0676003  43.3747726  59.5146999  51.2626078  44.8523097
  58.0057013  43.3575481  59.1100382  57.3297650  43.2569610  59.7802758
  58.8284646  43.2014694  59.5736380  49.7535872  49.5947417  51.7312898
  50.3389308  48.8491105  51.8640802  49.5560710  49.9051374  52.6149561
  52.6074527  52.6298665  46.7475340  51.9384902  53.1144792  46.2639380
  52.4687397  52.8767885  47.6618719  44.3453526  42.1653017  50.4517341
  44.3837626  41.6316608  51.2454459  43.8393819  41.6388223  49.8328318
  56.7479795  54.6642408  53.3457998  57.2998104  54.8274030  54.1107084
  57.0885989  55.2546846  52.6738023  51.1996561  39.0840690  57.5952917
  51.8268600  38.7017768  58.2090442  50.3424480  38.8654892  57.9608610
  61.5990670  49.4903666  59.2006653  62.1430574  50.1033624  58.7061608
  61.0177515  50.0483244  59.7173666  59.8848183  52.6124384  50.3321681
  59.7599322  51.8114123  49.8232626  60.5427274  53.1070577  49.8435650
  61.9483091  50.4133404  51.9601231  61.0013427  50.2938755  51.8879557
  62.2965864  49.5255902  52.0427492  54.3082665  36.3027543  55.7839472
  54.8317066  36.5489839  56.5465782  54.0894998  37.1347577  55.3642610
  58.9529524  50.2086120  48.1605583  58.8054487  49.2802827  48.3413153
  59.7783018  50.2306211  47.6762658  62.5563646  51.0314679  49.2470456
  63.4810194  50.8257540  49.1094907  62.3878950  50.7831080  50.1559797
  55.5135210  37.2441238  53.4689143  55.1732030  36.4449051  53.8709823
  54.8074216  37.5442949  52.8965976  56.1651681  34.3290550  51.9216466
  56.9877751  33.8551028  51.7995356  56.4089745  35.1081034  52.4215152
  55.5486643  38.0112219  49.7789334  55.5348212  37.1153312  49.4421632
  56.2659071  38.0182883  50.4127620  57.4012774  38.4449559  51.8242462
  57.1430552  39.3666630  51.8226792  56.8697814  38.0479994  52.5142926
  62.3458963  51.5500346  44.6032547  62.5195840  50.9846769  43.8506399
  62.8387854  52.3501241  44.4212037  48.1635922  43.5615015  52.6696106
  47.6189390  44.3374823  52.8016380  49.0415272  43.9085820  52.5115227
  68.1998354  44.3136769  46.2222847  68.6429500  43.5644094  45.8241970
  67.3224864  44.3046905  45.8396579  63.3334135  50.8667111  41.7029445
  64.0285040  51.4873803  41.9216760  63.6757285  50.0162462  41.9781823
  48.9501944  42.6884911  55.5626263  48.2083680  42.8367547  56.1490893
  48.6294688  42.9493177  54.6993012  65.2325558  48.3166816  43.2316776
  65.7576882  48.6554089  42.5066096  65.1447911  47.3813831  43.0479911
  56.8945607  52.2300890  55.3606653  57.2032733  51.9850036  56.2329352
  57.6921089  52.4347528  54.8725523  56.9166219  54.3838799  47.5912029
  56.4771209  53.8915178  48.2844886  57.6674336  53.8411767  47.3504104
  49.3958558  50.5750340  47.5936657  50.2216578  50.2754112  47.2135301
  49.0452610  49.8057963  48.0426446  54.3640091  49.9276808  49.6634331
  53.7420100  49.2647513  49.3636559  55.0344958  49.9537940  48.9807979
  47.5967163  48.4936667  48.5525591  46.7599071  48.0658841  48.3709592
  47.5690808  48.6869110  49.4896382  54.4364619  38.4058596  59.2566837
  54.4852774  39.2820719  58.8744607  54.9787133  37.8635990  58.6838480
  64.9219464  48.9499720  58.5367974  64.1315008  48.9323859  57.9972473
  64.6852819  49.4888013  59.2917011  65.0417339  45.7992186  55.8500703
  65.0915344  45.6342194  56.7916225  64.9331263  44.9319445  55.4598583
  53.9253598  48.4780732  43.1392791  54.0741718  49.1616196  42.4859464
  54.7320041  48.4585822  43.6542247  62.3321102  41.7823114  57.1660009
  63.2330964  41.6429579  56.8744007  62.4069076  41.9477569  58.1058187
  56.6663907  39.1589969  56.0113196  55.7967216  39.4523535  55.7395784
  56.9023387  39.7430414  56.7320459  66.5435536  48.2189128  56.0942724
  66.2520344  48.5819108  56.9306185  65.9307667  47.5056136  55.9156056
  67.7431218  45.7842007  48.6145294  68.5778110  46.2231811  48.7782855
  67.8790347  45.3080661  47.7953540  64.7922724  43.3421742  54.5622782
  65.2676846  43.5349389  53.7541633  63.8688290  43.3980928  54.3166166
  59.3702941  35.3769586  53.5278616  59.8884885  36.1130613  53.2025105
  59.0158074  35.6833579  54.3625375  59.6215535  31.7969868  49.0479513
  59.9017289  31.1293057  49.6739939  60.4066142  31.9898964  48.5354176
  57.4249003  50.9728862  40.6104539  56.8522971  51.5919049  40.1575011
  57.9981797  51.5228224  41.1444461  63.4924393  40.2187502  52.7951088
  64.4441816  40.3185600  52.8163312  63.3227844  39.4265771  53.3049172
  61.5138773  37.3043086  52.9810489  60.9188705  37.5848098  52.2856977
  61.2288469  37.7936986  53.7527230  60.6446263  51.2566012  41.7413121
  61.5776936  51.1911574  41.9445997  60.5569476  52.0922279  41.2827654
  63.2734280  50.5731883  38.7017069  63.1947911  50.2391746  39.5952827
  64.0943947  51.0653651  38.7008541  65.9712471  43.4393622  51.9093387
  65.9388791  42.5009623  52.0953071  66.5813095  43.5177659  51.1759212
  57.8095802  42.3089675  37.9520591  58.7554907  42.1795883  38.0209009
  57.4310047  41.5704337  38.4290020  66.1206960  40.2304665  51.9551671
  65.6046008  39.4463122  51.7681599  67.0046908  39.9023382  52.1198190
  63.7817686  33.9745681  47.9147483  63.5842508  33.6660769  48.7990815
  64.3917392  34.7007320  48.0445413  69.8704318  42.6417491  51.6473875
  69.1437482  42.5073456  51.0390367  69.4551605  42.9494320  52.4530593
  57.6934494  46.3607421  59.4121248  58.6137504  46.5386020  59.6061295
  57.6584078  45.4163466  59.2600948  55.5624432  39.8441662  61.4446778
  55.4621159  40.7936018  61.3758870  55.3445974  39.5159900  60.5722849
  46.7804919  45.1748926  50.3067645  46.0868391  44.7602879  49.7937599
  47.5277910  45.2169463  49.7101063  62.9170140  35.9655113  45.1722679
  62.3368809  36.6239917  44.7900731  62.6506073  35.1432458  44.7610096
  61.3673707  35.3660171  47.3743999  61.8673485  35.4776705  46.5658318
  62.0109314  35.0621224  48.0144808  55.4255702  43.2738800  60.2611840
  54.9422784  44.0739160  60.4675729  55.5116641  43.2846745  59.3079284
  51.3529040  47.1643335  52.2980274  52.3072293  47.1327277  52.2310205
  51.1541563  46.7033959  53.1130500  51.9428422  45.7344451  54.8651072
  52.7621311  46.2288530  54.8885909  52.2165230  44.8176419  54.8368639
  61.6995018  38.1255203  44.2279027  60.8120873  38.4104854  44.0099222
  62.1149007  37.9648967  43.3806304  65.0509554  38.1501724  47.9433366
  65.8269944  38.6398177  48.2157983  64.3257689  38.5759779  48.4005236
  67.4882113  38.8629344  49.0007307  68.0826604  38.6225080  48.2900615
  67.5608697  38.1436474  49.6280843  49.7079269  52.7062955  49.3150472
  49.5733737  51.9463355  48.7488470  49.2911331  53.4303854  48.8479261
  60.8438232  47.8899878  38.3227047  61.5474082  48.0949881  38.9384703
  60.1200880  48.4576640  38.5876131  61.6736042  43.6409739  44.4429317
  61.6171243  44.0978291  43.6036950  62.2264384  42.8800424  44.2652160
  65.4840848  39.4299471  45.2679437  65.2277782  39.0296107  46.0987644
  64.8593716  40.1443265  45.1429576  69.7953186  42.1695544  47.7750728
  69.2352744  42.2388734  48.5482290  69.1896689  41.9936529  47.0550224
  52.8648395  53.6032272  49.5268914  52.7480779  54.5477704  49.4247605
  52.0440841  53.3005833  49.9154714  62.7524929  48.3282407  40.3725507
  63.5870533  47.8963606  40.1902982  62.5909272  48.1564421  41.3002402
  62.4070821  44.8314521  41.7381846  62.3519625  44.6658792  40.7970291
  61.7816877  45.5390554  41.8944036  47.1963336  40.0682585  55.5643269
  47.8422200  39.5581539  56.0530494  46.9880487  40.8051267  56.1386694
  59.7216728  47.1363432  61.0635409  60.5907888  47.3104085  60.7022044
  59.2423480  47.9557849  60.9411139  53.8902909  54.2560533  52.7424843
  54.7930155  54.2884144  53.0591338  53.6640279  53.3260984  52.7571179
  55.6456511  53.0091520  49.4034921  54.6952142  53.0093382  49.2899294
  55.9488997  52.2624255  48.8870956  51.5360827  37.2150202  59.6618283
  52.3992289  36.8587007  59.8721607  50.9626238  36.8764097  60.3493687
  68.1898910  58.7979487  50.4042209  67.8517422  58.6820551  49.5162743
  69.0588679  58.3970652  50.3843215  64.0485726  60.6514963  46.3939099
  63.4850591  60.5604900  45.6255387  63.9338121  59.8314867  46.8741592
  61.5950158  62.1466155  49.2323320  62.3871450  61.8056979  48.8169619
  61.8346808  62.2561130  50.1525473  63.5540912  61.4075068  42.1040699
  64.3271788  60.8604055  41.9653575  63.9066311  62.2719317  42.3155160
  66.3182161  60.1128299  51.9008958  66.9145734  59.8884321  51.1865921
  66.3757133  59.3713044  52.5034406  65.8907190  57.5667734  39.7359149
  66.1432711  57.0449255  38.9742612  64.9531749  57.4033879  39.8385832
  65.6103479  59.4695840  41.9383524  65.4939737  58.7940743  42.6064608
  65.7205738  58.9828214  41.1215677  67.9535020  58.9305987  45.6430213
  67.5893227  58.4036608  46.3543134  68.8102135  58.5404456  45.4696698
  67.5940506  53.9595887  40.6391561  67.7614909  54.8276123  41.0062032
  67.4037676  54.1223168  39.7152851  63.8028321  58.8726662  48.3394096
  62.8778818  58.7402877  48.5471788  64.0512734  59.6520882  48.8364039
  67.5729727  56.4153544  41.6238228  67.4529353  56.8610595  42.4623708
  66.8782316  56.7638862  41.0651766  61.1637132  58.5159936  49.1737885
  61.2929513  58.7694415  50.0877297  60.4834584  59.1087644  48.8542540
  67.9086631  56.2472252  53.4613412  68.7547826  56.6711665  53.6048061
  67.8485269  55.5905876  54.1551975  70.6150768  53.0633053  50.7008423
  69.7535247  53.3614307  50.9925161  70.6413203  53.2803452  49.7689456
  67.4312338  61.6075244  47.1082229  67.8950683  61.8862947  46.3186851
  67.1669136  60.7058688  46.9255319  64.3236419  61.1546725  50.0461992
  64.8937776  61.5833994  49.4079477  64.9144531  60.8729310  50.7446178
  66.3681224  57.7298396  43.9171794  67.0705267  58.1819440  44.3845720
  66.0361852  57.0882215  44.5451687  60.1106558  55.9881949  49.2188928
  59.3205612  56.2439477  48.7429038  60.6017805  56.8030287  49.3240968
  62.0621303  56.3526528  46.1772404  61.2652466  56.4645222  46.6955900
  61.8346895  56.6913180  45.3113295  58.3944261  56.2412439  51.6503918
  58.6452299  57.1259449  51.9161494  58.9303809  56.0617041  50.8779010
  61.0604386  62.0614777  44.5661824  61.5728906  62.8558027  44.7167389
  61.7127099  61.3641067  44.4995426  62.8699270  65.1780533  46.6484577
  63.0465899  66.0998498  46.4605561  63.6656104  64.8638952  47.0778957
  70.9567452  48.0669901  52.5232793  70.6131721  48.9571542  52.4471903
  71.3246415  47.8771558  51.6602378  59.0253303  60.3903431  45.3421395
  59.8628525  60.8000440  45.1255102  59.2031570  59.4502873  45.3121589
  70.9217735  58.0578512  41.0305228  70.4064358  58.8283116  41.2693615
  70.6495043  57.3843648  41.6538289  68.5064846  52.9028213  46.0890466
  67.6506442  52.5135063  45.9096105  68.9191797  52.9820173  45.2290252
  70.0363992  50.4374556  50.4882026  69.5328788  50.4004691  49.6749831
  70.3294599  51.3467299  50.5478683  66.2806878  50.5213286  49.4948208
  67.1459875  50.3256094  49.1354097  66.3484387  50.2923637  50.4217564
  69.1550470  62.0895827  44.5057963  68.6271831  61.3548587  44.1931200
  68.6537972  62.8670504  44.2597931  63.8869197  52.7515494  46.8664574
  64.4612949  52.5290675  46.1337767  64.4740180  52.8204188  47.6193176
  64.2138784  54.7819955  40.8860460  63.3776097  55.1194641  41.2069734
  64.0743554  54.6468934  39.9487597  66.1891865  49.6256742  45.5939644
  65.5356277  49.3105760  44.9696259  66.1472339  49.0032483  46.3199467
  67.3003070  59.9076038  37.5092936  66.3930132  59.6765291  37.7084085
  67.7974102  59.1113657  37.6966917  69.4229605  56.1138676  49.9187291
  68.5052167  56.3353623  49.7608980  69.8389749  56.1884986  49.0598999
  70.2064653  57.5130092  45.0489972  70.9536472  58.0251489  44.7397094
  70.4756243  57.1914144  45.9094365  68.4791303  60.0088632  42.0316926
  67.5702523  59.7247665  42.1289396  68.5086387  60.4287711  41.1720233
  59.0479474  57.7294147  46.0132128  58.8503874  57.1363507  45.2883195
  58.4926138  57.4246357  46.7308067  67.0276197  57.6217253  48.1326721
  67.0824807  56.6691089  48.0569198  66.2167399  57.7776692  48.6168020
  68.1767391  61.5497376  39.3705005  67.7386821  60.8333235  38.9110642
  68.9177832  61.7773491  38.8090096  64.9668557  56.2394313  45.8917100
  64.1536423  56.5388483  46.2982292  65.4627551  55.8450002  46.6091582
  64.4582632  53.8112668  51.5078335  65.0982011  53.6701427  50.8101299
  63.6260163  53.5247182  51.1316937  65.2342936  63.1115099  47.6213328
  66.0283534  62.6165419  47.4195903  64.5234628  62.5832962  47.2581033
  61.5425699  57.2558180  43.6973080  60.6123288  57.1942636  43.9143042
  61.6383171  56.7334133  42.9009722  61.4611248  53.7812993  46.2851322
  61.7218066  54.6958327  46.1760482  62.2828421  53.3137436  46.4347935
  62.9336174  55.1950750  53.4550147  63.6059227  54.9868113  52.8062795
  62.1065960  54.9972836  53.0155379  68.8361746  51.8212691  55.4715807
  68.1889661  52.5202641  55.3780284  69.6062761  52.2548835  55.8392056
  63.3363671  58.4693353  54.2152584  63.1983469  57.7373592  54.8164123
  64.2468595  58.3802254  53.9336771  64.6774906  55.1678531  55.5231903
  64.1412263  54.7169269  56.1753499  64.0891614  55.3024439  54.7802367
  64.0877165  54.6267182  38.0858366  63.2106631  54.5055983  37.7220613
  64.5634918  53.8353260  37.8337255  55.6079305  59.4144342  48.1799874
  56.2950345  59.1006072  47.5920889  55.4527433  60.3185706  47.9067125
  60.4114027  54.3034538  52.6084897  60.3272216  53.6960208  51.8735307
  59.5896733  54.7943557  52.6094394  70.5837741  52.7888102  47.9755092
  71.0806440  52.0358064  47.6556163  69.8124722  52.8252418  47.4098302
  67.1672710  54.9305485  47.7026777  66.7970497  54.3776525  48.3907683
  67.6631802  54.3263618  47.1501777  55.1847281  57.4944935  50.4517341
  55.2231380  56.9608526  51.2454459  54.6787574  56.9680141  49.8328318
  62.5638043  52.3409476  53.9479883  62.6279370  53.2024307  53.5357281
  62.5005163  51.7283477  53.2152242  58.8155858  56.2209037  43.5271272
  59.1109300  55.3119716  43.4738326  57.9143894  56.1996777  43.2052274
  62.3450105  54.2965034  49.5098821  61.6236691  54.9101002  49.3706294
  63.1343361  54.8322799  49.4315467  65.1476419  51.6319460  55.7839472
  65.6710821  51.8781757  56.5465782  64.9288752  52.4639495  55.3642610
  60.5443700  53.9023135  43.6510597  60.2156406  53.0220514  43.4685703
  60.8983071  53.8470804  44.5386987  63.6585523  54.1896105  44.0186075
  63.9981596  54.7182026  43.2964683  64.1057644  54.5276511  44.7944642
  66.3528964  52.5733155  53.4689143  66.0125784  51.7740968  53.8709823
  65.6467970  52.8734866  52.8965976  67.0045436  49.6582468  51.9216466
  67.8271505  49.1842946  51.7995356  67.2483499  50.4372952  52.4215152
  65.6453670  52.6870726  42.2179368  66.3662033  53.0651979  41.7143085
  65.0218974  53.4059603  42.3214346  69.7884793  53.3915875  43.1537700
  70.0048408  54.2740513  42.8526528  69.3078860  53.0002089  42.4243342
  64.5284015  56.3501589  49.7308445  64.3828595  56.6641892  50.6232726
  64.0509218  56.9686489  49.1779343  66.3880398  53.3404136  49.7789334
  66.3741966  52.4445230  49.4421632  67.1052826  53.3474800  50.4127620
  68.2406528  53.7741477  51.8242462  67.9824306  54.6958547  51.8226792
  67.7091569  53.3771911  52.5142926  59.0029677  58.8906933  52.6696106
  58.4583145  59.6666741  52.8016380  59.8809027  59.2377737  52.5115227
  65.7917293  52.2218517  45.0476904  65.9133205  51.2935163  45.2467792
  65.5019336  52.2357203  44.1355220  68.6608484  49.9073427  48.1843624
  68.6830181  49.9712760  47.2295604  69.0776543  49.0677936  48.3784130
  59.7895699  58.0176829  55.5626263  59.0477435  58.1659465  56.1490893
  59.4688443  58.2785095  54.6993012  60.2352312  65.9042258  47.5936657
  61.0610332  65.6046030  47.2135301  59.8846364  65.1349880  48.0426446
  58.4360917  63.8228584  48.5525591  57.5992826  63.3950759  48.3709592
  58.4084563  64.0161028  49.4896382  64.7647352  63.8072649  43.1392791
  64.9135473  64.4908114  42.4859464  65.5713796  63.7877740  43.6542247
  62.5199985  59.8337827  44.1453860  62.2746027  58.9300157  44.3434071
  62.6895900  59.8354978  43.2033338  70.2096695  50.7061503  53.5278616
  70.7278639  51.4422530  53.2025105  69.8551828  51.0125497  54.3625375
  61.7895633  55.5666185  41.6440022  61.0964878  55.6410540  40.9880058
  61.5447385  54.8026528  42.1661539  70.4609289  47.1261786  49.0479513
  70.7411043  46.4584975  49.6739939  71.2459896  47.3190882  48.5354176
  68.6489556  57.6381593  37.9520591  69.5948661  57.5087801  38.0209009
  68.2703801  56.8996255  38.4290020  66.8332474  55.5631569  37.8875477
  65.9263929  55.2664682  37.9638190  67.1108455  55.2661387  37.0209763
  57.7510414  56.8837932  48.3374523  57.4313198  56.0303241  48.0448897
  57.2043842  57.0986511  49.0932490  61.5290322  59.6000373  52.0544030
  61.7476331  60.5317481  52.0732063  61.9416095  59.2408348  52.8398833
  68.4494539  50.1068459  44.0419718  67.6395268  49.7615544  44.4174964
  69.1378956  49.7976002  44.6307329  70.3785088  49.1846506  45.6644015
  70.9316126  49.6041959  46.3234038  70.6155174  48.2582254  45.7066971
  65.6031258  52.4218504  38.0287456  66.4650422  52.7473403  38.2883273
  65.7881602  51.6350000  37.5160522  57.6198674  60.5040844  50.3067645
  56.9262145  60.0894797  49.7937599  58.3671665  60.5461380  49.7101063
  59.5335416  60.4359098  48.1833659  59.5106105  60.5346785  47.2315543
  59.8436053  61.2824249  48.5050826  62.1922794  62.4935253  52.2980274
  63.1466048  62.4619195  52.2310205  61.9935318  62.0325876  53.1130500
  60.5473023  68.0354872  49.3150472  60.4127491  67.2755273  48.7488470
  60.1305085  68.7595772  48.8479261  58.0357091  55.3974503  55.5643269
  58.6815954  54.8873457  56.0530494  57.8274242  56.1343184  56.1386694
  66.5560701  49.6614547  41.3167165  66.5439371  50.6056387  41.4735436
  67.4484123  49.4784693  41.0226626  70.3712821  46.2557324  45.5713102
  69.6045216  45.7015811  45.7169784  70.7823526  46.3279193  46.4327253
  32.8155357   0.2043555  31.9973666  32.7379387   1.1551381  32.0762147
  32.2117001  -0.1410572  32.6548592  31.4749324  -2.2854923  39.3740226
  32.0256749  -2.4137860  38.6017220  30.6360800  -1.9860034  39.0235119
  37.6889887  -0.3640086  27.1534929  37.0151585  -0.0608389  27.7619887
  38.0755709   0.4388995  26.8040386  35.8881102  -0.1960413  29.3682008
  36.0632857  -0.6672370  30.1827631  35.2013890   0.4305353  29.5963269
  30.4542187   2.9528949  36.1421868  30.6938785   3.5847474  36.8200887
  29.6111383   2.6016989  36.4287227  34.9670049  -1.2391928  38.5463372
  34.8940220  -0.4336957  39.0582677  34.5247442  -1.0399962  37.7211393
  34.7559828  -2.0020158  32.0566194  33.9727350  -1.4598478  32.1504418
  35.4552574  -1.4846178  32.4560435  30.9287019  -1.0223048  33.4720647
  30.2597394  -0.5376921  32.9884687  30.7899889  -0.7753828  34.3864025
  35.0692288   1.0120695  40.0703305  35.6210596   1.1752317  40.8352390
  35.4098481   1.6025133  39.3983330  35.2158099  -1.4220823  42.0851959
  35.5245226  -1.6671676  42.9574659  36.0133581  -1.2174185  41.5970830
  35.2378711   0.7317087  34.3157336  34.7983701   0.2393465  35.0090193
  35.9886828   0.1890054  34.0749411  27.7171050  -3.0771373  34.3181964
  28.5429070  -3.3767601  33.9380607  27.3665102  -3.8463750  34.7671753
  28.0291761  -0.9458758  36.0395778  27.8946229  -1.7058357  35.4733776
  27.6123823  -0.2217858  35.5724567  31.1860887  -0.0489441  36.2514221
  31.0693271   0.8955991  36.1492911  30.3653333  -0.3515880  36.6400020
  32.2115401   0.6038821  39.4670149  33.1142648   0.6362431  39.7836644
  31.9852771  -0.3260728  39.4816485  33.9669003  -0.6430193  36.1280228
  33.0164634  -0.6428331  36.0144600  34.2701489  -1.3897458  35.6116263
  49.7021696   5.1930346  37.1925990  50.3400106   5.0737093  36.4889331
  49.5842539   6.1411190  37.2513943  46.5111403   5.1457774  37.1287515
  46.1729914   5.0298838  36.2408050  47.3801171   4.7448939  37.1088521
  42.3698218   6.9993250  33.1184406  41.8063084   6.9083187  32.3500694
  42.2550613   6.1793155  33.5986899  46.9931186   6.2992625  43.0873721
  46.9819826   5.9045424  42.2154224  47.1551825   5.5658698  43.6807492
  39.9162650   8.4944442  35.9568627  40.7083942   8.1535266  35.5414926
  40.1559301   8.6039417  36.8770780  47.9497777  10.6664218  28.4298871
  47.2985757  11.2518298  28.0432885  48.7442140  11.1970413  28.4893909
  41.8753404   7.7553355  28.8286005  42.6484280   7.2082342  28.6898881
  42.2278803   8.6197604  29.0400467  43.7138447   9.0829737  42.0352905
  43.4228313   9.9875368  41.9199571  44.3495431   9.1246265  42.7496974
  44.6394654   6.4606586  38.6254264  45.2358226   6.2362608  37.9111227
  44.6969625   5.7191331  39.2279712  44.2119682   3.9146021  26.4604455
  44.4645203   3.3927542  25.6987918  43.2744241   3.7512167  26.5631139
  49.4273042   8.3554650  28.9667855  48.7918875   8.4289276  29.6788760
  49.0970449   8.9448249  28.2886935  43.9315971   5.8174127  28.6628830
  43.8152229   5.1419030  29.3309915  44.0418231   5.3306501  27.8460983
  46.2747512   5.2784274  32.3675519  45.9105719   4.7514895  33.0788441
  47.1314628   4.8882743  32.1942005  48.6728332   8.7691153  39.0302698
  48.3729055   9.6716192  38.9218506  48.3279391   8.5023336  39.8823851
  42.1240813   5.2204950  35.0639403  41.1991310   5.0881164  35.2717095
  42.3725227   5.9999169  35.5609345  45.8942220   2.7631831  28.3483535
  45.7741845   3.2088882  29.1869015  45.1994808   3.1117149  27.7897073
  39.4849624   4.8638223  35.8983192  39.6142006   5.1172702  36.8122604
  38.8047076   5.4565931  35.5787847  46.1466342   2.7063339  44.6535033
  45.3699676   3.2657259  44.6437898  46.7856905   3.1920122  45.1749903
  44.4012714   5.5148792  44.2153000  45.1427398   6.0533836  43.9387824
  43.6949699   6.1415081  44.3724552  49.8768053   7.6577932  42.8125161
  50.2851410   7.2160343  42.0679794  49.1545315   7.0830560  43.0659354
  46.2299124   2.5950539  40.1858718  47.0760319   3.0189953  40.3293367
  46.1697761   1.9384163  40.8797282  50.1996868   8.2179123  36.5677450
  49.5705731   8.3824837  35.8653518  49.8122530   8.6320733  37.3388414
  54.0786100   9.1533561  33.9221814  53.3937138   9.5332462  33.3718847
  54.1629949   9.7628888  34.6553762  51.3337032   6.7993520  40.5217158
  51.5453927   7.4425280  39.8451539  51.2866780   5.9655836  40.0539088
  45.7524830   7.9553531  33.8327535  46.2163176   8.2341234  33.0432158
  45.4881628   7.0536976  33.6500626  42.6448911   7.5025013  36.7707299
  43.2150268   7.9312281  36.1324783  43.2357023   7.2207597  37.4691484
  44.6893716   4.0776683  30.6417101  45.3917759   4.5297727  31.1091027
  44.3574345   3.4360502  31.2696994  43.1374078   2.6688440  45.0168310
  42.5072738   3.3504721  45.2503707  43.0310165   2.5571522  44.0721448
  38.4319050   2.3360236  35.9434234  37.6418104   2.5917765  35.4674345
  38.9230297   3.1508574  36.0486275  52.4482860   9.6765475  38.6939515
  53.2700303   9.2745663  38.4122197  52.4445262   9.5733709  39.6455631
  40.3833795   2.7004815  32.9017711  39.5864959   2.8123510  33.4201207
  40.1559388   3.0391468  32.0358601  46.2139463   9.2249519  40.8500225
  46.2783896   9.6869926  41.6858397  45.5050387   8.5946884  40.9782535
  36.7156753   2.5890727  38.3749225  36.9664791   3.4737737  38.6406801
  37.2516301   2.4095328  37.6024317  45.9287481  10.8917626  30.7179206
  45.7933155  11.7369162  31.1464054  46.4697293  11.0936904  29.9545140
  40.4764119   3.5723452  43.2492047  40.3617634   2.6708710  43.5499146
  39.6208637   3.8187149  42.8976864  47.5555957  11.5141193  44.8479548
  47.1119811  10.7277571  44.5300452  48.2173171  11.7020343  44.1823439
  42.3143078  13.0436994  39.3740226  42.8650503  12.9154058  38.6017220
  41.4754554  13.3431883  39.0235119  49.6537195  11.7943993  42.8760949
  49.6355670  12.6152874  42.3841218  50.5757115  11.6698068  43.1011090
  46.1110249   9.3088122  43.7184458  46.6438586   8.5476410  43.4883765
  45.5824330   9.0161774  44.4608612  37.3465795   6.7381718  32.0666701
  38.1841017   7.1478727  31.8500409  37.5244063   5.7981161  32.0366895
  49.2430227   4.4056799  27.7550534  48.7276850   5.1761404  27.9938922
  48.9707535   3.7321935  28.3783596  54.2164501   7.1589154  29.6903708
  53.4393944   6.8200313  29.2458870  54.8955982   7.1641777  29.0158673
  47.4762962   8.4374115  31.2303270  46.9484324   7.7026874  30.9176507
  46.9750465   9.2148791  30.9843238  52.4555808   6.6323135  36.3470316
  51.7979482   7.3222396  36.4350444  53.2596207   7.0219567  36.6904302
  51.2661267   4.9867508  34.3974258  51.7793149   5.6197500  34.8995967
  51.9162491   4.3868703  34.0317618  42.5351277   1.1298242  27.6105766
  41.6988589   1.4672928  27.9315041  42.3956046   0.9947222  26.6732903
  45.6215562   6.2554325  24.2338243  44.7142624   6.0243578  24.4329392
  46.1186594   5.4591944  24.4212224  48.5283641  14.9651832  27.1534929
  47.8545340  15.2683529  27.7619887  48.9149463  15.7680912  26.8040386
  48.5277145   3.8608379  31.7735278  49.2748964   4.3729776  31.4642400
  48.7968735   3.5392432  32.6339672  46.8003796   6.3566920  28.7562233
  45.8915015   6.0725952  28.8534702  46.8298879   6.7765998  27.8965540
  52.0323063   9.9673509  32.5253400  51.5785390   9.1264419  32.5818591
  51.4017030  10.6034908  32.8628180  50.4756002  11.8050006  33.4603218
  50.7678977  12.3655063  32.7415584  50.9854623  12.0978567  34.2156377
  37.3691966   4.0772434  32.7377435  37.1716366   3.4841794  32.0128501
  36.8138630   3.7724644  33.4553374  45.3488690   3.9695540  34.8572028
  45.4037299   3.0169377  34.7814505  44.5379892   4.1254979  35.3413326
  46.4979883   7.8975663  26.0950311  46.0599313   7.1811522  25.6355949
  47.2390324   8.1251778  25.5335403  43.2881050   2.5872600  32.6162407
  42.4748915   2.8866771  33.0227599  43.7840044   2.1928289  33.3336889
  48.8855261   3.0514424  41.4477301  49.2404649   3.2785898  42.3071767
  49.5327392   3.3832801  40.8254556  54.6152998   6.1732860  32.1526630
  54.4770897   6.3634456  31.2247819  54.2589217   6.9352243  32.6094681
  54.6422378   8.2409387  37.1637901  55.0758884   8.1484676  38.0120955
  55.3553958   8.2166888  36.5257917  48.3750273  11.8411481  38.6971002
  48.4287295  12.4102418  39.4648718  47.5065054  12.0113366  38.3325039
  39.8638192   3.6036468  30.4218387  38.9335780   3.5420923  30.6388349
  39.9595664   3.0812420  29.6255028  41.2548666   1.5429038  40.1795453
  41.9271719   1.3346400  39.5308102  40.4278453   1.3451124  39.7400685
  55.5037927   8.2833088  39.6970787  55.6973817   9.1878899  39.9430062
  55.4038546   7.8240507  40.5309372  50.5653036   8.4339831  45.2711667
  50.4138542   8.2050382  44.3541751  50.5557715   9.3910432  45.2843012
  47.3338372   6.0071743  40.2557934  48.2630432   6.1582903  40.0826901
  46.9129402   6.0955764  39.4006580  46.1326704  10.0322408  38.0256471
  45.9937790   9.6641192  38.8982409  45.3441300  10.5470047  37.8540429
  47.6831919   9.4104011  35.4145309  47.3481752   9.3704781  36.3102959
  47.1835865   8.7448727  34.9415719  41.6576163   4.8171641  40.9397890
  41.5195961   4.0851879  41.5409429  42.5681087   4.7280541  40.6582078
  50.6191111   6.7560045  25.6882369  50.0020282   6.0306873  25.5915422
  50.1507599   7.5169405  25.3449443  44.2858464   4.5291600  40.4281570
  44.9958083   3.8884792  40.3868188  44.2427772   4.7804495  41.3507751
  52.2745243  11.4658953  43.3488149  52.2157789  10.7818173  42.6818732
  52.6764761  12.2077943  42.8968775  42.9987398   1.5156818  42.2477209
  42.4624755   1.0647556  42.8998806  42.4104106   1.6502727  41.5047674
  52.2762650   9.4298537  41.5802129  51.3889429   9.0924459  41.7028528
  52.8461201   8.6981568  41.8170894  33.9291797   5.7622629  34.9045180
  34.6162837   5.4484359  34.3166196  33.7739926   6.6663994  34.6312432
  38.7326519   0.6512826  39.3330204  38.6484708   0.0438495  38.5980614
  37.9109226   1.1421844  39.3339700  48.2662487  13.9886824  40.7021531
  48.9790459  14.6234288  40.6297432  47.7752515  14.0850690  39.8861533
  49.9880014   7.8938076  32.2738822  49.0536292   8.0139539  32.1043527
  50.1656682   6.9910543  32.0098832  43.3174400  11.7381267  41.5227102
  44.0183860  12.3717750  41.6756496  42.8469515  12.0795999  40.7622741
  51.4428796  10.0799217  29.8075009  51.7188640   9.9655811  30.7168883
  50.5733295   9.6816702  29.7687182  47.1663259   5.0345686  45.8345689
  46.4903896   4.9339815  46.5048064  47.9890893   4.8784899  46.2981686
  38.9142118  11.2717622  38.4558204  39.4995555  10.5261310  38.5886108
  38.7166957  11.5821579  39.3394868  33.5059773   3.8423222  37.1762647
  33.5443873   3.3086813  37.9699765  33.0000066   3.3158428  36.5573625
  40.3602808   0.7610895  44.3198224  40.9874847   0.3787973  44.9335748
  39.5030727   0.5425097  44.6853916  50.7596917  11.1673871  45.9251959
  51.3036821  11.7803829  45.4306914  50.1783761  11.7253449  46.4418972
  37.1368351   2.5687325  30.2516579  37.4321792   1.6598003  30.1983632
  36.2356387   2.5475064  29.9297581  40.6662598   0.6443321  36.2344127
  39.9449184   1.2579289  36.0951601  41.4555854   1.1801086  36.1560773
  51.1089338  12.0903609  38.6846537  50.1619673  11.9708960  38.6124864
  51.4572111  11.2026107  38.7672799  38.8656192   0.2501422  30.3755904
  38.5368899  -0.6301199  30.1931010  39.2195563   0.1949091  31.2632293
  41.9798016   0.5374392  30.7431382  42.3194088   1.0660313  30.0209990
  42.4270136   0.8754798  31.5189948  51.7169893  12.7084884  35.9715762
  52.6416441  12.5027745  35.8340213  51.5485196  12.4601285  36.8805104
  42.8496507   2.6979876  36.4553751  42.7041088   3.0120179  37.3478033
  42.3721711   3.3164776  35.9024650  51.5065209  13.2270551  31.3277854
  51.6802087  12.6616974  30.5751706  51.9994101  14.0271446  31.1457344
  37.3242169   5.2385220  39.3941412  36.7795637   6.0145028  39.5261687
  38.2021519   5.5856025  39.2360534  52.4940382  12.5437315  28.4274752
  53.1891286  13.1644008  28.6462067  52.8363532  11.6932667  28.7027130
  38.1108191   4.3655116  42.2871569  37.3689927   4.5137752  42.8736200
  37.7900935   4.6263382  41.4238319  54.3931805   9.9937021  29.9562083
  54.9183129  10.3324294  29.2311403  54.3054157   9.0584036  29.7725217
  36.7573410  10.1706872  35.2770898  35.9205318   9.7429046  35.0954899
  36.7297055  10.3639315  36.2141689  54.0825711  10.6269925  45.2613281
  53.2921255  10.6094063  44.7217780  53.8459066  11.1658218  46.0162317
  54.2023586   7.4762391  42.5746009  54.2521591   7.3112398  43.5161532
  54.0937509   6.6089650  42.1843890  55.7041783   9.8959333  42.8188031
  55.4126591  10.2589313  43.6551492  55.0913914   9.1826341  42.6401363
  56.9037465   7.4612212  35.3390601  57.7384357   7.9002016  35.5028161
  57.0396594   6.9850866  34.5198847  53.9528971   5.0191947  41.2868089
  54.4283093   5.2119593  40.4786940  53.0294536   5.0751133  41.0411472
  40.8412478   6.1816114  30.8699167  40.5958520   5.2778444  31.0679377
  41.0108392   6.1833265  29.9278645  40.1108125   1.9144472  28.3685328
  39.4177370   1.9888827  27.7125364  39.8659877   1.1504816  28.8906845
  46.5855250  12.6499067  27.3349846  46.0129217  13.2689254  26.8820317
  47.1588044  13.1998429  27.8689767  49.8052510  12.9336217  28.4658428
  50.7383183  12.8681779  28.6691303  49.7175723  13.7692484  28.0072960
  52.4340527  12.2502088  25.4262375  52.3554158  11.9161951  26.3198133
  53.2550193  12.7423856  25.4253848  46.9702049   3.9859880  24.6765898
  47.9161153   3.8566088  24.7454316  46.5916294   3.2474542  25.1535326
  46.8540741   8.0377626  46.1366555  47.7743751   8.2156225  46.3306602
  46.8190324   7.0933671  45.9846254  36.0722906   3.2316220  35.0619830
  35.7525691   2.3781528  34.7694204  35.5256334   3.4464798  35.8177797
  39.8502814   5.9478661  38.7789336  40.0688824   6.8795768  38.7977370
  40.2628588   5.5886635  39.5644140  35.9411166   6.8519131  37.0312951
  35.2474638   6.4373084  36.5182906  36.6884157   6.8939668  36.4346370
  44.5861949   4.9509005  46.9857147  44.1029031   5.7509365  47.1921036
  44.6722888   4.9616950  46.0324591  37.8547909   6.7837385  34.9078966
  37.8318597   6.8825072  33.9560849  38.1648545   7.6302536  35.2296132
  40.5135287   8.8413540  39.0225581  41.4678540   8.8097482  38.9555512
  40.3147810   8.3804164  39.8375806  41.1034669   7.4114656  41.5896378
  41.9227558   7.9058735  41.6131215  41.3771476   6.4946624  41.5613946
  50.0044478   9.5670083  25.0472354  50.7080329   9.7720086  25.6630009
  49.2807127  10.1346845  25.3121437  50.8342289   5.3179944  31.1674624
  50.7777490   5.7748496  30.3282256  51.3870631   4.5570629  30.9897467
  51.9131176  10.0052612  27.0970814  52.7476780   9.5733811  26.9148289
  51.7515519   9.8334626  28.0247708  51.5677068   6.5084726  28.4627153
  51.5125872   6.3428997  27.5215597  50.9423123   7.2160758  28.6189343
  36.3569583   1.7452790  42.2888575  37.0028447   1.2351744  42.7775800
  36.1486734   2.4821472  42.8632001  48.8822975   8.8133637  47.7880716
  49.7514135   8.9874290  47.4267351  48.4029727   9.6328054  47.6656445
  60.5415451  20.5222263  37.1925990  61.1793861  20.4029011  36.4889331
  60.4236294  21.4703107  37.2513943  57.3505157  20.4749691  37.1287515
  57.0123669  20.3590756  36.2408050  58.2194925  20.0740857  37.1088521
  58.7891532  25.9956136  28.4298871  58.1379511  26.5810216  28.0432885
  59.5835894  26.5262330  28.4893909  55.4788408  21.7898503  38.6254264
  56.0751980  21.5654526  37.9111227  55.5363380  21.0483249  39.2279712
  55.0513437  19.2437939  26.4604455  55.3038957  18.7219460  25.6987918
  54.1137996  19.0804084  26.5631139  60.0956719  18.2473717  34.2679199
  60.8819809  17.8293140  33.9169616  60.3595424  19.1519809  34.4360847
  60.2666797  23.6846567  28.9667855  59.6312630  23.7581194  29.6788760
  59.9364203  24.2740166  28.2886935  65.4965147  18.1848950  35.1712177
  66.2290319  17.6148167  35.4050007  64.7404502  17.7970551  35.6118683
  63.0190567  11.8970524  39.6306786  62.6873892  12.7665935  39.4068001
  62.4236180  11.5806808  40.3100816  56.7546753  15.6366092  27.3636868
  56.9221156  16.5046328  27.7307339  56.5643922  15.7993373  26.4398157
  59.5122086  24.0983070  39.0302698  59.2122810  25.0008109  38.9218506
  59.1673146  23.8315254  39.8823851  62.9119230  16.6165611  36.7100136
  62.0036108  16.5481019  36.4158897  62.8606826  17.0937556  37.5381961
  56.7335974  18.0923749  28.3483535  56.6135599  18.5380800  29.1869015
  56.0388563  18.4409067  27.7897073  56.9860096  18.0355256  44.6535033
  56.2093430  18.5949176  44.6437898  57.6250659  18.5212039  45.1749903
  64.7780877  14.8182049  38.4878010  64.1355257  15.1114582  37.8417804
  64.2735805  14.7034969  39.2931206  62.4321040  18.5645222  29.1763869
  63.3438896  18.7972609  29.0011566  61.9230687  19.1482266  28.6138947
  60.7161808  22.9869850  42.8125161  61.1245164  22.5452261  42.0679794
  59.9939069  22.4122478  43.0659354  57.0692878  17.9242457  40.1858718
  57.9154073  18.3481870  40.3293367  57.0091516  17.2676081  40.8797282
  61.0390623  23.5471041  36.5677450  60.4099485  23.7116755  35.8653518
  60.6516285  23.9612650  37.3388414  64.9179855  24.4825479  33.9221814
  64.2330893  24.8624380  33.3718847  65.0023704  25.0920805  34.6553762
  60.2192323  15.5846825  41.8439892  59.9753255  16.3388886  41.3074168
  60.4952254  15.9632173  42.6787139  62.1730786  22.1285438  40.5217158
  62.3847681  22.7717197  39.8451539  62.1260534  21.2947754  40.0539088
  59.7757015  14.7403258  37.4253730  58.9141494  15.0384512  37.7170467
  59.8019450  14.9573657  36.4934762  63.2876614  25.0057393  38.6939515
  64.1094058  24.6037580  38.4122197  63.2839017  24.9025627  39.6455631
  53.2548575  12.3001124  47.3793561  52.8615520  11.7467322  48.0541205
  54.0714715  12.6111702  47.7700079  56.1716536  13.7159003  44.9713818
  56.9126249  14.3166156  44.8918280  56.4034459  12.9736641  44.4131860
  58.3949712  26.8433110  44.8479548  57.9513566  26.0569489  44.5300452
  59.0566925  27.0312261  44.1823439  60.4930950  27.1235910  42.8760949
  60.4749425  27.9444791  42.3841218  61.4150870  26.9989985  43.1011090
  60.1173699   9.7440106  39.2478099  59.7737968  10.6341747  39.1717210
  60.4852661   9.5541763  38.3847684  60.0823981  19.7348717  27.7550534
  59.5670605  20.5053321  27.9938922  59.8101290  19.0613853  28.3783596
  57.6671092  14.5798418  32.8135773  56.8112689  14.1905268  32.6341411
  58.0798044  14.6590378  31.9535558  59.1970239  12.1144761  37.2127333
  58.6935035  12.0774896  36.3995138  59.4900846  13.0237504  37.2723989
  55.4413125  12.1983491  36.2193514  56.3066122  12.0026299  35.8599404
  55.5090634  11.9693842  37.1462871  65.0558256  22.4881071  29.6903708
  64.2787698  22.1492231  29.2458870  65.7349737  22.4933695  29.0158673
  59.8710285  17.6075809  29.5810316  59.5660420  17.9221958  30.4320459
  60.8240727  17.6857229  29.6237649  63.2949562  21.9615053  36.3470316
  62.6373237  22.6514314  36.4350444  64.0989962  22.3511485  36.6904302
  62.1055021  20.3159425  34.3974258  62.6186903  20.9489417  34.8995967
  62.7556245  19.7160621  34.0317618  53.3745031  16.4590159  27.6105766
  52.5382343  16.7964846  27.9315041  53.2349801  16.3239139  26.6732903
  55.3498112  11.3026947  32.3184950  54.6962524  10.9875965  31.6941565
  55.3078586  10.6802688  33.0444773  56.4609317  21.5846242  24.2338243
  55.5536378  21.3535496  24.4329392  56.9580349  20.7883862  24.4212224
  59.3677396  30.2943750  27.1534929  58.6939094  30.5975446  27.7619887
  59.7543217  31.0972830  26.8040386  58.5835852  17.7908881  36.6432598
  57.6658414  18.0123828  36.4854286  58.9995996  17.8655191  35.7844305
  59.3670900  19.1900297  31.7735278  60.1142719  19.7021694  31.4642400
  59.6362489  18.8684349  32.6339672  57.6397550  21.6858837  28.7562233
  56.7308769  21.4017870  28.8534702  57.6692634  22.1057916  27.8965540
  62.8716817  25.2965427  32.5253400  62.4179145  24.4556337  32.5818591
  62.2410784  25.9326825  32.8628180  61.8149737  16.2257413  33.7554068
  61.0772494  15.7134799  34.0864310  62.0676511  15.7857794  32.9437345
  61.3149757  27.1341924  33.4603218  61.6072731  27.6946981  32.7415584
  61.8248377  27.4270485  34.2156377  61.9161364   9.0033665  34.3495837
  62.2220241   8.1431028  34.0621752  62.6413969   9.5951285  34.1494831
  57.3373638  23.2267581  26.0950311  56.8993068  22.5103440  25.6355949
  58.0784079  23.4543696  25.5335403  59.7249016  18.3806342  41.4477301
  60.0798403  18.6077815  42.3071767  60.3721147  18.7124719  40.8254556
  65.4546753  21.5024778  32.1526630  65.3164651  21.6926374  31.2247819
  65.0982971  22.2644161  32.6094681  53.6188879  15.4882873  38.2323642
  54.2588258  15.3471632  37.5346605  52.7866409  15.2017387  37.8562244
  65.4816132  23.5701305  37.1637901  65.9152639  23.4776594  38.0120955
  66.1947713  23.5458805  36.5257917  50.6217495  15.4583198  33.0096629
  50.8824313  16.3728531  32.9005789  51.4434668  14.9907641  33.1593241
  66.3431682  23.6125006  39.6970787  66.5367572  24.5170816  39.9430062
  66.2432300  23.1532425  40.5309372  57.9967993  13.4982896  42.1961114
  57.3495908  14.1972846  42.1025590  58.7669008  13.9319040  42.5637362
  61.4046791  23.7631748  45.2711667  61.2532297  23.5342300  44.3541751
  61.3951470  24.7202350  45.2843012  58.1732127  21.3363661  40.2557934
  59.1024187  21.4874821  40.0826901  57.7523157  21.4247682  39.4006580
  57.5668611  30.4623422  29.3682008  57.7420366  29.9911465  30.1827631
  56.8801399  31.0889188  29.5963269  58.5225674  24.7395928  35.4145309
  58.1875506  24.6996698  36.3102959  58.0229620  24.0740644  34.9415719
  61.4584865  22.0851963  25.6882369  60.8414036  21.3598791  25.5915422
  60.9901354  22.8461323  25.3449443  63.1138997  26.7950871  43.3488149
  63.0551543  26.1110091  42.6818732  63.5158516  27.5369861  42.8968775
  53.2483411  16.3037387  24.8103673  52.3712878  16.1826188  24.4465920
  53.7241164  15.5123465  24.5582562  63.1156404  24.7590455  41.5802129
  62.2283183  24.4216377  41.7028528  63.6854955  24.0273486  41.8170894
  59.7443988  14.4658307  34.7000399  60.2412687  13.7128269  34.3801469
  58.9730969  14.5022623  34.1343608  67.5973745  20.1698672  36.3418691
  67.5863621  21.0523388  35.9712624  66.7291124  19.8170223  36.1473228
  60.8273768  23.2229994  32.2738822  59.8930047  23.3431456  32.1043527
  61.0050437  22.3202461  32.0098832  56.3278956  16.6075690  34.4272084
  55.9576744  16.0546730  35.1152989  56.8238049  16.0033823  33.8747084
  64.2146320  19.0647313  32.8088857  64.6806772  19.8975305  32.7349159
  64.6653820  18.5992295  33.5134115  62.2822551  25.4091135  29.8075009
  62.5582395  25.2947729  30.7168883  61.4127049  25.0108619  29.7687182
  62.1862982  11.4327900  36.8479758  61.2726062  11.6632127  37.0161965
  62.6156084  11.5166344  37.6993790  61.9569441  19.6217792  39.3479652
  61.3040891  19.8693700  38.6932105  62.3349821  18.8081930  39.0142129
  58.9176615  29.6577485  33.4507822  59.0999009  28.8399141  33.9135575
  59.7409601  29.8745178  33.0132712  59.2518780  28.5845671  30.7122871
  59.7806547  28.0738125  30.0993033  59.5147000  28.2688201  31.5768404
  58.0057014  20.3637603  45.8345689  57.3297651  20.2631733  46.5048064
  58.8284648  20.2076817  46.2981686  51.7244290  14.0179681  40.6725190
  51.7885616  14.8794511  40.2602587  51.6611410  13.4053682  39.9397548
  61.5990671  26.4965788  45.9251959  62.1430575  27.1095747  45.4306914
  61.0177516  27.0545367  46.4418972  59.8848184  29.6186506  37.0566987
  59.7599323  28.8176246  36.5477933  60.5427275  30.1132700  36.5680957
  61.9483092  27.4195526  38.6846537  61.0013428  27.3000878  38.6124864
  62.2965866  26.5318024  38.7672799  54.3082666  13.3089665  42.5084779
  54.8317068  13.5551962  43.2711088  54.0894999  14.1409700  42.0887916
  49.7049947  15.5793340  30.3755904  49.3762653  14.6990719  30.1931010
  50.0589318  15.5241009  31.2632293  58.9529526  27.2148243  34.8850889
  58.8054488  26.2864950  35.0658459  59.7783019  27.2368333  34.4007965
  52.8191770  15.8666310  30.7431382  53.1587842  16.3952231  30.0209990
  53.2663890  16.2046716  31.5189948  62.5563648  28.0376801  35.9715762
  63.4810195  27.8319663  35.8340213  62.3878951  27.7893202  36.8805104
  55.5135211  14.2503360  40.1934450  55.1732031  13.4511173  40.5955130
  54.8074217  14.5505071  39.6211283  56.1651683  11.3352673  38.6461773
  56.9877752  10.8613151  38.5240663  56.4089746  12.1143157  39.1460459
  54.8059917  14.3640931  28.9424674  55.5268280  14.7422184  28.4388391
  54.1825221  15.0829808  29.0459652  58.9491040  15.0686080  29.8783007
  59.1654654  15.9510718  29.5771835  58.4685107  14.6772294  29.1488649
  57.4012775  15.4511682  38.5487768  57.1430553  16.3728752  38.5472099
  56.8697815  15.0542116  39.2388232  62.3458964  28.5562469  31.3277854
  62.5195841  27.9908891  30.5751706  62.8387855  29.3563364  31.1457344
  54.9523540  13.8988722  31.7722211  55.0739451  12.9705368  31.9713098
  54.6625583  13.9127408  30.8600526  57.8214731  11.5843632  34.9088931
  57.8436427  11.6482965  33.9540910  58.2382790  10.7448141  35.1029437
  68.1998355  21.3198892  32.9468153  68.6429501  20.5706217  32.5487277
  67.3224865  21.3109028  32.5641885  63.3334136  27.8729233  28.4274752
  64.0285041  28.4935926  28.6462067  63.6757286  27.0224584  28.7027130
  65.2325559  25.3228939  29.9562083  65.7576883  25.6616211  29.2311403
  65.1447912  24.3875954  29.7725217  54.4364620  15.4120719  45.9812144
  54.4852775  16.2882842  45.5989913  54.9787134  14.8698112  45.4083787
  64.9219465  25.9561842  45.2613281  64.1315009  25.9385981  44.7217780
  64.6852820  26.4950136  46.0162317  65.0417340  22.8054309  42.5746009
  65.0915345  22.6404316  43.5161532  64.9331264  21.9381568  42.1843890
  62.3321103  18.7885237  43.8905316  63.2330966  18.6491702  43.5989314
  62.4069077  18.9539692  44.8303493  56.6663908  16.1652091  42.7358502
  55.7967218  16.4585658  42.4641091  56.9023389  16.7492536  43.4565766
  66.5435537  25.2251250  42.8188031  66.2520346  25.5881231  43.6551492
  65.9307669  24.5118258  42.6401363  67.7431220  22.7904130  35.3390601
  68.5778111  23.2293934  35.5028161  67.8790348  22.3142783  34.5198847
  64.7922726  20.3483865  41.2868089  65.2676847  20.5411511  40.4786940
  63.8688291  20.4043051  41.0411472  59.3702942  12.3831708  40.2523923
  59.8884886  13.1192735  39.9270411  59.0158075  12.6895702  41.0870682
  50.9501880  17.2436390  28.3685328  50.2571125  17.3180745  27.7125364
  50.7053632  16.4796733  28.8906845  59.6215536   8.8031991  35.7724819
  59.9017290   8.1355180  36.3985246  60.4066143   8.9961087  35.2599483
  57.4249005  27.9790985  27.3349846  56.8522972  28.5981172  26.8820317
  57.9981798  28.5290347  27.8689767  63.4924395  17.2249625  39.5196394
  64.4441817  17.3247723  39.5408618  63.3227845  16.4327893  40.0294479
  61.5138774  14.3105208  39.7055795  60.9188706  14.5910221  39.0102284
  61.2288471  14.7999109  40.4772536  60.6446264  28.2628135  28.4658428
  61.5776938  28.1973697  28.6691303  60.5569477  29.0984402  28.0072960
  63.2734281  27.5794005  25.4262375  63.1947913  27.2453869  26.3198133
  64.0943948  28.0715773  25.4253848  65.9712472  20.4455745  38.6338694
  65.9388792  19.5071745  38.8198378  66.5813096  20.5239781  37.9004519
  57.8095803  19.3151798  24.6765898  58.7554908  19.1858006  24.7454316
  57.4310048  18.5766459  25.1535326  66.1206961  17.2366788  38.6796977
  65.6046009  16.4525245  38.4926906  67.0046909  16.9085505  38.8443497
  63.7817688  10.9807804  34.6392790  63.5842509  10.6722892  35.5236122
  64.3917393  11.7069443  34.7690720  69.8704319  19.6479614  38.3719182
  69.1437483  19.5135579  37.7635674  69.4551606  19.9556443  39.1775900
  55.9938720  17.2401774  24.6120783  55.0870176  16.9434887  24.6883497
  56.2714701  16.9431592  23.7455069  57.6100786  11.7838664  30.7665025
  56.8001514  11.4385749  31.1420271  58.2985203  11.4746207  31.3552636
  59.5391334  10.8616710  32.3889321  60.0922373  11.2812164  33.0479344
  59.7761421   9.9352459  32.4312277  55.5624434  16.8503784  48.1692085
  55.4621160  17.7998141  48.1004176  55.3445976  16.5222023  47.2968155
  54.7637505  14.0988709  24.7532762  55.6256669  14.4243607  25.0128580
  54.9487849  13.3120205  24.2405828  62.9170141  12.9717236  31.8967985
  62.3368811  13.6302040  31.5146038  62.6506074  12.1494580  31.4855403
  61.3673708  12.3722293  34.0989306  61.8673486  12.4838828  33.2903625
  62.0109316  12.0683346  34.7390114  61.6995019  15.1317326  30.9524334
  60.8120874  15.4166977  30.7344528  62.1149009  14.9711089  30.1051611
  65.0509556  15.1563847  34.6678673  65.8269946  15.6460299  34.9403290
  64.3257690  15.5821901  35.1250542  67.4882114  15.8691466  35.7252614
  68.0826605  15.6287202  35.0145922  67.5608698  15.1498597  36.3526150
  60.8438233  24.8962001  25.0472354  61.5474083  25.1012003  25.6630009
  60.1200882  25.4638763  25.3121437  61.6736043  20.6471862  31.1674624
  61.6171245  21.1040413  30.3282256  62.2264386  19.8862547  30.9897467
  65.4840849  16.4361594  31.9924743  65.2277783  16.0358229  32.8232951
  64.8593717  17.1505388  31.8674883  69.7953187  19.1757667  34.4996035
  69.2352745  19.2450856  35.2727597  69.1896690  18.9998652  33.7795531
  62.7524930  25.3344530  27.0970814  63.5870534  24.9025728  26.9148289
  62.5909273  25.1626544  28.0247708  62.4070823  21.8376643  28.4627153
  62.3519626  21.6720915  27.5215597  61.7816878  22.5452676  28.6189343
  59.7216730  24.1425555  47.7880716  60.5907889  24.3166207  47.4267351
  59.2423481  24.9619972  47.6656445  55.7166948  11.3384752  28.0412471
  55.7045618  12.2826592  28.1980742  56.6090370  11.1554898  27.7471933
  59.5319067   7.9327529  32.2958408  58.7651463   7.3786016  32.4415091
  59.9429772   8.0049398  33.1572560  51.5360829  14.2212325  46.3863589
  52.3992290  13.8649130  46.5966914  50.9626239  13.8826219  47.0738994
  68.1898912  35.8041609  37.1287515  67.8517423  35.6882674  36.2408050
  69.0588680  35.4032774  37.1088521  64.0485727  37.6577086  33.1184406
  63.4850593  37.5667022  32.3500694  63.9338122  36.8376990  33.5986899
  68.6718695  36.9576461  43.0873721  68.6607335  36.5629259  42.2154224
  68.8339334  36.2242533  43.6807492  61.5950159  39.1528277  35.9568627
  62.3871451  38.8119102  35.5414926  61.8346810  39.2623252  36.8770780
  69.6285286  41.3248053  28.4298871  68.9773266  41.9102134  28.0432885
  70.4229649  41.8554248  28.4893909  63.5540913  38.4137190  28.8286005
  64.3271789  37.8666177  28.6898881  63.9066312  39.2781440  29.0400467
  65.3925956  39.7413573  42.0352905  65.1015822  40.6459203  41.9199571
  66.0282940  39.7830100  42.7496974  66.3182163  37.1190421  38.6254264
  66.9145735  36.8946444  37.9111227  66.3757134  36.3775167  39.2279712
  65.8907191  34.5729856  26.4604455  66.1432712  34.0511378  25.6987918
  64.9531750  34.4096002  26.5631139  71.1060551  39.0138485  28.9667855
  70.4706384  39.0873112  29.6788760  70.7757958  39.6032084  28.2886935
  65.6103480  36.4757962  28.6628830  65.4939738  35.8002866  29.3309915
  65.7205740  35.9890336  27.8460983  67.9535021  35.9368110  32.3675519
  67.5893228  35.4098731  33.0788441  68.8102137  35.5466579  32.1942005
  67.5940508  30.9658009  27.3636868  67.7614910  31.8338246  27.7307339
  67.4037677  31.1285291  26.4398157  70.3515841  39.4274988  39.0302698
  70.0516564  40.3300027  38.9218506  70.0066900  39.1607171  39.8823851
  63.8028322  35.8788785  35.0639403  62.8778819  35.7464999  35.2717095
  64.0512736  36.6583004  35.5609345  67.5729729  33.4215667  28.3483535
  67.4529354  33.8672718  29.1869015  66.8782317  33.7700984  27.7897073
  61.1637133  35.5222059  35.8983192  61.2929515  35.7756537  36.8122604
  60.4834585  36.1149767  35.5787847  65.3336621  46.1919309  31.9973666
  65.2560650  47.1427134  32.0762147  64.7298264  45.8465181  32.6548592
  67.8253850  33.3647174  44.6535033  67.0487185  33.9241094  44.6437898
  68.4644414  33.8503957  45.1749903  66.0800223  36.1732627  44.2153000
  66.8214907  36.7117671  43.9387824  65.3737208  36.7998916  44.3724552
  67.9086632  33.2534375  40.1858718  68.7547828  33.6773788  40.3293367
  67.8485270  32.5967999  40.8797282  71.0586078  30.9138743  41.8439892
  70.8147010  31.6680803  41.3074168  71.3346008  31.2924090  42.6787139
  70.6150770  30.0695176  37.4253730  69.7535249  30.3676429  37.7170467
  70.6413204  30.2865575  36.4934762  67.4312339  38.6137366  33.8327535
  67.8950685  38.8925069  33.0432158  67.1669137  37.7120811  33.6500626
  64.3236420  38.1608848  36.7707299  64.8937777  38.5896116  36.1324783
  64.9144532  37.8791433  37.4691484  66.3681225  34.7360519  30.6417101
  67.0705268  35.1881563  31.1091027  66.0361854  34.0944338  31.2696994
  64.8161587  33.3272275  45.0168310  64.1860247  34.0088556  45.2503707
  64.7097674  33.2155357  44.0721448  60.1106559  32.9944071  35.9434234
  59.3205613  33.2501600  35.4674345  60.6017806  33.8092409  36.0486275
  62.0621304  33.3588651  32.9017711  61.2652468  33.4707345  33.4201207
  61.8346897  33.6975303  32.0358601  67.8926972  39.8833354  40.8500225
  67.9571405  40.3453761  41.6858397  67.1837896  39.2530719  40.9782535
  67.6074990  41.5501461  30.7179206  67.4720664  42.3952997  31.1464054
  68.1484802  41.7520739  29.9545140  64.0942329  27.6293041  47.3793561
  63.7009275  27.0759240  48.0541205  64.9108470  27.9403620  47.7700079
  61.0604387  39.0676899  31.2907131  61.5728908  39.8620150  31.4412696
  61.7127100  38.3703190  31.2240732  62.8699272  42.1842656  33.3729884
  63.0465900  43.1060620  33.1850868  63.6656105  41.8701075  33.8024264
  67.0110290  29.0450920  44.9713818  67.7520004  29.6458074  44.8918280
  67.2428213  28.3028558  44.4131860  62.1551628  34.2307288  43.2492047
  62.0405143  33.3292545  43.5499146  61.2996146  34.4770984  42.8976864
  69.2343466  42.1725028  44.8479548  68.7907320  41.3861407  44.5300452
  69.8960680  42.3604178  44.1823439  63.9930587  43.7020830  39.3740226
  64.5438012  43.5737893  38.6017220  63.1542063  44.0015719  39.0235119
  67.7897758  39.9671957  43.7184458  68.3226095  39.2060246  43.4883765
  67.2611839  39.6745609  44.4608612  70.9567453  25.0732023  39.2478099
  70.6131723  25.9633665  39.1717210  71.3246416  24.8833681  38.3847684
  59.0253304  37.3965554  32.0666701  59.8628526  37.8062562  31.8500409
  59.2031572  36.4564996  32.0366895  70.9217736  35.0640634  27.7550534
  70.4064359  35.8345239  27.9938922  70.6495044  34.3905771  28.3783596
  68.5064847  29.9090335  32.8135773  67.6506443  29.5197186  32.6341411
  68.9191799  29.9882296  31.9535558  70.0363994  27.4436678  37.2127333
  69.5328789  27.4066814  36.3995138  70.3294600  28.3529421  37.2723989
  66.2806879  27.5275408  36.2193514  67.1459876  27.3318217  35.8599404
  66.3484388  27.2985760  37.1462871  69.1550471  39.0957950  31.2303270
  68.6271833  38.3610709  30.9176507  68.6537974  39.8732626  30.9843238
  63.8869199  29.7577616  33.5909881  64.4612950  29.5352798  32.8583074
  64.4740181  29.8266311  34.3438482  64.2138786  31.7882077  27.6105766
  63.3776098  32.1256764  27.9315041  64.0743555  31.6531057  26.6732903
  66.1891866  26.6318865  32.3184950  65.5356279  26.3167882  31.6941565
  66.1472340  26.0094606  33.0444773  67.3003071  36.9138160  24.2338243
  66.3930133  36.6827414  24.4329392  67.7974103  36.1175779  24.4212224
  70.2071150  45.6235667  27.1534929  69.5332849  45.9267364  27.7619887
  70.5936972  46.4264748  26.8040386  69.4229607  33.1200799  36.6432598
  68.5052168  33.3415746  36.4854286  69.8389750  33.1947109  35.7844305
  70.2064654  34.5192214  31.7735278  70.9536473  35.0313611  31.4642400
  70.4756244  34.1976267  32.6339672  68.4791305  37.0150755  28.7562233
  67.5702524  36.7309788  28.8534702  68.5086388  37.4349834  27.8965540
  59.0479475  34.7356269  32.7377435  58.8503875  34.1425630  32.0128501
  58.4926139  34.4308479  33.4553374  67.0276199  34.6279376  34.8572028
  67.0824808  33.6753212  34.7814505  66.2167401  34.7838815  35.3413326
  68.1767392  38.5559499  26.0950311  67.7386822  37.8395358  25.6355949
  68.9177833  38.7835613  25.5335403  64.9668559  33.2456435  32.6162407
  64.1536424  33.5450606  33.0227599  65.4627553  32.8512124  33.3336889
  67.1177136  43.2414192  34.5496672  67.0753315  43.4675039  33.6205204
  68.0339835  43.0077567  34.6982473  70.5642770  33.7098260  41.4477301
  70.9192158  33.9369733  42.3071767  71.2114901  34.0416637  40.8254556
  64.4582633  30.8174791  38.2323642  65.0982013  30.6763550  37.5346605
  63.6260164  30.5309304  37.8562244  65.2342937  40.1177221  34.3458634
  66.0283536  39.6227541  34.1441209  64.5234630  39.5895084  33.9826340
  70.0537782  42.4995317  38.6971002  70.1074804  43.0686253  39.4648718
  69.1852563  42.6697202  38.3325039  61.5425701  34.2620303  30.4218387
  60.6123289  34.2004759  30.6388349  61.6383173  33.7396256  29.6255028
  61.4611250  30.7875116  33.0096629  61.7218067  31.7020449  32.9005789
  62.2828422  30.3199558  33.1593241  62.9336175  32.2012873  40.1795453
  63.6059228  31.9930235  39.5308102  62.1065962  32.0034959  39.7400685
  68.8361747  28.8274814  42.1961114  68.1889662  29.5264764  42.1025590
  69.6062762  29.2610958  42.5637362  69.0125881  36.6655579  40.2557934
  69.9417941  36.8166738  40.0826901  68.5916911  36.7539600  39.4006580
  67.8114213  40.6906243  38.0256471  67.6725299  40.3225028  38.8982409
  67.0228809  41.2053883  37.8540429  68.4062365  45.7915340  29.3682008
  68.5814121  45.3203383  30.1827631  67.7195153  46.4181106  29.5963269
  69.3619428  40.0687846  35.4145309  69.0269261  40.0288616  36.3102959
  68.8623374  39.4032562  34.9415719  63.3363672  35.4755476  40.9397890
  63.1983470  34.7435715  41.5409429  64.2468596  35.3864376  40.6582078
  65.9645973  35.1875435  40.4281570  66.6745591  34.5468628  40.3868188
  65.9215281  35.4388330  41.3507751  64.6774907  32.1740653  42.2477209
  64.1412264  31.7231392  42.8998806  64.0891615  32.3086562  41.5047674
  62.9723450  48.9404703  36.1421868  63.2120049  49.5723227  36.8200887
  62.1292647  48.5892743  36.4287227  64.0877166  31.6329305  24.8103673
  63.2106632  31.5118105  24.4465920  64.5634919  30.8415383  24.5582562
  60.4114028  31.3096661  39.3330204  60.3272217  30.7022330  38.5980614
  59.5896735  31.8005679  39.3339700  67.4851312  44.7483825  38.5463372
  67.4121484  45.5538796  39.0582677  67.0428705  44.9475791  37.7211393
  67.2741092  43.9855595  32.0566194  66.4908614  44.5277275  32.1504418
  67.9733837  44.5029575  32.4560435  70.5837742  29.7950224  34.7000399
  71.0806442  29.0420187  34.3801469  69.8124724  29.8314541  34.1343608
  69.9449996  44.6470659  40.7021531  70.6577968  45.2818124  40.6297432
  69.4540024  44.7434525  39.8861533  67.1672711  31.9367607  34.4272084
  66.7970498  31.3838648  35.1152989  67.6631803  31.3325741  33.8747084
  64.9961909  42.3965102  41.5227102  65.6971369  43.0301585  41.6756496
  64.5257024  42.7379834  40.7622741  69.7570369  44.9869403  33.4507822
  69.9392764  44.1691059  33.9135575  70.5803355  45.2037095  33.0132712
  70.0912535  43.9137588  30.7122871  70.6200301  43.4030043  30.0993033
  70.3540754  43.5980118  31.5768404  68.8450768  35.6929521  45.8345689
  68.1691405  35.5923650  46.5048064  69.6678402  35.5368735  46.2981686
  60.5929627  41.9301457  38.4558204  61.1783064  41.1845145  38.5886108
  60.3954466  42.2405414  39.3394868  63.4468283  44.9652705  33.4720647
  62.7778658  45.4498833  32.9884687  63.3081152  45.2121925  34.3864025
  67.5873551  46.9996448  40.0703305  68.1391859  47.1628070  40.8352390
  67.9279745  47.5900886  39.3983330  62.5638044  29.3471598  40.6725190
  62.6279371  30.2086429  40.2602587  62.5005165  28.7345600  39.9397548
  62.0390317  31.4194731  44.3198224  62.6662356  31.0371808  44.9335748
  61.1818236  31.2008933  44.6853916  58.8155860  33.2271160  30.2516579
  59.1109301  32.3181838  30.1983632  57.9143896  33.2058899  29.9297581
  70.7241939  44.9478424  37.0566987  70.5993078  44.1468164  36.5477933
  71.3821030  45.4424617  36.5680957  62.3450107  31.3027156  36.2344127
  61.6236692  31.9163124  36.0951601  63.1343363  31.8384921  36.1560773
  65.1476420  28.6381583  42.5084779  65.6710822  28.8843879  43.2711088
  64.9288754  29.4701618  42.0887916  60.5443701  30.9085258  30.3755904
  60.2156407  30.0282636  30.1931010  60.8983072  30.8532926  31.2632293
  69.7923280  42.5440160  34.8850889  69.6448243  41.6156868  35.0658459
  70.6176774  42.5660251  34.4007965  63.6585524  31.1958227  30.7431382
  63.9981597  31.7244149  30.0209990  64.1057645  31.5338633  31.5189948
  66.3528965  29.5795278  40.1934450  66.0125786  28.7803091  40.5955130
  65.6467972  29.8796989  39.6211283  67.0045437  26.6644590  38.6461773
  67.8271506  26.1905069  38.5240663  67.2483501  27.4435074  39.1460459
  65.6453672  29.6932849  28.9424674  66.3662034  30.0714102  28.4388391
  65.0218976  30.4121726  29.0459652  69.7884795  30.3977998  29.8783007
  70.0048409  31.2802636  29.5771835  69.3078862  30.0064211  29.1488649
  64.5284016  33.3563711  36.4553751  64.3828597  33.6704014  37.3478033
  64.0509220  33.9748611  35.9024650  66.3880399  30.3466259  36.5034641
  66.3741968  29.4507352  36.1666939  67.1052827  30.3536923  37.1372927
  68.2406529  30.7803599  38.5487768  67.9824307  31.7020670  38.5472099
  67.7091570  30.3834034  39.2388232  65.7917295  29.2280639  31.7722211
  65.9133206  28.2997286  31.9713098  65.5019337  29.2419325  30.8600526
  68.6608485  26.9135550  34.9088931  68.6830182  26.9774883  33.9540910
  69.0776544  26.0740058  35.1029437  67.7339363  44.5654930  42.0851959
  68.0426489  44.3204077  42.9574659  68.5314845  44.7701568  41.5970830
  67.7559975  46.7192840  34.3157336  67.3164965  46.2269218  35.0090193
  68.5068092  46.1765807  34.0749411  60.2352314  42.9104380  34.3181964
  61.0610333  42.6108152  33.9380607  59.8846366  42.1412003  34.7671753
  65.2033847  42.2630849  36.3879638  64.5813856  41.6001554  36.0881865
  65.8738714  42.2891981  35.7053285  58.4360919  40.8290707  35.2770898
  57.5992827  40.4012881  35.0954899  58.4084564  41.0223150  36.2141689
  65.2758374  30.7412637  45.9812144  65.3246530  31.6174760  45.5989913
  65.8180888  30.1990030  45.4083787  64.7647354  40.8134772  29.8638098
  64.9135474  41.4970236  29.2104771  65.5713797  40.7939862  30.3787554
  67.5057663  31.4944009  42.7358502  66.6360972  31.7877575  42.4641091
  67.7417143  32.0784454  43.4565766  62.5199987  36.8399950  30.8699167
  62.2746029  35.9362280  31.0679377  62.6895901  36.8417100  29.9278645
  70.2096697  27.7123626  40.2523923  70.7278640  28.4484653  39.9270411
  69.8551829  28.0187619  41.0870682  61.7895634  32.5728307  28.3685328
  61.0964879  32.6472662  27.7125364  61.5447386  31.8088651  28.8906845
  70.4609291  24.1323909  35.7724819  70.7411044  23.4647098  36.3985246
  71.2459898  24.3253004  35.2599483  68.2642759  43.3082902  27.3349846
  67.6916726  43.9273090  26.8820317  68.8375553  43.8582264  27.8689767
  68.6489558  34.6443715  24.6765898  69.5948662  34.5149923  24.7454316
  68.2703803  33.9058377  25.1535326  68.5328250  38.6961461  46.1366555
  69.4531260  38.8740060  46.3306602  68.4977833  37.7517507  45.9846254
  66.8332475  32.5693692  24.6120783  65.9263930  32.2726804  24.6883497
  67.1108456  32.2723510  23.7455069  61.5290323  36.6062496  38.7789336
  61.7476333  37.5379604  38.7977370  61.9416097  36.2470470  39.5644140
  68.4494541  27.1130581  30.7665025  67.6395269  26.7677666  31.1420271
  69.1378957  26.8038125  31.3552636  70.3785089  26.1908628  32.3889321
  70.9316127  26.6104082  33.0479344  70.6155175  25.2644376  32.4312277
  66.4018188  32.1795702  48.1692085  66.3014915  33.1290059  48.1004176
  66.1839730  31.8513941  47.2968155  65.6031259  29.4280627  24.7532762
  66.4650423  29.7535525  25.0128580  65.7881604  28.6412123  24.2405828
  66.2649458  35.6092841  46.9857147  65.7816540  36.4093201  47.1921036
  66.3510397  35.6200786  46.0324591  59.5335418  37.4421220  34.9078966
  59.5106106  37.5408908  33.9560849  59.8436054  38.2886371  35.2296132
  62.1922796  39.4997375  39.0225581  63.1466049  39.4681318  38.9555512
  61.9935319  39.0387999  39.8375806  62.7822178  38.0698491  41.5896378
  63.6015067  38.5642570  41.6131215  63.0558985  37.1530460  41.5613946
  60.5473024  45.0416995  36.0395778  60.4127492  44.2817396  35.4733776
  60.1305087  45.7657895  35.5724567  63.7042150  45.9386312  36.2514221
  63.5874534  46.8831744  36.1492911  62.8834597  45.6359873  36.6400020
  70.5610484  39.4717473  47.7880716  71.4301644  39.6458125  47.4267351
  70.0817236  40.2911890  47.6656445  66.5560702  26.6676670  28.0412471
  66.5439372  27.6118510  28.1980742  67.4484124  26.4846815  27.7471933
  64.7296664  46.5914574  39.4670149  65.6323911  46.6238184  39.7836644
  64.5034034  45.6615025  39.4816485  66.4850266  45.3445560  36.1280228
  65.5345897  45.3447422  36.0144600  66.7882753  44.5978295  35.6116263
  70.3712822  23.2619447  32.2958408  69.6045218  22.7077933  32.4415091
  70.7823527  23.3341315  33.1572560  62.3754583  29.5504242  46.3863589
  63.2386045  29.1941047  46.5966914  61.8019994  29.2118137  47.0738994
  69.2338016  48.5766480  38.3749225  69.4846055  49.4613490  38.6406801
  69.7697565  48.3971081  37.6024317  69.8647058  52.7257471  32.0666701
  70.7022280  53.1354480  31.8500409  70.0425326  51.7856914  32.0366895
  69.8873229  50.0648187  32.7377435  69.6897629  49.4717547  32.0128501
  69.3319893  49.7600397  33.4553374  66.4473061  51.7498382  34.9045180
  67.1344100  51.4360112  34.3166196  66.2921189  52.6539747  34.6312432
  71.2507783  46.6388579  39.3330204  71.1665971  46.0314248  38.5980614
  70.4290489  47.1297597  39.3339700  66.0241037  49.8298975  37.1762647
  66.0625136  49.2962566  37.9699765  65.5181329  49.3034181  36.5573625
  69.6549614  48.5563078  30.2516579  69.9503055  47.6473756  30.1983632
  68.7537650  48.5350817  29.9297581  69.8423433  51.2260973  39.3941412
  69.2976901  52.0020781  39.5261687  70.7202782  51.5731778  39.2360534
  70.6289454  50.3530869  42.2871569  69.8871190  50.5013505  42.8736200
  70.3082199  50.6139135  41.4238319  69.2754673  56.1582625  35.2770898
  68.4386581  55.7304799  35.0954899  69.2478319  56.3515068  36.2141689
  68.5904170  49.2191973  35.0619830  68.2706954  48.3657281  34.7694204
  68.0437598  49.4340551  35.8177797  68.4592430  52.8394884  37.0312951
  67.7655901  52.4248837  36.5182906  69.2065421  52.8815421  36.4346370
  70.3729172  52.7713138  34.9078966  70.3499860  52.8700825  33.9560849
  70.6829809  53.6178289  35.2296132  71.3866779  60.3708913  36.0395778
  71.2521247  59.6109313  35.4733776  70.9698841  61.0949812  35.5724567
  68.8750846  47.7328543  42.2888575  69.5209710  47.2227497  42.7775800
  68.6667998  48.4697225  42.8632001  54.4942868   7.8689513  18.7218973
  54.4166897   8.8197339  18.8007453  53.8904511   7.5235386  19.3793899
  53.1536834   5.3791034  26.0985533  53.7044259   5.2508098  25.3262527
  52.3148310   5.6785923  25.7480426  59.3677397   7.3005872  13.8780235
  58.6939096   7.6037569  14.4865193  59.7543219   8.1034953  13.5285692
  57.5668612   7.4685545  16.0927315  57.7420368   6.9973588  16.9072937
  56.8801400   8.0951311  16.3208575  52.1329697  10.6174907  22.8667175
  52.3726295  11.2493432  23.5446193  51.2898894  10.2662947  23.1532534
  56.6457559   6.4254030  25.2708679  56.5727731   7.2309001  25.7827983
  56.2034952   6.6245996  24.4456700  56.4347339   5.6625800  18.7811500
  55.6514861   6.2047480  18.8749725  57.1340084   6.1799780  19.1805741
  52.6074529   6.6422910  20.1965953  51.9384905   7.1269037  19.7129993
  52.4687399   6.8892130  21.1109332  56.7479798   8.6766653  26.7948612
  57.2998106   8.8398275  27.5597697  57.0885991   9.2671091  26.1228636
  56.8945609   6.2425135  28.8097266  57.2032736   5.9974282  29.6819966
  57.6921091   6.4471773  28.3216136  56.9166221   8.3963045  21.0402643
  56.4771212   7.9039423  21.7335499  57.6674338   7.8536012  20.7994718
  49.3958560   4.5874585  21.0427271  50.2216580   4.2878357  20.6625914
  49.0452612   3.8182208  21.4917059  49.7079271   6.7187200  22.7641085
  49.5733739   5.9587601  22.1979083  49.2911333   7.4428100  22.2969874
  52.8648397   7.6156517  22.9759528  52.7480781   8.5601949  22.8738218
  52.0440843   7.3130078  23.3645327  53.8902911   8.2684779  26.1915456
  54.7930158   8.3008389  26.5081951  53.6640281   7.3385230  26.2061792
  55.6456513   7.0215765  22.8525535  54.6952144   7.0217627  22.7389907
  55.9488999   6.2748500  22.3361569  68.1898913  12.8103732  23.8532822
  67.8517424  12.6944796  22.9653357  69.0588681  12.4094897  23.8333828
  64.0485729  14.6639208  19.8429713  63.4850594  14.5729145  19.0746001
  63.9338124  13.8439113  20.3232205  68.6718696  13.9638583  29.8119027
  68.6607337  13.5691382  28.9399531  68.8339335  13.2304656  30.4052799
  61.5950161  16.1590400  22.6813933  62.3871453  15.8181224  22.2660233
  61.8346811  16.2685375  23.6016087  63.5540915  15.4199313  15.5531312
  64.3271791  14.8728300  15.4144188  63.9066313  16.2843562  15.7645773
  65.3925957  16.7475695  28.7598211  65.1015823  17.6521326  28.6444878
  66.0282941  16.7892223  29.4742281  66.3182164  14.1252544  25.3499571
  66.9145736  13.9008566  24.6356534  66.3757135  13.3837289  25.9525019
  67.9535022  12.9430232  19.0920826  67.5893229  12.4160853  19.8033748
  68.8102138  12.5528701  18.9187312  70.3515842  16.4337111  25.7548005
  70.0516565  17.3362150  25.6463812  70.0066902  16.1669294  26.6069158
  63.8028324  12.8850908  21.7884709  62.8778820  12.7527122  21.9962401
  64.0512737  13.6645127  22.2854652  61.1637135  12.5284181  22.6228499
  61.2929516  12.7818660  23.5367910  60.4834586  13.1211889  22.3033154
  65.3336622  23.1981431  18.7218973  65.2560652  24.1489256  18.8007453
  64.7298266  22.8527304  19.3793899  67.8253852  10.3709297  31.3780340
  67.0487186  10.9303217  31.3683204  68.4644415  10.8566080  31.8995210
  66.0800224  13.1794750  30.9398307  66.8214908  13.7179794  30.6633130
  65.3737210  13.8061039  31.0969858  67.9086634  10.2596497  26.9104025
  68.7547829  10.6835911  27.0538674  67.8485271   9.6030121  27.6042588
  67.4312340  15.6199489  20.5572842  67.8950686  15.8987192  19.7677465
  67.1669138  14.7182934  20.3745933  64.3236421  15.1670971  23.4952605
  64.8937778  15.5958239  22.8570090  64.9144533  14.8853555  24.1936791
  66.3681226  11.7422641  17.3662407  67.0705270  12.1943685  17.8336334
  66.0361855  11.1006460  17.9942300  64.8161588  10.3334398  31.7413617
  64.1860248  11.0150679  31.9749013  64.7097676  10.2217480  30.7966755
  60.1106560  10.0006194  22.6679541  59.3205614  10.2563723  22.1919651
  60.6017808  10.8154532  22.7731581  62.0621306  10.3650773  19.6263017
  61.2652469  10.4769468  20.1446513  61.8346898  10.7037426  18.7603908
  67.8926973  16.8895477  27.5745532  67.9571406  17.3515884  28.4103704
  67.1837897  16.2592841  27.7027842  58.3944263  10.2536685  25.0994532
  58.6452302  11.1383694  25.3652108  58.9303812  10.0741286  24.3269623
  67.6074991  18.5563584  17.4424512  67.4720666  19.4015120  17.8709360
  68.1484803  18.7582862  16.6790446  61.0604388  16.0739022  18.0152438
  61.5728909  16.8682272  18.1658002  61.7127101  15.3765313  17.9486039
  62.8699273  19.1904778  20.0975191  63.0465901  20.1122743  19.9096175
  63.6656107  18.8763198  20.5269570  62.1551630  11.2369410  29.9737354
  62.0405145  10.3354667  30.2744453  61.2996147  11.4833107  29.6222170
  69.2343467  19.1787151  31.5724855  68.7907321  18.3923529  31.2545759
  69.8960681  19.3666301  30.9068745  63.9930588  20.7082952  26.0985533
  64.5438014  20.5800016  25.3262527  63.1542064  21.0077841  25.7480426
  67.7897760  16.9734080  30.4429764  68.3226096  16.2122368  30.2129072
  67.2611841  16.6807732  31.1853919  59.0253305  14.4027676  18.7912008
  59.8628527  14.8124685  18.5745716  59.2031573  13.4627119  18.7612202
  69.1550472  16.1020072  17.9548576  68.6271834  15.3672832  17.6421814
  68.6537975  16.8794749  17.7088545  70.2071151  22.6297790  13.8780235
  69.5332850  22.9329487  14.4865193  70.5936973  23.4326870  13.5285692
  59.0479476  11.7418392  19.4622742  58.8503876  11.1487752  18.7373808
  58.4926140  11.4370602  20.1798680  67.0276200  11.6341498  21.5817335
  67.0824810  10.6815335  21.5059811  66.2167402  11.7900937  22.0658633
  64.9668560  10.2518558  19.3407714  64.1536425  10.5512728  19.7472906
  65.4627554   9.8574247  20.0582196  67.1177138  20.2476315  21.2741978
  67.0753316  20.4737161  20.3450510  68.0339837  20.0139689  21.4227779
  70.5642771  10.7160382  28.1722607  70.9192159  10.9431856  29.0317073
  71.2114903  11.0478759  27.5499863  65.2342938  17.1239344  21.0703941
  66.0283537  16.6289664  20.8686516  64.5234631  16.5957207  20.7071646
  70.0537783  19.5057439  25.4216309  70.1074805  20.0748376  26.1894024
  69.1852564  19.6759324  25.0570346  61.5425702  11.2682426  17.1463694
  60.6123290  11.2066881  17.3633656  61.6383174  10.7458378  16.3500335
  62.9336176   9.2074996  26.9040760  63.6059230   8.9992358  26.2553409
  62.1065963   9.0097082  26.4645992  69.0125883  13.6717701  26.9803240
  69.9417943  13.8228861  26.8072208  68.5916913  13.7601722  26.1251887
  67.8114214  17.6968366  24.7501778  67.6725300  17.3287150  25.6227716
  67.0228811  18.2116005  24.5785736  68.4062366  22.7977462  16.0927315
  68.5814122  22.3265506  16.9072937  67.7195154  23.4243229  16.3208575
  69.3619430  17.0749969  22.1390616  69.0269262  17.0350739  23.0348266
  68.8623375  16.4094684  21.6661026  63.3363674  12.4817599  27.6643197
  63.1983471  11.7497837  28.2654736  64.2468597  12.3926499  27.3827385
  65.9645974  12.1937558  27.1526877  66.6745593  11.5530750  27.1113495
  65.9215282  12.4450453  28.0753057  64.6774908   9.1802776  28.9722516
  64.1412265   8.7293514  29.6244112  64.0891617   9.3148685  28.2292980
  62.9723452  25.9466825  22.8667175  63.2120050  26.5785349  23.5446193
  62.1292648  25.5954865  23.1532534  55.6079307  13.4268587  21.6290487
  56.2950347  13.1130317  21.0411502  55.4527436  14.3309952  21.3557738
  60.4114029   8.3158783  26.0575511  60.3272218   7.7084453  25.3225921
  59.5896736   8.8067802  26.0585007  67.4851314  21.7545948  25.2708679
  67.4121485  22.5600919  25.7827983  67.0428707  21.9537913  24.4456700
  67.2741093  20.9917718  18.7811500  66.4908615  21.5339398  18.8749725
  67.9733838  21.5091697  19.1805741  69.9449997  21.6532782  27.4266837
  70.6577969  22.2880246  27.3542739  69.4540026  21.7496648  26.6106839
  64.9961911  19.4027225  28.2472408  65.6971370  20.0363708  28.4001802
  64.5257026  19.7441957  27.4868047  69.7570370  21.9931526  20.1753129
  69.9392765  21.1753182  20.6380881  70.5803356  22.2099218  19.7378019
  70.0912536  20.9199711  17.4368177  70.6200302  20.4092165  16.8238339
  70.3540756  20.6042241  18.3013710  68.8450770  12.6991644  32.5590996
  68.1691407  12.5985773  33.2293371  69.6678404  12.5430857  33.0226993
  60.5929629  18.9363580  25.1803511  61.1783066  18.1907268  25.3131415
  60.3954467  19.2467537  26.0640175  63.4468284  21.9714827  20.1965953
  62.7778659  22.4560955  19.7129993  63.3081154  22.2184048  21.1109332
  55.1847283  11.5069180  23.9007954  55.2231383  10.9732771  24.6945072
  54.6787576  10.9804386  23.2818931  67.5873552  24.0058571  26.7948612
  68.1391861  24.1690192  27.5597697  67.9279746  24.5963009  26.1228636
  62.0390318   8.4256853  31.0443531  62.6662357   8.0433931  31.6581055
  61.1818237   8.2071055  31.4099223  58.8155861  10.2333282  16.9761885
  59.1109302   9.3243961  16.9228939  57.9143897  10.2121022  16.6542888
  70.7241940  21.9540547  23.7812294  70.5993079  21.1530286  23.2723239
  71.3821031  22.4486740  23.2926264  62.3450108   8.3089279  22.9589434
  61.6236694   8.9225247  22.8196907  63.1343364   8.8447044  22.8806080
  60.5443703   7.9147380  17.1001211  60.2156409   7.0344759  16.9176316
  60.8983073   7.8595049  17.9877600  69.7923281  19.5502283  21.6096196
  69.6448244  18.6218990  21.7903766  70.6176775  19.5722374  21.1253271
  63.6585526   8.2020350  17.4676688  63.9981598   8.7306271  16.7455297
  64.1057646   8.5400756  18.2435255  64.5284017  10.3625834  23.1799058
  64.3828598  10.6766137  24.0723339  64.0509221  10.9810734  22.6269957
  59.0029679  12.9031178  26.1186719  58.4583147  13.6790986  26.2506993
  59.8809029  13.2501983  25.9605841  59.7895701  12.0301074  29.0116876
  59.0477437  12.1783710  29.5981506  59.4688445  12.2909340  28.1483625
  67.7339364  21.5717053  28.8097266  68.0426490  21.3266199  29.6819966
  68.5314846  21.7763691  28.3216136  67.7559976  23.7254962  21.0402643
  67.3164966  23.2331341  21.7335499  68.5068093  23.1827930  20.7994718
  60.2352315  19.9166503  21.0427271  61.0610335  19.6170275  20.6625914
  59.8846367  19.1474126  21.4917059  65.2033848  19.2692971  23.1124944
  64.5813857  18.6063676  22.8127172  65.8738715  19.2954103  22.4298592
  58.4360920  17.8352830  22.0016204  57.5992828  17.4075004  21.8200205
  58.4084565  18.0285273  22.9386995  64.7647355  17.8196895  16.5883405
  64.9135475  18.5032359  15.9350077  65.5713798  17.8001985  17.1032860
  62.5199988  13.8462072  17.5944474  62.2746030  12.9424402  17.7924684
  62.6895902  13.8479223  16.6523952  61.7895635   9.5790430  15.0930635
  61.0964880   9.6534785  14.4370671  61.5447387   8.8150773  15.6152152
  68.2642760  20.3145025  14.0595152  67.6916728  20.9335212  13.6065624
  68.8375554  20.8644387  14.5935074  68.5328251  15.7023584  32.8611862
  69.4531261  15.8802183  33.0551908  68.4977835  14.7579629  32.7091561
  57.7510416  10.8962178  21.7865136  57.4313201  10.0427486  21.4939510
  57.2043845  11.1110756  22.5423104  61.5290324  13.6124619  25.5034643
  61.7476334  14.5441726  25.5222677  61.9416098  13.2532593  26.2889447
  57.6198676  14.5165089  23.7558258  56.9262148  14.1019042  23.2428212
  58.3671667  14.5585626  23.1591677  66.2649459  12.6154963  33.7102453
  65.7816541  13.4155323  33.9166342  66.3510398  12.6262908  32.7569897
  59.5335419  14.4483343  21.6324273  59.5106107  14.5471030  20.6806156
  59.8436056  15.2948494  21.9541439  62.1922797  16.5059498  25.7470887
  63.1466050  16.4743440  25.6800819  61.9935320  16.0450122  26.5621113
  62.7822179  15.0760614  28.3141685  63.6015068  15.5704693  28.3376522
  63.0558987  14.1592582  28.2859252  60.5473026  22.0479117  22.7641085
  60.4127494  21.2879518  22.1979083  60.1305088  22.7720017  22.2969874
  63.7042152  22.9448434  22.9759528  63.5874536  23.8893867  22.8738218
  62.8834598  22.6421996  23.3645327  58.0357093   9.4098748  29.0133882
  58.6815957   8.8997702  29.5021107  57.8274244  10.1467429  29.5877307
  70.5610485  16.4779595  34.5126022  71.4301645  16.6520248  34.1512657
  70.0817237  17.2974012  34.3901752  64.7296666  23.5976696  26.1915456
  65.6323912  23.6300307  26.5081951  64.5034036  22.6677147  26.2061792
  66.4850268  22.3507683  22.8525535  65.5345899  22.3509544  22.7389907
  66.7882754  21.6040417  22.3361569  69.2338018  25.5828602  25.0994532
  69.4846056  26.4675612  25.3652108  69.7697566  25.4033204  24.3269623
  69.8647060  29.7319594  18.7912008  70.7022282  30.1416602  18.5745716
  70.0425327  28.7919036  18.7612202  69.8873231  27.0710309  19.4622742
  69.6897631  26.4779670  18.7373808  69.3319895  26.7662520  20.1798680
  66.4473062  28.7560505  21.6290487  67.1344102  28.4422235  21.0411502
  66.2921190  29.6601869  21.3557738  71.2507784  23.6450701  26.0575511
  71.1665973  23.0376371  25.3225921  70.4290490  24.1359719  26.0585007
  66.0241038  26.8361098  23.9007954  66.0625137  26.3024689  24.6945072
  65.5181331  26.3096303  23.2818931  69.6549615  25.5625200  16.9761885
  69.9503057  24.6535879  16.9228939  68.7537651  25.5412940  16.6542888
  69.8423434  28.2323096  26.1186719  69.2976902  29.0082904  26.2506993
  70.7202784  28.5793900  25.9605841  70.6289456  27.3592992  29.0116876
  69.8871192  27.5075627  29.5981506  70.3082200  27.6201258  28.1483625
  69.2754674  33.1644747  22.0016204  68.4386583  32.7366922  21.8200205
  69.2478320  33.3577191  22.9386995  68.5904171  26.2254095  21.7865136
  68.2706955  25.3719404  21.4939510  68.0437599  26.4402673  22.5423104
  68.4592431  29.8457007  23.7558258  67.7655902  29.4310960  23.2428212
  69.2065422  29.8877543  23.1591677  70.3729173  29.7775261  21.6324273
  70.3499862  29.8762948  20.6806156  70.6829810  30.6240411  21.9541439
  71.3866780  37.3771035  22.7641085  71.2521248  36.6171436  22.1979083
  70.9698842  38.1011935  22.2969874  68.8750848  24.7390666  29.0133882
  69.5209711  24.2289620  29.5021107  68.6667999  25.4759347  29.5877307
   6.3446676  35.8514183  63.7435374   6.9825086  35.7320930  63.0398714
   6.2267519  36.7995027  63.8023326   3.1536382  35.8041611  63.6796899
   2.8154894  35.6882676  62.7917434   4.0226150  35.4032776  63.6597905
   4.5922757  41.3248055  54.9808255   3.9410736  41.9102135  54.5942268
   5.3867119  41.8554250  55.0403292   5.8987944  33.5765637  60.8188582
   6.6851034  33.1585060  60.4678999   6.1626649  34.4811729  60.9870231
   6.0698022  39.0138487  55.5177239   5.4343855  39.0873113  56.2298144
   5.7395428  39.6032086  54.8396318  11.2996372  33.5140870  61.7221561
  12.0321544  32.9440087  61.9559390  10.5435727  33.1262470  62.1628066
   0.5740950  36.4757964  55.2138214   0.4577208  35.8002868  55.8819298
   0.6843210  35.9890338  54.3970367   2.9172491  35.9368111  58.9184903
   2.5530699  35.4098732  59.6297825   3.7739607  35.5466580  58.7451389
   2.5577978  30.9658011  53.9146252   2.7252381  31.8338247  54.2816723
   2.3675147  31.1285293  52.9907541   5.3153311  39.4274990  65.5812082
   5.0154035  40.3300029  65.4727889   4.9704371  39.1607173  66.4333235
   8.7150455  31.9457530  63.2609519   7.8067333  31.8772939  62.9668280
   8.6638051  32.4229475  64.0891345   2.5367199  33.4215669  54.8992918
   2.4166824  33.8672719  55.7378399   1.8419788  33.7700986  54.3406457
   8.2352265  33.8937142  55.7273253   9.1470121  34.1264528  55.5520950
   7.7261912  34.4774186  55.1648331   6.8421848  38.8762960  63.1186834
   6.2130710  39.0408674  62.4162902   6.4547510  39.2904570  63.8897798
  10.7211080  39.8117398  60.4731198  10.0362118  40.1916299  59.9228231
  10.8054929  40.4212725  61.2063146   7.9762011  37.4577357  67.0726541
   8.1878906  38.1009117  66.3960922   7.9291759  36.6239674  66.6048471
   2.3949810  38.6137368  60.3836919   2.8588155  38.8925071  59.5941542
   2.1306608  37.7120813  60.2010010   1.3318696  34.7360521  57.1926484
   2.0342739  35.1881564  57.6600411   0.9999324  34.0944339  57.8206377
   9.0907839  40.3349312  65.2448899   9.9125283  39.9329500  64.9631580
   9.0870242  40.2317547  66.1965014  17.1813832  36.6788061  61.5933870
  16.4277541  36.1095459  61.4377875  17.3161373  36.6450725  62.5404505
   2.5712460  41.5501463  57.2688589   2.4358135  42.3952999  57.6973437
   3.1122273  41.7520741  56.5054523   5.8855206  35.0640636  54.3059918
   5.3701830  35.8345241  54.5448305   5.6132515  34.3905772  54.9292979
   3.4702318  29.9090337  59.3645156   2.6143914  29.5197187  59.1850795
   3.8829269  29.9882298  58.5044942  10.8589481  37.8172991  56.2413091
  10.0818923  37.4784150  55.7968254  11.5380962  37.8225614  55.5668057
   5.6741510  32.9367728  56.1319699   5.3691645  33.2513877  56.9829842
   6.6271952  33.0149148  56.1747032   4.1187941  39.0957952  57.7812653
   3.5909303  38.3610711  57.4685891   3.6175444  39.8732628  57.5352622
   9.0980788  37.2906972  62.8979699   8.4404462  37.9806234  62.9859828
   9.9021187  37.6803404  63.2413686   7.9086246  35.6451345  60.9483641
   8.4218128  36.2781337  61.4505351   8.5587470  35.0452540  60.5827001
   2.2640542  36.9138162  50.7847626   1.3567603  36.6827415  50.9838775
   2.7611574  36.1175781  50.9721608   5.1708621  45.6235669  53.7044312
   4.4970319  45.9267366  54.3129270   5.5574443  46.4264749  53.3549769
   4.3867077  33.1200800  63.1941982   3.4689639  33.3415747  63.0363670
   4.8027221  33.1947111  62.3353689   5.1702125  34.5192216  58.3244662
   5.9173944  35.0313613  58.0151784   5.4393714  34.1976269  59.1849056
   3.4428775  37.0150757  55.3071616   2.5339994  36.7309790  55.4044086
   3.4723859  37.4349835  54.4474923   8.6748043  40.6257346  59.0762784
   8.2210370  39.7848256  59.1327974   8.0442009  41.2618745  59.4137564
   7.6180962  31.5549332  60.3063451   6.8803719  31.0426719  60.6373694
   7.8707736  31.1149714  59.4946728   7.1180982  42.4633843  60.0112602
   7.4103956  43.0238900  59.2924968   7.6279602  42.7562404  60.7665761
   7.7192589  24.3325584  60.9005221   8.0251466  23.4722948  60.6131136
   8.4445194  24.9243204  60.7004214   1.9913669  34.6279377  61.4081412
   2.0462279  33.6753214  61.3323888   1.1804871  34.7838816  61.8922710
   3.1404863  38.5559500  52.6459695   2.7024293  37.8395359  52.1865332
   3.8815304  38.7835615  52.0844786   2.0814607  43.2414194  61.1006055
   2.0390786  43.4675040  60.1714587   2.9977306  43.0077569  61.2491856
  11.2577978  36.8316697  58.7036013  11.1195876  37.0218293  57.7757203
  10.9014197  37.5936080  59.1604065  11.2847357  38.8993224  63.7147285
  11.7183864  38.8068514  64.5630339  11.9978938  38.8750725  63.0767301
  12.1462907  38.9416925  66.2480170  12.3398797  39.8462736  66.4939445
  12.0463525  38.4824344  67.0818755   3.3699836  45.7915342  55.9191392
   3.5451591  45.3203385  56.7337014   2.6832624  46.4181108  56.1472652
   4.3256899  40.0687848  61.9654693   3.9906731  40.0288618  62.8612343
   3.8260845  39.4032564  61.4925103   7.2616091  37.4143882  52.2391752
   6.6445261  36.6890710  52.1424805   6.7932579  38.1753242  51.8958827
   8.9187629  40.0882374  68.1311513   8.0314408  39.7508296  68.2537911
   9.4886181  39.3565406  68.3680278   2.2378562  43.9855597  58.6075577
   1.4546084  44.5277277  58.7013802   2.9371308  44.5029576  59.0069818
   5.5475213  29.7950226  61.2509783   6.0443912  29.0420189  60.9310853
   4.7762194  29.8314543  60.6852992  13.4004970  35.4990592  62.8928074
  13.3894846  36.3815307  62.5222007  12.5322349  35.1462143  62.6982611
   6.6304993  38.5521913  58.8248206   5.6961272  38.6723376  58.6552910
   6.8081662  37.6494380  58.5608216   2.1310181  31.9367609  60.9781467
   1.7607969  31.3838650  61.6662373   2.6269274  31.3325743  60.4256467
  10.0177545  34.3939233  59.3598240  10.4837997  35.2267224  59.2858543
  10.4685045  33.9284214  60.0643499   8.0853776  40.7383054  56.3584392
   8.3613620  40.6239649  57.2678266   7.2158274  40.3400539  56.3196565
   7.7600666  34.9509712  65.8989036   7.1072116  35.1985619  65.2441488
   8.1381046  34.1373850  65.5651513   4.7207840  44.9869405  60.0017206
   4.9030234  44.1691061  60.4644958   5.5440826  45.2037097  59.5642096
   5.0550005  43.9137590  57.2632254   5.5837772  43.4030045  56.6502416
   5.3178225  43.5980120  58.1277787   5.6879409  44.9478426  63.6076371
   5.5630549  44.1468166  63.0987316   6.3458500  45.4424619  63.1190341
   7.7514317  42.7487446  65.2355921   6.8044653  42.6292797  65.1634248
   8.0997091  41.8609944  65.3182182   4.7560751  42.5440162  61.4360273
   4.6085713  41.6156869  61.6167843   5.5814244  42.5660253  60.9517348
   8.3594873  43.3668721  62.5225146   9.2841420  43.1611582  62.3849597
   8.1910176  43.1185122  63.4314487   4.7522265  30.3978000  56.4292390
   4.9685879  31.2802638  56.1281218   4.2716332  30.0064213  55.6998032
   8.1490189  43.8854388  57.8787237   8.3227066  43.3200811  57.1261090
   8.6419080  44.6855283  57.6966727   0.7554765  29.2280641  58.3231595
   0.8770676  28.2997287  58.5222482   0.4656808  29.2419327  57.4109910
  14.0029580  36.6490811  59.4977537  14.4460726  35.8998136  59.0996660
  13.1256090  36.6400947  59.1151269   9.1365361  43.2021153  54.9784136
   9.8316266  43.8227845  55.1971450   9.4788511  42.3516504  55.2536513
  11.0356784  40.6520858  56.5071466  11.5608108  40.9908131  55.7820786
  10.9479137  39.7167873  56.3234601  10.8448566  38.1346228  69.1255393
  10.8946570  37.9696236  70.0670916  10.7362489  37.2673487  68.7353274
  12.3466762  40.5543170  69.3697414  12.0551571  40.9173150  70.2060875
  11.7338894  39.8410178  69.1910746  13.5462445  38.1196049  61.8899985
  14.3809336  38.5585853  62.0537545  13.6821573  37.6434703  61.0708230
  10.5953951  35.6775784  67.8377472  11.0708072  35.8703431  67.0296324
   9.6719516  35.7334970  67.5920856   3.2280230  43.3082904  53.8859229
   2.6554197  43.9273091  53.4329701   3.8013023  43.8582266  54.4199151
   6.4477490  43.5920054  55.0167811   7.3808163  43.5265616  55.2200687
   6.3600702  44.4276321  54.5582344   9.0765506  42.9085925  51.9771759
   8.9979138  42.5745788  52.8707517   9.8975173  43.4007693  51.9763231
  11.7743697  35.7747664  65.1848078  11.7420017  34.8363665  65.3707761
  12.3844321  35.8531701  64.4513902   3.6127028  34.6443717  51.2275282
   4.5586133  34.5149925  51.2963700   3.2341273  33.9058379  51.7044710
  11.9238186  32.5658707  65.2306361  11.4077235  31.7817164  65.0436290
  12.8078134  32.2377424  65.3952880   9.5848913  26.3099723  61.1902173
   9.3873734  26.0014811  62.0745505  10.1948618  27.0361362  61.3200103
  17.5920247  36.8363671  64.3254114  18.3223636  36.5748959  64.8861818
  16.9827193  36.0992393  64.3656182  15.6735544  34.9771533  64.9228566
  14.9468708  34.8427498  64.3145057  15.2582831  35.2848362  65.7285284
   1.7969945  32.5693693  51.1630167   0.8901401  32.2726806  51.2392880
   2.0745926  32.2723511  50.2964453   3.4132011  27.1130583  57.3174408
   2.6032739  26.7677668  57.6929654   4.1016428  26.8038127  57.9062020
   5.3422559  26.1908630  58.9398705   5.8953598  26.6104083  59.5988728
   5.5792646  25.2644378  58.9821661   0.5668730  29.4280629  51.3042146
   1.4287894  29.7535527  51.5637963   0.7519074  28.6412125  50.7915212
   8.7201366  28.3009155  58.4477369   8.1400036  28.9593959  58.0655421
   8.4537299  27.4786500  58.0364787   7.1704933  27.7014213  60.6498689
   7.6704711  27.8130747  59.8413008   7.8140541  27.3975266  61.2899498
   7.5026245  30.4609245  57.5033717   6.6152100  30.7458896  57.2853912
   7.9180234  30.3003009  56.6560994  10.8540781  30.4855766  61.2188057
  11.6301171  30.9752219  61.4912673  10.1288915  30.9113821  61.6759926
  13.2913339  31.1983386  62.2761997  13.8857830  30.9579122  61.5655305
  13.3639923  30.4790516  62.9035533   6.6469458  40.2253920  51.5981737
   7.3505308  40.4303923  52.2139393   5.9232107  40.7930682  51.8630821
   7.4767268  35.9763781  57.7184007   7.4202470  36.4332333  56.8791640
   8.0295611  35.2154466  57.5406850  11.2872074  31.7653513  58.5434127
  11.0309008  31.3650149  59.3742335  10.6624942  32.4797307  58.4184266
  15.5984412  34.5049587  61.0505418  15.0383970  34.5742776  61.8236980
  14.9927915  34.3290571  60.3304915   8.5556155  40.6636449  53.6480197
   9.3901759  40.2317648  53.4657672   8.3940498  40.4918463  54.5757092
   8.2102048  37.1668563  55.0136537   8.1550851  37.0012834  54.0724981
   7.5848103  37.8744596  55.1698726   1.5198173  26.6676672  54.5921855
   1.5076843  27.6118512  54.7490126   2.4121595  26.4846817  54.2981316
  17.1840430  51.1806100  63.7435374  17.8218840  51.0612848  63.0398714
  17.0661273  52.1286944  63.8023326  13.9930137  51.1333529  63.6796899
  13.6548648  51.0174593  62.7917434  14.8619905  50.7324694  63.6597905
   9.8516952  52.9869005  59.6693790   9.2881818  52.8958942  58.9010078
   9.7369347  52.1668909  60.1496282  15.4316511  56.6539973  54.9808255
  14.7804491  57.2394053  54.5942268  16.2260874  57.1846168  55.0403292
   9.3572138  53.7429110  55.3795389  10.1303014  53.1958097  55.2408265
   9.7097537  54.6073359  55.5909850  11.6938416  49.9021776  53.0113839
  11.9463937  49.3803297  52.2497302  10.7562975  49.7387921  53.1140523
  16.7381699  48.9057554  60.8188582  17.5244788  48.4876977  60.4678999
  17.0020403  49.8103646  60.9870231  16.9091776  54.3430405  55.5177239
  16.2737609  54.4165031  56.2298144  16.5789183  54.9324003  54.8396318
  22.1390126  48.8432788  61.7221561  22.8715298  48.2732004  61.9559390
  21.3829482  48.4554388  62.1628066  11.4134705  51.8049882  55.2138214
  11.2970963  51.1294785  55.8819298  11.5236965  51.3182256  54.3970367
  13.7566246  51.2660029  58.9184903  13.3924453  50.7390650  59.6297825
  14.6133362  50.8758498  58.7451389  19.6615546  42.5554362  66.1816169
  19.3298871  43.4249773  65.9577384  19.0661160  42.2390646  66.8610200
  13.3971733  46.2949929  53.9146252  13.5646135  47.1630165  54.2816723
  13.2068902  46.4577210  52.9907541  16.1547066  54.7566908  65.5812082
  15.8547789  55.6591946  65.4727889  15.8098125  54.4899091  66.4333235
   9.6059547  51.2080704  61.6148786   8.6810044  51.0756919  61.8226478
   9.8543961  51.9874924  62.1118729  19.5544210  47.2749448  63.2609519
  18.6461087  47.2064856  62.9668280  19.5031806  47.7521393  64.0891345
  13.3760954  48.7507586  54.8992918  13.2560579  49.1964637  55.7378399
  12.6813542  49.0992904  54.3406457  21.4205856  45.4765886  65.0387393
  20.7780236  45.7698419  64.3927188  20.9160785  45.3618807  65.8440590
  19.0746020  49.2229059  55.7273253  19.9863876  49.4556446  55.5520950
  18.5655667  49.8066104  55.1648331  13.7117858  48.5826294  66.7368102
  14.5579053  49.0065708  66.8802751  13.6516495  47.9259918  67.4306665
  17.6815602  54.2054878  63.1186834  17.0524465  54.3700592  62.4162902
  17.2941264  54.6196487  63.8897798  21.5604834  55.1409316  60.4731198
  20.8755872  55.5208217  59.9228231  21.6448683  55.7504642  61.2063146
  16.8617303  46.2430662  68.3949276  16.6178235  46.9972723  67.8583551
  17.1377233  46.6216010  69.2296523  18.8155766  52.7869275  67.0726541
  19.0272661  53.4301035  66.3960922  18.7685514  51.9531591  66.6048471
  16.4181995  45.3987095  63.9763113  15.5566474  45.6968349  64.2679851
  16.4444429  45.6157494  63.0444146  13.2343564  53.9429286  60.3836919
  13.6981910  54.2216989  59.5941542  12.9700362  53.0412730  60.2010010
  12.1712450  50.0652438  57.1926484  12.8736493  50.5173482  57.6600411
  11.8393079  49.4236257  57.8206377  19.9301594  55.6641230  65.2448899
  20.7519037  55.2621417  64.9631580  19.9263996  55.5609464  66.1965014
   7.8652529  48.6880570  59.4527094   7.0683693  48.7999264  59.9710590
   7.6378122  49.0267222  58.5867985  28.0207587  52.0079979  61.5933870
  27.2671295  51.4387377  61.4377875  28.1555128  51.9742643  62.5404505
  13.4106215  56.8793381  57.2688589  13.2751889  57.7244917  57.6973437
  13.9516027  57.0812659  56.5054523   6.8635612  54.3968819  57.8416515
   7.3760133  55.1912069  57.9922079   7.5158325  53.6995109  57.7750116
  16.7598678  40.4023943  65.7987483  16.4162948  41.2925584  65.7226593
  17.1277641  40.2125600  64.9357068   4.8284529  52.7257473  58.6176085
   5.6659751  53.1354482  58.4009793   5.0062797  51.7856915  58.5876279
  16.7248961  50.3932554  54.3059918  16.2095584  51.1637159  54.5448305
  16.4526269  49.7197690  54.9292979  14.3096072  45.2382255  59.3645156
  13.4537668  44.8489105  59.1850795  14.7223024  45.3174215  58.5044942
  15.8395219  42.7728598  63.7636716  15.3360014  42.7358733  62.9504521
  16.1325826  43.6821341  63.8233373  12.0838105  42.8567328  62.7702898
  12.9491101  42.6610136  62.4108787  12.1515613  42.6277679  63.6972255
  21.6983235  53.1464909  56.2413091  20.9212678  52.8076068  55.7968254
  22.3774716  53.1517532  55.5668057  16.5135264  48.2659646  56.1319699
  16.2085400  48.5805795  56.9829842  17.4665706  48.3441066  56.1747032
  14.9581696  54.4249869  57.7812653  14.4303058  53.6902629  57.4685891
  14.4569199  55.2024546  57.5352622  19.9374542  52.6198890  62.8979699
  19.2798216  53.3098151  62.9859828  20.7414941  53.0095322  63.2413686
   9.6900424  45.0869536  60.1419265  10.2644176  44.8644717  59.4092458
  10.2771406  45.1558230  60.8947866  18.7480001  50.9743262  60.9483641
  19.2611883  51.6073254  61.4505351  19.3981225  50.3744458  60.5827001
  10.0170011  47.1173997  54.1615150   9.1807323  47.4548683  54.4824425
   9.8774780  46.9822976  53.2242287  11.9923091  41.9610784  58.8694334
  11.3387504  41.6459802  58.2450949  11.9503565  41.3386525  59.5954157
  13.1034296  52.2430080  50.7847626  12.1961358  52.0119333  50.9838775
  13.6005328  51.4467699  50.9721608  16.0102375  60.9527587  53.7044312
  15.3364074  61.2559284  54.3129270  16.3968197  61.7556667  53.3549769
  15.2260832  48.4492718  63.1941982  14.3083393  48.6707665  63.0363670
  15.6420975  48.5239029  62.3353689  16.0095879  49.8484134  58.3244662
  16.7567698  50.3605531  58.0151784  16.2787469  49.5268186  59.1849056
  14.2822530  52.3442674  55.3071616  13.3733749  52.0601707  55.4044086
  14.3117613  52.7641753  54.4474923  19.5141797  55.9549264  59.0762784
  19.0604124  55.1140174  59.1327974  18.8835764  56.5910662  59.4137564
  18.4574717  46.8841250  60.3063451  17.7197473  46.3718636  60.6373694
  18.7101490  46.4441632  59.4946728  17.9574736  57.7925761  60.0112602
  18.2497711  58.3530818  59.2924968  18.4673357  58.0854322  60.7665761
  18.5586344  39.6617502  60.9005221  18.8645221  38.8014865  60.6131136
  19.2838949  40.2535122  60.7004214   4.8510700  50.0648189  59.2886819
   4.6535100  49.4717549  58.5637885   4.2957364  49.7600399  60.0062757
  12.8307424  49.9571295  61.4081412  12.8856033  49.0045131  61.3323888
  12.0198626  50.1130734  61.8922710  13.9798617  53.8851418  52.6459695
  13.5418047  53.1687277  52.1865332  14.7209058  54.1127533  52.0844786
  10.7699784  48.5748355  59.1671791   9.9567649  48.8742525  59.5736983
  11.2658778  48.1804044  59.8846273  12.9208361  58.5706112  61.1006055
  12.8784540  58.7966958  60.1714587  13.8371060  58.3369486  61.2491856
  16.3673995  49.0390179  67.9986684  16.7223383  49.2661652  68.8581150
  17.0146126  49.3708556  67.3763940  22.0971732  52.1608615  58.7036013
  21.9589631  52.3510211  57.7757203  21.7407951  52.9227998  59.1604065
  10.2613858  46.1466710  64.7833025  10.9013238  46.0055469  64.0855989
   9.4291389  45.8601224  64.4071627  22.1241112  54.2285142  63.7147285
  22.5577618  54.1360431  64.5630339  22.8372692  54.2042643  63.0767301
  11.0374162  55.4469141  60.8968018  11.8314761  54.9519461  60.6950593
  10.3265855  54.9187004  60.5335723   7.3456926  49.5912222  56.9727771
   6.4154514  49.5296678  57.1897733   7.4414398  49.0688175  56.1764412
   7.2642475  46.1167035  59.5606012   7.5249292  47.0312369  59.4515173
   8.0859647  45.6491478  59.7102625  22.9856661  54.2708843  66.2480170
  23.1792551  55.1754653  66.4939445  22.8857280  53.8116262  67.0818755
  14.6392972  44.1566733  68.7470498  13.9920887  44.8556683  68.6534974
  15.4093987  44.5902877  69.1146746  14.8157106  51.9947498  66.8067317
  15.7449166  52.1458658  66.6336285  14.3948136  52.0831519  65.9515964
  14.2093590  61.1207259  55.9191392  14.3845346  60.6495302  56.7337014
  13.5226378  61.7473025  56.1472652  15.1650653  55.3979765  61.9654693
  14.8300486  55.3580535  62.8612343  14.6654599  54.7324481  61.4925103
  18.1009845  52.7435800  52.2391752  17.4839016  52.0182628  52.1424805
  17.6326333  53.5045160  51.8958827   9.8908391  46.9621224  51.3613057
   9.0137857  46.8410025  50.9975303  10.3666144  46.1707302  51.1091945
  19.7581384  55.4174292  68.1311513  18.8708163  55.0800214  68.2537911
  20.3279935  54.6857323  68.3680278  13.0772317  59.3147514  58.6075577
  12.2939839  59.8569195  58.7013802  13.7765062  59.8321494  59.0069818
  16.3868967  45.1242144  61.2509783  16.8837667  44.3712106  60.9310853
  15.6155949  45.1606461  60.6852992  24.2398724  50.8282509  62.8928074
  24.2288601  51.7107225  62.5222007  23.3716104  50.4754060  62.6982611
  17.4698748  53.8813831  58.8248206  16.5355027  54.0015294  58.6552910
  17.6475416  52.9786298  58.5608216  12.9703936  47.2659527  60.9781467
  12.6001723  46.7130567  61.6662373  13.4663028  46.6617660  60.4256467
  20.8571299  49.7231150  59.3598240  21.3231751  50.5559142  59.2858543
  21.3078800  49.2576132  60.0643499  18.9247530  56.0674972  56.3584392
  19.2007374  55.9531566  57.2678266  18.0552029  55.6692457  56.3196565
  18.8287962  42.0911737  63.3989142  17.9151042  42.3215964  63.5671348
  19.2581063  42.1750181  64.2503174  18.5994420  50.2801629  65.8989036
  17.9465871  50.5277537  65.2441488  18.9774800  49.4665768  65.5651513
  15.5601594  60.3161323  60.0017206  15.7423989  59.4982978  60.4644958
  16.3834580  60.5329015  59.5642096  15.8943760  59.2429508  57.2632254
  16.4231526  58.7321962  56.6502416  16.1571979  58.9272038  58.1277787
   4.6187085  48.5563079  56.8025962   4.9140526  47.6473758  56.7493016
   3.7175121  48.5350819  56.4806965  16.5273164  60.2770343  63.6076371
  16.4024303  59.4760083  63.0987316  17.1852255  60.7716537  63.1190341
   8.1481332  46.6319076  62.7853511   7.4267918  47.2455044  62.6460984
   8.9374588  47.1676841  62.7070157  18.5908072  58.0779363  65.2355921
  17.6438407  57.9584715  65.1634248  18.9390845  57.1901862  65.3182182
   6.3474926  46.2377177  56.9265288   6.0187633  45.3574556  56.7440393
   6.7014297  46.1824846  57.8141677  15.5954505  57.8732080  61.4360273
  15.4479468  56.9448787  61.6167843  16.4207999  57.8952170  60.9517348
   9.4616750  46.5250147  57.2940765   9.8012822  47.0536068  56.5719374
   9.9088870  46.8630553  58.0699332  19.1988627  58.6960638  62.5225146
  20.1235175  58.4903500  62.3849597  19.0303930  58.4477040  63.4314487
  12.1560190  44.9087197  66.7443833  11.8157011  44.1095011  67.1464513
  11.4499197  45.2088908  66.1720666  12.8076662  41.9936510  65.1971156
  13.6302731  41.5196988  65.0750047  13.0514726  42.7726994  65.6969843
  11.4484897  45.0224768  55.4934058  12.1693259  45.4006021  54.9897775
  10.8250201  45.7413645  55.5969036  15.5916020  45.7269917  56.4292390
  15.8079634  46.6094555  56.1281218  15.1110087  45.3356131  55.6998032
  10.3315241  48.6855631  63.0063135  10.1859822  48.9995934  63.8987416
   9.8540445  49.3040531  62.4534034  12.1911624  45.6758179  63.0544024
  12.1773193  44.7799272  62.7176322  12.9084052  45.6828842  63.6882311
  14.0437755  46.1095519  65.0997152  13.7855532  47.0312589  65.0981482
  13.5122795  45.7125953  65.7897616  18.9883943  59.2146306  57.8787237
  19.1620821  58.6492728  57.1261090  19.4812835  60.0147201  57.6966727
  11.5948520  44.5572559  58.3231595  11.7164431  43.6289205  58.5222482
  11.3050562  44.5711245  57.4109910  14.4639710  42.2427469  61.4598314
  14.4861407  42.3066802  60.5050294  14.8807769  41.4031978  61.6538821
  24.8423334  51.9782729  59.4977537  25.2854480  51.2290054  59.0996660
  23.9649845  51.9692865  59.1151269  19.9759116  58.5313070  54.9784136
  20.6710020  59.1519763  55.1971450  20.3182266  57.6808421  55.2536513
  21.8750539  55.9812776  56.5071466  22.4001863  56.3200049  55.7820786
  21.7872891  55.0459791  56.3234601  21.6842320  53.4638146  69.1255393
  21.7340325  53.2988153  70.0670916  21.5756243  52.5965405  68.7353274
  10.5678579  56.1426692  56.4147482  10.7166699  56.8262156  55.7614154
  11.3745022  56.1231782  56.9296937  18.9746082  49.4469074  70.4414700
  19.8755945  49.3075539  70.1498697  19.0494057  49.6123529  71.3812877
  23.1860517  55.8835087  69.3697414  22.8945325  56.2465068  70.2060875
  22.5732648  55.1702096  69.1910746  24.3856199  53.4487967  61.8899985
  25.2203091  53.8877771  62.0537545  24.5215328  52.9726620  61.0708230
  21.4347705  51.0067702  67.8377472  21.9101827  51.1995348  67.0296324
  20.5113270  51.0626888  67.5920856   8.3231212  52.1691869  57.4208551
   8.0777254  51.2654199  57.6188761   8.4927126  52.1709020  56.4788029
  16.0127922  43.0415546  66.8033306  16.5309865  43.7776572  66.4779795
  15.6583054  43.3479539  67.6380065   7.5926859  47.9020227  54.9194712
   6.8996104  47.9764582  54.2634748   7.3478611  47.1380570  55.4416229
  16.2640516  39.4615828  62.3234203  16.5442269  38.7939017  62.9494629
  17.0491123  39.6544924  61.8108867  14.0673984  58.6374822  53.8859229
  13.4947951  59.2565009  53.4329701  14.6406778  59.1874184  54.4199151
  20.1349374  47.8833462  66.0705778  21.0866797  47.9831560  66.0918002
  19.9652824  47.0911731  66.5803862  18.1563754  44.9689045  66.2565179
  17.5613686  45.2494058  65.5611668  17.8713450  45.4582946  67.0281920
  17.2871244  58.9211972  55.0167811  18.2201917  58.8557534  55.2200687
  17.1994457  59.7568239  54.5582344  19.9159261  58.2377842  51.9771759
  19.8372892  57.9037706  52.8707517  20.7368927  58.7299610  51.9763231
  22.6137452  51.1039582  65.1848078  22.5813772  50.1655582  65.3707761
  23.2238076  51.1823618  64.4513902  14.4520783  49.9735635  51.2275282
  15.3979887  49.8441843  51.2963700  14.0735028  49.2350297  51.7044710
  22.7631940  47.8950625  65.2306361  22.2470989  47.1109082  65.0436290
  23.6471889  47.5669342  65.3952880  20.4242667  41.6391641  61.1902173
  20.2267488  41.3306729  62.0745505  21.0342373  42.3653280  61.3200103
  28.4314002  52.1655589  64.3254114  29.1617390  51.9040877  64.8861818
  27.8220947  51.4284311  64.3656182  26.5129299  50.3063451  64.9228566
  25.7862462  50.1719416  64.3145057  26.0976586  50.6140280  65.7285284
  12.6363700  47.8985611  51.1630167  11.7295155  47.6018724  51.2392880
  12.9139681  47.6015429  50.2964453  14.2525766  42.4422501  57.3174408
  13.4426494  42.0969586  57.6929654  14.9410183  42.1330045  57.9062020
  16.1816314  41.5200548  58.9398705  16.7347352  41.9396001  59.5988728
  16.4186400  40.5936296  58.9821661  11.4062485  44.7572546  51.3042146
  12.2681648  45.0827445  51.5637963  11.5912829  43.9704042  50.7915212
  19.5595121  43.6301073  58.4477369  18.9793790  44.2885877  58.0655421
  19.2931054  42.8078417  58.0364787  18.0098687  43.0306130  60.6498689
  18.5098466  43.1422665  59.8413008  18.6534295  42.7267183  61.2899498
  18.3419999  45.7901163  57.5033717  17.4545854  46.0750814  57.2853912
  18.7573988  45.6294927  56.6560994  21.6934535  45.8147684  61.2188057
  22.4694925  46.3044137  61.4912673  20.9682669  46.2405738  61.6759926
  24.1307094  46.5275303  62.2761997  24.7251585  46.2871039  61.5655305
  24.2033677  45.8082434  62.9035533  17.4863212  55.5545838  51.5981737
  18.1899063  55.7595840  52.2139393  16.7625861  56.1222600  51.8630821
  18.3161023  51.3055699  57.7184007  18.2596224  51.7624251  56.8791640
  18.8689365  50.5446384  57.5406850  22.1265829  47.0945431  58.5434127
  21.8702763  46.6942067  59.3742335  21.5018697  47.8089225  58.4184266
  26.4378167  49.8341504  61.0505418  25.8777724  49.9034694  61.8236980
  25.8321670  49.6582489  60.3304915  19.3949910  55.9928367  53.6480197
  20.2295514  55.5609566  53.4657672  19.2334253  55.8210381  54.5757092
  19.0495802  52.4960480  55.0136537  18.9944606  52.3304752  54.0724981
  18.4241857  53.2036513  55.1698726  12.3591928  41.9968589  54.5921855
  12.3470597  42.9410429  54.7490126  13.2515349  41.8138735  54.2981316
  16.1744047  38.5911366  58.8467792  15.4076443  38.0369853  58.9924474
  16.5854752  38.6633235  59.7081943  28.0234185  66.5098018  63.7435374
  28.6612595  66.3904765  63.0398714  27.9055028  67.4578862  63.8023326
  24.8323891  66.4625446  63.6796899  24.4942403  66.3466511  62.7917434
  25.7013659  66.0616611  63.6597905  22.5332171  65.2313694  53.0113839
  22.7857691  64.7095215  52.2497302  21.5956730  65.0679839  53.1140523
  27.5775453  64.2349472  60.8188582  28.3638543  63.8168895  60.4678999
  27.8414158  65.1395564  60.9870231  27.7485531  69.6722322  55.5177239
  27.1131364  69.7456949  56.2298144  27.4182937  70.2615921  54.8396318
  32.9783881  64.1724705  61.7221561  33.7109053  63.6023922  61.9559390
  32.2223236  63.7846306  62.1628066  22.2528459  67.1341800  55.2138214
  22.1364717  66.4586703  55.8819298  22.3630719  66.6474174  54.3970367
  24.5960000  66.5951947  58.9184903  24.2318208  66.0682568  59.6297825
  25.4527116  66.2050416  58.7451389  30.5009301  57.8846279  66.1816169
  30.1692626  58.7541690  65.9577384  29.9054914  57.5682563  66.8610200
  24.2365487  61.6241846  53.9146252  24.4039890  62.4922083  54.2816723
  24.0462656  61.7869128  52.9907541  20.4453302  66.5372622  61.6148786
  19.5203798  66.4048836  61.8226478  20.6937715  67.3166841  62.1118729
  30.3937964  62.6041365  63.2609519  29.4854842  62.5356774  62.9668280
  30.3425560  63.0813310  64.0891345  24.2154708  64.0799504  54.8992918
  24.0954333  64.5256555  55.7378399  23.5207297  64.4284822  54.3406457
  32.2599611  60.8057804  65.0387393  31.6173991  61.0990337  64.3927188
  31.7554539  60.6910724  65.8440590  29.9139774  64.5520977  55.7273253
  30.8257630  64.7848364  55.5520950  29.4049421  65.1358021  55.1648331
  24.5511612  63.9118212  66.7368102  25.3972807  64.3357625  66.8802751
  24.4910250  63.2551836  67.4306665  27.2575749  60.7279013  63.9763113
  26.3960228  61.0260267  64.2679851  27.2838184  60.9449412  63.0444146
  24.0737318  69.2721204  60.3836919  24.5375664  69.5508907  59.5941542
  23.8094117  68.3704648  60.2010010  23.0106205  65.3944356  57.1926484
  23.7130248  65.8465400  57.6600411  22.6786833  64.7528175  57.8206377
  18.7046284  64.0172488  59.4527094  17.9077447  64.1291182  59.9710590
  18.4771876  64.3559140  58.5867985  27.5992433  55.7315860  65.7987483
  27.2556702  56.6217502  65.7226593  27.9671395  55.5417518  64.9357068
  27.5642715  65.7224472  54.3059918  27.0489339  66.4929076  54.5448305
  27.2920024  65.0489608  54.9292979  25.1489826  60.5674172  59.3645156
  24.2931423  60.1781023  59.1850795  25.5616778  60.6466133  58.5044942
  26.6788973  58.1020516  63.7636716  26.1753769  58.0650651  62.9504521
  26.9719580  59.0113258  63.8233373  22.9231859  58.1859245  62.7702898
  23.7884856  57.9902054  62.4108787  22.9909368  57.9569597  63.6972255
  32.5376990  68.4756826  56.2413091  31.7606432  68.1367986  55.7968254
  33.2168471  68.4809449  55.5668057  27.3529019  63.5951564  56.1319699
  27.0479154  63.9097713  56.9829842  28.3059461  63.6732984  56.1747032
  20.5294178  60.4161453  60.1419265  21.1037930  60.1936635  59.4092458
  21.1165161  60.4850148  60.8947866  29.5873755  66.3035180  60.9483641
  30.1005637  66.9365172  61.4505351  30.2374979  65.7036376  60.5827001
  20.8563765  62.4465914  54.1615150  20.0201077  62.7840601  54.4824425
  20.7168535  62.3114894  53.2242287  22.8316846  57.2902702  58.8694334
  22.1781258  56.9751719  58.2450949  22.7897320  56.6678443  59.5954157
  23.9428051  67.5721997  50.7847626  23.0355112  67.3411251  50.9838775
  24.4399083  66.7759617  50.9721608  26.0654586  63.7784636  63.1941982
  25.1477148  63.9999583  63.0363670  26.4814730  63.8530946  62.3353689
  26.8489634  65.1776051  58.3244662  27.5961453  65.6897449  58.0151784
  27.1181223  64.8560104  59.1849056  25.1216284  67.6734592  55.3071616
  24.2127503  67.3893625  55.4044086  25.1511368  68.0933671  54.4474923
  29.2968471  62.2133168  60.3063451  28.5591228  61.7010554  60.6373694
  29.5495245  61.7733549  59.4946728  29.3980098  54.9909420  60.9005221
  29.7038975  54.1306783  60.6131136  30.1232703  55.5827040  60.7004214
  15.6904454  65.3940106  59.2886819  15.4928854  64.8009467  58.5637885
  15.1351118  65.0892316  60.0062757  23.6701178  65.2863213  61.4081412
  23.7249788  64.3337049  61.3323888  22.8592380  65.4422652  61.8922710
  24.8192372  69.2143336  52.6459695  24.3811802  68.4979195  52.1865332
  25.5602813  69.4419451  52.0844786  21.6093538  63.9040272  59.1671791
  20.7961404  64.2034443  59.5736983  22.1052532  63.5095961  59.8846273
  32.9365487  67.4900533  58.7036013  32.7983385  67.6802129  57.7757203
  32.5801705  68.2519916  59.1604065  21.1007613  61.4758628  64.7833025
  21.7406992  61.3347387  64.0855989  20.2685143  61.1893141  64.4071627
  18.1850680  64.9204140  56.9727771  17.2548268  64.8588596  57.1897733
  18.2808152  64.3980093  56.1764412  18.1036229  61.4458953  59.5606012
  18.3643047  62.3604286  59.4515173  18.9253402  60.9783396  59.7102625
  25.4786727  59.4858651  68.7470498  24.8314642  60.1848601  68.6534974
  26.2487742  59.9194795  69.1146746  28.9403600  68.0727717  52.2391752
  28.3232770  67.3474546  52.1424805  28.4720088  68.8337078  51.8958827
  20.7302145  62.2913142  51.3613057  19.8531612  62.1701943  50.9975303
  21.2059898  61.4999220  51.1091945  27.2262722  60.4534062  61.2509783
  27.7231421  59.7004024  60.9310853  26.4549703  60.4898378  60.6852992
  28.3092502  69.2105749  58.8248206  27.3748781  69.3307211  58.6552910
  28.4869171  68.3078216  58.5608216  23.8097690  62.5951445  60.9781467
  23.4395478  62.0422485  61.6662373  24.3056783  61.9909578  60.4256467
  31.6965054  65.0523068  59.3598240  32.1625506  65.8851060  59.2858543
  32.1472554  64.5868050  60.0643499  29.7641285  71.3966889  56.3584392
  30.0401129  71.2823484  57.2678266  28.8945783  70.9984374  56.3196565
  29.6681716  57.4203655  63.3989142  28.7544796  57.6507882  63.5671348
  30.0974818  57.5042099  64.2503174  15.4580839  63.8854997  56.8025962
  15.7534280  62.9765675  56.7493016  14.5568875  63.8642736  56.4806965
  18.9875086  61.9610994  62.7853511  18.2661672  62.5746961  62.6460984
  19.7768342  62.4968758  62.7070157  17.1868681  61.5669095  56.9265288
  16.8581387  60.6866474  56.7440393  17.5408052  61.5116763  57.8141677
  20.3010504  61.8542064  57.2940765  20.6406577  62.3827986  56.5719374
  20.7482624  62.1922471  58.0699332  22.9953945  60.2379115  66.7443833
  22.6550765  59.4386928  67.1464513  22.2892951  60.5380826  66.1720666
  23.6470417  57.3228428  65.1971156  24.4696486  56.8488906  65.0750047
  23.8908480  58.1018911  65.6969843  22.2878651  60.3516686  55.4934058
  23.0087014  60.7297939  54.9897775  21.6643955  61.0705563  55.5969036
  26.4309774  61.0561835  56.4292390  26.6473388  61.9386473  56.1281218
  25.9503841  60.6648048  55.6998032  21.1708995  64.0147548  63.0063135
  21.0253576  64.3287851  63.8987416  20.6934199  64.6332449  62.4534034
  23.0305378  61.0050096  63.0544024  23.0166947  60.1091190  62.7176322
  23.7477806  61.0120760  63.6882311  24.8831509  61.4387436  65.0997152
  24.6249287  62.3604507  65.0981482  24.3516549  61.0417871  65.7897616
  22.4342274  59.8864476  58.3231595  22.5558185  58.9581123  58.5222482
  22.1444317  59.9003162  57.4109910  25.3033465  57.5719387  61.4598314
  25.3255161  57.6358720  60.5050294  25.7201524  56.7323896  61.6538821
  35.6817089  67.3074646  59.4977537  36.1248235  66.5581972  59.0996660
  34.8043599  67.2984783  59.1151269  32.7144293  71.3104693  56.5071466
  33.2395617  71.6491966  55.7820786  32.6266646  70.3751709  56.3234601
  19.1624966  67.4983787  57.4208551  18.9171008  66.5946117  57.6188761
  19.3320881  67.5000937  56.4788029  26.8521676  58.3707463  66.8033306
  27.3703620  59.1068490  66.4779795  26.4976809  58.6771456  67.6380065
  18.4320614  63.2312144  54.9194712  17.7389859  63.3056499  54.2634748
  18.1872366  62.4672488  55.4416229  27.1034270  54.7907746  62.3234203
  27.3836024  54.1230935  62.9494629  27.8884877  54.9836841  61.8108867
  28.9957508  60.2980963  66.2565179  28.4007440  60.5785976  65.5611668
  28.7107205  60.7874864  67.0281920  25.2914537  65.3027552  51.2275282
  26.2373642  65.1733760  51.2963700  24.9128782  64.5642214  51.7044710
  31.2636422  56.9683558  61.1902173  31.0661243  56.6598647  62.0745505
  31.8736127  57.6945197  61.3200103  23.4757454  63.2277529  51.1630167
  22.5688910  62.9310641  51.2392880  23.7533435  62.9307347  50.2964453
  25.0919520  57.7714418  57.3174408  24.2820248  57.4261503  57.6929654
  25.7803937  57.4621962  57.9062020  27.0210068  56.8492465  58.9398705
  27.5741107  57.2687919  59.5988728  27.2580155  55.9228213  58.9821661
  22.2456239  60.0864464  51.3042146  23.1075403  60.4119362  51.5637963
  22.4306583  59.2995960  50.7915212  30.3988875  58.9592990  58.4477369
  29.8187545  59.6177794  58.0655421  30.1324808  58.1370335  58.0364787
  28.8492442  58.3598048  60.6498689  29.3492220  58.4714583  59.8413008
  29.4928050  58.0559101  61.2899498  29.1813753  61.1193081  57.5033717
  28.2939609  61.4042731  57.2853912  29.5967743  60.9586844  56.6560994
  32.5328290  61.1439602  61.2188057  33.3088680  61.6336054  61.4912673
  31.8076424  61.5697656  61.6759926  34.9700848  61.8567221  62.2761997
  35.5645339  61.6162957  61.5655305  35.0427432  61.1374352  62.9035533
  29.1554777  66.6347617  57.7184007  29.0989979  67.0916168  56.8791640
  29.7083120  65.8738301  57.5406850  32.9659583  62.4237349  58.5434127
  32.7096517  62.0233984  59.3742335  32.3412451  63.1381143  58.4184266
  37.2771921  65.1633422  61.0505418  36.7171479  65.2326611  61.8236980
  36.6715424  64.9874406  60.3304915  30.2343664  71.3220285  53.6480197
  31.0689268  70.8901483  53.4657672  30.0728007  71.1502298  54.5757092
  29.8889557  67.8252398  55.0136537  29.8338360  67.6596669  54.0724981
  29.2635612  68.5328431  55.1698726  23.1985682  57.3260507  54.5921855
  23.1864352  58.2702347  54.7490126  24.0909104  57.1430652  54.2981316
  27.0137801  53.9203284  58.8467792  26.2470197  53.3661770  58.9924474
  27.4248506  53.9925152  59.7081943   6.3446677  12.8576305  50.4680681
   6.9825087  12.7383053  49.7644021   6.2267520  13.8057149  50.5268633
   3.1536384  12.8103733  50.4042205   2.8154895  12.6944798  49.5162740
   4.0226152  12.4094899  50.3843212   4.5922758  18.3310178  41.7053561
   3.9410738  18.9164258  41.3187575   5.3867121  18.8616373  41.7648599
   5.8987946  10.5827759  47.5433889   6.6851035  10.1647182  47.1924306
   6.1626650  11.4873851  47.7115537   6.0698023  16.0200610  42.2422546
   5.4343856  16.0935236  42.9543450   5.7395429  16.6094208  41.5641625
  11.2996373  10.5202992  48.4466867  12.0321545   9.9502209  48.6804697
  10.5435729  10.1324593  48.8873373   0.5740952  13.4820087  41.9383521
   0.4577210  12.8064990  42.6064605   0.6843212  12.9952461  41.1215674
   2.9172493  12.9430234  45.6430210   2.5530700  12.4160855  46.3543131
   3.7739608  12.5528703  45.4696695   5.3153313  16.4337113  52.3057389
   5.0154036  17.3362151  52.1973196   4.9704372  16.1669296  53.1578542
   8.7150457   8.9519653  49.9854826   7.8067334   8.8835061  49.6913587
   8.6638052   9.4291598  50.8136651   2.5367200  10.4277791  41.6238225
   2.4166826  10.8734842  42.4623705   1.8419789  10.7763109  41.0651763
   8.2352267  10.8999264  42.4518559   9.1470123  11.1326651  42.2766257
   7.7261914  11.4836309  41.8893638   6.8421849  15.8825083  49.8432141
   6.2130711  16.0470797  49.1408208   6.4547511  16.2966692  50.6143105
  10.7211081  16.8179521  47.1976504  10.0362119  17.1978422  46.6473538
  10.8054930  17.4274847  47.9308452   7.9762012  14.4639480  53.7971848
   8.1878908  15.1071240  53.1206229   7.9291761  13.6301796  53.3293778
   2.3949811  15.6199491  47.1082226   2.8588156  15.8987194  46.3186848
   2.1306609  14.7182935  46.9255316   1.3318697  11.7422643  43.9171791
   2.0342740  12.1943687  44.3845717   0.9999325  11.1006462  44.5451684
   9.0907840  17.3411435  51.9694205   9.9125284  16.9391622  51.6876887
   9.0870243  17.2379669  52.9210321  17.1813833  13.6850184  48.3179177
  16.4277542  13.1157582  48.1623181  17.3161375  13.6512848  49.2649811
   2.5712461  18.5563586  43.9933896   2.4358136  19.4015122  44.4218744
   3.1122274  18.7582863  43.2299830   6.2962176  19.4589952  56.1515639
   6.2780651  20.2798833  55.6595909   7.2182096  19.3344027  56.3765781
   5.8855208  12.0702759  41.0305225   5.3701831  12.8407363  41.2693612
   5.6132516  11.3967895  41.6538286  10.8589482  14.8235113  42.9658398
  10.0818925  14.4846273  42.5213560  11.5380963  14.8287737  42.2913363
   5.6741511   9.9429851  42.8565006   5.3691646  10.2576000  43.7075149
   6.6271953  10.0211271  42.8992339   4.1187943  16.1020074  44.5057960
   3.5909304  15.3672834  44.1931197   3.6175445  16.8794751  44.2597928
   9.0980789  14.2969095  49.6225006   8.4404463  14.9868356  49.7105135
   9.9021188  14.6865527  49.9658992   7.9086248  12.6513467  47.6728948
   8.4218129  13.2843459  48.1750658   8.5587471  12.0514663  47.3072308
   2.2640543  13.9200284  37.5092933   1.3567605  13.6889538  37.7084082
   2.7611575  13.1237904  37.6966914   5.1708622  22.6297792  40.4289619
   4.4970321  22.9329488  41.0374577   5.5574444  23.4326872  40.0795076
   4.3867078  10.1262923  49.9187288   3.4689640  10.3477870  49.7608976
   4.8027222  10.2009233  49.0598996   5.1702126  11.5254339  45.0489969
   5.9173945  12.0375736  44.7397091   5.4393716  11.2038391  45.9094362
   3.4428776  14.0212879  42.0316923   2.5339996  13.7371912  42.1289393
   3.4723860  14.4411958  41.1720230   8.6748044  17.6319469  45.8008091
   8.2210371  16.7910379  45.8573281   8.0442010  18.2680867  46.1382871
   7.6180963   8.5611455  47.0308758   6.8803720   8.0488841  47.3619001
   7.8707737   8.1211837  46.2192035   7.1180983  19.4695966  46.7357909
   7.4103957  20.0301023  46.0170274   7.6279604  19.7624527  47.4911068
   1.9913670  11.6341500  48.1326718   2.0462280  10.6815336  48.0569195
   1.1804872  11.7900939  48.6168017   3.1404864  15.5621623  39.3705002
   2.7024294  14.8457482  38.9110639   3.8815305  15.7897738  38.8090093
   2.0814608  20.2476317  47.8251362   2.0390787  20.4737163  46.8959894
   2.9977307  20.0139691  47.9737163  11.2577979  13.8378820  45.4281320
  11.1195878  14.0280416  44.5002509  10.9014198  14.5998203  45.8849371
  11.2847359  15.9055347  50.4392592  11.7183865  15.8130636  51.2875646
  11.9978939  15.8812848  49.8012608   5.0175253  19.5057441  51.9725692
   5.0712276  20.0748378  52.7403408   4.1490035  19.6759326  51.6079729
  12.1462908  15.9479048  52.9725477  12.3398798  16.8524858  53.2184752
  12.0463526  15.4886467  53.8064062   2.7751685  17.6968368  51.3011162
   2.6362771  17.3287152  52.1737100   1.9866281  18.2116007  51.1295119
   3.3699837  22.7977464  42.6436698   3.5451593  22.3265507  43.4582321
   2.6832625  23.4243230  42.8717959   4.3256900  17.0749970  48.6899999
   3.9906733  17.0350740  49.5857649   3.8260846  16.4094686  48.2170410
   7.2616092  14.4206005  38.9637059   6.6445262  13.6952833  38.8670112
   6.7932580  15.1815365  38.6204133   8.9170223  19.1304913  56.6242839
   8.8582770  18.4464133  55.9573422   9.3189742  19.8723903  56.1723465
   8.9187631  17.0944497  54.8556819   8.0314409  16.7570419  54.9783218
   9.4886182  16.3627528  55.0925585   2.4488784  21.7545949  51.8218062
   2.3758956  22.5600921  52.3337367   2.0066177  21.9537915  50.9966084
   2.2378564  20.9917719  45.3320884   1.4546086  21.5339400  45.4259108
   2.9371309  21.5091699  45.7315125  13.4004971  12.5052714  49.6173381
  13.3894847  13.3877430  49.2467314  12.5322351  12.1524265  49.4227918
   4.9087468  21.6532783  53.9776221   5.6215440  22.2880248  53.9052122
   4.4177496  21.7496649  53.1616223   6.6304995  15.5584036  45.5493513
   5.6961273  15.6785498  45.3798217   6.8081663  14.6556503  45.2853523
  10.0177546  11.4001355  46.0843547  10.4837998  12.2329347  46.0103849
  10.4685046  10.9346337  46.7888805   8.0853777  17.7445177  43.0829699
   8.3613621  17.6301771  43.9923573   7.2158276  17.3462661  43.0441872
   7.7600667  11.9571834  52.6234342   7.1072117  12.2047742  51.9686795
   8.1381047  11.1435972  52.2896819   4.7207841  21.9931527  46.7262512
   4.9030236  21.1753183  47.1890265   5.5440827  22.2099220  46.2887402
   5.0550007  20.9199713  43.9877561   5.5837773  20.4092167  43.3747723
   5.3178226  20.6042243  44.8523094   2.5511023  24.0058573  53.3457995
   3.1029331  24.1690194  54.1107080   2.8917216  24.5963011  52.6738020
   5.6879410  21.9540548  50.3321677   5.5630550  21.1530288  49.8232623
   6.3458501  22.4486742  49.8435647   7.7514319  19.7549568  51.9601227
   6.8044654  19.6354920  51.8879554   8.0997092  18.8672066  52.0427489
   4.7560752  19.5502285  48.1605580   4.6085714  18.6218992  48.3413150
   5.5814246  19.5722375  47.6762655   8.3594874  20.3730843  49.2470452
   9.2841421  20.1673705  49.1094904   8.1910177  20.1247244  50.1559794
   8.1490190  20.8916511  44.6032544   8.3227068  20.3262933  43.8506396
   8.6419081  21.6917406  44.4212034  14.0029581  13.6552934  46.2222844
  14.4460727  12.9060259  45.8241967  13.1256092  13.6463070  45.8396576
   9.1365363  20.2083275  41.7029442   9.8316267  20.8289968  41.9216757
   9.4788513  19.3578626  41.9781820  11.0356786  17.6582981  43.2316773
  11.5608110  17.9970253  42.5066093  10.9479138  16.7229996  43.0479908
   2.6976834  21.5717054  55.3606650   3.0063961  21.3266201  56.2329349
   3.4952316  21.7763693  54.8725520   2.7197446  23.7254964  47.5912026
   2.2802437  23.2331343  48.2844883   3.4705563  23.1827932  47.3504101
  10.8448567  15.1408351  55.8500699  10.8946572  14.9758358  56.7916222
  10.7362490  14.2735610  55.4598580  12.3466764  17.5605292  56.0942721
  12.0551572  17.9235273  56.9306182  11.7338895  16.8472301  55.9156053
  13.5462446  15.1258172  48.6145291  14.3809337  15.5647976  48.7782852
  13.6821575  14.6496825  47.7953537  10.5953952  12.6837907  54.5622779
  11.0708073  12.8765553  53.7541630   9.6719517  12.7397093  54.3166163
   3.2280231  20.3145027  40.6104536   2.6554198  20.9335214  40.1575008
   3.8013025  20.8644389  41.1444458   6.4477491  20.5982177  41.7413118
   7.3808164  20.5327739  41.9445994   6.3600704  21.4338444  41.2827651
   9.0765507  19.9148047  38.7017066   8.9979139  19.5807911  39.5952824
   9.8975174  20.4069815  38.7008538  11.7743699  12.7809787  51.9093384
  11.7420019  11.8425787  52.0953068  12.3844322  12.8593823  51.1759209
   3.6127029  11.6505840  37.9520588   4.5586134  11.5212048  38.0209006
   3.2341274  10.9120502  38.4290016  11.9238187   9.5720830  51.9551667
  11.4077236   8.7879287  51.7681596  12.8078136   9.2439547  52.1198187
  17.5920248  13.8425793  51.0499421  18.3223637  13.5811082  51.6107124
  16.9827194  13.1054515  51.0901489  15.6735546  11.9833656  51.6473872
  14.9468709  11.8489621  51.0390364  15.2582832  12.2910485  52.4530590
   7.5026246   7.4671368  44.2279024   6.6152101   7.7521019  44.0099219
   7.9180235   7.3065131  43.3806301  10.8540782   7.4917889  47.9433363
  11.6301172   7.9814341  48.2157980  10.1288916   7.9175943  48.4005233
  13.2913341   8.2045508  49.0007304  13.8857831   7.9641244  48.2900612
  13.3639924   7.4852639  49.6280840   6.6469459  17.2316043  38.3227044
   7.3505309  17.4366045  38.9384700   5.9232108  17.7992805  38.5876127
   7.4767270  12.9825904  44.4429314   7.4202471  13.4394455  43.6036947
   8.0295612  12.2216589  44.2652157  11.2872075   8.7715636  45.2679434
  11.0309010   8.3712272  46.0987641  10.6624943   9.4859430  45.1429573
  15.5984413  11.5111709  47.7750725  15.0383971  11.5804898  48.5482287
  14.9927917  11.3352694  47.0550221   8.5556157  17.6698572  40.3725504
   9.3901761  17.2379770  40.1902979   8.3940500  17.4980586  41.3002398
   8.2102049  14.1730685  41.7381843   8.1550853  14.0074957  40.7970287
   7.5848104  14.8806718  41.8944033   1.4487738  22.3507685  49.4034918
   0.4983369  22.3509546  49.2899291   1.7520224  21.6040419  48.8870953
  17.1840432  28.1868223  50.4680681  17.8218842  28.0674970  49.7644021
  17.0661275  29.1349067  50.5268633  13.9930138  28.1395651  50.4042205
  13.6548650  28.0236716  49.5162740  14.8619906  27.7386816  50.3843212
   9.8516954  29.9931128  46.3939096   9.2881819  29.9021065  45.6255384
   9.7369349  29.1731032  46.8741589  14.4749921  29.2930503  56.3628411
  14.4638562  28.8983301  55.4908915  14.6370560  28.5596576  56.9562182
   7.3981386  31.4882319  49.2323317   8.1902678  31.1473144  48.8169616
   7.6378036  31.5977294  50.1525470  15.4316512  33.6602095  41.7053561
  14.7804492  34.2456176  41.3187575  16.2260875  34.1908290  41.7648599
   9.3572140  30.7491232  42.1040696  10.1303016  30.2020220  41.9653571
   9.7097538  31.6135482  42.3155157  11.1957182  32.0767615  55.3107595
  10.9047048  32.9813246  55.1954261  11.8314166  32.1184142  56.0251665
  12.1213389  29.4544463  51.9008955  12.7176961  29.2300486  51.1865918
  12.1788361  28.7129209  52.5034402  11.6938417  26.9083899  39.7359146
  11.9463938  26.3865420  38.9742609  10.7562976  26.7450044  39.8385829
  16.7381700  25.9119677  47.5433889  17.5244789  25.4939100  47.1924306
  17.0020405  26.8165769  47.7115537  16.9091778  31.3492527  42.2422546
  16.2737611  31.4227154  42.9543450  16.5789184  31.9386126  41.5641625
  22.1390127  25.8494910  48.4466867  22.8715299  25.2794127  48.6804697
  21.3829483  25.4616511  48.8873373  11.4134706  28.8112005  41.9383521
  11.2970964  28.1356908  42.6064605  11.5236966  28.3244378  41.1215674
  13.7566247  28.2722152  45.6430210  13.3924454  27.7452773  46.3543131
  14.6133363  27.8820621  45.4696695  19.6615548  19.5616484  52.9061476
  19.3298872  20.4311895  52.6822691  19.0661161  19.2452768  53.5855506
  13.3971734  23.3012051  40.6391558  13.5646136  24.1692288  41.0062029
  13.2068903  23.4639333  39.7152848  16.1547067  31.7629030  52.3057389
  15.8547790  32.6654069  52.1973196  15.8098127  31.4961213  53.1578542
   9.6059549  28.2142827  48.3394093   8.6810045  28.0819041  48.5471785
   9.8543962  28.9937046  48.8364035  19.5544211  24.2811570  49.9854826
  18.6461088  24.2126979  49.6913587  19.5031807  24.7583515  50.8136651
  13.3760955  25.7569709  41.6238225  13.2560580  26.2026760  42.4623705
  12.6813543  26.1055026  41.0651763   6.9668360  27.8576101  49.1737882
   7.0960741  28.1110580  50.0877294   6.2865811  28.4503809  48.8542537
  11.1367847  38.5273351  45.2728356  11.0591877  39.4781176  45.3516837
  10.5329491  38.1819223  45.9303283  13.6285077  25.7001216  57.9289723
  12.8518411  26.2595136  57.9192588  14.2675640  26.1857999  58.4504593
  21.4205857  22.4828009  51.7632700  20.7780238  22.7760542  51.1172494
  20.9160786  22.3680929  52.5685897  19.0746021  26.2291182  42.4518559
  19.9863877  26.4618569  42.2766257  18.5655668  26.8128226  41.8893638
  11.8831449  28.5086669  57.4907690  12.6246133  29.0471713  57.2142514
  11.1768435  29.1352958  57.6479242  17.3586789  30.6515810  56.0879852
  17.7670145  30.2098220  55.3434484  16.6364050  30.0768437  56.3414045
  13.7117859  25.5888417  53.4613409  14.5579054  26.0127830  53.6048058
  13.6516496  24.9322041  54.1551972  17.6815603  31.2117000  49.8432141
  17.0524466  31.3762715  49.1408208  17.2941265  31.6258610  50.6143105
  21.5604835  32.1471438  47.1976504  20.8755873  32.5270340  46.6473538
  21.6448685  32.7566765  47.9308452  16.8617304  23.2492785  55.1194582
  16.6178236  24.0034845  54.5828858  17.1377235  23.6278133  55.9541829
  18.8155767  29.7931397  53.7971848  19.0272662  30.4363157  53.1206229
  18.7685515  28.9593714  53.3293778  16.4181996  22.4049218  50.7008420
  15.5566475  22.7030472  50.9925158  16.4444431  22.6219617  49.7689453
  13.2343565  30.9491409  47.1082226  13.6981911  31.2279112  46.3186848
  12.9700363  30.0474853  46.9255316  10.1267646  30.4962890  50.0461989
  10.6969003  30.9250158  49.4079473  10.7175758  30.2145475  50.7446175
  12.1712451  27.0714561  43.9171791  12.8736495  27.5235605  44.3845717
  11.8393080  26.4298380  44.5451684  10.6192813  25.6626318  58.2923000
   9.9891473  26.3442598  58.5258397  10.5128901  25.5509399  57.3476139
   5.9137785  25.3298114  49.2188924   5.1236839  25.5855642  48.7429035
   6.4049033  26.1446451  49.3240965  19.9301595  32.6703353  51.9694205
  20.7519039  32.2683540  51.6876887  19.9263998  32.5671587  52.9210321
   7.8652531  25.6942693  46.1772401   7.0683694  25.8061387  46.6955897
   7.6378123  26.0329345  45.3113292  13.6958198  32.2187396  54.1254916
  13.7602631  32.6807803  54.9613088  12.9869122  31.5884761  54.2537226
   4.1975488  25.5828604  51.6503915   4.4483527  26.4675614  51.9161491
   4.7335037  25.4033206  50.8779007  13.4106216  33.8855504  43.9933896
  13.2751891  34.7307039  44.4218744  13.9516028  34.0874781  43.2299830
   6.8635613  31.4030942  44.5661821   7.3760134  32.1974192  44.7167386
   7.5158326  30.7057232  44.4995423   8.6730498  34.5196698  46.6484574
   8.8497126  35.4414663  46.4605558   9.4687332  34.2055117  47.0778954
  12.8141517  21.3804962  58.2468508  13.5551230  21.9812116  58.1672970
  13.0459439  20.6382600  57.6886550   7.9582855  26.5661330  56.5246738
   7.8436370  25.6646587  56.8253836   7.1027372  26.8125026  56.1731554
  15.0374692  34.5079070  58.1234238  14.5938547  33.7215449  57.8055143
  15.6991906  34.6958221  57.4578129   9.7961813  36.0374872  52.6494917
  10.3469239  35.9091935  51.8771911   8.9573289  36.3369761  52.2989809
  17.1355930  34.7881870  56.1515639  17.1174406  35.6090751  55.6595909
  18.0575850  34.6635945  56.3765781  13.5928985  32.3025999  56.9939148
  14.1257321  31.5414288  56.7638456  13.0643066  32.0099651  57.7363302
  16.7598680  17.4086065  52.5232790  16.4162949  18.2987707  52.4471900
  17.1277642  17.2187723  51.6602375   4.8284530  29.7319596  45.3421392
   5.6659752  30.1416604  45.1255099   5.0062798  28.7919038  45.3121586
  16.7248962  27.3994676  41.0305225  16.2095586  28.1699281  41.2693612
  16.4526271  26.7259813  41.6538286  14.3096073  22.2444377  46.0890463
  13.4537670  21.8551228  45.9096102  14.7223025  22.3236338  45.2290249
  15.8395220  19.7790721  50.4882023  15.3360015  19.7420856  49.6749828
  16.1325827  20.6883463  50.5478679  12.0838106  19.8629450  49.4948205
  12.9491103  19.6672259  49.1354094  12.1515615  19.6339802  50.4217561
  16.5135265  25.2721769  42.8565006  16.2085401  25.5867918  43.7075149
  17.4665708  25.3503188  42.8992339  14.9581697  31.4311992  44.5057960
  14.4303059  30.6964751  44.1931197  14.4569200  32.2086668  44.2597928
  19.9374543  29.6261012  49.6225006  19.2798218  30.3160274  49.7105135
  20.7414942  30.0157444  49.9658992   9.6900425  22.0931658  46.8664571
  10.2644177  21.8706840  46.1337764  10.2771407  22.1620353  47.6193173
  18.7480002  27.9805385  47.6728948  19.2611884  28.6135377  48.1750658
  19.3981226  27.3806581  47.3072308  10.0170012  24.1236119  40.8860457
   9.1807324  24.4610806  41.2069731   9.8774782  23.9885099  39.9487594
  11.9923093  18.9672907  45.5939641  11.3387505  18.6521924  44.9696256
  11.9503567  18.3448648  46.3199464  13.1034297  29.2492202  37.5092933
  12.1961359  29.0181456  37.7084082  13.6005329  28.4529821  37.6966914
  15.2260833  25.4554841  49.9187288  14.3083394  25.6769788  49.7608976
  15.6420977  25.5301151  49.0598996  16.0095881  26.8546256  45.0489969
  16.7567700  27.3667654  44.7397091  16.2787470  26.5330309  45.9094362
  14.2822531  29.3504797  42.0316923  13.3733750  29.0663830  42.1289393
  14.3117615  29.7703876  41.1720230  19.5141798  32.9611387  45.8008091
  19.0604125  32.1202296  45.8573281  18.8835765  33.5972785  46.1382871
  18.4574718  23.8903373  47.0308758  17.7197475  23.3780759  47.3619001
  18.7101491  23.4503754  46.2192035  17.9574738  34.7987883  46.7357909
  18.2497712  35.3592940  46.0170274  18.4673358  35.0916444  47.4911068
  18.5586345  16.6679625  47.6250527  18.8645222  15.8076988  47.3376442
  19.2838950  17.2597245  47.4249521   4.8510701  27.0710311  46.0132125
   4.6535101  26.4779672  45.2883192   4.2957365  26.7662521  46.7308064
  12.8307425  26.9633418  48.1326718  12.8856035  26.0107254  48.0569195
  12.0198627  27.1192857  48.6168017  13.9798619  30.8913541  39.3705002
  13.5418049  30.1749400  38.9110639  14.7209060  31.1189656  38.8090093
  10.7699785  25.5810477  45.8917097   9.9567650  25.8804648  46.2982289
  11.2658779  25.1866166  46.6091579  12.9208363  35.5768234  47.8251362
  12.8784542  35.8029081  46.8959894  13.8371062  35.3431609  47.9737163
  16.3673997  26.0452302  54.7231991  16.7223384  26.2723775  55.5826457
  17.0146128  26.3770679  54.1009246  22.0971733  29.1670738  45.4281320
  21.9589632  29.3572334  44.5002509  21.7407952  29.9290121  45.8849371
  10.2613860  23.1528833  51.5078332  10.9013239  23.0117592  50.8101295
   9.4291390  22.8663346  51.1316934  22.1241113  31.2347265  50.4392592
  22.5577620  31.1422554  51.2875646  22.8372694  31.2104765  49.8012608
  11.0374163  32.4531263  47.6213325  11.8314762  31.9581583  47.4195900
  10.3265856  31.9249126  47.2581030  15.8569008  34.8349359  51.9725692
  15.9106030  35.4040295  52.7403408  14.9883789  35.0051244  51.6079729
   7.3456927  26.5974345  43.6973077   6.4154515  26.5358801  43.9143039
   7.4414399  26.0750298  42.9009719   7.2642476  23.1229158  46.2851319
   7.5249293  24.0374491  46.1760479   8.0859648  22.6553600  46.4347932
   8.7367401  24.5366915  53.4550143   9.4090455  24.3284277  52.8062792
   7.9097188  24.3389001  53.0155376  22.9856663  31.2770965  52.9725477
  23.1792553  32.1816776  53.2184752  22.8857281  30.8178384  53.8064062
  14.6392973  21.1628856  55.4715804  13.9920888  21.8618806  55.3780281
  15.4093989  21.5965000  55.8392053  18.0471771  31.4277708  58.5466358
  17.8957278  31.1988260  57.6296441  18.0376451  32.3848310  58.5597703
  14.8157108  29.0009621  53.5312624  15.7449168  29.1520781  53.3581591
  14.3948138  29.0893642  52.6761271  13.6145439  33.0260285  51.3011162
  13.4756525  32.6579070  52.1737100  12.8260036  33.5407925  51.1295119
  14.2093591  38.1269382  42.6436698  14.3845347  37.6557425  43.4582321
  13.5226379  38.7535148  42.8717959  15.1650655  32.4041888  48.6899999
  14.8300487  32.3642658  49.5857649  14.6654600  31.7386604  48.2170410
   9.1394899  27.8109518  54.2152581   9.0014697  27.0789757  54.8164120
  10.0499822  27.7218418  53.9336768  18.1009846  29.7497922  38.9637059
  17.4839017  29.0244751  38.8670112  17.6326335  30.5107283  38.6204133
  11.7677199  27.5229477  53.7036260  12.4776818  26.8822670  53.6622879
  11.7246507  27.7742372  54.6262441  19.7563978  34.4596831  56.6242839
  19.6976524  33.7756051  55.9573422  20.1583496  35.2015821  56.1723465
  10.4806133  24.5094695  55.5231900   9.9443490  24.0585434  56.1753496
   9.8922842  24.6440604  54.7802364   8.7754677  41.2758745  49.4176558
   9.0151275  41.9077269  50.0955577   7.9323873  40.9246785  49.7041918
   9.8908392  23.9683347  38.0858363   9.0137859  23.8472147  37.7220610
  10.3666145  23.1769425  37.8337252  19.7581385  32.4236415  54.8556819
  18.8708164  32.0862336  54.9783218  20.3279936  31.6919446  55.0925585
   1.4110532  28.7560506  48.1799871   2.0981572  28.4422236  47.5920886
   1.2558661  29.6601871  47.9067122   6.2145254  23.6450703  52.6084894
   6.1303443  23.0376373  51.8735304   5.3927961  24.1359721  52.6094391
  13.2882539  37.0837867  51.8218062  13.2152710  37.8892838  52.3337367
  12.8459932  37.2829833  50.9966084  13.0772318  36.3209637  45.3320884
  12.2939840  36.8631317  45.4259108  13.7765063  36.8383617  45.7315125
  16.3868968  22.1304266  47.9755089  16.8837668  21.3774229  47.6556160
  15.6155950  22.1668583  47.4098299  24.2398726  27.8344632  49.6173381
  24.2288602  28.7169347  49.2467314  23.3716105  27.4816183  49.4227918
  15.7481222  36.9824701  53.9776221  16.4609194  37.6172166  53.9052122
  15.2571251  37.0788567  53.1616223  17.4698749  30.8875954  45.5493513
  16.5355028  31.0077416  45.3798217  17.6475417  29.9848420  45.2853523
  12.9703937  24.2721649  47.7026774  12.6001725  23.7192690  48.3907679
  13.4663030  23.6679783  47.1501774  20.8571300  26.7293273  46.0843547
  21.3231753  27.5621265  46.0103849  21.3078801  26.2638255  46.7888805
  10.7993136  34.7319144  54.7981792  11.5002595  35.3655627  54.9511186
  10.3288251  35.0733876  54.0377431  18.9247531  33.0737094  43.0829699
  19.2007375  32.9593689  43.9923573  18.0552030  32.6754579  43.0441872
  18.8287963  19.0973860  50.1234448  17.9151043  19.3278087  50.2916655
  19.2581065  19.1812304  50.9748481  18.5994422  27.2863752  52.6234342
  17.9465872  27.5339659  51.9686795  18.9774802  26.4727890  52.2896819
  15.5601596  37.3223445  46.7262512  15.7423990  36.5045101  47.1890265
  16.3834582  37.5391137  46.2887402  15.8943761  36.2491630  43.9877561
  16.4231527  35.7384085  43.3747723  16.1571981  35.9334160  44.8523094
  14.6481995  28.0283563  59.1100379  13.9722632  27.9277692  59.7802754
  15.4709629  27.8722777  59.5736376   6.3960854  34.2655500  51.7312895
   6.9814291  33.5199187  51.8640799   6.1985692  34.5759456  52.6149558
   9.2499509  37.3006747  46.7475337   8.5809884  37.7852875  46.2639377
   9.1112379  37.5475967  47.6618715   0.9878508  26.8361100  50.4517338
   1.0262608  26.3024690  51.2454456   0.4818801  26.3096305  49.8328315
  13.3904778  39.3350490  53.3457995  13.9423086  39.4982112  54.1107080
  13.7310971  39.9254928  52.6738020   8.3669271  21.6825640  53.9479880
   8.4310597  22.5440471  53.5357278   8.3036391  21.0699642  53.2152238
   7.8421543  23.7548773  57.5952914   8.4693582  23.3725850  58.2090439
   6.9849462  23.5362975  57.9608607  18.2415652  34.1611748  59.2006650
  18.7855556  34.7741706  58.7061604  17.6602497  34.7191326  59.7173663
   4.6187086  25.5625202  43.5271269   4.9140527  24.6535880  43.4738323
   3.7175122  25.5412941  43.2052271  16.5273165  37.2832466  50.3321677
  16.4024304  36.4822206  49.8232623  17.1852256  37.7778659  49.8435647
   8.1481333  23.6381198  49.5098818   7.4267919  24.2517166  49.3706291
   8.9374589  24.1738963  49.4315464  18.5908073  35.0841486  51.9601227
  17.6438409  34.9646837  51.8879554  18.9390846  34.1963984  52.0427489
  10.9507647  20.9735625  55.7839469  11.4742048  21.2197922  56.5465779
  10.7319980  21.8055660  55.3642607   6.3474928  23.2439300  43.6510594
   6.0187634  22.3636678  43.4685700   6.7014298  23.1886968  44.5386983
  15.5954506  34.8794202  48.1605580  15.4479469  33.9510910  48.3413150
  16.4208000  34.9014293  47.6762655   9.4616751  23.5312269  44.0186072
   9.8012823  24.0598191  43.2964680   9.9088871  23.8692675  44.7944638
  19.1988628  35.7022761  49.2470452  20.1235176  35.4965622  49.1094904
  19.0303932  35.4539162  50.1559794  12.1560192  21.9149320  53.4689140
  11.8157012  21.1157133  53.8709820  11.4499198  22.2151031  52.8965973
  12.8076663  18.9998632  51.9216463  13.6302733  18.5259111  51.7995353
  13.0514727  19.7789116  52.4215149  11.4484898  22.0286891  42.2179365
  12.1693260  22.4068144  41.7143081  10.8250202  22.7475768  42.3214343
  15.5916021  22.7332040  43.1537697  15.8079635  23.6156678  42.8526525
  15.1110088  22.3418253  42.4243339  10.3315242  25.6917753  49.7308442
  10.1859823  26.0058056  50.6232723   9.8540446  26.3102653  49.1779340
  12.1911625  22.6820301  49.7789331  12.1773194  21.7861394  49.4421629
  12.9084053  22.6890965  50.4127617  14.0437756  23.1157641  51.8242459
  13.7855534  24.0374712  51.8226789  13.5122796  22.7188076  52.5142923
   4.8060904  28.2323098  52.6696103   4.2614372  29.0082906  52.8016377
   5.6840254  28.5793902  52.5115224  11.5948521  21.5634681  45.0476901
  11.7164432  20.6351328  45.2467789  11.3050563  21.5773367  44.1355217
  14.4639711  19.2489592  48.1843621  14.4861408  19.3128925  47.2295601
  14.8807770  18.4094100  48.3784127  19.9759117  35.5375193  41.7029442
[truncated: 501,657 more chars]
