# Supplementary material for: An Efficient Implementation of the Nwat-MMGBSA Method to Rescore Docking Results in Medium-Throughput Virtual Screenings
Source: Front Chem. 2018 Mar 5;6:43. doi: 10.3389/fchem.2018.00043 (PMC5844977; doi:10.3389/fchem.2018.00043)
Supplement: Supplementary file 2 [file DataSheet2.ZIP › SI_Examples_and_Scripts/examples/Bcl-Xl/3ZLO_complex_wat.crd]

default_name
 21803
  36.9672473  24.0170892  43.9624037  36.2439980  24.2244974  43.1737388
  35.7705366  25.1887302  43.3586381  35.4839222  23.4433083  43.1624563
  36.9143844  24.2669340  41.8167715  38.1357804  24.0768638  41.7234069
  36.1319909  24.5121984  40.7745595  35.1528253  24.6555038  40.9239191
  36.6706015  24.5797832  39.3856279  37.6669031  25.0267433  39.5071632
  36.8614156  23.1506581  38.8757305  37.4618114  23.1418857  37.9596066
  35.9071639  22.6515654  38.6778538  37.5368814  22.4060312  39.8923965
  37.4327466  22.8951008  40.7349503  35.8706342  25.5342515  38.4870125
  35.9068213  26.7462384  38.7495126  35.1537757  25.0072876  37.4381989
  34.8733307  24.0315136  37.4037220  34.8600439  25.8450725  36.2671250
  35.7969989  26.3556292  36.0112634  34.3834125  24.9938393  35.0980558
  34.0274904  25.6113721  34.2684645  33.5502541  24.3452211  35.4042591
  35.5185912  24.1381434  34.6080959  36.6934817  24.3255232  34.9162569
  35.0886839  23.1044807  33.8295921  34.1645967  22.9805217  33.4294883
  35.7786180  22.3233251  33.6508861  33.8320083  26.9484608  36.4873817
  33.9692868  28.0696164  35.9940807  32.6923054  26.5888653  37.1730560
  32.6385601  25.6625051  37.5860514  31.5615440  27.5161942  37.2600144
  31.3154786  27.8070581  36.2305257  30.3869985  26.8167209  37.9485391
  30.1130691  25.9299783  37.3600179  30.6933329  26.4406459  38.9336690
  29.1412196  27.6832378  38.1312361  29.3166168  28.4390157  38.9081123
  28.3244267  27.0535070  38.5039633  28.7196209  28.3787832  36.8425526
  28.6387319  27.6529206  36.0261762  29.4610970  29.1445547  36.5873344
  27.3932580  28.9924780  36.9809189  26.6770032  28.4632391  37.4469600
  27.0647156  30.2093444  36.4860805  27.8703365  30.9178421  35.6729876
  27.5605027  31.7802936  35.2248509  28.7782700  30.5705480  35.3814921
  25.8610776  30.7426833  36.7878804  25.5738572  31.6407526  36.4146971
  25.2191811  30.2730876  37.4118883  31.9870942  28.7842108  38.0240870
  31.5611039  29.9051314  37.7635545  32.8197653  28.5229255  39.0833721
  33.0714909  27.5499972  39.2181267  33.3670746  29.5743052  39.9317607
  32.6089943  30.3683226  39.9757683  33.6301197  29.1237269  41.3788390
  34.1879606  29.9135987  41.9013876  32.6498784  29.0657236  41.8805048
  34.2840084  27.7538863  41.5482274  34.2354237  27.1882311  40.6145011
  33.7021550  27.1495854  42.2840535  35.7453950  27.7067653  41.9590494
  36.2698435  28.7468563  42.4487753  36.2866293  26.5746682  41.7286766
  34.5855273  30.2442181  39.2730410  34.8920653  31.4130332  39.5231086
  35.3326147  29.4561996  38.4178608  35.1420333  28.4542259  38.3196649
  36.4591812  30.0378261  37.6801511  37.0751273  30.5671283  38.4134441
  37.2694450  28.9482558  36.9728364  37.5440668  28.1829986  37.7091178
  36.6357573  28.4539433  36.2286825  38.5611783  29.4061662  36.2721302
  38.3171461  30.1173554  35.4745713  39.5327060  30.0761447  37.2401760
  39.1624859  31.0648899  37.5236843  39.6659897  29.4775872  38.1476524
  40.5194322  30.2145365  36.7887559  39.2276911  28.1893702  35.6294318
  39.5026293  27.4416889  36.3831484  38.5514134  27.7157164  34.9103639
  40.1382230  28.4774231  35.0954588  35.9484322  31.0697506  36.6667172
  36.5648257  32.1137367  36.4324735  34.7920351  30.7307023  35.9872307
  34.3713117  29.7981190  36.1169200  34.2026701  31.6838858  35.0392290
  34.9835899  31.9613496  34.3235047  32.9860988  31.0801714  34.3005403
  32.3148411  30.6099526  35.0295221  32.1821005  32.1341467  33.5330588
  31.6714539  32.8188234  34.2165468  32.8250407  32.7195929  32.8674390
  31.4133121  31.6576075  32.9188929  33.4316711  30.0052103  33.3025854
  34.0097701  30.4416488  32.4813303  34.0515903  29.2427840  33.7775553
  32.5610515  29.5011625  32.8667778  33.8331080  32.9811575  35.7876674
  34.0353891  34.0953157  35.2935300  33.1739039  32.8034647  36.9895872
  33.0120192  31.8625894  37.3442716  32.7127075  33.9742167  37.7366318
  32.2000205  34.6266327  37.0143808  31.7191868  33.5862275  38.8513685
  32.1718226  32.8108115  39.4829893  31.3516827  34.7736630  39.7460526
  32.2207670  35.1340376  40.3068187  30.9521669  35.6093147  39.1591971
  30.5927244  34.4863029  40.4830550  30.4202905  33.0240056  38.2505492
  29.8653391  33.7971778  37.7060976  30.6132026  32.2080094  37.5518968
  29.7669726  32.6376350  39.0409937  33.9238085  34.7886521  38.2492900
  33.8453686  36.0167994  38.3741511  35.0583974  34.0825779  38.6173324
  35.0384297  33.0600839  38.6613016  36.2835198  34.8042206  38.9838198
  36.0125361  35.5071476  39.7796894  37.4442500  33.9024995  39.4047670
  37.7826242  33.2351714  38.6058571  37.1572783  33.2804631  40.2579652
  38.5502511  34.8567690  39.8155360  39.5897003  34.9975795  39.1013604
  38.3611445  35.4842455  40.9057071  36.7565303  35.6120731  37.7741151
  36.9813151  36.8228210  37.8549194  37.0106968  34.8636712  36.6292151
  36.7607430  33.8648741  36.5888882  37.7101759  35.5247649  35.5390251
  38.6443155  35.9199454  35.9613740  38.0085261  34.6102657  34.3466542
  38.5052169  33.6941286  34.6906020  37.0788443  34.2799879  33.8640745
  38.8995602  35.2949311  33.3265574  38.3478863  35.9313288  32.2048200
  37.2749940  35.9069883  32.0356970  39.1680124  36.6165311  31.3043089
  38.7329695  37.1059476  30.4369663  40.5466290  36.6612511  31.5084226
  41.1867179  37.1855531  30.8063574  41.1044790  36.0366415  32.6205737
  42.1749775  36.0909817  32.7938539  40.2863597  35.3585237  33.5245173
  40.7388672  34.8920361  34.3952138  36.8698226  36.7237642  35.0872023
  37.3970368  37.8066275  34.8207775  35.5172352  36.4930475  34.9254644
  35.1006980  35.5824821  35.1639962  34.6985915  37.5470031  34.3649769
  35.2141227  37.9173230  33.4703011  33.2966274  37.0678210  34.0119386
  32.8256427  36.6256637  34.8986141  32.6857396  37.9398443  33.7416048
  33.2468986  36.0555053  32.8523382  33.7991843  35.1497685  33.1222183
  31.7941814  35.6575824  32.6132563  31.3891009  35.1580672  33.4990867
  31.1638320  36.5298999  32.4169101  31.7024899  34.9689414  31.7686160
  33.8833210  36.6013650  31.5774242  33.5608503  37.6279600  31.3887065
  34.9732799  36.6053162  31.6545471  33.6283020  35.9869283  30.7077467
  34.6147207  38.7525333  35.3114078  34.5836381  39.9026161  34.8667356
  34.5022104  38.4626024  36.6578455  34.5340775  37.4891044  36.9630934
  34.3570789  39.5392722  37.6336554  33.6201914  40.2431597  37.2272759
  33.8658051  39.0827092  39.0044443  32.8512297  38.6716916  38.9339012
  33.8340588  39.9290330  39.7006857  34.7060281  38.0876156  39.5802810
  34.4159292  37.2178460  39.1820530  35.6711341  40.3201523  37.7626752
  35.6698179  41.5357662  37.9711535  36.8381672  39.5881500  37.6697218
  36.7965656  38.5568811  37.6445246  38.1364896  40.2639700  37.6486720
  38.1825663  40.9376331  38.5133113  39.3064448  39.2704668  37.6678022
  39.3688195  38.7908990  38.6543189  39.1188529  38.4464879  36.9656918
  40.6414240  39.9065472  37.3417295  41.2640950  40.7870695  38.2382467
  40.8094714  41.0111494  39.2021843  42.4693213  41.4082612  37.8917406
  42.9451445  42.1037662  38.5792165  43.0614138  41.1342063  36.6630432
  44.2340299  41.7763120  36.3582766  44.6724323  41.3443556  35.5284218
  42.4612081  40.2524177  35.7691153  42.9278254  40.0273592  34.8165000
  41.2470725  39.6541031  36.0998334  40.7756285  38.9890035  35.3799640
  38.1858093  41.1289215  36.3797483  38.5810604  42.2962897  36.3807999
  37.8338079  40.4790033  35.2137914  37.5038933  39.5032428  35.2621019
  37.9974213  41.1385390  33.9326056  39.0141210  41.5501414  33.9409784
  37.8557209  40.1140668  32.8072902  38.4971942  39.2537775  33.0358168
  36.8280193  39.7299512  32.7792087  38.2273842  40.5951014  31.4087263
  38.2465122  39.7280154  30.7376585  37.4245568  41.2435737  31.0364067
  39.5467807  41.3514800  31.2755150  39.4413009  42.3284490  31.7589180
  39.6706562  41.5615238  30.2073359  40.8107299  40.6658627  31.8056729
  41.0328700  39.7479425  31.2577593  40.7615465  40.4572354  32.8741656
  41.9404191  41.5831724  31.6012558  42.0813270  41.8029498  30.5522640
  41.8162870  42.5346046  31.9964888  42.9172931  41.3101270  31.9968873
  37.0478977  42.3453749  33.8188810  37.4101002  43.3804192  33.2552804
  35.7807639  42.1944254  34.3404145  35.4928175  41.2794851  34.7240093
  34.8265746  43.3038627  34.3238123  34.8291174  43.7217306  33.3104471
  33.4211268  42.8417439  34.7264979  33.4973154  42.1799987  35.5990823
  32.8219397  43.6980465  35.0629598  32.6764548  42.1297496  33.5805752
  33.3623513  41.4625815  33.0419560  31.5487282  41.2745835  34.1528772
  31.9566612  40.4639786  34.7646888  30.8915242  41.8732260  34.7902233
  30.9507522  40.8221024  33.3556968  32.1048659  43.1343122  32.5799409
  31.4114040  43.8268497  33.0680017  32.8945245  43.7192141  32.1090501
  31.5519349  42.6201483  31.7823522  35.2712348  44.4489407  35.2593606
  35.0845438  45.6311622  34.9523623  35.8028848  44.0602786  36.4790122
  35.9047275  43.0650130  36.7052499  36.2003269  45.0612153  37.4687244
  35.4433860  45.8541894  37.4629463  36.3333263  44.4990422  38.8853777
  37.2277359  43.8752096  38.9919106  35.4599488  43.8916897  39.1424529
  36.4013376  45.5549072  39.8497291  37.1214383  46.1583684  39.5673542
  37.5157167  45.7637112  37.0983094  37.8476609  46.8204617  37.6420129
  38.3160006  45.1292759  36.1764708  38.0998645  44.1600924  35.9197891
  39.4986888  45.7817929  35.6133088  40.0697764  46.2191329  36.4417264
  40.3398963  44.7617097  34.8464540  40.5497969  43.8985869  35.4927772
  39.7634090  44.3669685  33.9988222  41.6683543  45.3229233  34.3422312
  42.3214629  45.5920729  35.1831608  41.5462746  46.2133694  33.7143178
  42.3126968  44.2775692  33.4798487  41.9571796  44.0603270  32.3161531
  43.2439825  43.5125090  34.1114996  43.5100148  43.5888060  35.0916906
  43.7132046  42.7643953  33.5872339  39.0866687  46.9236537  34.6636840
  39.8573187  47.8391764  34.3792003  37.8643276  46.7493572  34.0483321
  37.2960065  45.9480624  34.3132184  37.3217817  47.6728472  33.0526725
  38.1273342  48.3471444  32.7355376  36.7796189  46.9105805  31.8283168
  36.4027220  45.9208915  32.1187051  35.9169324  47.4494310  31.4154268
  37.7868760  46.7616960  30.6736444  37.2186584  46.4762840  29.7764472
  38.2371858  47.7398796  30.4532289  38.9022264  45.7201809  30.8858399
  38.4579425  44.7380359  31.0983816  39.5226832  45.9984329  31.7457167
  39.7727248  45.6329632  29.6305333  40.2528834  46.5966075  29.4232576
  39.1842640  45.3280233  28.7545934  40.8744608  44.6525280  29.8088186
  41.4406801  44.7850687  30.6926227  40.5841815  43.6227009  29.8065837
  41.5497545  44.6704372  28.9881538  36.2530179  48.6118373  33.6744929
  35.5871347  49.3903743  32.9932956  36.2014603  48.6009668  35.0560871
  36.7365494  47.8958345  35.5500901  35.4438195  49.5652766  35.8364677
  35.9955654  49.7121244  36.7705791  35.4191691  50.5159704  35.2929388
  34.0045695  49.2109564  36.2074379  33.2938545  50.0207973  36.8087031
  33.5880665  47.9393348  35.8717228  34.2613246  47.2743985  35.4728078
  32.2057407  47.5122350  36.0747085  31.5999174  48.3908524  36.3220917
  31.6455540  46.8490758  34.8084144  32.2061021  45.9271245  34.6186709
  30.6081403  46.5338735  34.9805518  31.6711749  47.7099450  33.5646838
  31.1535881  49.0151010  33.5609809  30.7566184  49.4624997  34.4687515
  31.1263182  49.7618694  32.3750740  30.7133923  50.7677912  32.3666796
  31.5891816  49.2049177  31.1849805  31.4713083  49.9461849  30.0409635
  31.6264897  49.3589424  29.2057126  32.1240896  47.9223135  31.1768769
  32.4910932  47.4911208  30.2508471  32.1676783  47.1793123  32.3620741
  32.5794216  46.1740911  32.3300938  32.1016326  46.5298780  37.2529450
  32.9216132  45.6332354  37.4477731  30.9637421  46.6909245  38.0315150
  30.3014124  47.4358247  37.8325075  30.6523421  45.7670623  39.1274751
  31.5801813  45.2890199  39.4717467  29.9739080  46.4758551  40.2994708
  28.9549244  46.7864059  40.0476940  30.5498122  47.3602508  40.5921935
  29.9066254  45.6013528  41.4287661  29.5980454  46.1498638  42.1763944
  29.7315544  44.6492114  38.6043178  29.1032181  44.7420947  37.5494012
  29.6443575  43.5486308  39.4424688  30.1168318  43.6085019  40.3451944
  28.8620763  42.3660182  39.0704667  28.7485545  42.3497970  37.9805466
  29.5687021  41.0781065  39.5360568  30.5934333  41.0692555  39.1416997
  29.6781142  41.0758860  40.6294429  28.8663155  39.8234420  39.1180614
  27.8198445  39.2105778  39.7816501  27.3123399  39.4596515  40.7021953
  27.4205614  38.1241196  39.0522563  26.6490234  37.5151386  39.2892799
  28.2243128  37.9720002  37.9480709  28.1989239  36.9934721  36.9483454
  27.4577467  36.2013999  36.9482850  29.1773581  37.0697957  35.9557517
  29.2063849  36.3267546  35.1633008  30.1148039  38.1001093  35.9521171
  30.8570050  38.1390479  35.1625512  30.1055867  39.0894182  36.9375881
  30.8396236  39.8905002  36.9171097  29.1475267  39.0191519  37.9672384
  27.4490866  42.4488988  39.6718601  26.4188991  42.3367285  39.0012332
  27.3991551  42.5544583  41.0522568  28.2080048  42.9367226  41.5334325
  26.2427823  42.0824759  41.8345506  25.8894647  41.1606763  41.3522674
  26.6512527  41.7532050  43.2818520  26.7267677  42.6561880  43.8989559
  27.6300202  41.2608811  43.2954646  25.7330034  40.8527951  43.8949861
  24.8647029  41.3089846  43.9202110  25.0118720  43.0102917  41.8278554
  24.2240040  43.0357385  42.7728435  24.7944649  43.6488746  40.6259249
  25.5019195  43.5350966  39.9020958  23.6291947  44.4696164  40.3287345
  22.8744834  44.2831791  41.1002557  24.0739206  45.9443346  40.3625004
  24.7190413  46.1016009  41.2388745  24.6941811  46.1741331  39.4856996
  22.9112190  46.9313994  40.4336970  22.1425601  46.5505480  41.1164566
  22.4459430  47.0524875  39.4481043  23.3610021  48.3092134  40.8963988
  24.3910484  48.8679021  40.5214435  22.4842001  48.9013218  41.7743691
  21.6476963  48.4291658  42.1089959  22.6755316  49.8375014  42.1154159
  22.9829725  44.0931141  38.9735374  21.9445558  44.6338376  38.5893072
  23.6383590  43.1485765  38.2013495  24.4222120  42.6272215  38.5965423
  23.2731677  42.9154756  36.7987001  23.1048120  43.8962072  36.3383667
  24.3575009  42.1104825  36.0470821  24.6231504  41.2362308  36.6607679
  23.9366145  41.7109367  35.1122823  25.6306020  42.8129220  35.6438240
  25.7798258  44.2036501  35.6062235  24.9866391  44.8727682  35.9215403
  26.9700342  44.7758431  35.1517147  27.0874612  45.8563906  35.1375023
  28.0178702  43.9638455  34.7283784  28.9472923  44.4102039  34.3883038
  27.8819577  42.5820950  34.7533608  28.6888211  41.9476984  34.4070382
  26.6972204  42.0101190  35.2080103  26.6011233  40.9251104  35.2099291
  21.9788612  42.1302229  36.5552912  21.4147899  42.1585983  35.4534839
  21.6361136  41.1991917  37.5095794  22.1133213  41.1970944  38.4162428
  20.5911693  40.2045710  37.2317535  19.9337864  40.6159064  36.4524917
  21.2089008  38.9111315  36.6851548  20.4763826  38.0992559  36.6987635
  22.0887396  38.5923545  37.2642359  21.6308270  39.0840521  35.2999827
  21.5201160  40.0165304  35.0747976  19.6956554  40.0379731  38.4583231
  18.9927333  39.0483613  38.6542363  19.6768601  41.2032593  39.2178754
  20.1991575  42.0013626  38.8641262  18.9592861  41.3799481  40.4796673
  19.3027900  42.3458673  40.8775042  17.4597462  41.4192909  40.2211109
  17.0301156  40.4191815  40.0764503  17.2154706  42.0229266  39.3359955
  16.8872231  42.0769491  41.4687711  16.7152973  43.3277028  41.3915844
  16.7152372  41.2615609  42.4347271  19.5394596  40.3073386  41.4362684
  20.7440123  40.0350640  41.4210302  18.6411939  39.7299980  42.2877381
  17.7135205  40.2083797  42.4125741  18.8317768  38.5853789  43.1528528
  17.8007713  38.2068067  43.2233428  19.6573992  37.3601254  42.6688163
  19.2983564  36.5068818  43.2626249  19.3899547  36.9839283  41.2112847
  18.3202499  37.0153140  40.9815116  19.9203383  37.6439117  40.5217224
  19.7407467  35.9655124  41.0111502  21.1626873  37.4174459  42.9456248
  21.6852489  38.1549358  42.3340211  21.3719703  37.6336581  43.9976713
  21.6184293  36.4450344  42.7229048  19.1609618  39.0428473  44.5860108
  19.6798768  40.1145644  44.8796904  18.7806149  38.0874798  45.5047175
  18.5027444  37.1755248  45.1651398  18.7382706  38.2592064  46.9570749
  18.5317270  39.3081767  47.1939360  17.6226247  37.3201378  47.4449410
  16.7354774  37.5080350  46.8189231  17.9009856  36.2717125  47.2433360
  17.2363161  37.4441637  48.9130841  16.9510546  38.4778833  49.1569398
  18.0787662  37.1674972  49.5590814  16.0283060  36.5190095  49.1686997
  16.1767963  35.6828542  50.1072737  15.0354726  36.7007097  48.4045913
  20.1145338  37.8213950  47.4426701  20.5427135  36.6779340  47.2549413
  20.8668218  38.8025567  48.0621130  20.5285018  39.7838739  48.2112070
  22.1895569  38.5067312  48.5764089  22.6361621  37.7507703  47.9131760
  23.1236888  39.7282094  48.5559779  24.1599915  39.3730609  48.6437971
  23.0480062  40.2230850  47.5800238  22.9046646  40.7646946  49.6596707
  23.6867036  41.5305497  49.5611868  23.0635563  40.2916419  50.6357458
  21.5731498  41.5194707  49.7309884  20.7305577  41.2138963  48.8374159
  21.4908414  42.3536061  50.6849970  22.0800573  37.8750892  49.9775600
  21.1085175  38.0090371  50.7188861  23.2181156  37.1796389  50.3577719
  23.9768253  37.0788021  49.6891372  23.3708966  36.6258345  51.7030554
  22.3769774  36.5113802  52.1555969  24.0358441  35.2612394  51.6191808
  25.0637746  35.3221203  51.2415933  23.4878164  34.6117816  50.9249097
  24.0519302  34.6186478  52.9797076  25.0169013  34.7400424  53.7271052
  22.9124959  33.9592562  53.3357106  22.8815398  33.5024951  54.2417399
  22.0875941  33.9026733  52.7417700  24.0738986  37.7378094  52.5232663
  23.5250032  38.8341142  52.7087590  25.3480040  37.4925906  52.9883472
  25.6922610  36.5356239  53.0753926  26.2816963  38.5580146  53.3820175
  25.9030672  39.5193988  53.0114213  26.5082175  38.6627232  54.8880494
  26.4971761  37.6613867  55.3410940  27.5042427  39.0965302  55.0264050
  25.5998141  39.5873950  55.6999974  25.6969930  40.6135529  55.3204526
  25.9939273  39.6019583  56.7274776  24.1431870  39.1696122  55.7643414
  23.7336015  39.3024542  56.7737238  24.0050173  38.1132416  55.5173370
  23.3523598  39.9712757  54.8171345  23.2432676  39.5788248  53.8581672
  22.8380446  41.1949380  55.0464253  22.9632757  41.8012344  56.2561129
  23.4401996  41.3547400  57.0278644  22.5806729  42.7230197  56.4208270
  22.1914905  41.8531053  54.0552514  21.8145024  42.7801599  54.1854155
  22.0881160  41.4667109  53.1133613  27.5841275  38.2771629  52.5805985
  27.6601601  38.6223499  51.3946044  28.5445749  37.4746254  53.1737910
  28.4843024  37.2787747  54.1918081  29.7476745  36.8809733  52.5169756
  29.7668202  35.8528855  52.9035814  29.7870351  36.8227321  50.9629464
  30.1336169  37.7792942  50.5521023  30.7013736  35.7086011  50.4540661
  31.7285864  35.8308602  50.8055467  30.3354975  34.7254781  50.7748588
  30.7105381  35.6954112  49.3578312  28.5015572  36.5605839  50.3866566
  27.9975445  37.3969029  50.5144093  31.0249285  37.5802072  53.0585891
  31.9887112  37.8883049  52.3562696  31.0353400  37.7198707  54.4280020
  30.2342297  37.3149923  54.9669471  32.0036710  38.5005706  55.1790143
  32.0726030  39.4801540  54.6904103  31.5466119  38.6656049  56.6484553
  31.6680557  37.7203965  57.1937026  32.2244683  39.3825537  57.1298637
  30.1060809  39.1545314  56.8415985  29.8539368  39.9181874  56.0937331
  30.0388699  39.6401473  57.8243868  29.0388656  38.0494665  56.7898789
  28.1833690  38.0657437  57.7135058  29.1073952  37.2819732  55.7713492
  33.4092780  37.8744905  55.1766148  34.4162429  38.5521152  54.9754970
  33.4585097  36.5535931  55.5842059  32.5809829  36.0729081  55.7503738
  34.7068330  35.8208708  55.7854810  35.3342663  35.9520918  54.8955644
  35.4589546  36.3575113  57.0046262  35.7581244  37.4013220  56.8670527
  34.8331617  36.3119006  57.9047978  36.3654342  35.7741494  57.1977006
  34.4103550  34.3129083  55.9658444  34.6947577  33.7192568  57.0093649
  33.8388841  33.6373998  54.9014764  33.4300627  34.1857967  53.6130355
  32.5507459  34.8169422  53.7753664  34.2260932  34.7869518  53.1678008
  33.0592199  32.9714120  52.7782473  32.2910324  33.1961493  52.0325784
  33.9391676  32.5902786  52.2484187  32.5891464  31.9561776  53.8170335
  32.6279108  30.9290092  53.4395318  31.5507350  32.1786814  54.0939374
  33.5082877  32.2101522  55.0118181  32.9994485  32.0286212  55.9662432
  34.7374574  31.2771130  54.9592284  34.6848479  30.1285110  55.4008297
  35.8134494  31.7822924  54.2591227  35.7144287  32.7003981  53.8432264
  37.1031457  31.1134360  54.1106687  37.7169580  31.8228862  53.5405873
  37.7891814  30.8985216  55.4626598  37.7093671  31.8208286  56.0558187
  37.2683505  30.1359476  56.0527743  39.2682500  30.5559467  55.3149154
  39.8356925  31.4279090  54.9751938  39.4291473  29.7467683  54.5926501
  39.7638365  30.0974130  56.6800469  40.4669628  30.9283881  57.3177417
  39.3948740  28.9306379  57.0061642  36.9693689  29.8677032  53.2104356
  37.1347987  29.9137457  51.9877030  36.5922027  28.7005326  53.8276621
  36.4225828  28.7218068  54.8323399  36.3421406  27.4566357  53.1250482
  35.8427343  26.7841185  53.8305262  35.6650083  27.6582179  52.2859567
  37.5882205  26.7586121  52.5784022  37.7716183  25.5379823  52.6889649
  38.3948835  27.5376983  51.7722499  38.1261985  28.5227321  51.6457315
  39.6192963  27.0294126  51.1286755  40.1946500  26.5285622  51.9166134
  39.3054735  26.0286886  49.9859281  38.6158056  26.4870920  49.2664850
  40.5580660  25.5576387  49.2481551  41.0587211  26.3714294  48.7167841
  41.2673631  25.1034815  49.9511464  40.3027435  24.7833058  48.5160971
  38.6730747  24.8275656  50.4594516  38.4060515  24.9781995  51.4131523
  40.4395154  28.2224489  50.6066122  41.6666195  28.2412688  50.6655116
  39.7162654  29.1675730  49.9090818  38.7464653  28.9697515  49.6875631
  40.2070346  30.4981343  49.5192290  39.4912223  30.7622805  48.7230747
  39.9764118  31.5639810  50.6093066  40.0308531  32.5548978  50.1407418
  38.9435652  31.4655061  50.9659768  40.9072157  31.4931251  51.8232771
  41.2667805  30.4700146  52.0070059  40.3058797  31.7664778  52.7089482
  42.0867888  32.4853945  51.8448814  41.8405112  33.6462991  51.4002603
  43.1517005  32.0317771  52.3650805  41.5526265  30.6606330  48.7791252
  42.1028667  31.7584147  48.6816982  41.9799560  29.5655610  48.0524170
  41.5347092  28.6684915  48.2280233  43.0404287  29.6830889  47.0471384
  43.4414095  30.6876309  47.0694695  44.2098891  28.7351117  47.2781958
  43.9299422  27.6813659  47.1456569  44.6079082  28.8620572  48.2931464
  45.2539094  29.0568583  46.3417361  46.0035633  28.4862057  46.6005538
  42.4387010  29.3613357  45.6825727  41.8376470  28.2910860  45.5102110
  42.5099903  30.1967615  44.6141048  42.0744139  29.7420833  43.8238201
  43.0185701  31.5516088  44.3399671  42.2578464  31.9404666  43.6549838
  43.1203826  32.5046661  45.5273297  42.2757454  32.3383984  46.2037535
  44.0509317  32.3184129  46.0765128  43.1261912  33.9756495  45.1431212
  43.9429931  34.1789131  44.4401173  43.3371054  34.5652443  46.0461551
  41.8390310  34.5395553  44.5590229  40.8175457  33.8060317  44.5297487
  41.9670144  35.7328938  44.1167828  44.2981436  31.5075451  43.4934933
  44.4708994  32.3003840  42.5608080  45.2477810  30.5552797  43.8141355
  45.1072716  29.9437751  44.6275605  46.4855505  30.4858947  43.0260077
  46.9708569  31.4672189  43.0816272  47.4128960  29.4054339  43.5654146
  47.6945878  29.6170079  44.6021823  46.9340036  28.4189763  43.5454813
  48.3271670  29.3409476  42.9679509  46.1765654  30.1973015  41.5418877
  46.8273059  30.6751105  40.6111351  45.1455960  29.2853611  41.3535585
  44.6722173  28.9252597  42.1783219  44.7745576  28.8180938  40.0064602
  45.6885613  28.4952305  39.4981439  43.7316113  27.6754772  40.0710758
  42.8969321  27.9899680  40.7131476  43.1488815  27.3255321  38.6935757
  42.5632788  28.1544468  38.2812690  43.9406751  27.0744234  37.9795559
  42.4724132  26.4677877  38.7661715  44.3401796  26.4074491  40.6799711
  45.1390077  26.0086382  40.0481860  44.7521971  26.5946756  41.6759414
  43.5776632  25.6256006  40.7831537  44.2196924  30.0159465  39.2228841
  44.3774298  30.1658594  38.0110957  43.4353359  30.8421318  39.9971921
  43.3944809  30.6553100  40.9925059  42.7375580  31.9921913  39.4499902
  42.2902669  31.7037327  38.4892596  41.6741192  32.4874158  40.4284403
  42.0767511  32.5297743  41.4442647  41.3719253  33.5082486  40.1780003
  40.4611345  31.5664554  40.3735843  39.8570754  31.8369441  39.5007553
  40.7864990  30.5290489  40.2248871  39.5930825  31.6182535  41.6239445
  39.1874676  32.6251335  41.7704004  40.1970048  31.3817754  42.5064822
  38.4759688  30.5998807  41.4740381  38.8654890  29.6029735  41.2415385
  37.7622102  30.8909065  40.6986990  37.7292646  30.4726381  42.7240777
  38.2830487  30.1496544  43.5219753  37.1968144  31.3021288  42.9944162
  36.9915382  29.6806694  42.5968085  43.7692190  33.0691759  39.1650225
  43.7530090  33.7105996  38.1166552  44.6991514  33.3096384  40.1529883
  44.6511457  32.8022967  41.0466515  45.7275111  34.3189756  39.9585851
  45.2187081  35.2759473  39.8022535  46.6635729  34.4142786  41.1595325
  46.0832521  34.6446175  42.0619719  47.1523426  33.4492980  41.3467271
  47.7178250  35.4922334  40.9327688  47.2352733  36.4666309  40.7877602
  48.3086279  35.2633911  40.0397575  48.6886190  35.6025247  42.0749027
  48.6300238  34.9192398  43.0902575  49.6540275  36.5455490  41.8578116
  50.3595058  36.7579979  42.5480115  49.6975035  37.0587920  40.9321851
  46.5265601  34.0010359  38.6889836  46.7733663  34.8823937  37.8603847
  46.9883585  32.7024279  38.5704949  46.8182236  32.0075438  39.3070553
  47.7946038  32.3281050  37.4136372  48.6919936  32.9595507  37.4222854
  48.1836636  30.8580124  37.4669860  48.7802441  30.6466188  38.3617655
  47.3015044  30.2090608  37.4972167  48.7745194  30.5763691  36.5894038
  47.0192673  32.6305077  36.1226473  47.5591192  33.1377147  35.1372002
  45.6817973  32.2567440  36.1409706  45.2918455  31.8173961  36.9782621
  44.8375375  32.4847393  34.9724679  45.3841004  32.0943988  34.1085632
  43.4766022  31.7854800  35.1047168  43.6377622  30.7112835  35.2712773
  42.9641415  32.1564096  36.0015647  42.5460963  31.9847161  33.8872191
  42.4237977  33.0553239  33.6934021  43.1005177  31.3347791  32.6208049
  44.0403392  31.8044308  32.3165949  43.2830320  30.2649595  32.7675959
  42.3996122  31.4461623  31.7862935  41.1563615  31.4315348  34.1889903
  41.1911960  30.3507697  34.3453658  40.7363035  31.9037209  35.0821148
  40.4713034  31.6360508  33.3621696  44.6369963  33.9901671  34.7409334
  44.7206190  34.4731877  33.6086263  44.2667923  34.7364204  35.8383709
  44.1538290  34.2721730  36.7536073  43.9845502  36.1697322  35.7393476
  43.1071910  36.2971253  35.0961417  43.7581923  36.8130134  37.1164099
  44.5733166  36.5142098  37.7859073  43.8351242  37.9026579  37.0281476
  42.4112919  36.4804311  37.7789002  42.1887889  35.4132065  37.7148851
  41.5928634  36.9818493  37.2522119  42.4417124  36.9186455  39.2458374
  42.4460249  38.0110751  39.3046930  43.3531456  36.5292676  39.7074480
  41.2992092  36.4283663  40.0216613  40.5192704  35.8621663  39.5600261
  41.2949971  36.3932069  41.3907475  42.3736015  36.7513866  42.1161390
  42.3176658  36.4245975  43.1390883  43.2398331  37.0935837  41.7357854
  40.2451946  35.9591838  42.1069742  39.3068978  35.7748937  41.6488769
  40.3923748  35.7791030  43.1077954  45.1811148  36.8618728  35.0659023
  45.0282946  37.6521003  34.1320081  46.4174896  36.5443824  35.6028597
  46.4736596  35.8578337  36.3682059  47.6418748  37.1784485  35.1311849
  47.4572568  38.2607594  35.1037570  48.8319944  36.8697155  36.0459250
  48.9105208  35.7872687  36.2116914  49.7607135  37.1715515  35.5439560
  48.7334906  37.5958103  37.3911559  47.7858889  37.3509841  37.8855526
  48.7413736  38.6797247  37.2248655  49.8724613  37.2708431  38.3582336
  50.9013866  36.7365342  37.8651733  49.6409460  37.5792943  39.5711213
  47.9503537  36.7468131  33.6885163  48.3008493  37.5597991  32.8282509
  47.8800553  35.4008017  33.4026956  47.6676628  34.7349043  34.1527863
  48.1615934  34.9073891  32.0581227  49.1609683  35.2596170  31.7799515
  48.1059260  33.3889837  32.0094291  48.8626857  32.9467440  32.6679425
  47.1253107  33.0161357  32.3290959  48.2789437  33.0172797  30.9939144
  47.1623010  35.4898256  31.0478299  47.4857413  35.7960288  29.8964147
  45.8476647  35.5573223  31.4661606  45.5730265  35.2241891  32.4104017
  44.8241488  36.0667471  30.5793487  44.8903558  35.5312673  29.6272295
  43.8511840  35.8729223  31.0360416  44.9397115  37.5647403  30.2779925
  44.4534644  38.0614474  29.2583181  45.5479453  38.3185408  31.2632855
  45.8049569  37.8646750  32.1470603  45.8044624  39.7474320  31.0885657
  44.8950354  40.1866006  30.6640207  46.2339387  40.4225227  32.3871309
  46.8583680  41.3016789  32.1728755  46.8380274  39.7481507  33.0077470
  45.0639493  40.9372154  33.1930877  44.0320509  41.3282615  32.5447169
  45.2153162  41.0074609  34.4479899  46.8952453  39.9420014  30.0225097
  46.8350738  40.8536656  29.1934217  47.9657201  39.0733774  30.0783247
  47.9926800  38.3781065  30.8344679  49.0909205  39.1734688  29.1274179
  49.4142223  40.2232462  29.1367594  50.2362331  38.2413105  29.5409572
  49.8398599  37.4042176  30.1328700  50.7064444  37.7867791  28.6604410
  51.2980720  38.9601083  30.3761325  51.8380269  38.2059413  30.9626662
  50.8372496  39.6547066  31.0898382  52.3384030  39.6974902  29.5602328
  52.2064347  39.7660936  28.3034070  53.3771261  40.1179220  30.1696796
  48.6699147  38.8928158  27.6586054  49.3394600  39.2410863  26.6797782
  47.4640193  38.2199485  27.5210597  47.0283941  37.8673291  28.3729835
  46.8581823  37.9962453  26.2076536  47.6415368  37.5955128  25.5550870
  45.6681946  37.0306756  26.3010479  45.9535140  36.1365694  26.8699241
  44.8466927  37.4881863  26.8639764  45.1421660  36.6017575  24.9514271
  45.7236505  35.5251638  24.2715465  46.5401325  34.9743994  24.7226361
  45.2837223  35.1599452  23.0008567  45.7564182  34.3329627  22.4773994
  44.2522493  35.8670522  22.3956055  43.9238373  35.5925631  21.3962665
  43.6477153  36.9227614  23.0729257  42.8404784  37.4737541  22.6031419
  44.0892968  37.2926761  24.3431532  43.6100522  38.1188102  24.8453881
  46.4153753  39.3567304  25.6274088  46.4606505  39.5875722  24.4136810
  45.9024108  40.2531966  26.5504314  45.9590617  40.0277317  27.5451909
  45.3036447  41.5181851  26.1620280  44.6653671  41.3351875  25.2866912
  44.5067819  42.1816384  27.2827115  45.1482910  42.3779986  28.1539254
  44.1891551  43.1811240  26.9332809  43.3131293  41.3490245  27.7185357
  43.5972421  40.6420490  28.5075634  42.9074399  40.7650245  26.8895646
  42.2655048  42.3296199  28.2004700  41.7629143  43.1226097  27.3307637
  41.9437397  42.2693394  29.4332808  46.3446814  42.5458573  25.7449566
  46.0199063  43.5881648  25.1668294  47.6279101  42.2660266  26.1290204
  47.7862173  41.4447228  26.7127873  48.7470002  43.0810396  25.7128085
  48.3968854  44.0984061  25.5045297  49.8509547  43.1255588  26.7820364
  50.2355742  42.1135209  26.9623504  50.6993150  43.7064934  26.3942622
  49.3975244  43.7051881  28.1388864  48.5688110  43.0982750  28.5277148
  50.5434369  43.6133172  29.1516141  50.8667006  42.5749721  29.2778873
  51.4090849  44.2042202  28.8295876  50.2248216  43.9818645  30.1334930
  48.9139182  45.1530063  28.0294678  49.6807521  45.7951993  27.5830263
  48.0073859  45.2281242  27.4214788  48.6710776  45.5552754  29.0192233
  49.2230025  42.5062009  24.3663776  49.0185619  43.0890373  23.2934788
  49.8829000  41.2884652  24.4583773  49.7740447  40.6997634  25.2921751
  50.7758243  40.8471519  23.3960978  51.2543434  41.7438856  22.9791622
  51.8692124  39.9134832  23.9546873  51.3987817  39.0245553  24.3933173
  52.5060805  39.5594617  23.1337465  52.7428053  40.5906465  25.0240058
  52.1065848  40.9062942  25.8576365  53.1932372  41.5058782  24.6188146
  53.8598607  39.6747230  25.5446617  54.7700741  39.8213197  24.9570231
  53.5671744  38.6203028  25.4678655  54.1216832  39.9279697  26.9769424
  53.2413522  39.9149245  27.5896024  55.3181000  40.0805101  27.6246764
  56.5147115  40.0802236  26.9586322  57.4010079  40.2025381  27.4448183
  56.5292880  39.9815519  25.9543786  55.3696769  40.2308829  28.9688958
  56.2199082  40.3089776  29.5042134  54.4682139  40.2293199  29.5469062
  50.0545991  40.1586154  22.2262172  50.5181108  40.2044404  21.0831223
  48.9938791  39.3358241  22.5666766  48.5685475  39.4398456  23.4865579
  48.5318385  38.3172819  21.6213501  49.2926361  38.2273845  20.8333630
  48.3728906  36.9516086  22.2896697  47.8016130  37.0533934  23.2164619
  47.8025639  36.2673703  21.6490463  49.7144385  36.3206972  22.5823161
  50.4463766  35.7225872  21.5470963  50.0477075  35.6835157  20.5355720
  51.7100072  35.1870311  21.7942426  52.2794260  34.7305693  20.9893514
  52.2415773  35.2432682  23.0768991  53.4839815  34.7128024  23.2673927
  53.7076414  34.7844352  24.2108984  51.5320382  35.8289701  24.1202631
  51.9394624  35.8762014  25.1270162  50.2733642  36.3780196  23.8656763
  49.7424143  36.8695012  24.6771816  47.2653634  38.6873867  20.8730833
  47.1075287  38.3286304  19.7035196  46.2804445  39.3468508  21.5727002
  46.4472412  39.5748432  22.5600154  44.9579548  39.6267862  20.9952106
  44.4238105  38.6730808  20.9481386  44.2176012  40.6295880  21.9039521
  44.0679652  40.1639173  22.8898856  44.8564528  41.5057584  22.0786749
  42.8665677  41.1077342  21.3559024  42.2379009  40.2447045  21.1131459
  43.0282224  41.6740654  20.4296180  42.1420942  42.0241717  22.3418388
  41.3007140  42.5116919  21.8406468  42.8359476  42.7855672  22.7154623
  41.5921504  41.2632078  23.4714890  41.3927527  40.2782813  23.3202492
  41.2954889  41.7658424  24.6934192  41.5191644  43.0495408  25.0245892
  41.5808218  43.2567764  26.0739679  41.7794209  43.7570861  24.3604083
  40.7648064  40.9541043  25.6357649  40.4520771  41.3614559  26.5137227
  40.7491400  39.9273601  25.5546044  45.0345431  40.1692249  19.5544411
  44.1708969  39.9097881  18.7189551  46.0457977  41.0759178  19.3377545
  46.7660038  41.1626356  20.0472361  46.1295678  41.9016807  18.1400587
  45.1377546  41.9301133  17.6721613  46.5201568  43.3408937  18.5496831
  47.5477311  43.3387702  18.9368403  46.5191836  43.9898495  17.6647665
  45.5789882  43.9380307  19.6270767  45.5324836  43.2720647  20.4938688
  44.5576002  44.0011076  19.2322759  46.0230638  45.3210802  20.1117333
  45.9173474  46.0514475  19.3006478  47.0744561  45.3334358  20.4175022
  45.2097541  45.8216090  21.2490931  44.6169631  46.6258717  21.0689924
  45.3158487  45.3860204  22.5358754  46.1809155  44.4254817  22.9026410
  46.2009929  44.1011522  23.8871460  46.8828225  44.0163930  22.2957085
  44.5240670  45.9221495  23.5061868  44.6304560  45.5923010  24.4621111
  43.8602692  46.6650347  23.3247230  47.0786747  41.2870922  17.0652010
  47.3852887  41.9033740  16.0399329  47.4867506  39.9822164  17.3182114
  47.2353890  39.5489532  18.2154507  48.2580816  39.1733019  16.3699205
  48.7076076  39.8407225  15.6289603  49.3555071  38.4124882  17.1089285
  49.9812888  39.0931615  17.6953575  48.9328670  37.6695265  17.7951830
  49.9997599  37.8746849  16.4051530  47.3872707  38.1592665  15.5983308
  47.8457688  37.4608266  14.6966867  46.0888985  38.0837043  16.0384707
  45.7938213  38.7540082  16.7412530  45.0699735  37.1596219  15.5427517
  45.4668985  36.6003797  14.6884229  44.6114535  36.2144363  16.6638524
  44.2701194  36.7978247  17.5296531  43.7458153  35.6286078  16.3452672
  45.6668528  35.2216912  17.0921505  46.0400593  34.1707267  16.2413769
  45.5875614  34.0640867  15.2594831  47.0017878  33.2434848  16.6431402
  47.2846783  32.4302647  15.9808358  47.6021742  33.3587225  17.8951823
  48.3485751  32.6311147  18.2027901  47.2398016  34.3966755  18.7498710
  47.7058192  34.4832249  19.7274536  46.2746001  35.3222067  18.3507556
  46.0030175  36.1237317  19.0320431  43.9204486  38.0440277  15.0184380
  44.0467982  39.2602451  14.8460199  42.7536759  37.3849819  14.6745106
  42.6494889  36.3824128  14.7927233  41.6216644  38.1414450  14.1569747
  41.9803017  39.0716634  13.6946945  40.8450549  37.3355745  13.1113130
  40.2597142  36.5319159  13.5725223  41.5250066  36.8968265  12.3733374
  39.9450222  38.2101989  12.4173408  39.5893312  37.6892314  11.6720122
  40.6947724  38.5609278  15.3086390  40.9528098  38.4485633  16.5069194
  39.5146757  39.1035579  14.8372471  39.3972526  39.1895170  13.8195557
  38.4210698  39.4528496  15.7071497  38.7966353  39.4453771  16.7364750
  37.8679401  40.8196777  15.3700008  37.5152701  40.8553812  14.3307856
  38.6280969  41.5997580  15.4891744  36.7218436  41.1007427  16.3108952
  36.7770509  40.6189489  17.4871082  35.7436089  41.7242753  15.8041833
  37.3618439  38.3410573  15.5399575  36.9154116  37.9591892  14.4554249
  36.9598921  37.8241068  16.7573843  37.4237018  38.1354173  17.6091474
  35.8506846  36.8950628  16.8942232  35.5896156  36.5010282  15.9055991
  36.2222373  35.7528740  17.8472072  36.5162202  36.1912867  18.8094823
  35.3303542  35.1446472  18.0292172  37.3679580  34.8375553  17.3733406
  38.2609767  35.4394692  17.1853425  37.7135267  33.8228560  18.4576955
  37.9728262  34.3160123  19.3977628  36.8657875  33.1559256  18.6555240
  38.5698048  33.2103254  18.1533023  37.0170936  34.1005867  16.0842784
  36.0669857  33.5693100  16.1799661  36.9251158  34.7882544  15.2454982
  37.7880498  33.3678374  15.8218094  34.5850994  37.6546016  17.3794981
  33.4741479  37.1183987  17.3690488  34.7717117  38.9450009  17.8408619
  35.6956771  39.4012259  17.7545448  33.6876104  39.7268922  18.4343494
  33.0654173  39.0199139  18.9995675  34.1506017  40.8292416  19.4124091
  33.2715350  41.3959075  19.7426308  34.8345663  40.2567284  20.6503660
  34.1664870  39.5911665  21.2017953  35.7459257  39.7086195  20.3861960
  35.1415765  41.0665479  21.3220826  35.0391555  41.7795504  18.8322185
  35.8013287  41.2923606  18.4045573  32.7789885  40.2737578  17.3221078
  31.5532900  40.2682931  17.4579766  33.3816356  40.7874746  16.1947473
  34.4080799  40.9413169  16.1721078  32.5835671  41.2579882  15.0592180
  31.8575953  41.9761491  15.4641672  33.4479284  41.9326744  13.9829610
  32.8207247  42.3777908  13.2005283  34.1229371  41.2149850  13.4978773
  34.2431032  42.9856453  14.5226408  34.9459063  42.5182680  15.1005639
  31.8030260  40.1343003  14.3510450  30.9013395  40.3819358  13.5443951
  32.2682188  38.8486415  14.5709138  33.0395937  38.7175037  15.2188433
  31.6527892  37.6893559  13.9294115  31.3321682  37.9874989  12.9235333
  32.5975232  36.4800451  13.8494483  33.0314116  36.2622687  14.8329946
  32.0177033  35.5884669  13.5779171  33.7197959  36.6746140  12.8311144
  34.4112820  37.4490375  13.1771940  33.3139302  37.0103214  11.8694998
  34.4579169  35.3741270  12.5677801  33.9195898  34.3485876  12.1546024
  35.8047354  35.4241904  12.7989737  36.2638007  36.2433707  13.2010839
  36.3682674  34.6140323  12.5766057  30.3867314  37.2543143  14.6838559
  29.4408941  36.7195970  14.1001203  30.4589806  37.3610690  16.0591095
  31.2728916  37.8075509  16.4860682  29.3673348  36.9380469  16.9212989
  28.7396057  36.2318759  16.3717356  29.8850842  36.3038520  18.2144723
  30.5721810  35.4922966  17.9655751  30.4800194  37.0356445  18.7772304
  28.7725137  35.7469102  19.1231989  28.0933706  36.5602896  19.4082542
  27.9463714  34.6580044  18.4430211  27.3558862  35.0600615  17.6140842
  28.5860220  33.8629987  18.0519480  27.2395067  34.2108612  19.1492727
  29.3968433  35.1951649  20.4020991  30.1146005  34.3962060  20.1853153
  29.9187832  35.9873107  20.9383209  28.6258647  34.7902478  21.0700446
  28.5830147  38.2109130  17.2255323  28.9231726  39.0193866  18.0886527
  27.4820274  38.4184254  16.4125313  27.2806207  37.7500616  15.6735007
  26.6331086  39.6044174  16.5766649  27.2849654  40.4737735  16.7394953
  25.7473580  39.8476052  15.3492072  24.9886142  40.6041480  15.5833968
  25.2041425  38.9342448  15.0738481  26.5550807  40.3172642  14.1832734
  26.6492328  41.6613407  13.8858178  27.5361311  41.7392978  12.9177294
  27.8914303  42.6500967  12.4517425  28.0023005  40.5049072  12.5586892
  28.7172808  40.3139557  11.8673813  27.3387823  39.5803194  13.3180989
  27.5498131  38.5233020  13.2318535  25.8128051  39.3649905  17.8623814
  24.6809851  38.8822811  17.8772489  26.5607832  39.6090992  19.0045464
  27.5356736  39.9086205  18.8713183  26.0988053  39.3418024  20.3585415
  25.5928671  38.3753208  20.2933813  27.3016027  39.1992913  21.3198817
  28.0315110  38.5344294  20.8431223  28.0311928  40.5169993  21.5778757
  28.3180754  40.9909373  20.6368091  27.4229115  41.2184723  22.1585077
  28.9456014  40.3379783  22.1536139  26.9299237  38.5683068  22.6661099
  27.7991735  38.5887375  23.3326265  26.1456777  39.1536616  23.1467469
  26.4621498  37.1321488  22.5522509  25.4821562  37.0686186  22.0793402
  27.1704185  36.5216003  21.9874075  26.3690756  36.7088893  23.5547994
  25.0710893  40.4256461  20.7599498  25.3303461  41.6336562  20.7199187
  23.8218853  39.8933498  21.0518248  23.6636023  38.8752104  20.9806379
  22.6284905  40.6848841  21.3956506  22.9610121  41.5183016  22.0197721
  21.9707605  41.2291431  20.1051157  22.7627560  41.5984352  19.4424752
  21.1507084  40.2062677  19.3279230  21.7415846  39.3216253  19.0740371
  20.2625545  39.8975634  19.8835697  20.7853334  40.6507361  18.3937593
  21.1521156  42.3653787  20.3912403  20.8927688  42.7570457  19.5378605
  21.7203200  39.7567145  22.2495456  21.8615383  38.5256253  22.2111670
  20.7197585  40.2840332  23.0434275  20.2642671  41.6613801  23.0866141
  21.0764429  42.3564035  22.9063644  19.4904976  41.7817726  22.3209697
  19.6773907  41.8124475  24.4798620  20.4780704  41.9909709  25.2091866
  18.9588484  42.6335379  24.5509215  19.0516922  40.4495508  24.7292530
  18.0610851  40.4028275  24.2593226  18.9235651  40.2375845  25.7951455
  20.0299951  39.4741995  24.0634819  20.7935963  39.1390221  24.7740804
  19.2603910  38.2295003  23.5928413  18.8230173  37.4122060  24.4122821
  19.0526706  38.1540144  22.2345813  19.3681725  38.9299269  21.6621057
  18.4337661  37.0235026  21.5701009  17.8468717  36.4484818  22.2933070
  17.7598998  37.4319581  20.8107891  19.3914759  36.0551952  20.8697854
  18.9538547  35.1078098  20.2154579  20.7418500  36.2774109  21.0454098
  21.0599604  37.0949376  21.5863579  21.7619698  35.4009894  20.4417533
  21.5153920  35.3232089  19.3754675  23.1754023  36.0089798  20.6192528
  23.3913492  36.0863104  21.6903910  24.2857750  35.2073375  19.9515379
  24.4455099  34.2434435  20.4439209  24.0604072  35.0314057  18.8942217
  25.2309988  35.7613007  19.9823076  23.2190714  37.3531619  20.1098763
  23.4952280  37.3525888  19.1665369  21.6894720  33.9889926  21.0893003
  21.3707841  33.8092389  22.2659535  22.0429599  32.9448815  20.2484369
  22.4126572  33.1299339  19.3188545  21.9214907  31.5446978  20.6569771
  21.2501829  31.4936517  21.5230187  21.3207940  30.7105173  19.5310703
  20.3469591  31.1143794  19.2205432  21.9733568  30.7039831  18.6512038
  21.1760953  29.6697202  19.8407182  23.2764488  30.9372971  21.0741724
  24.3575290  31.3100216  20.6150394  23.1561819  29.8396772  21.9214672
  22.2359635  29.5361005  22.2306599  24.3392037  29.1355780  22.4287086
  24.9912037  29.8871746  22.8883919  23.9695725  28.0383493  23.4480711
  23.6102250  28.5020257  24.3745395  23.1181678  27.4572543  23.0662404
  25.1025560  27.0934141  23.7850680  26.2837464  27.5537694  24.3794434
  26.3871684  28.5995668  24.6435299  27.3693303  26.6925602  24.5754288
  28.2924894  27.0619069  25.0097377  27.2817844  25.3740436  24.1503043
  28.3991381  24.5879876  24.2174732  28.3908127  23.9334335  23.4331999
  26.0986904  24.8837005  23.6122327  26.0282702  23.8447773  23.2980599
  25.0133217  25.7407217  23.4285523  24.1131322  25.3455404  22.9653820
  25.1070259  28.5178798  21.2579542  26.3400128  28.5275283  21.2230971
  24.3351681  27.8906728  20.2920345  23.3242306  27.9200410  20.3600992
  24.9969313  27.1737631  19.2050929  25.7111691  26.4996981  19.6928026
  24.0370155  26.2989045  18.3929550  24.6204762  25.6871376  17.6938377
  23.5538446  25.5923486  19.0811189  22.9533741  27.0340999  17.6052469
  23.4043812  27.6368039  16.8070454  22.3926146  27.7102196  18.2605307
  21.9572339  26.0671612  16.9719918  22.0161399  24.8440313  17.0445471
  20.9442504  26.6914315  16.2944203  20.8760191  27.6990664  16.2275133
  20.2409581  26.1154618  15.8454295  25.8428893  28.1574081  18.3677538
  26.8507146  27.8083236  17.7555772  25.4024091  29.4659147  18.3385687
  24.5646412  29.7171672  18.8571804  26.1302638  30.5043177  17.6026307
  26.3768698  30.0792989  16.6223763  25.2761846  31.7628941  17.4148839
  25.7802164  32.4669811  16.7438000  25.1052199  32.2846054  18.3608170
  23.9943166  31.4542634  16.8552174  23.4148868  31.1692046  17.5871004
  27.4582861  30.8595582  18.3141270  28.4954699  31.0995965  17.6913008
  27.3745744  30.9627068  19.6898242  26.4559139  30.8783540  20.1332533
  28.5585410  31.1871516  20.5259215  29.0837351  32.0681552  20.1377609
  28.1416444  31.4009996  21.9859185  27.6012103  32.3538303  22.0637563
  27.4062340  30.6451974  22.2883894  29.2657713  31.3937074  22.9903494
  30.0368681  32.5372848  23.2178518  29.8519147  33.4529623  22.6646395
  31.0581938  32.5171015  24.1671129  31.6615906  33.4016123  24.3430189
  31.3198512  31.3547564  24.8900474  32.1354502  31.3423087  25.6039307
  30.5665990  30.2053421  24.6670728  30.7875407  29.2925930  25.2165078
  29.5503911  30.2233540  23.7140575  28.9827589  29.3136909  23.5295343
  29.4932133  29.9755337  20.3432771  30.6848211  30.1232020  20.0698948
  28.8866864  28.7416681  20.5010197  27.8822224  28.7049415  20.7320094
  29.6148319  27.4680829  20.3779379  30.3784733  27.4555662  21.1648719
  28.6134373  26.3087572  20.5512147  28.0588699  26.4752957  21.4817123
  27.8747245  26.3491256  19.7469935  29.1985051  24.9001400  20.5780933
  30.0895560  24.8741251  21.2076975  29.4924588  24.5793876  19.5717101
  28.1612815  23.9102583  21.1439207  27.0943866  23.7907176  20.4834547
  28.5153017  23.3584107  22.2445800  30.3255849  27.4321945  19.0078284
  31.4998999  27.0828301  18.8800876  29.5422950  27.7736763  17.9231261
  28.5475762  27.9848327  18.0679762  30.0750273  27.7656150  16.5667385
  30.5842482  26.8022472  16.4324675  28.9528642  27.8961406  15.5232736
  28.3000442  28.7365632  15.7878166  29.3853468  28.1503545  14.5473801
  28.1396303  26.5977474  15.3678304  28.0909020  26.0570035  16.3197840
  28.6399820  25.9358266  14.6515525  26.7037382  26.7961673  14.8978587
  25.7530087  26.1588061  15.3305504  26.5352266  27.6902176  13.8809246
  25.6036747  27.8199709  13.5005010  27.2896739  28.2271407  13.4672982
  31.1572245  28.8510988  16.3433489  32.1380697  28.6183867  15.6270831
  30.9308768  30.1092097  16.8925335  30.0592294  30.3199855  17.3979614
  31.9600253  31.1442334  16.7131165  32.2978315  31.0694444  15.6689984
  31.4560710  32.5817182  16.9559197  30.9149593  32.6296508  17.9086340
  32.6147023  33.5914594  17.0043974  33.2122425  33.4629433  17.9116831
  33.2764412  33.4786547  16.1377742  32.2528429  34.6212295  16.9990822
  30.5093679  32.9995906  15.8248212  31.0297738  33.0110583  14.8606665
  29.6580066  32.3195591  15.7360119  30.1144730  34.0052284  15.9969976
  33.2104027  30.8290846  17.5618806  34.3436210  31.1066464  17.1553468
  33.0076926  30.2949239  18.8195387  32.0497167  30.1756665  19.1896059
  34.1598077  29.9126720  19.6410874  34.7959825  30.7996668  19.7539582
  33.7218427  29.3699303  21.0193211  32.8868724  28.6700851  20.8852046
  34.8393539  28.6212134  21.7475481  35.1066293  27.7042963  21.2198286
  35.7365388  29.2397737  21.8408835  34.5197633  28.3345835  22.7546440
  33.2553148  30.5025325  21.9329945  34.0908868  31.1470807  22.2213799
  32.4937218  31.1280307  21.4639592  32.8350412  30.0839541  22.8511885
  34.9848261  28.8631294  18.8739975  36.2051003  28.7842180  19.0080828
  34.2851619  27.9676452  18.1017307  33.2706408  28.0785804  18.0554014
  34.9132746  26.8460185  17.4123716  35.5905708  26.3868751  18.1449445
  33.8838036  25.8219242  16.9337525  34.3118675  25.1587368  16.1732041
  33.0215552  26.3155568  16.4740955  33.4050206  24.9274279  18.0538495
  33.9072388  24.8843203  19.1741542  32.3606296  24.1181533  17.7031362
  31.9404094  24.1177787  16.7804944  31.9755110  23.4908720  18.4008008
  35.8405405  27.2204614  16.2367268  36.5025197  26.3557332  15.6607045
  35.9666637  28.5622103  15.9434460  35.3100952  29.2267681  16.3549431
  37.0472967  29.0536413  15.0770200  37.1481878  28.3639807  14.2293962
  36.8064490  30.5021735  14.6100853  36.0090604  30.9646383  15.2014216
  37.6999803  31.1149756  14.7832800  36.4123088  30.6008312  13.1319101
  36.0146039  31.6061627  12.9448289  35.6079278  29.8942992  12.9202978
  37.5422188  30.3998465  12.1354175  38.7346121  30.6166973  12.5135221
  37.2201864  29.9834443  10.9719415  38.3651853  28.9794405  15.8784518
  39.4636218  28.8463395  15.3399889  38.2458083  29.1599899  17.2422704
  37.3088177  29.1684607  17.6653578  39.4040291  29.3404795  18.1238331
  40.0801983  30.0402516  17.6243771  38.9187488  29.8881659  19.4749192
  38.3012013  30.7765379  19.2819441  38.2624281  29.1463404  19.9426489
  39.9885442  30.2250639  20.5258495  40.4700448  29.2976572  20.8524118
  41.0559144  31.1602388  19.9880105  41.6258794  30.6531471  19.2115500
  40.6151546  32.0720083  19.5726019  41.7618971  31.4457535  20.7732848
  39.3092726  30.8526210  21.7349000  38.8385876  31.8115817  21.4863400
  38.5362122  30.1924330  22.1385115  40.0430494  31.0324392  22.5193094
  40.1486727  28.0136191  18.3297491  41.3412543  27.9675639  18.6228395
  39.3466953  26.8945529  18.3056837  38.3712181  27.0321932  18.0645919
  39.8374192  25.5434174  18.5790498  40.8648667  25.6149619  18.9569874
  38.9609231  24.8198324  19.6127081  37.9145402  24.8060425  19.2778385
  39.2529946  23.7650107  19.6979987  39.0472169  25.4433538  20.9878984
  40.1094750  25.1263643  21.8481840  40.8719928  24.4218888  21.5290900
  40.1937717  25.7038403  23.1162303  41.0108395  25.4489552  23.7845505
  39.2299960  26.6212754  23.5268473  39.2952240  27.0815025  24.5090806
  38.1770090  26.9500449  22.6787795  37.4208633  27.6612659  23.0026585
  38.0821901  26.3619745  21.4169009  37.2480176  26.6307070  20.7739910
  39.9365535  24.7239191  17.2823100  40.0407562  23.4954774  17.2790433
  40.0654595  25.4796135  16.1291356  40.1187940  26.4923355  16.2242066
  40.0438494  24.8763441  14.8016409  39.1267812  24.2750323  14.7583270
  39.9885836  25.9419549  13.6936168  39.8368749  25.4374443  12.7309811
  39.1080473  26.5748057  13.8580935  41.2416010  26.8302794  13.5925777
  42.0804248  26.2249696  13.2450312  41.5098330  27.2309362  14.5767478
  41.0612784  27.9887435  12.6127764  41.9689461  28.5991346  12.5740952
  40.2277945  28.6030661  12.9520008  40.7950419  27.4880483  11.2576692
  41.2120043  26.6063738  10.9743525  39.8956601  28.0633868  10.4244399
  39.4313427  29.2998288  10.5946300  38.4302708  29.5351049  10.3452824
  39.6038089  29.8768297  11.4485400  39.4536609  27.3626148   9.3609930
  38.7935370  27.8124167   8.7355454  39.7565331  26.4191929   9.1672291
  41.2120804  23.9060847  14.5748326  41.0728502  22.8867420  13.8998167
  42.4306213  24.3131125  15.0855531  42.4630628  25.1577490  15.6481193
  43.6605478  23.5519004  14.8451101  43.4551532  22.7360623  14.1403929
  44.7629094  24.4460043  14.2964189  45.6975523  23.8777311  14.2027108
  44.9629500  25.2599585  15.0061147  44.4693803  25.0372868  12.9149915
  43.7964349  24.3183952  12.1177617  44.9463595  26.2029105  12.7471779
  44.0655683  22.8660989  16.1734827  45.2353586  22.6788221  16.5187843
  42.9928565  22.3872832  16.9043649  42.0491656  22.6552644  16.6192288
  43.1429433  21.5277667  18.0655971  42.2714622  20.8657613  18.0987561
  44.0501733  20.9226462  17.9646222  43.2185981  22.3155831  19.3736089
  43.3317701  23.5433035  19.4115120  43.1969401  21.5147318  20.5057189
  43.2546953  20.5039181  20.4163437  43.1231167  22.0632119  21.8546744
  42.7719321  23.0981911  21.7674024  42.1383928  21.2744894  22.7481048
  42.5705705  20.2929825  22.9652029  41.8848905  21.9971569  24.0774073
  42.8022147  22.0989620  24.6609055  41.4794521  22.9997849  23.9109146
  41.1653477  21.4453557  24.6918604  40.7878392  21.0400477  22.0582874
  40.3213081  21.9844364  21.7630862  40.8987273  20.4198547  21.1625355
  40.0962673  20.5168351  22.7278977  44.5466117  22.0808085  22.4521024
  45.3614534  21.1702314  22.3139569  44.7818482  23.2228463  23.1918230
  44.0703684  23.9482154  23.2567545  45.9921662  23.4647513  23.9642435
  46.2428383  22.5269081  24.4624398  47.1898333  23.8621481  23.1127704
  47.3554910  23.1093788  22.3316039  48.0944470  23.8826241  23.7331741
  47.0873940  25.2263944  22.4685280  46.4346405  26.1567351  22.9328726
  47.8742781  25.3486935  21.3552332  48.4359889  24.5955379  20.9807421
  47.9376804  26.2422028  20.8377554  45.5958691  24.4765415  25.0483284
  44.4946595  25.0353563  25.0451031  46.5454448  24.7141213  26.0231858
  47.4646543  24.2885317  25.9825363  46.2135392  25.5546951  27.1774112
  45.2693036  25.1795232  27.5927656  47.3241024  25.5768166  28.2374376
  48.2864764  25.8030803  27.7587321  47.1458434  26.3922188  28.9500160
  47.4438125  24.3076913  29.0228137  48.4849974  23.4024838  28.9591726
  49.3820726  23.3934288  28.3549515  48.2606101  22.4101353  29.8761371
  48.8742164  21.6241956  30.0572341  47.0678737  22.6339431  30.5228627
  46.4248743  21.8730266  31.5040553  46.8470673  20.9430417  31.8735240
  45.1957405  22.3358041  31.9821222  44.6794211  21.7615843  32.7387429
  44.6348343  23.5166975  31.5021838  43.6791003  23.8547783  31.8968647
  45.2908983  24.2665694  30.5204169  44.8378260  25.1828762  30.1503273
  46.5314188  23.8170865  30.0126246  45.9709067  27.0026520  26.7523272
  45.2895628  27.7771848  27.4244422  46.6624152  27.4193286  25.6384140
  47.1710158  26.7497068  25.0680904  46.6432362  28.8098018  25.2555218
  46.8935399  29.4227838  26.1260056  47.3862132  28.9458333  24.4707883
  45.2643928  29.2011464  24.7429417  44.7741870  30.3126765  24.9468931
  44.6503880  28.2357714  23.9672504  45.1493711  27.3546121  23.7986435
  43.3436105  28.4863661  23.3642216  43.3851147  29.4884451  22.9195113
  43.0595421  27.4600361  22.2624621  43.1895394  26.4461033  22.6593423
  42.0240812  27.5500959  21.9183749  43.9971742  27.6906660  21.0690582
  44.9946365  27.9556175  21.4332982  43.6449140  28.5558344  20.4967861
  44.1466301  26.4929005  20.1332251  43.2912485  26.4135858  19.4589399
  44.2519084  25.5792847  20.7252654  45.3730352  26.6512896  19.3361070
  45.8924991  27.5392673  19.3660224  45.9779080  25.6903522  18.6060308
  45.3762028  24.5223742  18.3254897  44.4605724  24.2940782  18.7452299
  45.7364786  23.8258476  17.6652223  47.2311012  25.9190916  18.1867145
  47.7583964  25.2866604  17.6067796  47.7566772  26.6667987  18.7496007
  42.2578743  28.5555395  24.4668058  41.2063106  29.1841902  24.3230521
  42.5395586  27.8616215  25.6285433  43.4158324  27.3465467  25.6826086
  41.6320180  27.8754992  26.7742865  40.6121957  27.7695220  26.3875032
  41.9349692  26.7175029  27.7539717  42.9975277  26.7393577  28.0231199
  41.1271789  26.8516062  29.0500636  41.3735497  27.7789899  29.5743133
  40.0502186  26.8490011  28.8492386  41.3466948  26.0367799  29.7454886
  41.6325833  25.3691745  27.0580133  40.5644507  25.3037671  26.8240377
  42.1575477  25.3177768  26.0988758  42.0344429  24.1442346  27.8628395
  43.0914672  24.1790158  28.1353462  41.4415681  24.0488345  28.7751520
  41.8663772  23.2386182  27.2665309  41.7083294  29.2826357  27.4213170
  40.7083658  29.8266214  27.8891271  42.9582924  29.8553502  27.4994620
  43.7488886  29.3160366  27.1414949  43.1859397  31.1918169  28.0780219
  42.6378644  31.2428622  29.0266350  44.6969755  31.4452380  28.2907950
  45.2385016  31.2343045  27.3602061  44.9999339  32.8914828  28.6855723
  44.7615656  33.5877440  27.8756008  44.4246673  33.1801749  29.5715386
  46.0638389  33.0206946  28.9144383  45.2574565  30.5265409  29.3776541
  44.8365009  30.7721897  30.3566332  45.0374681  29.4754676  29.1838630
  46.3451994  30.6330552  29.4395813  42.5666410  32.2450193  27.1304530
  42.0310599  33.2848155  27.5250043  42.7540603  31.9817103  25.7857938
  43.3419282  31.1828576  25.5165433  42.1869588  32.8615761  24.7675080
  42.5190483  33.8803566  25.0017405  42.6579660  32.4779560  23.3771850
  43.7502910  32.4896978  23.3147812  42.3210440  31.4735703  23.1096593
  42.2614705  33.1677223  22.6279062  40.6504533  32.8532004  24.8329740
  39.9824679  33.8707341  24.6251911  40.0582119  31.6283142  25.0681266
  40.6521797  30.7934800  25.0933080  38.5977958  31.4716092  25.1968525
  38.1417727  31.8412811  24.2710801  38.2731849  29.9887542  25.4018567
  38.2966971  29.4894477  24.4265505  39.0819062  29.5044720  25.9597400
  36.9871913  29.6331118  26.0911910  35.7730094  29.6088740  25.3961724
  35.7365018  29.8868725  24.3473440  34.6094770  29.2017779  26.0440731
  33.6698634  29.1617387  25.4999470  34.6495743  28.8388849  27.3898274
  33.7467256  28.5094550  27.8878849  35.8432780  28.9038172  28.1005175
  35.8747883  28.6506086  29.1561640  37.0089241  29.2908563  27.4511171
  37.9390564  29.3266120  28.0151619  38.0848774  32.3691707  26.3366627
  37.0122795  32.9737419  26.2732565  38.9018616  32.4074130  27.4514381
  39.7410142  31.8272068  27.4574106  38.5394146  33.2269296  28.5961864
  37.4946479  32.9872417  28.8169089  39.4184293  32.9586410  29.8257836
  40.4528463  32.7465132  29.5318392  39.4748681  33.8458106  30.4627882
  38.8828864  31.8241194  30.6733074  39.4990928  30.5700341  30.6724321
  40.4059253  30.4051931  30.0996989  38.9827115  29.5153783  31.4263647
  39.4666585  28.5446893  31.3977234  37.8568914  29.7120627  32.2207539
  37.4653872  28.8927687  32.8162015  37.2483990  30.9633220  32.2529583
  36.3747622  31.1274388  32.8721621  37.7531243  32.0115773  31.4788471
  37.2570874  32.9789722  31.5064975  38.5411829  34.7244062  28.2287047
  37.6155408  35.4613595  28.5863294  39.6477782  35.1969122  27.5332782
  40.4140863  34.5571433  27.3009925  39.7154177  36.6101068  27.1509122
  39.5317799  37.2085242  28.0519837  41.0286717  37.0363473  26.4866735
  41.1124527  36.6535758  25.4613947  41.8948813  36.6741203  27.0515297
  41.1145197  38.4841058  26.4231881  41.4191266  38.7482978  27.3193171
  38.6022771  36.9362556  26.1584295  38.1016008  38.0619401  26.1009865
  38.2764070  35.9280633  25.2752762  38.8067147  35.0479489  25.2942051
  37.2222304  36.1208367  24.2852907  37.4609216  37.0475884  23.7589955
  37.1362271  34.9486700  23.2973551  38.0894854  34.8449582  22.7653388
  36.9961418  34.0185540  23.8609271  36.0352488  35.0527859  22.2668797
  35.6122732  36.2878225  21.7486703  36.0849990  37.2172112  22.0537160
  34.5469644  36.3558774  20.8579993  34.2173515  37.3148250  20.4757207
  33.9049656  35.1951044  20.4416476  33.0745937  35.2688209  19.7457063
  34.3504716  33.9577217  20.8976327  33.8698462  33.0521685  20.5360673
  35.4134918  33.8851364  21.7989919  35.7518516  32.9067549  22.1341131
  35.8934750  36.3670986  24.9981119  35.1824563  37.3353836  24.7201955
  35.5436570  35.4426310  25.9613403  36.1442200  34.6285981  26.1457003
  34.2941434  35.5951753  26.6869574  33.4697772  35.5902903  25.9711478
  34.2001703  34.7472386  27.3633488  34.2416644  36.8883228  27.5000437
  33.2003853  37.5286615  27.6632161  35.4445986  37.2522878  28.0799237
  36.2624501  36.6384364  27.9924122  35.5730714  38.4804564  28.8368482
  34.8638628  38.4541546  29.6672772  36.5937900  38.5280896  29.2290324
  35.3020336  39.7407035  28.0149328  34.8329315  40.7605629  28.5204304
  35.6898440  39.6721789  26.6941373  36.1558416  38.8267956  26.3599828
  35.4621973  40.7874287  25.7874930  35.7802159  41.7034283  26.3009263
  36.2447492  40.6327779  24.4952513  37.3177349  40.5755419  24.7012968
  35.9596483  39.7285526  23.9487606  36.0696736  41.4862016  23.8316901
  33.9650765  40.9172685  25.4942749  33.4202447  42.0214119  25.4386430
  33.2916116  39.7324516  25.2511104  33.8215134  38.8553685  25.2669335
  31.8649464  39.7550615  24.9209768  31.7312435  40.4328898  24.0709631
  31.3341809  38.3522798  24.6180356  31.5479207  37.7023720  25.4755024
  30.2392929  38.3916491  24.5307127  31.9042983  37.7059407  23.3469641
  32.9973468  37.7681393  23.3562512  31.5181869  36.2267278  23.3365676
  31.9475051  35.7158826  24.2037061  30.4306851  36.0992118  23.3758179
  31.8861446  35.7255719  22.4387202  31.3996653  38.3900678  22.0779512
  30.3070262  38.3537981  22.0198632  31.7112606  39.4367455  22.0355690
  31.7942874  37.8949880  21.1857689  31.0440686  40.3352928  26.0946166
  29.9776054  40.9350074  25.9281096  31.5416292  40.0443249  27.3519344
  32.3768835  39.4599099  27.4093665  30.9015334  40.5336234  28.5728935
  29.8268577  40.3333659  28.4815140  31.4768827  39.8953418  29.8358752
  31.0758256  40.3731291  30.7348810  32.5666817  39.9934181  29.8735212
  31.0599539  38.1281165  29.9045051  31.7912968  37.7551987  28.8293214
  31.0648048  42.0478864  28.6939556  30.1738350  42.7521604  29.1680916
  32.2914653  42.5563013  28.3276261  33.0380430  41.9188878  28.0487018
  32.5555275  44.0018327  28.3597375  32.1699448  44.3867794  29.3119613
  34.0651665  44.2976999  28.2415947  34.5027098  43.6550978  27.4644818
  34.3605262  45.7503553  27.8631507  34.0007210  45.9764327  26.8503337
  33.8883679  46.4472159  28.5592957  35.4382957  45.9430582  27.8672242
  34.7699103  43.9821727  29.5686043  34.4458095  44.6681650  30.3593953
  34.5623102  42.9618493  29.9045244  35.8551032  44.0825743  29.4619785
  31.7081525  44.6468143  27.2518628  31.0401721  45.6613364  27.4677590
  31.7447752  44.0320619  26.0159873  32.3500219  43.2111014  25.8655233
  30.9778599  44.5884145  24.9012458  31.3344374  45.6100854  24.7332720
  31.1650537  43.7224291  23.6635355  32.2359409  43.5469729  23.4939901
  30.7198093  42.7379861  23.8601149  30.5770581  44.3446986  22.3981696
  31.3226325  44.9745657  21.9019074  29.7112098  44.9733950  22.6162374
  30.1457788  43.2440251  21.4423930  30.8150916  42.1784710  21.4807820
  29.1227560  43.5161596  20.7318592  29.4802049  44.6394176  25.2762047
  28.7276949  45.5300940  24.8835304  29.0261775  43.5696561  26.0239869
  29.6825901  42.8089645  26.2144727  27.6419628  43.4976207  26.4633339
  27.0228682  43.5050411  25.5575504  27.3810093  42.2388913  27.2799535
  26.3773609  42.2659652  27.7076939  28.0719347  42.1367607  28.1186825
  27.4886900  41.0706572  26.4730650  28.4414499  41.0072019  26.1967735
  27.2752879  44.7245154  27.3075572  26.2052100  45.3153480  27.1460547
  28.1715193  45.0803577  28.2979179  29.0530838  44.5756352  28.4003552
  27.8643364  46.1961779  29.1891961  26.8172919  46.0797433  29.5073324
  28.7839710  46.2600853  30.4234672  29.8171914  46.4118981  30.0907954
  28.3810683  47.4273455  31.3327081  28.5765167  48.3909636  30.8531989
  27.3147791  47.3853194  31.5807729  28.9370167  47.4040748  32.2734535
  28.7469975  44.9776421  31.2594681  27.7748282  44.8343837  31.7351454
  28.9503639  44.0874711  30.6667156  29.5006882  45.0243978  32.0504961
  27.9480164  47.4871014  28.3576215  27.1305345  48.3981483  28.4910971
  29.0219556  47.5759337  27.4983745  29.6716179  46.7800578  27.4371014
  29.3125690  48.7979905  26.7505910  29.3482486  49.6194637  27.4788043
  30.6209332  48.6733721  25.9891586  30.7340754  49.5266174  25.3054619
  30.6067605  47.7753018  25.3601388  31.8789557  48.6333752  26.8482196
  31.7375287  48.7968891  28.1007342  32.9470298  48.4805506  26.1846804
  28.1933009  49.1537178  25.7446337  28.0827466  50.2876685  25.2736747
  27.4002024  48.0960353  25.3375680  27.6532689  47.1563999  25.6530732
  26.2374113  48.2874759  24.4863705  26.3258187  49.2549612  23.9769735
  26.1222185  47.1763941  23.4305040  26.0690802  46.2073952  23.9425073
  25.1844528  47.2876595  22.8725034  27.2759968  47.1836590  22.4284058
  27.3788451  48.1838566  21.9892966  28.2201288  46.9783545  22.9407982
  27.1013438  46.1746635  21.2883736  28.0498864  46.1168782  20.7409455
  26.3611347  46.5645282  20.5788315  26.6575193  44.7882798  21.7441434
  25.5923357  44.7705004  21.9828875  27.2300581  44.4130019  22.5970554
  26.8526217  43.8312905  20.6377752  26.6362395  44.1939149  19.7079326
  27.9283920  43.6097733  20.5910286  26.3687625  42.9130066  20.7626268
  24.9101059  48.3548816  25.2694579  23.8319035  48.3493448  24.6666828
  24.9988681  48.4671549  26.6408561  25.9173624  48.4993258  27.0944169
  23.8228637  48.5699183  27.5130551  24.2166387  48.6392419  28.5331735
  22.9437880  49.8056452  27.2309310  22.5769045  49.7852558  26.1983911
  22.0422902  49.7650945  27.8562168  23.6617972  51.1366727  27.4638356
  23.0659053  51.9394379  27.0086764  24.6308852  51.1421357  26.9509840
  23.8537515  51.5435854  28.9309473  23.0438069  51.0489845  29.7598663
  24.8101890  52.3504763  29.1375686  22.9867423  47.2662130  27.4597390
  21.7664345  47.2427698  27.6269401  23.7253251  46.1028847  27.3150819
  24.7552681  46.1534979  27.2730128  23.1155985  44.7820746  27.2055000
  22.0627611  44.8416096  27.5058562  23.2052983  44.2649305  25.7665667
  22.8397252  43.2322530  25.7256700  24.2580549  44.2487638  25.4522037
  22.3721871  45.1172272  24.8147400  22.6073119  46.1774433  24.9175955
  21.3072025  44.9785082  25.0262153  22.7093651  44.6482664  23.0955589
  21.5993876  45.8218096  22.2861108  20.5668235  45.6543840  22.6031363
  21.8936936  46.8494850  22.5188304  21.6562169  45.6813349  21.2030142
  23.7900570  43.8136086  28.1944349  23.8993625  42.6014353  27.9961289
  24.0519526  44.3802118  29.4247932  23.8871913  45.3913322  29.5239458
  24.6753729  43.6730197  30.5382471  25.6785055  43.3980313  30.1860719
  24.8275893  44.5554038  31.7936445  25.1357920  43.9183299  32.6326165
  25.6466847  45.2613125  31.6189290  23.5961742  45.3661184  32.2287752
  23.6915836  45.5995305  33.2970377  22.6710614  44.7950588  32.0962644
  23.4882544  46.6808243  31.4618759  23.9590560  46.8139685  30.3341510
  22.7846148  47.6654657  32.1011378  22.3686845  47.5443211  33.0170346
  22.6778332  48.5666023  31.6365299  24.0009269  42.3341890  30.9118376
  24.5975608  41.4427109  31.5176104  22.6844136  42.2081685  30.5149692
  22.2713783  42.9976720  30.0274746  21.8790187  41.0118107  30.7642905
  21.9559105  40.8128257  31.8408492  20.4064934  41.2843019  30.3749442
  20.1195905  42.2469098  30.8207118  20.1915177  41.4047789  28.8614846
  20.8412209  42.1699318  28.4231835  20.3865053  40.4582297  28.3474550
  19.1562101  41.6893963  28.6448074  19.4577600  40.2347241  30.9536888
  19.6003968  39.2576039  30.4826686  19.6106692  40.1220866  32.0327887
  18.4142847  40.5292522  30.7976586  22.4565368  39.7674624  30.0425806
  22.0994684  38.6232067  30.3263375  23.3660353  40.0423733  29.0361331
  23.5454260  41.0228221  28.7783171  24.0589909  38.9841840  28.3145697
  23.3189221  38.2234313  28.0525782  24.7656312  39.5373692  27.0839928
  25.1625100  40.5228558  27.3307097  25.6363628  38.9240177  26.8229518
  23.8532437  39.6390566  25.8597143  22.8579403  39.9920930  26.1566425
  24.4417358  40.6599731  24.8911687  24.4520960  41.6556023  25.3402949
  25.4762036  40.4208540  24.6368787  23.8580658  40.7133034  23.9727603
  23.7170332  38.2675655  25.1983136  24.6954339  37.8507378  24.9392135
  23.2147145  37.5544364  25.8593822  23.1321523  38.3311793  24.2826949
  25.1189555  38.2890617  29.1650914  25.5112487  37.1500956  28.8946767
  25.6688372  39.0250907  30.1937917  25.2895251  39.9513334  30.4155524
  26.8081045  38.5073942  30.9563009  27.6029546  38.2687512  30.2392375
  27.2948967  39.5361526  31.9965852  26.4469832  39.8592668  32.6140299
  28.3440821  38.9441369  32.9365934  27.9157707  38.1362956  33.5383705
  29.1986831  38.5431931  32.3852685  28.7168965  39.7012389  33.6326136
  27.8737554  40.7722966  31.2979662  28.7041582  40.4944265  30.6448656
  27.1264885  41.2802067  30.6807358  28.2483004  41.4996394  32.0223483
  26.3589790  37.1829753  31.6007456  27.0705469  36.1758081  31.6046312
  25.1027293  37.2269676  32.1729969  24.5750446  38.0941307  32.1075988
  24.5205049  36.0926458  32.8880450  25.2770271  35.7554538  33.6069399
  23.2365279  36.5149831  33.6136070  22.7002934  35.6455744  34.0151715
  22.5603314  37.0426038  32.9316271  23.5534894  37.3757017  34.7081608
  22.7709962  37.9580824  34.8836517  24.2077416  34.9023319  31.9538919
  23.9611355  33.7783941  32.3956590  24.1728186  35.2013395  30.6049950
  24.3470570  36.1638297  30.3193771  23.9655308  34.1997451  29.5640294
  23.3737657  33.3757452  29.9795008  23.2699976  34.7710600  28.3157899
  23.9895676  35.3845080  27.7544187  23.0149414  33.9418572  27.6438004
  22.0258840  35.6467710  28.5545734  21.9420143  36.3240834  27.6936793
  22.1564666  36.2965887  29.4251411  20.7068706  34.8859118  28.6869032
  20.6639861  34.3486280  29.6408261  20.5864522  34.1368794  27.8939701
  19.5394043  35.8035931  28.6311147  18.9879973  35.9500283  29.4768606
  19.0767529  36.3556512  27.4685505  19.6910410  36.1015648  26.2841319
  20.5141429  35.5173334  26.2026277  19.2992345  36.4913617  25.4030944
  17.9842032  37.1701942  27.4874411  17.6473126  37.5561894  26.6019552
  17.5052546  37.4224681  28.3587591  25.3703443  33.6532990  29.1996385
  25.6078799  32.4426807  29.1512645  26.3350568  34.6026804  28.8932160
  26.0963279  35.6011192  28.9883707  27.6674622  34.2292624  28.4051547
  27.5212132  33.5926682  27.5263588  28.5035597  35.4782357  28.0322052
  28.4949584  36.1671443  28.8886051  29.9672482  35.1135687  27.7348299
  30.4737868  34.7535027  28.6360075  30.0321988  34.3318298  26.9697825
  30.5375061  35.9764503  27.3778279  27.8990167  36.2008561  26.8077034
  28.2053611  35.6942929  25.8833313  26.8053274  36.1640380  26.8268138
  28.3125664  37.6640325  26.7425157  27.9524240  38.2124919  27.6188619
  29.3966390  37.7758397  26.7044803  27.8906689  38.1369094  25.8515163
  28.3646347  33.3750671  29.4788260  29.0552292  32.4006799  29.1674584
  28.2228742  33.8079038  30.7836774  27.6935612  34.6727308  30.9699297
  28.8516397  33.0940174  31.8915087  29.9204284  33.0241324  31.6620357
  28.6333102  33.8487718  33.1966596  29.0011321  34.8767240  33.1218904
  27.5688974  33.8964113  33.4537549  29.1508626  33.3585751  34.0266986
  28.3152822  31.6527301  32.0643028  28.9548942  30.7772944  32.6514603
  27.0223602  31.4509494  31.6203509  26.5101359  32.2387209  31.2255899
  26.4126960  30.1266617  31.6487143  26.7378739  29.6132495  32.5607659
  24.8949271  30.2003286  31.6195497  24.5177781  30.7647889  32.4786406
  24.5218846  30.6864337  30.7131815  24.4615147  29.1945016  31.6520415
  26.9550057  29.3393458  30.4468474  27.3725866  28.1849020  30.5530864
  26.9208518  30.0194543  29.2405672  26.5329323  30.9760665  29.2100768
  27.3631230  29.3794592  27.9985147  26.7549374  28.4764876  27.8667138
  27.2345997  30.3259433  26.8027912  27.8215356  31.2327141  26.9945255
  27.6889698  29.8600481  25.9232354  25.8330119  30.7313688  26.4492408
  24.6504678  30.1216194  26.8200491  24.4614007  29.2377605  27.4187504
  23.6105137  30.8406716  26.3058055  22.6352761  30.6205307  26.4437896
  24.0840374  31.9019035  25.5735520  23.3931150  32.8950645  24.8739268
  22.3092391  32.9182390  24.8453445  24.1525775  33.8512208  24.1942865
  23.6443641  34.6333929  23.6380214  25.5440295  33.8032540  24.2058010
  26.1219774  34.5329890  23.6486144  26.2183634  32.8180527  24.9269544
  27.3042969  32.8033369  24.9406633  25.4759302  31.8473447  25.6278375
  28.8254965  28.9253253  28.0963102  29.2353230  27.8985743  27.5467570
  29.6719283  29.7638397  28.7931465  29.3337112  30.6750305  29.1387685
  31.0570665  29.3774675  28.9893902  31.4605572  29.1325803  27.9989482
  31.8800769  30.4957514  29.6323241  32.8110313  30.0781584  30.0393743
  31.3287896  30.9234401  30.4801729  32.2132511  31.5730282  28.6043704
  31.3024003  31.9771682  28.1541940  32.8149521  31.1617048  27.7894097
  33.1040498  32.9577927  29.3629842  34.7814846  32.2896260  29.3103813
  34.8568843  31.3737280  29.9021673  35.0910720  32.0972738  28.2798114
  35.4498421  33.0371911  29.7443511  31.1805470  28.0889010  29.8287091
  32.1172692  27.3070603  29.6495987  30.2438583  27.9094936  30.8211643
  29.4810813  28.5770694  30.9159207  30.2946713  26.7602432  31.7125837
  31.3427376  26.5984794  31.9898679  29.4721255  27.0011370  32.9699450
  29.8143242  27.9000342  33.4934694  28.4097927  27.1312433  32.7418672
  29.5571436  26.1531459  33.6586286  29.8138515  25.5031475  30.9699358
  30.2594341  24.3874778  31.2565368  28.8077055  25.7203796  30.0432657
  28.3500214  26.6390488  30.0051447  28.3263071  24.6648875  29.1400697
  28.0515547  23.8110022  29.7692438  27.1157061  25.1397198  28.3035122
  27.4105887  25.9489976  27.6284911  26.4940570  24.0108517  27.4944954
  27.2042264  23.5934111  26.7781967  26.1384934  23.2127223  28.1522674
  25.6189295  24.3731949  26.9421874  26.0981726  25.6748040  29.1696552
  26.5055523  26.3901399  29.6948220  29.5161157  24.2645426  28.2470453
  29.9221638  23.1003492  28.1913709  30.1194363  25.3029746  27.5419012
  29.7802471  26.2687753  27.6492402  31.1938014  24.9954878  26.5952189
  30.7756326  24.2599917  25.9023882  31.6774680  26.2314293  25.8244860
  30.8123962  26.8041829  25.4662485  32.2194418  26.9132891  26.4909639
  32.5521782  25.8974168  24.6297648  33.9418825  25.7674484  24.7646393
  34.4041168  25.9164800  25.7360857  34.7438510  25.4345791  23.6674750
  35.8182178  25.3456324  23.7834677  34.1669140  25.2317351  22.4205572
  34.9844205  24.9377388  21.3628449  34.4428819  24.9221306  20.5329543
  32.7905946  25.3498138  22.2668550  32.3321222  25.1774377  21.2988563
  31.9875151  25.6741435  23.3706406  30.9090999  25.7382990  23.2370977
  32.3709360  24.3333218  27.3234986  33.0135488  23.4088828  26.8179432
  32.7390840  24.8608635  28.5478874  32.2795424  25.7034171  28.9196493
  33.8508725  24.2524716  29.2750514  34.7349541  24.3446583  28.6361128
  34.0903380  24.9049067  30.6481394  33.1255799  25.1754829  31.0927372
  34.5452791  24.1797009  31.3329731  35.0063719  26.1393758  30.5651568
  34.7633637  26.6851966  29.6488830  34.7823268  27.0828679  31.7445602
  33.7218758  27.3184860  31.8703605  35.1545235  26.6518061  32.6770726
  35.3132774  28.0267230  31.5828098  36.4853426  25.7425912  30.5261474
  36.7856842  25.2382038  31.4518634  36.6963889  25.0640927  29.6991690
  37.1212858  26.6258096  30.4051492  33.6026529  22.7454293  29.4751196
  34.4613931  21.9055007  29.1841450  32.3963993  22.4103358  30.0527030
  31.6712233  23.1238194  30.1425974  32.1487929  21.0495655  30.5078264
  33.0580610  20.7215766  31.0228758  30.9486765  20.9673581  31.4373615
  30.5828245  19.9379874  31.5372127  30.1077424  21.5680866  31.0710757
  31.3783733  21.4161326  32.8063962  32.0915303  20.7438714  33.5465056
  30.9630849  22.6716905  33.1514340  31.1660283  23.0121934  34.0805959
  30.4622885  23.2893001  32.4966896  31.9405290  20.0784537  29.3512068
  32.3241129  18.9088905  29.4310334  31.1816240  20.5607336  28.3022153
  30.8483980  21.5355583  28.2846062  30.8170010  19.6593469  27.2189525
  30.6196336  18.6748310  27.6631829  29.5852987  20.1558468  26.4729503
  29.4570844  19.5998268  25.5361756  29.6983671  21.2112025  26.1980669
  28.2971368  19.9633076  27.2863437  28.2015318  18.8839736  27.9425197
  27.4564117  20.9082915  27.1839103  32.0199654  19.4269770  26.2730764
  32.0557235  18.4377434  25.5347077  32.9903801  20.4230581  26.2342966
  32.8922673  21.2322874  26.8463389  34.1031352  20.3557132  25.2793627
  33.9940919  19.4262689  24.7061752  34.0561700  21.5266559  24.2759583
  34.9141312  21.4524390  23.5945749  34.1825749  22.4782419  24.8008724
  32.8060853  21.5919076  23.4530662  32.7897783  21.1672034  22.1413942
  33.5542554  20.7605503  21.6207464  31.5687008  21.4025831  21.7119395
  31.1888402  21.1825118  20.7244637  30.7932217  21.9896007  22.6734428
  29.8226184  22.3075463  22.5616540  31.5634725  22.0837154  23.7992750
  31.1789483  22.4968043  24.7166864  35.5319273  20.2683600  25.8895762
  36.4215007  19.6379272  25.3060989  35.8307963  21.0884890  26.9613671
  35.0750075  21.5253585  27.4955603  37.2218692  21.3384996  27.3593920
  37.8841892  20.9934489  26.5583694  37.4587317  22.8380739  27.6052523
  36.8113817  23.1669082  28.4248741  38.4876011  22.9893143  27.9542151
  37.2057592  23.7274728  26.3687898  36.1819762  23.5640334  26.0114415
  37.3224021  25.2065051  26.7439336  36.5281483  25.4906545  27.4386854
  38.2818306  25.4266941  27.2204623  37.2249084  25.8483510  25.8634049
  38.1634194  23.4051037  25.2212780  39.2067429  23.5411825  25.5219997
  38.0420463  22.3779441  24.8660026  37.9639006  24.0554050  24.3645904
  37.6505552  20.5370553  28.5927295  38.8354866  20.2504130  28.7939921
  36.6599826  20.2473654  29.5051953  35.7026017  20.5568644  29.3116335
  36.9794600  19.5843680  30.7700908  37.6649624  20.2704525  31.2789753
  35.7204153  19.4063808  31.6299431  35.1756494  20.3579512  31.6578545
  35.0409107  18.6785367  31.1725674  36.0080971  18.9607335  33.0638031
  36.5102139  17.9866712  33.0658778  35.0535272  18.8180204  33.5863309
  36.8106597  19.9708576  33.8868600  36.5211399  21.1905159  33.6897285
  37.6514878  19.4505533  34.6803564  37.7505948  18.2527049  30.6001596
  38.6910938  17.9979874  31.3655246  37.3703174  17.3264916  29.6521580
  36.2549606  17.3802347  28.7183203  35.3773971  17.8696085  29.1448418
  36.5831336  17.9335153  27.8331988  35.9982660  15.9228157  28.3754929
  35.3814883  15.4540209  29.1515481  35.4936902  15.7981631  27.4137346
  37.3952872  15.3146875  28.3949569  37.8878864  15.4795677  27.4296225
  37.3695054  14.2346412  28.5689719  38.1012027  16.0573041  29.5294686
  38.0295348  15.5260178  30.4846359  39.5703861  16.3306210  29.1998078
  40.4860502  15.6953028  29.7199375  39.7864974  17.3478001  28.2891637
  38.9901341  17.8808542  27.9572530  41.1310349  17.6685115  27.8221050
  41.6015299  16.7334139  27.5012218  41.0938051  18.6867358  26.6757764
  40.3595553  18.3634579  25.9249538  40.7468497  19.6638121  27.0321105
  42.4239893  18.8491049  26.0090388  42.8919085  18.1326165  24.9253054
  42.4293968  17.3561597  24.3283701  44.1827813  18.5205374  24.6786462
  44.7756126  18.1413469  23.9528752  44.5648046  19.4929981  25.5727114
  45.7916608  20.1445733  25.7311686  46.6348755  19.9319230  25.0833818
  45.9078667  21.0649698  26.7788419  46.8588415  21.5619841  26.9438865
  44.8266910  21.3511684  27.6038919  44.9267369  22.0731668  28.4062654
  43.6033972  20.7043872  27.4203483  42.7704649  20.9324898  28.0780093
  43.4734254  19.7366780  26.4052482  41.9337614  18.2036583  29.0231971
  43.1172339  17.9045636  29.2009053  41.2547078  19.0830694  29.8495368
  40.2913561  19.3462848  29.5970924  41.8768365  19.6333697  31.0561816
  42.8207539  20.1049015  30.7532712  40.9382305  20.6743043  31.7189559
  39.9338673  20.2434699  31.7864708  41.3697039  21.0251466  33.1486546
  41.3494135  20.1491446  33.8034781  42.3778250  21.4463826  33.1701271
  40.6885557  21.7537338  33.5926951  40.8659814  21.9526333  30.8507140
  41.7785054  22.5434428  30.9874039  40.8281668  21.6929683  29.7866496
  39.6568934  22.8264189  31.1519435  38.7256498  22.3032007  30.9210730
  39.6218160  23.1282087  32.1993567  39.6851143  23.7359940  30.5420527
  42.2323155  18.4668488  31.9965329  43.2911074  18.4645460  32.6341186
  41.2776119  17.4842912  32.1639800  40.3840581  17.5507087  31.6546312
  41.5186938  16.3870494  33.0961040  41.8950760  16.8275380  34.0280633
  40.2473685  15.5647902  33.3593226  39.8245869  15.2195813  32.4072918
  40.5087548  14.6604275  33.9222821  39.1729857  16.3437093  34.1196085
  38.2764211  15.7229205  34.2329798  38.8799714  17.2368210  33.5671883
  39.6224469  16.7411479  35.5029260  40.3465413  16.0423217  36.2069843
  39.1542303  17.9546813  35.9239805  38.5107925  18.5768905  35.3574080
  39.4185737  18.3026605  36.8350277  42.6340219  15.4637091  32.5726597
  43.4460584  14.9218085  33.3250144  42.6027243  15.2060179  31.2166713
  41.8364730  15.5996417  30.6468563  43.5735798  14.3234798  30.5693730
  43.5858478  13.3797696  31.1287419  43.1984527  14.0808005  29.0987859
  43.0294131  15.0486967  28.6137789  44.0414645  13.6230341  28.5669260
  41.9790963  13.1624446  28.9394424  41.3567931  13.1925900  29.8429069
  42.3208180  12.1258395  28.8357542  41.0708532  13.4807592  27.7457493
  41.5774532  14.1622213  26.8107648  39.9002294  12.9995272  27.8315258
  45.0040565  14.9001238  30.6300139  45.9939843  14.1763323  30.5170280
  45.0832647  16.2798310  30.6951284  44.2129582  16.8122294  30.7518524
  46.3603234  16.9949446  30.6727084  47.1297733  16.2915116  30.3241041
  46.3356339  18.1993766  29.7322426  47.1842725  18.8733092  29.9007788
  45.4304719  18.8005572  29.8654851  46.4429363  17.7212457  28.3091241
  47.4867199  17.7759431  27.6658481  45.2754647  17.2174943  27.8096939
  44.3968971  17.2820355  28.3407252  45.2480229  16.8011810  26.8895313
  46.8380286  17.4240223  32.0674381  47.6947486  18.2968095  32.2190767
  46.3566237  16.6634859  33.1112733  45.5949682  16.0113875  32.9240231
  46.9113688  16.7665347  34.4439956  46.7664395  15.7989344  34.9339437
  47.9841380  16.9785999  34.3781112  46.2537394  17.8354398  35.3034112
  46.8337036  18.3064300  36.2890830  44.9460925  18.1162540  34.9717954
  44.5476426  17.7819137  34.0874022  44.1157414  18.9278617  35.8228888
  43.0679688  18.7496411  35.5540617  44.2779394  18.6470896  36.8712569
  44.4457900  20.4030255  35.6457284  45.3546014  20.8409166  34.9404353
  43.6530738  21.2257432  36.4306237  42.9596287  20.8293885  37.0626632
  43.8334740  22.6752361  36.3551852  43.8759768  22.9345170  35.2906402
  42.7142046  23.4331818  37.0879882  42.2848179  22.8178582  37.8893994
  43.1120052  24.3294860  37.5785323  41.6307714  23.8778024  36.1505864
  40.3345418  23.4084686  36.0702406  39.8097655  22.6502561  36.6364718
  39.6891722  24.0779989  35.0581268  38.7141036  23.9518538  34.7887674
  40.5650473  24.9521732  34.4487508  40.3796088  25.7971268  33.3484381
  39.4360247  25.8190079  32.8134286  41.4565414  26.5986128  32.9576971
  41.3525561  27.2706975  32.1123604  42.6707502  26.5584978  33.6372328
  43.4922668  27.1935866  33.3141945  42.8459867  25.7021049  34.7254600
  43.8037501  25.6688056  35.2384564  41.7763520  24.8753496  35.1343724
  45.1952362  23.0947035  36.9420760  45.7603972  24.1413803  36.6276451
  45.6673741  22.2697150  37.9294203  45.1226454  21.4285722  38.1983730
  46.8478393  22.5303974  38.7533696  46.7064272  23.5137956  39.2168343
  47.0273525  21.4403126  39.8083882  47.7636250  21.7472443  40.5626327
  47.3859833  20.5035318  39.3623548  45.6603745  21.1894661  40.4289960
  45.5007385  21.6179542  41.6041148  44.8247724  20.6385287  39.6421198
  48.1136459  22.5811644  37.8908144  49.0812169  23.2760262  38.1997858
  48.0970461  21.7587287  36.7776257  47.2486513  21.2253901  36.5888346
  49.2547358  21.6278822  35.8791226  50.1373838  21.5318183  36.5242034
  49.1099205  20.3774426  34.9889393  48.1313316  20.3527614  34.4938750
  50.1994276  20.2319391  33.9356450  50.0978646  20.9762579  33.1405315
  51.1945519  20.3251521  34.3856428  50.1580429  19.2385566  33.4740918
  49.2190440  19.2104615  35.8222683  48.3110004  18.9885719  36.1503548
  49.4297677  22.9267127  35.0652202  50.4605336  23.1903054  34.4423963
  48.3556323  23.7978968  35.0980282  47.4917304  23.5005652  35.5530990
  48.4465542  25.1329696  34.5136972  48.8858202  25.0332621  33.5144230
  47.0594690  25.7837165  34.4543593  46.3428105  25.1039993  33.9744363
  46.6813696  25.9538367  35.4683209  47.0309195  27.1022984  33.7294878
  47.0439952  27.1495555  32.3311256  47.0709144  26.2310057  31.7491913
  47.0539173  28.3779105  31.6709306  47.0821594  28.4069384  30.5850739
  47.0622500  29.5629877  32.4040749  47.1025600  30.5233960  31.8995305
  47.0505547  29.5220511  33.7958685  47.0900010  30.4464582  34.3610007
  47.0262068  28.2992749  34.4611402  47.0422899  28.2847015  35.5495160
  49.4095862  25.9781903  35.3711989  50.1424053  26.8372347  34.8752252
  49.3338524  25.7737631  36.7334984  48.8019128  24.9775332  37.0826090
  50.0186740  26.6336830  37.6970892  49.9314463  27.6643609  37.3312471
  49.3974949  26.5142199  39.1073534  49.5433703  25.4964634  39.4897330
  50.0420089  27.4814328  40.1081665  51.0857479  27.2194083  40.3032920
  50.0080751  28.5136405  39.7429695  49.5222803  27.4484128  41.0721254
  47.8928236  26.7960044  39.0651688  47.6944860  27.7784994  38.6236762
  47.3542549  26.0452688  38.4791305  47.4698075  26.7834726  40.0747996
  51.5169074  26.2913051  37.7064106  52.3506962  27.1018646  38.1065102
  51.8520103  25.0136488  37.3151889  51.1034913  24.3601231  37.0955290
  53.2424429  24.5829798  37.2318191  53.7837988  25.0190096  38.0811964
  53.3709474  23.0540381  37.2588864  52.7852679  22.6062676  36.4453779
  54.4164135  22.7821625  37.0681027  52.9228841  22.4626130  38.5931775
  51.8357770  22.5700589  38.6952432  53.3817855  23.0272334  39.4155974
  53.2734441  20.9930510  38.8278754  54.0345386  20.4377645  37.9858343
  52.7657710  20.5066625  39.8803084  53.9234952  25.1184987  35.9573998
  55.1507573  25.1587745  35.8562692  53.0727362  25.3898840  34.9035753
  52.0741518  25.3055178  35.0718442  53.5517822  25.7750126  33.5854039
  54.6227936  25.5565309  33.5200256  52.7890331  25.0275215  32.4793208
  51.7083955  25.1818977  32.6269901  53.0273497  25.4678510  31.5098672
  53.0677041  23.5115689  32.4183010  52.8690588  23.0637071  33.3990440
  52.1234078  22.8573358  31.4047521  51.0772914  23.0438627  31.6671891
  52.2937200  23.2514596  30.3932932  52.2726117  21.7734474  31.3760253
  54.5169561  23.2027526  32.0417722  54.7928823  23.6833853  31.0970808
  55.2127416  23.5417002  32.8142041  54.6662006  22.1231291  31.9267273
  53.4245894  27.2840396  33.3391022  54.2288743  27.8727816  32.6134325
  52.2688743  27.8833193  33.8007433  51.5918145  27.3521836  34.3660625
  51.9271442  29.2784523  33.4796895  52.8069538  29.7526545  33.0287080
  50.7588820  29.3388434  32.4890642  49.8857842  28.8477056  32.9326201
  50.4597829  30.3786839  32.3021704  51.0795259  28.6954356  31.1559010
  50.5329318  27.4495028  30.8213709  49.8755231  26.9337284  31.5156702
  50.8463540  26.8444484  29.6032159  50.4212253  25.8762281  29.3551491
  51.7102073  27.4817022  28.7181278  51.9863605  26.8580836  27.5350212
  51.6233753  25.9563556  27.5681483  52.2777308  28.7104982  29.0399579
  52.9745729  29.2072964  28.3696359  51.9611855  29.3156356  30.2586022
  52.4259348  30.2654416  30.5153933  51.6411031  30.1073978  34.7447175
  50.8792108  31.0729175  34.7434656  52.4651440  29.7710786  35.8004765
  53.0761711  28.9620468  35.7053325  52.5653712  30.5173667  37.0557285
  52.1403298  31.5177925  36.9157287  51.9475586  29.9838477  37.7870992
  54.0048429  30.6639678  37.6147040  54.9510754  30.4360140  36.8013541
  54.0932587  31.0098286  38.8808892  53.2602686  31.1644688  39.4307195
  55.4100188  31.1825916  39.5371397  56.2041110  30.9818338  38.8179634
  55.5024959  32.2049101  39.9037640  55.4937257  30.4883347  40.3732619
  49.9983162  32.4248147  28.3344131  50.4099139  31.7143491  29.0497779
  49.4241458  31.9651023  27.1487407  49.4259629  30.8965240  26.9388404
  50.0449978  33.7923282  28.6027721  50.4949152  34.1518797  29.5258328
  49.5187094  34.6975695  27.6853792  49.5526738  35.7661082  27.8927255
  48.9490793  34.2384149  26.4999798  48.5192049  34.9603584  25.8072125
  48.8920487  32.8679979  26.2191923  48.2553960  32.3778537  24.9443692
  47.8429494  31.3816435  25.1410133  47.3963454  33.0227749  24.7169647
  49.2183584  32.3429949  23.7512635  49.7664525  33.2929624  23.6987410
  49.9740272  31.5609069  23.9026146  48.5143599  32.1213336  22.3995540
  49.2796181  32.0340734  21.6184173  47.9152186  33.0033200  22.1416034
  47.6313352  30.8759125  22.4028156  46.8491317  31.1026428  23.1377714
  48.1504790  29.9951166  22.7948784  46.9964360  30.5543717  21.0840057
  45.6285405  31.4551022  20.5610215  47.2463244  29.5436844  20.1688861
  48.3357695  28.5616892  20.2873676  49.3792263  28.8585887  20.9459506
  48.1275431  27.4224096  19.7155245  46.3093994  29.4390453  19.1295867
  45.4755070  30.4636556  19.1574259  44.4495446  30.7233027  18.1256689
  43.7282542  31.9252437  18.0430199  43.9038340  32.7192990  18.7657869
  42.7640982  32.1277719  17.0414524  44.1786360  29.7330649  17.1672104
  44.7072825  28.7792250  17.1988828  43.2326150  29.9357803  16.1566938
  43.0594934  29.1443996  15.4289120  42.5356760  31.1446116  16.0688938
  41.5414195  31.3667139  14.9638284  41.7908414  30.7527347  14.0908826
  40.5425404  31.0706421  15.3073267  41.5566361  32.8296495  14.5531487
  40.8484239  32.9989650  13.7353512  42.5521625  33.1045771  14.1803940
  41.1964820  33.7138940  15.7363032  40.1285299  33.6204595  15.9642601
  41.3912078  34.7485897  15.4318320  41.9796939  33.3976756  17.0124572
  41.9449006  34.1673950  18.0660997  41.3049742  35.3729267  17.8134008
  41.0905435  35.7971069  16.9109095  40.9138874  36.0679857  18.8352667
  40.9154750  35.5476709  20.5424176  40.1793766  37.0981514  21.0378966
  39.8204130  37.5083209  22.3090879  39.9950188  36.8705650  23.1731042
  39.2259102  38.7640599  22.4584597  38.9201534  39.1046807  23.4476970
  39.0179629  39.5910793  21.3442287  38.5501137  40.5659531  21.4732998
  39.4063485  39.1753414  20.0676209  39.2721297  39.8157950  19.1996499
  39.9889485  37.9263781  19.9228762  40.4191043  37.3501556  18.7337036
  42.3251275  35.4707691  56.2653469  17.3612604  44.3780763  46.6494635
  50.0972788  16.1928065  39.6534891  29.1380573  54.3814879  28.1497659
  41.1005949  19.6848341  42.9497630  44.8394326  28.0895231  55.1719680
  54.2262619  35.4890605  34.1212130  25.1824910  19.0855569  23.1948944
  39.8791489  37.6920006  48.4497651  12.2874157  32.5514746  48.9705824
  40.1507242   9.6632102  24.2771949  31.0260455  46.2361903  17.0551894
  36.5007318  21.0872024  65.7464946  35.8269017  21.3903720  66.3549904
  36.8873140  21.8901104  65.3970403  38.5914788  12.8780237  64.2812386
  37.9743958  12.1527065  64.1845439  38.1231276  13.6389597  63.9379460
  40.4664059  18.6657507  67.0204769  41.1614963  19.2864200  67.2392084
  40.8087209  17.8152858  67.2957147  42.3655482  16.1157213  68.5492100
  42.8906806  16.4544485  67.8241420  42.2777834  15.1804228  68.3655235
  34.5578927  18.7719259  65.9279863  33.9852894  19.3909446  65.4750335
  35.1311721  19.3218621  66.4619785  37.7776187  19.0556409  67.0588445
  38.7106860  18.9901971  67.2621321  37.6899400  19.8912676  66.6002978
  40.4064204  18.3722279  64.0192393  40.3277835  18.0382143  64.9128151
  41.2273870  18.8644047  64.0183865  37.9768155  15.6890275  63.6402371
  38.6804005  15.8940277  64.2560027  37.2530804  16.2567037  63.9051454
  39.8854853  16.1272804  65.6900831  40.7200457  15.6954002  65.5078306
  39.7239196  15.9554818  66.6177725  45.3228834  26.5969883  75.7217532
  44.9847346  26.4810948  74.8338067  46.1918602  26.1961048  75.7018539
  41.1815650  28.4505360  71.7114423  40.6180515  28.3595296  70.9430711
  41.0668045  27.6305264  72.1916916  38.7280082  29.9456551  74.5498644
  39.5201374  29.6047376  74.1344943  38.9676732  30.0551526  75.4700797
  46.7615209  32.1176327  67.0228888  46.1103188  32.7030408  66.6362902
  47.5559571  32.6482522  67.0823926  40.6870836  29.2065464  67.4216023
  41.4601712  28.6594451  67.2828898  41.0396235  30.0709714  67.6330484
  43.0237113  25.3658130  65.0534473  43.2762634  24.8439652  64.2917936
  42.0861673  25.2024276  65.1561156  48.0680396  24.3693909  72.8609216
  48.8543486  23.9513332  72.5099633  48.3319101  25.2740001  73.0290864
  48.2390474  29.8066759  67.5597873  47.6036307  29.8801386  68.2718777
  47.9087880  30.3960358  66.8816952  42.7433402  27.2686236  67.2558848
  42.6269660  26.5931140  67.9239932  42.8535662  26.7818610  66.4391001
  45.0864943  26.7296384  70.9605537  44.7223150  26.2027005  71.6718458
  45.9432059  26.3394853  70.7872022  44.7270430  21.7586283  65.9566885
  44.8944832  22.6266520  66.3237356  44.5367599  21.9213565  65.0328175
  40.9358245  26.6717059  73.6569420  40.0108741  26.5393273  73.8647112
  41.1842658  27.4511278  74.1539362  44.7059651  24.2143941  66.9413552
  44.5859276  24.6600992  67.7799032  44.0112239  24.5629258  66.3827090
  42.4666543  36.9847582  70.5903683  42.3890573  37.9355408  70.6692164
  41.8628187  36.6393455  71.2478610  50.4044717  24.6865414  67.7693886
  51.3162573  24.9192801  67.5941584  49.8954364  25.2702458  67.2068965
  44.5642261  29.4065640  72.4257553  45.0280607  29.6853343  71.6362175
  44.2999059  28.5049085  72.2430643  41.4566342  28.9537122  75.3637316
  42.0267699  29.3824390  74.7254800  42.0474454  28.6719707  76.0621502
  43.5011147  25.5288793  69.2347118  44.2035191  25.9809836  69.7021044
  43.1691776  24.8872612  69.8627011  39.1951227  24.1516925  71.4947728
  38.3982390  24.2635619  72.0131224  38.9676819  24.4903577  70.6288619
  44.7404912  32.3429735  69.3109223  44.6050587  33.1881271  69.7394071
  45.2814725  32.5449013  68.5475157  38.1934309  29.8605173  69.8837148
  38.7058830  30.6548424  70.0342713  38.8457022  29.1631464  69.8170750
  40.0029194  32.9770930  71.9659901  40.1795822  33.8988894  71.7780885
  40.7986028  32.6629349  72.3954281  36.1583226  28.1893828  70.6596719
  36.9958448  28.5990836  70.4430426  36.3361494  27.2493270  70.6296913
  48.0547658  25.8568908  66.3480552  47.5394282  26.6273513  66.5868939
  47.7824967  25.1834045  66.9713613  45.6394769  20.7018609  71.4065790
  44.7836366  20.3125460  71.2271429  46.0521721  20.7810570  70.5465576
  53.0281932  28.6101263  68.2833725  52.2511375  28.2712423  67.8388887
  53.7073413  28.6153886  67.6088690  47.8433961  23.7296001  68.1740333
  47.5384097  24.0442150  69.0250476  48.7964404  23.8077420  68.2167666
  46.2880393  29.8886224  69.8233287  45.7601755  29.1538983  69.5106524
  45.7867896  30.6660900  69.5773255  41.3468708  22.5810351  66.2035784
  40.5106020  22.9185038  66.5245058  41.2073478  22.4459331  65.2662921
  44.4332993  27.7066434  62.8268260  43.5260055  27.4755688  63.0259409
  44.9304025  26.9104053  63.0142241  47.3401072  36.4163941  65.7464946
  46.6662771  36.7195638  66.3549904  47.7266894  37.2193022  65.3970403
  47.3394577  25.3120488  70.3665296  48.0866396  25.8241885  70.0572418
  47.6086166  24.9904541  71.2269689  45.6121227  27.8079029  67.3492250
  44.7032446  27.5238062  67.4464720  45.6416311  28.2278108  66.4895557
  50.8440494  31.4185618  71.1183417  50.3902821  30.5776528  71.1748608
  50.2134461  32.0547017  71.4558198  44.1606121  25.4207650  73.4502045
  44.2154731  24.4681486  73.3744522  43.3497323  25.5767089  73.9343344
  45.3097315  29.3487773  64.6880328  44.8716745  28.6323632  64.2285966
  46.0507756  29.5763887  64.1265420  42.0998481  24.0384709  71.2092424
  41.2866346  24.3378880  71.6157616  42.5957475  23.6440398  71.9266906
  53.4270430  27.6244970  70.7456647  53.2888328  27.8146566  69.8177836
  53.0706648  28.3864353  71.2024698  42.3672860  30.9105495  72.9388652
  43.1613458  30.4155815  72.7371227  41.6564552  30.3823358  72.5756357
  38.6755623  25.0548577  69.0148404  37.7453211  24.9933033  69.2318366
  38.7713095  24.5324530  68.2185045  45.5392288  36.5843614  67.9612025
  45.7144043  36.1131657  68.7757648  44.8525076  37.2109380  68.1893286
  49.4308542  28.2072154  64.2812386  48.8137713  27.4818982  64.1845439
  48.9625031  28.9681515  63.9379460  41.2207088  22.4257579  63.4033690
  40.3436555  22.3046379  63.0395937  41.6964841  21.6343657  63.1512579
  44.4071014  34.7783869  70.6496211  43.6238536  35.3205549  70.7434435
  45.1063759  35.2957849  71.0490452  48.7997445  29.3450186  70.8668840
  47.8653724  29.4651648  70.6973544  48.9774114  28.4422652  70.6028849
  50.2546228  31.5311326  68.4005026  50.5306071  31.4167921  69.3098900
  49.3850726  31.1328811  68.3617199  47.2242457  34.7065862  69.3052888
  47.7530223  34.1958317  68.6923050  47.4870677  34.3908392  70.1698421
  40.5798205  35.7580979  72.0650664  39.9108580  36.2427107  71.5814704
  40.4411075  36.0050199  72.9794042  35.9485782  24.0199434  68.8446596
  36.2439223  23.1110112  68.7913650  35.0473818  23.9987173  68.5227598
  37.6773624  21.7013531  68.9685921  37.3486330  20.8210910  68.7861027
  38.0312994  21.6461200  69.8562310  40.7915447  21.9886501  69.3361399
  41.1311519  22.5172423  68.6140007  41.2387567  22.3266907  70.1119965
  42.7783594  20.4861123  67.5354692  43.4991956  20.8642376  67.0318408
  42.1548898  21.2050000  67.6389670  46.9214717  21.1906272  68.4713024
  47.1378331  22.0730910  68.1701852  46.4408784  20.7992485  67.7418666
  42.9247217  20.0208913  70.3652228  43.0463128  19.0925560  70.5643116
  42.6349259  20.0347599  69.4530544  51.3057813  33.9949425  67.0204769
  52.0008718  34.6156117  67.2392084  51.6480963  33.1444776  67.2957147
  53.2049236  31.4449130  68.5492100  53.7300560  31.7836403  67.8241420
  53.1171589  30.5096146  68.3655235  37.3682236  33.7032654  72.9111981
  38.1940256  33.4036426  72.5310625  37.0176288  32.9340277  73.3601770
  35.5690841  31.6218981  73.8700915  34.7322749  31.1941155  73.6884916
  35.5414486  31.8151424  74.8071706  41.8977276  31.6063046  68.4568115
  42.0465396  32.2898510  67.8034788  42.7043719  31.5868136  68.9717571
  39.6529909  27.6328224  69.4629184  39.4075951  26.7290554  69.6609394
  39.8225824  27.6345374  68.5208662  38.9225557  23.3656581  66.9615346
  38.2294801  23.4400936  66.3055382  38.6777308  22.6016925  67.4836863
  45.3972682  34.1011176  65.9279863  44.8246649  34.7201364  65.4750335
  45.9705475  34.6510538  66.4619785  48.6169941  34.3848327  67.0588445
  49.5500614  34.3193888  67.2621321  48.5293154  35.2204593  66.6002978
  51.2457958  33.7014197  64.0192393  51.1671590  33.3674061  64.9128151
  52.0667625  34.1935965  64.0183865  45.7819480  25.4371989  63.2695915
  46.7278585  25.3078197  63.3384333  45.4033725  24.6986651  63.7465343
  43.9662397  23.3621966  63.2050801  43.0593853  23.0655078  63.2813514
  44.2438378  23.0651784  62.3385087  45.5824463  17.9058855  69.3595042
  44.7725191  17.5605940  69.7350288  46.2708880  17.5966399  69.9482653
  42.7361182  20.2208901  63.3462780  43.5980346  20.5463799  63.6058597
  42.9211526  19.4340397  62.8335845  36.6665340  28.2349494  73.5008983
  36.6436028  28.3337182  72.5490866  36.9765977  29.0814645  73.8226149
  49.6718696  21.2537518  69.5454351  48.7844551  21.5387168  69.3274546
  50.0872685  21.0931281  68.6981628  48.8161910  31.0182192  63.6402371
  49.5197760  31.2232195  64.2560027  48.0924559  31.5858954  63.9051454
  49.6459720  26.7692054  69.7604641  49.5894921  27.2260605  68.9212274
  50.1988063  26.0082738  69.5827484  50.7248607  31.4564722  65.6900831
  51.5594211  31.0245920  65.5078306  50.5632950  31.2846735  66.6177725
  50.3794499  27.9596835  67.0557170  50.3243303  27.7941106  66.1145614
  49.7540555  28.6672868  67.2119360  43.6890625  17.4604944  66.6342489
  43.6769295  18.4046784  66.7910760  44.5814047  17.2775089  66.3401950
  52.1862463  37.9102269  66.2035784  51.3499775  38.2476955  66.5245058
  52.0467232  37.7751249  65.2662921  55.2726748  43.0358352  62.8268260
  54.3653810  42.8047605  63.0259409  55.7697780  42.2395971  63.0142241
  52.0600843  37.7549496  63.4033690  51.1830309  37.6338297  63.0395937
  52.5358596  36.9635575  63.1512579  53.6177348  35.8153041  67.5354692
  54.3385711  36.1934293  67.0318408  52.9942653  36.5341917  67.6389670
  49.7619311  38.6948499  66.9615346  49.0688556  38.7692854  66.3055382
  49.5171063  37.9308843  67.4836863  56.6213235  40.7663907  63.2695915
  57.5672339  40.6370115  63.3384333  56.2427479  40.0278569  63.7465343
  54.8056152  38.6913883  63.2050801  53.8987607  38.3946996  63.2813514
  55.0832133  38.3943701  62.3385087  53.5754936  35.5500819  63.3462780
  54.4374100  35.8755717  63.6058597  53.7605280  34.7632314  62.8335845
  54.5284379  32.7896862  66.6342489  54.5163049  33.7338701  66.7910760
  55.4207801  32.6067007  66.3401950  45.3228835   3.6032006  62.4462839
  44.9847347   3.4873070  61.5583374  46.1918604   3.2023171  62.4263845
  41.1815651   5.4567482  58.4359730  40.6180516   5.3657419  57.6676018
  41.0668046   4.6367387  58.9162223  38.7280083   6.9518674  61.2743950
  39.5201375   6.6109498  60.8590250  38.9676733   7.0613649  62.1946104
  46.7615210   9.1238450  53.7474195  46.1103190   9.7092530  53.3608209
  47.5559573   9.6544645  53.8069232  40.6870837   6.2127587  54.1461329
  41.4601713   5.6656574  54.0074205  41.0396236   7.0771836  54.3575791
  43.0237115   2.3720253  51.7779779  43.2762635   1.8501774  51.0163242
  42.0861674   2.2086399  51.8806463  48.2390475   6.8128882  54.2843179
  47.6036308   6.8863508  54.9964084  47.9087881   7.4022481  53.6062258
  42.7433403   4.2748359  53.9804154  42.6269662   3.5993262  54.6485238
  42.8535663   3.7880733  53.1636307  45.0864944   3.7358506  57.6850843
  44.7223152   3.2089127  58.3963765  45.9432060   3.3456975  57.5117329
  40.9358246   3.6779182  60.3814727  40.0108743   3.5455396  60.5892418
  41.1842659   4.4573401  60.8784669  42.4666544  13.9909705  57.3148990
  42.3890574  14.9417530  57.3937471  41.8628188  13.6455578  57.9723916
  49.0114301   6.6753355  61.8852774  48.3823163   6.8399069  61.1828842
  48.6239963   7.0894965  62.6563738  52.8903533   7.6107793  59.2397138
  52.2054571   7.9906694  58.6894171  52.9747382   8.2203119  59.9729086
  44.5642263   6.4127763  59.1502859  45.0280608   6.6915466  58.3607482
  44.2999061   5.5111208  58.9675950  41.4566344   5.9599245  62.0882623
  42.0267701   6.3886513  61.4500107  42.0474456   5.6781829  62.7866808
  43.5011149   2.5350915  55.9592424  44.2035192   2.9871959  56.4266351
  43.1691777   1.8934734  56.5872318  39.1951228   1.1579047  58.2193035
  38.3982391   1.2697742  58.7376530  38.9676820   1.4965700  57.3533925
  44.7404913   9.3491858  56.0354530  44.6050588  10.1943394  56.4639378
  45.2814726   9.5511136  55.2720463  38.1934311   6.8667296  56.6082455
  38.7058831   7.6610546  56.7588019  38.8457023   6.1693587  56.5416056
  40.0029195   9.9833052  58.6905208  40.1795824  10.9051017  58.5026192
  40.7986029   9.6691472  59.1199588  41.1260511  11.5011226  64.6915550
  41.6767936  11.3728290  63.9192544  40.2871987  11.8006115  64.3410443
  36.1583227   5.1955950  57.3842025  36.9958449   5.6052959  57.1675733
  36.3361495   4.2555393  57.3542219  53.0281934   5.6163386  55.0079032
  52.2511376   5.2774545  54.5634194  53.7073415   5.6216009  54.3333997
  46.2880395   6.8948346  56.5478593  45.7601756   6.1601106  56.2351831
  45.7867897   7.6723023  56.3018562  44.4332995   4.7128557  49.5513566
  43.5260056   4.4817810  49.7504715  44.9304027   3.9166176  49.7387548
  47.3401074  13.4226064  52.4710253  46.6662772  13.7257761  53.0795210
  47.7266896  14.2255144  52.1215710  45.6121228   4.8141152  54.0737557
  44.7032447   4.5300184  54.1710026  45.6416312   5.2340230  53.2140863
  50.8440496   8.4247741  57.8428724  50.3902823   7.5838651  57.8993915
  50.2134462   9.0609139  58.1803504  49.2873435  10.2624238  58.7778542
  49.5796409  10.8229295  58.0590908  49.7972055  10.5552799  59.5331701
  45.3097316   6.3549895  51.4125635  44.8716746   5.6385754  50.9531272
  46.0507757   6.5826010  50.8510727  44.2507060  11.0404589  59.8671995
  44.2083239  11.2665435  58.9380527  45.1669759  10.8067963  60.0157797
  42.3672861   7.9167618  59.6633958  43.1613459   7.4217938  59.4616533
  41.6564553   7.3885481  59.3001664  47.1867705  10.2985713  64.0146326
  47.2404728  10.8676650  64.7824042  46.3182487  10.4687598  63.6500363
  38.6755624   2.0610700  55.7393711  37.7453212   1.9995155  55.9563673
  38.7713096   1.5386652  54.9430352  44.9444137   8.4896640  63.3431795
  44.8055223   8.1215424  64.2157733  44.1558733   9.0044279  63.1715753
  45.5392289  13.5905736  54.6857332  45.7144044  13.1193780  55.5002954
  44.8525077  14.2171503  54.9138593  46.4949352   7.8678243  60.7320633
  46.1599185   7.8279013  61.6278283  45.9953298   7.2022958  60.2591043
  49.4308544   5.2134277  51.0057693  48.8137714   4.4881105  50.9090745
  48.9625032   5.9743637  50.6624767  40.1053374  16.7395099  61.4597192
  40.3449972  17.3713623  62.1376211  39.2622571  16.3883139  61.7462551
  44.6181236  12.5474222  63.8638696  44.5451407  13.3529193  64.3758001
  44.1758629  12.7466187  63.0386717  44.4071016  11.7845992  57.3741517
  43.6238537  12.3267672  57.4679742  45.1063761  12.3019971  57.7735759
  47.0779919  12.4461056  66.0196855  47.7907892  13.0808520  65.9472756
  46.5869948  12.5424922  65.2036856  48.7997446   6.3512308  57.5914146
  47.8653725   6.4713771  57.4218851  48.9774115   5.4484775  57.3274156
  50.2546229   8.5373449  55.1250332  50.5306073   8.4230043  56.0344207
  49.3850728   8.1390934  55.0862506  46.8900293  12.7859800  58.7683146
  47.0722687  11.9681456  59.2310898  47.7133279  13.0027492  58.3308036
  47.2242458  11.7127985  56.0298195  47.7530225  11.2020439  55.4168357
  47.4870678  11.3970515  56.8943728  40.5798206  12.7643101  58.7895970
  39.9108582  13.2489229  58.3060011  40.4411076  13.0112322  59.7039349
  44.7203475  14.7986845  65.3878629  45.2721783  14.9618466  66.1527714
  45.0609668  15.3891283  64.7158654  35.9485783   1.0261556  55.5691903
  36.2439224   0.1172235  55.5158956  35.0473819   1.0049296  55.2472905
  47.8571862  12.7468821  62.3742311  47.7323002  11.9458560  61.8653257
  48.5150953  13.2415014  61.8856281  46.9253204  10.3430557  60.2026213
  46.7778166   9.4147264  60.3833783  47.7506697  10.3650648  59.7183289
  50.5287326  11.1659116  61.2891086  51.4533873  10.9601977  61.1515537
  50.3602629  10.9175517  62.1980428  50.3182642  11.6844783  56.6453178
  50.4919519  11.1191205  55.8927030  50.8111533  12.4845678  56.4632667
  51.3057814  11.0011547  53.7450076  52.0008719  11.6218240  53.9637390
  51.6480964  10.1506899  54.0202454  53.2049237   8.4511253  55.2737407
  53.7300562   8.7898526  54.5486727  53.1171590   7.5158268  55.0900541
  44.8889898  14.5183236  59.6332660  44.4494889  14.0259615  60.3265516
  45.6398015  13.9756204  59.3924735  37.3682237  10.7094777  59.6357288
  38.1940257  10.4098549  59.2555931  37.0176289   9.9402400  60.0847077
  42.3363770  10.0621245  61.7054961  41.7143780   9.3991950  61.4057189
  43.0068637  10.0882377  61.0228609  35.5690842   8.6281104  60.5946221
  34.7322751   8.2003278  60.4130223  35.5414488   8.8213547  61.5317013
  41.8977277   8.6125169  55.1813422  42.0465398   9.2960633  54.5280095
  42.7043721   8.5930259  55.6962878  39.6529910   4.6390346  56.1874491
  39.4075952   3.7352676  56.3854701  39.8225825   4.6407497  55.2453969
  38.9225558   0.3718704  53.6860652  38.2294803   0.4463059  53.0300688
  38.6777310  -0.3920953  54.2082169  45.3972683  11.1073299  52.6525169
  44.8246650  11.7263486  52.1995641  45.9705476  11.6572661  53.1865091
  48.6169943  11.3910449  53.7833752  49.5500616  11.3256011  53.9866627
  48.5293155  12.2266716  53.3248284  51.2457959  10.7076320  50.7437699
  51.1671591  10.3736183  51.6373457  52.0667626  11.1998087  50.7429172
  36.6665341   5.2411617  60.2254290  36.6436029   5.3399304  59.2736173
  36.9765978   6.0876768  60.5471456  37.6802948  12.8407391  61.3571102
  37.5457416  12.0807792  60.7909100  37.2635010  13.5648291  60.8899891
  48.8161911   8.0244315  50.3647678  49.5197761   8.2294317  50.9805333
  48.0924560   8.5921077  50.6296761  40.8372074  13.7376708  61.5689545
  40.7204458  14.6822141  61.4668235  40.0164520  13.4350270  61.9575344
  50.7248608   8.4626844  52.4146138  51.5594212   8.0308043  52.2323612
  50.5632951   8.2908858  53.3423032  50.3794501   4.9658957  53.7802477
  50.3243304   4.8003229  52.8390921  49.7540556   5.6734990  53.9364667
  41.8626588  14.3904970  64.7845473  42.7653835  14.4228581  65.1011968
  41.6363958  13.4605421  64.7991809  43.6180190  13.1435957  61.4455552
  42.6675821  13.1437818  61.3319924  43.9212676  12.3968691  60.9291587
  56.1622590  18.9323923  62.4462839  55.8241101  18.8164988  61.5583374
  57.0312358  18.5315088  62.4263845  52.0209406  20.7859400  58.4359730
  51.4574271  20.6949337  57.6676018  51.9061801  19.9659304  58.9162223
  49.5673837  22.2810591  61.2743950  50.3595129  21.9401416  60.8590250
  49.8070488  22.3905566  62.1946104  57.6008964  24.4530367  53.7474195
  56.9496944  25.0384448  53.3608209  58.3953327  24.9836562  53.8069232
  51.5264591  21.5419505  54.1461329  52.2995467  20.9948492  54.0074205
  51.8789990  22.4063754  54.3575791  54.2905841  20.2472735  63.9429588
  54.8869413  20.0228758  63.2286551  54.3480812  19.5057481  64.5455036
  53.8630869  17.7012171  51.7779779  54.1156390  17.1793692  51.0163242
  52.9255428  17.5378316  51.8806463  58.9074152  16.7047949  59.5854522
  59.6937241  16.2867372  59.2344939  59.1712856  17.6094041  59.7536171
  59.0784229  22.1420799  54.2843179  58.4430062  22.2155426  54.9964084
  58.7481636  22.7314398  53.6062258  53.5827158  19.6040277  53.9804154
  53.4663416  18.9285180  54.6485238  53.6929418  19.1172651  53.1636307
  55.9258699  19.0650424  57.6850843  55.5616906  18.5381045  58.3963765
  56.7825815  18.6748893  57.5117329  55.5664186  14.0940324  52.6812192
  55.7338588  14.9620560  53.0482663  55.3761355  14.2567605  51.7573481
  51.7752001  19.0071099  60.3814727  50.8502497  18.8747313  60.5892418
  52.0236414  19.7865319  60.8784669  55.5453407  16.5497981  53.6658859
  55.4253032  16.9955032  54.5044339  54.8505995  16.8983299  53.1072397
  49.1360812  18.6504373  61.2158516  49.2653193  18.9038852  62.1297927
  48.4558263  19.2432081  60.8963171  53.3060299  29.3201623  57.3148990
  53.2284329  30.2709448  57.3937471  52.7021942  28.9747495  57.9723916
  61.2438473  17.0219454  54.4939193  62.1556329  17.2546841  54.3186890
  60.7348120  17.6056498  53.9314271  59.8508055  22.0045273  61.8852774
  59.2216918  22.1690987  61.1828842  59.4633717  22.4186882  62.6563738
  63.7297287  22.9399710  59.2397138  63.0448325  23.3198612  58.6894171
  63.8141136  23.5495037  59.9729086  55.4036017  21.7419681  59.1502859
  55.8674363  22.0207384  58.3607482  55.1392815  20.8403125  58.9675950
  52.2960098  21.2891162  62.0882623  52.8661455  21.7178431  61.4500107
  52.8868210  21.0073747  62.7866808  54.3404903  17.8642833  55.9592424
  55.0428946  18.3163877  56.4266351  54.0085532  17.2226652  56.5872318
  48.0830237  16.1226386  61.2609558  47.2929291  16.3783914  60.7849669
  48.5741484  16.9374724  61.3661599  50.0344982  16.4870965  58.2193035
  49.2376146  16.5989659  58.7376530  49.8070575  16.8257617  57.3533925
  46.3667940  16.3756876  63.6924549  46.6175978  17.2603886  63.9582125
  46.9027488  16.1961478  62.9199641  55.5798668  24.6783776  56.0354530
  55.4444343  25.5235311  56.4639378  56.1208480  24.8803053  55.2720463
  49.0328065  22.1959214  56.6082455  49.5452586  22.9902464  56.7588019
  49.6850778  21.4985504  56.5416056  50.8422950  25.3124970  58.6905208
  51.0189578  26.2342935  58.5026192  51.6379783  24.9983389  59.1199588
  51.9654265  26.8303144  64.6915550  52.5161690  26.7020207  63.9192544
  51.1265741  27.1298033  64.3410443  46.9976982  20.5247868  57.3842025
  47.8352204  20.9344876  57.1675733  47.1755250  19.5847310  57.3542219
  58.8941414  18.1922949  53.0725858  58.3788037  18.9627553  53.3114246
  58.6218722  17.5188085  53.6958920  56.4788525  13.0372649  58.1311097
  55.6230121  12.6479500  57.9516735  56.8915477  13.1164610  57.2710882
  63.8675688  20.9455303  55.0079032  63.0905131  20.6066463  54.5634194
  64.5467169  20.9507927  54.3333997  58.6827717  16.0650041  54.8985639
  58.3777853  16.3796190  55.7495783  59.6358159  16.1431461  54.9412972
  57.1274149  22.2240264  56.5478593  56.5995511  21.4893024  56.2351831
  56.6261652  23.0014940  56.3018562  51.8592877  12.8859930  58.9085205
  52.4336629  12.6635112  58.1758398  52.4463859  12.9548625  59.6613806
  52.1862464  14.9164391  52.9281090  51.3499776  15.2539078  53.2490365
  52.0467233  14.7813371  51.9908227  54.1615544   9.7601179  57.6360274
  53.5079957   9.4450196  57.0116889  54.1196019   9.1376920  58.3620097
  55.2726749  20.0420474  49.5513566  54.3653811  19.8109728  49.7504715
  55.7697781  19.2458094  49.7387548  58.1794828  28.7517982  52.4710253
  57.5056527  29.0549678  53.0795210  58.5660650  29.5547062  52.1215710
  58.1788333  17.6474529  57.0910602  58.9260151  18.1595926  56.7817724
  58.4479922  17.3258581  57.9514996  56.4514983  20.1433069  54.0737557
  55.5426202  19.8592102  54.1710026  56.4810066  20.5632148  53.2140863
  61.6834250  23.7539659  57.8428724  61.2296577  22.9130569  57.8993915
  61.0528217  24.3901057  58.1803504  60.1267189  25.5916155  58.7778542
  60.4190164  26.1521213  58.0590908  60.6365810  25.8844716  59.5331701
  47.0203153  17.8638583  58.0552759  46.8227553  17.2707944  57.3303825
  46.4649817  17.5590794  58.7728698  54.9999877  17.7561690  60.1747352
  55.0548487  16.8035526  60.0989828  54.1891079  17.9121129  60.6588650
  56.1491070  21.6841813  51.4125635  55.7110500  20.9677672  50.9531272
  56.8901511  21.9117928  50.8510727  52.9392237  16.3738750  57.9337731
  52.1260102  16.6732920  58.3402923  53.4351231  15.9794438  58.6512213
  55.0900815  26.3696507  59.8671995  55.0476993  26.5957353  58.9380527
  56.0063513  26.1359881  60.0157797  64.2664185  19.9599010  57.4701954
  64.1282084  20.1500606  56.5423143  63.9100404  20.7218393  57.9270005
  52.4306311  13.9457105  63.5498966  53.0705691  13.8045864  62.8521929
  51.5983842  13.6591619  63.1737568  53.2066615  23.2459536  59.6633958
  54.0007214  22.7509856  59.4616533  52.4958308  22.7177399  59.3001664
  58.0261460  25.6277631  64.0146326  58.0798482  26.1968567  64.7824042
  57.1576241  25.7979516  63.6500363  49.5149379  17.3902617  55.7393711
  48.5846967  17.3287073  55.9563673  49.6106851  16.8678570  54.9430352
  49.4334928  13.9157430  58.3271953  49.6941745  14.8302763  58.2181113
  50.2552100  13.4481873  58.4768565  50.9059853  15.3295187  65.4970777
  51.5782907  15.1212549  64.8483426  50.0789640  15.1317273  65.0576009
  55.7837891  23.8188558  63.3431795  55.6448977  23.4507342  64.2157733
  54.9952488  24.3336197  63.1715753  56.3786043  28.9197654  54.6857332
  56.5537799  28.4485697  55.5002954  55.6918831  29.5463420  54.9138593
  57.3343106  23.1970160  60.7320633  56.9992939  23.1570930  61.6278283
  56.8347052  22.5314876  60.2591043  51.3087350  18.6037790  66.2573214
  51.1707148  17.8718029  66.8584753  52.2192274  18.5146690  65.9757402
  60.2702298  20.5426195  51.0057693  59.6531469  19.8173023  50.9090745
  59.8018787  21.3035555  50.6624767  50.9447129  32.0687017  61.4597192
  51.1843727  32.7005541  62.1376211  50.1016325  31.7175057  61.7462551
  52.0600844  14.7611619  50.1278997  51.1830310  14.6400420  49.7641244
  52.5358597  13.9697697  49.8757886  43.5802984  19.5488779  60.2220504
  44.2674024  19.2350509  59.6341519  43.4251113  20.4530143  59.9487756
  48.3837706  14.4378975  64.6505528  48.2995895  13.8304645  63.9155938
  47.5620413  14.9287993  64.6515024  55.4574990  27.8766139  63.8638696
  55.3845162  28.6821111  64.3758001  55.0152384  28.0758105  63.0386717
  55.2464770  27.1137909  57.3741517  54.4632292  27.6559589  57.4679742
  55.9457515  27.6311889  57.7735759  57.9173674  27.7752973  66.0196855
  58.6301646  28.4100438  65.9472756  57.4263703  27.8716839  65.2036856
  59.6391201  21.6804226  57.5914146  58.7047480  21.8005688  57.4218851
  59.8167869  20.7776693  57.3274156  55.1396389  15.0649922  59.7447407
  54.7694176  14.5120962  60.4328313  55.6355481  14.4608055  59.1922408
  52.9685587  25.5247417  66.8402425  53.6695047  26.1583900  66.9931820
  52.4980702  25.8662148  66.0798065  61.0939983  23.8665366  55.1250332
  61.3699827  23.7521961  56.0344207  60.2244482  23.4682851  55.0862506
  57.7294047  28.1151717  58.7683146  57.9116442  27.2973373  59.2310898
  58.5527033  28.3319410  58.3308036  58.0636213  27.0419902  56.0298195
  58.5923979  26.5312357  55.4168357  58.3264432  26.7262433  56.8943728
  48.5653306  25.0583772  63.7733528  49.1506742  24.3127460  63.9061432
  48.3678144  25.3687728  64.6570192  51.4191961  28.0935019  58.7895970
  50.7502336  28.5781147  58.3060011  51.2804830  28.3404240  59.7039349
  43.1570960  17.6289372  62.4937971  43.1955060  17.0952963  63.2875089
  42.6511253  17.1024577  61.8748948  55.5597229  30.1278763  65.3878629
  56.1115537  30.2910384  66.1527714  55.9003423  30.7183200  64.7158654
  46.7879538  16.3553474  55.5691903  47.0832979  15.4464153  55.5158956
  45.8867574  16.3341214  55.2472905  58.6965617  28.0760738  62.3742311
  58.5716756  27.2750478  61.8653257  59.3544708  28.5706932  61.8856281
  50.3173785  14.4309471  61.5519451  49.5960371  15.0445438  61.4126925
  51.1067041  14.9667236  61.4736097  48.5167379  14.0367572  55.6931228
  48.1880086  13.1564951  55.5106334  48.8706750  13.9815240  56.5807617
  57.7646958  25.6722474  60.2026213  57.6171921  24.7439182  60.3833783
  58.5900452  25.6942565  59.7183289  51.6309203  14.3240542  56.0606705
  51.9705275  14.8526463  55.3385314  52.0781323  14.6620948  56.8365272
  61.3681080  26.4951033  61.2891086  62.2927628  26.2893895  61.1515537
  61.1996384  26.2467434  62.1980428  53.6177350  12.8215163  54.2599998
  54.3385712  13.1996416  53.7563715  52.9942654  13.5404040  54.3634976
  57.7608473  13.5260312  55.1958331  57.9772087  14.4084950  54.8947159
  57.2802540  13.1346526  54.4663973  52.5007694  16.4846025  61.7729075
  52.3552275  16.7986328  62.6653357  52.0232898  17.1030926  61.2199974
  61.1576396  27.0136701  56.6453178  61.3313274  26.4483123  55.8927030
  61.6505288  27.8137596  56.4632667  46.9753356  19.0251370  64.7116736
  46.4306824  19.8011178  64.8437011  47.8532706  19.3722174  64.5535858
  53.7640973  12.3562954  57.0897535  53.8856884  11.4279600  57.2888422
  53.4743015  12.3701640  56.1775850  62.1451569  26.3303465  53.7450076
  62.8402473  26.9510158  53.9637390  62.4874719  25.4798816  54.0202454
  47.7619378  18.1521266  67.6046893  47.0201114  18.3003901  68.1911524
  47.4412122  18.4129532  66.7413643  64.0442992  23.7803171  55.2737407
  64.5694316  24.1190443  54.5486727  63.9565345  22.8450186  55.0900541
  55.7063041  27.6937244  67.4027283  56.0150167  27.4486391  68.2749983
  56.5038523  27.8983883  66.9146153  55.7283653  29.8475154  59.6332660
  55.2888643  29.3551533  60.3265516  56.4791770  29.3048122  59.3924735
  48.2075992  26.0386695  59.6357288  49.0334012  25.7390467  59.2555931
  47.8570044  25.2694317  60.0847077  53.1757525  25.3913163  61.7054961
  52.5537534  24.7283868  61.4057189  53.8462392  25.4174295  61.0228609
  46.4084597  23.9573021  60.5946221  45.5716505  23.5295196  60.4130223
  46.3808242  24.1505465  61.5317013  52.7371032  23.9417086  55.1813422
  52.8859152  24.6252551  54.5280095  53.5437475  23.9222176  55.6962878
  50.4923665  19.9682264  56.1874491  50.2469707  19.0644594  56.3854701
  50.6619579  19.9699414  55.2453969  49.7619312  15.7010622  53.6860652
  49.0688557  15.7754977  53.0300688  49.5171064  14.9370965  54.2082169
  56.2366437  26.4365217  52.6525169  55.6640404  27.0555404  52.1995641
  56.8099231  26.9864578  53.1865091  59.4563697  26.7202367  53.7833752
  60.3894370  26.6547929  53.9866627  59.3686910  27.5558634  53.3248284
  62.0851714  26.0368237  50.7437699  62.0065345  25.7028101  51.6373457
  62.9061381  26.5290005  50.7429172  56.6213236  17.7726030  49.9941222
  57.5672341  17.6432238  50.0629640  56.2427481  17.0340691  50.4710650
  54.8056153  15.6976006  49.9296107  53.8987608  15.4009119  50.0058821
  55.0832134  15.4005824  49.0630393  45.7234093  17.0182369  60.3795154
  45.4036878  16.1647678  60.0869528  45.1767522  17.2330947  61.1353121
  49.5014001  19.7344810  64.0964660  49.7200011  20.6661918  64.1152694
  49.9139775  19.3752785  64.8819464  56.4218219  10.2412896  56.0840348
  55.6118947   9.8959981  56.4595595  57.1102636   9.9320439  56.6727960
  53.5754938  12.5562941  50.0708086  54.4374102  12.8817839  50.3303904
  53.7605282  11.7694437  49.5581152  45.5922353  20.6385281  62.3488275
  44.8985825  20.2239234  61.8358230  46.3395344  20.6805817  61.7521694
  47.5059096  20.5703535  60.2254290  47.4829784  20.6691222  59.2736173
  47.8159732  21.4168685  60.5471456  50.1646474  22.6279690  64.3400904
  51.1189727  22.5963632  64.2730836  49.9658997  22.1670313  65.1551130
  50.7545856  21.1980806  66.9071702  51.5738745  21.6924884  66.9306539
  51.0282664  20.2812774  66.8789270  60.5112452  13.5891558  56.2699658
  59.6238307  13.8741209  56.0519852  60.9266441  13.4285321  55.4226934
  48.5196703  28.1699309  61.3571102  48.3851170  27.4099710  60.7909100
  48.1028765  28.8940209  60.8899891  59.6555666  23.3536233  50.3647678
  60.3591516  23.5586235  50.9805333  58.9318314  23.9212995  50.6296761
  60.4853476  19.1046094  56.4849948  60.4288677  19.5614645  55.6457580
  61.0381818  18.3436778  56.3072791  51.6765828  29.0668626  61.5689545
  51.5598213  30.0114059  61.4668235  50.8558275  28.7642188  61.9575344
  61.5642363  23.7918762  52.4146138  62.3987967  23.3599960  52.2323612
  61.4026706  23.6200776  53.3423032  61.2188255  20.2950875  53.7802477
  61.1637059  20.1295147  52.8390921  60.5934310  21.0026908  53.9364667
  46.0080770  15.5318940  67.6063899  46.6539634  15.0217893  68.0951124
  45.7997921  16.2687621  68.1807324  54.5284381   9.7958984  53.3587795
  54.5163050  10.7400824  53.5156066  55.4207802   9.6129130  53.0647257
  52.7020343  29.7196888  64.7845473  53.6047589  29.7520498  65.1011968
  52.4757713  28.7897339  64.7991809  54.4573945  28.4727875  61.4455552
  53.5069576  28.4729736  61.3319924  54.7606431  27.7260609  60.9291587
  67.0016344  34.2615841  62.4462839  66.6634856  34.1456906  61.5583374
  67.8706113  33.8607006  62.4263845  62.8603160  36.1151317  58.4359730
  62.2968025  36.0241254  57.6676018  62.7455555  35.2951222  58.9162223
  60.4067592  37.6102509  61.2743950  61.1988884  37.2693334  60.8590250
  60.6464242  37.7197484  62.1946104  62.3658346  36.8711422  54.1461329
  63.1389222  36.3240409  54.0074205  62.7183745  37.7355672  54.3575791
  64.7024624  33.0304088  51.7779779  64.9550144  32.5085610  51.0163242
  63.7649183  32.8670234  51.8806463  64.4220912  34.9332194  53.9804154
  64.3057171  34.2577098  54.6485238  64.5323172  34.4464568  53.1636307
  66.7652453  34.3942341  57.6850843  66.4010661  33.8672962  58.3963765
  67.6219569  34.0040811  57.5117329  66.4057940  29.4232241  52.6812192
  66.5732343  30.2912478  53.0482663  66.2155109  29.5859523  51.7573481
  62.6145755  34.3363017  60.3814727  61.6896251  34.2039231  60.5892418
  62.8630168  35.1157236  60.8784669  66.3847161  31.8789899  53.6658859
  66.2646786  32.3246949  54.5044339  65.6899750  32.2275216  53.1072397
  59.9754566  33.9796290  61.2158516  60.1046947  34.2330769  62.1297927
  59.2952017  34.5723998  60.8963171  64.1454053  44.6493540  57.3148990
  64.0678083  45.6001366  57.3937471  63.5415697  44.3039413  57.9723916
  66.2429772  37.0711598  59.1502859  66.7068117  37.3499301  58.3607482
  65.9786570  36.1695043  58.9675950  63.1353853  36.6183080  62.0882623
  63.7055210  37.0470348  61.4500107  63.7261964  36.3365665  62.7866808
  65.1798658  33.1934751  55.9592424  65.8822701  33.6455794  56.4266351
  64.8479286  32.5518570  56.5872318  58.9223992  31.4518303  61.2609558
  58.1323046  31.7075832  60.7849669  59.4135239  32.2666641  61.3661599
  60.8738737  31.8162883  58.2193035  60.0769900  31.9281577  58.7376530
  60.6464329  32.1549535  57.3533925  57.2061695  31.7048794  63.6924549
  57.4569733  32.5895804  63.9582125  57.7421243  31.5253395  62.9199641
  66.4192422  40.0075693  56.0354530  66.2838097  40.8527229  56.4639378
  66.9602235  40.2094971  55.2720463  59.8721820  37.5251131  56.6082455
  60.3846340  38.3194382  56.7588019  60.5244532  36.8277422  56.5416056
  61.6816704  40.6416888  58.6905208  61.8583333  41.5634852  58.5026192
  62.4773538  40.3275307  59.1199588  57.8370736  35.8539786  57.3842025
  58.6745958  36.2636794  57.1675733  58.0149004  34.9139228  57.3542219
  67.3182280  28.3664567  58.1311097  66.4623876  27.9771418  57.9516735
  67.7309231  28.4456528  57.2710882  67.9667904  37.5532182  56.5478593
  67.4389265  36.8184941  56.2351831  67.4655406  38.3306858  56.3018562
  62.6986631  28.2151848  58.9085205  63.2730383  27.9927030  58.1758398
  63.2857614  28.2840543  59.6613806  63.0256218  30.2456309  52.9281090
  62.1893531  30.5830996  53.2490365  62.8860988  30.1105289  51.9908227
  65.0009299  25.0893097  57.6360274  64.3473711  24.7742114  57.0116889
  64.9589773  24.4668837  58.3620097  66.1120504  35.3712392  49.5513566
  65.2047565  35.1401646  49.7504715  66.6091536  34.5750011  49.7387548
  67.2908737  35.4724987  54.0737557  66.3819956  35.1884020  54.1710026
  67.3203821  35.8924065  53.2140863  57.8596908  33.1930501  58.0552759
  57.6621307  32.5999862  57.3303825  57.3043572  32.8882711  58.7728698
  65.8393631  33.0853608  60.1747352  65.8942241  32.1327444  60.0989828
  65.0284833  33.2413047  60.6588650  66.9884825  37.0133731  51.4125635
  66.5504255  36.2969590  50.9531272  67.7295266  37.2409845  50.8510727
  63.7785991  31.7030667  57.9337731  62.9653857  32.0024838  58.3402923
  64.2744985  31.3086356  58.6512213  63.2700066  29.2749023  63.5498966
  63.9099445  29.1337782  62.8521929  62.4377596  28.9883536  63.1737568
  64.0460370  38.5751453  59.6633958  64.8400968  38.0801773  59.4616533
  63.3352062  38.0469316  59.3001664  60.3543133  32.7194535  55.7393711
  59.4240721  32.6578990  55.9563673  60.4500605  32.1970488  54.9430352
  60.2728682  29.2449348  58.3271953  60.5335500  30.1594681  58.2181113
  61.0945855  28.7773790  58.4768565  61.7453608  30.6587105  65.4970777
  62.4176661  30.4504467  64.8483426  60.9183394  30.4609191  65.0576009
  67.2179798  44.2489572  54.6857332  67.3931553  43.7777615  55.5002954
  66.5312586  44.8755338  54.9138593  62.8994599  30.0903537  50.1278997
  62.0224065  29.9692337  49.7641244  63.3752352  29.2989615  49.8757886
  54.4196739  34.8780696  60.2220504  55.1067778  34.5642426  59.6341519
  54.2644867  35.7822061  59.9487756  59.2231461  29.7670893  64.6505528
  59.1389650  29.1596562  63.9155938  58.4014167  30.2579911  64.6515024
  66.0858525  42.4429827  57.3741517  65.3026046  42.9851507  57.4679742
  66.7851270  42.9603807  57.7735759  65.9790143  30.3941839  59.7447407
  65.6087931  29.8412880  60.4328313  66.4749236  29.7899973  59.1922408
  62.2585715  43.4226937  58.7895970  61.5896091  43.9073064  58.3060011
  62.1198585  43.6696157  59.7039349  53.9964715  32.9581290  62.4937971
  54.0348814  32.4244880  63.2875089  53.4905008  32.4316495  61.8748948
  57.6273292  31.6845392  55.5691903  57.9226733  30.7756070  55.5158956
  56.7261328  31.6633131  55.2472905  61.1567539  29.7601388  61.5519451
  60.4354125  30.3737356  61.4126925  61.9460795  30.2959153  61.4736097
  59.3561134  29.3659489  55.6931228  59.0273840  28.4856868  55.5106334
  59.7100505  29.3107158  56.5807617  62.4702957  29.6532459  56.0606705
  62.8099030  30.1818380  55.3385314  62.9175078  29.9912865  56.8365272
  64.4571104  28.1507081  54.2599998  65.1779467  28.5288334  53.7563715
  63.8336408  28.8695958  54.3634976  68.6002227  28.8552230  55.1958331
  68.8165842  29.7376868  54.8947159  68.1196294  28.4638443  54.4663973
  63.3401448  31.8137943  61.7729075  63.1946029  32.1278246  62.6653357
  62.8626652  32.4322843  61.2199974  57.8147111  34.3543287  64.7116736
  57.2700579  35.1303095  64.8437011  58.6926461  34.7014092  64.5535858
  64.6034727  27.6854871  57.0897535  64.7250639  26.7571517  57.2888422
  64.3136770  27.6993557  56.1775850  59.0469746  41.3678612  59.6357288
  59.8727766  41.0682384  59.2555931  58.6963798  40.5986235  60.0847077
  57.2478351  39.2864939  60.5946221  56.4110260  38.8587113  60.4130223
  57.2201997  39.4797382  61.5317013  63.5764786  39.2709004  55.1813422
  63.7252907  39.9544468  54.5280095  64.3831230  39.2514094  55.6962878
  61.3317419  35.2974182  56.1874491  61.0863461  34.3936512  56.3854701
  61.5013334  35.2991332  55.2453969  60.6013067  31.0302539  53.6860652
  59.9082312  31.1046894  53.0300688  60.3564819  30.2662883  54.2082169
  67.0760192  41.7657134  52.6525169  66.5034159  42.3847322  52.1995641
  67.6492985  42.3156496  53.1865091  67.4606990  33.1017947  49.9941222
  68.4066095  32.9724155  50.0629640  67.0821235  32.3632609  50.4710650
  65.6449907  31.0267924  49.9296107  64.7381363  30.7301036  50.0058821
  65.9225888  30.7297742  49.0630393  56.5627848  32.3474287  60.3795154
  56.2430632  31.4939595  60.0869528  56.0161276  32.5622865  61.1353121
  60.3407755  35.0636728  64.0964660  60.5593765  35.9953836  64.1152694
  60.7533529  34.7044702  64.8819464  67.2611973  25.5704813  56.0840348
  66.4512701  25.2251898  56.4595595  67.9496390  25.2612357  56.6727960
  64.4148692  27.8854859  50.0708086  65.2767856  28.2109757  50.3303904
  64.5999036  27.0986355  49.5581152  56.4316108  35.9677198  62.3488275
  55.7379579  35.5531151  61.8358230  57.1789099  36.0097735  61.7521694
  58.3452850  35.8995452  60.2254290  58.3223538  35.9983140  59.2736173
  58.6553487  36.7460603  60.5471456  56.8474525  30.8610857  67.6063899
  57.4933388  30.3509811  68.0951124  56.6391676  31.5979539  68.1807324
  65.3678135  25.1250902  53.3587795  65.3556805  26.0692742  53.5156066
  66.2601557  24.9421047  53.0647257  53.3060300   6.3263745  44.0394297
  53.2284330   7.2771570  44.1182777  52.7021944   5.9809618  44.6969223
  50.9447130   9.0749139  48.1842499  51.1843728   9.7067664  48.8621517
  50.1016326   8.7237179  48.4707858  51.4191962   5.0997142  45.5141277
  50.7502337   5.5843269  45.0305317  51.2804832   5.3466362  46.4284656
  55.5597231   7.1340885  52.1123936  56.1115539   7.2972507  52.8773021
  55.9003424   7.7245323  51.4403960  55.7283654   6.8537276  46.3577966
  55.2888644   6.3613655  47.0510823  56.4791771   6.3110244  46.1170042
  48.5196704   5.1761432  48.0816409  48.3851172   4.4161833  47.5154407
  48.1028766   5.9002332  47.6145198  51.6765830   6.0730749  48.2934852
  51.5598214   7.0176181  48.1913542  50.8558276   5.7704310  48.6820651
  52.7020344   6.7259011  51.5090780  53.6047590   6.7582621  51.8257275
  52.4757714   5.7959462  51.5237116  67.0016346  11.2677964  49.1708146
  66.6634857  11.1519028  48.2828681  67.8706114  10.8669129  49.1509152
  62.8603161  13.1213440  45.1605037  62.2968026  13.0303377  44.3921324
  62.7455556  12.3013345  45.6407529  60.4067593  14.6164632  47.9989257
  61.1988885  14.2755456  47.5835556  60.6464243  14.7259607  48.9191410
  62.3658347  13.8773545  40.8706636  63.1389223  13.3302532  40.7319512
  62.7183746  14.7417794  41.0821097  65.1299597  12.5826776  50.6674895
  65.7263169  12.3582798  49.9531858  65.1874568  11.8411521  51.2700343
  64.7024625  10.0366211  38.5025086  64.9550146   9.5147732  37.7408549
  63.7649184   9.8732356  38.6051769  64.4220914  11.9394317  40.7049461
  64.3057172  11.2639220  41.3730545  64.5323174  11.4526691  39.8881614
  66.7652455  11.4004464  44.4096150  66.4010662  10.8735085  45.1209071
  67.6219571  11.0102933  44.2362635  62.6145756  11.3425140  47.1060033
  61.6896253  11.2101354  47.3137725  62.8630169  12.1219359  47.6029976
  59.9754567  10.9858413  47.9403822  60.1046948  11.2392892  48.8543234
  59.2952019  11.5786121  47.6208477  64.1454055  21.6555663  44.0394297
  64.0678084  22.6063488  44.1182777  63.5415698  21.3101536  44.6969223
  66.2429773  14.0773721  45.8748166  66.7068118  14.3561424  45.0852788
  65.9786571  13.1757166  45.6921257  63.1353854  13.6245203  48.8127929
  63.7055211  14.0532471  48.1745414  63.7261966  13.3427787  49.5112115
  65.1798659  10.1996873  42.6837731  65.8822702  10.6517917  43.1511657
  64.8479287   9.5580692  43.3117624  58.9223993   8.4580426  47.9854865
  58.1323047   8.7137955  47.5094975  59.4135240   9.2728764  48.0906905
  60.8738738   8.8225005  44.9438341  60.0769902   8.9343700  45.4621837
  60.6464330   9.1611658  44.0779232  57.2061696   8.7110916  50.4169855
  57.4569734   9.5957926  50.6827431  57.7421244   8.5315518  49.6444947
  66.4192423  17.0137816  42.7599836  66.2838098  17.8589352  43.1884684
  66.9602236  17.2157094  41.9965770  59.8721821  14.5313254  43.3327761
  60.3846341  15.3256504  43.4833326  60.5244534  13.8339544  43.2661363
  61.6816706  17.6479010  45.4150515  61.8583334  18.5696975  45.2271498
  62.4773539  17.3337430  45.8444894  62.8048021  19.1657184  51.4160857
  63.3555446  19.0374247  50.6437851  61.9659497  19.4652073  51.0655750
  57.8370738  12.8601908  44.1087332  58.6745960  13.2698917  43.8921040
  58.0149005  11.9201350  44.0787526  67.9667905  14.5594304  43.2723900
  67.4389266  13.8247064  42.9597138  67.4655408  15.3368981  43.0263868
  66.1120505  12.3774515  36.2758873  65.2047567  12.1463768  36.4750022
  66.6091537  11.5812134  36.4632855  67.2908738  12.4787110  40.7982863
  66.3819958  12.1946142  40.8955333  67.3203822  12.8986188  39.9386170
  57.8596909  10.1992624  44.7798065  57.6621309   9.6061984  44.0549132
  57.3043573   9.8944834  45.4974004  66.9884826  14.0195853  38.1370942
  66.5504256  13.3031712  37.6776579  67.7295267  14.2471968  37.5756033
  65.9294570  18.7050547  46.5917302  65.8870749  18.9311393  45.6625834
  66.8457269  18.4713921  46.7403103  64.0460371  15.5813576  46.3879265
  64.8400970  15.0863896  46.1861840  63.3352063  15.0531439  46.0246970
  60.3543135   9.7256658  42.4639018  59.4240723   9.6641113  42.6808980
  60.4500607   9.2032610  41.6675659  66.6231647  16.1542598  50.0677102
  66.4842733  15.7861382  50.9403040  65.8346243  16.6690237  49.8961060
  67.2179799  21.2551694  41.4102638  67.3931555  20.7839737  42.2248261
  66.5312587  21.8817460  41.6383899  68.1736862  15.5324200  47.4565940
  67.8386695  15.4924970  48.3523590  67.6740808  14.8668916  46.9836350
  62.1481106  10.9391831  52.9818521  62.0100904  10.2072069  53.5830060
  63.0586030  10.8500731  52.7002709  61.7840884  24.4041057  48.1842499
  62.0237483  25.0359581  48.8621517  60.9410081  24.0529097  48.4707858
  54.4196740  11.8842819  46.9465811  55.1067780  11.5704549  46.3586826
  54.2644869  12.7884184  46.6733062  66.2968746  20.2120179  50.5884003
  66.2238918  21.0175151  51.1003307  65.8546139  20.4112145  49.7632024
  66.0858526  19.4491950  44.0986824  65.3026048  19.9913630  44.1925049
  66.7851271  19.9665929  44.4981065  63.8079343  17.8601457  53.5647732
  64.5088803  18.4937940  53.7177126  63.3374458  18.2016189  52.8043371
  59.4047061  17.3937812  50.4978835  59.9900498  16.6481500  50.6306739
  59.2071900  17.7041769  51.3815499  62.2585717  20.4289059  45.5141277
  61.5896092  20.9135187  45.0305317  62.1198586  20.6758280  46.4284656
  53.9964716   9.9643412  49.2183278  54.0348816   9.4307003  50.0120396
  53.4905009   9.4378618  48.5994255  66.3990985  22.4632803  52.1123936
  66.9509293  22.6264424  52.8773021  66.7397179  23.0537241  51.4403960
  57.6273294   8.6907514  42.2937209  57.9226735   7.7818193  42.2404263
  56.7261329   8.6695254  41.9718212  63.3401450   8.8200066  48.4974382
  63.1946030   9.1340369  49.3898663  62.8626653   9.4384966  47.9445280
  57.8147112  11.3605410  51.4362043  57.2700580  12.1365218  51.5682317
  58.6926462  11.7076215  51.2781164  58.6013134  10.4875306  54.3292200
  57.8594870  10.6357942  54.9156830  58.2805878  10.7483572  53.4658949
  66.5456796  20.0291285  54.1272590  66.8543923  19.7840431  54.9995289
  67.3432278  20.2337923  53.6391460  66.5677408  22.1829194  46.3577966
  66.1282399  21.6905573  47.0510823  67.3185525  21.6402162  46.1170042
  59.0469747  18.3740735  46.3602594  59.8727767  18.0744507  45.9801238
  58.6963799  17.6048357  46.8092383  64.0151281  17.7267203  48.4300268
  63.3931290  17.0637908  48.1302496  64.6856148  17.7528335  47.7473916
  57.2478352  16.2927061  47.3191528  56.4110261  15.8649236  47.1375529
  57.2201998  16.4859505  48.2562319  63.5764788  16.2771127  41.9058729
  63.7252908  16.9606591  41.2525401  64.3831231  16.2576217  42.4208184
  61.3317421  12.3036304  42.9119798  61.0863462  11.3998634  43.1100008
  61.5013335  12.3053455  41.9699276  60.6013068   8.0364662  40.4105959
  59.9082313   8.1109017  39.7545995  60.3564820   7.2725005  40.9327476
  67.0760193  18.7719257  39.3770476  66.5034160  19.3909444  38.9240948
  67.6492987  19.3218619  39.9110398  56.5627849   9.3536410  47.1040460
  56.2430633   8.5001718  46.8114834  56.0161277   9.5684988  47.8598427
  60.3407757  12.0698851  50.8209967  60.5593766  13.0015958  50.8398000
  60.7533530  11.7106825  51.6064771  56.4316109  12.9739321  49.0733582
  55.7379581  12.5593274  48.5603536  57.1789100  13.0159858  48.4767001
  58.3452852  12.9057575  46.9499597  58.3223540  13.0045262  45.9981480
  58.6553488  13.7522726  47.2716763  61.0040229  14.9633730  51.0646211
  61.9583483  14.9317672  50.9976143  60.8052753  14.5024354  51.8796437
  61.5939612  13.5334846  53.6317009  62.4132501  14.0278925  53.6551846
  61.8676419  12.6166814  53.6034576  59.3590458  20.5053349  48.0816409
  59.2244926  19.7453750  47.5154407  58.9422521  21.2294249  47.6145198
  62.5159584  21.4022666  48.2934852  62.3991968  22.3468099  48.1913542
  61.6952030  21.0996228  48.6820651  56.8474526   7.8672980  54.3309206
  57.4933389   7.3571934  54.8196431  56.6391677   8.6041661  54.9052631
  63.5414098  22.0550928  51.5090780  64.4441345  22.0874539  51.8257275
  63.3151468  21.1251379  51.5237116  65.2967700  20.8081915  48.1700859
  64.3463331  20.8083776  48.0565231  65.6000186  20.0614649  47.6536893
  68.0455450  24.0402834  50.4169855  68.2963489  24.9249844  50.6827431
  68.5814999  23.8607436  49.6444947  68.6990663  25.5284541  44.7798065
  68.5015063  24.9353902  44.0549132  68.1437327  25.2236752  45.4974004
  65.2590494  27.2134737  46.9465811  65.9461534  26.8996467  46.3586826
  65.1038623  28.1176101  46.6733062  64.8358471  25.2935330  49.2183278
  64.8742570  24.7598921  50.0120396  64.3298763  24.7670535  48.5994255
  68.4667048  24.0199432  42.2937209  68.7620489  23.1110110  42.2404263
  67.5655084  23.9987172  41.9718212  68.0872107  31.6218979  47.3191528
  67.2504015  31.1941154  47.1375529  68.0595752  31.8151422  48.2562319
  67.4021604  24.6828327  47.1040460  67.0824388  23.8293635  46.8114834
  66.8555032  24.8976905  47.8598427  67.2709864  28.3031239  49.0733582
  66.5773335  27.8885192  48.5603536  68.0182855  28.3451775  48.4767001
  67.6868280  23.1964897  54.3309206  68.3327144  22.6863851  54.8196431
  67.4785431  23.9333579  54.9052631  14.8219809  36.4163941  65.7464943
  14.1481508  36.7195638  66.3549901  15.2085631  37.2193022  65.3970400
  16.9127279  28.2072154  64.2812383  16.2956450  27.4818982  64.1845436
  16.4443767  28.9681515  63.9379457  18.7876550  33.9949425  67.0204766
  19.4827454  34.6156117  67.2392081  19.1299700  33.1444776  67.2957144
  20.6867973  31.4449130  68.5492097  21.2119297  31.7836403  67.8241417
  20.5990325  30.5096146  68.3655231  12.8791418  34.1011176  65.9279860
  12.3065385  34.7201364  65.4750332  13.4524212  34.6510538  66.4619782
  16.0988678  34.3848327  67.0588442  17.0319351  34.3193888  67.2621317
  16.0111891  35.2204593  66.6002975  18.7276695  33.7014197  64.0192390
  18.6490326  33.3674061  64.9128147  19.5486361  34.1935965  64.0183862
  16.2980646  31.0182192  63.6402368  17.0016496  31.2232195  64.2560023
  15.5743295  31.5858954  63.9051451  18.2067344  31.4564722  65.6900828
  19.0412948  31.0245920  65.5078303  18.0451687  31.2846735  66.6177722
  23.6441325  41.9261801  75.7217529  23.3059837  41.8102865  74.8338064
  24.5131093  41.5252966  75.7018535  19.5028141  43.7797277  71.7114420
  18.9393006  43.6887214  70.9430708  19.3880536  42.9597182  72.1916913
  25.0827700  47.4468245  67.0228885  24.4315679  48.0322325  66.6362899
  25.8772062  47.9774440  67.0823923  19.0083327  44.5357382  67.4216020
  19.7814203  43.9886369  67.2828895  19.3608726  45.4001631  67.6330481
  21.3449604  40.6950048  65.0534469  21.5975125  40.1731569  64.2917932
  20.4074164  40.5316194  65.1561153  26.3892887  39.6985827  72.8609213
  27.1755977  39.2805250  72.5099630  26.6531592  40.6031919  73.0290861
  26.5602965  45.1358677  67.5597870  25.9248798  45.2093303  68.2718774
  26.2300371  45.7252276  66.8816949  31.7901314  39.6361060  73.7642191
  32.5226486  39.0660277  73.9980021  31.0340670  39.2482660  74.2048697
  21.0645893  42.5978154  67.2558844  20.9482151  41.9223057  67.9239929
  21.1748153  42.1110528  66.4390997  23.4077434  42.0588301  70.9605534
  23.0435641  41.5318922  71.6718455  24.2644550  41.6686770  70.7872019
  23.0482921  37.0878201  65.9566882  23.2157323  37.9558437  66.3237353
  22.8580090  37.2505483  65.0328171  29.2055398  38.0677720  75.3030150
  28.2972275  37.9993128  75.0088911  29.1542994  38.5449665  76.1311975
  23.0272142  39.5435858  66.9413549  22.9071767  39.9892909  67.7799029
  22.3324730  39.8921176  66.3827087  28.7257208  40.0157332  67.7693883
  29.6375064  40.2484718  67.5941581  28.2166855  40.5994376  67.2068962
  22.8854752  44.7357558  72.4257550  23.3493098  45.0145261  71.6362172
  22.6211550  43.8341003  72.2430640  21.8223638  40.8580711  69.2347115
  22.5247682  41.3101754  69.7021041  21.4904267  40.2164529  69.8627008
  17.5163718  39.4808842  71.4947725  16.7194881  39.5927537  72.0131221
  17.2889310  39.8195495  70.6288616  23.0617403  47.6721653  69.3109220
  22.9263078  48.5173189  69.7394068  23.6027216  47.8740931  68.5475154
  26.3760149  41.1860826  66.3480549  25.8606773  41.9565431  66.5868936
  26.1037458  40.5125962  66.9713610  23.9607260  36.0310527  71.4065787
  23.1048857  35.6417377  71.2271426  24.3734212  36.1102488  70.5465572
  31.3494423  43.9393181  68.2833722  30.5723866  43.6004340  67.8388884
  32.0285904  43.9445804  67.6088687  26.1646452  39.0587918  68.1740330
  25.8596588  39.3734067  69.0250473  27.1176895  39.1369338  68.2167663
  24.6092884  45.2178142  69.8233284  24.0814246  44.4830901  69.5106521
  24.1080387  45.9952818  69.5773252  28.3991189  41.7671535  72.9904272
  28.9123071  42.4001527  73.4925981  29.0492413  41.1672730  72.6247632
  19.6681199  37.9102269  66.2035780  18.8318511  38.2476955  66.5245055
  19.5285969  37.7751249  65.2662917  22.7545485  43.0358352  62.8268257
  21.8472546  42.8047605  63.0259406  23.2516517  42.2395971  63.0142238
  25.6613563  51.7455859  65.7464943  24.9875262  52.0487556  66.3549901
  26.0479385  52.5484939  65.3970400  25.6607068  40.6412406  70.3665293
  26.4078887  41.1533803  70.0572415  25.9298657  40.3196459  71.2269686
  23.9333718  43.1370947  67.3492247  23.0244937  42.8529979  67.4464717
  23.9628802  43.5570025  66.4895554  29.1652985  46.7477536  71.1183414
  28.7115312  45.9068446  71.1748605  28.5346952  47.3838935  71.4558195
  28.1085905  37.6769522  72.3484082  27.3708662  37.1646908  72.6794324
  28.3612678  37.2369904  71.5367359  22.4818612  40.7499567  73.4502042
  22.5367222  39.7973404  73.3744519  21.6709814  40.9059006  73.9343341
  23.6309806  44.6779690  64.6880325  23.1929236  43.9615549  64.2285963
  24.3720247  44.9055805  64.1265417  20.4210972  39.3676627  71.2092421
  19.6078837  39.6670798  71.6157613  20.9169966  38.9732316  71.9266903
  31.7482921  42.9536887  70.7456644  31.6100819  43.1438483  69.8177833
  31.3919139  43.7156270  71.2024695  16.9968114  40.3840495  69.0148401
  16.0665702  40.3224950  69.2318363  17.0925586  39.8616447  68.2185042
  23.8604779  51.9135531  67.9612022  24.0356534  51.4423575  68.7757645
  23.1737567  52.5401298  68.1893283  27.7521033  43.5364072  64.2812383
  27.1350204  42.8110900  64.1845436  27.2837522  44.2973432  63.9379457
  19.5419579  37.7549496  63.4033687  18.6649046  37.6338297  63.0395934
  20.0177332  36.9635575  63.1512576  26.0380155  35.9170416  73.2930413
  26.5348855  35.1640378  72.9731483  25.2667137  35.9534733  72.7273622
  27.1209936  44.6742103  70.8668837  26.1866215  44.7943566  70.6973541
  27.2986605  43.7714570  70.6028846  30.5082487  40.5159423  71.4018871
  30.9742940  41.3487414  71.3279173  30.9589988  40.0504404  72.1064129
  28.5758719  46.8603244  68.4005023  28.8518562  46.7459838  69.3098897
  27.7063217  46.4620729  68.3617196  25.5454948  50.0357780  69.3052885
  26.0742715  49.5250234  68.6923047  25.8083168  49.7200310  70.1698418
  14.2698273  39.3491352  68.8446593  14.5651714  38.4402030  68.7913647
  13.3686309  39.3279091  68.5227595  15.9986115  37.0305449  68.9685918
  15.6698821  36.1502828  68.7861024  16.3525485  36.9753118  69.8562307
  19.1127938  37.3178419  69.3361396  19.4524010  37.8464340  68.6140004
  19.5600058  37.6558825  70.1119962  21.0996085  35.8153041  67.5354689
  21.8204448  36.1934293  67.0318405  20.4761389  36.5341917  67.6389666
  25.2427208  36.5198190  68.4713021  25.4590822  37.4022827  68.1701849
  24.7621275  36.1284403  67.7418663  21.2459708  35.3500831  70.3652225
  21.3675619  34.4217477  70.5643113  20.9561750  35.3639517  69.4530541
  34.4934523  42.7711001  71.5398168  34.9365669  42.0218326  71.1417291
  33.6161033  42.7621137  71.1571900  29.6270304  49.3241342  67.0204766
  30.3221209  49.9448035  67.2392081  29.9693454  48.4736694  67.2957144
  31.5261727  46.7741048  68.5492097  32.0513051  47.1128321  67.8241417
  31.4384080  45.8388063  68.3655231  20.2189767  46.9354964  68.4568112
  20.3677887  47.6190428  67.8034785  21.0256211  46.9160054  68.9717568
  17.9742400  42.9620141  69.4629181  17.7288442  42.0582471  69.6609391
  18.1438315  42.9637292  68.5208659  17.2438048  38.6948499  66.9615343
  16.5507293  38.7692854  66.3055379  16.9989799  37.9308843  67.4836860
  23.7185173  49.4303094  65.9279860  23.1459140  50.0493281  65.4750332
  24.2917966  49.9802456  66.4619782  26.9382432  49.7140244  67.0588442
  27.8713106  49.6485806  67.2621317  26.8505645  50.5496511  66.6002975
  29.5670449  49.0306115  64.0192390  29.4884081  48.6965978  64.9128147
  30.3880116  49.5227883  64.0183862  24.1031971  40.7663907  63.2695912
  25.0491076  40.6370115  63.3384330  23.7246216  40.0278569  63.7465340
  22.2874888  38.6913883  63.2050797  21.3806344  38.3946996  63.2813511
  22.5650869  38.3943701  62.3385084  23.9036954  33.2350773  69.3595039
  23.0937682  32.8897858  69.7350285  24.5921371  32.9258317  69.9482650
  25.8327502  32.3128820  70.9819335  26.3858541  32.7324273  71.6409358
  26.0697589  31.3864568  71.0242291  21.0573673  35.5500819  63.3462777
  21.9192837  35.8755717  63.6058594  21.2424017  34.7632314  62.8335842
  29.2106309  34.4229345  70.4898000  28.6304978  35.0814149  70.1076052
  28.9442242  33.6006690  70.0785417  27.9931187  36.5829435  69.5454348
  27.1057042  36.8679086  69.3274543  28.4085176  36.4223199  68.6981625
  31.3445723  36.6075956  73.2608687  32.1206114  37.0972409  73.5333304
  30.6193858  37.0334011  73.7180557  33.7818282  37.3203576  74.3182628
  34.3762773  37.0799312  73.6075936  33.8544866  36.6010706  74.9456164
  27.1374401  46.3474110  63.6402368  27.8410251  46.5524113  64.2560023
  26.4137050  46.9150872  63.9051451  27.9672211  42.0983971  69.7604638
  27.9107412  42.5552523  68.9212270  28.5200554  41.3374656  69.5827481
  31.7777017  37.8873703  70.5854758  31.5213951  37.4870339  71.4162965
  31.1529885  38.6017497  70.4604897  29.0461098  46.7856639  65.6900828
  29.8806702  46.3537838  65.5078303  28.8845441  46.6138653  66.6177722
  28.7006990  43.2888753  67.0557167  28.6455794  43.1233024  66.1145611
  28.0753046  43.9964785  67.2119357  22.0103116  32.7896862  66.6342486
  21.9981786  33.7338701  66.7910756  22.9026538  32.6067007  66.3401947
  30.5074954  53.2394187  66.2035780  29.6712266  53.5768873  66.5245055
  30.3679723  53.1043166  65.2662917  33.5939239  58.3650269  62.8268257
  32.6866301  58.1339523  63.0259406  34.0910271  57.5687889  63.0142238
  30.3813334  53.0841414  63.4033687  29.5042800  52.9630215  63.0395934
  30.8571087  52.2927492  63.1512576  31.9389840  51.1444958  67.5354689
  32.6598202  51.5226211  67.0318405  31.3155144  51.8633835  67.6389666
  28.0831802  54.0240417  66.9615343  27.3901047  54.0984772  66.3055379
  27.8383554  53.2600760  67.4836860  34.9425726  56.0955825  63.2695912
  35.8884830  55.9662033  63.3384330  34.5639971  55.3570487  63.7465340
  33.1268643  54.0205801  63.2050797  32.2200098  53.7238914  63.2813511
  33.4044624  53.7235619  62.3385084  31.8967427  50.8792736  63.3462777
  32.7586591  51.2047635  63.6058594  32.0817772  50.0924232  62.8335842
  32.8496870  48.1188779  66.6342486  32.8375540  49.0630619  66.7910756
  33.7420292  47.9358925  66.3401947  14.8219810  13.4226064  52.4710250
  14.1481509  13.7257761  53.0795207  15.2085632  14.2255144  52.1215707
  16.9127280   5.2134277  51.0057690  16.2956451   4.4881105  50.9090742
  16.4443769   5.9743637  50.6624764  18.7876551  11.0011547  53.7450073
  19.4827456  11.6218240  53.9637387  19.1299701  10.1506899  54.0202451
  20.6867974   8.4511253  55.2737404  21.2119298   8.7898526  54.5486724
  20.5990327   7.5158268  55.0900538  12.8791419  11.1073299  52.6525166
  12.3065386  11.7263486  52.1995638  13.4524213  11.6572661  53.1865088
  16.0988679  11.3910449  53.7833749  17.0319352  11.3256011  53.9866624
  16.0111892  12.2266716  53.3248281  18.7276696  10.7076320  50.7437696
  18.6490327  10.3736183  51.6373454  19.5486363  11.1998087  50.7429169
  16.2980648   8.0244315  50.3647674  17.0016498   8.2294317  50.9805330
  15.5743296   8.5921077  50.6296758  18.2067345   8.4626844  52.4146135
  19.0412949   8.0308043  52.2323609  18.0451688   8.2908858  53.3423029
  26.8351620  18.9796495  62.5101311  27.4730030  18.8603243  61.8064651
  26.7172463  19.9277339  62.5689263  23.6441326  18.9323923  62.4462836
  23.3059838  18.8164988  61.5583371  24.5131095  18.5315088  62.4263842
  19.5028142  20.7859400  58.4359727  18.9393007  20.6949337  57.6676015
  19.3880537  19.9659304  58.9162219  17.0492574  22.2810591  61.2743947
  17.8413866  21.9401416  60.8590247  17.2889224  22.3905566  62.1946101
  25.0827701  24.4530367  53.7474192  24.4315681  25.0384448  53.3608206
  25.8772064  24.9836562  53.8069229  19.0083328  21.5419505  54.1461326
  19.7814204  20.9948492  54.0074202  19.3608727  22.4063754  54.3575788
  21.3449606  17.7012171  51.7779776  21.5975126  17.1793692  51.0163239
  20.4074165  17.5378316  51.8806460  26.3892889  16.7047949  59.5854519
  27.1755978  16.2867372  59.2344936  26.6531593  17.6094041  59.7536168
  26.5602966  22.1420799  54.2843176  25.9248799  22.2155426  54.9964081
  26.2300372  22.7314398  53.6062255  31.7901316  16.6423182  60.4887498
  32.5226488  16.0722399  60.7225327  31.0340671  16.2544783  60.9294003
  21.0645894  19.6040277  53.9804151  20.9482153  18.9285180  54.6485235
  21.1748154  19.1172651  53.1636304  23.4077435  19.0650424  57.6850840
  23.0435643  18.5381045  58.3963762  24.2644551  18.6748893  57.5117326
  23.0482922  14.0940324  52.6812189  23.2157325  14.9620560  53.0482660
  22.8580091  14.2567605  51.7573478  25.8058256  22.5557302  64.3478019
  25.5058979  23.4582341  64.2393826  25.4609315  22.2889486  65.1999172
  19.2570737  19.0071099  60.3814724  18.3321234  18.8747313  60.5892415
  19.5055150  19.7865319  60.8784666  29.2055399  15.0739843  62.0275456
  28.2972277  15.0055251  61.7334217  29.1542995  15.5511788  62.8557282
  23.0272143  16.5497981  53.6658856  22.9071768  16.9955032  54.5044336
  22.3324732  16.8983299  53.1072394  20.7879035  29.3201623  57.3148987
  20.7103065  30.2709448  57.3937467  20.1840679  28.9747495  57.9723913
  28.7257209  17.0219454  54.4939190  29.6375066  17.2546841  54.3186887
  28.2166857  17.6056498  53.9314268  27.3326792  22.0045273  61.8852771
  26.7035654  22.1690987  61.1828839  26.9452454  22.4186882  62.6563735
  31.2116024  22.9399710  59.2397135  30.5267062  23.3198612  58.6894168
  31.2959873  23.5495037  59.9729083  28.4666955  20.5859670  65.8392478
  28.6783850  21.2291429  65.1626860  28.4196703  19.7521986  65.3714409
  22.8854754  21.7419681  59.1502856  23.3493099  22.0207384  58.3607479
  22.6211552  20.8403125  58.9675947  19.7778835  21.2891162  62.0882619
  20.3480192  21.7178431  61.4500104  20.3686947  21.0073747  62.7866805
  21.8223640  17.8642833  55.9592421  22.5247683  18.3163877  56.4266348
  21.4904268  17.2226652  56.5872315  29.5812783  23.4631625  64.0114836
  30.4030227  23.0611812  63.7297517  29.5775186  23.3599859  64.9630952
  17.5163719  16.4870965  58.2193032  16.7194882  16.5989659  58.7376527
  17.2889311  16.8257617  57.3533922  37.6718776  19.8070373  60.3599807
  36.9182485  19.2377771  60.2043812  37.8066317  19.7733038  61.3070442
  23.0617404  24.6783776  56.0354527  22.9263079  25.5235311  56.4639374
  23.6027217  24.8803053  55.2720460  16.5146802  22.1959214  56.6082452
  17.0271322  22.9902464  56.7588016  17.1669515  21.4985504  56.5416053
  18.3241686  25.3124970  58.6905205  18.5008315  26.2342935  58.5026189
  19.1198520  24.9983389  59.1199585  19.4473002  26.8303144  64.6915547
  19.9980427  26.7020207  63.9192541  18.6084478  27.1298033  64.3410440
  14.4795718  20.5247868  57.3842022  15.3170940  20.9344876  57.1675730
  14.6573986  19.5847310  57.3542216  26.3760151  18.1922949  53.0725855
  25.8606774  18.9627553  53.3114243  26.1037459  17.5188085  53.6958917
  23.9607262  13.0372649  58.1311094  23.1048858  12.6479500  57.9516732
  24.3734213  13.1164610  57.2710879  31.3494425  20.9455303  55.0079029
  30.5723867  20.6066463  54.5634191  32.0285906  20.9507927  54.3333994
  26.1646454  16.0650041  54.8985636  25.8596589  16.3796190  55.7495780
  27.1176896  16.1431461  54.9412969  24.6092886  22.2240264  56.5478590
  24.0814247  21.4893024  56.2351828  24.1080388  23.0014940  56.3018559
  29.5885732  20.4189285  61.6645637  28.9309406  21.1088546  61.7525765
  30.3926131  20.8085717  62.0079623  28.3991190  18.7733657  59.7149578
  28.9123072  19.4063649  60.2171288  29.0492414  18.1734853  59.3492938
  19.6681200  14.9164391  52.9281087  18.8318513  15.2539078  53.2490362
  19.5285970  14.7813371  51.9908224  22.7545486  20.0420474  49.5513563
  21.8472548  19.8109728  49.7504712  23.2516518  19.2458094  49.7387545
  25.6613565  28.7517982  52.4710250  24.9875263  29.0549678  53.0795207
  26.0479387  29.5547062  52.1215707  25.6607069  17.6474529  57.0910599
  26.4078888  18.1595926  56.7817721  25.9298659  17.3258581  57.9514993
  23.9333719  20.1433069  54.0737553  23.0244938  19.8592102  54.1710023
  23.9628803  20.5632148  53.2140860  29.1652987  23.7539659  57.8428721
  28.7115314  22.9130569  57.8993912  28.5346953  24.3901057  58.1803501
  28.1085906  14.6831645  59.0729388  27.3708663  14.1709031  59.4039631
  28.3612680  14.2432026  58.2612665  27.6085926  25.5916155  58.7778539
  27.9008900  26.1521213  58.0590905  28.1184546  25.8844716  59.5331698
  22.4818613  17.7561690  60.1747349  22.5367223  16.8035526  60.0989825
  21.6709815  17.9121129  60.6588647  23.6309807  21.6841813  51.4125632
  23.1929237  20.9677672  50.9531269  24.3720248  21.9117928  50.8510723
  20.4210973  16.3738750  57.9337728  19.6078839  16.6732920  58.3402920
  20.9169967  15.9794438  58.6512210  22.5719551  26.3696507  59.8671992
  22.5295730  26.5957353  58.9380524  23.4882250  26.1359881  60.0157794
  31.7482922  19.9599010  57.4701951  31.6100820  20.1500606  56.5423140
  31.3919141  20.7218393  57.9270002  31.7752301  22.0275537  62.4813222
  32.2088808  21.9350826  63.3296276  32.4883882  22.0033037  61.8433238
  20.6885352  23.2459536  59.6633955  21.4825950  22.7509856  59.4616530
  19.9777044  22.7177399  59.3001661  25.5080196  25.6277631  64.0146323
  25.5617219  26.1968567  64.7824039  24.6394978  25.7979516  63.6500360
  16.9968115  17.3902617  55.7393708  16.0665703  17.3287073  55.9563670
  17.0925587  16.8678570  54.9430349  32.6367851  22.0699238  65.0146108
  32.8303741  22.9745048  65.2605382  32.5368469  21.6106657  65.8484693
  23.2656628  23.8188558  63.3431792  23.1267714  23.4507342  64.2157730
  22.4771224  24.3336197  63.1715750  23.8604780  28.9197654  54.6857329
  24.0356535  28.4485697  55.5002951  23.1737568  29.5463420  54.9138589
  24.8161843  23.1970160  60.7320630  24.4811676  23.1570930  61.6278280
  24.3165789  22.5314876  60.2591040  27.7521035  20.5426195  51.0057690
  27.1350205  19.8173023  50.9090742  27.2837523  21.3035555  50.6624764
  29.4075166  25.2525103  68.6663470  29.3487712  24.5684323  67.9994053
  29.8094685  25.9944093  68.2144096  18.4265865  32.0687017  61.4597189
  18.6662463  32.7005541  62.1376207  17.5835062  31.7175057  61.7462548
  19.5419581  14.7611619  50.1278994  18.6649047  14.6400420  49.7641241
  20.0177334  13.9697697  49.8757883  29.4092574  23.2164687  66.8977450
  28.5219352  22.8790609  67.0203849  29.9791125  22.4847718  67.1346215
  22.9393727  27.8766139  63.8638693  22.8663898  28.6821111  64.3757997
  22.4971120  28.0758105  63.0386714  22.7283507  27.1137909  57.3741514
  21.9451028  27.6559589  57.4679739  23.4276252  27.6311889  57.7735756
  26.0380157  12.9232539  60.0175720  26.5348856  12.1702501  59.6976790
  25.2667138  12.9596855  59.4518929  33.8909914  18.6272904  61.6594011
  33.8799790  19.5097620  61.2887944  33.0227294  18.2744455  61.4648548
  25.3992410  27.7752973  66.0196852  26.1120383  28.4100438  65.9472753
  24.9082439  27.8716839  65.2036853  27.1209937  21.6804226  57.5914143
  26.1866216  21.8005688  57.4218848  27.2986606  20.7776693  57.3274153
  30.5082489  17.5221545  58.1264177  30.9742941  18.3549537  58.0524480
  30.9589989  17.0566527  58.8309436  28.5758720  23.8665366  55.1250329
  28.8518564  23.7521961  56.0344203  27.7063219  23.4682851  55.0862502
  25.2112784  28.1151717  58.7683143  25.3935178  27.2973373  59.2310895
  26.0345770  28.3319410  58.3308033  25.5454949  27.0419902  56.0298191
  26.0742716  26.5312357  55.4168354  25.8083169  26.7262433  56.8943725
  18.9010697  28.0935019  58.7895967  18.2321073  28.5781147  58.3060007
  18.7623567  28.3404240  59.7039346  23.0415966  30.1278763  65.3878626
  23.5934274  30.2910384  66.1527711  23.3822159  30.7183200  64.7158651
  14.2698274  16.3553474  55.5691900  14.5651715  15.4464153  55.5158953
  13.3686310  16.3341214  55.2472902  26.1784353  28.0760738  62.3742308
  26.0535493  27.2750478  61.8653253  26.8363444  28.5706932  61.8856278
  28.2419262  25.8769758  64.0021858  27.2949597  25.7575109  63.9300185
  28.5902035  24.9892256  64.0848119  15.9986116  14.0367572  55.6931225
  15.6698822  13.1564951  55.5106331  16.3525487  13.9815240  56.5807614
  25.2465695  25.6722474  60.2026210  25.0990657  24.7439182  60.3833780
  26.0719188  25.6942565  59.7183285  19.1127939  14.3240542  56.0606702
  19.4524012  14.8526463  55.3385311  19.5600060  14.6620948  56.8365269
  28.8499817  26.4951033  61.2891083  29.7746364  26.2893895  61.1515534
  28.6815120  26.2467434  62.1980424  21.0996086  12.8215163  54.2599995
  21.8204449  13.1996416  53.7563712  20.4761390  13.5404040  54.3634973
  25.2427209  13.5260312  55.1958327  25.4590824  14.4084950  54.8947156
  24.7621276  13.1346526  54.4663969  28.6395133  27.0136701  56.6453174
  28.8132010  26.4483123  55.8927027  29.1324024  27.8137596  56.4632664
  21.2459709  12.3562954  57.0897532  21.3675621  11.4279600  57.2888419
  20.9561752  12.3701640  56.1775847  34.4934524  19.7773124  58.2643474
  34.9365670  19.0280449  57.8662597  33.6161034  19.7683260  57.8817206
  29.6270305  26.3303465  53.7450073  30.3221210  26.9510158  53.9637387
  29.9693456  25.4798816  54.0202451  31.5261729  23.7803171  55.2737404
  32.0513053  24.1190443  54.5486724  31.4384081  22.8450186  55.0900538
  23.2102389  29.8475154  59.6332657  22.7707380  29.3551533  60.3265513
  23.9610506  29.3048122  59.3924732  15.6894728  26.0386695  59.6357285
  16.5152748  25.7390467  59.2555928  15.3388780  25.2694317  60.0847073
  20.6576261  25.3913163  61.7054958  20.0356271  24.7283868  61.4057186
  21.3281128  25.4174295  61.0228606  13.8903333  23.9573021  60.5946218
  13.0535242  23.5295196  60.4130220  13.8626979  24.1505465  61.5317010
  20.2189768  23.9417086  55.1813419  20.3677889  24.6252551  54.5280092
  21.0256212  23.9222176  55.6962875  32.8371706  23.6825482  68.1363352
  32.5456515  24.0455463  68.9726813  32.2243838  22.9692490  67.9576684
  34.0367389  21.2478362  60.6565922  34.8714280  21.6868166  60.8203482
  34.1726518  20.7717015  59.8374168  17.9742401  19.9682264  56.1874488
  17.7288443  19.0644594  56.3854698  18.1438316  19.9699414  55.2453966
  17.2438049  15.7010622  53.6860649  16.5507294  15.7754977  53.0300685
  16.9989801  14.9370965  54.2082166  23.7185174  26.4365217  52.6525166
  23.1459141  27.0555404  52.1995638  24.2917968  26.9864578  53.1865088
  26.9382434  26.7202367  53.7833749  27.8713107  26.6547929  53.9866624
  26.8505646  27.5558634  53.3248281  29.5670450  26.0368237  50.7437696
  29.4884082  25.7028101  51.6373454  30.3880117  26.5290005  50.7429169
  32.2648641  18.9029977  63.9514015  32.2324962  17.9645977  64.1373699
  32.8749265  18.9814013  63.2179840  24.1031972  17.7726030  49.9941219
  25.0491077  17.6432238  50.0629637  23.7246217  17.0340691  50.4710647
  32.4143130  15.6941020  63.9972298  31.8982179  14.9099477  63.8102227
  33.2983078  15.3659737  64.1618817  38.0825191  19.9645983  63.0920052
  38.8128580  19.7031272  63.6527755  37.4732137  19.2274705  63.1322120
  36.1640488  18.1053846  63.6894503  35.4373652  17.9709811  63.0810994
  35.7487775  18.4130675  64.4951221  22.2874889  15.6976006  49.9296104
  21.3806345  15.4009119  50.0058818  22.5650870  15.4005824  49.0630390
  23.9036955  10.2412896  56.0840345  23.0937684   9.8959981  56.4595591
  24.5921372   9.9320439  56.6727957  25.8327503   9.3190942  57.7064642
  26.3858542   9.7386396  58.3654665  26.0697590   8.3926691  57.7487598
  21.0573674  12.5562941  50.0708083  21.9192838  12.8817839  50.3303901
  21.2424018  11.7694437  49.5581149  29.2106311  11.4291468  57.2143306
  28.6304980  12.0876272  56.8321359  28.9442243  10.6068812  56.8030724
  14.9877832  20.5703535  60.2254287  14.9648521  20.6691222  59.2736170
  15.2978469  21.4168685  60.5471453  27.9931189  13.5891558  56.2699655
  27.1057044  13.8741209  56.0519849  28.4085178  13.4285321  55.4226931
  31.3445725  13.6138079  59.9853994  32.1206115  14.1034531  60.2578611
  30.6193859  14.0396133  60.4425863  33.7818283  14.3265698  61.0427934
  34.3762774  14.0861434  60.3321243  33.8544867  13.6072829  61.6701471
  16.0015439  28.1699309  61.3571099  15.8669907  27.4099710  60.7909097
  15.5847501  28.8940209  60.8899888  27.1374402  23.3536233  50.3647674
  27.8410252  23.5586235  50.9805330  26.4137051  23.9212995  50.6296758
  27.9672212  19.1046094  56.4849945  27.9107414  19.5614645  55.6457577
  28.5200555  18.3436778  56.3072787  31.7777018  14.8935826  57.3100064
  31.5213952  14.4932461  58.1408272  31.1529886  15.6079620  57.1850203
  36.0889356  17.6331899  59.8171356  35.5288914  17.7025088  60.5902918
  35.4832859  17.4572884  59.0970852  19.1584565  29.0668626  61.5689542
  19.0416949  30.0114059  61.4668232  18.3377011  28.7642188  61.9575341
  29.0461099  23.7918762  52.4146135  29.8806703  23.3599960  52.2323609
  28.8845442  23.6200776  53.3423029  28.7006992  20.2950875  53.7802474
  28.6455795  20.1295147  52.8390918  28.0753047  21.0026908  53.9364664
  22.0103117   9.7958984  53.3587792  21.9981787  10.7400824  53.5156063
  22.9026539   9.6129130  53.0647253  20.1839079  29.7196888  64.7845470
  21.0866326  29.7520498  65.1011965  19.9576449  28.7897339  64.7991806
  21.9392681  28.4727875  61.4455549  20.9888312  28.4729736  61.3319921
  22.2425167  27.7260609  60.9291584  37.6745375  34.3088413  62.5101311
  38.3123785  34.1895160  61.8064651  37.5566217  35.2569257  62.5689263
  34.4835081  34.2615841  62.4462836  34.1453592  34.1456906  61.5583371
  35.3524849  33.8607006  62.4263842  34.9654864  35.4150693  68.4049042
  34.9543505  35.0203491  67.5329545  35.1275503  34.6816765  68.9982813
  27.8886328  37.6102509  61.2743947  28.6807620  37.2693334  60.8590247
  28.1282979  37.7197484  62.1946101  31.6862125  38.1987805  67.3528225
  31.3951991  39.1033435  67.2374892  32.3219109  38.2404332  68.0672295
  32.6118332  35.5764653  63.9429585  33.2081904  35.3520676  63.2286548
  32.6693303  34.8349399  64.5455033  37.2286643  32.0339867  59.5854519
  38.0149732  31.6159290  59.2344936  37.4925347  32.9385959  59.7536168
  42.6295070  31.9715100  60.4887498  43.3620242  31.4014317  60.7225327
  41.8734426  31.5836700  60.9294003  40.1520491  25.6836674  64.9482106
  39.8203815  26.5532085  64.7243321  39.5566104  25.3672958  65.6276137
  36.6452010  37.8849220  64.3478019  36.3452733  38.7874259  64.2393826
  36.3003070  37.6181403  65.1999172  30.0964492  34.3363017  60.3814724
  29.1714988  34.2039231  60.5892415  30.3448905  35.1157236  60.8784666
  40.0449154  30.4031760  62.0275456  39.1366031  30.3347169  61.7334217
  39.9936750  30.8803705  62.8557282  27.4573303  33.9796290  61.2158513
  27.5865684  34.2330769  62.1297924  26.7770754  34.5723998  60.8963168
  31.6272790  44.6493540  57.3148987  31.5496820  45.6001366  57.3937467
  31.0234433  44.3039413  57.9723913  34.1190020  31.8221406  69.9710354
  33.3423354  32.3815326  69.9613218  34.7580583  32.3078189  70.4925224
  41.9110800  28.6048199  63.8053330  41.2685180  28.8980732  63.1593125
  41.4065729  28.4901119  64.6106527  32.3736392  34.6306859  69.5328321
  33.1151076  35.1691903  69.2563144  31.6673377  35.2573148  69.6899873
  37.8491732  36.7736000  68.1300482  38.2575088  36.3318410  67.3855115
  37.1268993  36.1988627  68.3834675  34.2022802  31.7108606  65.5034039
  35.0483997  32.1348020  65.6468688  34.1421439  31.0542231  66.1972602
  38.1720546  37.3337190  61.8852771  37.5429409  37.4982904  61.1828839
  37.7846208  37.7478800  62.6563735  42.0509778  38.2691628  59.2397135
  41.3660816  38.6490530  58.6894168  42.1353627  38.8786955  59.9729083
  37.3522247  29.3712975  67.1615213  37.1083179  30.1255035  66.6249489
  37.6282177  29.7498322  67.9962460  39.3060710  35.9151587  65.8392478
  39.5177605  36.5583347  65.1626860  39.2590458  35.0813904  65.3714409
  36.9086939  28.5269408  62.7429051  36.0471418  28.8250661  63.0345788
  36.9349373  28.7439807  61.8110083  30.6172589  36.6183080  62.0882619
  31.1873946  37.0470348  61.4500104  31.2080701  36.3365665  62.7866805
  31.1097756  31.7846507  70.3343631  30.4796416  32.4662788  70.5679028
  31.0033844  31.6729589  69.3896769  26.4042728  31.4518303  61.2609555
  25.6141782  31.7075832  60.7849666  26.8953975  32.2666641  61.3661595
  40.4206538  38.7923543  64.0114836  41.2423981  38.3903730  63.7297517
  40.4168941  38.6891777  64.9630952  28.3557473  31.8162883  58.2193032
  27.5588637  31.9281577  58.7376527  28.1283066  32.1549535  57.3533922
  34.1863141  38.3407586  66.1675546  34.2507574  38.8027993  67.0033718
  33.4774065  37.7104951  66.2957856  24.6880431  31.7048794  63.6924546
  24.9388470  32.5895804  63.9582122  25.2239980  31.5253395  62.9199638
  48.5112531  35.1362291  60.3599807  47.7576239  34.5669689  60.2043812
  48.6460072  35.1024956  61.3070442  33.3046459  27.5025152  70.2889138
  34.0456173  28.1032305  70.2093601  33.5364382  26.7602790  69.7307181
  28.4487797  32.6881520  68.5667368  28.3341313  31.7866777  68.8674467
  27.5932315  32.9345216  68.2152185  35.5279635  40.6299260  70.1654869
  35.0843489  39.8435638  69.8475773  36.1896849  40.8178410  69.4998759
  30.2866756  42.1595061  64.6915547  30.8374181  42.0312125  63.9192541
  29.4478232  42.4589951  64.3410440  37.6260873  40.9102060  68.1936270
  37.6079349  41.7310941  67.7016539  38.5480793  40.7856135  68.4186411
  34.0833927  38.4246189  69.0359778  34.6162264  37.6634478  68.8059086
  33.5548008  38.1319841  69.7783933  37.2503622  23.5306255  64.5653420
  36.9067892  24.4207897  64.4892531  37.6182585  23.3407913  63.7023005
  36.3300163  25.9010910  62.5302653  35.8264958  25.8641046  61.7170459
  36.6230770  26.8103653  62.5899310  32.5743049  25.9849640  61.5368835
  33.4396045  25.7892449  61.1774725  32.6420558  25.7559992  62.4638192
  40.4279486  35.7481202  61.6645637  39.7703161  36.4380464  61.7525765
  41.2319885  36.1377634  62.0079623  30.1805368  28.2151848  58.9085202
  30.7549120  27.9927030  58.1758395  30.7676350  28.2840543  59.6613803
  39.2384945  34.1025575  59.7149578  39.7516827  34.7355567  60.2171288
  39.8886169  33.5026770  59.3492938  32.4828035  25.0893097  57.6360271
  31.8292448  24.7742114  57.0116886  32.4408510  24.4668837  58.3620094
  36.5007319  44.0809899  52.4710250  35.8269018  44.3841596  53.0795207
  36.8873141  44.8838980  52.1215707  35.7165776  31.5775031  61.9607919
  34.7988337  31.7989978  61.8029607  36.1325919  31.6521341  61.1019626
  40.0046741  39.0831576  57.8428721  39.5509068  38.2422486  57.8993912
  39.3740708  39.7192975  58.1803501  38.4479680  40.9208073  58.7778539
  38.7402655  41.4813130  58.0590905  38.9578301  41.2136634  59.5331698
  39.0491288  22.7899814  59.6671158  39.3550165  21.9297178  59.3797073
  39.7743893  23.3817435  59.4670152  25.3415644  33.1930501  58.0552756
  25.1440044  32.5999862  57.3303822  24.7862308  32.8882711  58.7728694
  33.3212368  33.0853608  60.1747349  33.3760978  32.1327444  60.0989825
  32.5103570  33.2413047  60.6588647  33.4113306  41.6988424  59.8671992
  33.3689484  41.9249271  58.9380524  34.3276004  41.4651799  60.0157794
  36.8578939  32.1672492  66.7652622  37.2128327  32.3943965  67.6247087
  37.5051071  32.4990869  66.1429877  30.7518802  29.2749023  63.5498963
  31.3918182  29.1337782  62.8521926  29.9196333  28.9883536  63.1737565
  42.6146056  37.3567455  62.4813222  43.0482563  37.2642744  63.3296276
  43.3277637  37.3324955  61.8433238  36.3473951  40.9569549  64.0146323
  36.4010973  41.5260485  64.7824039  35.4788732  41.1271434  63.6500360
  27.8361870  32.7194535  55.7393708  26.9059458  32.6578990  55.9563670
  27.9319342  32.1970488  54.9430349  27.7547419  29.2449348  58.3271949
  28.0154236  30.1594681  58.2181110  28.5764591  28.7773790  58.4768562
  29.2272344  30.6587105  65.4970774  29.8995398  30.4504467  64.8483423
  28.4002131  30.4609191  65.0576006  43.4761605  37.3991155  65.0146108
  43.6697496  38.3036966  65.2605382  43.3762224  36.9398574  65.8484693
  35.1297916  27.2849046  67.5136435  34.4825831  27.9838996  67.4200911
  35.8998932  27.7185190  67.8812683  38.5376714  37.5497898  70.5886988
  38.3862221  37.3208450  69.6717072  38.5281394  38.5068499  70.6018333
  35.3062051  35.1229811  65.5733255  36.2354111  35.2740970  65.4002222
  34.8853081  35.2113832  64.7181901  34.1050382  39.1480475  63.3431792
  33.9661468  38.7799260  64.2157730  33.3164979  39.6628115  63.1715750
  34.6998534  44.2489572  54.6857329  34.8750290  43.7777615  55.5002951
  34.0131322  44.8755338  54.9138589  35.6555597  38.5262078  60.7320630
  35.3205430  38.4862848  61.6278280  35.1559543  37.8606794  60.2591040
  29.6299841  33.9329708  66.2573211  29.4919639  33.2009947  66.8584750
  30.5404765  33.8438608  65.9757399  38.5914789  35.8718112  51.0057690
  37.9743960  35.1464940  50.9090742  38.1231278  36.6327473  50.6624764
  32.2582142  33.6449667  65.7456891  32.9681761  33.0042859  65.7043509
  32.2151450  33.8962562  66.6683072  40.2468921  40.5817021  68.6663470
  40.1881467  39.8976241  67.9994053  40.6488439  41.3236011  68.2144096
  30.9711076  30.6314885  67.5652530  30.4348433  30.1805624  68.2174127
  30.3827785  30.7660794  66.8222995  29.2659620  47.3978934  61.4597189
  29.5056218  48.0297459  62.1376207  28.4228816  47.0466974  61.7462548
  30.3813335  30.0903537  50.1278994  29.5042801  29.9692337  49.7641241
  30.8571088  29.2989615  49.8757883  40.2486328  38.5456605  66.8977450
  39.3613107  38.2082526  67.0203849  40.8184879  37.8139636  67.1346215
  21.9015475  34.8780696  60.2220501  22.5886515  34.5642426  59.6341516
  21.7463604  35.7822061  59.9487752  26.7050197  29.7670893  64.6505525
  26.6208386  29.1596562  63.9155935  25.8832904  30.2579911  64.6515021
  33.7787481  43.2058057  63.8638693  33.7057653  44.0113028  64.3757997
  33.3364875  43.4050023  63.0386714  33.5677261  42.4429827  57.3741514
  32.7844783  42.9851507  57.4679739  34.2670006  42.9603807  57.7735756
  36.8773911  28.2524456  60.0175720  37.3742611  27.4994419  59.6976790
  36.1060893  28.2888773  59.4518929  44.7303669  33.9564822  61.6594011
  44.7193545  34.8389537  61.2887944  43.8621048  33.6036373  61.4648548
  36.2386165  43.1044891  66.0196852  36.9514137  43.7392356  65.9472753
  35.7476194  43.2008757  65.2036853  33.4608880  30.3941839  59.7447404
  33.0906667  29.8412880  60.4328310  33.9567972  29.7899973  59.1922404
  31.2898078  40.8539334  66.8402422  31.9907538  41.4875817  66.9931817
  30.8193193  41.1954066  66.0798062  39.4152474  39.1957284  55.1250329
  39.6912318  39.0813879  56.0344203  38.5456973  38.7974769  55.0862502
  39.3192906  25.2194050  62.1655079  38.4055986  25.4498277  62.3337286
  39.7486007  25.3032494  63.0169111  39.0899364  33.4083942  64.6654973
  38.4370815  33.6559849  64.0107425  39.4679744  32.5948080  64.3317450
  36.0506538  43.4443635  58.7683143  36.2328933  42.6265291  59.2310895
  36.8739524  43.6611327  58.3308033  36.3848704  42.3711820  56.0298191
  36.9136470  41.8604275  55.4168354  36.6476923  42.0554350  56.8943725
  35.1386937  34.1503753  71.1521010  34.4627575  34.0497882  71.8223385
  35.9614571  33.9942967  71.6157007  26.8865797  40.3875689  63.7733525
  27.4719233  39.6419377  63.9061429  26.6890635  40.6979646  64.6570189
  29.7404452  43.4226937  58.7895967  29.0714827  43.9073064  58.3060007
  29.6017321  43.6696157  59.7039346  21.4783451  32.9581290  62.4937968
  21.5167551  32.4244880  63.2875086  20.9723744  32.4316495  61.8748945
  33.8809720  45.4570680  65.3878626  34.4328028  45.6202302  66.1527711
  34.2215914  46.0475118  64.7158651  28.8574214  27.8045830  65.9900510
  28.9215540  28.6660661  65.5777908  28.7941334  27.1919832  65.2572869
  28.3326486  29.8768963  69.6373545  28.9598525  29.4946040  70.2511069
  27.4754405  29.6583165  70.0029237  25.1092029  31.6845392  55.5691900
  25.4045470  30.7756070  55.5158953  24.2080065  31.6633131  55.2472902
  37.0178108  43.4052656  62.3742308  36.8929247  42.6042396  61.8653253
  37.6757199  43.8998849  61.8856278  28.6386276  29.7601388  61.5519448
  27.9172862  30.3737356  61.4126921  29.4279532  30.2959153  61.4736094
  39.0813016  41.2061676  64.0021858  38.1343352  41.0867027  63.9300185
  39.4295789  40.3184174  64.0848119  31.4412589  27.0955815  67.8260100
  31.9646991  27.3418111  68.5886409  31.2224923  27.9275850  67.4063237
  26.8379870  29.3659489  55.6931225  26.5092577  28.4856868  55.5106331
  27.1919241  29.3107158  56.5807614  36.0859449  41.0014392  60.2026210
  35.9384412  40.0731100  60.3833780  36.9112943  41.0234483  59.7183285
  29.9521694  29.6532459  56.0606702  30.2917766  30.1818380  55.3385311
  30.3993814  29.9912865  56.8365269  39.6893571  41.8242951  61.2891083
  40.6140119  41.6185812  61.1515534  39.5208875  41.5759352  62.1980424
  32.6465134  28.0369510  65.5109770  32.3061955  27.2377323  65.9130450
  31.9404141  28.3371221  64.9386604  33.2981606  25.1218822  63.9637093
  34.1207676  24.6479301  63.8415984  33.5419670  25.9009306  64.4635780
  30.8220185  31.8137943  61.7729072  30.6764766  32.1278246  62.6653354
  30.3445389  32.4322843  61.2199971  32.6816568  28.8040491  61.8209962
  32.6678137  27.9081584  61.4842260  33.3988996  28.8111155  62.4548248
  34.5342699  29.2377831  63.8663089  34.2760476  30.1594902  63.8647420
  34.0027739  28.8408266  64.5563553  39.4788887  42.3428618  56.6453174
  39.6525765  41.7775041  55.8927027  39.9717779  43.1429513  56.4632664
  25.2965847  34.3543287  64.7116733  24.7519315  35.1303095  64.8437008
  26.1745197  34.7014092  64.5535855  32.0853464  27.6854871  57.0897532
  32.2069375  26.7571517  57.2888419  31.7955506  27.6993557  56.1775847
  34.9544654  25.3709782  60.2264252  34.9766351  25.4349115  59.2716231
  35.3712713  24.5314290  60.4204758  45.3328279  35.1065041  58.2643474
  45.7759425  34.3572366  57.8662597  44.4554789  35.0975178  57.8817206
  40.4664060  41.6595383  53.7450073  41.1614964  42.2802075  53.9637387
  40.8087210  40.8090734  54.0202451  26.0831869  33.4813184  67.6046890
  25.3413605  33.6295819  68.1911521  25.7624613  33.7421449  66.7413640
  42.3655483  39.1095088  55.2737404  42.8906807  39.4482361  54.5486724
  42.2777836  38.1742104  55.0900538  34.0275532  43.0229162  67.4027280
  34.3362658  42.7778309  68.2749980  34.8251014  43.2275800  66.9146150
  34.0496144  45.1767072  59.6332657  33.6101134  44.6843450  60.3265513
  34.8004261  44.6340039  59.3924732  26.5288483  41.3678612  59.6357285
  27.3546503  41.0682384  59.2555928  26.1782535  40.5986235  60.0847073
  31.4970016  40.7205081  61.7054958  30.8750025  40.0575786  61.4057186
  32.1674883  40.7466213  61.0228606  24.7297088  39.2864939  60.5946218
  23.8928996  38.8587113  60.4130220  24.7020733  39.4797382  61.5317010
  31.5694543  29.1986869  71.2987464  31.6182699  30.0748991  70.9165234
  32.1117058  28.6564262  70.7259108  42.1747264  36.5920458  67.8921330
  42.2245269  36.4270466  68.8336853  42.0661187  35.7247717  67.5019211
  39.4651027  32.5751386  69.2080637  40.3660889  32.4357851  68.9164635
  39.5399001  32.7405841  70.1478814  33.7993832  29.9518241  68.0533823
  32.9297141  30.2451807  67.7816412  34.0353312  30.5358686  68.7741087
  43.6765461  39.0117400  68.1363352  43.3850269  39.3747380  68.9726813
  43.0637592  38.2984408  67.9576684  44.8761143  36.5770280  60.6565922
  45.7108035  37.0160084  60.8203482  45.0120272  36.1008933  59.8374168
  41.9252649  34.1350014  66.6043410  42.4006771  34.3277661  65.7962261
  41.0018215  34.1909200  66.3586793  36.5032866  26.1697858  65.5699243
  37.0214810  26.9058885  65.2445732  36.1487998  26.4761851  66.4046003
  28.0831803  31.0302539  53.6860649  27.3901048  31.1046894  53.0300685
  27.8383555  30.2662883  54.2082166  36.7545460  22.5898141  61.0900140
  37.0347214  21.9221330  61.7160567  37.5396067  22.7827236  60.5774804
  34.5578928  41.7657134  52.6525166  33.9852895  42.3847322  52.1995638
  35.1311722  42.3156496  53.1865088  40.6254318  31.0115775  64.8371715
  41.5771741  31.1113872  64.8583939  40.4557769  30.2194043  65.3469800
  38.6468698  28.0971358  65.0231116  38.0518630  28.3776370  64.3277605
  38.3618394  28.5865259  65.7947857  37.7776188  42.0494285  53.7833749
  38.7106861  41.9839846  53.9866624  37.6899401  42.8850551  53.3248281
  40.4064205  41.3660155  50.7437696  40.3277836  41.0320019  51.6373454
  41.2273872  41.8581923  50.7429169  43.1042396  34.2321894  63.9514015
  43.0718716  33.2937895  64.1373699  43.7143020  34.3105931  63.2179840
  43.2536884  31.0232938  63.9972298  42.7375933  30.2391394  63.8102227
  44.1376833  30.6951654  64.1618817  40.9147611  24.7673953  59.9568111
  40.7172433  24.4589041  60.8411443  41.5247317  25.4935592  60.0866041
  48.9218946  35.2937901  63.0920052  49.6522334  35.0323189  63.6527755
  48.3125891  34.5566623  63.1322120  47.0034243  33.4345764  63.6894503
  46.2767407  33.3001729  63.0810994  46.5881530  33.7422592  64.4951221
  34.8264419  37.1535693  71.4541876  35.7467429  37.3314292  71.6481922
  34.7914002  36.2091739  71.3021575  24.0446584  32.3474287  60.3795150
  23.7249369  31.4939595  60.0869524  23.4980013  32.5622865  61.1353118
  27.8226492  35.0636728  64.0964657  28.0412502  35.9953836  64.1152691
  28.2352266  34.7044702  64.8819461  36.6721258  24.6482860  57.7064642
  37.2252297  25.0678314  58.3654665  36.9091344  23.7218608  57.7487598
  31.8967429  27.8854859  50.0708083  32.7586593  28.2109757  50.3303901
  32.0817773  27.0986355  49.5581149  23.9134844  35.9677198  62.3488272
  23.2198316  35.5531151  61.8358226  24.6607835  36.0097735  61.7521691
  38.5003631  26.1588443  59.4164627  39.0003410  26.2704977  58.6078945
  39.1439239  25.8549496  60.0565435  32.5585627  34.0667073  72.3032468
  32.0752709  34.8667433  72.5096357  32.6446566  34.0775017  71.3499912
  25.8271587  35.8995452  60.2254287  25.8042275  35.9983140  59.2736170
  26.1372223  36.7460603  60.5471453  28.4858965  37.9571607  64.3400901
  29.4402218  37.9255550  64.2730833  28.2871488  37.4962231  65.1551127
  29.0758347  36.5272723  66.9071699  29.8951236  37.0216802  66.9306536
  29.3495155  35.6104691  66.8789267  42.1839479  28.9429997  59.9853994
  42.9599869  29.4326449  60.2578611  41.4587613  29.3688051  60.4425863
  44.6212038  29.6557616  61.0427934  45.2156529  29.4153352  60.3321243
  44.6938622  28.9364746  61.6701471  26.8409194  43.4991227  61.3571099
  26.7063661  42.7391628  60.7909097  26.4241256  44.2232127  60.8899888
  46.9283111  32.9623817  59.8171356  46.3682669  33.0317006  60.5902918
  46.3226614  32.7864801  59.0970852  29.9978319  44.3960544  61.5689542
  29.8810704  45.3405976  61.4668232  29.1770766  44.0934105  61.9575341
  39.8854854  39.1210680  52.4146135  40.7200458  38.6891878  52.2323609
  39.7239197  38.9492693  53.3423029  39.5400746  35.6242793  53.7802474
  39.4849550  35.4587064  52.8390918  38.9146801  36.3318826  53.9364664
  24.3293261  30.8610857  67.6063896  24.9752125  30.3509811  68.0951121
  24.1210412  31.5979539  68.1807321  36.8546653  37.9291705  73.1056037
  37.7237813  38.1032357  72.7442672  36.3753405  38.7486122  72.9831766
  32.8496872  25.1250902  53.3587792  32.8375541  26.0692742  53.5156063
  33.7420293  24.9421047  53.0647253  31.0232834  45.0488806  64.7845470
  31.9260080  45.0812416  65.1011965  30.7970204  44.1189257  64.7991806
  32.7786436  43.8019792  61.4455549  31.8282067  43.8021654  61.3319921
  33.0818922  43.0552527  60.9291584  36.6648991  21.7193678  57.6133729
  35.8981387  21.1652165  57.7590411  37.0759696  21.7915547  58.4747881
  45.3228835  49.5907759  62.4462836  44.9847347  49.4748823  61.5583371
  46.1918604  49.1898924  62.4263842  41.1815651  51.4443235  58.4359727
  40.6180516  51.3533172  57.6676015  41.0668046  50.6243140  58.9162219
  38.7280083  52.9394427  61.2743947  39.5201375  52.5985251  60.8590247
  38.9676733  53.0489402  62.1946101  46.7615210  55.1114203  53.7474192
  46.1103190  55.6968283  53.3608206  47.5559573  55.6420398  53.8069229
  40.6870837  52.2003340  54.1461326  41.4601713  51.6532327  54.0074202
  41.0396236  53.0647589  54.3575788  43.0237115  48.3596006  51.7779776
  43.2762635  47.8377527  51.0163239  42.0861674  48.1962152  51.8806460
  48.0680398  47.3631784  59.5854519  48.8543487  46.9451208  59.2344936
  48.3319102  48.2677877  59.7536168  48.2390475  52.8004635  54.2843176
  47.6036308  52.8739261  54.9964081  47.9087881  53.3898234  53.6062255
  53.4688825  47.3007018  60.4887498  54.2013997  46.7306234  60.7225327
  52.7128180  46.9128618  60.9294003  42.7433403  50.2624112  53.9804151
  42.6269662  49.5869015  54.6485235  42.8535663  49.7756486  53.1636304
  45.0864944  49.7234259  57.6850840  44.7223152  49.1964880  58.3963762
  45.9432060  49.3332728  57.5117326  50.9914245  41.0128592  64.9482106
  50.6597570  41.8824003  64.7243321  50.3959858  40.6964876  65.6276137
  44.7270431  44.7524159  52.6812189  44.8944834  45.6204395  53.0482660
  44.5367600  44.9151441  51.7573478  40.9358246  49.6654935  60.3814724
  40.0108743  49.5331149  60.5892415  41.1842659  50.4449154  60.8784666
  50.8842908  45.7323678  62.0275456  49.9759786  45.6639086  61.7334217
  50.8330504  46.2095623  62.8557282  44.7059652  47.2081816  53.6658856
  44.5859277  47.6538867  54.5044336  44.0112241  47.5567134  53.1072394
  38.2967057  49.3088208  61.2158513  38.4259438  49.5622687  62.1297924
  37.6164508  49.9015916  60.8963168  42.4666544  59.9785458  57.3148987
  42.3890574  60.9293283  57.3937467  41.8628188  59.6331331  57.9723913
  50.4044718  47.6803290  54.4939190  51.3162575  47.9130676  54.3186887
  49.8954365  48.2640334  53.9314268  47.7480693  43.8561326  62.7429051
  46.8865172  44.1542579  63.0345788  47.7743128  44.0731724  61.8110083
  44.5642263  52.4003516  59.1502856  45.0280608  52.6791219  58.3607479
  44.2999061  51.4986961  58.9675947  41.4566344  51.9474998  62.0882619
  42.0267701  52.3762266  61.4500104  42.0474456  51.6657582  62.7866805
  43.5011149  48.5226668  55.9592421  44.2035192  48.9747712  56.4266348
  43.1691777  47.8810487  56.5872315  37.2436483  46.7810221  61.2609555
  36.4535537  47.0367750  60.7849666  37.7347730  47.5958559  61.3661595
  39.1951228  47.1454800  58.2193032  38.3982391  47.2573495  58.7376527
  38.9676820  47.4841453  57.3533922  35.5274186  47.0340712  63.6924546
  35.7782224  47.9187721  63.9582122  36.0633734  46.8545313  62.9199638
  44.7404913  55.3367611  56.0354527  44.6050588  56.1819147  56.4639374
  45.2814726  55.5386889  55.2720460  38.1934311  52.8543049  56.6082452
  38.7058831  53.6486299  56.7588016  38.8457023  52.1569340  56.5416053
  40.0029195  55.9708805  58.6905205  40.1795824  56.8926770  58.5026189
  40.7986029  55.6567225  59.1199585  48.0897377  38.8598173  64.5653420
  47.7461646  39.7499815  64.4892531  48.4576339  38.6699831  63.7023005
  36.1583227  51.1831703  57.3842022  36.9958449  51.5928712  57.1675730
  36.3361495  50.2431146  57.3542216  48.0547660  48.8506784  53.0725855
  47.5394283  49.6211389  53.3114243  47.7824968  48.1771920  53.6958917
  45.6394771  43.6956485  58.1311094  44.7836367  43.3063335  57.9516732
  46.0521722  43.7748446  57.2710879  47.1693917  41.2302828  62.5302653
  46.6658713  41.1932963  61.7170459  47.4624524  42.1395571  62.5899310
  43.4136803  41.3141558  61.5368835  44.2789800  41.1184367  61.1774725
  43.4814312  41.0851910  62.4638192  53.0281934  51.6039139  55.0079029
  52.2511376  51.2650298  54.5634191  53.7073415  51.6091762  54.3333994
  47.8433963  46.7233876  54.8985636  47.5384098  47.0380025  55.7495780
  48.7964405  46.8015296  54.9412969  46.2880395  52.8824099  56.5478590
  45.7601756  52.1476859  56.2351828  45.7867897  53.6598776  56.3018559
  41.0199122  43.5443766  58.9085202  41.5942874  43.3218947  58.1758395
  41.6070105  43.6132460  59.6613803  50.0778699  49.4317493  59.7149578
  50.5910581  50.0647484  60.2171288  50.7279923  48.8318688  59.3492938
  41.3468709  45.5748227  52.9281087  40.5106022  45.9122913  53.2490362
  41.2073479  45.4397207  51.9908224  43.3221790  40.4185015  57.6360271
  42.6686202  40.1034032  57.0116886  43.2802264  39.7960755  58.3620094
  44.4332995  50.7004310  49.5513563  43.5260056  50.4693563  49.7504712
  44.9304027  49.9041929  49.7387545  47.3401074  59.4101817  52.4710250
  46.6662772  59.7133514  53.0795207  47.7266896  60.2130897  52.1215707
  46.5559530  46.9066948  61.9607919  45.6382092  47.1281895  61.8029607
  46.9719674  46.9813259  61.1019626  47.3394578  48.3058364  57.0910599
  48.0866397  48.8179761  56.7817721  47.6086168  47.9842417  57.9514993
  45.6121228  50.8016905  54.0737553  44.7032447  50.5175937  54.1710023
  45.6416312  51.2215983  53.2140860  50.8440496  54.4123494  57.8428721
  50.3902823  53.5714404  57.8993912  50.2134462  55.0484892  58.1803501
  49.7873415  45.3415480  59.0729388  49.0496172  44.8292866  59.4039631
  50.0400189  44.9015862  58.2612665  49.8885042  38.1191732  59.6671158
  50.1943919  37.2589096  59.3797073  50.6137647  38.7109352  59.4670152
  36.1809399  48.5222419  58.0552756  35.9833798  47.9291779  57.3303822
  35.6256063  48.2174629  58.7728694  44.1606122  48.4145525  60.1747349
  44.2154732  47.4619362  60.0989825  43.3497324  48.5704964  60.6588647
  45.3097316  52.3425648  51.4125632  44.8716746  51.6261507  50.9531269
  46.0507757  52.5701763  50.8510723  42.0998482  47.0322585  57.9337728
  41.2866348  47.3316756  58.3402920  42.5957476  46.6378274  58.6512210
  53.4270431  50.6182845  57.4701951  53.2888329  50.8084441  56.5423140
  53.0706650  51.3802228  57.9270002  41.5912557  44.6040940  63.5498963
  42.2311936  44.4629700  62.8521926  40.7590087  44.3175454  63.1737565
  42.3672861  53.9043371  59.6633955  43.1613459  53.4093691  59.4616530
  41.6564553  53.3761234  59.3001661  38.6755624  48.0486453  55.7393708
  37.7453212  47.9870908  55.9563670  38.7713096  47.5262405  54.9430349
  38.5941173  44.5741265  58.3271949  38.8547991  45.4886599  58.2181110
  39.4158346  44.1065708  58.4768562  40.0666099  45.9879023  65.4970774
  40.7389152  45.7796385  64.8483423  39.2395885  45.7901109  65.0576006
  45.5392289  59.5781489  54.6857329  45.7144044  59.1069533  55.5002951
  44.8525077  60.2047256  54.9138589  49.4308544  51.2010030  51.0057690
  48.8137714  50.4756858  50.9090742  48.9625032  51.9619390  50.6624764
  41.2207090  45.4195454  50.1278994  40.3436556  45.2984255  49.7641241
  41.6964843  44.6281533  49.8757883  32.7409230  50.2072614  60.2220501
  33.4280269  49.8934344  59.6341516  32.5857358  51.1113979  59.9487752
  37.5443952  45.0962811  64.6505525  37.4602141  44.4888480  63.9155935
  36.7226658  45.5871829  64.6515021  44.4071016  57.7721745  57.3741514
  43.6238537  58.3143425  57.4679739  45.1063761  58.2895724  57.7735756
  47.7167666  43.5816374  60.0175720  48.2136365  42.8286336  59.6976790
  46.9454647  43.6180691  59.4518929  48.7997446  52.3388061  57.5914143
  47.8653725  52.4589524  57.4218848  48.9774115  51.4360528  57.3274153
  44.3002634  45.7233757  59.7447404  43.9300422  45.1704797  60.4328310
  44.7961727  45.1191891  59.1922404  52.1869998  48.1805381  58.1264177
  52.6530450  49.0133372  58.0524480  52.6377498  47.7150362  58.8309436
  50.2546229  54.5249202  55.1250329  50.5306073  54.4105796  56.0344203
  49.3850728  54.1266687  55.0862502  50.1586660  40.5485968  62.1655079
  49.2449740  40.7790194  62.3337286  50.5879762  40.6324412  63.0169111
  47.2242458  57.7003738  56.0298191  47.7530225  57.1896192  55.4168354
  47.4870678  57.3846268  56.8943725  40.5798206  58.7518854  58.7895967
  39.9108582  59.2364982  58.3060007  40.4411076  58.9988075  59.7039346
  32.3177206  48.2873207  62.4937968  32.3561305  47.7536798  63.2875086
  31.8117499  47.7608413  61.8748945  39.6967968  43.1337748  65.9900510
  39.7609295  43.9952579  65.5777908  39.6335088  42.5211749  65.2572869
  35.9485783  47.0137309  55.5691900  36.2439224  46.1047988  55.5158953
  35.0473819  46.9925049  55.2472902  39.4780030  45.0893306  61.5519448
  38.7566616  45.7029274  61.4126921  40.2673286  45.6251071  61.4736094
  37.6773625  44.6951407  55.6931225  37.3486331  43.8148786  55.5106331
  38.0312996  44.6399076  56.5807614  40.7915448  44.9824377  56.0606702
  41.1311521  45.5110298  55.3385311  41.2387569  45.3204783  56.8365269
  43.4858889  43.3661428  65.5109770  43.1455709  42.5669241  65.9130450
  42.7797895  43.6663138  64.9386604  44.1375361  40.4510740  63.9637093
  44.9601430  39.9771218  63.8415984  44.3813424  41.2301224  64.4635780
  42.7783595  43.4798999  54.2599995  43.4991958  43.8580251  53.7563712
  42.1548899  44.1987875  54.3634973  46.9214718  44.1844147  55.1958327
  47.1378333  45.0668785  54.8947156  46.4408785  43.7930361  54.4663969
  41.6613940  47.1429861  61.7729072  41.5158520  47.4570164  62.6653354
  41.1839143  47.7614761  61.2199971  43.5210322  44.1332409  61.8209962
  43.5071891  43.2373502  61.4842260  44.2382751  44.1403072  62.4548248
  45.3736453  44.5669749  63.8663089  45.1154231  45.4886820  63.8647420
  44.8421493  44.1700183  64.5563553  36.1359602  49.6835205  64.7116733
  35.5913070  50.4595013  64.8437008  37.0138952  50.0306010  64.5535855
  42.9247218  43.0146789  57.0897532  43.0463130  42.0863435  57.2888419
  42.6349261  43.0285475  56.1775847  45.7938409  40.7001699  60.2264252
  45.8160106  40.7641033  59.2716231  46.2106468  39.8606208  60.4204758
  56.1722033  50.4356959  58.2643474  56.6153179  49.6864284  57.8662597
  55.2948543  50.4267095  57.8817206  51.3057814  56.9887300  53.7450073
  52.0008719  57.6093993  53.9637387  51.6480964  56.1382652  54.0202451
  53.2049237  54.4387006  55.2737404  53.7300562  54.7774279  54.5486724
  53.1171590  53.5034021  55.0900538  37.3682237  56.6970530  59.6357285
  38.1940257  56.3974302  59.2555928  37.0176289  55.9278153  60.0847073
  35.5690842  54.6156857  60.5946218  34.7322751  54.1879031  60.4130220
  35.5414488  54.8089300  61.5317010  41.8977277  54.6000922  55.1813419
  42.0465398  55.2836386  54.5280092  42.7043721  54.5806012  55.6962875
  39.6529910  50.6266099  56.1874488  39.4075952  49.7228429  56.3854698
  39.8225825  50.6283250  55.2453966  47.3426620  41.4989776  65.5699243
  47.8608564  42.2350803  65.2445732  46.9881753  41.8053769  66.4046003
  38.9225558  46.3594457  53.6860649  38.2294803  46.4338812  53.0300685
  38.6777310  45.5954801  54.2082166  47.5939214  37.9190058  61.0900140
  47.8740968  37.2513247  61.7160567  48.3789821  38.1119154  60.5774804
  45.3972683  57.0949052  52.6525166  44.8246650  57.7139239  52.1995638
  45.9705476  57.6448414  53.1865088  48.6169943  57.3786202  53.7833749
  49.5500616  57.3131764  53.9866624  48.5293155  58.2142469  53.3248281
  51.2457959  56.6952073  50.7437696  51.1671591  56.3611936  51.6373454
  52.0667626  57.1873840  50.7429169  45.7819481  48.4309865  49.9941219
  46.7278586  48.3016073  50.0629637  45.4033726  47.6924527  50.4710647
  51.7541366  40.0965871  59.9568111  51.5566187  39.7880959  60.8411443
  52.3641071  40.8227510  60.0866041  43.9662398  46.3559841  49.9296104
  43.0593854  46.0592954  50.0058818  44.2438379  46.0589659  49.0630390
  34.8840339  47.6766205  60.3795150  34.5643123  46.8231513  60.0869524
  34.3373767  47.8914783  61.1353118  38.6620246  50.3928646  64.0964657
  38.8806256  51.3245753  64.1152691  39.0746020  50.0336620  64.8819461
  45.5824464  40.8996731  56.0840345  44.7725193  40.5543816  56.4595591
  46.2708881  40.5904275  56.6727957  47.5115012  39.9774778  57.7064642
  48.0646051  40.3970231  58.3654665  47.7485099  39.0510526  57.7487598
  42.7361183  43.2146776  50.0708083  43.5980347  43.5401675  50.3303901
  42.9211527  42.4278272  49.5581149  34.7528599  51.2969116  62.3488272
  34.0592070  50.8823069  61.8358226  35.5001590  51.3389653  61.7521691
  50.8893820  42.0875303  57.2143306  50.3092489  42.7460107  56.8321359
  50.6229752  41.2652648  56.8030724  49.3397386  41.4880361  59.4164627
  49.8397164  41.5996895  58.6078945  49.9832994  41.1841413  60.0565435
  36.6665341  51.2287370  60.2254287  36.6436029  51.3275057  59.2736170
  36.9765978  52.0752521  60.5471453  49.6718698  44.2475393  56.2699655
  48.7844553  44.5325044  56.0519849  50.0872687  44.0869157  55.4226931
  53.0233234  44.2721914  59.9853994  53.7993624  44.7618367  60.2578611
  52.2981368  44.6979968  60.4425863  55.4605792  44.9849534  61.0427934
  56.0550283  44.7445269  60.3321243  55.5332376  44.2656664  61.6701471
  48.8161911  54.0120068  50.3647674  49.5197761  54.2170070  50.9805330
  48.0924560  54.5796830  50.6296758  49.6459721  49.7629929  56.4849945
  49.5894923  50.2198481  55.6457577  50.1988064  49.0020614  56.3072787
  53.4564527  45.5519661  57.3100064  53.2001461  45.1516297  58.1408272
  52.8317395  46.2663455  57.1850203  50.7248608  54.4502597  52.4146135
  51.5594212  54.0183796  52.2323609  50.5632951  54.2784611  53.3423029
  50.3794501  50.9534710  53.7802474  50.3243304  50.7878982  52.8390918
  49.7540556  51.6610743  53.9364664  35.1687016  46.1902775  67.6063896
  35.8145879  45.6801729  68.0951121  34.9604167  46.9271457  68.1807321
  43.6890626  40.4542820  53.3587792  43.6769296  41.3984659  53.5156063
  44.5814048  40.2712965  53.0647253  47.5042746  37.0485596  57.6133729
  46.7375141  36.4944083  57.7590411  47.9153451  37.1207465  58.4747881
  52.1862464  60.9040144  52.9281087  51.3499776  61.2414831  53.2490362
  52.0467233  60.7689124  51.9908224  55.2726749  66.0296227  49.5513563
  54.3653811  65.7985481  49.7504712  55.7697781  65.2333847  49.7387545
  52.0600844  60.7487372  50.1278994  51.1830310  60.6276173  49.7641241
  52.5358597  59.9573450  49.8757883  53.6177350  58.8090916  54.2599995
  54.3385712  59.1872169  53.7563712  52.9942654  59.5279793  54.3634973
  49.7619312  61.6886375  53.6860649  49.0688557  61.7630730  53.0300685
  49.5171064  60.9246718  54.2082166  56.6213236  63.7601783  49.9941219
  57.5672341  63.6307991  50.0629637  56.2427481  63.0216444  50.4710647
  54.8056153  61.6851759  49.9296104  53.8987608  61.3884872  50.0058818
  55.0832134  61.3881577  49.0630390  53.5754938  58.5438694  50.0708083
  54.4374102  58.8693592  50.3303901  53.7605282  57.7570190  49.5581149
  54.5284381  55.7834737  53.3587792  54.5163050  56.7276577  53.5156063
  55.4207802  55.6004883  53.0647253  26.8351621  -4.0141382  49.2346618
  27.4730031  -4.1334635  48.5309958  26.7172464  -3.0660538  49.2934570
  23.6441328  -4.0613954  49.1708143  23.3059839  -4.1772889  48.2828677
  24.5131096  -4.4622789  49.1509149  19.5028143  -2.2078478  45.1605034
  18.9393008  -2.2988541  44.3921321  19.3880538  -3.0278573  45.6407526
  17.0492575  -0.7127286  47.9989254  17.8413867  -1.0536461  47.5835553
  17.2889225  -0.6032311  48.9191407  25.0827702   1.4592490  40.4719498
  24.4315682   2.0446570  40.0853512  25.8772065   1.9898685  40.5314536
  19.0083329  -1.4518373  40.8706633  19.7814205  -1.9989386  40.7319509
  19.3608728  -0.5874123  41.0821094  26.5602967  -0.8517078  41.0088483
  25.9248800  -0.7782451  41.7209387  26.2300374  -0.2623479  40.3307562
  21.0645896  -3.3897601  40.7049458  20.9482154  -4.0652697  41.3730542
  21.1748156  -3.8765227  39.8881611  23.4077437  -3.9287454  44.4096147
  23.0435644  -4.4556833  45.1209068  24.2644553  -4.3188985  44.2362632
  25.8058257  -0.4380575  51.0723326  25.5058980   0.4644464  50.9639133
  25.4609316  -0.7048392  51.9244479  20.7879037   6.3263745  44.0394294
  20.7103066   7.2771570  44.1182774  20.1840680   5.9809618  44.6969220
  27.3326793  -0.9892605  48.6098078  26.7035655  -0.8246891  47.9074146
  26.9452455  -0.5750995  49.3809042  31.2116025  -0.0538167  45.9642442
  30.5267063   0.3260734  45.4139475  31.2959874   0.5557160  46.6974389
  28.4666957  -2.4078208  52.5637785  28.6783852  -1.7646448  51.8872166
  28.4196705  -3.2415891  52.0959715  22.8854755  -1.2518197  45.8748163
  23.3493100  -0.9730494  45.0852785  22.6211553  -2.1534752  45.6921254
  19.7778836  -1.7046715  48.8127926  20.3480193  -1.2759447  48.1745411
  20.3686948  -1.9864130  49.5112112  29.5812784   0.4693748  50.7360142
  30.4030228   0.0673935  50.4542824  29.5775187   0.3661982  51.6876258
  23.0617406   1.6845898  42.7599833  22.9263080   2.5297434  43.1884681
  23.6027218   1.8865176  41.9965767  18.3241688   2.3187093  45.4150512
  18.5008316   3.2405057  45.2271495  19.1198521   2.0045512  45.8444891
  19.4473003   3.8365266  51.4160854  19.9980428   3.7082330  50.6437848
  18.6084479   4.1360155  51.0655747  31.3494426  -2.0482574  41.7324335
  30.5723869  -2.3871415  41.2879497  32.0285907  -2.0429951  41.0579300
  24.6092887  -0.7697613  43.2723897  24.0814248  -1.5044854  42.9597134
  24.1080390   0.0077063  43.0263865  29.5885733  -2.5748593  48.3890943
  28.9309407  -1.8849331  48.4771072  30.3926132  -2.1852161  48.7324930
  22.7545487  -2.9517403  36.2758870  21.8472549  -3.1828150  36.4750019
  23.2516519  -3.7479784  36.4632852  25.6613566   5.7580104  39.1955556
  24.9875265   6.0611801  39.8040514  26.0479388   6.5609185  38.8461013
  23.9333720  -2.8504808  40.7982860  23.0244940  -3.1345775  40.8955330
  23.9628804  -2.4305730  39.9386167  29.1652988   0.7601781  44.5674028
  28.7115315  -0.0807309  44.6239218  28.5346955   1.3963180  44.9048808
  27.6085927   2.5978278  45.5023846  27.9008902   3.1583335  44.7836211
  28.1184548   2.8906839  46.2577005  23.6309808  -1.3096064  38.1370939
  23.1929238  -2.0260206  37.6776576  24.3720249  -1.0819950  37.5756030
  22.5719552   3.3758629  46.5917299  22.5295731   3.6019475  45.6625831
  23.4882251   3.1422004  46.7403100  31.7752303  -0.9662340  49.2058529
  32.2088809  -1.0587051  50.0541583  32.4883883  -0.9904840  48.5678545
  20.6885353   0.2521658  46.3879262  21.4825952  -0.2428022  46.1861837
  19.9777045  -0.2760479  46.0246967  25.5080198   2.6339754  50.7391629
  25.5617220   3.2030690  51.5069345  24.6394979   2.8041639  50.3745666
  32.6367852  -0.9238640  51.7391414  32.8303742  -0.0192829  51.9850689
  32.5368470  -1.3831221  52.5729999  23.2656629   0.8250680  50.0677099
  23.1267715   0.4569465  50.9403037  22.4771225   1.3398320  49.8961057
  23.8604781   5.9259777  41.4102635  24.0356537   5.4547820  42.2248258
  23.1737569   6.5525543  41.6383896  24.8161844   0.2032283  47.4565937
  24.4811677   0.1633053  48.3523587  24.3165790  -0.4623001  46.9836347
  27.7521036  -2.4511683  37.7302996  27.1350207  -3.1764855  37.6336049
  27.2837524  -1.6902323  37.3870071  29.4075168   2.2587226  55.3908777
  29.3487714   1.5746446  54.7239360  29.8094686   3.0006216  54.9389403
  18.4265866   9.0749139  48.1842496  18.6662465   9.7067664  48.8621514
  17.5835063   8.7237179  48.4707855  29.4092575   0.2226809  53.6222756
  28.5219354  -0.1147269  53.7449155  29.9791126  -0.5090159  53.8591522
  22.9393728   4.8828262  50.5884000  22.8663900   5.6883233  51.1003304
  22.4971121   5.0820228  49.7632021  22.7283508   4.1200032  44.0986821
  21.9451030   4.6621712  44.1925046  23.4276253   4.6374011  44.4981062
  25.3992412   4.7815096  52.7442158  26.1120384   5.4162561  52.6718060
  24.9082440   4.8778962  51.9282160  27.1209939  -1.3133651  44.3159450
  26.1866217  -1.1932189  44.1464154  27.2986607  -2.2161185  44.0519460
  28.5758721   0.8727489  41.8495636  28.8518565   0.7584084  42.7589510
  27.7063220   0.4744974  41.8107809  25.2112785   5.1213840  45.4928450
  25.3935180   4.3035496  45.9556202  26.0345771   5.3381532  45.0553340
  25.5454951   4.0482025  42.7543498  26.0742717   3.5374480  42.1413660
  25.8083170   3.7324555  43.6189031  18.9010699   5.0997142  45.5141274
  18.2321074   5.5843269  45.0305314  18.7623568   5.3466362  46.4284653
  23.0415967   7.1340885  52.1123932  23.5934275   7.2972507  52.8773018
  23.3822161   7.7245323  51.4403957  26.1784354   5.0822861  49.0987615
  26.0535494   4.2812601  48.5898560  26.8363446   5.5769054  48.6101585
  28.2419263   2.8831881  50.7267165  27.2949598   2.7637232  50.6545491
  28.5902036   1.9954379  50.8093426  25.2465696   2.6784597  46.9271517
  25.0990659   1.7501305  47.1079087  26.0719190   2.7004688  46.4428592
  28.8499818   3.5013156  48.0136390  29.7746365   3.2956017  47.8760841
  28.6815121   3.2529557  48.9225731  28.6395134   4.0198823  43.3698481
  28.8132012   3.4545246  42.6172334  29.1324025   4.8199718  43.1877971
  29.6270307   3.3365588  40.4695379  30.3221211   3.9572280  40.6882694
  29.9693457   2.4860939  40.7447757  31.5261730   0.7865293  41.9982710
  32.0513054   1.1252566  41.2732030  31.4384082  -0.1487691  41.8145845
  23.2102391   6.8537276  46.3577963  22.7707381   6.3613655  47.0510820
  23.9610507   6.3110244  46.1170039  15.6894729   3.0448817  46.3602591
  16.5152749   2.7452589  45.9801235  15.3388781   2.2756440  46.8092380
  20.6576263   2.3975286  48.4300265  20.0356272   1.7345991  48.1302493
  21.3281130   2.4236417  47.7473913  20.2189770   0.9479209  41.9058726
  20.3677890   1.6314673  41.2525398  21.0256213   0.9284299  42.4208181
  32.8371708   0.6887605  54.8608658  32.5456516   1.0517585  55.6972119
  32.2243839  -0.0245387  54.6821990  23.7185175   3.4427339  39.3770473
  23.1459142   4.0617526  38.9240945  24.2917969   3.9926701  39.9110395
  26.9382435   3.7264489  40.5079055  27.8713108   3.6610051  40.7111931
  26.8505648   4.5620756  40.0493588  29.5670452   3.0430360  37.4683003
  29.4884083   2.7090223  38.3618761  30.3880118   3.5352128  37.4674475
  16.0015440   5.1761432  48.0816406  15.8669908   4.4161833  47.5154404
  15.5847503   5.9002332  47.6145195  27.1374403   0.3598355  37.0892981
  27.8410253   0.5648358  37.7050637  26.4137052   0.9275117  37.3542065
  19.1584566   6.0730749  48.2934849  19.0416950   7.0176181  48.1913539
  18.3377012   5.7704310  48.6820648  29.0461101   0.7980884  39.1391441
  29.8806705   0.3662083  38.9568916  28.8845444   0.6262898  40.0668336
  28.7006993  -2.6987002  40.5047781  28.6455797  -2.8642731  39.5636225
  28.0753048  -1.9910969  40.6609970  20.1839080   6.7259011  51.5090777
  21.0866327   6.7582621  51.8257272  19.9576450   5.7959462  51.5237113
  21.9392682   5.4789997  48.1700856  20.9888313   5.4791859  48.0565228
  22.2425168   4.7322732  47.6536890  37.6745376  11.3150536  49.2346618
  38.3123786  11.1957283  48.5309958  37.5566219  12.2631379  49.2934570
  34.4835082  11.2677964  49.1708143  34.1453594  11.1519028  48.2828677
  35.3524850  10.8669129  49.1509149  30.3421898  13.1213440  45.1605034
  29.7786763  13.0303377  44.3921321  30.2274293  12.3013345  45.6407526
  34.9654865  12.4212815  55.1294348  34.9543506  12.0265614  54.2574852
  35.1275505  11.6878888  55.7228120  27.8886330  14.6164632  47.9989254
  28.6807622  14.2755456  47.5835553  28.1282980  14.7259607  48.9191407
  35.9221457  16.7884408  40.4719498  35.2709436  17.3738488  40.0853512
  36.7165819  17.3190603  40.5314536  29.8477084  13.8773545  40.8706633
  30.6207960  13.3302532  40.7319509  30.2002483  14.7417794  41.0821094
  31.6862126  15.2049927  54.0773532  31.3951992  16.1095558  53.9620198
  32.3219111  15.2466455  54.7917602  32.6118333  12.5826776  50.6674892
  33.2081905  12.3582798  49.9531855  32.6693305  11.8411521  51.2700340
  32.1843362  10.0366211  38.5025083  32.4368882   9.5147732  37.7408546
  31.2467921   9.8732356  38.6051766  37.2286644   9.0401989  46.3099826
  38.0149734   8.6221413  45.9590243  37.4925349   9.9448082  46.4781474
  37.3996722  14.4774840  41.0088483  36.7642555  14.5509466  41.7209387
  37.0694128  15.0668439  40.3307562  42.6295071   8.9777223  47.2132804
  43.3620243   8.4076439  47.4470634  41.8734427   8.5898823  47.6539310
  31.9039650  11.9394317  40.7049458  31.7875908  11.2639220  41.3730542
  32.0141910  11.4526691  39.8881611  34.2471191  11.4004464  44.4096147
  33.8829398  10.8735085  45.1209068  35.1038307  11.0102933  44.2362632
  40.1520492   2.6898797  51.6727413  39.8203817   3.5594208  51.4488628
  39.5566105   2.3735081  52.3521443  33.8876678   6.4294364  39.4057495
  34.0551080   7.2974600  39.7727967  33.6973847   6.5921645  38.4818785
  36.6452011  14.8911343  51.0723326  36.3452734  15.7936381  50.9639133
  36.3003071  14.6243526  51.9244479  30.0964493  11.3425140  47.1060030
  29.1714989  11.2101354  47.3137722  30.3448906  12.1219359  47.6029973
  40.0449155   7.4093883  48.7520763  39.1366032   7.3409291  48.4579524
  39.9936751   7.8865828  49.5802589  33.8665899   8.8852021  40.3904162
  33.7465524   9.3309072  41.2289643  33.1718487   9.2337339  39.8317700
  27.4573304  10.9858413  47.9403819  27.5865685  11.2392892  48.8543231
  26.7770755  11.5786121  47.6208474  31.6272791  21.6555663  44.0394294
  31.5496821  22.6063488  44.1182774  31.0234435  21.3101536  44.6969220
  34.1190021   8.8283528  56.6955660  33.3423355   9.3877449  56.6858525
  34.7580584   9.3140311  57.2170531  41.9110802   5.6110321  50.5298637
  41.2685182   5.9042854  49.8838432  41.4065730   5.4963242  51.3351834
  39.5650965   9.3573494  41.2184496  40.4768821   9.5900881  41.0432194
  39.0560612   9.9410539  40.6559575  32.3736393  11.6368982  56.2573627
  33.1151078  12.1754026  55.9808451  31.6673379  12.2635271  56.4145179
  37.8491733  13.7798122  54.8545789  38.2575089  13.3380533  54.1100421
  37.1268994  13.2050750  55.1079982  34.2022803   8.7170729  52.2279346
  35.0483998   9.1410143  52.3713995  34.1421441   8.0604353  52.9217909
  38.1720547  14.3399313  48.6098078  37.5429410  14.5045027  47.9074146
  37.7846210  14.7540922  49.3809042  42.0509779  15.2753751  45.9642442
  41.3660818  15.6552652  45.4139475  42.1353629  15.8849077  46.6974389
  37.3522248   6.3775097  53.8860519  37.1083180   7.1317158  53.3494795
  37.6282179   6.7560445  54.7207767  39.3060711  12.9213710  52.5637785
  39.5177606  13.5645470  51.8872166  39.2590459  12.0876026  52.0959715
  36.9086940   5.5331530  49.4674357  36.0471419   5.8312784  49.7591095
  36.9349375   5.7501929  48.5355390  33.7248509  14.0773721  45.8748163
  34.1886855  14.3561424  45.0852785  33.4605307  13.1757166  45.6921254
  30.6172590  13.6245203  48.8127926  31.1873947  14.0532471  48.1745411
  31.2080702  13.3427787  49.5112112  32.6617395  10.1996873  42.6837728
  33.3641439  10.6517917  43.1511654  32.3298024   9.5580692  43.3117621
  31.1097757   8.7908630  57.0588937  30.4796418   9.4724911  57.2924334
  31.0033845   8.6791712  56.1142076  26.4042729   8.4580426  47.9854862
  25.6141783   8.7137955  47.5094972  26.8953977   9.2728764  48.0906902
  40.4206539  15.7985665  50.7360142  41.2423983  15.3965852  50.4542824
  40.4168942  15.6953899  51.6876258  28.3557475   8.8225005  44.9438338
  27.5588638   8.9343700  45.4621834  28.1283067   9.1611658  44.0779229
  34.1863142  15.3469709  52.8920853  34.2507575  15.8090116  53.7279025
  33.4774066  14.7167073  53.0203163  24.6880432   8.7110916  50.4169852
  24.9388471   9.5957926  50.6827428  25.2239981   8.5315518  49.6444944
  48.5112532  12.1424414  47.0845114  47.7576240  11.5731812  46.9289118
  48.6460073  12.1087078  48.0315749  33.9011160  17.0137816  42.7599833
  33.7656835  17.8589352  43.1884681  34.4420973  17.2157094  41.9965767
  27.3540557  14.5313254  43.3327758  27.8665078  15.3256504  43.4833323
  28.0063270  13.8339544  43.2661360  29.1635442  17.6479010  45.4150512
  29.3402070  18.5696975  45.2271495  29.9592276  17.3337430  45.8444891
  33.3046461   4.5087275  57.0134445  34.0456174   5.1094428  56.9338908
  33.5364383   3.7664913  56.4552488  28.4487799   9.6943642  55.2912675
  28.3341314   8.7928899  55.5919774  27.5932316   9.9407339  54.9397491
  35.5279636  17.6361383  56.8900175  35.0843491  16.8497761  56.5721080
  36.1896850  17.8240533  56.2244066  30.2866758  19.1657184  51.4160854
  30.8374183  19.0374247  50.6437848  29.4478233  19.4652073  51.0655747
  37.6260874  17.9164182  54.9181577  37.6079350  18.7373063  54.4261846
  38.5480795  17.7918258  55.1431718  34.0833929  15.4308312  55.7605085
  34.6162265  14.6696600  55.5304393  33.5548010  15.1381964  56.5029239
  37.2503624   0.5368378  51.2898727  36.9067893   1.4270020  51.2137837
  37.6182586   0.3470036  50.4268312  25.3189474  12.8601908  44.1087329
  26.1564696  13.2698917  43.8921037  25.4967742  11.9201350  44.0787523
  37.2153906  10.5276989  39.7971162  36.7000530  11.2981594  40.0359549
  36.9431215   9.8542125  40.4204223  34.8001017   5.3726690  44.8556400
  33.9442614   4.9833540  44.6762039  35.2127969   5.4518651  43.9956186
  36.3300164   2.9073033  49.2547960  35.8264960   2.8703168  48.4415765
  36.6230771   3.8165776  49.3144617  32.5743050   2.9911763  48.2614142
  33.4396047   2.7954571  47.9020031  32.6420559   2.7622115  49.1883498
  42.1888180  13.2809344  41.7324335  41.4117623  12.9420503  41.2879497
  42.8679661  13.2861967  41.0579300  37.0040209   8.4004081  41.6230943
  36.6990345   8.7150230  42.4741086  37.9570652   8.4785501  41.6658276
  35.4486641  14.5594304  43.2723897  34.9208003  13.8247064  42.9597134
  34.9474144  15.3368981  43.0263865  40.4279487  12.7543325  48.3890943
  39.7703162  13.4442586  48.4771072  41.2319887  13.1439757  48.7324930
  30.1805369   5.2213971  45.6330509  30.7549121   4.9989152  44.9003701
  30.7676351   5.2902665  46.3859110  39.2384946  11.1087698  46.4394885
  39.7516828  11.7417689  46.9416595  39.8886170  10.5088893  46.0738245
  30.5074956   7.2518432  39.6526394  29.6712268   7.5893118  39.9735669
  30.3679726   7.1167411  38.7153531  32.4828037   2.0955220  44.3605578
  31.8292449   1.7804237  43.7362193  32.4408511   1.4730960  45.0865401
  33.5939242  12.3774515  36.2758870  32.6866303  12.1463768  36.4750019
  34.0910274  11.5812134  36.4632852  35.7165777   8.5837153  48.6853226
  34.7988338   8.8052100  48.5274914  36.1325921   8.6583464  47.8264933
  36.5000825   9.9828569  43.8155906  37.2472644  10.4949966  43.5063028
  36.7692414   9.6612622  44.6760299  34.7727475  12.4787110  40.7982860
  33.8638694  12.1946142  40.8955330  34.8022559  12.8986188  39.9386167
  40.0046742  16.0893699  44.5674028  39.5509069  15.2484609  44.6239218
  39.3740709  16.7255097  44.9048808  38.9479662   7.0185685  45.7974695
  38.2102419   6.5063071  46.1284938  39.2006435   6.5786067  44.9857972
  38.4479682  17.9270196  45.5023846  38.7402656  18.4875253  44.7836211
  38.9578302  18.2198757  46.2577005  25.3415645  10.1992624  44.7798062
  25.1440045   9.6061984  44.0549129  24.7862309   9.8944834  45.4974001
  33.3212369  10.0915730  46.8992655  33.3760979   9.1389567  46.8235132
  32.5103571  10.2475169  47.3833954  34.4703563  14.0195853  38.1370939
  34.0322993  13.3031712  37.6776576  35.2114004  14.2471968  37.5756030
  31.2604729   8.7092790  44.6583034  30.4472594   9.0086960  45.0648226
  31.7563723   8.3148479  45.3757517  33.4113307  18.7050547  46.5917299
  33.3689486  18.9311393  45.6625831  34.3276006  18.4713921  46.7403100
  36.8578941   9.1734614  53.4897928  37.2128328   9.4006087  54.3492394
  37.5051072   9.5052991  52.8675184  42.5876678  12.2953050  44.1947257
  42.4494576  12.4854646  43.2668446  42.2312896  13.0572433  44.6515308
  30.7518804   6.2811145  50.2744269  31.3918183   6.1399904  49.5767233
  29.9196334   5.9945659  49.8982871  42.6146057  14.3629577  49.2058529
  43.0482564  14.2704866  50.0541583  43.3277638  14.3387078  48.5678545
  31.5279108  15.5813576  46.3879262  32.3219706  15.0863896  46.1861837
  30.8170800  15.0531439  46.0246967  36.3473952  17.9631671  50.7391629
  36.4010974  18.5322608  51.5069345  35.4788733  18.1333556  50.3745666
  27.8361871   9.7256658  42.4639014  26.9059459   9.6641113  42.6808977
  27.9319343   9.2032610  41.6675656  27.7547420   6.2511470  45.0517256
  28.0154237   7.1656804  44.9426417  28.5764592   5.7835913  45.2013869
  29.2272345   7.6649228  52.2216081  29.8995399   7.4566590  51.5728730
  28.4002132   7.4671314  51.7821313  43.4761607  14.4053278  51.7391414
  43.6697497  15.3099088  51.9850689  43.3762225  13.9460697  52.5729999
  35.1297917   4.2911168  54.2381741  34.4825832   4.9901118  54.1446218
  35.8998933   4.7247312  54.6057990  38.5376715  14.5560021  57.3132295
  38.3862222  14.3270572  56.3962378  38.5281395  15.5130622  57.3263640
  35.3062052  12.1291933  52.2978561  36.2354112  12.2803093  52.1247529
  34.8853082  12.2175954  51.4427208  34.1050384  16.1542598  50.0677099
  33.9661469  15.7861382  50.9403037  33.3164980  16.6690237  49.8961057
  35.6555599  15.5324200  47.4565937  35.3205431  15.4924970  48.3523587
  35.1559544  14.8668916  46.9836347  29.6299843  10.9391831  52.9818518
  29.4919641  10.2072069  53.5830057  30.5404766  10.8500731  52.7002706
  38.5914790  12.8780235  37.7302996  37.9743961  12.1527063  37.6336049
  38.1231279  13.6389595  37.3870071  32.2582143  10.6511790  52.4702197
  32.9681762  10.0104982  52.4288816  32.2151452  10.9024685  53.3928378
  40.2468922  17.5879143  55.3908777  40.1881468  16.9038363  54.7239360
  40.6488440  18.3298133  54.9389403  30.9711077   7.6377008  54.2897837
  30.4348434   7.1867746  54.9419433  30.3827786   7.7722917  53.5468301
  29.2659621  24.4041057  48.1842496  29.5056219  25.0359581  48.8621514
  28.4228817  24.0529097  48.4707855  30.3813336   7.0965659  36.8524301
  29.5042803   6.9754460  36.4886547  30.8571089   6.3051737  36.6003189
  40.2486329  15.5518727  53.6222756  39.3613108  15.2144649  53.7449155
  40.8184880  14.8201758  53.8591522  21.9015476  11.8842819  46.9465808
  22.5886516  11.5704549  46.3586823  21.7463605  12.7884184  46.6733059
  26.7050199   6.7733015  51.3750831  26.6208387   6.1658685  50.6401241
  25.8832905   7.2642034  51.3760328  33.7787483  20.2120179  50.5884000
  33.7057654  21.0175151  51.1003304  33.3364876  20.4112145  49.7632021
  33.5677262  19.4491950  44.0986821  32.7844784  19.9913630  44.1925046
  34.2670007  19.9665929  44.4981062  36.8773912   5.2586579  46.7421026
  37.3742612   4.5056541  46.4222097  36.1060894   5.2950896  46.1764236
  44.7303670  10.9626944  48.3839318  44.7193546  11.8451660  48.0133251
  43.8621049  10.6098495  48.1893855  36.2386166  20.1107014  52.7442158
  36.9514138  20.7454478  52.6718060  35.7476195  20.2070880  51.9282160
  37.9603693  14.0158266  44.3159450  37.0259972  14.1359729  44.1464154
  38.1380362  13.1130733  44.0519460  33.4608881   7.4003962  46.4692711
  33.0906669   6.8475002  47.1573617  33.9567974   6.7962095  45.9167711
  41.3476244   9.8575585  44.8509484  41.8136697  10.6903577  44.7769787
  41.7983745   9.3920567  45.5554742  31.2898080  17.8601457  53.5647729
  31.9907539  18.4937940  53.7177123  30.8193195  18.2016189  52.8043368
  39.4152476  16.2019407  41.8495636  39.6912319  16.0876001  42.7589510
  38.5456974  15.8036892  41.8107809  39.3192907   2.2256172  48.8900385
  38.4055987   2.4560399  49.0582592  39.7486009   2.3094617  49.7414418
  39.0899366  10.4146064  51.3900279  38.4370816  10.6621972  50.7352732
  39.4679746   9.6010203  51.0562757  36.0506540  20.4505758  45.4928450
  36.2328934  19.6327414  45.9556202  36.8739526  20.6673450  45.0553340
  36.3848705  19.3773943  42.7543498  36.9136472  18.8666397  42.1413660
  36.6476925  19.0616473  43.6189031  35.1386939  11.1565875  57.8766316
  34.4627576  11.0560005  58.5468692  35.9614573  11.0005089  58.3402314
  26.8865798  17.3937812  50.4978832  27.4719235  16.6481500  50.6306736
  26.6890636  17.7041769  51.3815496  29.7404453  20.4289059  45.5141274
  29.0714828  20.9135187  45.0305314  29.6017323  20.6758280  46.4284653
  21.4783453   9.9643412  49.2183275  21.5167552   9.4307003  50.0120393
  20.9723745   9.4378618  48.5994252  33.8809722  22.4632803  52.1123932
  34.4328030  22.6264424  52.8773018  34.2215915  23.0537241  51.4403957
  28.8574215   4.8107953  52.7145817  28.9215541   5.6722784  52.3023215
  28.7941335   4.1981954  51.9818176  28.3326487   6.8831085  56.3618851
  28.9598526   6.5008163  56.9756376  27.4754406   6.6645287  56.7274544
  38.7320596  17.2894060  57.9672587  39.2760500  17.9024019  57.4727542
  38.1507441  17.8473639  58.4839600  25.1092030   8.6907514  42.2937206
  25.4045471   7.7818193  42.2404260  24.2080066   8.6695254  41.9718209
  37.0178109  20.4114778  49.0987615  36.8929248  19.6104518  48.5898560
  37.6757200  20.9060972  48.6101585  28.6386277   6.7663511  48.2764755
  27.9172863   7.3799479  48.1372228  29.4279533   7.3021276  48.1981401
  39.0813017  18.2123799  50.7267165  38.1343353  18.0929150  50.6545491
  39.4295790  17.3246297  50.8093426  31.4412591   4.1017937  54.5505407
  31.9646992   4.3480234  55.3131716  31.2224924   4.9337972  54.1308544
  26.8379872   6.3721612  42.4176531  26.5092578   5.4918991  42.2351637
  27.1919242   6.3169281  43.3052921  36.0859451  18.0076515  46.9271517
  35.9384413  17.0793222  47.1079087  36.9112944  18.0296605  46.4428592
  29.9521695   6.6594582  42.7852009  30.2917767   7.1880503  42.0630617
  30.3993815   6.9974988  43.5610576  39.6893572  18.8305073  48.0136390
  40.6140120  18.6247935  47.8760841  39.5208876  18.5821475  48.9225731
  32.6465136   5.0431633  52.2355077  32.3061956   4.2439446  52.6375757
  31.9404142   5.3433343  51.6631910  33.2981608   2.1280945  50.6882400
  34.1207677   1.6541423  50.5661290  33.5419671   2.9071429  51.1881086
  31.9389842   5.1569203  40.9845302  32.6598205   5.5350456  40.4809019
  31.3155146   5.8758080  41.0880280  36.0820965   5.8614352  41.9203634
  36.2984579   6.7438990  41.6192462  35.6015032   5.4700566  41.1909276
  30.8220186   8.8200066  48.4974379  30.6764767   9.1340369  49.3898660
  30.3445390   9.4384966  47.9445277  32.6816569   5.8102614  48.5455268
  32.6678138   4.9143707  48.2087566  33.3988997   5.8173277  49.1793554
  34.5342700   6.2439954  50.5908396  34.2760478   7.1657024  50.5892726
  34.0027740   5.8470388  51.2808860  25.2965848  11.3605410  51.4362040
  24.7519317  12.1365218  51.5682314  26.1745198  11.7076215  51.2781161
  32.0853465   4.6916994  43.8142838  32.2069376   3.7633640  44.0133726
  31.7955507   4.7055680  42.9021154  34.9544655   2.3771904  46.9509558
  34.9766352   2.4411237  45.9961538  35.3712714   1.5376413  47.1450064
  45.3328280  12.1127164  44.9888781  45.7759426  11.3634489  44.5907904
  44.4554790  12.1037300  44.6062513  26.0831870  10.4875306  54.3292197
  25.3413606  10.6357942  54.9156827  25.7624615  10.7483572  53.4658946
  42.3655484  16.1157211  41.9982710  42.8906808  16.4544484  41.2732030
  42.2777837  15.1804226  41.8145845  34.0275533  20.0291285  54.1272587
  34.3362659  19.7840431  54.9995286  34.8251015  20.2337923  53.6391457
  34.0496145  22.1829194  46.3577963  33.6101135  21.6905573  47.0510820
  34.8004262  21.6402162  46.1170039  26.5288484  18.3740735  46.3602591
  27.3546504  18.0744507  45.9801235  26.1782536  17.6048357  46.8092380
  31.4970017  17.7267203  48.4300265  30.8750026  17.0637908  48.1302493
  32.1674884  17.7528335  47.7473913  24.7297089  16.2927061  47.3191525
  23.8928997  15.8649236  47.1375526  24.7020734  16.4859505  48.2562316
  31.5694545   6.2048991  58.0232771  31.6182700   7.0811114  57.6410541
  32.1117059   5.6626384  57.4504414  42.0549390  16.7490115  57.3033908
  41.2644934  16.7314253  56.7638408  41.8182745  17.2878408  58.0582945
  42.1747265  13.5982581  54.6166637  42.2245270  13.4332588  55.5582159
  42.0661189  12.7309840  54.2264517  31.0583524  16.2771127  41.9058726
  31.2071644  16.9606591  41.2525398  31.8649968  16.2576217  42.4208181
  39.4651028   9.5813509  55.9325943  40.3660891   9.4419974  55.6409941
  39.5399002   9.7467964  56.8724121  33.7993833   6.9580364  54.7779130
  32.9297142   7.2513930  54.5061718  34.0353313   7.5420809  55.4986393
  43.6765462  16.0179522  54.8608658  43.3850270  16.3809503  55.6972119
  43.0637593  15.3046531  54.6821990  44.8761145  13.5832402  47.3811228
  45.7108036  14.0222206  47.5448789  45.0120273  13.1071055  46.5619474
  41.9252650  11.1412137  53.3288716  42.4006772  11.3339783  52.5207568
  41.0018216  11.1971323  53.0832100  28.8136157  12.3036304  42.9119794
  28.5682199  11.3998634  43.1100005  28.9832072  12.3053455  41.9699272
  36.5032867   3.1759981  52.2944550  37.0214811   3.9121008  51.9691039
  36.1488000   3.4823974  53.1291309  28.0831805   8.0364662  40.4105956
  27.3901050   8.1109017  39.7545992  27.8383556   7.2725005  40.9327473
  34.5578930  18.7719257  39.3770473  33.9852897  19.3909444  38.9240945
  35.1311723  19.3218619  39.9110395  40.6254319   8.0177897  51.5617022
  41.5771742   8.1175995  51.5829246  40.4557770   7.2256166  52.0715106
  38.6468699   5.1033480  51.7476423  38.0518631   5.3838493  51.0522911
  38.3618396   5.5927381  52.5193164  43.1042397  11.2384017  50.6759321
  43.0718717  10.3000018  50.8619005  43.7143021  11.3168054  49.9425146
  34.9425728  10.1080070  36.7186525  35.8884833   9.9786278  36.7874944
  34.5639973   9.3694732  37.1955954  43.2536886   8.0295060  50.7217605
  42.7375934   7.2453517  50.5347533  44.1376834   7.7013777  50.8864124
  40.9147613   1.7736076  46.6813417  40.7172434   1.4651164  47.5656749
  41.5247318   2.4997715  46.8111347  48.9218947  12.3000024  49.8165358
  49.6522336  12.0385312  50.3773062  48.3125893  11.5628746  49.8567426
  47.0034244  10.4407886  50.4139809  46.2767408  10.3063851  49.8056301
  46.5881531  10.7484715  51.2196527  34.8264421  14.1597816  58.1787182
  35.7467430  14.3376415  58.3727229  34.7914004  13.2153861  58.0266882
  33.1268645   8.0330046  36.6541411  32.2200101   7.7363159  36.7304124
  33.4044626   7.7359864  35.7875697  24.0446586   9.3536410  47.1040457
  23.7249370   8.5001718  46.8114831  23.4980014   9.5684988  47.8598424
  27.8226493  12.0698851  50.8209964  28.0412503  13.0015958  50.8397997
  28.2352267  11.7106825  51.6064767  34.7430711   2.5766936  42.8085652
  33.9331439   2.2314021  43.1840898  35.4315128   2.2674480  43.3973264
  36.6721259   1.6544983  44.4309949  37.2252298   2.0740436  45.0899972
  36.9091346   0.7280731  44.4732905  31.8967430   4.8916981  36.7953390
  32.7586594   5.2171880  37.0549207  32.0817774   4.1048477  36.2826456
  23.9134846  12.9739321  49.0733579  23.2198317  12.5593274  48.5603533
  24.6607837  13.0159858  48.4766998  40.0500066   3.7645508  43.9388613
  39.4698735   4.4230312  43.5566665  39.7835999   2.9422852  43.5276030
  38.5003633   3.1650566  46.1409933  39.0003411   3.2767100  45.3324252
  39.1439241   2.8611618  46.7810742  32.5585629  11.0729195  59.0277774
  32.0752710  11.8729555  59.2341663  32.6446568  11.0837140  58.0745218
  25.8271588  12.9057575  46.9499594  25.8042276  13.0045262  45.9981477
  26.1372225  13.7522726  47.2716760  28.4858966  14.9633730  51.0646208
  29.4402220  14.9317672  50.9976140  28.2871490  14.5024354  51.8796434
  29.0758348  13.5334846  53.6317006  29.8951237  14.0278925  53.6551843
  29.3495156  12.6166814  53.6034573  38.8324944   5.9245598  42.9944961
  37.9450799   6.2095249  42.7765156  39.2478933   5.7639362  42.1472238
  42.1839480   5.9492119  46.7099300  42.9599871   6.4388572  46.9823917
  41.4587615   6.3750173  47.1671170  44.6212039   6.6619738  47.7673241
  45.2156530   6.4215474  47.0566549  44.6938623   5.9426869  48.3946777
  26.8409195  20.5053349  48.0816406  26.7063663  19.7453750  47.5154404
  26.4241257  21.2294249  47.6145195  38.8065968  11.4400134  43.2095251
  38.7501170  11.8968686  42.3702884  39.3594311  10.6790819  43.0318094
  42.6170774   7.2289866  44.0345371  42.3607708   6.8286502  44.8653579
  41.9923642   7.9433660  43.9095510  46.9283112   9.9685939  46.5416662
  46.3682670  10.0379129  47.3148224  46.3226615   9.7926924  45.8216158
  29.9978321  21.4022666  48.2934849  29.8810705  22.3468099  48.1913539
  29.1770767  21.0996228  48.6820648  39.5400747  12.6304915  40.5047781
  39.4849551  12.4649187  39.5636225  38.9146803  13.3380948  40.6609970
  24.3293262   7.8672980  54.3309203  24.9752126   7.3571934  54.8196428
  24.1210414   8.6041661  54.9052628  36.8546655  14.9353827  59.8301343
  37.7237814  15.1094480  59.4687978  36.3753406  15.7548244  59.7077073
  32.8496873   2.1313024  40.0833099  32.8375543   3.0754864  40.2401370
  33.7420295   1.9483170  39.7892560  31.0232835  22.0550928  51.5090777
  31.9260082  22.0874539  51.8257272  30.7970205  21.1251379  51.5237113
  32.7786437  20.8081915  48.1700856  31.8282068  20.8083776  48.0565228
  33.0818923  20.0614649  47.6536890  48.5139130  26.6442453  49.2346618
  49.1517540  26.5249201  48.5309958  48.3959973  27.5923297  49.2934570
  48.0680399  24.3693907  46.3099826  48.8543488  23.9513330  45.9590243
  48.3319103  25.2739999  46.4781474  53.4688826  24.3069140  47.2132804
  54.2013998  23.7368357  47.4470634  52.7128182  23.9190741  47.6539310
  50.9914246  18.0190714  51.6727413  50.6597571  18.8886125  51.4488628
  50.3959860  17.7026998  52.3521443  47.4845766  30.2203260  51.0723326
  47.1846489  31.1228299  50.9639133  47.1396825  29.9535444  51.9244479
  50.8842910  22.7385801  48.7520763  49.9759787  22.6701209  48.4579524
  50.8330505  23.2157745  49.5802589  44.9583775  24.1575446  56.6955660
  44.1817109  24.7169366  56.6858525  45.5974338  24.6432229  57.2170531
  52.7504556  20.9402239  50.5298637  52.1078936  21.2334772  49.8838432
  52.2459485  20.8255159  51.3351834  48.6885487  29.1090040  54.8545789
  49.0968843  28.6672450  54.1100421  47.9662749  28.5342667  55.1079982
  45.0416557  24.0462647  52.2279346  45.8877753  24.4702060  52.3713995
  44.9815195  23.3896271  52.9217909  49.0114302  29.6691231  48.6098078
  48.3823164  29.8336945  47.9074146  48.6239964  30.0832840  49.3809042
  52.8903534  30.6045668  45.9642442  52.2054572  30.9844570  45.4139475
  52.9747383  31.2140995  46.6974389  48.1916003  21.7067015  53.8860519
  47.9476935  22.4609076  53.3494795  48.4675933  22.0852363  54.7207767
  50.1454465  28.2505627  52.5637785  50.3571361  28.8937387  51.8872166
  50.0984214  27.4167944  52.0959715  47.7480694  20.8623448  49.4674357
  46.8865173  21.1604702  49.7591095  47.7743129  21.0793847  48.5355390
  41.9491511  24.1200548  57.0588937  41.3190172  24.8016829  57.2924334
  41.8427599  24.0083629  56.1142076  51.2600293  31.1277583  50.7360142
  52.0817737  30.7257770  50.4542824  51.2562696  31.0245817  51.6876258
  59.3506286  27.4716331  47.0845114  58.5969995  26.9023729  46.9289118
  59.4853828  27.4378996  48.0315749  41.2272254  18.4221314  59.4214188
  40.8339200  17.8687512  60.0961833  42.0438394  18.7331892  59.8120706
  44.1440215  19.8379193  57.0134445  44.8849929  20.4386346  56.9338908
  44.3758138  19.0956830  56.4552488  46.3673391  32.9653300  56.8900175
  45.9237245  32.1789679  56.5721080  47.0290604  33.1532451  56.2244066
  48.4654629  33.2456100  54.9181577  48.4473104  34.0664981  54.4261846
  49.3874549  33.1210175  55.1431718  48.0897378  15.8660296  51.2898727
  47.7461647  16.7561937  51.2137837  48.4576341  15.6761953  50.4268312
  47.1693918  18.2364951  49.2547960  46.6658714  18.1995086  48.4415765
  47.4624525  19.1457693  49.3144617  43.4136804  18.3203680  48.2614142
  44.2789801  18.1246489  47.9020031  43.4814313  18.0914032  49.1883498
  51.2673242  28.0835243  48.3890943  50.6096916  28.7734504  48.4771072
  52.0713641  28.4731674  48.7324930  50.0778701  26.4379615  46.4394885
  50.5910582  27.0709607  46.9416595  50.7279925  25.8380811  46.0738245
  43.3221791  17.4247137  44.3605578  42.6686203  17.1096154  43.7362193
  43.2802265  16.8022878  45.0865401  46.5559532  23.9129071  48.6853226
  45.6382093  24.1344018  48.5274914  46.9719675  23.9875381  47.8264933
  50.8440497  31.4185617  44.5674028  50.3902824  30.5776527  44.6239218
  50.2134464  32.0547015  44.9048808  49.7873416  22.3477603  45.7974695
  49.0496173  21.8354989  46.1284938  50.0400190  21.9077984  44.9857972
  49.8885044  15.1253855  46.3916464  50.1943921  14.2651218  46.1042379
  50.6137649  15.7171475  46.1915458  42.0998483  24.0384708  44.6583034
  41.2866349  24.3378878  45.0648226  42.5957478  23.6440396  45.3757517
  47.6972695  24.5026532  53.4897928  48.0522083  24.7298005  54.3492394
  48.3444826  24.8344909  52.8675184  53.4270432  27.6244968  44.1947257
  53.2888331  27.8146564  43.2668446  53.0706651  28.3864351  44.6515308
  41.5912558  21.6103063  50.2744269  42.2311937  21.4691822  49.5767233
  40.7590089  21.3237576  49.8982871  53.4539812  29.6921495  49.2058529
  53.8876318  29.5996784  50.0541583  54.1671392  29.6678995  48.5678545
  47.1867707  33.2923589  50.7391629  47.2404729  33.8614525  51.5069345
  46.3182488  33.4625474  50.3745666  54.3155361  29.7345196  51.7391414
  54.5091251  30.6391006  51.9850689  54.2155979  29.2752615  52.5729999
  45.9691672  19.6203086  54.2381741  45.3219587  20.3193036  54.1446218
  46.7392687  20.0539230  54.6057990  49.3770470  29.8851938  57.3132295
  49.2255976  29.6562490  56.3962378  49.3675149  30.8422540  57.3263640
  46.1455806  27.4583851  52.2978561  47.0747866  27.6095011  52.1247529
  45.7246836  27.5467872  51.4427208  51.0862677  32.9171061  55.3908777
  51.0275223  32.2330281  54.7239360  51.4882195  33.6590051  54.9389403
  41.8104832  22.9668925  54.2897837  41.2742189  22.5159664  54.9419433
  41.2221540  23.1014834  53.5468301  51.0880084  30.8810645  53.6222756
  50.2006863  30.5436567  53.7449155  51.6578635  30.1493676  53.8591522
  32.7409231  27.2134737  46.9465808  33.4280271  26.8996467  46.3586823
  32.5857360  28.1176101  46.6733059  44.6181237  35.5412097  50.5884000
  44.5451409  36.3467069  51.1003304  44.1758630  35.7404063  49.7632021
  47.7167667  20.5878497  46.7421026  48.2136366  19.8348459  46.4222097
  46.9454648  20.6242813  46.1764236  55.5697424  26.2918862  48.3839318
  55.5587301  27.1743578  48.0133251  54.7014804  25.9390413  48.1893855
  47.0779921  35.4398931  52.7442158  47.7907893  36.0746396  52.6718060
  46.5869949  35.5362797  51.9282160  44.3002636  22.7295880  46.4692711
  43.9300423  22.1766920  47.1573617  44.7961728  22.1254013  45.9167711
  52.1869999  25.1867503  44.8509484  52.6530451  26.0195495  44.7769787
  52.6377499  24.7212485  45.5554742  50.1586662  17.5548090  48.8900385
  49.2449742  17.7852317  49.0582592  50.5879763  17.6386534  49.7414418
  49.9293120  25.7437982  51.3900279  49.2764570  25.9913890  50.7352732
  50.3073500  24.9302120  51.0562757  45.9780693  26.4857793  57.8766316
  45.3021330  26.3851922  58.5468692  46.8008327  26.3297007  58.3402314
  32.3177207  25.2935330  49.2183275  32.3561307  24.7598921  50.0120393
  31.8117500  24.7670535  48.5994252  44.7203476  37.7924721  52.1123932
  45.2721784  37.9556342  52.8773018  45.0609670  38.3829158  51.4403957
  39.6967969  20.1399870  52.7145817  39.7609296  21.0014701  52.3023215
  39.6335090  19.5273872  51.9818176  39.1720242  22.2123003  56.3618851
  39.7992281  21.8300080  56.9756376  38.3148161  21.9937205  56.7274544
  49.5714350  32.6185978  57.9672587  50.1154254  33.2315936  57.4727542
  48.9901195  33.1765557  58.4839600  47.8571863  35.7406696  49.0987615
  47.7323003  34.9396436  48.5898560  48.5150955  36.2352890  48.6101585
  49.9206772  33.5415716  50.7267165  48.9737107  33.4221067  50.6545491
  50.2689545  32.6538214  50.8093426  42.2806345  19.4309855  54.5505407
  42.8040747  19.6772152  55.3131716  42.0618678  20.2629890  54.1308544
  50.5287327  34.1596991  48.0136390  51.4533874  33.9539853  47.8760841
  50.3602630  33.9113392  48.9225731  43.4858890  20.3723550  52.2355077
  43.1455711  19.5731363  52.6375757  42.7797896  20.6725261  51.6631910
  44.1375362  17.4572863  50.6882400  44.9601431  16.9833341  50.5661290
  44.3813426  18.2363346  51.1881086  43.5210324  21.1394531  48.5455268
  43.5071892  20.2435625  48.2087566  44.2382752  21.1465195  49.1793554
  45.3736454  21.5731872  50.5908396  45.1154232  22.4948942  50.5892726
  44.8421495  21.1762306  51.2808860  45.7938410  17.7063822  46.9509558
  45.8160107  17.7703155  45.9961538  46.2106469  16.8668331  47.1450064
  56.1722034  27.4419082  44.9888781  56.6153180  26.6926407  44.5907904
  55.2948545  27.4329218  44.6062513  44.8669287  35.3583202  54.1272587
  45.1756414  35.1132349  54.9995286  45.6644769  35.5629841  53.6391457
  44.8889899  37.5121112  46.3577963  44.4494890  37.0197491  47.0510820
  45.6398016  36.9694079  46.1170039  37.3682238  33.7032653  46.3602591
  38.1940258  33.4036425  45.9801235  37.0176290  32.9340275  46.8092380
  35.5690844  31.6218979  47.3191525  34.7322752  31.1941154  47.1375526
  35.5414489  31.8151422  48.2562316  42.4088299  21.5340909  58.0232771
  42.4576455  22.4103032  57.6410541  42.9510813  20.9918302  57.4504414
  52.8943145  32.0782032  57.3033908  52.1038689  32.0606171  56.7638408
  52.6576499  32.6170326  58.0582945  53.0141020  28.9274499  54.6166637
  53.0639025  28.7624506  55.5582159  52.9054943  28.0601758  54.2264517
  50.3044782  24.9105427  55.9325943  51.2054645  24.7711891  55.6409941
  50.3792757  25.0759881  56.8724121  44.6387588  22.2872281  54.7779130
  43.7690897  22.5805847  54.5061718  44.8747068  22.8712726  55.4986393
  54.5159217  31.3471440  54.8608658  54.2244025  31.7101421  55.6972119
  53.9031348  30.6338448  54.6821990  55.7154899  28.9124320  47.3811228
  56.5501790  29.3514124  47.5448789  55.8514028  28.4362973  46.5619474
  52.7646405  26.4704055  53.3288716  53.2400527  26.6631701  52.5207568
  51.8411970  26.5263241  53.0832100  47.3426621  18.5051898  52.2944550
  47.8608565  19.2412925  51.9691039  46.9881754  18.8115892  53.1291309
  47.5939216  14.9252181  47.8145447  47.8740969  14.2575370  48.4405873
  48.3789823  15.1181276  47.3020111  51.4648074  23.3469815  51.5617022
  52.4165497  23.4467912  51.5829246  51.2951524  22.5548083  52.0715106
  49.4862453  20.4325398  51.7476423  48.8912386  20.7130411  51.0522911
  49.2012150  20.9219299  52.5193164  53.9436152  26.5675934  50.6759321
  53.9112472  25.6291935  50.8619005  54.5536775  26.6459971  49.9425146
  54.0930640  23.3586978  50.7217605  53.5769689  22.5745435  50.5347533
  54.9770589  23.0305695  50.8864124  51.7541367  17.1027993  46.6813417
  51.5566188  16.7943082  47.5656749  52.3641073  17.8289632  46.8111347
  59.7612702  27.6291941  49.8165358  60.4916090  27.3677229  50.3773062
  59.1519647  26.8920663  49.8567426  57.8427999  25.7699804  50.4139809
  57.1161162  25.6355769  49.8056301  57.4275286  26.0776633  51.2196527
  45.6658175  29.4889734  58.1787182  46.5861185  29.6668333  58.3727229
  45.6307758  28.5445779  58.0266882  34.8840340  24.6828327  47.1040457
  34.5643124  23.8293635  46.8114831  34.3373768  24.8976905  47.8598424
  45.5824465  17.9058854  42.8085652  44.7725194  17.5605939  43.1840898
  46.2708882  17.5966397  43.3973264  47.5115014  16.9836900  44.4309949
  48.0646052  17.4032354  45.0899972  47.7485100  16.0572648  44.4732905
  43.5348113  22.9723974  60.2112713  43.4344840  23.9218331  60.1424804
  43.3169655  22.6442213  59.3388783  34.7528600  28.3031239  49.0733579
  34.0592072  27.8885192  48.5603533  35.5001591  28.3451775  48.4766998
  50.8893821  19.0937426  43.9388613  50.3092490  19.7522230  43.5566665
  50.6229754  18.2714770  43.5276030  49.3397387  18.4942483  46.1409933
  49.8397166  18.6059018  45.3324252  49.9832995  18.1903536  46.7810742
  43.3979383  26.4021113  59.0277774  42.9146465  27.2021473  59.2341663
  43.4840322  26.4129058  58.0745218  36.6665343  28.2349493  46.9499594
  36.6436031  28.3337180  45.9981477  36.9765979  29.0814643  47.2716760
  53.0233235  21.2784037  46.7099300  53.7993625  21.7680489  46.9823917
  52.2981369  21.7042091  47.1671170  55.4605794  21.9911656  47.7673241
  56.0550284  21.7507392  47.0566549  55.5332377  21.2718787  48.3946777
  53.4564529  22.5581784  44.0345371  53.2001463  22.1578419  44.8653579
  52.8317397  23.2725578  43.9095510  57.7676866  25.2977857  46.5416662
  57.2076424  25.3671046  47.3148224  57.1620370  25.1218842  45.8216158
  35.1687017  23.1964897  54.3309203  35.8145880  22.6863851  54.8196428
  34.9604168  23.9333579  54.9052628  47.6940409  30.2645745  59.8301343
  48.5631569  30.4386397  59.4687978  47.2147161  31.0840162  59.7077073
  41.8626589  37.3842846  51.5090777  42.7653836  37.4166456  51.8257272
  41.6363959  36.4543297  51.5237113  47.5042747  14.0547719  44.3379036
  46.7375143  13.5006205  44.4835718  47.9153452  14.1269588  45.1993187
  39.5084508  20.3432515  58.4284217  40.3715969  19.9869319  58.6387542
  38.9349919  20.0046409  59.1159621  59.3532885  41.9734371  49.2346618
  59.9911295  41.8541118  48.5309958  59.2353728  42.9215215  49.2934570
  56.1622591  41.9261799  49.1708143  55.8241103  41.8102864  48.2828677
  57.0312359  41.5252964  49.1509149  52.0209407  43.7797275  45.1605034
  51.4574272  43.6887212  44.3921321  51.9061802  42.9597180  45.6407526
  56.6442374  43.0796651  55.1294348  56.6331015  42.6849449  54.2574852
  56.8063014  42.3462723  55.7228120  49.5673839  45.2748467  47.9989254
  50.3595131  44.9339292  47.5835553  49.8070489  45.3843442  48.9191407
  57.6008966  47.4468243  40.4719498  56.9496945  48.0322324  40.0853512
  58.3953328  47.9774438  40.5314536  51.5264593  44.5357380  40.8706633
  52.2995469  43.9886367  40.7319509  51.8789992  45.4001630  41.0821094
  53.3649635  45.8633763  54.0773532  53.0739501  46.7679393  53.9620198
  54.0006620  45.9050290  54.7917602  54.2905842  43.2410611  50.6674892
  54.8869414  43.0166633  49.9531855  54.3480814  42.4995357  51.2700340
  53.8630870  40.6950046  38.5025083  54.1156391  40.1731568  37.7408546
  52.9255430  40.5316192  38.6051766  58.9074153  39.6985825  46.3099826
  59.6937243  39.2805248  45.9590243  59.1712858  40.6031917  46.4781474
  59.0784231  45.1358675  41.0088483  58.4430064  45.2093302  41.7209387
  58.7481637  45.7252274  40.3307562  64.3082580  39.6361058  47.2132804
  65.0407752  39.0660275  47.4470634  63.5521936  39.2482658  47.6539310
  53.5827159  42.5978152  40.7049458  53.4663417  41.9223056  41.3730542
  53.6929419  42.1110526  39.8881611  55.9258700  42.0588299  44.4096147
  55.5616907  41.5318920  45.1209068  56.7825816  41.6686768  44.2362632
  61.8308001  33.3482632  51.6727413  61.4991326  34.2178043  51.4488628
  61.2353614  33.0318916  52.3521443  55.5664187  37.0878199  39.4057495
  55.7338589  37.9558436  39.7727967  55.3761356  37.2505481  38.4818785
  58.3239520  45.5495178  51.0723326  58.0240243  46.4520217  50.9639133
  57.9790580  45.2827361  51.9244479  51.7752002  42.0008975  47.1060030
  50.8502498  41.8685189  47.3137722  52.0236415  42.7803194  47.6029973
  61.7236664  38.0677718  48.7520763  60.8153541  37.9993127  48.4579524
  61.6724260  38.5449663  49.5802589  55.5453408  39.5435857  40.3904162
  55.4253033  39.9892907  41.2289643  54.8505996  39.8921174  39.8317700
  49.1360813  41.6442248  47.9403819  49.2653194  41.8976727  48.8543231
  48.4558264  42.2369956  47.6208474  53.3060300  52.3139498  44.0394294
  53.2284330  53.2647323  44.1182774  52.7021944  51.9685371  44.6969220
  55.7977530  39.4867364  56.6955660  55.0210864  40.0461284  56.6858525
  56.4368093  39.9724147  57.2170531  63.5898310  36.2694157  50.5298637
  62.9472691  36.5626690  49.8838432  63.0853239  36.1547077  51.3351834
  61.2438474  40.0157330  41.2184496  62.1556330  40.2484717  41.0432194
  60.7348121  40.5994374  40.6559575  54.0523902  42.2952817  56.2573627
  54.7938587  42.8337861  55.9808451  53.3460888  42.9219106  56.4145179
  59.5279242  44.4381958  54.8545789  59.9362598  43.9964368  54.1100421
  58.8056503  43.8634585  55.1079982  55.8810312  39.3754564  52.2279346
  56.7271507  39.7993978  52.3713995  55.8208950  38.7188189  52.9217909
  59.8508056  44.9983148  48.6098078  59.2216919  45.1628862  47.9074146
  59.4633719  45.4124758  49.3809042  63.7297288  45.9337586  45.9642442
  63.0448327  46.3136487  45.4139475  63.8141138  46.5432913  46.6974389
  59.0309757  37.0358933  53.8860519  58.7870689  37.7900993  53.3494795
  59.3069688  37.4144280  54.7207767  60.9848220  43.5797545  52.5637785
  61.1965115  44.2229305  51.8872166  60.9377968  42.7459862  52.0959715
  58.5874449  36.1915366  49.4674357  57.7258928  36.4896619  49.7591095
  58.6136884  36.4085765  48.5355390  55.4036018  44.7357556  45.8748163
  55.8674364  45.0145259  45.0852785  55.1392816  43.8341001  45.6921254
  52.2960099  44.2829038  48.8127926  52.8661456  44.7116306  48.1745411
  52.8868211  44.0011623  49.5112112  54.3404904  40.8580709  42.6837728
  55.0428948  41.3101752  43.1511654  54.0085533  40.2164528  43.3117621
  52.7885266  39.4492465  57.0588937  52.1583927  40.1308746  57.2924334
  52.6821354  39.3375547  56.1142076  48.0830238  39.1164261  47.9854862
  47.2929292  39.3721790  47.5094972  48.5741486  39.9312599  48.0906902
  62.0994048  46.4569501  50.7360142  62.9211492  46.0549688  50.4542824
  62.0956451  46.3537735  51.6876258  50.0344984  39.4808841  44.9438338
  49.2376147  39.5927535  45.4621834  49.8070576  39.8195493  44.0779229
  55.8650651  46.0053544  52.8920853  55.9295084  46.4673951  53.7279025
  55.1561575  45.3750909  53.0203163  46.3667941  39.3694752  50.4169852
  46.6175980  40.2541762  50.6827428  46.9027490  39.1899353  49.6444944
  55.5798669  47.6721651  42.7599833  55.4444344  48.5173187  43.1884681
  56.1208482  47.8740929  41.9965767  52.0666009  33.7513231  59.4214188
  51.6732954  33.1979430  60.0961833  52.8832149  34.0623810  59.8120706
  49.0328066  45.1897089  43.3327758  49.5452587  45.9840340  43.4833323
  49.6850779  44.4923380  43.2661360  50.8422951  48.3062846  45.4150512
  51.0189579  49.2280810  45.2271495  51.6379785  47.9921265  45.8444891
  54.9833970  35.1671110  57.0134445  55.7243683  35.7678263  56.9338908
  55.2151892  34.4248748  56.4552488  50.1275308  40.3527478  55.2912675
  50.0128823  39.4512735  55.5919774  49.2719825  40.5991174  54.9397491
  57.2067145  48.2945218  56.8900175  56.7631000  47.5081596  56.5721080
  57.8684359  48.4824368  56.2244066  51.9654267  49.8241019  51.4160854
  52.5161692  49.6958083  50.6437848  51.1265742  50.1235908  51.0655747
  59.3048383  48.5748018  54.9181577  59.2866859  49.3956899  54.4261846
  60.2268304  48.4502093  55.1431718  55.7621438  46.0892147  55.7605085
  56.2949774  45.3280435  55.5304393  55.2335519  45.7965799  56.5029239
  58.9291133  31.1952213  51.2898727  58.5855402  32.0853855  51.2137837
  59.2970095  31.0053871  50.4268312  46.9976983  43.5185744  44.1087329
  47.8352205  43.9282752  43.8921037  47.1755251  42.5785186  44.0787523
  58.8941415  41.1860824  39.7971162  58.3788039  41.9565429  40.0359549
  58.6218724  40.5125960  40.4204223  56.4788526  36.0310525  44.8556400
  55.6230123  35.6417376  44.6762039  56.8915478  36.1102486  43.9956186
  58.0087673  33.5656868  49.2547960  57.5052469  33.5287004  48.4415765
  58.3018280  34.4749611  49.3144617  54.2530559  33.6495598  48.2614142
  55.1183556  33.4538407  47.9020031  54.3208068  33.4205950  49.1883498
  63.8675689  43.9393179  41.7324335  63.0905132  43.6004338  41.2879497
  64.5467170  43.9445802  41.0579300  58.6827718  39.0587916  41.6230943
  58.3777854  39.3734066  42.4741086  59.6358161  39.1369336  41.6658276
  57.1274150  45.2178140  43.2723897  56.5995512  44.4830899  42.9597134
  56.6261653  45.9952816  43.0263865  62.1066996  43.4127160  48.3890943
  61.4490671  44.1026422  48.4771072  62.9107396  43.8023592  48.7324930
  51.8592878  35.8797806  45.6330509  52.4336630  35.6572988  44.9003701
  52.4463860  35.9486501  46.3859110  60.9172455  41.7671533  46.4394885
  61.4304337  42.4001525  46.9416595  61.5673679  41.1672728  46.0738245
  54.1615546  32.7539055  44.3605578  53.5079958  32.4388072  43.7362193
  54.1196020  32.1314795  45.0865401  55.2726750  43.0358350  36.2758870
  54.3653812  42.8047603  36.4750019  55.7697782  42.2395969  36.4632852
  58.1794829  51.7455857  39.1955556  57.5056528  52.0487554  39.8040514
  58.5660651  52.5484938  38.8461013  57.3953286  39.2420988  48.6853226
  56.4775847  39.4635935  48.5274914  57.8113430  39.3167299  47.8264933
  58.1788334  40.6412404  43.8155906  58.9260153  41.1533801  43.5063028
  58.4479923  40.3196457  44.6760299  56.4514984  43.1370945  40.7982860
  55.5426203  42.8529978  40.8955330  56.4810068  43.5570023  39.9386167
  61.6834251  46.7477534  44.5674028  61.2296578  45.9068444  44.6239218
  61.0528218  47.3838933  44.9048808  60.6267171  37.6769520  45.7974695
  59.8889928  37.1646907  46.1284938  60.8793944  37.2369902  44.9857972
  60.1267191  48.5854031  45.5023846  60.4190165  49.1459088  44.7836211
  60.6365811  48.8782592  46.2577005  60.7278798  30.4545772  46.3916464
  61.0337675  29.5943136  46.1042379  61.4531403  31.0463393  46.1915458
  47.0203154  40.8576459  44.7798062  46.8227554  40.2645820  44.0549129
  46.4649818  40.5528669  45.4974001  54.9999878  40.7499565  46.8992655
  55.0548488  39.7973402  46.8235132  54.1891080  40.9059005  47.3833954
  56.1491072  44.6779689  38.1370939  55.7110502  43.9615547  37.6776576
  56.8901513  44.9055803  37.5756030  52.9392238  39.3676625  44.6583034
  52.1260103  39.6670796  45.0648226  53.4351232  38.9732314  45.3757517
  55.0900816  49.3634382  46.5917299  55.0476995  49.5895228  45.6625831
  56.0063515  49.1297757  46.7403100  58.5366450  39.8318450  53.4897928
  58.8915837  40.0589923  54.3492394  59.1838581  40.1636826  52.8675184
  64.2664187  42.9536886  44.1947257  64.1282085  43.1438482  43.2668446
  63.9100405  43.7156268  44.6515308  52.4306313  36.9394981  50.2744269
  53.0705692  36.7983740  49.5767233  51.5983843  36.6529494  49.8982871
  64.2933566  45.0213413  49.2058529  64.7270073  44.9288702  50.0541583
  65.0065147  44.9970913  48.5678545  53.2066617  46.2397411  46.3879262
  54.0007215  45.7447731  46.1861837  52.4958309  45.7115274  46.0246967
  58.0261461  48.6215507  50.7391629  58.0798483  49.1906443  51.5069345
  57.1576242  48.7917392  50.3745666  49.5149380  40.3840493  42.4639014
  48.5846968  40.3224948  42.6808977  49.6106852  39.8616446  41.6675656
  50.9059854  38.3233063  52.2216081  51.5782908  38.1150425  51.5728730
  50.0789641  38.1255149  51.7821313  65.1549116  45.0637113  51.7391414
  65.3485006  45.9682924  51.9850689  65.0549734  44.6044532  52.5729999
  56.8085426  34.9495004  54.2381741  56.1613341  35.6484953  54.1446218
  57.5786442  35.3831148  54.6057990  60.2164224  45.2143856  57.3132295
  60.0649731  44.9854408  56.3962378  60.2068904  46.1714457  57.3263640
  56.9849561  42.7875769  52.2978561  57.9141621  42.9386928  52.1247529
  56.5640591  42.8759790  51.4427208  55.7837893  46.8126433  50.0677099
  55.6448978  46.4445218  50.9403037  54.9952489  47.3274073  49.8961057
  56.3786045  51.9135530  41.4102635  56.5537800  51.4423573  42.2248258
  55.6918833  52.5401296  41.6383896  57.3343108  46.1908036  47.4565937
  56.9992940  46.1508806  48.3523587  56.8347053  45.5252752  46.9836347
  51.3087352  41.5975666  52.9818518  51.1707150  40.8655905  53.5830057
  52.2192275  41.5084566  52.7002706  60.2702299  43.5364070  37.7302996
  59.6531470  42.8110898  37.6336049  59.8018788  44.2973430  37.3870071
  53.9369652  41.3095625  52.4702197  54.6469271  40.6688817  52.4288816
  53.8938960  41.5608520  53.3928378  61.9256431  48.2462979  55.3908777
  61.8668977  47.5622199  54.7239360  62.3275949  48.9881969  54.9389403
  52.6498586  38.2960843  54.2897837  52.1135943  37.8451582  54.9419433
  52.0615295  38.4306752  53.5468301  50.9447130  55.0624892  48.1842496
  51.1843728  55.6943417  48.8621514  50.1016326  54.7112932  48.4707855
  61.9273838  46.2102562  53.6222756  61.0400617  45.8728484  53.7449155
  62.4972389  45.4785594  53.8591522  43.5802985  42.5426654  46.9465808
  44.2674025  42.2288384  46.3586823  43.4251114  43.4468019  46.6733059
  48.3837708  37.4316851  51.3750831  48.2995896  36.8242520  50.6401241
  47.5620414  37.9225869  51.3760328  55.4574992  50.8704015  50.5884000
  55.3845163  51.6758986  51.1003304  55.0152385  51.0695981  49.7632021
  55.2464771  50.1075785  44.0986821  54.4632293  50.6497465  44.1925046
  55.9457516  50.6249765  44.4981062  58.5561421  35.9170414  46.7421026
  59.0530121  35.1640377  46.4222097  57.7848403  35.9534731  46.1764236
  66.4091179  41.6210780  48.3839318  66.3981055  42.5035495  48.0133251
  65.5408558  41.2682331  48.1893855  57.9173675  50.7690849  52.7442158
  58.6301647  51.4038314  52.6718060  57.4263704  50.8654715  51.9282160
  59.6391202  44.6742102  44.3159450  58.7047481  44.7943564  44.1464154
  59.8167871  43.7714568  44.0519460  55.1396390  38.0587797  46.4692711
  54.7694178  37.5058838  47.1573617  55.6355483  37.4545931  45.9167711
  63.0263753  40.5159421  44.8509484  63.4924206  41.3487412  44.7769787
  63.4771254  40.0504402  45.5554742  52.9685589  48.5185292  53.5647729
  53.6695048  49.1521775  53.7177123  52.4980704  48.8600024  52.8043368
  61.0939985  46.8603242  41.8495636  61.3699828  46.7459837  42.7589510
  60.2244483  46.4620727  41.8107809  60.9980416  32.8840008  48.8900385
  60.0843496  33.1144235  49.0582592  61.4273518  32.9678452  49.7414418
  60.7686875  41.0729900  51.3900279  60.1158325  41.3205807  50.7352732
  61.1467255  40.2594038  51.0562757  57.7294049  51.1089593  45.4928450
  57.9116443  50.2911249  45.9556202  58.5527035  51.3257285  45.0553340
  58.0636214  50.0357778  42.7543498  58.5923981  49.5250233  42.1413660
  58.3264434  49.7200308  43.6189031  56.8174448  41.8149711  57.8766316
  56.1415085  41.7143840  58.5468692  57.6402082  41.6588925  58.3402314
  48.5653307  48.0521647  50.4978832  49.1506744  47.3065335  50.6306736
  48.3678145  48.3625604  51.3815496  51.4191962  51.0872895  45.5141274
  50.7502337  51.5719022  45.0305314  51.2804832  51.3342115  46.4284653
  43.1570962  40.6227248  49.2183275  43.1955061  40.0890838  50.0120393
  42.6511254  40.0962453  48.5994252  55.5597231  53.1216638  52.1123932
  56.1115539  53.2848260  52.8773018  55.9003424  53.7121076  51.4403957
  50.5361724  35.4691788  52.7145817  50.6003050  36.3306619  52.3023215
  50.4728844  34.8565790  51.9818176  50.0113996  37.5414921  56.3618851
  50.6386035  37.1591998  56.9756376  49.1541915  37.3229123  56.7274544
  58.6965618  51.0698614  49.0987615  58.5716757  50.2688354  48.5898560
  59.3544709  51.5644807  48.6101585  50.3173786  37.4247346  48.2764755
  49.5960372  38.0383314  48.1372228  51.1067042  37.9605111  48.1981401
  60.7600526  48.8707634  50.7267165  59.8130862  48.7512985  50.6545491
  61.1083299  47.9830132  50.8093426  53.1200100  34.7601773  54.5505407
  53.6434501  35.0064069  55.3131716  52.9012433  35.5921808  54.1308544
  57.7646960  48.6660350  46.9271517  57.6171922  47.7377058  47.1079087
  58.5900453  48.6880441  46.4428592  61.3681081  49.4888909  48.0136390
  62.2927629  49.2831770  47.8760841  61.1996385  49.2405310  48.9225731
  54.3252645  35.7015468  52.2355077  53.9849465  34.9023281  52.6375757
  53.6191651  36.0017179  51.6631910  54.9769116  32.7864780  50.6882400
  55.7995186  32.3125259  50.5661290  55.2207180  33.5655264  51.1881086
  53.6177351  35.8153039  40.9845302  54.3385713  36.1934292  40.4809019
  52.9942655  36.5341916  41.0880280  57.7608474  36.5198188  41.9203634
  57.9772088  37.4022826  41.6192462  57.2802541  36.1284401  41.1909276
  52.5007695  39.4783901  48.4974379  52.3552276  39.7924204  49.3898660
  52.0232899  40.0968801  47.9445277  54.3604078  36.4686449  48.5455268
  54.3465647  35.5727542  48.2087566  55.0776506  36.4757113  49.1793554
  56.2130209  36.9023789  50.5908396  55.9547987  37.8240860  50.5892726
  55.6815249  36.5054224  51.2808860  61.1576398  50.0074576  43.3698481
  61.3313275  49.4420999  42.6172334  61.6505289  50.8075471  43.1877971
  46.9753357  42.0189245  51.4362040  46.4306825  42.7949053  51.5682314
  47.8532707  42.3660050  51.2781161  53.7640974  35.3500829  43.8142838
  53.8856885  34.4217475  44.0133726  53.4743016  35.3639515  42.9021154
  56.6332164  33.0355740  46.9509558  56.6553861  33.0995073  45.9961538
  57.0500223  32.1960248  47.1450064  67.0115789  42.7710999  44.9888781
  67.4546935  42.0218324  44.5907904  66.1342299  42.7621136  44.6062513
  62.1451570  49.3241341  40.4695379  62.8402475  49.9448033  40.6882694
  62.4874720  48.4736692  40.7447757  47.7619379  41.1459142  54.3292197
  47.0201115  41.2941777  54.9156827  47.4412124  41.4067407  53.4658946
  64.0442993  46.7741046  41.9982710  64.5694317  47.1128319  41.2732030
  63.9565346  45.8388062  41.8145845  55.7063042  50.6875120  54.1272587
  56.0150168  50.4424267  54.9995286  56.5038524  50.8921758  53.6391457
  55.7283654  52.8413030  46.3577963  55.2888644  52.3489408  47.0510820
  56.4791771  52.2985997  46.1170039  48.2075993  49.0324570  46.3602591
  49.0334013  48.7328342  45.9801235  47.8570045  48.2632193  46.8092380
  53.1757526  48.3851039  48.4300265  52.5537535  47.7221744  48.1302493
  53.8462393  48.4112170  47.7473913  46.4084598  46.9510897  47.3191525
  45.5716506  46.5233071  47.1375526  46.3808243  47.1443340  48.2562316
  53.2482054  36.8632827  58.0232771  53.2970209  37.7394949  57.6410541
  53.7904568  36.3210220  57.4504414  63.8534774  44.2566416  54.6166637
  63.9032779  44.0916424  55.5582159  63.7448698  43.3893675  54.2264517
  52.7371033  46.9354962  41.9058726  52.8859153  47.6190426  41.2525398
  53.5437476  46.9160052  42.4208181  61.1438537  40.2397344  55.9325943
  62.0448399  40.1003809  55.6409941  61.2186511  40.4051799  56.8724121
  55.4781342  37.6164199  54.7779130  54.6084651  37.9097765  54.5061718
  55.7140822  38.2004644  55.4986393  65.3552971  46.6763358  54.8608658
  65.0637779  47.0393338  55.6972119  64.7425102  45.9630366  54.6821990
  66.5548653  44.2416238  47.3811228  67.3895545  44.6806042  47.5448789
  66.6907782  43.7654891  46.5619474  63.6040159  41.7995972  53.3288716
  64.0794281  41.9923619  52.5207568  62.6805725  41.8555158  53.0832100
  50.4923666  42.9620140  42.9119794  50.2469708  42.0582470  43.1100005
  50.6619581  42.9637290  41.9699272  58.1820376  33.8343816  52.2944550
  58.7002320  34.5704843  51.9691039  57.8275509  34.1407809  53.1291309
  58.4332970  30.2544098  47.8145447  58.7134724  29.5867288  48.4405873
  59.2183577  30.4473194  47.3020111  56.2366439  49.4303092  39.3770473
  55.6640406  50.0493280  38.9240945  56.8099232  49.9802454  39.9110395
  62.3041828  38.6761732  51.5617022  63.2559251  38.7759830  51.5829246
  62.1345279  37.8840001  52.0715106  60.3256208  35.7617316  51.7476423
  59.7306140  36.0422328  51.0522911  60.0405905  36.2511217  52.5193164
  59.4563698  49.7140243  40.5079055  60.3894371  49.6485804  40.7111931
  59.3686911  50.5496509  40.0493588  62.0851715  49.0306113  37.4683003
  62.0065347  48.6965976  38.3618761  62.9061382  49.5227881  37.4674475
  64.7829906  41.8967852  50.6759321  64.7506226  40.9583853  50.8619005
  65.3930530  41.9751889  49.9425146  56.6213237  40.7663905  36.7186525
  57.5672342  40.6370113  36.7874944  56.2427482  40.0278567  37.1955954
  64.9324395  38.6878896  50.7217605  64.4163443  37.9037352  50.5347533
  65.8164343  38.3597612  50.8864124  62.5935122  32.4319911  46.6813417
  62.3959943  32.1234999  47.5656749  63.2034827  33.1581550  46.8111347
  68.6821753  41.0991722  50.4139809  67.9554917  40.9647687  49.8056301
  68.2669040  41.4068550  51.2196527  56.5051930  44.8181651  58.1787182
  57.4254939  44.9960250  58.3727229  56.4701513  43.8737697  58.0266882
  54.8056154  38.6913882  36.6541411  53.8987610  38.3946994  36.7304124
  55.0832135  38.3943700  35.7875697  45.7234095  40.0120245  47.1040457
  45.4036879  39.1585553  46.8114831  45.1767523  40.2268823  47.8598424
  49.5014002  42.7282686  50.8209964  49.7200012  43.6599794  50.8397997
  49.9139776  42.3690660  51.6064767  56.4218220  33.2350771  42.8085652
  55.6118948  32.8897856  43.1840898  57.1102637  32.9258315  43.3973264
  58.3508768  32.3128818  44.4309949  58.9039807  32.7324271  45.0899972
  58.5878855  31.3864566  44.4732905  54.3741867  38.3015892  60.2112713
  54.2738594  39.2510249  60.1424804  54.1563410  37.9734131  59.3388783
  45.5922355  43.6323156  49.0733579  44.8985826  43.2177109  48.5603533
  46.3395346  43.6743693  48.4766998  61.7287575  34.4229343  43.9388613
  61.1486244  35.0814147  43.5566665  61.4623508  33.6006688  43.5276030
  60.1791142  33.8234401  46.1409933  60.6790920  33.9350935  45.3324252
  60.8226750  33.5195454  46.7810742  54.2373138  41.7313031  59.0277774
  53.7540219  42.5313391  59.2341663  54.3234077  41.7420975  58.0745218
  47.5059097  43.5641410  46.9499594  47.4829785  43.6629097  45.9981477
  47.8159734  44.4106561  47.2716760  50.1646475  45.6217565  51.0646208
  51.1189729  45.5901508  50.9976140  49.9658999  45.1608189  51.8796434
  50.7545857  44.1918681  53.6317006  51.5738746  44.6862760  53.6551843
  51.0282665  43.2750649  53.6034573  60.5112453  36.5829434  42.9944961
  59.6238308  36.8679084  42.7765156  60.9266442  36.4223197  42.1472238
  63.8626989  36.6075955  46.7099300  64.6387380  37.0972407  46.9823917
  63.1375124  37.0334009  47.1671170  66.2999548  37.3203574  47.7673241
  66.8944039  37.0799310  47.0566549  66.3726132  36.6010704  48.3946777
  48.5196704  51.1637185  48.0816406  48.3851172  50.4037586  47.5154404
  48.1028766  51.8878085  47.6145195  59.6555667  46.3474108  37.0892981
  60.3591517  46.5524111  37.7050637  58.9318316  46.9150870  37.3542065
  60.4853477  42.0983970  43.2095251  60.4288678  42.5552521  42.3702884
  61.0381820  41.3374654  43.0318094  64.2958283  37.8873701  44.0345371
  64.0395217  37.4870337  44.8653579  63.6711151  38.6017495  43.9095510
  68.6070621  40.6269775  46.5416662  68.0470179  40.6962964  47.3148224
  68.0014124  40.4510759  45.8216158  51.6765830  52.0606502  48.2934849
  51.5598214  53.0051934  48.1913539  50.8558276  51.7580063  48.6820648
  61.5642364  46.7856637  39.1391441  62.3987968  46.3537836  38.9568916
  61.4026707  46.6138651  40.0668336  61.2188256  43.2888751  40.5047781
  61.1637060  43.1233022  39.5636225  60.5934312  43.9964784  40.6609970
  46.0080771  38.5256815  54.3309203  46.6539635  38.0155769  54.8196428
  45.7997922  39.2625497  54.9052628  58.5334164  45.5937663  59.8301343
  59.4025323  45.7678315  59.4687978  58.0540915  46.4132079  59.7077073
  52.7020344  52.7134764  51.5090777  53.6047590  52.7458374  51.8257272
  52.4757714  51.7835215  51.5237113  54.4573946  51.4665750  48.1700856
  53.5069577  51.4667612  48.0565228  54.7606432  50.7198485  47.6536890
  58.3436501  29.3839636  44.3379036  57.5768897  28.8298123  44.4835718
  58.7547206  29.4561505  45.1993187  50.3478262  35.6724432  58.4284217
  51.2109724  35.3161237  58.6387542  49.7743673  35.3338327  59.1159621
  67.0016346  57.2553717  49.1708143  66.6634857  57.1394781  48.2828677
  67.8706114  56.8544882  49.1509149  62.8603161  59.1089193  45.1605034
  62.2968026  59.0179130  44.3921321  62.7455556  58.2889098  45.6407526
  60.4067593  60.6040385  47.9989254  61.1988885  60.2631209  47.5835553
  60.6464243  60.7135360  48.9191407  62.3658347  59.8649298  40.8706633
  63.1389223  59.3178285  40.7319509  62.7183746  60.7293547  41.0821094
  64.7024625  56.0241964  38.5025083  64.9550146  55.5023485  37.7408546
  63.7649184  55.8608110  38.6051766  64.4220914  57.9270070  40.7049458
  64.3057172  57.2514973  41.3730542  64.5323174  57.4402444  39.8881611
  66.7652455  57.3880217  44.4096147  66.4010662  56.8610838  45.1209068
  67.6219571  56.9978686  44.2362632  66.4057942  52.4170117  39.4057495
  66.5732344  53.2850353  39.7727967  66.2155111  52.5797399  38.4818785
  62.6145756  57.3300893  47.1060030  61.6896253  57.1977107  47.3137722
  62.8630169  58.1095112  47.6029973  66.3847162  54.8727774  40.3904162
  66.2646788  55.3184825  41.2289643  65.6899751  55.2213092  39.8317700
  59.9754567  56.9734166  47.9403819  60.1046948  57.2268645  48.8543231
  59.2952019  57.5661874  47.6208474  63.1353854  59.6120956  48.8127926
  63.7055211  60.0408224  48.1745411  63.7261966  59.3303540  49.5112112
  65.1798659  56.1872626  42.6837728  65.8822702  56.6393670  43.1511654
  64.8479287  55.5456445  43.3117621  58.9223993  54.4456179  47.9854862
  58.1323047  54.7013708  47.5094972  59.4135240  55.2604517  48.0906902
  60.8738738  54.8100758  44.9438338  60.0769902  54.9219453  45.4621834
  60.6464330  55.1487411  44.0779229  57.2061696  54.6986670  50.4169852
  57.4569734  55.5833679  50.6827428  57.7421244  54.5191271  49.6444944
  59.8721821  60.5189007  43.3327758  60.3846341  61.3132257  43.4833323
  60.5244534  59.8215298  43.2661360  57.8370738  58.8477661  44.1087329
  58.6745960  59.2574670  43.8921037  58.0149005  57.9077104  44.0787523
  67.3182281  51.3602443  44.8556400  66.4623877  50.9709293  44.6762039
  67.7309233  51.4394404  43.9956186  65.0924313  48.9787516  48.2614142
  65.9577310  48.7830324  47.9020031  65.1601822  48.7497868  49.1883498
  62.6986632  51.2089724  45.6330509  63.2730384  50.9864905  44.9003701
  63.2857615  51.2778418  46.3859110  63.0256220  53.2394185  39.6526394
  62.1893532  53.5768871  39.9735669  62.8860989  53.1043165  38.7153531
  65.0009300  48.0830973  44.3605578  64.3473712  47.7679990  43.7362193
  64.9589774  47.4606713  45.0865401  66.1120505  58.3650268  36.2758870
  65.2047567  58.1339521  36.4750019  66.6091537  57.5687887  36.4632852
  68.2347040  54.5712906  48.6853226  67.3169602  54.7927853  48.5274914
  68.6507184  54.6459217  47.8264933  67.2908738  58.4662863  40.7982860
  66.3819958  58.1821895  40.8955330  67.3203822  58.8861941  39.9386167
  57.8596909  56.1868377  44.7798062  57.6621309  55.5937737  44.0549129
  57.3043573  55.8820587  45.4974001  65.8393632  56.0791483  46.8992655
  65.8942242  55.1265320  46.8235132  65.0284834  56.2350922  47.3833954
  63.7785992  54.6968543  44.6583034  62.9653858  54.9962713  45.0648226
  64.2744987  54.3024232  45.3757517  63.2700067  52.2686898  50.2744269
  63.9099446  52.1275658  49.5767233  62.4377598  51.9821412  49.8982871
  64.0460371  61.5689329  46.3879262  64.8400970  61.0739649  46.1861837
  63.3352063  61.0407192  46.0246967  60.3543135  55.7132411  42.4639014
  59.4240723  55.6516866  42.6808977  60.4500607  55.1908363  41.6675656
  60.2728684  52.2387223  45.0517256  60.5335501  53.1532557  44.9426417
  61.0945856  51.7711666  45.2013869  61.7453609  53.6524981  52.2216081
  62.4176662  53.4442343  51.5728730  60.9183395  53.4547067  51.7821313
  62.8994600  53.0841412  36.8524301  62.0224066  52.9630213  36.4886547
  63.3752353  52.2927490  36.6003189  54.4196740  57.8718572  46.9465808
  55.1067780  57.5580302  46.3586823  54.2644869  58.7759937  46.6733059
  59.2231462  52.7608768  51.3750831  59.1389651  52.1534438  50.6401241
  58.4014168  53.2517787  51.3760328  65.9790145  53.3879715  46.4692711
  65.6087932  52.8350755  47.1573617  66.4749237  52.7837848  45.9167711
  53.9964716  55.9519165  49.2183275  54.0348816  55.4182756  50.0120393
  53.4905009  55.4254371  48.5994252  61.3755478  50.7983706  52.7145817
  61.4396805  51.6598537  52.3023215  61.3122599  50.1857707  51.9818176
  57.6273294  54.6783267  42.2937206  57.9226735  53.7693946  42.2404260
  56.7261329  54.6571007  41.9718209  61.1567541  52.7539264  48.2764755
  60.4354126  53.3675232  48.1372228  61.9460796  53.2897029  48.1981401
  59.3561135  52.3597365  42.4176531  59.0273841  51.4794744  42.2351637
  59.7100506  52.3045034  43.3052921  62.4702958  52.6470335  42.7852009
  62.8099031  53.1756256  42.0630617  62.9175079  52.9850741  43.5610576
  65.1646399  51.0307386  52.2355077  64.8243220  50.2315199  52.6375757
  64.4585405  51.3309096  51.6631910  65.8162871  48.1156698  50.6882400
  66.6388940  47.6417176  50.5661290  66.0600935  48.8947182  51.1881086
  64.4571105  51.1444956  40.9845302  65.1779468  51.5226209  40.4809019
  63.8336410  51.8633833  41.0880280  68.6002228  51.8490105  41.9203634
  68.8165843  52.7314743  41.6192462  68.1196296  51.4576319  41.1909276
  63.3401450  54.8075819  48.4974379  63.1946030  55.1216122  49.3898660
  62.8626653  55.4260719  47.9445277  65.1997833  51.7978367  48.5455268
  65.1859401  50.9019460  48.2087566  65.9170261  51.8049030  49.1793554
  67.0523963  52.2315707  50.5908396  66.7941741  53.1532777  50.5892726
  66.5209004  51.8346141  51.2808860  57.8147112  57.3481163  51.4362040
  57.2700580  58.1240971  51.5682314  58.6926462  57.6951968  51.2781161
  64.6034729  50.6792747  43.8142838  64.7250640  49.7509393  44.0133726
  64.3136771  50.6931433  42.9021154  67.4725919  48.3647657  46.9509558
  67.4947616  48.4286990  45.9961538  67.8893978  47.5252166  47.1450064
  59.0469747  64.3616488  46.3602591  59.8727767  64.0620260  45.9801235
  58.6963799  63.5924110  46.8092380  57.2478352  62.2802815  47.3191525
  56.4110261  61.8524989  47.1375526  57.2201998  62.4735258  48.2562316
  61.3317421  58.2912057  42.9119794  61.0863462  57.3874387  43.1100005
  61.5013335  58.2929208  41.9699272  60.6013068  54.0240415  40.4105956
  59.9082313  54.0984770  39.7545992  60.3564820  53.2600758  40.9327473
  67.4606992  56.0955823  36.7186525  68.4066096  55.9662031  36.7874944
  67.0821237  55.3570485  37.1955954  65.6449909  54.0205799  36.6541411
  64.7381364  53.7238912  36.7304124  65.9225890  53.7235617  35.7875697
  56.5627849  55.3412163  47.1040457  56.2430633  54.4877471  46.8114831
  56.0161277  55.5560741  47.8598424  60.3407757  58.0574604  50.8209964
  60.5593766  58.9891711  50.8397997  60.7533530  57.6982578  51.6064767
  67.2611974  48.5642689  42.8085652  66.4512703  48.2189774  43.1840898
  67.9496391  48.2550233  43.3973264  64.4148693  50.8792734  36.7953390
  65.2767857  51.2047633  37.0549207  64.5999037  50.0924230  36.2826456
  56.4316109  58.9615074  49.0733579  55.7379581  58.5469027  48.5603533
  57.1789100  59.0035611  48.4766998  58.3452852  58.8933328  46.9499594
  58.3223540  58.9921015  45.9981477  58.6553488  59.7398479  47.2716760
  56.8474526  53.8548733  54.3309203  57.4933389  53.3447687  54.8196428
  56.6391677  54.5917414  54.9052628  65.3678136  48.1188777  40.0833099
  65.3556806  49.0630617  40.2401370  66.2601558  47.9358923  39.7892560
  31.6272792  -1.3382214  30.7639600  31.5496822  -0.3874389  30.8428081
  31.0234436  -1.6836342  31.4214526  29.2659622   1.4103180  34.9087802
  29.5056220   2.0421704  35.5866821  28.4228819   1.0591220  35.1953161
  29.7404454  -2.5648818  32.2386581  29.0714830  -2.0802690  31.7550621
  29.6017324  -2.3179598  33.1529959  33.8809723  -0.5305074  38.8369239
  34.4328031  -0.3673453  39.6018324  34.2215916   0.0599363  38.1649264
  34.0496146  -0.8108683  33.0823270  33.6101137  -1.3032305  33.7756127
  34.8004263  -1.3535716  32.8415345  26.8409196  -2.4884528  34.8061712
  26.7063664  -3.2484127  34.2399711  26.4241258  -1.7643628  34.3390501
  29.9978322  -1.5915211  35.0180155  29.8810706  -0.6469779  34.9158845
  29.1770768  -1.8941649  35.4065954  31.0232836  -0.9386949  38.2336084
  31.9260083  -0.9063339  38.5502579  30.7970206  -1.8686498  38.2482419
  48.5139132   3.6504576  35.9591925  49.1517542   3.5311323  35.2555265
  48.3959974   4.5985420  36.0179877  45.3228838   3.6032004  35.8953449
  44.9847349   3.4873069  35.0073984  46.1918606   3.2023169  35.8754455
  41.1815654   5.4567480  31.8850340  40.6180519   5.3657417  31.1166628
  41.0668049   4.6367385  32.3652833  45.8048621   4.7566856  41.8539655
  45.7937262   4.3619654  40.9820158  45.9669260   4.0232928  42.4473426
  38.7280085   6.9518672  34.7234561  39.5201377   6.6109497  34.3080860
  38.9676736   7.0613647  35.6436714  46.7615212   9.1238448  27.1964805
  46.1103192   9.7092528  26.8098819  47.5559575   9.6544643  27.2559843
  40.6870839   6.2127585  27.5951939  41.4601715   5.6656572  27.4564815
  41.0396238   7.0771835  27.8066401  42.5255882   7.5403967  40.8018839
  42.2345748   8.4449598  40.6865505  43.1612866   7.5820495  41.5162908
  43.4512089   4.9180816  37.3920198  44.0475661   4.6936838  36.6777161
  43.5087060   4.1765561  37.9945646  43.0237117   2.3720251  25.2270389
  43.2762638   1.8501773  24.4653852  42.0861676   2.2086397  25.3297073
  48.2390477   6.8128880  27.7333789  47.6036310   6.8863506  28.4454694
  47.9087884   7.4022479  27.0552869  42.7433406   4.2748357  27.4294764
  42.6269664   3.5993261  28.0975849  42.8535666   3.7880731  26.6126917
  45.0864947   3.7358504  31.1341454  44.7223154   3.2089125  31.8454375
  45.9432063   3.3456973  30.9607939  47.4845767   7.2265383  37.7968632
  47.1846490   8.1290422  37.6884440  47.1396827   6.9597566  38.6489785
  40.9358249   3.6779180  33.8305337  40.0108745   3.5455394  34.0383029
  41.1842662   4.4573399  34.3275279  38.2967060   3.3212453  34.6649126
  38.4259441   3.5746932  35.5788538  37.6164511   3.9140161  34.3453781
  43.2130149   3.9723022  42.9818934  43.9544833   4.5108066  42.7053758
  42.5067134   4.5989311  43.1390486  48.6885489   6.1152163  41.5791096
  49.0968845   5.6734573  40.8345728  47.9662750   5.5404790  41.8325288
  49.0114303   6.6753353  35.3343384  48.3823166   6.8399067  34.6319452
  48.6239965   7.0894963  36.1054348  52.8903535   7.6107791  32.6887748
  52.2054573   7.9906692  32.1384782  52.9747384   8.2203118  33.4219696
  50.1454467   5.2567750  39.2883092  50.3571362   5.8999510  38.6117473
  50.0984215   4.4230067  38.8205022  44.5642265   6.4127761  32.5993470
  45.0280611   6.6915464  31.8098092  44.2999063   5.5111206  32.4166560
  41.4566346   5.9599243  35.5373233  42.0267703   6.3886511  34.8990717
  42.0474458   5.6781828  36.2357418  43.5011151   2.5350914  29.4083035
  44.2035195   2.9871957  29.8756961  43.1691780   1.8934733  30.0362928
  41.9491513   1.1262670  43.7834244  41.3190173   1.8078951  44.0169641
  41.8427601   1.0145752  42.8387382  37.2436485   0.7934466  34.7100168
  36.4535539   1.0491995  34.2340279  37.7347732   1.6082804  34.8152209
  51.2600295   8.1339705  37.4605449  52.0817738   7.7319893  37.1788131
  51.2562698   8.0307940  38.4121565  39.1951231   1.1579046  31.6683645
  38.3982394   1.2697740  32.1867141  38.9676823   1.4965698  30.8024535
  45.0256898   7.6823749  39.6166160  45.0901331   8.1444156  40.4524331
  44.3167822   7.0521114  39.7448469  35.5274188   1.0464957  37.1415159
  35.7782227   1.9311967  37.4072735  36.0633737   0.8669558  36.3690251
  44.7404916   9.3491856  29.4845140  44.6050591  10.1943392  29.9129988
  45.2814728   9.5511134  28.7211074  38.1934313   6.8667294  30.0573065
  38.7058834   7.6610545  30.2078630  38.8457026   6.1693585  29.9906666
  40.0029198   9.9833051  32.1395818  40.1795826  10.9051015  31.9516802
  40.7986031   9.6691470  32.5690198  39.2881554   2.0297682  42.0157981
  39.1735070   1.1282940  42.3165080  38.4326072   2.2761379  41.6642798
  46.3673392   9.9715423  43.6145482  45.9237246   9.1851801  43.2966386
  47.0290606  10.1594573  42.9489373  41.1260513  11.5011224  38.1406160
  41.6767938  11.3728288  37.3683154  40.2871989  11.8006113  37.7901053
  48.4654630  10.2518223  41.6426883  48.4473106  11.0727104  41.1507152
  49.3874550  10.1272298  41.8677024  44.9227684   7.7662352  42.4850392
  45.4556021   7.0050640  42.2549700  44.3941765   7.4736004  43.2274546
  36.1583230   5.1955949  30.8332636  36.9958452   5.6052957  30.6166343
  36.3361498   4.2555391  30.8032829  53.0281936   5.6163384  28.4569642
  52.2511379   5.2774543  28.0124804  53.7073417   5.6216007  27.7824607
  46.2880397   6.8948345  29.9969204  45.7601759   6.1601104  29.6842441
  45.7867900   7.6723021  29.7509172  51.2673243   5.0897365  35.1136250
  50.6096918   5.7796627  35.2016379  52.0713642   5.4793797  35.4570236
  44.4332997   4.7128555  23.0004177  43.5260059   4.4817808  23.1995326
  44.9304029   3.9166174  23.1878158  47.3401076  13.4226062  25.9200863
  46.6662775  13.7257759  26.5285821  47.7266898  14.2255142  25.5706320
  45.6121231   4.8141150  27.5228167  44.7032450   4.5300183  27.6200636
  45.6416315   5.2340228  26.6631474  50.8440498   8.4247739  31.2919334
  50.3902825   7.5838649  31.3484525  50.2134465   9.0609138  31.6294114
  49.2873437  10.2624236  32.2269152  49.5796412  10.8229293  31.5081518
  49.7972058  10.5552797  32.9822312  36.1809401   2.5346664  31.5043369
  35.9833801   1.9416025  30.7794436  35.6256065   2.2298874  32.2219308
  45.3097319   6.3549893  24.8616245  44.8716748   5.6385752  24.4021883
  46.0507759   6.5826008  24.3001337  44.2507063  11.0404587  33.3162606
  44.2083241  11.2665433  32.3871138  45.1669761  10.8067962  33.4648407
  53.4539813   6.6983618  35.9303835  53.8876320   6.6058907  36.7786889
  54.1671394   6.6741118  35.2923851  42.3672863   7.9167616  33.1124568
  43.1613462   7.4217936  32.9107143  41.6564556   7.3885479  32.7492274
  47.1867708  10.2985712  37.4636936  47.2404730  10.8676648  38.2314652
  46.3182489  10.4687597  37.0990973  38.6755627   2.0610698  29.1884321
  37.7453215   1.9995153  29.4054283  38.7713099   1.5386651  28.3920962
  54.3155362   6.7407318  38.4636721  54.5091253   7.6453129  38.7095996
  54.2155981   6.2814737  39.2975306  49.3770471   6.8914061  44.0377601
  49.2255978   6.6624613  43.1207685  49.3675151   7.8484662  44.0508946
  46.1455808   4.4645974  39.0223868  47.0747868   4.6157133  38.8492835
  45.7246838   4.5529994  38.1672514  44.9444139   8.4896638  36.7922405
  44.8055225   8.1215422  37.6648344  44.1558736   9.0044278  36.6206363
  46.4949354   7.8678241  34.1811243  46.1599187   7.8279011  35.0768893
  45.9953300   7.2022957  33.7081653  40.4693598   3.2745871  39.7063824
  40.3313396   2.5426110  40.3075363  41.3798522   3.1854771  39.4248012
  49.4308546   5.2134275  24.4548303  48.8137717   4.4881103  24.3581356
  48.9625035   5.9743635  24.1115377  43.0975899   2.9865830  39.1947504
  43.8075518   2.3459022  39.1534122  43.0545207   3.2378725  40.1173685
  51.0862678   9.9233183  42.1154083  51.0275224   9.2392404  41.4484666
  51.4882196  10.6652173  41.6634709  51.0880085   7.8872767  40.3468063
  50.2006864   7.5498689  40.4694462  51.6578636   7.1555799  40.5836828
  32.7409232   4.2196859  33.6711114  33.4280272   3.9058589  33.0832130
  32.5857361   5.1238224  33.3978366  44.6181238  12.5474220  37.3129306
  44.5451410  13.3529191  37.8248611  44.1758632  12.7466186  36.4877328
  47.0779922  12.4461054  39.4687465  47.7907894  13.0808519  39.3963366
  46.5869951  12.5424920  38.6527467  48.7997449   6.3512306  31.0404756
  47.8653728   6.4713769  30.8709461  48.9774117   5.4484773  30.7764766
  42.1291836  10.1955497  40.2893036  42.8301295  10.8291980  40.4422430
  41.6586950  10.5370229  39.5288675  50.2546231   8.5373447  28.5740943
  50.5306075   8.4230042  29.4834817  49.3850730   8.1390932  28.5353116
  45.9780694   3.4919916  44.6011623  45.3021332   3.3914045  45.2713998
  46.8008328   3.3359129  45.0647620  37.7259554   9.7291852  37.2224138
  38.3112990   8.9835540  37.3552043  37.5284392  10.0395809  38.1060802
  32.3177208   2.2997453  35.9428581  32.3561308   1.7661043  36.7365700
  31.8117501   1.7732658  35.3239559  44.7203477  14.7986843  38.8369239
  45.2721785  14.9618465  39.6018324  45.0609671  15.3891281  38.1649264
  49.5714352   9.6248101  44.6917893  50.1154256  10.2378059  44.1972848
  48.9901197  10.1827679  45.2084906  35.9485786   1.0261555  29.0182513
  36.2439227   0.1172233  28.9649567  35.0473822   1.0049294  28.6963515
  47.8571865  12.7468819  35.8232921  47.7323004  11.9458559  35.3143867
  48.5150956  13.2415012  35.3346891  49.9206773  10.5477839  37.4512471
  48.9737109  10.4283190  37.3790798  50.2689546   9.6600337  37.5338733
  46.9253206  10.3430555  33.6516824  46.7778169   9.4147262  33.8324394
  47.7506700  10.3650646  33.1673899  50.5287328  11.1659114  34.7381696
  51.4533876  10.9601975  34.6006147  50.3602632  10.9175515  35.6471038
  41.6613942   1.1554106  35.2219685  41.5158523   1.4694409  36.1143967
  41.1839146   1.7739006  34.6690584  50.3182644  11.6844781  30.0943788
  50.4919522  11.1191204  29.3417640  50.8111536  12.4845676  29.9123278
  36.1359604   3.6959450  38.1607347  35.5913072   4.4719258  38.2927621
  37.0138954   4.0430255  38.0026468  51.3057817  11.0011546  27.1940686
  52.0008722  11.6218238  27.4128001  51.6480967  10.1506897  27.4693064
  36.9225626   2.8229347  41.0537503  36.1807362   2.9711982  41.6402134
  36.6018370   3.0837612  40.1904253  53.2049240   8.4511251  28.7228017
  53.7300564   8.7898524  27.9977337  53.1171593   7.5158266  28.5391151
  44.8669289  12.3645325  40.8517893  45.1756415  12.1194472  41.7240593
  45.6644771  12.5691963  40.3636764  37.3682240  10.7094775  33.0847898
  38.1940260  10.4098547  32.7046542  37.0176292   9.9402398  33.5337687
  42.3363773  10.0621244  35.1545572  41.7143782   9.3991949  34.8547800
  43.0068640  10.0882375  34.4719219  35.5690845   8.6281102  34.0436832
  34.7322753   8.2003276  33.8620833  35.5414490   8.8213545  34.9807623
  52.8943146   9.0844155  44.0279215  52.1038690   9.0668294  43.4883714
  52.6576501   9.6232448  44.7828251  53.0141021   5.9336621  41.3411943
  53.0639026   5.7686629  42.2827466  52.9054944   5.0663880  40.9509824
  41.8977280   8.6125167  28.6304032  42.0465400   9.2960631  27.9770705
  42.7043723   8.5930257  29.1453488  54.5159218   8.3533563  41.5853965
  54.2244026   8.7163543  42.4217426  53.9031349   7.6400571  41.4067297
  39.6529913   4.6390344  29.6365101  39.4075955   3.7352674  29.8345311
  39.8225827   4.6407495  28.6944579  38.9225560   0.3718702  27.1351263
  38.2294805   0.4463057  26.4791299  38.6777312  -0.3920954  27.6572779
  45.3972685  11.1073297  26.1015780  44.8246652  11.7263484  25.6486251
  45.9705479  11.6572659  26.6355702  48.6169945  11.3910447  27.2324362
  49.5500618  11.3256009  27.4357237  48.5293158  12.2266714  26.7738895
  51.2457962  10.7076318  24.1928309  51.1671593  10.3736181  25.0864067
  52.0667629  11.1998086  24.1919782  45.6658176   6.4951856  44.9032489
  46.5861186   6.6730455  45.0972536  45.6307759   5.5507902  44.7512188
  34.8840341   1.6890450  33.8285764  34.5643126   0.8355758  33.5360138
  34.3373770   1.9039028  34.5843731  38.6620249   4.4052891  37.5455270
  38.8806259   5.3369999  37.5643304  39.0746023   4.0460865  38.3310074
  34.7528601   5.3093361  35.7978885  34.0592073   4.8947314  35.2848840
  35.5001592   5.3513898  35.2012304  43.3979384   3.4083235  45.7523081
  42.9146466   4.2083596  45.9586970  43.4840323   3.4191180  44.7990525
  36.6665344   5.2411615  33.6744900  36.6436032   5.3399302  32.7226783
  36.9765980   6.0876766  33.9962066  39.3252722   7.2987770  37.7891515
  40.2795975   7.2671712  37.7221446  39.1265245   6.8378394  38.6041741
  39.9152104   5.8688886  40.3562312  40.7344993   6.3632965  40.3797150
  40.1888912   4.9520854  40.3279880  48.8161914   8.0244313  23.8138288
  49.5197764   8.2294316  24.4295943  48.0924562   8.5921075  24.0787371
  50.7248611   8.4626842  25.8636748  51.5594215   8.0308041  25.6814223
  50.5632954   8.2908856  26.7913642  50.3794503   4.9658956  27.2293087
  50.3243307   4.8003227  26.2881531  49.7540558   5.6734989  27.3855277
  35.1687018   0.2027020  41.0554509  35.8145882  -0.3074026  41.5441735
  34.9604169   0.9395702  41.6297935  47.6940410   7.2707868  46.5546650
  48.5631570   7.4448520  46.1933285  47.2147162   8.0902284  46.4322379
  59.3532886  18.9796493  35.9591925  59.9911296  18.8603241  35.2555265
  59.2353729  19.9277337  36.0179877  56.6442375  20.0858773  41.8539655
  56.6331016  19.6911572  40.9820158  56.8063015  19.3524846  42.4473426
  57.6008967  24.4530366  27.1964805  56.9496947  25.0384446  26.8098819
  58.3953330  24.9836561  27.2559843  53.8630872  17.7012169  25.2270389
  54.1156392  17.1793690  24.4653852  52.9255431  17.5378314  25.3297073
  58.9074155  16.7047947  33.0345133  59.6937244  16.2867371  32.6835550
  59.1712859  17.6094040  33.2026781  59.0784232  22.1420798  27.7333789
  58.4430065  22.2155424  28.4454694  58.7481638  22.7314396  27.0552869
  64.3082582  16.6423181  33.9378111  65.0407754  16.0722397  34.1715941
  63.5521937  16.2544781  34.3784617  53.5827160  19.6040275  27.4294764
  53.4663419  18.9285178  28.0975849  53.6929420  19.1172649  26.6126917
  55.9258701  19.0650422  31.1341454  55.5616909  18.5381043  31.8454375
  56.7825817  18.6748891  30.9607939  61.8308002  10.3544755  38.3972720
  61.4991327  11.2240166  38.1733935  61.2353615  10.0381039  39.0766750
  55.5664188  14.0940322  26.1302802  55.7338591  14.9620558  26.4973273
  55.3761357  14.2567603  25.2064091  58.3239522  22.5557301  37.7968632
  58.0240245  23.4582339  37.6884440  57.9790581  22.2889484  38.6489785
  61.7236665  15.0739841  35.4766070  60.8153543  15.0055249  35.1824831
  61.6724261  15.5511786  36.3047895  55.5453409  16.5497979  27.1149469
  55.4253034  16.9955030  27.9534949  54.8505998  16.8983297  26.5563007
  55.7977531  16.4929486  43.4200967  55.0210865  17.0523407  43.4103832
  56.4368094  16.9786269  43.9415837  63.5898312  13.2756279  37.2543944
  62.9472692  13.5688812  36.6083738  63.0853240  13.1609200  38.0597140
  61.2438475  17.0219452  27.9429803  62.1556332  17.2546839  27.7677501
  60.7348122  17.6056497  27.3804882  54.0523903  19.3014940  42.9818934
  54.7938588  19.8399984  42.7053758  53.3460889  19.9281229  43.1390486
  59.5279243  21.4444080  41.5791096  59.9362599  21.0026491  40.8345728
  58.8056505  20.8696708  41.8325288  55.8810313  16.3816687  38.9524652
  56.7271508  16.8056101  39.0959301  55.8208951  15.7250311  39.6463216
  59.8508058  22.0045271  35.3343384  59.2216920  22.1690985  34.6319452
  59.4633720  22.4186880  36.1054348  63.7297290  22.9399709  32.6887748
  63.0448328  23.3198610  32.1384782  63.8141139  23.5495035  33.4219696
  59.0309758  14.0421055  40.6105826  58.7870690  14.7963116  40.0740102
  59.3069689  14.4206403  41.4453073  60.9848221  20.5859668  39.2883092
  61.1965116  21.2291428  38.6117473  60.9377969  19.7521984  38.8205022
  58.5874450  13.1977488  36.1919664  57.7258929  13.4958742  36.4836401
  58.6136885  13.4147887  35.2600696  54.3404906  17.8642831  29.4083035
  55.0428949  18.3163875  29.8756961  54.0085534  17.2226650  30.0362928
  52.7885267  16.4554588  43.7834244  52.1583928  17.1370869  44.0169641
  52.6821355  16.3437670  42.8387382  62.0994049  23.4631623  37.4605449
  62.9211493  23.0611810  37.1788131  62.0956452  23.3599857  38.4121565
  52.0666010  10.7575354  46.1459495  51.6732955  10.2041552  46.8207139
  52.8832150  11.0685932  46.5366013  54.9833971  12.1733233  43.7379752
  55.7243684  12.7740386  43.6584214  55.2151894  11.4310871  43.1797794
  57.2067147  25.3007340  43.6145482  56.7631001  24.5143719  43.2966386
  57.8684360  25.4886491  42.9489373  59.3048385  25.5810140  41.6426883
  59.2866860  26.4019021  41.1507152  60.2268305  25.4564216  41.8677024
  55.7621439  23.0954270  42.4850392  56.2949776  22.3342558  42.2549700
  55.2335520  22.8027922  43.2274546  58.9291134   8.2014336  38.0144033
  58.5855403   9.0915978  37.9383144  59.2970096   8.0115993  37.1513618
  58.8941417  18.1922947  26.5216468  58.3788040  18.9627552  26.7604856
  58.6218725  17.5188083  27.1449530  56.4788528  13.0372648  31.5801707
  55.6230124  12.6479498  31.4007346  56.8915479  13.1164609  30.7201492
  58.0087674  10.5718991  35.9793267  57.5052470  10.5349126  35.1661072
  58.3018281  11.4811734  36.0389923  54.2530560  10.6557721  34.9859448
  55.1183557  10.4600529  34.6265338  54.3208069  10.4268072  35.9128805
  63.8675691  20.9455302  28.4569642  63.0905133  20.6066461  28.0124804
  64.5467172  20.9507925  27.7824607  58.6827720  16.0650039  28.3476250
  58.3777855  16.3796188  29.1986393  59.6358162  16.1431459  28.3903583
  62.1066998  20.4189283  35.1136250  61.4490672  21.1088544  35.2016379
  62.9107397  20.8085715  35.4570236  51.8592879  12.8859929  32.3575815
  52.4336631  12.6635110  31.6249008  52.4463862  12.9548623  33.1104416
  60.9172456  18.7733656  33.1640192  61.4304338  19.4063647  33.6661901
  61.5673680  18.1734851  32.7983552  52.1862466  14.9164390  26.3771700
  51.3499779  15.2539076  26.6980975  52.0467236  14.7813369  25.4398837
  54.1615547   9.7601178  31.0850885  53.5079959   9.4450195  30.4607499
  54.1196021   9.1376918  31.8110708  55.2726752  20.0420473  23.0004177
  54.3653814  19.8109726  23.1995326  55.7697784  19.2458092  23.1878158
  58.1794831  28.7517980  25.9200863  57.5056529  29.0549677  26.5285821
  58.5660653  29.5547060  25.5706320  57.3953287  16.2483111  35.4098532
  56.4775849  16.4698058  35.2520220  57.8113431  16.3229422  34.5510240
  58.1788335  17.6474527  30.5401212  58.9260154  18.1595924  30.2308335
  58.4479925  17.3258579  31.4005606  56.4514985  20.1433067  27.5228167
  55.5426204  19.8592100  27.6200636  56.4810069  20.5632146  26.6631474
  61.6834253  23.7539657  31.2919334  61.2296580  22.9130567  31.3484525
  61.0528219  24.3901055  31.6294114  60.6267172  14.6831643  32.5220002
  59.8889929  14.1709029  32.8530244  60.8793946  14.2432025  31.7103279
  60.1267192  25.5916154  32.2269152  60.4190166  26.1521211  31.5081518
  60.6365812  25.8844715  32.9822312  54.9999879  17.7561688  33.6237962
  55.0548489  16.8035524  33.5480439  54.1891081  17.9121127  34.1079261
  56.1491073  21.6841811  24.8616245  55.7110503  20.9677670  24.4021883
  56.8901514  21.9117926  24.3001337  52.9392239  16.3738748  31.3828341
  52.1260105  16.6732918  31.7893533  53.4351233  15.9794437  32.1002823
  58.5366451  16.8380572  40.2143235  58.8915839  17.0652045  41.0737701
  59.1838582  17.1698949  39.5920490  64.2664188  19.9599008  30.9192564
  64.1282086  20.1500604  29.9913753  63.9100407  20.7218391  31.3760615
  52.4306314  13.9457103  36.9989576  53.0705693  13.8045862  36.3012539
  51.5983844  13.6591617  36.6228178  64.2933567  22.0275535  35.9303835
  64.7270074  21.9350824  36.7786889  65.0065148  22.0033036  35.2923851
  49.4334930  13.9157428  31.7762563  49.6941748  14.8302762  31.6671723
  50.2552103  13.4481871  31.9259176  65.1549117  22.0699236  38.4636721
  65.3485007  22.9745046  38.7095996  65.0549735  21.6106655  39.2975306
  56.8085428  11.9557126  40.9627048  56.1613343  12.6547076  40.8691525
  57.5786443  12.3893270  41.3303296  60.2164226  22.2205979  44.0377601
  60.0649732  21.9916530  43.1207685  60.2068905  23.1776580  44.0508946
  56.3786046  28.9197652  28.1347942  56.5537801  28.4485695  28.9493565
  55.6918834  29.5463418  28.3629203  60.2702301  20.5426193  24.4548303
  59.6531471  19.8173021  24.3581356  59.8018789  21.3035553  24.1115377
  61.9256432  25.2525101  42.1154083  61.8668978  24.5684321  41.4484666
  62.3275951  25.9944091  41.6634709  52.0600847  14.7611617  23.5769607
  51.1830313  14.6400418  23.2131854  52.5358600  13.9697695  23.3248496
  61.9273840  23.2164685  40.3468063  61.0400618  22.8790607  40.4694462
  62.4972391  22.4847716  40.5836828  58.5561423  12.9232537  33.4666333
  59.0530122  12.1702499  33.1467403  57.7848404  12.9596854  32.9009542
  66.4091180  18.6272902  35.1084625  66.3981056  19.5097618  34.7378558
  65.5408560  18.2744453  34.9139162  57.9173676  27.7752971  39.4687465
  58.6301649  28.4100436  39.3963366  57.4263705  27.8716837  38.6527467
  59.6391203  21.6804224  31.0404756  58.7047482  21.8005687  30.8709461
  59.8167872  20.7776691  30.7764766  55.1396391  15.0649920  33.1938018
  54.7694179  14.5120960  33.8818923  55.6355484  14.4608053  32.6413018
  63.0263755  17.5221543  31.5754791  63.4924207  18.3549535  31.5015093
  63.4771255  17.0566525  32.2800049  61.0939986  23.8665365  28.5740943
  61.3699830  23.7521959  29.4834817  60.2244485  23.4682850  28.5353116
  60.9980417   9.8902130  35.6145692  60.0843497  10.1206357  35.7827899
  61.4273519   9.9740574  36.4659724  60.7686876  18.0792022  38.1145586
  60.1158326  18.3267930  37.4598039  61.1467256  17.2656161  37.7808063
  57.7294050  28.1151716  32.2173756  57.9116444  27.2973371  32.6801509
  58.5527036  28.3319408  31.7798646  58.0636215  27.0419901  29.4788805
  58.5923982  26.5312355  28.8658967  58.3264435  26.7262431  30.3434338
  56.8174449  18.8211833  44.6011623  56.1415086  18.7205963  45.2713998
  57.6402083  18.6651047  45.0647620  50.5361725  12.4753911  39.4391124
  50.6003052  13.3368742  39.0268521  50.4728845  11.8627912  38.7063482
  50.0113998  14.5477043  43.0864158  50.6386036  14.1654121  43.7001682
  49.1541916  14.3291245  43.4519851  60.4108106  24.9540018  44.6917893
  60.9548010  25.5669977  44.1972848  59.8294951  25.5119597  45.2084906
  58.6965619  28.0760736  35.8232921  58.5716759  27.2750476  35.3143867
  59.3544710  28.5706930  35.3346891  50.3173787  14.4309469  35.0010061
  49.5960373  15.0445437  34.8617535  51.1067043  14.9667234  34.9226707
  60.7600528  25.8769756  37.4512471  59.8130863  25.7575108  37.3790798
  61.1083301  24.9892255  37.5338733  53.1200101  11.7663895  41.2750713
  53.6434503  12.0126192  42.0377023  52.9012434  12.5983930  40.8553851
  51.6309205  14.3240540  29.5097316  51.9705278  14.8526461  28.7875924
  52.0781326  14.6620946  30.2855882  61.3681083  26.4951031  34.7381696
  62.2927630  26.2893893  34.6006147  61.1996386  26.2467433  35.6471038
  54.3252646  12.7077591  38.9600384  53.9849466  11.9085404  39.3621064
  53.6191652  13.0079301  38.3877217  54.9769118   9.7926903  37.4127707
  55.7995187   9.3187381  37.2906597  55.2207181  10.5717387  37.9126393
  53.6177352  12.8215161  27.7090608  54.3385715  13.1996414  27.2054325
  52.9942656  13.5404038  27.8125586  57.7608475  13.5260310  28.6448941
  57.9772090  14.4084948  28.3437769  57.2802542  13.1346524  27.9154583
  52.5007697  16.4846024  35.2219685  52.3552277  16.7986327  36.1143967
  52.0232900  17.1030924  34.6690584  54.3604079  13.4748572  35.2700575
  54.3465648  12.5789665  34.9332873  55.0776508  13.4819235  35.9038861
  56.2130210  13.9085912  37.3153702  55.9547988  14.8302982  37.3138033
  55.6815250  13.5116346  38.0054166  61.1576399  27.0136699  30.0943788
  61.3313276  26.4483121  29.3417640  61.6505290  27.8137594  29.9123278
  53.7640975  12.3562952  30.5388145  53.8856887  11.4279598  30.7379033
  53.4743018  12.3701638  29.6266460  56.6332166  10.0417862  33.6754865
  56.6553863  10.1057195  32.7206844  57.0500225   9.2022371  33.8695371
  67.0115790  19.7773122  31.7134087  67.4546936  19.0280447  31.3153211
  66.1342300  19.7683258  31.3307819  62.1451571  26.3303463  27.1940686
  62.8402476  26.9510156  27.4128001  62.4874722  25.4798815  27.4693064
  64.0442994  23.7803169  28.7228017  64.5694319  24.1190442  27.9977337
  63.9565347  22.8450184  28.5391151  53.2482055  13.8694949  44.7478078
  53.2970210  14.7457072  44.3655847  53.7904569  13.3272342  44.1749721
  63.7336901  24.4136072  44.0279215  62.9432444  24.3960211  43.4883714
  63.4970255  24.9524366  44.7828251  63.8534776  21.2628539  41.3411943
  63.9032781  21.0978546  42.2827466  63.7448699  20.3955798  40.9509824
  61.1438538  17.2459467  42.6571250  62.0448401  17.1065932  42.3655248
  61.2186513  17.4113922  43.5969427  55.4781343  14.6226322  41.5024436
  54.6084653  14.9159888  41.2307025  55.7140824  15.2066767  42.2231700
  65.3552972  23.6825480  41.5853965  65.0637781  24.0455461  42.4217426
  64.7425104  22.9692489  41.4067297  66.5548655  21.2478360  34.1056535
  67.3895546  21.6868164  34.2694095  66.6907784  20.7717013  33.2864781
  63.6040161  18.8058095  40.0534023  64.0794282  18.9985741  39.2452874
  62.6805726  18.8617281  39.8077406  58.1820377  10.8405939  39.0189857
  58.7002321  11.5766965  38.6936345  57.8275510  11.1469932  39.8536616
  56.2366440  26.4365215  26.1015780  55.6640407  27.0555402  25.6486251
  56.8099233  26.9864577  26.6355702  62.3041830  15.6823855  38.2862328
  63.2559253  15.7821953  38.3074552  62.1345280  14.8902124  38.7960413
  60.3256209  12.7679438  38.4721729  59.7306141  13.0484451  37.7768218
  60.0405906  13.2573339  39.2438470  59.4563700  26.7202365  27.2324362
  60.3894373  26.6547927  27.4357237  59.3686912  27.5558632  26.7738895
  62.0851716  26.0368235  24.1928309  62.0065348  25.7028099  25.0864067
  62.9061383  26.5290003  24.1919782  64.7829907  18.9029975  37.4004628
  64.7506228  17.9645975  37.5864312  65.3930531  18.9814011  36.6670453
  56.6213238  17.7726028  23.4431832  57.5672343  17.6432236  23.5120250
  56.2427483  17.0340690  23.9201260  64.9324396  15.6941018  37.4462911
  64.4163445  14.9099475  37.2592840  65.8164344  15.3659735  37.6109431
  62.5935123   9.4382034  33.4058724  62.3959944   9.1297122  34.2902056
  63.2034828  10.1643673  33.5356654  68.6821754  18.1053844  37.1385116
  67.9554918  17.9709809  36.5301608  68.2669041  18.4130673  37.9441834
  56.5051931  21.8243774  44.9032489  57.4254940  22.0022373  45.0972536
  56.4701514  20.8799819  44.7512188  54.8056155  15.6976004  23.3786717
  53.8987611  15.4009117  23.4549431  55.0832136  15.4005822  22.5121004
  56.4218221  10.2412894  29.5330959  55.6118950   9.8959979  29.9086205
  57.1102638   9.9320438  30.1218570  58.3508769   9.3190941  31.1555255
  58.9039808   9.7386394  31.8145278  58.5878856   8.3926689  31.1978211
  54.3741869  15.3078014  46.9358019  54.2738596  16.2572371  46.8670110
  54.1563411  14.9796253  46.0634089  53.5754940  12.5562939  23.5198697
  54.4374104  12.8817838  23.7794514  53.7605284  11.7694435  23.0071762
  61.7287577  11.4291466  30.6633920  61.1486246  12.0876270  30.2811972
  61.4623509  10.6068810  30.2521337  60.1791143  10.8296524  32.8655240
  60.6790921  10.9413058  32.0569559  60.8226751  10.5257576  33.5056048
  54.2373139  18.7375153  45.7523081  53.7540220  19.5375513  45.9586970
  54.3234078  18.7483098  44.7990525  60.5112455  13.5891556  29.7190268
  59.6238310  13.8741207  29.5010463  60.9266444  13.4285320  28.8717545
  63.8626991  13.6138077  33.4344607  64.6387381  14.1034530  33.7069224
  63.1375125  14.0396131  33.8916477  66.2999549  14.3265696  34.4918548
  66.8944040  14.0861432  33.7811856  66.3726133  13.6072827  35.1192084
  59.6555668  23.3536231  23.8138288  60.3591518  23.5586233  24.4295943
  58.9318317  23.9212993  24.0787371  60.4853478  19.1046092  29.9340558
  60.4288680  19.5614644  29.0948190  61.0381821  18.3436777  29.7563401
  64.2958284  14.8935824  30.7590677  64.0395218  14.4932460  31.5898885
  63.6711152  15.6079618  30.6340817  68.6070622  17.6331897  33.2661969
  68.0470180  17.7025087  34.0393531  68.0014125  17.4572882  32.5461465
  61.5642365  23.7918760  25.8636748  62.3987969  23.3599959  25.6814223
  61.4026708  23.6200774  26.7913642  61.2188258  20.2950873  27.2293087
  61.1637061  20.1295145  26.2881531  60.5934313  21.0026906  27.3855277
  46.0080773  15.5318938  41.0554509  46.6539636  15.0217892  41.5441735
  45.7997924  16.2687619  41.6297935  58.5334165  22.5999785  46.5546650
  59.4025324  22.7740438  46.1933285  58.0540916  23.4194202  46.4322379
  54.5284383   9.7958982  26.8078406  54.5163053  10.7400822  26.9646676
  55.4207805   9.6129128  26.5137867  50.3478264  12.6786555  45.1529524
  51.2109725  12.3223360  45.3632848  49.7743674  12.3400450  45.8404928
  67.0016347  34.2615839  35.8953449  66.6634858  34.1456904  35.0073984
  67.8706115  33.8607004  35.8754455  62.8603163  36.1151316  31.8850340
  62.2968028  36.0241253  31.1166628  62.7455558  35.2951220  32.3652833
  67.4836130  35.4150691  41.8539655  67.4724771  35.0203489  40.9820158
  67.6456769  34.6816764  42.4473426  60.4067594  37.6102507  34.7234561
  61.1988886  37.2693332  34.3080860  60.6464245  37.7197482  35.6436714
  62.3658348  36.8711421  27.5951939  63.1389224  36.3240408  27.4564815
  62.7183747  37.7355670  27.8066401  64.2043391  38.1987803  40.8018839
  63.9133257  39.1033434  40.6865505  64.8400375  38.2404330  41.5162908
  65.1299598  35.5764651  37.3920198  65.7263170  35.3520674  36.6777161
  65.1874569  34.8349397  37.9945646  64.7024626  33.0304087  25.2270389
  64.9550147  32.5085608  24.4653852  63.7649185  32.8670232  25.3297073
  64.4220915  34.9332193  27.4294764  64.3057173  34.2577096  28.0975849
  64.5323175  34.4464567  26.6126917  66.7652456  34.3942340  31.1341454
  66.4010663  33.8672961  31.8454375  67.6219572  34.0040809  30.9607939
  66.4057943  29.4232239  26.1302802  66.5732345  30.2912476  26.4973273
  66.2155112  29.5859521  25.2064091  62.6145758  34.3363015  33.8305337
  61.6896254  34.2039229  34.0383029  62.8630171  35.1157234  34.3275279
  66.3847164  31.8789897  27.1149469  66.2646789  32.3246948  27.9534949
  65.6899752  32.2275215  26.5563007  59.9754569  33.9796289  34.6649126
  60.1046950  34.2330768  35.5788538  59.2952020  34.5723997  34.3453781
  64.1454056  44.6493539  30.7639600  64.0678086  45.6001364  30.8428081
  63.5415699  44.3039411  31.4214526  66.6371286  31.8221404  43.4200967
  65.8604620  32.3815324  43.4103832  67.2761849  32.3078187  43.9415837
  64.8917658  34.6306857  42.9818934  65.6332342  35.1691901  42.7053758
  64.1854643  35.2573146  43.1390486  66.7204068  31.7108605  38.9524652
  67.5665263  32.1348018  39.0959301  66.6602705  31.0542229  39.6463216
  66.2429774  37.0711597  32.5993470  66.7068120  37.3499300  31.8098092
  65.9786572  36.1695041  32.4166560  63.1353855  36.6183078  35.5373233
  63.7055212  37.0470347  34.8990717  63.7261967  36.3365663  36.2357418
  65.1798660  33.1934749  29.4083035  65.8822703  33.6455793  29.8756961
  64.8479289  32.5518568  30.0362928  63.6279022  31.7846506  43.7834244
  62.9977682  32.4662786  44.0169641  63.5215110  31.6729587  42.8387382
  58.9223994  31.4518302  34.7100168  58.1323048  31.7075830  34.2340279
  59.4135241  32.2666640  34.8152209  60.8738739  31.8162881  31.6683645
  60.0769903  31.9281575  32.1867141  60.6464332  32.1549533  30.8024535
  66.7044407  38.3407584  39.6166160  66.7688840  38.8027991  40.4524331
  65.9955331  37.7104949  39.7448469  66.4192425  40.0075692  29.4845140
  66.2838100  40.8527227  29.9129988  66.9602237  40.2094969  28.7211074
  62.9059764  26.0867271  46.1459495  62.5126710  25.5333470  46.8207139
  63.7225905  26.3977850  46.5366013  59.8721822  37.5251130  30.0573065
  60.3846343  38.3194380  30.2078630  60.5244535  36.8277420  29.9906666
  61.6816707  40.6416886  32.1395818  61.8583335  41.5634851  31.9516802
  62.4773540  40.3275305  32.5690198  65.8227725  27.5025151  43.7379752
  66.5637439  28.1032304  43.6584214  66.0545648  26.7602788  43.1797794
  60.9669063  32.6881518  42.0157981  60.8522579  31.7866775  42.3165080
  60.1113581  32.9345215  41.6642798  68.0460901  40.6299258  43.6145482
  67.6024755  39.8435637  43.2966386  68.7078115  40.8178409  42.9489373
  62.8048022  42.1595060  38.1406160  63.3555447  42.0312123  37.3683154
  61.9659498  42.4589949  37.7901053  66.6015193  38.4246188  42.4850392
  67.1343530  37.6634476  42.2549700  66.0729274  38.1319839  43.2274546
  57.8370739  35.8539784  30.8332636  58.6745961  36.2636792  30.6166343
  58.0149007  34.9139226  30.8032829  67.3182282  28.3664565  31.5801707
  66.4623878  27.9771416  31.4007346  67.7309234  28.4456526  30.7201492
  65.0924315  25.9849638  34.9859448  65.9577311  25.7892447  34.6265338
  65.1601824  25.7559990  35.9128805  67.9667906  37.5532180  29.9969204
  67.4389268  36.8184940  29.6842441  67.4655409  38.3306856  29.7509172
  62.6986634  28.2151846  32.3575815  63.2730386  27.9927028  31.6249008
  63.2857616  28.2840541  33.1104416  63.0256221  30.2456307  26.3771700
  62.1893533  30.5830994  26.6980975  62.8860990  30.1105287  25.4398837
  65.0009301  25.0893095  31.0850885  64.3473714  24.7742112  30.4607499
  64.9589776  24.4668836  31.8110708  66.1120506  35.3712390  23.0004177
  65.2047568  35.1401644  23.1995326  66.6091538  34.5750010  23.1878158
  68.2347042  31.5775029  35.4098532  67.3169603  31.7989976  35.2520220
  68.6507185  31.6521339  34.5510240  67.2908740  35.4724985  27.5228167
  66.3819959  35.1884018  27.6200636  67.3203823  35.8924064  26.6631474
  57.8596910  33.1930499  31.5043369  57.6621310  32.5999860  30.7794436
  57.3043574  32.8882709  32.2219308  65.8393634  33.0853606  33.6237962
  65.8942244  32.1327442  33.5480439  65.0284836  33.2413045  34.1079261
  66.9884827  37.0133729  24.8616245  66.5504257  36.2969588  24.4021883
  67.7295268  37.2409844  24.3001337  63.7785994  31.7030665  31.3828341
  62.9653859  32.0024836  31.7893533  64.2744988  31.3086354  32.1002823
  65.9294572  41.6988422  33.3162606  65.8870750  41.9249269  32.3871138
  66.8457270  41.4651797  33.4648407  63.2700068  29.2749021  36.9989576
  63.9099448  29.1337780  36.3012539  62.4377599  28.9883534  36.6228178
  64.0460372  38.5751451  33.1124568  64.8400971  38.0801772  32.9107143
  63.3352065  38.0469315  32.7492274  60.3543136  32.7194533  29.1884321
  59.4240724  32.6578989  29.4054283  60.4500608  32.1970486  28.3920962
  60.2728685  29.2449346  31.7762563  60.5335502  30.1594679  31.6671723
  61.0945857  28.7773789  31.9259176  61.7453610  30.6587103  38.9461387
  62.4176664  30.4504465  38.2974036  60.9183397  30.4609189  38.5066620
  67.6479182  27.2849044  40.9627048  67.0007097  27.9838994  40.8691525
  68.4180198  27.7185188  41.3303296  67.8243317  35.1229809  39.0223868
  68.7535377  35.2740969  38.8492835  67.4034347  35.2113830  38.1672514
  66.6231648  39.1480473  36.7922405  66.4842734  38.7799258  37.6648344
  65.8346245  39.6628113  36.6206363  67.2179800  44.2489570  28.1347942
  67.3931556  43.7777613  28.9493565  66.5312588  44.8755336  28.3629203
  68.1736863  38.5262076  34.1811243  67.8386696  38.4862846  35.0768893
  67.6740809  37.8606792  33.7081653  62.1481107  33.9329706  39.7063824
  62.0100905  33.2009945  40.3075363  63.0586031  33.8438606  39.4248012
  64.7763408  33.6449665  39.1947504  65.4863027  33.0042858  39.1534122
  64.7332716  33.8962560  40.1173685  63.4892342  30.6314883  41.0143144
  62.9529699  30.1805622  41.6664740  62.9009051  30.7660792  40.2713608
  61.7840886  47.3978933  34.9087802  62.0237484  48.0297457  35.5866821
  60.9410082  47.0466973  35.1953161  62.8994601  30.0903535  23.5769607
  62.0224067  29.9692336  23.2131854  63.3752354  29.2989613  23.3248496
  59.2231463  29.7670891  38.0996138  59.1389652  29.1596561  37.3646548
  58.4014170  30.2579909  38.1005634  66.2968747  43.2058055  37.3129306
  66.2238919  44.0113027  37.8248611  65.8546141  43.4050021  36.4877328
  66.0858527  42.4429825  30.8232128  65.3026049  42.9851505  30.9170352
  66.7851272  42.9603805  31.2226369  65.9790146  30.3941838  33.1938018
  65.6087933  29.8412878  33.8818923  66.4749238  29.7899971  32.6413018
  63.8079344  40.8539333  40.2893036  64.5088804  41.4875816  40.4422430
  63.3374459  41.1954064  39.5288675  67.6568203  34.1503751  44.6011623
  66.9808840  34.0497880  45.2713998  68.4795837  33.9942965  45.0647620
  59.4047063  40.3875688  37.2224138  59.9900499  39.6419376  37.3552043
  59.2071901  40.6979644  38.1060802  62.2585718  43.4226935  32.2386581
  61.5896093  43.9073063  31.7550621  62.1198587  43.6696155  33.1529959
  66.3990986  45.4570679  38.8369239  66.9509294  45.6202300  39.6018324
  66.7397180  46.0475116  38.1649264  61.3755480  27.8045828  39.4391124
  61.4396806  28.6660659  39.0268521  61.3122600  27.1919830  38.7063482
  60.8507752  29.8768961  43.0864158  61.4779791  29.4946038  43.7001682
  59.9935671  29.6583163  43.4519851  57.6273295  31.6845390  29.0182513
  57.9226736  30.7756068  28.9649567  56.7261331  31.6633129  28.6963515
  61.1567542  29.7601387  35.0010061  60.4354128  30.3737354  34.8617535
  61.9460798  30.2959151  34.9226707  63.9593855  27.0955813  41.2750713
  64.4828257  27.3418110  42.0377023  63.7406189  27.9275848  40.8553851
  59.3561136  29.3659488  29.1421838  59.0273843  28.4856867  28.9596944
  59.7100507  29.3107156  30.0298227  62.4702960  29.6532457  29.5097316
  62.8099032  30.1818379  28.7875924  62.9175080  29.9912864  30.2855882
  65.1646400  28.0369508  38.9600384  64.8243221  27.2377321  39.3621064
  64.4585407  28.3371219  38.3877217  65.8162872  25.1218821  37.4127707
  66.6388942  24.6479299  37.2906597  66.0600936  25.9009304  37.9126393
  64.4571107  28.1507079  27.7090608  65.1779469  28.5288332  27.2054325
  63.8336411  28.8695956  27.8125586  68.6002230  28.8552228  28.6448941
  68.8165844  29.7376866  28.3437769  68.1196297  28.4638441  27.9154583
  63.3401451  31.8137941  35.2219685  63.1946032  32.1278244  36.1143967
  62.8626655  32.4322842  34.6690584  65.1997834  28.8040489  35.2700575
  65.1859403  27.9081583  34.9332873  65.9170262  28.8111153  35.9038861
  67.0523965  29.2377829  37.3153702  66.7941742  30.1594900  37.3138033
  66.5209005  28.8408264  38.0054166  57.8147113  34.3543286  38.1607347
  57.2700581  35.1303094  38.2927621  58.6926463  34.7014090  38.0026468
  64.6034730  27.6854870  30.5388145  64.7250641  26.7571516  30.7379033
  64.3136772  27.6993555  29.6266460  67.4725920  25.3709780  33.6754865
  67.4947617  25.4349113  32.7206844  67.8893979  24.5314289  33.8695371
  58.6013135  33.4813182  41.0537503  57.8594871  33.6295817  41.6402134
  58.2805879  33.7421448  40.1904253  66.5456798  43.0229160  40.8517893
  66.8543924  42.7778307  41.7240593  67.3432280  43.2275799  40.3636764
  66.5677410  45.1767070  33.0823270  66.1282400  44.6843448  33.7756127
  67.3185527  44.6340037  32.8415345  59.0469749  41.3678611  33.0847898
  59.8727769  41.0682383  32.7046542  58.6963801  40.5986233  33.5337687
  64.0151282  40.7205079  35.1545572  63.3931291  40.0575784  34.8547800
  64.6856149  40.7466211  34.4719219  57.2478354  39.2864937  34.0436832
  56.4110262  38.8587111  33.8620833  57.2201999  39.4797380  34.9807623
  64.0875809  29.1986867  44.7478078  64.1363965  30.0748990  44.3655847
  64.6298324  28.6564260  44.1749721  63.5764789  39.2709002  28.6304032
  63.7252909  39.9544467  27.9770705  64.3831232  39.2514092  29.1453488
  66.3175098  29.9518239  41.5024436  65.4478407  30.2451805  41.2307025
  66.5534578  30.5358684  42.2231700  61.3317422  35.2974180  29.6365101
  61.0863464  34.3936510  29.8345311  61.5013336  35.2991330  28.6944579
  60.6013069  31.0302537  27.1351263  59.9082314  31.1046892  26.4791299
  60.3564821  30.2662881  27.6572779  67.0760194  41.7657133  26.1015780
  66.5034161  42.3847320  25.6486251  67.6492988  42.3156494  26.6355702
  67.4606993  33.1017945  23.4431832  68.4066098  32.9724154  23.5120250
  67.0821238  32.3632607  23.9201260  67.3445685  37.1535692  44.9032489
  68.2648695  37.3314291  45.0972536  67.3095268  36.2091737  44.7512188
  65.6449910  31.0267922  23.3786717  64.7381365  30.7301035  23.4549431
  65.9225891  30.7297740  22.5121004  56.5627850  32.3474285  33.8285764
  56.2430635  31.4939593  33.5360138  56.0161279  32.5622863  34.5843731
  60.3407758  35.0636726  37.5455270  60.5593768  35.9953834  37.5643304
  60.7533532  34.7044701  38.3310074  67.2611976  25.5704812  29.5330959
  66.4512704  25.2251896  29.9086205  67.9496393  25.2612355  30.1218570
  65.2135623  30.6369932  46.9358019  65.1132350  31.5864289  46.8670110
  64.9957165  30.3088171  46.0634089  64.4148695  27.8854857  23.5198697
  65.2767859  28.2109755  23.7794514  64.5999039  27.0986353  23.0071762
  65.0766893  34.0667071  45.7523081  64.5933975  34.8667431  45.9586970
  65.1627832  34.0775016  44.7990525  58.3452853  35.8995450  33.6744900
  58.3223541  35.9983138  32.7226783  58.6553489  36.7460601  33.9962066
  61.0040231  37.9571606  37.7891515  61.9583484  37.9255548  37.7221446
  60.8052754  37.4962229  38.6041741  61.5939613  36.5272722  40.3562312
  62.4132502  37.0216800  40.3797150  61.8676421  35.6104690  40.3279880
  59.3590460  43.4991225  34.8061712  59.2244927  42.7391626  34.2399711
  58.9422522  44.2232125  34.3390501  62.5159585  44.3960542  35.0180155
  62.3991970  45.3405975  34.9158845  61.6952032  44.0934104  35.4065954
  65.3678138  25.1250900  26.8078406  65.3556807  26.0692740  26.9646676
  66.2601559  24.9421045  26.5137867  63.5414100  45.0488804  38.2336084
  64.4441346  45.0812414  38.5502579  63.3151470  44.1189255  38.2482419
  65.2967702  43.8019790  34.8946162  64.3463333  43.8021652  34.7810534
  65.6000188  43.0552525  34.3782197  61.1872018  28.0078472  45.1529524
  62.0503480  27.6515277  45.3632848  60.6137429  27.6692367  45.8404928
  68.0455452  47.0340710  37.1415159  68.2963490  47.9187720  37.4072735
  68.5815000  46.8545311  36.3690251  68.6990665  48.5222417  31.5043369
  68.5015064  47.9291778  30.7794436  68.1437329  48.2174627  32.2219308
  65.2590496  50.2072612  33.6711114  65.9461535  49.8934342  33.0832130
  65.1038624  51.1113977  33.3978366  64.8358472  48.2873206  35.9428581
  64.8742571  47.7536796  36.7365700  64.3298765  47.7608411  35.3239559
  68.4667049  47.0137308  29.0182513  68.7620490  46.1047986  28.9649567
  67.5655085  46.9925047  28.6963515  68.0872108  54.6156855  34.0436832
  67.2504017  54.1879029  33.8620833  68.0595754  54.8089298  34.9807623
  67.4021605  47.6766203  33.8285764  67.0824389  46.8231511  33.5360138
  66.8555033  47.8914781  34.5843731  67.2709865  51.2969114  35.7978885
  66.5773336  50.8823067  35.2848840  68.0182856  51.3389651  35.2012304
  67.6868282  46.1902773  41.0554509  68.3327145  45.6801727  41.5441735
  67.4785433  46.9271455  41.6297935  53.3060303   6.3263744  17.4884907
  53.2284332   7.2771569  17.5673387  52.7021946   5.9809616  18.1459833
  50.9447132   9.0749138  21.6333109  51.1843731   9.7067662  22.3112127
  50.1016329   8.7237178  21.9198468  51.4191965   5.0997140  18.9631887
  50.7502340   5.5843268  18.4795927  51.2804834   5.3466360  19.8775266
  55.5597233   7.1340883  25.5614546  56.1115541   7.2972505  26.3263631
  55.9003427   7.7245321  24.8894571  55.7283656   6.8537275  19.8068577
  55.2888647   6.3613653  20.5001433  56.4791773   6.3110242  19.5660652
  48.5196706   5.1761430  21.5307019  48.3851174   4.4161831  20.9645017
  48.1028769   5.9002330  21.0635808  51.6765832   6.0730747  21.7425462
  51.5598216   7.0176179  21.6404152  50.8558278   5.7704308  22.1311261
  52.7020346   6.7259009  24.9581390  53.6047593   6.7582619  25.2747885
  52.4757716   5.7959460  24.9727726  67.0016348  11.2677962  22.6198756
  66.6634860  11.1519027  21.7319291  67.8706116  10.8669127  22.5999762
  62.8603164  13.1213438  18.6095647  62.2968029  13.0303375  17.8411935
  62.7455559  12.3013343  19.0898139  67.4836131  12.4212814  28.5784961
  67.4724772  12.0265612  27.7065465  67.6456771  11.6878886  29.1718733
  60.4067596  14.6164630  21.4479867  61.1988888  14.2755455  21.0326167
  60.6464246  14.7259605  22.3682021  64.2043392  15.2049925  27.5264145
  63.9133258  16.1095556  27.4110812  64.8400377  15.2466453  28.2408215
  65.1299599  12.5826774  24.1165505  65.7263171  12.3582796  23.4022468
  65.1874571  11.8411519  24.7190953  62.6145759  11.3425138  20.5550644
  61.6896255  11.2101352  20.7628335  62.8630172  12.1219357  21.0520586
  59.9754570  10.9858411  21.3894433  60.1046951  11.2392890  22.3033844
  59.2952021  11.5786119  21.0699088  64.1454057  21.6555661  17.4884907
  64.0678087  22.6063486  17.5673387  63.5415701  21.3101534  18.1459833
  64.8917659  11.6368980  29.7064241  65.6332344  12.1754024  29.4299064
  64.1854645  12.2635269  29.8635792  66.2429775  14.0773719  19.3238776
  66.7068121  14.3561422  18.5343399  65.9786573  13.1757164  19.1411867
  63.1353856  13.6245201  22.2618539  63.7055213  14.0532469  21.6236024
  63.7261968  13.3427785  22.9602725  63.6279023   8.7908628  30.5079551
  62.9977684   9.4724909  30.7414948  63.5215111   8.6791710  29.5632689
  58.9223995   8.4580424  21.4345475  58.1323049   8.7137953  20.9585585
  59.4135243   9.2728762  21.5397515  60.8738741   8.8225004  18.3928952
  60.0769904   8.9343698  18.9112447  60.6464333   9.1611656  17.5269842
  66.7044408  15.3469707  26.3411466  66.7688841  15.8090114  27.1769638
  65.9955332  14.7167072  26.4693776  57.2061698   8.7110915  23.8660466
  57.4569737   9.5957925  24.1318042  57.7421247   8.5315516  23.0935557
  66.4192426  17.0137814  16.2090447  66.2838101  17.8589350  16.6375294
  66.9602239  17.2157092  15.4456380  59.8721823  14.5313252  16.7818372
  60.3846344  15.3256503  16.9323936  60.5244536  13.8339543  16.7151973
  61.6816708  17.6479009  18.8641125  61.8583336  18.5696973  18.6762109
  62.4773542  17.3337428  19.2935505  60.9669065   9.6943640  28.7403288
  60.8522580   8.7928898  29.0410387  60.1113582   9.9407337  28.3888105
  68.0460902  17.6361381  30.3390789  67.6024757  16.8497759  30.0211693
  68.7078116  17.8240531  29.6734679  62.8048024  19.1657182  24.8651467
  63.3555449  19.0374246  24.0928461  61.9659499  19.4652071  24.5146360
  66.6015195  15.4308310  29.2095698  67.1343531  14.6696598  28.9795006
  66.0729276  15.1381962  29.9519853  57.8370740  12.8601907  17.5577942
  58.6745962  13.2698915  17.3411650  58.0149008  11.9201349  17.5278136
  57.8596911  10.1992622  18.2288676  57.6621311   9.6061983  17.5039742
  57.3043575   9.8944832  18.9464614  65.9294573  18.7050545  20.0407912
  65.8870752  18.9311391  19.1116444  66.8457272  18.4713920  20.1893713
  64.0460374  15.5813574  19.8369875  64.8400972  15.0863894  19.6352450
  63.3352066  15.0531437  19.4737581  60.3543137   9.7256656  15.9129628
  59.4240725   9.6641111  16.1299590  60.4500609   9.2032609  15.1166269
  67.8243318  12.1291932  25.7469174  68.7535378  12.2803091  25.5738142
  67.4034348  12.2175952  24.8917821  66.6231650  16.1542596  23.5167712
  66.4842735  15.7861380  24.3893650  65.8346246  16.6690235  23.3451670
  67.2179802  21.2551692  14.8593249  67.3931557  20.7839736  15.6738871
  66.5312590  21.8817459  15.0874509  68.1736865  15.5324199  20.9056550
  67.8386697  15.4924969  21.8014200  67.6740810  14.8668915  20.4326960
  62.1481109  10.9391829  26.4309131  62.0100907  10.2072068  27.0320670
  63.0586032  10.8500729  26.1493319  64.7763409  10.6511788  25.9192811
  65.4863028  10.0104980  25.8779429  64.7332718  10.9024683  26.8418991
  61.7840887  24.4041055  21.6333109  62.0237485  25.0359579  22.3112127
  60.9410083  24.0529095  21.9198468  54.4196742  11.8842817  20.3956421
  55.1067782  11.5704547  19.8077436  54.2644871  12.7884182  20.1223672
  66.2968749  20.2120178  24.0374613  66.2238920  21.0175149  24.5493917
  65.8546142  20.4112144  23.2122634  66.0858528  19.4491948  17.5477434
  65.3026050  19.9913628  17.6415659  66.7851273  19.9665927  17.9471676
  63.8079346  17.8601455  27.0138342  64.5088805  18.4937938  27.1667736
  63.3374461  18.2016187  26.2533982  67.6568205  11.1565874  31.3256930
  66.9808842  11.0560003  31.9959305  68.4795839  11.0005087  31.7892927
  59.4047064  17.3937810  23.9469445  59.9900501  16.6481498  24.0797349
  59.2071902  17.7041767  24.8306109  62.2585719  20.4289058  18.9631887
  61.5896094  20.9135185  18.4795927  62.1198589  20.6758278  19.8775266
  53.9964719   9.9643410  22.6673888  54.0348818   9.4307001  23.4611006
  53.4905011   9.4378616  22.0484865  66.3990988  22.4632801  25.5614546
  66.9509296  22.6264423  26.3263631  66.7397181  23.0537239  24.8894571
  57.6273296   8.6907513  15.7427819  57.9226737   7.7818191  15.6894873
  56.7261332   8.6695252  15.4208822  63.3401452   8.8200064  21.9464992
  63.1946033   9.1340367  22.8389274  62.8626656   9.4384964  21.3935891
  57.8147114  11.3605408  24.8852653  57.2700583  12.1365216  25.0172928
  58.6926464  11.7076213  24.7271775  58.6013136  10.4875305  27.7782810
  57.8594872  10.6357940  28.3647440  58.2805881  10.7483570  26.9149559
  66.5456799  20.0291283  27.5763200  66.8543925  19.7840430  28.4485900
  67.3432281  20.2337921  27.0882070  66.5677411  22.1829192  19.8068577
  66.1282401  21.6905571  20.5001433  67.3185528  21.6402160  19.5660652
  59.0469750  18.3740733  19.8093205  59.8727770  18.0744505  19.4291848
  58.6963802  17.6048356  20.2582993  64.0151283  17.7267201  21.8790878
  63.3931292  17.0637906  21.5793106  64.6856150  17.7528333  21.1964526
  57.2478355  16.2927060  20.7682138  56.4110263  15.8649234  20.5866140
  57.2202000  16.4859503  21.7052929  63.5764790  16.2771125  15.3549339
  63.7252910  16.9606589  14.7016012  64.3831233  16.2576215  15.8698795
  61.3317423  12.3036302  16.3610408  61.0863465  11.3998632  16.5590618
  61.5013338  12.3053453  15.4189886  67.3445687  14.1597814  31.6277796
  68.2648696  14.3376413  31.8217842  67.3095270  13.2153859  31.4757495
  56.5627852   9.3536408  20.5531070  56.2430636   8.5001716  20.2605444
  56.0161280   9.5684986  21.3089038  60.3407759  12.0698849  24.2700577
  60.5593769  13.0015957  24.2888611  60.7533533  11.7106823  25.0555381
  56.4316112  12.9739319  22.5224192  55.7379583  12.5593272  22.0094146
  57.1789103  13.0159856  21.9257611  65.0766895  11.0729193  32.4768387
  64.5933976  11.8729554  32.6832276  65.1627834  11.0837138  31.5235831
  58.3452854  12.9057573  20.3990207  58.3223542  13.0045260  19.4472090
  58.6553491  13.7522724  20.7207373  61.0040232  14.9633728  24.5136821
  61.9583486  14.9317670  24.4466753  60.8052756  14.5024352  25.3287047
  61.5939614  13.5334844  27.0807619  62.4132503  14.0278923  27.1042456
  61.8676422  12.6166812  27.0525186  59.3590461  20.5053348  21.5307019
  59.2244929  19.7453748  20.9645017  58.9422523  21.2294247  21.0635808
  62.5159587  21.4022665  21.7425462  62.3991971  22.3468097  21.6404152
  61.6952033  21.0996226  22.1311261  56.8474528   7.8672978  27.7799816
  57.4933392   7.3571932  28.2687041  56.6391679   8.6041660  28.3543241
  63.5414101  22.0550927  24.9581390  64.4441348  22.0874537  25.2747885
  63.3151471  21.1251377  24.9727726  65.2967703  20.8081913  21.6191469
  64.3463334  20.8083775  21.5055841  65.6000189  20.0614648  21.1027503
  68.0455453  24.0402832  23.8660466  68.2963491  24.9249842  24.1318042
  68.5815001  23.8607434  23.0935557  68.6990666  25.5284540  18.2288676
  68.5015066  24.9353900  17.5039742  68.1437330  25.2236750  18.9464614
  65.2590497  27.2134735  20.3956421  65.9461537  26.8996465  19.8077436
  65.1038626  28.1176099  20.1223672  64.8358473  25.2935328  22.6673888
  64.8742573  24.7598919  23.4611006  64.3298766  24.7670534  22.0484865
  68.4667051  24.0199430  15.7427819  68.7620492  23.1110109  15.6894873
  67.5655086  23.9987170  15.4208822  68.0872110  31.6218977  20.7682138
  67.2504018  31.1941152  20.5866140  68.0595755  31.8151421  21.7052929
  67.4021606  24.6828325  20.5531070  67.0824390  23.8293634  20.2605444
  66.8555034  24.8976904  21.3089038  67.2709866  28.3031237  22.5224192
  66.5773338  27.8885190  22.0094146  68.0182857  28.3451773  21.9257611
  67.6868283  23.1964896  27.7799816  68.3327146  22.6863850  28.2687041
  67.4785434  23.9333577  28.3543241   5.1564111  34.3088413  62.5101308
   5.7942521  34.1895160  61.8064648   5.0384954  35.2569257  62.5689260
   1.9653817  34.2615841  62.4462833   1.6272329  34.1456906  61.5583368
   2.8343586  33.8607006  62.4263839   3.4040192  39.7822285  53.7474189
   2.7528172  40.3676366  53.3608203   4.1984555  40.3128480  53.8069226
   4.7105380  32.0339867  59.5854516   5.4968469  31.6159290  59.2344933
   4.9744084  32.9385959  59.7536165   4.8815457  37.4712717  54.2843173
   4.2461290  37.5447344  54.9964078   4.5512863  38.0606316  53.6062252
  10.1113807  31.9715100  60.4887495  10.8438979  31.4014317  60.7225324
   9.3553162  31.5836700  60.9294000   1.7289926  34.3942341  57.6850837
   1.3648134  33.8672962  58.3963759   2.5857042  34.0040811  57.5117323
   1.3695413  29.4232241  52.6812186   1.5369816  30.2912478  53.0482657
   1.1792582  29.5859523  51.7573475   7.5267890  30.4031760  62.0275453
   6.6184768  30.3347169  61.7334214   7.4755486  30.8803705  62.8557279
   1.3484634  31.8789899  53.6658853   1.2284259  32.3246949  54.5044333
   0.6537223  32.2275216  53.1072391   7.0469700  32.3511372  54.4939187
   7.9587557  32.5838759  54.3186884   6.5379348  32.9348416  53.9314265
   5.6539283  37.3337190  61.8852768   5.0248145  37.4982904  61.1828836
   5.2664945  37.7478800  62.6563732   9.5328515  38.2691628  59.2397132
   8.8479553  38.6490530  58.6894165   9.6172364  38.8786955  59.9729080
   6.7879446  35.9151587  65.8392475   6.9996342  36.5583347  65.1626856
   6.7409195  35.0813904  65.3714405   1.2067245  37.0711598  59.1502853
   1.6705590  37.3499301  58.3607476   0.9424043  36.1695043  58.9675944
   7.9025274  38.7923543  64.0114833   8.7242718  38.3903730  63.7297514
   7.8987677  38.6891777  64.9630948  15.9931267  35.1362291  60.3599804
  15.2394976  34.5669689  60.2043809  16.1278808  35.1024956  61.3070439
   1.3829895  40.0075693  56.0354524   1.2475570  40.8527229  56.4639371
   1.9239708  40.2094971  55.2720457   4.6972642  33.5214866  53.0725852
   4.1819265  34.2919471  53.3114240   4.4249950  32.8480003  53.6958914
   2.2819753  28.3664567  58.1311090   1.4261349  27.9771418  57.9516729
   2.6946704  28.4456528  57.2710876   9.6706916  36.2747221  55.0079026
   8.8936359  35.9358381  54.5634188  10.3498397  36.2799844  54.3333991
   4.4858945  31.3941958  54.8985633   4.1809080  31.7088108  55.7495776
   5.4389387  31.4723378  54.9412966   2.9305377  37.5532182  56.5478587
   2.4026738  36.8184941  56.2351825   2.4292879  38.3306858  56.3018556
   7.9098223  35.7481202  61.6645634   7.2521897  36.4380464  61.7525762
   8.7138622  36.1377634  62.0079620   6.7203681  34.1025575  59.7149575
   7.2335563  34.7355567  60.2171285   7.3704905  33.5026770  59.3492935
   3.9826056  44.0809899  52.4710246   3.3087754  44.3841596  53.0795204
   4.3691878  44.8838980  52.1215704   3.9819560  32.9766446  57.0910596
   4.7291379  33.4887843  56.7817718   4.2511150  32.6550499  57.9514990
   2.2546210  35.4724987  54.0737550   1.3457429  35.1884020  54.1710020
   2.2841294  35.8924065  53.2140857   7.4865478  39.0831576  57.8428718
   7.0327805  38.2422486  57.8993908   6.8559444  39.7192975  58.1803498
   6.4298397  30.0123562  59.0729385   5.6921154  29.5000949  59.4039628
   6.6825171  29.5723944  58.2612662   5.9298417  40.9208073  58.7778536
   6.2221391  41.4813130  58.0590902   6.4397037  41.2136634  59.5331695
   1.9522298  37.0133731  51.4125629   1.5141728  36.2969590  50.9531266
   2.6932739  37.2409845  50.8510720  10.0695413  35.2890928  57.4701948
   9.9313311  35.4792524  56.5423137   9.7131632  36.0510310  57.9269999
  10.0964792  37.3567455  62.4813219  10.5301299  37.2642744  63.3296273
  10.8096373  37.3324955  61.8433235  10.9580342  37.3991155  65.0146104
  11.1516232  38.3036966  65.2605379  10.8580960  36.9398574  65.8484689
   2.1817271  44.2489572  54.6857326   2.3569027  43.7777615  55.5002948
   1.4950059  44.8755338  54.9138586   3.1374334  38.5262078  60.7320627
   2.8024167  38.4862848  61.6278277   2.6378280  37.8606794  60.2591037
   6.0733526  35.8718112  51.0057687   5.4562696  35.1464940  50.9090739
   5.6050014  36.6327473  50.6624761   4.3592648  28.2524456  60.0175717
   4.8561347  27.4994419  59.6976787   3.5879629  28.2888773  59.4518926
  12.2122405  33.9564822  61.6594008  12.2012281  34.8389537  61.2887941
  11.3439785  33.6036373  61.4648545   5.4422428  37.0096144  57.5914140
   4.5078707  37.1297606  57.4218844   5.6199097  36.1068610  57.3274150
   8.8294980  32.8513463  58.1264174   9.2955432  33.6841454  58.0524477
   9.2802480  32.3858444  58.8309433   6.8971211  39.1957284  55.1250326
   7.1731055  39.0813879  56.0344200   6.0275710  38.7974769  55.0862499
   3.5325275  43.4443635  58.7683140   3.7147669  42.6265291  59.2310892
   4.3558261  43.6611327  58.3308030   3.8667440  42.3711820  56.0298188
   4.3955207  41.8604275  55.4168351   4.1295660  42.0554350  56.8943721
   3.5678186  41.0014392  60.2026207   3.4203148  40.0731100  60.3833777
   4.3931679  41.0234483  59.7183282   7.1712308  41.8242951  61.2891080
   8.0958855  41.6185812  61.1515531   7.0027611  41.5759352  62.1980421
   3.5639700  28.8552230  55.1958324   3.7803315  29.7376868  54.8947153
   3.0833767  28.4638443  54.4663966   6.9607624  42.3428618  56.6453171
   7.1344501  41.7775041  55.8927024   7.4536515  43.1429513  56.4632661
  12.8147015  35.1065041  58.2643471  13.2578161  34.3572366  57.8662594
  11.9373525  35.0975178  57.8817203   7.9482796  41.6595383  53.7450070
   8.6433701  42.2802075  53.9637384   8.2905947  40.8090734  54.0202448
   9.8474220  39.1095088  55.2737400  10.3725544  39.4482361  54.5486720
   9.7596572  38.1742104  55.0900535  12.3579880  36.5770280  60.6565919
  13.1926771  37.0160084  60.8203479  12.4939009  36.1008933  59.8374164
   2.0397665  41.7657134  52.6525163   1.4671632  42.3847322  52.1995635
   2.6130459  42.3156496  53.1865085   5.2594925  42.0494285  53.7833746
   6.1925598  41.9839846  53.9866621   5.1718137  42.8850551  53.3248278
   7.8882941  41.3660155  50.7437693   7.8096573  41.0320019  51.6373451
   8.7092608  41.8581923  50.7429165  10.5861132  34.2321894  63.9514012
  10.5537453  33.2937895  64.1373696  11.1961756  34.3105931  63.2179837
   2.4244463  33.1017947  49.9941216   3.3703568  32.9724155  50.0629634
   2.0458708  32.3632609  50.4710644  10.7355621  31.0232938  63.9972295
  10.2194670  30.2391394  63.8102224  11.6195570  30.6951654  64.1618814
  16.4037682  35.2937901  63.0920048  17.1341071  35.0323189  63.6527752
  15.7944628  34.5566623  63.1322116  14.4852979  33.4345764  63.6894500
  13.7586143  33.3001729  63.0810991  14.0700266  33.7422592  64.4951218
   2.2249446  25.5704813  56.0840342   1.4150175  25.2251898  56.4595588
   2.9133863  25.2612357  56.6727954   4.1539995  24.6482860  57.7064639
   4.7071033  25.0678314  58.3654662   4.3910081  23.7218608  57.7487595
   7.5318802  26.7583385  57.2143303   6.9517471  27.4168189  56.8321356
   7.2654734  25.9360730  56.8030721   6.3143680  28.9183476  56.2699651
   5.4269535  29.2033126  56.0519846   6.7297669  28.7577239  55.4226928
   9.6658216  28.9429997  59.9853991  10.4418606  29.4326449  60.2578607
   8.9406350  29.3688051  60.4425860  12.1030774  29.6557616  61.0427931
  12.6975265  29.4153352  60.3321240  12.1757358  28.9364746  61.6701468
   5.4586893  38.6828150  50.3647671   6.1622743  38.8878153  50.9805327
   4.7349542  39.2504912  50.6296755   6.2884703  34.4338012  56.4849942
   6.2319905  34.8906563  55.6457574   6.8413046  33.6728696  56.3072784
  10.0989509  30.2227743  57.3100061   9.8426444  29.8224379  58.1408269
   9.4742377  30.9371537  57.1850200  14.4101847  32.9623817  59.8171352
  13.8501405  33.0317006  60.5902915  13.8045351  32.7864801  59.0970849
   7.3673590  39.1210680  52.4146131   8.2019194  38.6891878  52.2323606
   7.2057933  38.9492693  53.3423026   7.0219483  35.6242793  53.7802471
   6.9668286  35.4587064  52.8390915   6.3965538  36.3318826  53.9364660
  15.9957866  49.6380331  62.5101308  16.6336276  49.5187078  61.8064648
  15.8778708  50.5861175  62.5689260  12.8047572  49.5907759  62.4462833
  12.4666083  49.4748823  61.5583368  13.6737340  49.1898924  62.4263839
   8.6634388  51.4443235  58.4359724   8.0999253  51.3533172  57.6676012
   8.5486783  50.6243140  58.9162216  14.2433946  55.1114203  53.7474189
  13.5921926  55.6968283  53.3608203  15.0378309  55.6420398  53.8069226
   8.1689573  52.2003340  54.1461323   8.9420449  51.6532327  54.0074199
   8.5214972  53.0647589  54.3575784  10.5055851  48.3596006  51.7779773
  10.7581372  47.8377527  51.0163236   9.5680410  48.1962152  51.8806457
  15.5499134  47.3631784  59.5854516  16.3362223  46.9451208  59.2344933
  15.8137838  48.2677877  59.7536165  15.7209211  52.8004635  54.2843173
  15.0855044  52.8739261  54.9964078  15.3906618  53.3898234  53.6062252
  20.9507561  47.3007018  60.4887495  21.6832733  46.7306234  60.7225324
  20.1946917  46.9128618  60.9294000  10.2252140  50.2624112  53.9804148
  10.1088398  49.5869015  54.6485232  10.3354400  49.7756486  53.1636301
  12.5683681  49.7234259  57.6850837  12.2041888  49.1964880  58.3963759
  13.4250797  49.3332728  57.5117323  18.4732982  41.0128592  64.9482103
  18.1416306  41.8824003  64.7243318  17.8778595  40.6964876  65.6276134
  12.2089168  44.7524159  52.6812186  12.3763570  45.6204395  53.0482657
  12.0186337  44.9151441  51.7573475  18.3661645  45.7323678  62.0275453
  17.4578522  45.6639086  61.7334214  18.3149241  46.2095623  62.8557279
  12.1878389  47.2081816  53.6658853  12.0678014  47.6538867  54.5044333
  11.4930977  47.5567134  53.1072391  20.2323291  43.9340116  63.8053327
  19.5897672  44.2272650  63.1593122  19.7278220  43.8193037  64.6106524
  17.8863455  47.6803290  54.4939187  18.7981311  47.9130676  54.3186884
  17.3773102  48.2640334  53.9314265  16.4933037  52.6629108  61.8852768
  15.8641900  52.8274822  61.1828836  16.1058699  53.0770718  62.6563732
  20.3722269  53.5983546  59.2397132  19.6873307  53.9782447  58.6894165
  20.4566118  54.2078873  59.9729080  15.6734738  44.7004893  67.1615210
  15.4295670  45.4546953  66.6249485  15.9494668  45.0790240  67.9962457
  17.6273201  51.2443505  65.8392475  17.8390096  51.8875265  65.1626856
  17.5802949  50.4105821  65.3714405  15.2299430  43.8561326  62.7429047
  14.3683909  44.1542579  63.0345785  15.2561864  44.0731724  61.8110080
  12.0460999  52.4003516  59.1502853  12.5099345  52.6791219  58.3607476
  11.7817797  51.4986961  58.9675944  10.9829885  48.5226668  55.9592418
  11.6853929  48.9747712  56.4266345  10.6510514  47.8810487  56.5872311
  18.7419029  54.1215460  64.0114833  19.5636472  53.7195648  63.7297514
  18.7381432  54.0183694  64.9630948   6.6769965  47.1454800  58.2193029
   5.8801128  47.2573495  58.7376524   6.4495557  47.4841453  57.3533919
  26.8325022  50.4654209  60.3599804  26.0788730  49.8961607  60.2043809
  26.9672563  50.4316873  61.3070439  12.2223650  55.3367611  56.0354524
  12.0869325  56.1819147  56.4639371  12.7633462  55.5386889  55.2720457
  15.5716113  38.8598173  64.5653417  15.2280383  39.7499815  64.4892528
  15.9395076  38.6699831  63.7023002  15.5366396  48.8506784  53.0725852
  15.0213020  49.6211389  53.3114240  15.2643705  48.1771920  53.6958914
  13.1213507  43.6956485  58.1311090  12.2655103  43.3063335  57.9516729
  13.5340459  43.7748446  57.2710876  14.6512654  41.2302828  62.5302650
  14.1477449  41.1932963  61.7170456  14.9443261  42.1395571  62.5899307
  10.8955540  41.3141558  61.5368832  11.7608536  41.1184367  61.1774721
  10.9633049  41.0851910  62.4638189  20.5100670  51.6039139  55.0079026
  19.7330113  51.2650298  54.5634188  21.1892151  51.6091762  54.3333991
  15.3252699  46.7233876  54.8985633  15.0202835  47.0380025  55.7495776
  16.2783141  46.8015296  54.9412966  13.7699131  52.8824099  56.5478587
  13.2420493  52.1476859  56.2351825  13.2686634  53.6598776  56.3018556
  18.7491977  51.0773120  61.6645634  18.0915652  51.7672381  61.7525762
  19.5532376  51.4669552  62.0079620   8.5017859  43.5443766  58.9085199
   9.0761611  43.3218947  58.1758392   9.0888841  43.6132460  59.6613800
  17.5597436  49.4317493  59.7149575  18.0729318  50.0647484  60.2171285
  18.2098660  48.8318688  59.3492935   8.8287446  45.5748227  52.9281084
   7.9924758  45.9122913  53.2490359   8.6892215  45.4397207  51.9908221
  10.8040526  40.4185015  57.6360268  10.1504939  40.1034032  57.0116883
  10.7621001  39.7960755  58.3620091  11.9151731  50.7004310  49.5513560
  11.0078793  50.4693563  49.7504709  12.4122763  49.9041929  49.7387542
  14.8219810  59.4101817  52.4710246  14.1481509  59.7133514  53.0795204
  15.2085632  60.2130897  52.1215704  14.0378267  46.9066948  61.9607916
  13.1200828  47.1281895  61.8029604  14.4538410  46.9813259  61.1019623
  14.8213315  48.3058364  57.0910596  15.5685133  48.8179761  56.7817718
  15.0904904  47.9842417  57.9514990  13.0939965  50.8016905  54.0737550
  12.1851184  50.5175937  54.1710020  13.1235049  51.2215983  53.2140857
  18.3259232  54.4123494  57.8428718  17.8721559  53.5714404  57.8993908
  17.6953199  55.0484892  58.1803498  17.2692152  45.3415480  59.0729385
  16.5314909  44.8292866  59.4039628  17.5218925  44.9015862  58.2612662
  16.7692171  56.2499991  58.7778536  17.0615146  56.8105048  58.0590902
  17.2790792  56.5428552  59.5331695  17.3703779  38.1191732  59.6671155
  17.6762656  37.2589096  59.3797070  18.0956384  38.7109352  59.4670149
  11.6424859  48.4145525  60.1747346  11.6973469  47.4619362  60.0989822
  10.8316061  48.5704964  60.6588644  12.7916053  52.3425648  51.4125629
  12.3535482  51.6261507  50.9531266  13.5326493  52.5701763  50.8510720
   9.5817219  47.0322585  57.9337725   8.7685084  47.3316756  58.3402917
  10.0776213  46.6378274  58.6512207  20.9089167  50.6182845  57.4701948
  20.7707066  50.8084441  56.5423137  20.5525386  51.3802228  57.9269999
  20.9358547  52.6859372  62.4813219  21.3695054  52.5934661  63.3296273
  21.6490128  52.6616873  61.8433235   6.1574361  48.0486453  55.7393705
   5.2271949  47.9870908  55.9563667   6.2531833  47.5262405  54.9430346
   6.0759910  44.5741265  58.3271946   6.3366727  45.4886599  58.2181107
   6.8977082  44.1065708  58.4768559  21.7974096  52.7283073  65.0146104
  21.9909987  53.6328883  65.2605379  21.6974715  52.2690492  65.8484689
  13.0211025  59.5781489  54.6857326  13.1962781  59.1069533  55.5002948
  12.3343813  60.2047256  54.9138586  13.9768088  53.8553996  60.7320627
  13.6417921  53.8154766  61.6278277  13.4772034  53.1898712  60.2591037
  16.9127280  51.2010030  51.0057687  16.2956451  50.4756858  50.9090739
  16.4443769  51.9619390  50.6624761   8.7025826  45.4195454  50.1278991
   7.8255292  45.2984255  49.7641237   9.1783579  44.6281533  49.8757879
  15.1986402  43.5816374  60.0175717  15.6955102  42.8286336  59.6976787
  14.4273384  43.6180691  59.4518926  23.0516160  49.2856740  61.6594008
  23.0406036  50.1681455  61.2887941  22.1833539  48.9328290  61.4648545
  16.2816183  52.3388061  57.5914140  15.3472462  52.4589524  57.4218844
  16.4592851  51.4360528  57.3274150  11.7821371  45.7233757  59.7447401
  11.4119158  45.1704797  60.4328307  12.2780463  45.1191891  59.1922401
  19.6688734  48.1805381  58.1264174  20.1349186  49.0133372  58.0524477
  20.1196235  47.7150362  58.8309433  17.7364965  54.5249202  55.1250326
  18.0124809  54.4105796  56.0344200  16.8669464  54.1266687  55.0862499
  17.6405397  40.5485968  62.1655076  16.7268477  40.7790194  62.3337283
  18.0698498  40.6324412  63.0169108  17.4111855  48.7375860  64.6654970
  16.7583306  48.9851767  64.0107422  17.7892235  47.9239998  64.3317447
  14.3719029  58.7735553  58.7683140  14.5541424  57.9557209  59.2310892
  15.1952015  58.9903245  58.3308030  14.7061195  57.7003738  56.0298188
  15.2348961  57.1896192  55.4168351  14.9689414  57.3846268  56.8943721
   3.4304520  47.0137309  55.5691896   3.7257961  46.1047988  55.5158950
   2.5292556  46.9925049  55.2472899   5.1592361  44.6951407  55.6931222
   4.8305068  43.8148786  55.5106328   5.5131732  44.6399076  56.5807611
  14.4071940  56.3306310  60.2026207  14.2596903  55.4023017  60.3833777
  15.2325434  56.3526401  59.7183282   8.2734185  44.9824377  56.0606699
   8.6130257  45.5110298  55.3385308   8.7206305  45.3204783  56.8365266
  18.0106062  57.1534869  61.2891080  18.9352610  56.9477730  61.1515531
  17.8421366  56.9051270  62.1980421  10.9677625  43.3661428  65.5109767
  10.6274446  42.5669241  65.9130447  10.2616632  43.6663138  64.9386601
  11.6194097  40.4510740  63.9637090  12.4420167  39.9771218  63.8415981
  11.8632161  41.2301224  64.4635777  10.2602332  43.4798999  54.2599992
  10.9810694  43.8580251  53.7563709   9.6367636  44.1987875  54.3634970
  14.4033455  44.1844147  55.1958324  14.6197069  45.0668785  54.8947153
  13.9227522  43.7930361  54.4663966  11.0029059  44.1332409  61.8209959
  10.9890628  43.2373502  61.4842257  11.7201487  44.1403072  62.4548245
  12.8555190  44.5669749  63.8663086  12.5972967  45.4886820  63.8647416
  12.3240230  44.1700183  64.5563550  17.8001378  57.6720536  56.6453171
  17.9738256  57.1066959  55.8927024  18.2930270  58.4721431  56.4632661
  10.4065955  43.0146789  57.0897529  10.5281866  42.0863435  57.2888416
  10.1167997  43.0285475  56.1775844  13.2757145  40.7001699  60.2264249
  13.2978842  40.7641033  59.2716228  13.6925204  39.8606208  60.4204755
  23.6540770  50.4356959  58.2643471  24.0971916  49.6864284  57.8662594
  22.7767280  50.4267095  57.8817203  18.7876551  56.9887300  53.7450070
  19.4827456  57.6093993  53.9637384  19.1299701  56.1382652  54.0202448
  20.6867974  54.4387006  55.2737400  21.2119298  54.7774279  54.5486720
  20.5990327  53.5034021  55.0900535   9.3796014  54.6000922  55.1813416
   9.5284134  55.2836386  54.5280089  10.1862457  54.5806012  55.6962872
  23.1973634  51.9062197  60.6565919  24.0320526  52.3452001  60.8203479
  23.3332763  51.4300850  59.8374164  20.2465140  49.4641932  66.6043406
  20.7219262  49.6569578  65.7962258  19.3230706  49.5201118  66.3586790
   7.1348647  50.6266099  56.1874485   6.8894689  49.7228429  56.3854695
   7.3044561  50.6283250  55.2453963  14.8245357  41.4989776  65.5699240
  15.3427301  42.2350803  65.2445729  14.4700489  41.8053769  66.4045999
   6.4044294  46.3594457  53.6860646   5.7113539  46.4338812  53.0300682
   6.1596046  45.5954801  54.2082163  15.0757951  37.9190058  61.0900137
  15.3559705  37.2513247  61.7160563  15.8608558  38.1119154  60.5774801
  12.8791419  57.0949052  52.6525163  12.3065386  57.7139239  52.1995635
  13.4524213  57.6448414  53.1865085  18.9466809  46.3407692  64.8371712
  19.8984232  46.4405790  64.8583936  18.7770260  45.5485961  65.3469796
  16.9681189  43.4263275  65.0231113  16.3731121  43.7068288  64.3277602
  16.6830885  43.9157176  65.7947854  16.0988679  57.3786202  53.7833746
  17.0319352  57.3131764  53.9866621  16.0111892  58.2142469  53.3248278
  18.7276696  56.6952073  50.7437693  18.6490327  56.3611936  51.6373451
  19.5486363  57.1873840  50.7429165  21.4254887  49.5613812  63.9514012
  21.3931207  48.6229813  64.1373696  22.0355511  49.6397849  63.2179837
  13.2638218  48.4309865  49.9941216  14.2097323  48.3016073  50.0629634
  12.8852463  47.6924527  50.4710644  21.5749375  46.3524855  63.9972295
  21.0588424  45.5683312  63.8102224  22.4589324  46.0243572  64.1618814
  19.2360102  40.0965871  59.9568108  19.0384924  39.7880959  60.8411440
  19.8459808  40.8227510  60.0866037  27.2431437  50.6229819  63.0920048
  27.9734825  50.3615107  63.6527752  26.6338382  49.8858541  63.1322116
  25.3246734  48.7637681  63.6894500  24.5979898  48.6293646  63.0810991
  24.9094021  49.0714510  64.4951218  11.4481135  46.3559841  49.9296101
  10.5412590  46.0592954  50.0058815  11.7257116  46.0589659  49.0630387
  13.0643201  40.8996731  56.0840342  12.2543929  40.5543816  56.4595588
  13.7527618  40.5904275  56.6727954  14.9933749  39.9774778  57.7064639
  15.5464788  40.3970231  58.3654662  15.2303835  39.0510526  57.7487595
  10.2179920  43.2146776  50.0708080  11.0799084  43.5401675  50.3303898
  10.4030264  42.4278272  49.5581146  18.3712556  42.0875303  57.2143303
  17.7911225  42.7460107  56.8321356  18.1048489  41.2652648  56.8030721
  16.8216122  41.4880361  59.4164623  17.3215901  41.5996895  58.6078942
  17.4651730  41.1841413  60.0565432  17.1537434  44.2475393  56.2699651
  16.2663289  44.5325044  56.0519846  17.5691423  44.0869157  55.4226928
  20.5051970  44.2721914  59.9853991  21.2812360  44.7618367  60.2578607
  19.7800104  44.6979968  60.4425860  22.9424529  44.9849534  61.0427931
  23.5369020  44.7445269  60.3321240  23.0151113  44.2656664  61.6701468
  16.2980648  54.0120068  50.3647671  17.0016498  54.2170070  50.9805327
  15.5743296  54.5796830  50.6296755  17.1278458  49.7629929  56.4849942
  17.0713659  50.2198481  55.6457574  17.6806800  49.0020614  56.3072784
  20.9383264  45.5519661  57.3100061  20.6820198  45.1516297  58.1408269
  20.3136132  46.2663455  57.1850200  25.2495602  48.2915734  59.8171352
  24.6895160  48.3608924  60.5902915  24.6439105  48.1156719  59.0970849
  18.2067345  54.4502597  52.4146131  19.0412949  54.0183796  52.2323606
  18.0451688  54.2784611  53.3423026  17.8613237  50.9534710  53.7802471
  17.8062041  50.7878982  52.8390915  17.2359292  51.6610743  53.9364660
  11.1709363  40.4542820  53.3587789  11.1588032  41.3984659  53.5156060
  12.0632784  40.2712965  53.0647250  14.9861482  37.0485596  57.6133726
  14.2193878  36.4944083  57.7590408  15.3972187  37.1207465  58.4747878
  23.6441326  64.9199676  62.4462833  23.3059838  64.8040741  61.5583368
  24.5131095  64.5190841  62.4263839  21.3449606  63.6887924  51.7779773
  21.5975126  63.1669445  51.0163236  20.4074165  63.5254069  51.8806457
  26.3892889  62.6923702  59.5854516  27.1755978  62.2743125  59.2344933
  26.6531593  63.5969794  59.7536165  31.7901316  62.6298935  60.4887495
  32.5226488  62.0598152  60.7225324  31.0340671  62.2420536  60.9294000
  21.0645894  65.5916030  53.9804148  20.9482153  64.9160933  54.6485232
  21.1748154  65.1048404  53.1636301  23.4077435  65.0526177  57.6850837
  23.0435643  64.5256798  58.3963759  24.2644551  64.6624646  57.5117323
  29.3126736  56.3420509  64.9482103  28.9810061  57.2115920  64.7243318
  28.7172349  56.0256793  65.6276134  23.0482922  60.0816077  52.6812186
  23.2157325  60.9496313  53.0482657  22.8580091  60.2443358  51.7573475
  29.2055399  61.0615596  62.0275453  28.2972277  60.9931004  61.7334214
  29.1542995  61.5387541  62.8557279  23.0272143  62.5373734  53.6658853
  22.9071768  62.9830785  54.5044333  22.3324732  62.8859052  53.1072391
  28.7257209  63.0095207  54.4939187  29.6375066  63.2422594  54.3186884
  28.2166857  63.5932251  53.9314265  26.0693184  59.1853243  62.7429047
  25.2077663  59.4834497  63.0345785  26.0955619  59.4023642  61.8110080
  21.8223640  63.8518586  55.9592418  22.5247683  64.3039630  56.4266345
  21.4904268  63.2102405  56.5872311  17.5163719  62.4746718  58.2193029
  16.7194882  62.5865412  58.7376524  17.2889311  62.8133370  57.3533919
  26.4109868  54.1890091  64.5653417  26.0674137  55.0791732  64.4892528
  26.7788830  53.9991748  63.7023002  26.3760151  64.1798702  53.0725852
  25.8606774  64.9503306  53.3114240  26.1037459  63.5063838  53.6958914
  23.9607262  59.0248403  58.1311090  23.1048858  58.6355253  57.9516729
  24.3734213  59.1040363  57.2710876  25.4906408  56.5594746  62.5302650
  24.9871204  56.5224881  61.7170456  25.7837015  57.4687489  62.5899307
  21.7349294  56.6433476  61.5368832  22.6002291  56.4476284  61.1774721
  21.8026803  56.4143827  62.4638189  31.3494425  66.9331056  55.0079026
  30.5723867  66.5942216  54.5634188  32.0285906  66.9383680  54.3333991
  26.1646454  62.0525794  54.8985633  25.8596589  62.3671943  55.7495776
  27.1176896  62.1307214  54.9412966  19.3411613  58.8735683  58.9085199
  19.9155365  58.6510865  58.1758392  19.9282596  58.9424378  59.6613800
  28.3991190  64.7609410  59.7149575  28.9123072  65.3939402  60.2171285
  29.0492414  64.1610606  59.3492935  19.6681200  60.9040144  52.9281084
  18.8318513  61.2414831  53.2490359  19.5285970  60.7689124  51.9908221
  21.6434281  55.7476932  57.6360268  20.9898693  55.4325950  57.0116883
  21.6014755  55.1252673  58.3620091  22.7545486  66.0296227  49.5513560
  21.8472548  65.7985481  49.7504709  23.2516518  65.2333847  49.7387542
  24.8772021  62.2358866  61.9607916  23.9594583  62.4573813  61.8029604
  25.2932165  62.3105176  61.1019623  25.6607069  63.6350282  57.0910596
  26.4078888  64.1471679  56.7817718  25.9298659  63.3134334  57.9514990
  23.9333719  66.1308822  54.0737550  23.0244938  65.8467855  54.1710020
  23.9628803  66.5507901  53.2140857  28.1085906  60.6707398  59.0729385
  27.3708663  60.1584784  59.4039628  28.3612680  60.2307779  58.2612662
  28.2097534  53.4483650  59.6671155  28.5156410  52.5881013  59.3797070
  28.9350138  54.0401270  59.4670149  22.4818613  63.7437443  60.1747346
  22.5367223  62.7911279  60.0989822  21.6709815  63.8996882  60.6588644
  20.4210973  62.3614503  57.9337725  19.6078839  62.6608673  58.3402917
  20.9169967  61.9670191  58.6512207  31.7482922  65.9474763  57.4701948
  31.6100820  66.1376359  56.5423137  31.3919141  66.7094146  57.9269999
  16.9968115  63.3778370  55.7393705  16.0665703  63.3162826  55.9563667
  17.0925587  62.8554323  54.9430346  16.9153664  59.9033183  58.3271946
  17.1760482  60.8178516  58.2181107  17.7370837  59.4357626  58.4768559
  27.7521035  66.5301948  51.0057687  27.1350205  65.8048776  50.9090739
  27.2837523  67.2911308  50.6624761  19.5419581  60.7487372  50.1278991
  18.6649047  60.6276173  49.7641237  20.0177334  59.9573450  49.8757879
  26.0380157  58.9108292  60.0175717  26.5348856  58.1578254  59.6976787
  25.2667138  58.9472608  59.4518926  22.6215125  61.0525675  59.7447401
  22.2512913  60.4996715  60.4328307  23.1174218  60.4483808  59.1922401
  30.5082489  63.5097298  58.1264174  30.9742941  64.3425290  58.0524477
  30.9589989  63.0442280  58.8309433  28.4799151  55.8777885  62.1655076
  27.5662231  56.1082112  62.3337283  28.9092253  55.9616329  63.0169108
  14.2698274  62.3429227  55.5691896  14.5651715  61.4339906  55.5158950
  13.3686310  62.3216967  55.2472899  15.9986116  60.0243325  55.6931222
  15.6698822  59.1440704  55.5106328  16.3525487  59.9690993  56.5807611
  19.1127939  60.3116295  56.0606699  19.4524012  60.8402216  55.3385308
  19.5600060  60.6496701  56.8365266  21.8071380  58.6953345  65.5109767
  21.4668200  57.8961158  65.9130447  21.1010386  58.9955056  64.9386601
  22.4587852  55.7802658  63.9637090  23.2813921  55.3063136  63.8415981
  22.7025915  56.5593142  64.4635777  21.0996086  58.8090916  54.2599992
  21.8204449  59.1872169  53.7563709  20.4761390  59.5279793  54.3634970
  25.2427209  59.5136065  55.1958324  25.4590824  60.3960703  54.8947153
  24.7621276  59.1222279  54.4663966  21.8422813  59.4624326  61.8209959
  21.8284382  58.5665420  61.4842257  22.5595242  59.4694990  62.4548245
  23.6948944  59.8961667  63.8663086  23.4366722  60.8178737  63.8647416
  23.1633985  59.4992101  64.5563550  21.2459709  58.3438707  57.0897529
  21.3675621  57.4155353  57.2888416  20.9561752  58.3577393  56.1775844
  24.1150900  56.0293617  60.2264249  24.1372597  56.0932950  59.2716228
  24.5318959  55.1898126  60.4204755  34.4934524  65.7648877  58.2643471
  34.9365670  65.0156202  57.8662594  33.6161034  65.7559013  57.8817203
  25.6639111  56.8281693  65.5699240  26.1821055  57.5642720  65.2445729
  25.3094244  57.1345687  66.4045999  17.2438049  61.6886375  53.6860646
  16.5507294  61.7630730  53.0300682  16.9989801  60.9246718  54.2082163
  25.9151705  53.2481976  61.0900137  26.1953459  52.5805165  61.7160563
  26.7002312  53.4411072  60.5774801  24.1031972  63.7601783  49.9941216
  25.0491077  63.6307991  50.0629634  23.7246217  63.0216444  50.4710644
  30.0753857  55.4257789  59.9568108  29.8778678  55.1172877  60.8411440
  30.6853562  56.1519427  60.0866037  22.2874889  61.6851759  49.9296101
  21.3806345  61.3884872  50.0058815  22.5650870  61.3881577  49.0630387
  23.9036955  56.2288649  56.0840342  23.0937684  55.8835734  56.4595588
  24.5921372  55.9196192  56.6727954  25.8327503  55.3066695  57.7064639
  26.3858542  55.7262149  58.3654662  26.0697590  54.3802444  57.7487595
  21.0573674  58.5438694  50.0708080  21.9192838  58.8693592  50.3303898
  21.2424018  57.7570190  49.5581146  29.2106311  57.4167221  57.2143303
  28.6304980  58.0752025  56.8321356  28.9442243  56.5944565  56.8030721
  27.6609877  56.8172278  59.4164623  28.1609655  56.9288813  58.6078942
  28.3045485  56.5133331  60.0565432  27.9931189  59.5767311  56.2699651
  27.1057044  59.8616962  56.0519846  28.4085178  59.4161074  55.4226928
  31.3445725  59.6013832  59.9853991  32.1206115  60.0910284  60.2578607
  30.6193859  60.0271886  60.4425860  33.7818283  60.3141451  61.0427931
  34.3762774  60.0737187  60.3321240  33.8544867  59.5948582  61.6701468
  27.9672212  65.0921847  56.4849942  27.9107414  65.5490398  55.6457574
  28.5200555  64.3312532  56.3072784  31.7777018  60.8811579  57.3100061
  31.5213952  60.4808214  58.1408269  31.1529886  61.5955373  57.1850200
  28.7006992  66.2826628  53.7802471  28.6455795  66.1170900  52.8390915
  28.0753047  66.9902661  53.9364660  22.0103117  55.7834737  53.3587789
  21.9981787  56.7276577  53.5156060  22.9026539  55.6004883  53.0647250
  25.8255237  52.3777514  57.6133726  25.0587632  51.8236001  57.7590408
  26.2365942  52.4499383  58.4747878   5.1564112  11.3150536  49.2346615
   5.7942522  11.1957283  48.5309955   5.0384955  12.2631379  49.2934567
   1.9653819  11.2677964  49.1708140   1.6272330  11.1519028  48.2828674
   2.8343587  10.8669129  49.1509146   3.4040193  16.7884408  40.4719495
   2.7528173  17.3738488  40.0853509   4.1984556  17.3190603  40.5314533
   4.7105381   9.0401989  46.3099823   5.4968470   8.6221413  45.9590240
   4.9744085   9.9448082  46.4781471   4.8815458  14.4774840  41.0088480
   4.2461291  14.5509466  41.7209384   4.5512865  15.0668439  40.3307559
  10.1113808   8.9777223  47.2132801  10.8438980   8.4076439  47.4470631
   9.3553164   8.5898823  47.6539307   1.7289928  11.4004464  44.4096144
   1.3648135  10.8735085  45.1209065   2.5857044  11.0102933  44.2362629
   4.1270748  14.8911343  51.0723323   3.8271471  15.7936381  50.9639130
   3.7821807  14.6243526  51.9244476   7.5267892   7.4093883  48.7520760
   6.6184769   7.3409291  48.4579521   7.4755487   7.8865828  49.5802586
   7.0469702   9.3573494  41.2184493   7.9587558   9.5900881  41.0432191
   6.5379349   9.9410539  40.6559572   5.6539284  14.3399313  48.6098075
   5.0248146  14.5045027  47.9074143   5.2664946  14.7540922  49.3809039
   9.5328516  15.2753751  45.9642438   8.8479554  15.6552652  45.4139472
   9.6172365  15.8849077  46.6974386   6.7879448  12.9213710  52.5637782
   6.9996343  13.5645470  51.8872163   6.7409196  12.0876026  52.0959712
   1.2067246  14.0773721  45.8748160   1.6705591  14.3561424  45.0852782
   0.9424044  13.1757166  45.6921250   7.9025275  15.7985665  50.7360139
   8.7242719  15.3965852  50.4542821   7.8987678  15.6953899  51.6876255
  15.9931269  12.1424414  47.0845111  15.2394977  11.5731812  46.9289115
  16.1278810  12.1087078  48.0315746   1.3829897  17.0137816  42.7599830
   1.2475571  17.8589352  43.1884678   1.9239709  17.2157094  41.9965764
   4.6972643  10.5276989  39.7971159   4.1819266  11.2981594  40.0359546
   4.4249951   9.8542125  40.4204220   9.6706917  13.2809344  41.7324332
   8.8936360  12.9420503  41.2879494  10.3498398  13.2861967  41.0579297
   4.4858946   8.4004081  41.6230940   4.1809082   8.7150230  42.4741083
   5.4389388   8.4785501  41.6658273   2.9305378  14.5594304  43.2723894
   2.4026739  13.8247064  42.9597131   2.4292881  15.3368981  43.0263862
   7.9098224  12.7543325  48.3890940   7.2521898  13.4442586  48.4771069
   8.7138623  13.1439757  48.7324927   6.7203683  11.1087698  46.4394882
   7.2335564  11.7417689  46.9416592   7.3704907  10.5088893  46.0738242
   3.9826057  21.0872022  39.1955553   3.3087756  21.3903719  39.8040511
   4.3691879  21.8901102  38.8461010   3.9819561   9.9828569  43.8155903
   4.7291380  10.4949966  43.5063025   4.2511151   9.6612622  44.6760296
   2.2546211  12.4787110  40.7982857   1.3457431  12.1946142  40.8955327
   2.2841295  12.8986188  39.9386164   7.4865479  16.0893699  44.5674025
   7.0327806  15.2484609  44.6239215   6.8559446  16.7255097  44.9048805
   5.9298418  17.9270196  45.5023843   6.2221393  18.4875253  44.7836208
   6.4397039  18.2198757  46.2577002   1.9522299  14.0195853  38.1370936
   1.5141729  13.3031712  37.6776573   2.6932740  14.2471968  37.5756027
   0.8932043  18.7050547  46.5917296   0.8508222  18.9311393  45.6625828
   1.8094742  18.4713921  46.7403097  10.0695414  12.2953050  44.1947254
   9.9313313  12.4854646  43.2668443   9.7131633  13.0572433  44.6515305
  10.0964794  14.3629577  49.2058526  10.5301300  14.2704866  50.0541580
  10.8096374  14.3387078  48.5678542   3.8292689  17.9631671  50.7391626
   3.8829711  18.5322608  51.5069342   2.9607470  18.1333556  50.3745663
  10.9580343  14.4053278  51.7391411  11.1516233  15.3099088  51.9850686
  10.8580961  13.9460697  52.5729996   1.5869120  16.1542598  50.0677096
   1.4480206  15.7861382  50.9403034   0.7983716  16.6690237  49.8961054
   2.1817272  21.2551694  41.4102632   2.3569028  20.7839737  42.2248255
   1.4950060  21.8817460  41.6383893   3.1374335  15.5324200  47.4565934
   2.8024168  15.4924970  48.3523583   2.6378281  14.8668916  46.9836344
   6.0733527  12.8780235  37.7302993   5.4562698  12.1527063  37.6336046
   5.6050015  13.6389595  37.3870067   7.7287659  17.5879143  55.3908774
   7.6700205  16.9038363  54.7239357   8.1307177  18.3298133  54.9389400
   7.7305066  15.5518727  53.6222753   6.8431845  15.2144649  53.7449152
   8.3003617  14.8201758  53.8591519   1.2606219  20.2120179  50.5883996
   1.1876391  21.0175151  51.1003301   0.8183612  20.4112145  49.7632018
  12.2122406  10.9626944  48.3839315  12.2012283  11.8451660  48.0133248
  11.3439786  10.6098495  48.1893852   3.7204903  20.1107014  52.7442155
   4.4332875  20.7454478  52.6718057   3.2294931  20.2070880  51.9282157
   5.4422430  14.0158266  44.3159447   4.5078708  14.1359729  44.1464151
   5.6199098  13.1130733  44.0519457   8.8294981   9.8575585  44.8509481
   9.2955433  10.6903577  44.7769784   9.2802482   9.3920567  45.5554739
   6.8971212  16.2019407  41.8495633   7.1731056  16.0876001  42.7589507
   6.0275711  15.8036892  41.8107806   3.5325276  20.4505758  45.4928447
   3.7147671  19.6327414  45.9556199   4.3558262  20.6673450  45.0553337
   3.8667442  19.3773943  42.7543495   4.3955208  18.8666397  42.1413657
   4.1295661  19.0616473  43.6189028   1.3628458  22.4632803  52.1123929
   1.9146766  22.6264424  52.8773015   1.7034652  23.0537241  51.4403954
   4.4996845  20.4114778  49.0987612   4.3747985  19.6104518  48.5898557
   5.1575937  20.9060972  48.6101581   6.5631754  18.2123799  50.7267162
   5.6162089  18.0929150  50.6545488   6.9114527  17.3246297  50.8093423
   3.5678187  18.0076515  46.9271514   3.4203150  17.0793222  47.1079084
   4.3931681  18.0296605  46.4428589   7.1712309  18.8305073  48.0136387
   8.0958856  18.6247935  47.8760838   7.0027612  18.5821475  48.9225728
   6.9607625  19.3490741  43.3698478   7.1344503  18.7837163  42.6172330
   7.4536516  20.1491636  43.1877968  12.8147016  12.1127164  44.9888778
  13.2578162  11.3634489  44.5907901  11.9373527  12.1037300  44.6062510
   7.9482798  18.6657505  40.4695376   8.6433702  19.2864198  40.6882691
   8.2905948  17.8152857  40.7447754   9.8474221  16.1157211  41.9982707
  10.3725545  16.4544484  41.2732027   9.7596573  15.1804226  41.8145842
   1.5314882  22.1829194  46.3577960   1.0919872  21.6905573  47.0510817
   2.2822998  21.6402162  46.1170035  11.1584199  16.0179522  54.8608655
  10.8669007  16.3809503  55.6972116  10.5456330  15.3046531  54.6821987
  12.3579881  13.5832402  47.3811225  13.1926772  14.0222206  47.5448786
  12.4939010  13.1071055  46.5619471   2.0397666  18.7719257  39.3770470
   1.4671633  19.3909444  38.9240942   2.6130460  19.3218619  39.9110392
   5.2594926  19.0556407  40.5079052   6.1925599  18.9901969  40.7111928
   5.1718139  19.8912674  40.0493585   7.8882943  18.3722278  37.4683000
   7.8096574  18.0382141  38.3618758   8.7092609  18.8644045  37.4674472
  10.5861134  11.2384017  50.6759318  10.5537454  10.3000018  50.8619002
  11.1961757  11.3168054  49.9425143   2.4244465  10.1080070  36.7186522
   3.3703569   9.9786278  36.7874940   2.0458710   9.3694732  37.1955951
  10.7355622   8.0295060  50.7217602  10.2194671   7.2453517  50.5347530
  11.6195571   7.7013777  50.8864121  16.4037684  12.3000024  49.8165355
  17.1341072  12.0385312  50.3773058  15.7944629  11.5628746  49.8567423
  14.4852981  10.4407886  50.4139806  13.7586144  10.3063851  49.8056298
  14.0700268  10.7484715  51.2196524   9.6658217   5.9492119  46.7099297
  10.4418607   6.4388572  46.9823914   8.9406351   6.3750173  47.1671167
  12.1030776   6.6619738  47.7673238  12.6975266   6.4215474  47.0566546
  12.1757359   5.9426869  48.3946774   5.4586894  15.6890273  37.0892978
   6.1622744  15.8940275  37.7050634   4.7349543  16.2567035  37.3542062
   6.2884705  11.4400134  43.2095248   6.2319906  11.8968686  42.3702881
   6.8413047  10.6790819  43.0318091  10.0989511   7.2289866  44.0345368
   9.8426445   6.8286502  44.8653575   9.4742379   7.9433660  43.9095507
  14.4101848   9.9685939  46.5416659  13.8501406  10.0379129  47.3148221
  13.8045352   9.7926924  45.8216155   7.3673592  16.1272802  39.1391438
   8.2019196  15.6954001  38.9568913   7.2057935  15.9554816  40.0668333
   7.0219484  12.6304915  40.5047777   6.9668288  12.4649187  39.5636222
   6.3965539  13.3380948  40.6609967  15.9957867  26.6442453  49.2346615
  16.6336277  26.5249201  48.5309955  15.8778710  27.5923297  49.2934567
  12.8047573  26.5969881  49.1708140  12.4666085  26.4810946  48.2828674
  13.6737341  26.1961046  49.1509146   8.6634389  28.4505358  45.1605030
   8.0999254  28.3595295  44.3921318   8.5486784  27.6305262  45.6407523
  13.2867356  27.7504733  55.1294345  13.2755997  27.3557531  54.2574849
  13.4487996  27.0170806  55.7228117   6.2098821  29.9456549  47.9989251
   7.0020113  29.6047374  47.5835550   6.4495471  30.0551524  48.9191404
  14.2433948  32.1176325  40.4719495  13.5921927  32.7030406  40.0853509
  15.0378310  32.6482520  40.5314533   8.1689575  29.2065463  40.8706630
   8.9420451  28.6594450  40.7319506   8.5214974  30.0709712  41.0821091
  10.0074617  30.5341845  54.0773529   9.7164483  31.4387476  53.9620195
  10.6431602  30.5758372  54.7917599  10.9330824  27.9118693  50.6674889
  11.5294396  27.6874716  49.9531852  10.9905796  27.1703439  51.2700337
  10.5055853  25.3658129  38.5025080  10.7581373  24.8439650  37.7408543
   9.5680412  25.2024274  38.6051763  15.5499135  24.3693907  46.3099823
  16.3362225  23.9513330  45.9590240  15.8137840  25.2739999  46.4781471
  15.7209213  29.8066757  41.0088480  15.0855046  29.8801384  41.7209384
  15.3906619  30.3960356  40.3307559  20.9507562  24.3069140  47.2132801
  21.6832734  23.7368357  47.4470631  20.1946918  23.9190741  47.6539307
  10.2252141  27.2686235  40.7049455  10.1088399  26.5931138  41.3730539
  10.3354401  26.7818609  39.8881608  12.5683682  26.7296382  44.4096144
  12.2041889  26.2027003  45.1209065  13.4250798  26.3394851  44.2362629
  18.4732983  18.0190714  51.6727410  18.1416308  18.8886125  51.4488625
  17.8778596  17.7026998  52.3521440  12.2089169  21.7586281  39.4057492
  12.3763572  22.6266518  39.7727963  12.0186338  21.9213563  38.4818782
  14.9664502  30.2203260  51.0723323  14.6665225  31.1228299  50.9639130
  14.6215562  29.9535444  51.9244476   8.4176984  26.6717057  47.1060027
   7.4927480  26.5393271  47.3137719   8.6661397  27.4511276  47.6029970
  18.3661646  22.7385801  48.7520760  17.4578523  22.6701209  48.4579521
  18.3149242  23.2157745  49.5802586  12.1878390  24.2143939  40.3904159
  12.0678015  24.6600990  41.2289639  11.4930978  24.5629257  39.8317697
   5.7785795  26.3150331  47.9403816   5.9078176  26.5684810  48.8543228
   5.0983246  26.9078039  47.6208471   9.9485282  36.9847581  44.0394290
   9.8709312  37.9355406  44.1182771   9.3446926  36.6393453  44.6969217
  12.4402512  24.1575446  56.6955657  11.6635846  24.7169366  56.6858522
  13.0793075  24.6432229  57.2170527  20.2323293  20.9402239  50.5298634
  19.5897673  21.2334772  49.8838429  19.7278221  20.8255159  51.3351831
  17.8863456  24.6865412  41.2184493  18.7981312  24.9192799  41.0432191
  17.3773103  25.2702456  40.6559572  10.6948884  26.9660900  56.2573624
  11.4363569  27.5045943  55.9808448   9.9885870  27.5927188  56.4145176
  16.1704224  29.1090040  54.8545786  16.5787580  28.6672450  54.1100418
  15.4481485  28.5342667  55.1079979  12.5235294  24.0462647  52.2279343
  13.3696489  24.4702060  52.3713992  12.4633932  23.3896271  52.9217906
  16.4933039  29.6691231  48.6098075  15.8641901  29.8336945  47.9074143
  16.1058701  30.0832840  49.3809039  20.3722270  30.6045668  45.9642438
  19.6873309  30.9844570  45.4139472  20.4566120  31.2140995  46.6974386
  15.6734739  21.7067015  53.8860516  15.4295671  22.4609076  53.3494792
  15.9494670  22.0852363  54.7207763  17.6273202  28.2505627  52.5637782
  17.8390097  28.8937387  51.8872163  17.5802950  27.4167944  52.0959712
  15.2299431  20.8623448  49.4674354  14.3683910  21.1604702  49.7591092
  15.2561866  21.0793847  48.5355387  12.0461000  29.4065639  45.8748160
  12.5099346  29.6853342  45.0852782  11.7817798  28.5049083  45.6921250
   8.9385081  28.9537120  48.8127923   9.5086439  29.3824389  48.1745408
   9.5293193  28.6719705  49.5112109  10.9829886  25.5288791  42.6837725
  11.6853930  25.9809835  43.1511651  10.6510515  24.8872610  43.3117618
   9.4310248  24.1200548  57.0588934   8.8008909  24.8016829  57.2924331
   9.3246336  24.0083629  56.1142073   4.7255220  23.7872344  47.9854859
   3.9354274  24.0429872  47.5094969   5.2166468  24.6020682  48.0906899
  18.7419030  31.1277583  50.7360139  19.5636474  30.7257770  50.4542821
  18.7381433  31.0245817  51.6876255   6.6769966  24.1516923  44.9438335
   5.8801129  24.2635617  45.4621831   6.4495558  24.4903575  44.0779226
  12.5075633  30.6761626  52.8920850  12.5720066  31.1382033  53.7279022
  11.7986557  30.0458991  53.0203160   3.0092923  24.0402834  50.4169849
   3.2600962  24.9249844  50.6827425   3.5452472  23.8607436  49.6444941
  26.8325023  27.4716331  47.0845111  26.0788731  26.9023729  46.9289115
  26.9672564  27.4378996  48.0315746  12.2223651  32.3429734  42.7599830
  12.0869326  33.1881269  43.1884678  12.7633464  32.5449011  41.9965764
   5.6753048  29.8605172  43.3327755   6.1877569  30.6548422  43.4833320
   6.3275761  29.1631462  43.2661357   7.4847933  32.9770928  45.4150508
   7.6614561  33.8988893  45.2271492   8.2804767  32.6629347  45.8444888
  11.6258952  19.8379193  57.0134442  12.3668665  20.4386346  56.9338904
  11.8576875  19.0956830  56.4552485   6.7700290  25.0235560  55.2912672
   6.6553805  24.1220817  55.5919771   5.9144807  25.2699257  54.9397488
  13.8492127  32.9653300  56.8900172  13.4055982  32.1789679  56.5721077
  14.5109341  33.1532451  56.2244063   8.6079249  34.4949102  51.4160851
   9.1586674  34.3666165  50.6437845   7.7690725  34.7943991  51.0655744
  15.9473366  33.2456100  54.9181574  15.9291841  34.0664981  54.4261843
  16.8693286  33.1210175  55.1431715  12.4046420  30.7600230  55.7605082
  12.9374756  29.9988518  55.5304390  11.8760501  30.4673881  56.5029236
  15.5716115  15.8660296  51.2898724  15.2280384  16.7561937  51.2137834
  15.9395077  15.6761953  50.4268309   3.6401965  28.1893826  44.1087326
   4.4777187  28.5990834  43.8921034   3.8180233  27.2493268  44.0787520
  15.5366397  25.8568907  39.7971159  15.0213021  26.6273511  40.0359546
  15.2643706  25.1834043  40.4204220  13.1213508  20.7018607  44.8556397
  12.2655105  20.3125458  44.6762036  13.5340460  20.7810568  43.9956183
  14.6512655  18.2364951  49.2547957  14.1477451  18.1995086  48.4415762
  14.9443262  19.1457693  49.3144614  10.8955541  18.3203680  48.2614139
  11.7608538  18.1246489  47.9020028  10.9633050  18.0914032  49.1883495
  20.5100671  28.6101261  41.7324332  19.7330114  28.2712421  41.2879494
  21.1892152  28.6153884  41.0579297  15.3252701  23.7295999  41.6230940
  15.0202836  24.0442148  42.4741083  16.2783143  23.8077419  41.6658273
  13.7699132  29.8886222  43.2723894  13.2420494  29.1538982  42.9597131
  13.2686635  30.6660898  43.0263862  18.7491978  28.0835243  48.3890940
  18.0915653  28.7734504  48.4771069  19.5532378  28.4731674  48.7324927
   8.5017860  20.5505888  45.6330505   9.0761612  20.3281070  44.9003698
   9.0888842  20.6194583  46.3859107  17.5597437  26.4379615  46.4394882
  18.0729319  27.0709607  46.9416592  18.2098661  25.8380811  46.0738242
   8.8287447  22.5810349  39.6526391   7.9924759  22.9185036  39.9735665
   8.6892217  22.4459329  38.7153528  10.8040528  17.4247137  44.3605575
  10.1504940  17.1096154  43.7362190  10.7621002  16.8022878  45.0865398
  11.9151733  27.7066432  36.2758867  11.0078794  27.4755686  36.4750016
  12.4122765  26.9104052  36.4632848  14.8219811  36.4163940  39.1955553
  14.1481510  36.7195636  39.8040511  15.2085633  37.2193020  38.8461010
  14.0378268  23.9129071  48.6853222  13.1200829  24.1344018  48.5274911
  14.4538412  23.9875381  47.8264930  14.8213316  25.3120486  43.8155903
  15.5685135  25.8241884  43.5063025  15.0904905  24.9904539  44.6760296
  13.0939966  27.8079027  40.7982857  12.1851185  27.5238060  40.8955327
  13.1235050  28.2278106  39.9386164  18.3259233  31.4185617  44.5674025
  17.8721561  30.5776527  44.6239215  17.6953200  32.0547015  44.9048805
  17.2692153  22.3477603  45.7974692  16.5314910  21.8354989  46.1284935
  17.5218926  21.9077984  44.9857969  16.7692173  33.2562113  45.5023843
  17.0615147  33.8167170  44.7836208  17.2790793  33.5490674  46.2577002
  17.3703780  15.1253855  46.3916461  17.6762657  14.2651218  46.1042376
  18.0956385  15.7171475  46.1915455   3.6628136  25.5284541  44.7798059
   3.4652536  24.9353902  44.0549126   3.1074800  25.2236752  45.4973998
  11.6424860  25.4207648  46.8992652  11.6973470  24.4681484  46.8235129
  10.8316062  25.5767087  47.3833951  12.7916054  29.3487771  38.1370936
  12.3535484  28.6323630  37.6776573  13.5326495  29.5763886  37.5756027
   9.5817220  24.0384708  44.6583031   8.7685085  24.3378878  45.0648223
  10.0776214  23.6440396  45.3757513  15.1791432  24.5026532  53.4897925
  15.5340819  24.7298005  54.3492391  15.8263563  24.8344909  52.8675180
  20.9089169  27.6244968  44.1947254  20.7707067  27.8146564  43.2668443
  20.5525387  28.3864351  44.6515305   9.0731295  21.6103063  50.2744266
   9.7130674  21.4691822  49.5767230   8.2408825  21.3237576  49.8982868
  20.9358548  29.6921495  49.2058526  21.3695055  29.5996784  50.0541580
  21.6490129  29.6678995  48.5678542   9.8491599  30.9105493  46.3879259
  10.6432197  30.4155814  46.1861834   9.1383291  30.3823357  46.0246964
   6.1574362  25.0548575  42.4639011   5.2271950  24.9933031  42.6808973
   6.2531834  24.5324528  41.6675653   6.0759911  21.5803388  45.0517253
   6.3366728  22.4948721  44.9426413   6.8977083  21.1127831  45.2013866
   7.5484836  22.9941145  52.2216078   8.2207890  22.7858507  51.5728726
   6.7214623  22.7963231  51.7821310  21.7974098  29.7345196  51.7391411
  21.9909988  30.6391006  51.9850686  21.6974716  29.2752615  52.5729996
  13.4510408  19.6203086  54.2381738  12.8038324  20.3193036  54.1446215
  14.2211424  20.0539230  54.6057987  16.8589206  29.8851938  57.3132292
  16.7074713  29.6562490  56.3962375  16.8493886  30.8422540  57.3263637
  13.6274543  27.4583851  52.2978558  14.5566603  27.6095011  52.1247525
  13.2065573  27.5467872  51.4427205  13.0211027  36.5843612  41.4102632
  13.1962782  36.1131655  42.2248255  12.3343815  37.2109378  41.6383893
   7.9512334  26.2683748  52.9818515   7.8132132  25.5363987  53.5830054
   8.8617257  26.1792648  52.7002702  16.9127281  28.2072153  37.7302993
  16.2956452  27.4818981  37.6336046  16.4443770  28.9681513  37.3870067
  10.5794634  25.9803708  52.4702194  11.2894253  25.3396900  52.4288813
  10.5363943  26.2316602  53.3928375  18.5681413  32.9171061  55.3908774
  18.5093959  32.2330281  54.7239357  18.9700931  33.6590051  54.9389400
   9.2923568  22.9668925  54.2897834   8.7560925  22.5159664  54.9419430
   8.7040277  23.1014834  53.5468298   7.5872112  39.7332975  48.1842492
   7.8268710  40.3651499  48.8621511   6.7441308  39.3821015  48.4707852
   8.7025827  22.4257577  36.8524297   7.8255294  22.3046378  36.4886544
   9.1783580  21.6343655  36.6003186  18.5698820  30.8810645  53.6222753
  17.6825599  30.5436567  53.7449152  19.1397371  30.1493676  53.8591519
   5.0262690  22.1024933  51.3750828   4.9420878  21.4950603  50.6401238
   4.2045396  22.5933951  51.3760325  12.0999974  35.5412097  50.5883996
  12.0270145  36.3467069  51.1003301  11.6577367  35.7404063  49.7632018
  11.8889753  34.7783867  44.0986818  11.1057275  35.3205547  44.1925042
  12.5882499  35.2957847  44.4981059  15.1986403  20.5878497  46.7421023
  15.6955103  19.8348459  46.4222094  14.4273385  20.6242813  46.1764233
  23.0516161  26.2918862  48.3839315  23.0406037  27.1743578  48.0133248
  22.1833540  25.9390413  48.1893852  16.2816184  29.3450184  44.3159447
  15.3472463  29.4651646  44.1464151  16.4592853  28.4422651  44.0519457
  11.7821372  22.7295880  46.4692708  11.4119160  22.1766920  47.1573614
  12.2780465  22.1254013  45.9167708  19.6688735  25.1867503  44.8509481
  20.1349188  26.0195495  44.7769784  20.1196236  24.7212485  45.5554739
   9.6110571  33.1893375  53.5647726  10.3120030  33.8229858  53.7177120
   9.1405686  33.5308106  52.8043365  17.7364967  31.5311324  41.8495633
  18.0124811  31.4167919  42.7589507  16.8669465  31.1328809  41.8107806
  17.6405398  17.5548090  48.8900382  16.7268478  17.7852317  49.0582589
  18.0698500  17.6386534  49.7414415  17.4111857  25.7437982  51.3900276
  16.7583307  25.9913890  50.7352729  17.7892237  24.9302120  51.0562754
  14.7061196  34.7065860  42.7543495  15.2348963  34.1958315  42.1413657
  14.9689416  34.3908391  43.6189028  13.4599430  26.4857793  57.8766313
  12.7840067  26.3851922  58.5468689  14.2827064  26.3297007  58.3402311
   5.2078289  32.7229730  50.4978829   5.7931726  31.9773418  50.6306733
   5.0103127  33.0333686  51.3815492   8.0616944  35.7580977  45.5141271
   7.3927319  36.2427105  45.0305311   7.9229814  36.0050198  46.4284650
  12.2022213  37.7924721  52.1123929  12.7540521  37.9556342  52.8773015
  12.5428406  38.3829158  51.4403954   7.1786706  20.1399870  52.7145814
   7.2428032  21.0014701  52.3023212   7.1153826  19.5273872  51.9818173
   6.6538978  22.2123003  56.3618848   7.2811017  21.8300080  56.9756373
   5.7966897  21.9937205  56.7274541  17.0533087  32.6185978  57.9672584
  17.5972991  33.2315936  57.4727539  16.4719932  33.1765557  58.4839597
   3.4304521  24.0199432  42.2937203   3.7257962  23.1110110  42.2404257
   2.5292557  23.9987172  41.9718205   6.9598768  22.0955429  48.2764752
   6.2385354  22.7091396  48.1372225   7.7492024  22.6313193  48.1981398
   9.7625082  19.4309855  54.5505403  10.2859483  19.6772152  55.3131713
   9.5437415  20.2629890  54.1308541   5.1592363  21.7013530  42.4176528
   4.8305069  20.8210909  42.2351634   5.5131733  21.6461198  43.3052918
   8.2734186  21.9886500  42.7852006   8.6130258  22.5172421  42.0630614
   8.7206306  22.3266906  43.5610573  10.9677627  20.3723550  52.2355074
  10.6274447  19.5731363  52.6375754  10.2616633  20.6725261  51.6631907
  11.6194099  17.4572863  50.6882397  12.4420168  16.9833341  50.5661287
  11.8632162  18.2363346  51.1881083  10.2602333  20.4861121  40.9845299
  10.9810696  20.8642374  40.4809016   9.6367637  21.2049998  41.0880277
  14.4033456  21.1906270  41.9203631  14.6197070  22.0730908  41.6192459
  13.9227523  20.7992483  41.1909273   9.1432677  24.1491983  48.4974376
   8.9977258  24.4632286  49.3898657   8.6657881  24.7676884  47.9445274
  11.0029060  21.1394531  48.5455265  10.9890629  20.2435625  48.2087563
  11.7201488  21.1465195  49.1793551  12.8555191  21.5731872  50.5908393
  12.5972969  22.4948942  50.5892723  12.3240231  21.1762306  51.2808857
   3.6178339  26.6897328  51.4362037   3.0731808  27.4657136  51.5682311
   4.4957689  27.0368132  51.2781158  10.4065956  20.0208912  43.8142835
  10.5281867  19.0925558  44.0133723  10.1167998  20.0347598  42.9021151
  13.2757147  17.7063822  46.9509555  13.2978843  17.7703155  45.9961535
  13.6925206  16.8668331  47.1450061  23.6540771  27.4419082  44.9888778
  24.0971917  26.6926407  44.5907901  22.7767281  27.4329218  44.6062510
   4.4044361  25.8167224  54.3292194   3.6626097  25.9649859  54.9156824
   4.0837106  26.0775490  53.4658943  20.6867975  31.4449129  41.9982707
  21.2119299  31.7836401  41.2732027  20.5990328  30.5096144  41.8145842
  12.3488024  35.3583202  54.1272584  12.6575150  35.1132349  54.9995283
  13.1463506  35.5629841  53.6391454  12.3708636  37.5121112  46.3577960
  11.9313626  37.0197491  47.0510817  13.1216753  36.9694079  46.1170035
   4.8500975  33.7032653  46.3602588   5.6758995  33.4036425  45.9801232
   4.4995027  32.9340275  46.8092377   3.0509580  31.6218979  47.3191522
   2.2141488  31.1941154  47.1375523   3.0233225  31.8151422  48.2562313
   9.8907036  21.5340909  58.0232768   9.9395191  22.4103032  57.6410538
  10.4329550  20.9918302  57.4504411  20.3761881  32.0782032  57.3033905
  19.5857425  32.0606171  56.7638404  20.1395236  32.6170326  58.0582942
  20.4959756  28.9274499  54.6166634  20.5457761  28.7624506  55.5582156
  20.3873680  28.0601758  54.2264514   9.3796015  31.6063044  41.9058722
   9.5284135  32.2898509  41.2525395  10.1862459  31.5868134  42.4208178
  17.7863519  24.9105427  55.9325940  18.6873382  24.7711891  55.6409938
  17.8611493  25.0759881  56.8724118  12.1206324  22.2872281  54.7779127
  11.2509634  22.5805847  54.5061715  12.3565804  22.8712726  55.4986390
  23.1973636  28.9124320  47.3811225  24.0320527  29.3514124  47.5448786
  23.3332764  28.4362973  46.5619471  20.2465141  26.4704055  53.3288713
  20.7219263  26.6631701  52.5207564  19.3230707  26.5263241  53.0832097
   7.1348648  27.6328222  42.9119791   6.8894690  26.7290552  43.1100002
   7.3044563  27.6345372  41.9699269  14.8245358  18.5051898  52.2944547
  15.3427302  19.2412925  51.9691036  14.4700491  18.8115892  53.1291306
   6.4044296  23.3656579  40.4105953   5.7113541  23.4400934  39.7545989
   6.1596047  22.6016923  40.9327470  15.0757952  14.9252181  47.8145444
  15.3559706  14.2575370  48.4405870  15.8608559  15.1181276  47.3020107
  12.8791421  34.1011175  39.3770470  12.3065388  34.7201362  38.9240942
  13.4524214  34.6510536  39.9110392  18.9466810  23.3469815  51.5617019
  19.8984233  23.4467912  51.5829243  18.7770261  22.5548083  52.0715103
  16.9681190  20.4325398  51.7476420  16.3731122  20.7130411  51.0522908
  16.6830887  20.9219299  52.5193161  16.0988680  34.3848325  40.5079052
  17.0319354  34.3193887  40.7111928  16.0111893  35.2204592  40.0493585
  18.7276697  33.7014195  37.4683000  18.6490329  33.3674059  38.3618758
  19.5486364  34.1935963  37.4674472  21.4254888  26.5675934  50.6759318
  21.3931208  25.6291935  50.8619002  22.0355512  26.6459971  49.9425143
  13.2638219  25.4371987  36.7186522  14.2097324  25.3078196  36.7874940
  12.8852464  24.6986649  37.1955951  21.5749377  23.3586978  50.7217602
  21.0588425  22.5745435  50.5347530  22.4589325  23.0305695  50.8864121
  19.2360104  17.1027993  46.6813414  19.0384925  16.7943082  47.5656746
  19.8459809  17.8289632  46.8111344  27.2431438  27.6291941  49.8165355
  27.9734827  27.3677229  50.3773058  26.6338384  26.8920663  49.8567423
  25.3246735  25.7699804  50.4139806  24.5979899  25.6355769  49.8056298
  24.9094022  26.0776633  51.2196524  13.1476912  29.4889734  58.1787179
  14.0679921  29.6668333  58.3727226  13.1126495  28.5445779  58.0266879
  11.4481136  23.3621964  36.6541408  10.5412592  23.0655077  36.7304121
  11.7257117  23.0651782  35.7875694   2.3659077  24.6828327  47.1040454
   2.0461861  23.8293635  46.8114828   1.8192505  24.8976905  47.8598421
   6.1438984  27.3990768  50.8209961   6.3624994  28.3307876  50.8397994
   6.5564758  27.0398743  51.6064764  13.0643202  17.9058854  42.8085649
  12.2543930  17.5605939  43.1840895  13.7527619  17.5966397  43.3973260
  14.9933750  16.9836900  44.4309946  15.5464789  17.4032354  45.0899969
  15.2303837  16.0572648  44.4732902  10.2179921  20.2208899  36.7953387
  11.0799085  20.5463797  37.0549204  10.4030265  19.4340395  36.2826453
   2.2347337  28.3031239  49.0733576   1.5410808  27.8885192  48.5603530
   2.9820328  28.3451775  48.4766995  18.3712557  19.0937426  43.9388610
  17.7911226  19.7522230  43.5566662  18.1048490  18.2714770  43.5276027
  16.8216124  18.4942483  46.1409930  17.3215902  18.6059018  45.3324249
  17.4651732  18.1903536  46.7810739  10.8798120  26.4021113  59.0277771
  10.3965201  27.2021473  59.2341660  10.9659059  26.4129058  58.0745215
   4.1484079  28.2349493  46.9499590   4.1254767  28.3337180  45.9981474
   4.4584716  29.0814643  47.2716757   6.8071457  30.2925648  51.0646205
   7.7614711  30.2609590  50.9976136   6.6083981  29.8316271  51.8796431
   7.3970839  28.8626764  53.6317003   8.2163728  29.3570842  53.6551840
   7.6707647  27.9458732  53.6034570  17.1537435  21.2537516  42.9944958
  16.2663290  21.5387167  42.7765153  17.5691424  21.0931279  42.1472235
  20.5051972  21.2784037  46.7099297  21.2812362  21.7680489  46.9823914
  19.7800106  21.7042091  47.1671167  22.9424530  21.9911656  47.7673238
  23.5369021  21.7507392  47.0566546  23.0151114  21.2718787  48.3946774
   5.1621686  35.8345267  48.0816403   5.0276154  35.0745668  47.5154401
   4.7453748  36.5586167  47.6145192  16.2980649  31.0182191  37.0892978
  17.0016499  31.2232193  37.7050634  15.5743298  31.5858952  37.3542062
  17.1278459  26.7692052  43.2095248  17.0713661  27.2260603  42.3702881
  17.6806802  26.0082736  43.0318091  20.9383265  22.5581784  44.0345368
  20.6820199  22.1578419  44.8653575  20.3136133  23.2725578  43.9095507
  25.2495603  25.2977857  46.5416659  24.6895161  25.3671046  47.3148221
  24.6439106  25.1218842  45.8216155   8.3190812  36.7314584  48.2934845
   8.2023196  37.6760017  48.1913536   7.4983258  36.4288146  48.6820645
  18.2067346  31.4564720  39.1391438  19.0412950  31.0245918  38.9568913
  18.0451689  31.2846733  40.0668333  17.8613238  27.9596833  40.5047777
  17.8062042  27.7941105  39.5636222  17.2359294  28.6672866  40.6609967
   2.6505753  23.1964897  54.3309200   3.2964617  22.6863851  54.8196425
   2.4422905  23.9333579  54.9052625  15.1759146  30.2645745  59.8301340
  16.0450305  30.4386397  59.4687975  14.6965897  31.0840162  59.7077070
  11.1709364  17.4604942  40.0833096  11.1588034  18.4046782  40.2401367
  12.0632786  17.2775088  39.7892557   9.3445326  37.3842846  51.5090774
  10.2472573  37.4166456  51.8257269   9.1182696  36.4543297  51.5237110
  11.0998928  36.1373833  48.1700852  10.1494559  36.1375694  48.0565225
  11.4031414  35.3906567  47.6536887  14.9861483  14.0547719  44.3379033
  14.2193879  13.5006205  44.4835715  15.3972188  14.1269588  45.1993184
  20.8468372  45.8633763  54.0773529  20.5558238  46.7679393  53.9620195
  21.4825356  45.9050290  54.7917599  31.7901317  39.6361058  47.2132801
  32.5226489  39.0660275  47.4470631  31.0340673  39.2482658  47.6539307
  25.8058257  45.5495178  51.0723323  25.5058980  46.4520217  50.9639130
  25.4609316  45.2827361  51.9244476  20.7879037  52.3139498  44.0394290
  20.7103066  53.2647323  44.1182771  20.1840680  51.9685371  44.6969217
  27.0097978  44.4381958  54.8545786  27.4181334  43.9964368  54.1100418
  26.2875240  43.8634585  55.1079979  27.3326793  44.9983148  48.6098075
  26.7035655  45.1628862  47.9074143  26.9452455  45.4124758  49.3809039
  31.2116025  45.9337586  45.9642438  30.5267063  46.3136487  45.4139472
  31.2959874  46.5432913  46.6974386  28.4666957  43.5797545  52.5637782
  28.6783852  44.2229305  51.8872163  28.4196705  42.7459862  52.0959712
  22.8854755  44.7357556  45.8748160  23.3493100  45.0145259  45.0852782
  22.6211553  43.8341001  45.6921250  20.2704002  39.4492465  57.0588934
  19.6402663  40.1308746  57.2924331  20.1640090  39.3375547  56.1142073
  29.5812784  46.4569501  50.7360139  30.4030228  46.0549688  50.4542821
  29.5775187  46.3537735  51.6876255  23.3469388  46.0053544  52.8920850
  23.4113820  46.4673951  53.7279022  22.6380312  45.3750909  53.0203160
  13.8486678  39.3694752  50.4169849  14.0994716  40.2541762  50.6827425
  14.3846226  39.1899353  49.6444941  37.6718777  42.8008249  47.0845111
  36.9182486  42.2315647  46.9289115  37.8066319  42.7670914  48.0315746
  19.5484745  33.7513231  59.4214185  19.1551691  33.1979430  60.0961830
  20.3650886  34.0623810  59.8120703  18.3241688  48.3062846  45.4150508
  18.5008316  49.2280810  45.2271492  19.1198521  47.9921265  45.8444888
  22.4652706  35.1671110  57.0134442  23.2062420  35.7678263  56.9338904
  22.6970629  34.4248748  56.4552485  17.6094044  40.3527478  55.2912672
  17.4947559  39.4512735  55.5919771  16.7538562  40.5991174  54.9397488
  24.6885882  48.2945218  56.8900172  24.2449736  47.5081596  56.5721077
  25.3503096  48.4824368  56.2244063  19.4473003  49.8241019  51.4160851
  19.9980428  49.6958083  50.6437845  18.6084479  50.1235908  51.0655744
  26.7867120  48.5748018  54.9181574  26.7685595  49.3956899  54.4261843
  27.7087040  48.4502093  55.1431715  23.2440174  46.0892147  55.7605082
  23.7768511  45.3280435  55.5304390  22.7154255  45.7965799  56.5029236
  26.4109869  31.1952213  51.2898724  26.0674139  32.0853855  51.2137834
  26.7788832  31.0053871  50.4268309  14.4795720  43.5185744  44.1087326
  15.3170942  43.9282752  43.8921034  14.6573987  42.5785186  44.0787520
  29.5885733  43.4127160  48.3890940  28.9309407  44.1026422  48.4771069
  30.3926132  43.8023592  48.7324927  21.6434282  32.7539055  44.3605575
  20.9898695  32.4388072  43.7362190  21.6014756  32.1314795  45.0865398
  28.1085907  37.6769520  45.7974692  27.3708664  37.1646907  46.1284935
  28.3612681  37.2369902  44.9857969  27.6085927  48.5854031  45.5023843
  27.9008902  49.1459088  44.7836208  28.1184548  48.8782592  46.2577002
  28.2097535  30.4545772  46.3916461  28.5156412  29.5943136  46.1042376
  28.9350140  31.0463393  46.1915455  22.5719552  49.3634382  46.5917296
  22.5295731  49.5895228  45.6625828  23.4882251  49.1297757  46.7403097
  31.7482923  42.9536886  44.1947254  31.6100822  43.1438482  43.2668443
  31.3919142  43.7156268  44.6515305  31.7752303  45.0213413  49.2058526
  32.2088809  44.9288702  50.0541580  32.4883883  44.9970913  48.5678542
  20.6885353  46.2397411  46.3879259  21.4825952  45.7447731  46.1861834
  19.9777045  45.7115274  46.0246964  25.5080198  48.6215507  50.7391626
  25.5617220  49.1906443  51.5069342  24.6394979  48.7917392  50.3745663
  32.6367852  45.0637113  51.7391411  32.8303742  45.9682924  51.9850686
  32.5368470  44.6044532  52.5729996  27.6982961  45.2143856  57.3132292
  27.5468467  44.9854408  56.3962375  27.6887640  46.1714457  57.3263637
  23.2656629  46.8126433  50.0677096  23.1267715  46.4445218  50.9403034
  22.4771225  47.3274073  49.8961054  24.8161844  46.1908036  47.4565934
  24.4811677  46.1508806  48.3523583  24.3165790  45.5252752  46.9836344
  29.4075168  48.2462979  55.3908774  29.3487714  47.5622199  54.7239357
  29.8094686  48.9881969  54.9389400  20.1317323  38.2960843  54.2897834
  19.5954680  37.8451582  54.9419430  19.5434031  38.4306752  53.5468298
  18.4265866  55.0624892  48.1842492  18.6662465  55.6943417  48.8621511
  17.5835063  54.7112932  48.4707852  29.4092575  46.2102562  53.6222753
  28.5219354  45.8728484  53.7449152  29.9791126  45.4785594  53.8591519
  11.0621722  42.5426654  46.9465805  11.7492762  42.2288384  46.3586820
  10.9069851  43.4468019  46.6733056  22.9393728  50.8704015  50.5883996
  22.8663900  51.6758986  51.1003301  22.4971121  51.0695981  49.7632018
  26.0380158  35.9170414  46.7421023  26.5348857  35.1640377  46.4222094
  25.2667139  35.9534731  46.1764233  33.8909915  41.6210780  48.3839315
  33.8799792  42.5035495  48.0133248  33.0227295  41.2682331  48.1893852
  25.3992412  50.7690849  52.7442155  26.1120384  51.4038314  52.6718057
  24.9082440  50.8654715  51.9282157  30.5082490  40.5159421  44.8509481
  30.9742942  41.3487412  44.7769784  30.9589990  40.0504402  45.5554739
  20.4504325  48.5185292  53.5647726  21.1513785  49.1521775  53.7177120
  19.9799440  48.8600024  52.8043365  25.2112785  51.1089593  45.4928447
  25.3935180  50.2911249  45.9556199  26.0345771  51.3257285  45.0553337
  16.0472043  48.0521647  50.4978829  16.6325480  47.3065335  50.6306733
  15.8496882  48.3625604  51.3815492  18.9010699  51.0872895  45.5141271
  18.2321074  51.5719022  45.0305311  18.7623568  51.3342115  46.4284650
  10.6389698  40.6227248  49.2183272  10.6773798  40.0890838  50.0120390
  10.1329991  40.0962453  48.5994249  23.0415967  53.1216638  52.1123929
  23.5934275  53.2848260  52.8773015  23.3822161  53.7121076  51.4403954
  17.4932733  37.5414921  56.3618848  18.1204772  37.1591998  56.9756373
  16.6360652  37.3229123  56.7274541  27.8926841  47.9477896  57.9672584
  28.4366745  48.5607854  57.4727539  27.3113686  48.5057474  58.4839597
  26.1784354  51.0698614  49.0987612  26.0535494  50.2688354  48.5898557
  26.8363446  51.5644807  48.6101581  28.2419263  48.8707634  50.7267162
  27.2949598  48.7512985  50.6545488  28.5902036  47.9830132  50.8093423
  25.2465696  48.6660350  46.9271514  25.0990659  47.7377058  47.1079084
  26.0719190  48.6880441  46.4428589  28.8499818  49.4888909  48.0136387
  29.7746365  49.2831770  47.8760838  28.6815121  49.2405310  48.9225728
  25.2427210  36.5198188  41.9203631  25.4590825  37.4022826  41.6192459
  24.7621278  36.1284401  41.1909273  28.6395134  50.0074576  43.3698478
  28.8132012  49.4420999  42.6172330  29.1324025  50.8075471  43.1877968
  14.4572094  42.0189245  51.4362037  13.9125562  42.7949053  51.5682311
  15.3351444  42.3660050  51.2781158  24.1150901  33.0355740  46.9509555
  24.1372598  33.0995073  45.9961535  24.5318960  32.1960248  47.1450061
  34.4934525  42.7710999  44.9888778  34.9365671  42.0218324  44.5907901
  33.6161036  42.7621136  44.6062510  15.2438116  41.1459142  54.3292194
  14.5019852  41.2941777  54.9156824  14.9230860  41.4067407  53.4658943
  23.1881778  50.6875120  54.1272584  23.4968905  50.4424267  54.9995283
  23.9857260  50.8921758  53.6391454  23.2102391  52.8413030  46.3577960
  22.7707381  52.3489408  47.0510817  23.9610507  52.2985997  46.1170035
  15.6894729  49.0324570  46.3602588  16.5152749  48.7328342  45.9801232
  15.3388781  48.2632193  46.8092377  20.6576263  48.3851039  48.4300262
  20.0356272  47.7221744  48.1302490  21.3281130  48.4112170  47.7473910
  13.8903335  46.9510897  47.3191522  13.0535243  46.5233071  47.1375523
  13.8626980  47.1443340  48.2562313  20.7300790  36.8632827  58.0232768
  20.7788946  37.7394949  57.6410538  21.2723304  36.3210220  57.4504411
  31.2155636  47.4073950  57.3033905  30.4251180  47.3898089  56.7638404
  30.9788990  47.9462244  58.0582942  31.3353511  44.2566416  54.6166634
  31.3851516  44.0916424  55.5582156  31.2267434  43.3893675  54.2264514
  32.8371708  46.6763358  54.8608655  32.5456516  47.0393338  55.6972116
  32.2243839  45.9630366  54.6821987  34.0367390  44.2416238  47.3811225
  34.8714281  44.6806042  47.5448786  34.1726519  43.7654891  46.5619471
  25.9151707  30.2544098  47.8145444  26.1953460  29.5867288  48.4405870
  26.7002314  30.4473194  47.3020107  32.2648643  41.8967852  50.6759318
  32.2324963  40.9583853  50.8619002  32.8749266  41.9751889  49.9425143
  30.0753858  32.4319911  46.6813414  29.8778679  32.1234999  47.5656746
  30.6853564  33.1581550  46.8111344  38.0825193  42.9583859  49.8165355
  38.8128581  42.6969147  50.3773058  37.4732138  42.2212581  49.8567423
  36.1640490  41.0991722  50.4139806  35.4373653  40.9647687  49.8056298
  35.7487777  41.4068550  51.2196524  23.9870666  44.8181651  58.1787179
  24.9073676  44.9960250  58.3727226  23.9520249  43.8737697  58.0266879
  13.2052831  40.0120245  47.1040454  12.8855615  39.1585553  46.8114828
  12.6586259  40.2268823  47.8598421  16.9832739  42.7282686  50.8209961
  17.2018748  43.6599794  50.8397994  17.3958512  42.3690660  51.6064764
  23.9036956  33.2350771  42.8085649  23.0937685  32.8897856  43.1840895
  24.5921373  32.9258315  43.3973260  25.8327505  32.3128818  44.4309946
  26.3858543  32.7324271  45.0899969  26.0697591  31.3864566  44.4732902
  21.8560604  38.3015892  60.2112709  21.7557331  39.2510249  60.1424801
  21.6382146  37.9734131  59.3388780  13.0741091  43.6323156  49.0733576
  12.3804563  43.2177109  48.5603530  13.8214082  43.6743693  48.4766995
  29.2106312  34.4229343  43.9388610  28.6304981  35.0814147  43.5566662
  28.9442245  33.6006688  43.5276027  27.6609878  33.8234401  46.1409930
  28.1609657  33.9350935  45.3324249  28.3045486  33.5195454  46.7810739
  17.6465212  45.6217565  51.0646205  18.6008465  45.5901508  50.9976136
  17.4477735  45.1608189  51.8796431  18.2364594  44.1918681  53.6317003
  19.0557483  44.6862760  53.6551840  18.5101401  43.2750649  53.6034570
  27.9931190  36.5829434  42.9944958  27.1057045  36.8679084  42.7765153
  28.4085179  36.4223197  42.1472235  33.7818285  37.3203574  47.7673238
  34.3762775  37.0799310  47.0566546  33.8544868  36.6010704  48.3946774
  16.0015440  51.1637185  48.0816403  15.8669908  50.4037586  47.5154401
  15.5847503  51.8878085  47.6145192  31.7777020  37.8873701  44.0345368
  31.5213954  37.4870337  44.8653575  31.1529888  38.6017495  43.9095507
  36.0889357  40.6269775  46.5416659  35.5288915  40.6962964  47.3148221
  35.4832861  40.4510759  45.8216155  19.1584566  52.0606502  48.2934845
  19.0416950  53.0051934  48.1913536  18.3377012  51.7580063  48.6820645
  13.4899508  38.5256815  54.3309200  14.1358372  38.0155769  54.8196425
  13.2816659  39.2625497  54.9052625  26.0152900  45.5937663  59.8301340
  26.8844060  45.7678315  59.4687975  25.5359652  46.4132079  59.7077070
  22.0103118  32.7896860  40.0833096  21.9981788  33.7338700  40.2401367
  22.9026540  32.6067005  39.7892557  20.1839080  52.7134764  51.5090774
  21.0866327  52.7458374  51.8257269  19.9576450  51.7835215  51.5237110
  21.9392682  51.4665750  48.1700852  20.9888313  51.4667612  48.0565225
  22.2425168  50.7198485  47.6536887  25.8255238  29.3839636  44.3379033
  25.0587634  28.8298123  44.4835715  26.2365943  29.4561505  45.1993184
  17.8296999  35.6724432  58.4284214  18.6928460  35.3161237  58.6387538
  17.2562410  35.3338327  59.1159618  37.6745376  57.3026289  49.2346615
  38.3123786  57.1833036  48.5309955  37.5566219  58.2507133  49.2934567
  34.4835082  57.2553717  49.1708140  34.1453594  57.1394781  48.2828674
  35.3524850  56.8544882  49.1509146  30.3421898  59.1089193  45.1605030
  29.7786763  59.0179130  44.3921318  30.2274293  58.2889098  45.6407523
  34.9654865  58.4088568  55.1294345  34.9543506  58.0141367  54.2574849
  35.1275505  57.6754641  55.7228117  27.8886330  60.6040385  47.9989251
  28.6807622  60.2631209  47.5835550  28.1282980  60.7135360  48.9191404
  35.9221457  62.7760161  40.4719495  35.2709436  63.3614241  40.0853509
  36.7165819  63.3066356  40.5314533  29.8477084  59.8649298  40.8706630
  30.6207960  59.3178285  40.7319506  30.2002483  60.7293547  41.0821091
  31.6862126  61.1925680  54.0773529  31.3951992  62.0971311  53.9620195
  32.3219111  61.2342208  54.7917599  32.6118333  58.5702529  50.6674889
  33.2081905  58.3458551  49.9531852  32.6693305  57.8287274  51.2700337
  32.1843362  56.0241964  38.5025080  32.4368882  55.5023485  37.7408543
  31.2467921  55.8608110  38.6051763  37.2286644  55.0277742  46.3099823
  38.0149734  54.6097166  45.9590240  37.4925349  55.9323835  46.4781471
  37.3996722  60.4650593  41.0088480  36.7642555  60.5385219  41.7209384
  37.0694128  61.0544192  40.3307559  42.6295071  54.9652976  47.2132801
  43.3620243  54.3952192  47.4470631  41.8734427  54.5774576  47.6539307
  31.9039650  57.9270070  40.7049455  31.7875908  57.2514973  41.3730539
  32.0141910  57.4402444  39.8881608  34.2471191  57.3880217  44.4096144
  33.8829398  56.8610838  45.1209065  35.1038307  56.9978686  44.2362629
  40.1520492  48.6774550  51.6727410  39.8203817  49.5469961  51.4488625
  39.5566105  48.3610834  52.3521440  33.8876678  52.4170117  39.4057492
  34.0551080  53.2850353  39.7727963  33.6973847  52.5797399  38.4818782
  36.6452011  60.8787096  51.0723323  36.3452734  61.7812135  50.9639130
  36.3003071  60.6119279  51.9244476  30.0964493  57.3300893  47.1060027
  29.1714989  57.1977107  47.3137719  30.3448906  58.1095112  47.6029970
  40.0449155  53.3969636  48.7520760  39.1366032  53.3285044  48.4579521
  39.9936751  53.8741581  49.5802586  33.8665899  54.8727774  40.3904159
  33.7465524  55.3184825  41.2289639  33.1718487  55.2213092  39.8317697
  27.4573304  56.9734166  47.9403816  27.5865685  57.2268645  48.8543228
  26.7770755  57.5661874  47.6208471  31.6272791  67.6431416  44.0394290
  31.5496821  68.5939241  44.1182771  31.0234435  67.2977289  44.6969217
  34.1190021  54.8159281  56.6955657  33.3423355  55.3753202  56.6858522
  34.7580584  55.3016064  57.2170527  41.9110802  51.5986074  50.5298634
  41.2685182  51.8918607  49.8838429  41.4065730  51.4838995  51.3351831
  39.5650965  55.3449247  41.2184493  40.4768821  55.5776634  41.0432191
  39.0560612  55.9286292  40.6559572  32.3736393  57.6244735  56.2573624
  33.1151078  58.1629779  55.9808448  31.6673379  58.2511024  56.4145176
  37.8491733  59.7673875  54.8545786  38.2575089  59.3256286  54.1100418
  37.1268994  59.1926503  55.1079979  34.2022803  54.7046482  52.2279343
  35.0483998  55.1285896  52.3713992  34.1421441  54.0480106  52.9217906
  38.1720547  60.3275066  48.6098075  37.5429410  60.4920780  47.9074143
  37.7846210  60.7416676  49.3809039  42.0509779  61.2629504  45.9642438
  41.3660818  61.6428405  45.4139472  42.1353629  61.8724830  46.6974386
  37.3522248  52.3650850  53.8860516  37.1083180  53.1192911  53.3494792
  37.6282179  52.7436198  54.7207763  39.3060711  58.9089463  52.5637782
  39.5177606  59.5521223  51.8872163  39.2590459  58.0751779  52.0959712
  36.9086940  51.5207283  49.4674354  36.0471419  51.8188537  49.7591092
  36.9349375  51.7377682  48.5355387  33.7248509  60.0649474  45.8748160
  34.1886855  60.3437177  45.0852782  33.4605307  59.1632919  45.6921250
  30.6172590  59.6120956  48.8127923  31.1873947  60.0408224  48.1745408
  31.2080702  59.3303540  49.5112109  32.6617395  56.1872626  42.6837725
  33.3641439  56.6393670  43.1511651  32.3298024  55.5456445  43.3117618
  31.1097757  54.7784383  57.0588934  30.4796418  55.4600664  57.2924331
  31.0033845  54.6667465  56.1142073  26.4042729  54.4456179  47.9854859
  25.6141783  54.7013708  47.5094969  26.8953977  55.2604517  48.0906899
  40.4206539  61.7861418  50.7360139  41.2423983  61.3841606  50.4542821
  40.4168942  61.6829652  51.6876255  28.3557475  54.8100758  44.9438335
  27.5588638  54.9219453  45.4621831  28.1283067  55.1487411  44.0779226
  34.1863142  61.3345462  52.8920850  34.2507575  61.7965869  53.7279022
  33.4774066  60.7042826  53.0203160  24.6880432  54.6986670  50.4169849
  24.9388471  55.5833679  50.6827425  25.2239981  54.5191271  49.6444941
  48.5112532  58.1300167  47.0845111  47.7576240  57.5607565  46.9289115
  48.6460073  58.0962831  48.0315746  33.9011160  63.0013569  42.7599830
  33.7656835  63.8465105  43.1884678  34.4420973  63.2032847  41.9965764
  30.3878500  49.0805149  59.4214185  29.9945445  48.5271347  60.0961830
  31.2044640  49.3915727  59.8120703  27.3540557  60.5189007  43.3327755
  27.8665078  61.3132257  43.4833320  28.0063270  59.8215298  43.2661357
  29.1635442  63.6354763  45.4150508  29.3402070  64.5572728  45.2271492
  29.9592276  63.3213183  45.8444888  33.3046461  50.4963028  57.0134442
  34.0456174  51.0970181  56.9338904  33.5364383  49.7540666  56.4552485
  28.4487799  55.6819395  55.2912672  28.3341314  54.7804652  55.5919771
  27.5932316  55.9283092  54.9397488  35.5279636  63.6237136  56.8900172
  35.0843491  62.8373514  56.5721077  36.1896850  63.8116286  56.2244063
  30.2866758  65.1532937  51.4160851  30.8374183  65.0250000  50.6437845
  29.4478233  65.4527826  51.0655744  37.6260874  63.9039935  54.9181574
  37.6079350  64.7248817  54.4261843  38.5480795  63.7794011  55.1431715
  34.0833929  61.4184065  55.7605082  34.6162265  60.6572353  55.5304390
  33.5548010  61.1257717  56.5029236  37.2503624  46.5244131  51.2898724
  36.9067893  47.4145773  51.2137834  37.6182586  46.3345789  50.4268309
  25.3189474  58.8477661  44.1087326  26.1564696  59.2574670  43.8921034
  25.4967742  57.9077104  44.0787520  37.2153906  56.5152742  39.7971159
  36.7000530  57.2857347  40.0359546  36.9431215  55.8417878  40.4204220
  34.8001017  51.3602443  44.8556397  33.9442614  50.9709293  44.6762036
  35.2127969  51.4394404  43.9956183  36.3300164  48.8948786  49.2547957
  35.8264960  48.8578921  48.4415762  36.6230771  49.8041529  49.3144614
  32.5743050  48.9787516  48.2614139  33.4396047  48.7830324  47.9020028
  32.6420559  48.7497868  49.1883495  42.1888180  59.2685097  41.7324332
  41.4117623  58.9296256  41.2879494  42.8679661  59.2737720  41.0579297
[truncated: 395,917 more chars]
