# Supplementary material for: An Efficient Implementation of the Nwat-MMGBSA Method to Rescore Docking Results in Medium-Throughput Virtual Screenings
Source: Front Chem. 2018 Mar 5;6:43. doi: 10.3389/fchem.2018.00043 (PMC5844977; doi:10.3389/fchem.2018.00043)
Supplement: Supplementary file 2 [file DataSheet2.ZIP › SI_Examples_and_Scripts/examples/Bcl-Xl/3ZLR_complex_wat.crd]

default_name
 21849
  13.6266438  35.2391644  30.5235572  13.2086830  36.1510739  30.9469139
  12.8510472  35.9619093  31.9560895  12.3914835  36.5085309  30.3236928
  14.2891470  37.2096441  31.0048142  15.3592034  36.9736609  31.5851807
  14.0201275  38.3662651  30.4121976  13.1352898  38.4874248  29.9622903
  14.9763997  39.4614953  30.3992642  15.9699309  39.0220932  30.4940355
  14.9539420  40.2183581  29.0592764  15.0551956  39.4997572  28.2453031
  15.7906856  40.9170215  29.0336701  13.7491612  40.9382961  28.8885233
  13.7940718  41.3819117  28.0377764  14.8088718  40.3933463  31.6079995
  15.8208216  40.9002126  32.1148871  13.5727283  40.6149759  32.0584478
  12.7814796  40.2555563  31.5437829  13.3511103  41.3746371  33.2924406
  13.8504133  42.3330722  33.1520107  11.8631579  41.5905410  33.5522412
  11.7239578  41.8205976  34.6079302  11.3299242  40.6715390  33.3070291
  11.2874164  42.7094391  32.7383384  11.9867401  43.3324438  31.9343997
   9.9994292  42.9793167  32.9381907   9.4683333  42.4403371  33.6075442
   9.5531324  43.7223777  32.4199778  13.9357259  40.6595720  34.5040835
  14.5332277  41.2942646  35.3805576  13.7232172  39.3467724  34.5701910
  13.2006161  38.8884833  33.8370511  14.2352805  38.5607390  35.6893316
  13.8508546  38.9910132  36.6144899  13.7627528  37.1126970  35.6026202
  12.6923073  37.0893371  35.8055359  13.9490906  36.7517733  34.5908270
  14.4590065  36.1664303  36.5861319  15.5349804  36.3335952  36.5419725
  14.2399985  35.1360310  36.3069514  13.9716600  36.4129183  38.0109010
  12.8816657  36.4303305  38.0145544  14.3514675  37.3751358  38.3540407
  14.4325443  35.3696745  38.9181325  14.9728972  34.6103150  38.5293692
  14.1879946  35.3526895  40.2232367  13.4795353  36.3304477  40.7872405
  13.2964034  36.3132660  41.7804059  13.1249358  37.0884523  40.2217167
  14.6530585  34.3577282  40.9659558  15.1907900  33.6169053  40.5383142
  14.4699265  34.3405464  41.9591212  15.7537250  38.6075008  35.7001709
  16.3647226  38.7456133  36.7608272  16.3532914  38.4796089  34.5190135
  15.7823389  38.3412517  33.6978865  17.8023759  38.5316047  34.3625572
  18.2707340  37.7459903  34.9556801  18.1623047  38.3036917  32.8841161
  18.0022874  37.2498446  32.6585573  17.4907605  38.9111955  32.2772079
  19.5887478  38.6542657  32.4961423  20.2683849  38.1718342  33.1981475
  19.7094821  39.7358778  32.5569985  19.9480972  38.2015436  31.0792602
  19.0380247  37.7592439  30.3379176  21.1443171  38.2932717  30.7069085
  18.3296128  39.8773520  34.8647547  19.3447352  39.9492120  35.5628319
  17.6108146  40.9426613  34.5299021  16.7696497  40.8168010  33.9859215
  18.0034156  42.2880030  34.9266528  19.0535777  42.4451976  34.6796256
  17.1403468  43.2897750  34.1659434  17.0389308  42.9044880  33.1509529
  16.1649375  43.2924141  34.6530231  17.5633939  44.7465802  34.0358280
  17.5150442  45.2241851  35.0143676  19.0166489  44.8656225  33.5592415
  19.6737649  44.3634249  34.2684651  19.1164667  44.3999777  32.5789730
  19.2912693  45.9181936  33.4916271  16.5984307  45.4611010  33.0767925
  16.6429343  44.9868345  32.0965028  15.5828543  45.3942477  33.4670093
  16.8844355  46.5087718  32.9868089  17.8701791  42.4859728  36.4457519
  18.8034282  42.9539969  37.1023709  16.7193361  42.1164571  37.0090276
  15.9806948  41.7423553  36.4301607  16.5078984  42.2430140  38.4494770
  16.6375404  43.2982358  38.6907028  15.0785094  41.8299024  38.8434821
  14.8778747  40.8461007  38.4190945  14.9334712  41.7159372  40.3734536
  15.6487457  40.9859404  40.7522848  15.1284430  42.6865820  40.8297602
  13.9208062  41.3946099  40.6198181  14.0547697  42.8328906  38.2679331
  14.2422452  43.8226150  38.6839685  14.1531617  42.8695874  37.1833768
  13.0459163  42.5132832  38.5303448  17.5505232  41.4658801  39.2680944
  18.1738778  42.0205665  40.1808403  17.7645906  40.1967808  38.9308879
  17.2635446  39.7964477  38.1506473  18.7199505  39.3718026  39.6780227
  18.4145187  39.4009931  40.7238699  18.6825035  37.8957840  39.2142859
  18.7641029  37.8803946  38.1272736  19.8546011  37.1126750  39.7878010
  20.7897703  37.5774780  39.4751708  19.7944244  37.1139136  40.8761646
  19.8191500  36.0863928  39.4227666  17.3496088  37.2395911  39.6216439
  17.2564363  37.2494349  40.7075127  16.5212967  37.7951324  39.1813000
  17.3270274  36.2106368  39.2643705  20.1475219  39.9367405  39.5936536
  20.8669322  39.9900040  40.5964626  20.5481299  40.3745603  38.4032352
  19.9303744  40.2879680  37.6088644  21.8686167  40.9787336  38.2250605
  22.6010825  40.2175837  38.4935335  22.0685590  41.4173848  36.7738134
  21.2839506  42.1263575  36.5095458  21.9980537  40.5410604  36.1290240
  23.4087688  42.0729186  36.5588406  23.5186972  43.3080542  36.7654630
  24.3663759  41.3518411  36.2100700  22.0627005  42.1932655  39.1262989
  23.0947878  42.3282446  39.7960709  21.0714607  43.0805957  39.1421313
  20.2240947  42.8919196  38.6262347  21.1953793  44.3235728  39.8958375
  22.1436552  44.7875836  39.6231771  20.0656242  45.3069008  39.5415038
  20.0120431  45.3951291  38.4561141  19.1259581  44.9047705  39.9201485
  20.2632493  46.6831020  40.1222168  19.7819780  46.9979273  41.3937080
  19.2551943  46.2473374  41.9647586  19.9743239  48.2807250  41.9421266
  19.6068619  48.5059688  42.9325901  20.6392271  49.2589351  41.2068779
  20.7843738  50.2456945  41.6205726  21.1146058  48.9560482  39.9362546
  21.6241668  49.7119539  39.3571966  20.9331569  47.6655902  39.4012738
  21.3191047  47.4367851  38.4193890  21.1948130  44.0387001  41.3862557
  22.0260854  44.5732780  42.1356772  20.2667060  43.1992221  41.8274735
  19.6003467  42.8016004  41.1803048  20.2016878  42.8447031  43.2506804
  20.1355725  43.7696923  43.8239959  18.9397766  42.0126547  43.5528422
  18.9529644  41.1372190  42.9040939  18.9911560  41.6931189  44.5938139
  17.5929560  42.7350985  43.3453279  17.4909950  42.8865237  42.2708255
  16.4007356  41.8796434  43.8331058  16.4081445  40.9183570  43.3190023
  16.4853451  41.7174069  44.9074044  15.4672785  42.3993805  43.6161240
  17.5660897  44.1044009  44.0234113  17.6661240  43.9777389  45.1013880
  18.3912139  44.7114409  43.6502605  16.6215018  44.6009139  43.8025887
  21.4754398  42.1182651  43.7037431  21.9583093  42.3330612  44.8191429
  22.0242122  41.2696467  42.8336151  21.5841300  41.1259105  41.9357418
  23.2540675  40.5428415  43.1573065  23.0811558  39.9833386  44.0763016
  23.6196857  39.5558669  42.0457700  24.6217081  39.1670959  42.2253257
  23.5973378  40.0714689  41.0858798  22.7010467  38.4815337  42.0198568
  21.8292637  38.8490314  41.8557662  24.4023333  41.5230685  43.3601732
  25.2150724  41.3694502  44.2809172  24.4584945  42.5300345  42.4908077
  23.7658971  42.5785133  41.7568809  25.4795221  43.5624454  42.5591482
  26.4614861  43.0895229  42.5513936  25.3604589  44.4862242  41.3401869
  25.4710255  43.8819482  40.4398361  24.3717600  44.9438897  41.3519243
  26.3958380  45.5909417  41.3017764  27.7464755  45.3087481  41.4213177
  28.0670022  44.2849044  41.5465841  28.6948744  46.3220962  41.3831984
  29.7442354  46.0908449  41.4872055  28.2828229  47.6258837  41.2114058
  29.2036632  48.6457788  41.1703441  28.8319572  49.5237906  41.0582192
  26.9497673  47.9306323  41.0922505  26.6350594  48.9561259  40.9630572
  26.0151028  46.9176448  41.1391582  24.9666106  47.1597632  41.0471157
  25.3533475  44.3611202  43.8526599  26.3375815  44.5579254  44.5661193
  24.1420814  44.8111122  44.1629235  23.3496246  44.5484175  43.5954302
  23.9496891  45.6830544  45.3183044  24.6816168  46.4859900  45.2356900
  22.5537047  46.2977753  45.3104917  21.8235519  45.5037471  45.1570478
  22.3758092  46.7729481  46.2748204  22.3802563  47.3369184  44.2162795
  22.6797600  46.9102487  43.2594950  21.3344074  47.6414257  44.1665885
  23.2390191  48.5376889  44.5218522  24.0730280  48.2273321  45.1505523
  22.6402482  49.2776048  45.0522039  23.7826631  49.1601378  43.2481342
  22.9616260  49.5778403  42.6654193  24.2968189  48.3998845  42.6592362
  24.7419625  50.2456917  43.6135276  24.2634674  50.9486905  44.1593994
  25.4996765  49.8569292  44.1563345  25.1114248  50.6655833  42.7727983
  24.2210555  44.9660042  46.6369053  24.7824585  45.5577569  47.5605180
  23.8345726  43.6934630  46.7101712  23.3474931  43.2782228  45.9290834
  24.0997897  42.8903553  47.8918293  23.7391757  43.4201188  48.7738730
  23.3582806  41.5545436  47.7995228  23.4852829  41.1743831  46.7854393
  23.8246986  40.8678553  48.5062013  21.8580716  41.5827938  48.1008545
  21.4331745  42.4409551  47.5791815  21.1719987  40.3146517  47.5889319
  21.3393959  40.2190988  46.5164298  21.5856763  39.4454483  48.1010553
  20.1010603  40.3764727  47.7851411  21.6050258  41.7488281  49.5960606
  22.0244510  40.8977833  50.1324786  22.0777973  42.6668141  49.9447923
  20.5313232  41.8003463  49.7792617  25.6050778  42.6665049  48.0399237
  26.1734838  42.8298128  49.1331094  26.2518753  42.3189292  46.9301683
  25.7351476  42.2240049  46.0675775  27.6848688  42.0725850  46.9290932
  27.8860119  41.2449813  47.6082571  28.1414370  41.6902940  45.5203317
  27.8757919  42.4882278  44.8263292  27.6463689  40.7672424  45.2189413
  29.5358381  41.4995240  45.4986622  29.7827129  41.2629395  44.6013069
  28.4748154  43.2760148  47.4521315  29.4587183  43.1133559  48.1902989
  28.0219198  44.4833922  47.1136120  27.1684453  44.5639515  46.5790351
  28.7465491  45.6942134  47.5063007  29.7793751  45.5655701  47.1812341
  28.1397722  46.9307998  46.8354058  27.0545634  46.8542479  46.9070065
  28.4785119  47.8107070  47.3820755  28.5002509  47.1168471  45.3814514
  28.1879631  46.2333511  44.8240851  29.5808700  47.2354011  45.2977774
  27.8222084  48.3400252  44.7867499  26.6286243  48.5906923  45.0241922
  28.5830197  49.1234441  44.0211195  29.5494435  48.8816747  43.8541897
  28.1928018  49.9581120  43.6087004  28.7240238  45.8958026  49.0198407
  29.5502459  46.6301694  49.5711994  27.7685733  45.2577507  49.6905554
  27.1131091  44.6731878  49.1908257  27.6563776  45.3922246  51.1428522
  28.2903579  46.2255243  51.4442980  26.2105904  45.6819860  51.5394526
  25.5944219  44.8417470  51.2181930  26.1662602  45.7714354  52.6246934
  25.6334962  46.9546151  50.9337947  26.0678051  47.1085715  49.9455143
  24.5524748  46.8482326  50.8427098  25.9445300  48.1602814  51.8085168
  27.0149080  48.3631091  51.7669742  25.6567970  47.9370159  52.8361511
  25.1857538  49.3978546  51.3375725  24.1465870  49.1237320  51.1545068
  25.6362721  49.7532894  50.4105923  25.2215009  50.5099631  52.3502734
  24.8069371  50.1912410  53.2145523  26.1797229  50.7827806  52.5167487
  24.7025584  51.3021808  51.9992137  28.1416236  44.1377057  51.8609242
  27.8829090  43.9651797  53.0501519  28.8261984  43.2602343  51.1310075
  28.9534273  43.4329641  50.1442952  29.3964956  42.0575849  51.7188150
  30.2311468  41.7301570  51.0980740  29.7592152  42.2974865  52.7181687
  28.3934031  40.9135025  51.8277448  28.6146288  39.9431326  52.5561380
  27.2812056  41.0244542  51.1049029  27.1269624  41.8538164  50.5494496
  26.2861588  39.9644885  51.1057558  26.5576321  39.2344246  51.8689950
  24.9036026  40.5297318  51.4214823  24.6493955  41.2493854  50.6432932
  24.1909681  39.7054523  51.4009745  24.7762148  41.2223107  52.7546953
  25.4922868  40.7899751  53.8699158  26.1591257  39.9458593  53.7786280
  25.3611069  41.4287326  55.0985014  25.9222249  41.0848482  55.9555773
  24.5042821  42.5084730  55.2099731  24.3511144  43.1599758  56.4077676
  24.8731830  42.8059766  57.1319382  23.7900048  42.9539408  54.1187177
  23.1268461  43.8013476  54.2127669  23.9273156  42.3100387  52.9011296
  23.3631371  42.6611338  52.0496785  26.2467430  39.2989913  49.7308039
  27.0537978  39.6236283  48.8506235  25.2878041  38.3944396  49.5316274
  24.6452104  38.1769453  50.2793162  25.1547215  37.7119313  48.2409437
  25.4284776  38.4386405  47.4764332  26.1026215  36.5054967  48.1561906
  27.1141303  36.8297947  48.4003338  26.0834903  36.1082028  47.1414505
  25.7099721  35.4854028  49.0623301  25.7338154  35.8578876  49.9468116
  23.7245323  37.2633646  47.9684811  23.0274752  36.7893514  48.8699515
  23.2987405  37.4221218  46.7156732  23.8973533  37.9012651  46.0580704
  22.0079640  36.9337085  46.2556489  21.2218811  37.4510019  46.8055574
  21.8692552  37.2200837  44.7621941  21.7328540  38.2936088  44.6321761
  22.7898790  36.9084071  44.2688407  20.7251911  36.5209219  44.0999706
  20.7785587  35.3594690  43.3778618  21.6743406  34.7843377  43.1953902
  19.5189333  35.0312219  42.9172018  19.2885538  34.2179225  42.3640152
  18.6318580  35.9893916  43.3341084  17.2542053  36.0960319  43.1150422
  16.7173643  35.3552389  42.5405680  16.6124055  37.1798236  43.6593890
  15.5480873  37.2909427  43.5127966  17.3066352  38.1494093  44.4032759
  16.7666292  38.9906983  44.8127137  18.6760352  38.0445688  44.6210560
  19.2009325  38.7902988  45.1997697  19.3602467  36.9501178  44.0734487
  21.8476818  35.4349564  46.5288170  20.7759856  34.9800377  46.9203629
  22.9203769  34.6768776  46.3228106  23.7739182  35.1208136  46.0149176
  22.9162981  33.2261745  46.5231926  22.3307399  32.9683511  47.4051703
  22.2933715  32.5160069  45.3186070  21.3207261  32.9608782  45.1083633
  22.1663434  31.4597787  45.5560159  23.1200153  32.6373491  44.1635494
  23.2181597  33.5729151  43.9737261  24.3576588  32.7957721  46.6680407
  25.2631231  33.5869850  46.3970898  24.5867851  31.5512900  47.0795774
  23.8152106  30.9543728  47.3417734  25.9550133  31.0515067  47.1510843
  26.5367527  31.7455343  47.7576698  26.0276784  29.6917733  47.8563522
  25.5504749  29.7848612  48.8318959  25.4852997  28.9623360  47.2539965
  27.4594856  29.1785697  48.0648139  27.8796554  28.9337454  47.0897286
  27.4142062  28.2775552  48.6775184  28.3975821  30.1858274  48.7560250
  27.9546266  31.0844195  49.4820612  29.7042672  30.0248936  48.5303342
  30.0249360  29.2786534  47.9305549  30.3710772  30.6499251  48.9594695
  26.5822560  31.0064963  45.7574894  27.7744826  31.3181946  45.5918336
  25.7796775  30.6647128  44.7516406  24.8243417  30.3951324  44.9381500
  26.2817668  30.6792599  43.3712940  27.1762695  30.0567071  43.3600315
  25.2694034  30.0659029  42.3907256  25.5244984  30.3938938  41.3831748
  24.2757868  30.4304076  42.6504163  25.2402401  28.5396269  42.4060656
  24.4253281  28.2028908  41.7655337  25.0593214  28.2076561  43.4281433
  26.7862420  27.7850786  41.8185541  26.7272611  28.3301750  40.1017055
  25.8267552  27.9410191  39.6275823  26.7151887  29.4194554  40.0667827
  27.6051403  27.9599404  39.5728716  26.6974118  32.0924778  42.9205739
  27.6993907  32.2488416  42.2172741  25.9353987  33.1147525  43.3174812
  25.0790694  32.9330685  43.8220800  26.3281849  34.5012930  43.0289702
  26.4449239  34.5821877  41.9484055  25.2558762  35.4809889  43.4671891
  24.3164233  35.2373730  42.9700176  25.1232753  35.4155656  44.5475575
  25.5570308  36.4938369  43.1986171  27.6734053  34.8538170  43.6826849
  28.4477346  35.6242362  43.1231231  27.9587380  34.2869140  44.8558734
  27.2894234  33.6613644  45.2809930  29.2283053  34.5561695  45.5387250
  29.3761102  35.6353816  45.5663635  29.1957719  34.0425888  46.9865311
  28.3756016  34.5203076  47.5232903  29.0481744  32.9624441  46.9858015
  30.1389711  34.2808576  47.4778398  30.3862490  33.9209528  44.7757236
  31.4567494  34.5274082  44.6513221  30.1704243  32.6972660  44.2779571
  29.3122234  32.2185734  44.5103566  31.1445170  32.0308382  43.4046212
  32.0735289  31.9770736  43.9717272  30.6809203  30.5977397  43.0404951
  29.7671294  30.6752269  42.4509045  31.7381182  29.8905930  42.2222635
  31.9349639  30.4586671  41.3133033  32.6550230  29.8100775  42.8055190
  31.3865782  28.8926222  41.9579379  30.3974428  29.7932123  44.3105062
  31.3096426  29.7144450  44.9022944  29.6278720  30.2970423  44.8950137
  30.0524479  28.7951390  44.0390285  31.4202704  32.8250033  42.1152463
  32.5816388  33.0067542  41.7255090  30.3597331  33.2907734  41.4540255
  29.4334525  33.1017200  41.8085860  30.5117767  34.0722631  40.2215031
  31.0407364  33.4446789  39.5040098  29.1390574  34.4478374  39.6434757
  28.5501236  34.9195331  40.4296851  29.2887295  35.1557212  38.8277621
  28.3593449  33.2475599  39.1073867  28.8615209  32.8706419  38.2166532
  28.3411915  32.4695342  39.8705271  26.9220943  33.6175612  38.7451315
  26.9305793  34.3324978  37.9223146  26.4363340  34.0669119  39.6116774
  26.1432267  32.3624157  38.3196625  26.0337809  31.7046308  39.1813972
  26.7011453  31.8468194  37.5372992  24.7767633  32.7136120  37.7956682
  24.2533633  33.1912765  38.5149470  24.8699715  33.3158383  36.9899209
  24.2910032  31.8690099  37.5303338  31.3390693  35.3239971  40.4488879
  32.2673986  35.6204983  39.6810723  31.0183827  36.0622708  41.5072362
  30.2679273  35.7657023  42.1148460  31.7401083  37.2968364  41.8001713
  31.6901722  37.9143544  40.9033369  31.0842392  38.0593657  42.9648836
  30.0689774  38.3267859  42.6709264  31.0485656  37.3974367  43.8302913
  31.8178493  39.3334057  43.3658628  32.8358397  39.0720336  43.6562181
  31.3009549  39.7801505  44.2147204  31.8807922  40.3633849  42.2340581
  31.0355839  40.3779113  41.3239065  32.8862314  41.2347510  42.2905830
  33.5525082  41.1882899  43.0484924  32.9828125  41.9417725  41.5756245
  33.2128231  37.0310303  42.1141080  34.0945372  37.7525352  41.6406559
  33.4774222  36.0083759  42.9194367  32.7154892  35.4790553  43.3185405
  34.8578488  35.6374607  43.2368343  35.3484933  36.5039939  43.6795614
  34.8679973  34.4910228  44.2304037  34.3363444  34.7892129  45.1340213
  34.3768458  33.6237951  43.7891800  35.8979634  34.2373538  44.4811325
  35.6367608  35.2520017  41.9758749  36.8278836  35.5695789  41.8278605
  34.9659448  34.5688568  41.0549553  33.9992082  34.3253826  41.2197510
  35.6055845  34.1672018  39.8120489  36.5790789  33.7396621  40.0512045
  34.7531094  33.1090584  39.1035866  34.3453366  32.4537876  39.8732037
  33.9385976  33.6313041  38.6019652  35.4301145  32.2216405  38.0638946
  35.7600148  32.8462620  37.2332408  36.6793169  31.5340003  38.6323569
  37.3854486  32.2902992  38.9757678  36.3941131  30.8969134  39.4689978
  37.1455356  30.9273765  37.8561676  34.4274104  31.1875520  37.5646418
  34.1004492  30.5665677  38.3986322  33.5663832  31.6959399  37.1313891
  34.8986558  30.5610435  36.8069005  35.8362390  35.3687991  38.8939004
  36.8657223  35.4569754  38.2149312  34.8726476  36.2904592  38.8464555
  34.0090868  36.1389393  39.3479188  35.0568739  37.5180462  38.0736444
  35.1915278  37.2561331  37.0243190  33.8188800  38.4202788  38.2093657
  33.6207911  38.5687105  39.2713388  34.0454155  39.3797309  37.7446384
  32.5425413  37.8589631  37.5562461  32.3510808  36.8586218  37.9447381
  32.6849349  37.8082039  36.4767186  31.3267206  38.7691728  37.8687432
  31.5948921  39.8028235  37.6512041  31.0768918  38.6731132  38.9260242
  30.1545939  38.4063847  37.0704490  30.0209950  37.4320841  36.8380039
  29.2539259  39.2828886  36.6322720  29.3953387  40.5735551  36.9190632
  30.1807313  40.8853175  37.4722572  28.7166662  41.2430617  36.5838236
  28.2183497  38.8722393  35.9031389  28.1144687  37.8925989  35.6809082
  27.5368379  39.5401173  35.5721756  36.2991377  38.2651842  38.5709919
  37.1507288  38.6836088  37.7804185  36.4011699  38.4168122  39.8926093
  35.6869238  38.0168366  40.4839443  37.5109113  39.1412906  40.5197042
  37.5678088  40.1227243  40.0491677  37.2498219  39.2811809  42.0307151
  36.9022673  38.3197472  42.4084916  38.1890439  39.5449782  42.5171789
  36.2102200  40.3405063  42.3883833  35.3857666  40.2720731  41.6783640
  36.6746653  41.3231569  42.3119031  35.6521306  40.1735466  43.8004849
  36.0859130  39.2443936  44.5397796  34.7603840  40.9727668  44.1610066
  38.8509715  38.4372696  40.3057806  39.8675966  39.0788522  40.0490782
  38.8573530  37.1149363  40.4406279  38.0000978  36.6320443  40.6680807
  40.0908793  36.3538598  40.2628594  40.8578291  36.7985946  40.8965407
  39.8830753  34.9124731  40.6801937  39.5648481  34.8782034  41.7216734
  39.1170089  34.4593927  40.0509359  40.8178399  34.3630018  40.5672844
  40.5761766  36.4219238  38.8077935  41.7778868  36.5977374  38.5466419
  39.6458275  36.2848693  37.8687409  38.6863511  36.1279297  38.1438046
  39.9774996  36.3558070  36.4556516  40.7068365  35.5792998  36.2251192
  39.0725491  36.1892475  35.8713601  40.5648354  37.7123594  36.0812093
  41.5635076  37.7803080  35.3399383  39.9565979  38.7894662  36.5858965
  39.1320050  38.6622001  37.1542722  40.4456055  40.1506794  36.3427396
  40.4176800  40.3316571  35.2676129  39.5560910  41.1834028  37.0506664
  40.0941080  42.1298510  37.0960040  39.3547286  40.8307921  38.0623012
  38.2198024  41.4173137  36.3423230  38.0605504  40.9939140  35.1731624
  37.3216250  42.0431763  36.9571354  41.8826261  40.2947887  36.8559657
  42.7519428  40.8765011  36.1933646  42.1395524  39.7470331  38.0383982
  41.4105996  39.2484243  38.5293230  43.4665153  39.8605267  38.6333921
  43.7836907  40.8993530  38.5471726  43.4303412  39.5020706  40.1256969
  42.8529203  40.2669566  40.6441885  42.9332439  38.5382699  40.2304708
  44.8045630  39.4050850  40.7970197  45.4645672  38.8311976  40.1465263
  44.6862196  38.8830397  41.7463992  45.4601115  40.7593381  41.0717205
  44.9453028  41.8101955  40.5981112  46.5060065  40.7710874  41.7743524
  44.4872543  39.0044922  37.8804075  45.6275750  39.4353464  37.6578514
  44.0858669  37.8022913  37.4783166  43.1833967  37.4470858  37.7601547
  44.9565009  36.9998402  36.6283045  45.8305693  36.7324997  37.2218789
  44.2763797  35.7091645  36.1671739  43.9980634  35.1298500  37.0474600
  43.3793615  35.9709097  35.6065085  45.1563906  34.8606452  35.2943848
  46.2062006  34.1386138  35.8508913  46.3789491  34.1853653  36.9164420
  47.0385399  33.3560103  35.0543356  47.8341444  32.7802906  35.5029283
  46.8410861  33.3194574  33.6865290  47.4906335  32.7257240  33.0605874
  45.7977323  34.0535681  33.1171614  45.6333967  34.0175641  32.0507663
  44.9725783  34.8288002  33.9187206  44.1823539  35.4110637  33.4696442
  45.3722042  37.8051938  35.4012661  46.5533561  37.8587715  35.0481106
  44.4007383  38.4517341  34.7651336  43.4588259  38.4156031  35.1292018
  44.6702680  39.2116452  33.5509512  45.2693590  38.5724951  32.9029766
  43.3619616  39.5584162  32.8489789  42.6580872  39.9549530  33.5809963
  43.5554482  40.3127314  32.0861181  42.7552921  38.3259939  32.1901101
  42.9273325  37.4651591  32.8361268  43.2490811  38.1646165  31.2318425
  41.2737157  38.4597604  31.9511935  40.7619020  39.6140088  31.9008198
  40.6232777  37.3989821  31.8211145  45.5056719  40.4582729  33.7953399
  46.3392817  40.8254885  32.9637382  45.2924941  41.0984669  34.9417351
  44.5939821  40.7493689  35.5818339  46.0491202  42.2963008  35.2913247
  46.0436428  42.9357977  34.4089939  45.3862471  43.0290531  36.4631977
  45.1668927  42.2845739  37.2285312  46.1118541  43.7449708  36.8490595
  44.0905494  43.7964434  36.1919241  43.3938186  43.1285755  35.6856863
  43.4625515  44.2548696  37.5095466  43.2599989  43.3866970  38.1362705
  44.1503497  44.9241160  38.0260463  42.5297308  44.7801224  37.3039741
  44.3499098  44.9849195  35.2873701  45.0460222  45.6678185  35.7750691
  44.7792005  44.6391604  34.3465480  43.4115213  45.5024955  35.0896758
  47.5106813  41.9945945  35.6281474  48.4178866  42.7197029  35.1975464
  47.7409815  40.9254635  36.3824808  47.0130791  40.2347598  36.4983491
  49.0336474  40.7272519  37.0513702  49.6253472  41.5964062  36.7638358
  48.8092093  40.6360545  38.5644217  48.3415470  41.5630584  38.8955182
  48.1371722  39.8007384  38.7593553  50.0807065  40.4257605  39.3802189
  50.7971858  41.2104794  39.1356585  50.5078979  39.4536190  39.1336782
  49.7741279  40.4741056  40.8668538  50.6979425  40.3290184  41.4265986
  49.0717386  39.6778584  41.1121696  49.1875359  41.7600475  41.2372080
  48.1870285  41.8031315  41.3720218  49.8892202  42.8779495  41.4076321
  51.2075829  42.8674248  41.2420640  51.7394802  43.7162991  41.3712877
  51.6776166  42.0103873  40.9866582  49.2685333  44.0035595  41.7436319
  48.2666578  44.0095129  41.8694768  49.7989482  44.8531263  41.8740059
  49.8688396  39.5232775  36.5938654  51.1028326  39.5850187  36.6081595
  49.2226259  38.4330389  36.1948658  48.2306333  38.4673987  36.0085996
  49.9661551  37.1785139  36.0269633  50.9842462  37.4318076  36.3223321
  49.3953594  36.0703916  36.9321314  48.3717251  35.8682492  36.6179527
  50.0006786  35.1745297  36.7961931  49.3784355  36.4116126  38.4123012
  50.4951089  36.1957928  39.2092555  51.3888790  35.7804592  38.7680377
  50.4826469  36.5069254  40.5759319  51.3632973  36.3424331  41.1786683
  49.3389053  37.0241287  41.1448711  49.3179910  37.3330436  42.4950356
  50.1350867  37.1514167  42.9653326  48.2144979  37.2453274  40.3677475
  47.3220610  37.6616119  40.8118495  48.2371544  36.9296570  39.0117239
  47.3511537  37.0904178  38.4147711  50.0559060  36.6634957  34.5974766
  50.9776785  35.9174699  34.2610130  49.1010504  37.0472688  33.7584193
  48.4698262  37.7900499  34.0244122  48.9535195  36.4058759  32.4539237
  48.8951534  35.3377745  32.6617768  47.6728099  36.8745835  31.7610556
  46.8256748  36.6397187  32.4051438  47.7325683  37.9536595  31.6179375
  47.4454430  36.2181360  30.4027309  47.6852746  35.1570284  30.4742599
  48.0954310  36.6885687  29.6653113  45.9981277  36.3736075  29.9619157
  45.3521519  36.0851704  30.7914193  45.8218332  35.7090602  29.1159073
  45.6542518  37.7345486  29.5601675  46.3604749  38.4502780  29.6534063
  44.4600198  38.0885662  29.0755993  43.5014018  37.1815830  28.9339379
  42.6006434  37.4520087  28.5649145  43.6726094  36.2214852  29.1952715
  44.2192818  39.3497446  28.7277211  44.9417561  40.0487607  28.8293602
  43.3137373  39.6085314  28.3630137  50.1488704  36.5910657  31.5251880
  50.5831540  35.6283379  30.8770068  50.6788216  37.8149883  31.4678613
  50.3104793  38.5353552  32.0722027  51.7761974  38.1481765  30.5584995
  51.4232028  37.8277418  29.5784289  52.0622622  39.6497641  30.5691619
  52.2864338  39.9512728  31.5928267  52.9285268  39.8403953  29.9363630
  50.9113477  40.4845771  30.0665833  50.2549560  40.7172602  30.9045269
  50.3603918  39.9096837  29.3218913  51.3770300  41.7934238  29.4302105
  51.3165783  41.6975853  28.3459275  52.4115308  41.9757805  29.7216195
  50.5621107  42.9343567  29.8474687  51.0180761  43.6637280  30.3767579
  49.2642039  43.0864466  29.5838389  48.5905357  42.1644553  28.9021290
  49.0632383  41.3353674  28.5707449  47.6059324  42.2926788  28.7158255
  48.6321297  44.1702902  30.0137636  49.1340376  44.8733177  30.5363972
  47.6493625  44.2923247  29.8179036  53.0763661  37.4006979  30.8305030
  53.9568030  37.3767210  29.9782947  53.2073075  36.8057128  32.0111550
  52.4587312  36.8680758  32.6867839  54.4201473  36.0626719  32.3435568
  55.2521182  36.5872819  31.8741075  54.6304734  36.0351084  33.8430501
  54.6797457  37.0559614  34.2222089  53.8004126  35.5113403  34.3161930
  55.5631251  35.5179635  34.0696044  54.4150303  34.6340851  31.7729603
  55.4460058  33.9650256  31.7656120  53.2570860  34.1767274  31.3002417
  52.4360849  34.7594823  31.3797583  53.1291636  32.8630970  30.6708418
  53.9914334  32.2716538  30.9783476  51.8246822  32.1985119  31.1111733
  50.9950839  32.8422028  30.8195339  51.7371105  31.2403249  30.5997303
  51.7389303  31.9567101  32.5841189  52.2966315  30.8159262  33.1410556
  52.7964982  30.1000228  32.5053076  52.2183541  30.5866295  34.5065685
  52.6447581  29.6884225  34.9291049  51.5904258  31.5143968  35.3313666
  51.5408803  31.3456505  36.3966628  51.0330219  32.6469800  34.7867044
  50.5388948  33.3653730  35.4248728  51.1044221  32.8690193  33.4201753
  50.6622874  33.7605074  33.0005376  53.1061298  32.9734211  29.1490261
  52.7498184  34.0179411  28.6035527  53.4678612  31.8915800  28.4599281
  53.8688986  31.1006426  28.9434216  53.2881986  31.8408402  27.0070967
  53.8398358  32.6621663  26.5489386  53.8487791  30.5409106  26.4186491
  54.8720827  30.4042079  26.7677267  53.8426506  30.6113072  25.3303804
  53.0726651  29.4239472  26.8141838  53.4684774  28.6423422  26.4229393
  51.7959685  31.9767910  26.6957597  50.9526301  31.5565666  27.4876194
  51.4782272  32.5820861  25.5533241  52.2227067  32.8629792  24.9318014
  50.0950237  32.8573378  25.1595342  49.5387528  33.1387009  26.0537280
  50.0848853  34.0086535  24.1369612  50.5290130  33.6524622  23.2076296
  50.6813706  34.8302402  24.5327572  48.6821196  34.5264386  23.8379810
  47.6884632  33.8809640  24.2396396  48.5627959  35.5827472  23.1770007
  49.3937832  31.6134016  24.5665498  49.5851472  31.2832462  23.3984012
  48.5601221  30.9429585  25.3598091  48.4118466  31.2580643  26.3073996
  47.8558095  29.7533847  24.8727128  48.6488596  29.0960446  24.5151929
  47.0576295  29.0965498  26.0008182  46.5918768  29.9000645  26.5721496
  46.2838126  28.4887800  25.5329332  47.7837778  28.2050488  26.9951022
  48.5487208  28.7829827  27.5147180  46.7710319  27.6785136  27.9873418
  46.2997073  28.5146621  28.5040291  46.0106833  27.1032511  27.4598676
  47.2727747  27.0381765  28.7133780  48.4963888  27.0512780  26.2833406
  47.7638881  26.4455989  25.7492091  49.2206333  27.4530409  25.5751517
  49.0116410  26.4329252  27.0187677  46.9179293  29.9955947  23.6799979
  46.6156196  29.0540943  22.9409012  46.4357176  31.2280656  23.4954975
  46.6683538  31.9659891  24.1456500  45.5656332  31.5073993  22.3434589
  44.7558846  30.7781713  22.3840007  44.8977099  32.9068177  22.4015996
  44.1432180  32.9587426  21.6171337  44.2328221  33.1181189  23.7282974
  43.4821329  32.3435057  23.8861771  44.9796295  33.0679209  24.5209467
  43.7529157  34.0971947  23.7427734  45.8777489  33.9328814  22.1844797
  46.5285955  33.8656234  22.8863409  46.3412091  31.3395853  21.0375942
  45.7656022  31.0034764  19.9991620  47.6512334  31.5673436  21.1003497
  48.0522002  31.9015667  21.9652876  48.5218231  31.3471111  19.9519577
  48.0858617  31.8700682  19.1014235  49.9208341  31.9032546  20.2290205
  50.5722826  31.6655259  19.3877441  50.3145642  31.4426766  21.1353701
  49.8819940  33.3102464  20.4030184  49.3096727  33.4940547  21.1509541
  48.6206424  29.8642485  19.6088264  48.7488858  29.4968081  18.4374194
  48.5732730  29.0170348  20.6367695  48.4710260  29.3844762  21.5721803
  48.6656183  27.5722012  20.4467031  49.5134408  27.3998824  19.7843367
  48.8909136  26.8653675  21.7797632  48.1770255  27.2612188  22.5027663
  48.7104613  25.7996427  21.6376030  50.2808464  27.0404017  22.3406169
  50.3278529  26.5586297  23.3171348  50.4814498  28.1064773  22.4511574
  51.3416570  26.4365605  21.4509436  51.1341436  25.1842588  21.0471830
  52.3414411  27.0827679  21.1315038  53.0454678  26.6643815  20.5397596
  52.4567994  28.0300336  21.4610385  47.4186101  27.0003954  19.7959669
  47.5008253  26.0604383  19.0089934  46.2610969  27.5543235  20.1337966
  46.2493972  28.3367268  20.7726575  45.0074877  27.0461724  19.5927167
  45.0833001  25.9590417  19.5676513  43.8279285  27.4228221  20.4956857
  44.0193873  27.0167156  21.4893576  43.7778208  28.5096671  20.5505703
  42.4633981  26.9065556  20.0251936  42.1976329  27.4463264  19.1161054
  42.5260164  25.4170617  19.7106894  43.2779624  25.2395917  18.9417812
  42.7919733  24.8656393  20.6131290  41.5532061  25.0799875  19.3519765
  41.4017432  27.1619931  21.0835207  41.6617431  26.6247550  21.9958256
  41.3473467  28.2305080  21.2934396  40.4349193  26.8135470  20.7202426
  44.7725050  27.5137308  18.1564893  44.4294253  26.7023407  17.2934850
  44.9970804  28.8024620  17.9030849  45.4087811  29.3723933  18.6277930
  44.6707790  29.4316077  16.6118142  44.6191142  30.5046923  16.7981608
  45.7825188  29.2753008  15.5496612  46.6465217  29.8551709  15.8741094
  45.4099964  29.6750662  14.6064054  46.2282573  27.8642504  15.3147846
  45.6180058  27.0289036  14.4018367  44.8278525  27.2769874  13.8236713
  46.2244058  25.8556502  14.3995014  45.9601308  25.0073446  13.7854571
  47.2136335  25.8981075  15.2801188  47.8445363  25.1378983  15.4901702
  47.2425564  27.1408868  15.8593665  47.9416090  27.4816094  16.6089981
  43.2908297  29.0025171  16.1072252  43.1441767  28.3301003  15.0833392
  42.2863628  29.4101069  16.8746825  42.4983332  30.0350259  17.6392549
  40.9020891  29.0128669  16.6826521  40.8530813  27.9244045  16.6488031
  40.0574006  29.5265632  17.8842342  40.5968966  29.3116124  18.8062223
  39.8963616  31.0493238  17.8310691  40.8803323  31.5186544  17.8289722
  39.3596996  31.3263179  16.9240673  39.3349291  31.3855463  18.7029739
  38.7325371  28.7729383  17.9972089  38.0547736  29.1488619  17.2313322
  38.9219968  27.7132704  17.8256132  38.0551800  28.9310961  19.3676480
  38.7118791  28.5397361  20.1452298  37.8574517  29.9862437  19.5556508
  37.1156073  28.3794237  19.3739445  40.3379360  29.4882868  15.3425863
  40.6334548  30.5959805  14.8844713  39.5691147  28.6109064  14.6939635
  39.4421707  27.6941854  15.0996096  38.8986008  28.9076892  13.4217371
  38.8915649  29.9844705  13.2530406  39.6228638  28.2493880  12.2198254
  39.2495861  28.7099506  11.3050676  41.1329384  28.4835775  12.2791808
  41.3346225  29.5542250  12.2857793  41.5351516  28.0329434  13.1869988
  41.6051600  28.0300491  11.4081350  39.3457497  26.8401320  12.2016281
  39.6863008  26.4670596  13.0180679  37.4956536  28.3084764  13.5271747
  37.2216989  27.5683348  14.4716450  36.6065314  28.6040545  12.5651142
  36.6229328  29.6821414  11.5582316  37.0832848  30.5845701  11.9594392
  37.1563909  29.3700361  10.6601010  35.1616392  29.9040707  11.2697777
  34.7459114  30.6473431  11.9505321  35.0208292  30.2344549  10.2409086
  34.5157608  28.5778567  11.4861841  34.6054824  27.9556974  10.5958169
  33.4628927  28.6993238  11.7393214  35.2872293  27.9617523  12.6582314
  34.8356959  28.1283767  13.6364972  35.3350021  26.4320737  12.5157005
  34.3617268  25.7574555  12.8655395  36.4407962  25.8909402  12.0113702
  37.1980455  26.4911135  11.7165830  36.5761727  24.4503482  11.8776803
  35.6007519  24.0334912  11.6262237  37.2791181  24.2430972  11.0705095
  37.0804634  23.7694979  13.1425609  37.2186991  22.5454506  13.1916857
  37.3530163  24.5617048  14.1731210  37.1682429  25.5515495  14.0972115
  37.9156620  24.0306572  15.4178070  38.6908964  23.3242769  15.1207491
  38.5453334  25.1598324  16.2588816  37.7708869  25.8799127  16.5226275
  39.1428681  24.6097876  17.5477928  38.3616407  24.1219150  18.1318041
  39.9219690  23.8866973  17.3075049  39.5724912  25.4271964  18.1274951
  39.5743589  25.7951512  15.4846766  40.2326416  25.1290469  15.2752037
  36.9017214  23.2384304  16.2589623  35.7862250  23.7039367  16.5129100
  37.3073261  22.0432188  16.6909138  38.2373706  21.7323069  16.4491785
  36.4637195  21.1625884  17.4987802  35.4694891  21.6055257  17.5557225
  36.3476759  19.7844098  16.8435653  35.9310709  19.8924284  15.8417817
  37.3354530  19.3279148  16.7795137  35.6933015  19.1508495  17.4422868
  37.0070006  21.0352094  18.9240922  38.1333664  21.4595967  19.2073122
  36.2078867  20.4479324  19.8126504  35.3165552  20.0852235  19.5048203
  36.5806666  20.3124912  21.2213079  36.5957124  21.3253090  21.6237900
  35.5587564  19.4511151  21.9686342  34.5929734  19.9562730  21.9308910
  35.4858648  18.4890892  21.4610329  35.9058347  19.1975721  23.4204819
  35.7513315  20.1890238  24.3771396  35.3880521  21.1617675  24.0814914
  36.0574010  19.9487953  25.7142267  35.9357101  20.7331828  26.4466129
  36.5160029  18.7057345  26.1007058  36.8172102  18.4532284  27.4284859
  37.1282741  17.5637187  27.6119573  36.6749134  17.7045153  25.1643008
  37.0355325  16.7313121  25.4654908  36.3705092  17.9530549  23.8382660
  36.4959523  17.1647625  23.1113271  37.9593297  19.7122815  21.4188768
  38.7100638  20.1636553  22.2762967  38.2836164  18.6912613  20.6275256
  37.6609479  18.4285832  19.8771855  39.5259978  17.9427412  20.8256878
  39.4860278  17.5031416  21.8229559  39.6376597  16.8160811  19.7961099
  38.7575917  16.1792475  19.8868858  39.6632135  17.2612911  18.8012285
  40.8707741  15.9535704  19.9657546  40.9517364  15.6636694  21.0130996
  41.7464920  16.5371341  19.6806274  40.8273983  14.6965437  19.1156561
  40.6974501  14.7617073  17.8901019  40.9319575  13.5383831  19.7685009
  40.9060642  12.6671018  19.2581448  41.0367381  13.5325791  20.7728855
  40.7685622  18.8463862  20.8014929  41.6784801  18.6848537  21.6209865
  40.7909612  19.8103827  19.8849286  40.0296681  19.8851059  19.2257623
  41.8966440  20.7638416  19.8143119  42.8194671  20.1853890  19.7677916
  41.7960857  21.6363566  18.5666002  42.6288952  22.3392342  18.5542515
  40.8564802  22.1882197  18.5918520  41.8388219  20.8473988  17.3944376
  41.0938929  20.2431778  17.4241327  41.9208318  21.6536975  21.0450131
  42.9826046  21.9151319  21.6056302  40.7479374  22.1232107  21.4590435
  39.9126352  21.8932166  20.9400985  40.6410777  22.9608482  22.6427151
  41.2800844  23.8348459  22.5210257  39.1955329  23.4214939  22.8150512
  38.9699203  24.1437521  22.0304142  38.5446042  22.5539054  22.7088770
  38.9121071  24.0663015  24.1480715  39.2071568  25.4051239  24.3639210
  39.6499456  25.9863547  23.5692451  38.9412137  26.0091355  25.5875473
  39.1885410  27.0493040  25.7391207  38.3595936  25.2810054  26.6134039
  38.1406500  25.7548956  27.5586430  38.0588732  23.9339759  26.4177901
  37.6186805  23.3554506  27.2159216  38.3300264  23.3353031  25.1837546
  38.0865838  22.2945724  25.0305709  41.1076466  22.1937205  23.8796260
  41.8691376  22.7078055  24.7044637  40.6501054  20.9549836  24.0044088
  40.0120091  20.5894453  23.3117553  41.0524568  20.1127698  25.1237860
  40.7534545  20.6280749  26.0365534  40.3493202  18.7557561  25.0432700
  39.2744040  18.9187769  25.1212726  40.5789143  18.3042871  24.0773946
  40.7714069  17.7895359  26.1392821  40.3946486  18.1543052  27.0946284
  41.8598758  17.7459854  26.1702620  40.2345400  16.3985640  25.9022694
  40.1318775  16.0046452  24.7152616  39.9073854  15.7037325  26.8969568
  42.5736055  19.9122802  25.1895839  43.1668320  20.0011720  26.2674014
  43.2052201  19.6444475  24.0470329  42.6814490  19.6014392  23.1841030
  44.6529612  19.4111590  24.0310229  44.8540462  18.6078626  24.7406852
  45.1322398  18.9539916  22.6392248  44.5829754  18.0541697  22.3635473
  44.9149666  19.7462226  21.9223172  46.6310369  18.6436669  22.5789012
  46.8560344  17.8824173  23.3253637  47.1818946  19.5545967  22.8116943
  47.0913575  18.1361628  21.2173159  46.6659193  18.6365115  20.1696621
  47.9677518  17.1354080  21.2260869  48.2900924  16.7543330  22.1038565
  48.3102229  16.7564639  20.3550583  45.4347230  20.6495033  24.4929384
  46.4252754  20.5334241  25.2116348  44.9838404  21.8332348  24.0843131
  44.1644220  21.8793862  23.4961052  45.6599716  23.0640784  24.4772147
  46.7292911  22.9230085  24.3196707  45.2150451  24.2529704  23.5967591
  44.1262546  24.2621134  23.5391330  45.6692293  25.5716264  24.2141190
  45.2420805  25.6716493  25.2117403  46.7573876  25.5854213  24.2814639
  45.3333746  26.4000769  23.5903543  45.7811358  24.0946656  22.1734356
  46.8701783  24.0844095  22.2146697  45.4251760  23.1586299  21.7426842
  45.4485779  24.9290913  21.5555384  45.4403337  23.3586490  25.9659150
  46.3825611  23.7175179  26.6928583  44.2027174  23.1875930  26.4213475
  43.4809256  22.8845014  25.7831962  43.8614835  23.4277469  27.8226221
  44.1754426  24.4478352  28.0425914  42.3280082  23.3263682  28.0634912
  41.9879228  22.3664396  27.6762729  42.0018361  23.3969379  29.5584426
  42.5106769  22.5861827  30.0797735  42.3370693  24.3538658  29.9586011
  40.9253212  23.3003929  29.7002265  41.6140310  24.4519339  27.3404093
  41.9574002  25.4100393  27.7312182  41.8324815  24.3952243  26.2738024
  40.5395409  24.3596457  27.4961496  44.6212016  22.5039919  28.7787388
  45.0293125  22.9252190  29.8665270  44.8189549  21.2543666  28.3705351
  44.4115917  20.9505279  27.4981892  45.6082077  20.3143772  29.1501945
  45.0453744  20.1087909  30.0613075  45.8163716  18.9985201  28.3710380
  46.6578443  18.4625889  28.8095816  46.0415144  19.2391095  27.3322972
  44.5843594  18.0926753  28.4084167  43.6454366  18.3416583  29.1732542
  44.5924688  17.0301871  27.5997072  43.8103099  16.3915214  27.5969446
  45.3809797  16.8650197  26.9904820  46.9617046  20.8958908  29.5619748
  47.4885983  20.5394700  30.6172161  47.5187754  21.7816190  28.7330070
  47.0215167  22.0588323  27.8992536  48.8353743  22.3591751  29.0074706
  49.5450169  21.5398951  29.1163503  49.3218148  23.2401354  27.8452001
  48.6057201  24.0507715  27.7088677  50.2930454  23.6544852  28.1153693
  49.4697532  22.5033979  26.5111532  48.5149531  22.0415787  26.2611755
  50.2292930  21.7295715  26.6239364  49.8790461  23.4246049  25.3660716
  50.4173151  24.5225566  25.6404499  49.6659304  23.0480151  24.1897320
  48.7942704  23.1639081  30.3078575  49.7611348  23.1874279  31.0597805
  47.6628214  23.8097864  30.5752398  46.9238665  23.8221090  29.8867960
  47.4699676  24.5044931  31.8541049  48.2165552  25.2982334  31.8845902
  46.0631712  25.0837308  31.9406534  45.3710205  24.2977110  31.6401051
  45.8849088  25.3459103  32.9840437  45.7392953  26.3191696  31.1012362
  45.8834071  26.0977385  30.0432069  44.2965409  26.7050258  31.3430542
  43.6467619  25.8800377  31.0527581  44.1518520  26.9265659  32.4002742
  44.0523618  27.5862947  30.7499946  46.6805387  27.4765901  31.4731242
  46.5567392  27.7202322  32.5283106  47.7127581  27.1801892  31.2865135
  46.4389220  28.3499176  30.8672831  47.6841658  23.5887197  33.0569650
  48.2431152  24.0003141  34.0754352  47.2402858  22.3419361  32.9312231
  46.9069281  22.0235995  32.0325711  47.2256837  21.4242352  34.0646880
  47.4902842  22.0122003  34.9436696  45.8272761  20.8229967  34.2345717
  45.6401187  20.1448315  33.4018880  45.8035038  20.2643202  35.1696521
  44.7324321  21.8514162  34.2666833  44.5105308  22.6069722  35.4088934
  45.1272816  22.4495227  36.2810689  43.5026144  23.5649461  35.4424275
  43.3433359  24.1518957  36.3356411  42.7083635  23.7641778  34.3354884
  41.9205030  24.5027020  34.3604648  42.9231200  23.0123772  33.1852878
  42.3052851  23.1692411  32.3138064  43.9273583  22.0653390  33.1595563
  44.0871972  21.4832665  32.2641290  48.2637234  20.3152742  33.9609152
  48.1366485  19.2851062  34.6207241  49.2990889  20.5310697  33.1553255
  49.3500853  21.3943714  32.6335444  50.3686806  19.5382804  33.0101086
  49.8880060  18.6131621  32.6919984  51.3755189  19.9771664  31.9447886
  52.1357562  19.2017980  31.8542343  50.8464730  20.0798997  30.9977600
  52.0703182  21.2891234  32.2451099  52.8897078  21.1119443  32.9417141
  51.3563917  21.9803818  32.6928684  52.6232969  21.8961312  30.9614199
  51.8025964  22.0275776  30.2558828  53.3589566  21.2109389  30.5397550
  53.2612435  23.1886567  31.1810492  53.3909962  23.4986568  32.1335665
  53.6832516  23.9835765  30.2013999  53.5254525  23.6210371  28.9331438
  53.0879173  22.7384573  28.7110882  53.8433660  24.2281641  28.1914633
  54.2589634  25.1440088  30.4846785  54.3783492  25.4268948  31.4471132
  54.5784550  25.7446175  29.7385235  51.0878931  19.2348056  34.3282552
  51.5821164  18.1286936  34.5199777  51.1451446  20.2116449  35.2345004
  50.7709085  21.1220590  35.0074596  51.7435046  19.9864342  36.5566995
  52.3187622  19.0625404  36.4927856  52.6844515  21.1407492  36.9370295
  53.0515286  20.9718805  37.9498699  52.1216600  22.0736276  36.9055396
  53.8745036  21.2596191  36.0031376  54.3415227  20.2137640  35.4958651
  54.3451528  22.3998974  35.7754322  50.6769926  19.8121616  37.6396765
  50.9627004  19.9541380  38.8351980  49.4477220  19.5253284  37.2210221
  49.2564390  19.4788833  36.2305073  48.3769671  19.2786248  38.1700038
  47.8465908  18.3773990  37.8621351  48.8206084  19.1207203  39.1532014
  47.3692920  20.4132585  38.2765877  47.5596071  21.5056729  37.7233952
  46.2767325  20.1500884  38.9917865  46.1697350  19.2419703  39.4214353
  45.2330611  21.1529294  39.1643549  45.2731135  21.8071924  38.2935566
  43.8311433  20.5201878  39.2287102  43.7392853  19.9845816  40.1734393
  42.7526498  21.6095739  39.1634733  42.8856248  22.3030621  39.9936123
  42.8388512  22.1496854  38.2209135  41.7671472  21.1489869  39.2296186
  43.6380142  19.5308397  38.0766545  43.7285261  20.0576966  37.1267643
  44.3989663  18.7527254  38.1347237  42.6494511  19.0774634  38.1484248
  45.4759467  21.9624271  40.4296806  45.8561117  21.4221087  41.4708726
  45.2901914  23.2723953  40.3197572  45.2519247  23.6907625  39.4013637
  45.1407501  24.1194869  41.4967636  44.7344594  23.5410859  42.3263377
  46.4826378  24.6312344  42.0346863  47.1126864  23.7721812  42.2666266
  46.2952281  25.2007495  42.9456107  47.2271812  25.5238447  41.0519601
  46.6222603  26.2881796  40.2852320  48.5635498  25.4420828  41.0863571
  49.0141976  24.8053506  41.7269925  49.1212876  26.0178514  40.4709182
  44.1743648  25.2324331  41.1323583  43.7820917  25.3458538  39.9656846
  43.7738277  26.0436292  42.1030241  44.1978524  25.9915634  43.0180941
  42.7154508  27.0108258  41.8364738  41.8813567  26.4690164  41.3920387
  42.2483384  27.6698221  43.1294080  43.1295707  28.0006942  43.6798498
  41.6374251  28.5342291  42.8684819  41.4343237  26.7750445  44.0378237
  41.7811790  26.3359714  45.2967996  42.7047668  26.5759180  45.8035542
  40.7782071  25.5457252  45.8153316  40.7894959  25.1003925  46.7221470
  39.7574852  25.4634782  44.8937399  38.5359215  24.7856989  44.9655126
  38.2640248  24.2092953  45.8366711  37.6957570  24.8834656  43.8813506
  36.7434554  24.3740960  43.9048938  38.0445669  25.6294637  42.7446737
  37.3561294  25.6845443  41.9147671  39.2642223  26.3000088  42.6695804
  39.5305007  26.8630749  41.7870402  40.1393832  26.2284487  43.7656783
  43.1777101  28.0772190  40.8548104  42.3985212  28.5433376  40.0239049
  44.4400646  28.4858091  40.9524435  45.0407927  28.0936832  41.6635749
  44.9635683  29.4986031  40.0385019  44.3844998  30.4138700  40.1583358
  46.0065414  29.6929330  40.2884156  44.8804483  29.0498896  38.5880067
  44.5704466  29.8564087  37.6821487  45.1378439  27.7606114  38.3605111
  45.3555829  27.1553416  39.1393405  45.1114415  27.2037577  37.0082139
  45.6352413  27.9008547  36.3542441  45.8550836  25.8627497  36.9533718
  45.5118621  25.2378958  37.7774310  45.6258969  25.3733189  36.0068118
  47.3806220  26.0346007  37.0649650  47.5911083  26.7603866  37.8503620
  47.7574207  26.4096681  36.1128851  48.1068921  24.7406582  37.3958134
  48.1673790  24.1231632  36.4997385  47.5542149  24.2056880  38.1688210
  49.4579665  25.0240324  37.8778859  49.7787723  25.9804187  37.8372786
  50.2962163  24.1115201  38.3668405  49.9435643  22.8305939  38.4383287
  49.0290619  22.5398931  38.1233617  50.5904205  22.1482324  38.8081150
  51.4945961  24.4884527  38.7801221  51.7665254  25.4596749  38.7232366
  52.1383789  23.8055035  39.1532563  43.6962868  27.0852771  36.4729639
  43.4564865  27.2628129  35.2729243  42.7472745  26.8064648  37.3616981
  43.0012985  26.5668229  38.3097068  41.3433783  26.8456209  36.9755685
  41.2107352  26.2076379  36.1020123  40.4382249  26.2898579  38.0910177
  40.6706839  26.7951999  39.0287390  38.9634911  26.5528495  37.7744347
  38.7984134  27.6260881  37.6771822  38.6993843  26.0584698  36.8397528
  38.3428058  26.1609033  38.5806090  40.6985530  24.7865525  38.2465114
  40.4949646  24.3046910  37.2901312  41.7472495  24.6475603  38.5079822
  39.8435340  24.1067785  39.3169183  40.0506945  24.5580333  40.2876328
  38.7883022  24.2345311  39.0746558  40.0823024  23.0435347  39.3518508
  40.9400238  28.2841931  36.6069220  40.2051384  28.5029660  35.6307915
  41.4220906  29.2603925  37.3794305  41.9578849  29.0255902  38.2025389
  41.1842066  30.6709320  37.0496388  40.1047338  30.8203455  37.0499814
  41.7975156  31.6237458  38.1096723  42.8556143  31.3836270  38.2198453
  41.6794191  33.0978055  37.6560697  42.1935784  33.2269846  36.7038864
  40.6272975  33.3585137  37.5394661  42.1343745  33.7461301  38.4049754
  41.0971034  31.4276606  39.4550062  40.0378968  31.6658238  39.3515375
  41.2073627  30.3911384  39.7742156  41.5466435  32.0858057  40.1979763
  41.7297694  31.0084409  35.6595612  41.0473441  31.6486529  34.8572437
  42.9546485  30.5696574  35.3670474  43.4799417  30.0618840  36.0644957
  43.5521471  30.8114418  34.0493609  43.5590975  31.8874706  33.8730608
  45.0032574  30.3048990  34.0126695  45.5827246  30.8066380  34.7877184
  45.0172574  29.2295855  34.1877180  45.4383260  30.5202940  33.0370664
  42.7196630  30.1561944  32.9398249  42.6082182  30.6817217  31.8261094
  42.1413290  29.0032373  33.2537290  42.3280022  28.5973127  34.1594063
  41.2460297  28.2994455  32.3393614  41.7772957  28.1061073  31.4069003
  40.8265221  26.9696064  32.9696339  41.6587371  26.2707439  32.8788348
  40.6113837  27.1436996  34.0237458  39.6147286  26.3434831  32.3395988
  39.7203674  25.6197902  31.1622637  40.6844590  25.5083249  30.6895980
  38.5946746  25.0324524  30.5798453  38.6881247  24.4737823  29.6595412
  37.3591213  25.1698803  31.1878014  36.4832067  24.7244965  30.7392261
  37.2462554  25.8790278  32.3732727  36.2836242  25.9820383  32.8511713
  38.3685130  26.4556053  32.9455710  38.2741929  26.9984945  33.8742539
  40.0191744  29.1504286  31.9882507  39.6563972  29.2786548  30.8124234
  39.3648165  29.7300213  32.9937998  39.6600498  29.5822864  33.9482806
  38.2103043  30.5861343  32.6980529  37.4984887  30.0020112  32.1150085
  37.5108655  31.0403256  33.9783222  38.2701379  31.2343069  34.7356714
  36.9657293  31.9596608  33.7656174  36.5457625  30.0322330  34.5220504
  36.9693875  29.0455142  35.4115717  38.0049278  29.0091476  35.7160182
  36.0694296  28.1064894  35.9107382  36.4056713  27.3401324  36.5932501
  34.7235209  28.1625252  35.5213648  34.0172217  27.4425176  35.9070026
  34.3016588  29.1453369  34.6399447  33.2668025  29.1899594  34.3348871
  35.2119069  30.0739982  34.1481067  34.8747452  30.8395324  33.4649044
  38.6521252  31.7928536  31.8907221  37.9771099  32.1870889  30.9400182
  39.7849706  32.3858148  32.2772855  40.2892882  32.0217675  33.0733026
  40.3089855  33.5553553  31.5669593  39.5303782  34.3175957  31.5774125
  41.5577954  34.0778853  32.2740218  42.2687769  33.2609985  32.3970958
  41.2784006  34.4667688  33.2533859  42.1616585  35.1102405  31.5179305
  41.5192901  35.8182169  31.4288678  40.6313249  33.2489068  30.1047419
  40.3973577  34.0736384  29.2076622  41.1814904  32.0599187  29.8759754
  41.3915431  31.4627680  30.6626150  41.4926561  31.5865062  28.5363801
  42.1731677  32.2954058  28.0650825  42.1519796  30.2139374  28.6300786
  43.0590014  30.3094168  29.2267931  41.4594752  29.5342461  29.1274540
  42.5215618  29.6219256  27.3032779  43.3460251  30.3101887  26.4213685
  43.7146365  31.2902602  26.6871721  43.7025439  29.7476909  25.1955841
  44.3356687  30.2969475  24.5141684  43.2428815  28.4773236  24.8481042
  43.5186675  28.0411142  23.8995334  42.4287727  27.7764510  25.7283447
  42.0734845  26.7902196  25.4695089  42.0712599  28.3517141  26.9503799
  41.4371598  27.8038446  27.6314423  40.2353025  31.4968017  27.6812024
  40.2153047  31.9588302  26.5270846  39.1882362  30.8965403  28.2493576
  39.2819669  30.5263895  29.1841196  37.9130685  30.7602014  27.5575167
  38.0546982  30.1706410  26.6518249  37.2000235  30.2571448  28.2107133
  37.3767469  32.1295294  27.1878671  36.8814463  32.3470913  26.0691508
  37.5046019  33.0755375  28.1149830  37.9363574  32.8526258  29.0002889
  37.0303967  34.4256731  27.8664912  35.9820172  34.3830549  27.5704437
  37.1255415  35.0077845  28.7827351  37.8238779  35.1063175  26.7684197
  37.2651779  35.8224681  25.9424725  39.1367399  34.9031175  26.7673873
  39.5521409  34.3124617  27.4739592  39.9829942  35.5231032  25.7581895
  39.7631287  36.5907484  25.7449667  41.4640231  35.3485120  26.1044328
  41.6626381  35.7856766  27.0830493  41.7098673  34.2872303  26.1246996
  42.0745911  35.8487298  25.3521836  39.6784391  34.9586635  24.3684553
  39.6954328  35.6972497  23.3771917  39.4136241  33.6538898  24.2962565
  39.4779281  33.0874725  25.1304228  39.0326944  33.0294805  23.0319798
  39.8331068  33.2220029  22.3166588  38.8568885  31.5255851  23.2117371
  38.2392191  31.3667173  24.0953477  38.3387992  31.1435577  22.3324439
  40.1364117  30.7142043  23.3860663  40.6952172  31.1063742  24.2352212
  39.7935597  29.2565786  23.6652255  39.1894698  29.1920546  24.5703962
  39.2335414  28.8476960  22.8245684  40.7128157  28.6865333  23.8003025
  41.0076823  30.8357056  22.1423722  40.4659199  30.4483570  21.2792427
  41.2569440  31.8836169  21.9735984  41.9239903  30.2620592  22.2827728
  37.7349310  33.6229946  22.4941133  37.6034081  33.8807625  21.2931581
  36.7612837  33.8194655  23.3779538  36.9052514  33.5703417  24.3463270
  35.4885257  34.3912109  22.9601784  35.0828139  33.7465722  22.1803618
  34.4897415  34.4360376  24.1219868  33.6701423  35.0996270  23.8469025
  34.9988332  34.8329955  24.9998229  33.8076361  32.8331582  24.5382351
  34.7943067  32.0101659  24.9037619  35.6831882  35.7884118  22.3942880
  35.1554293  36.1005620  21.3176373  36.4303665  36.6293311  23.1152099
  36.8194836  36.3193872  23.9944838  36.6948276  37.9913860  22.6517300
  35.7327764  38.4809925  22.5029722  37.4739567  38.8090539  23.7112276
  38.3396913  38.2311833  24.0341536  37.9899732  40.1167073  23.1265273
  38.6432246  39.9033807  22.2798394  37.1471946  40.7222344  22.7921936
  38.5481279  40.6601026  23.8890251  36.5617866  39.0779684  24.9193033
  35.6951468  39.6564224  24.5983370  36.2296582  38.1294971  25.3421909
  37.1137128  39.6387263  25.6737548  37.4248464  37.9827667  21.3182498
  37.0206858  38.6704060  20.3782645  38.4909600  37.1924950  21.2361560
  38.7853628  36.6777604  22.0540626  39.2502815  37.0472718  19.9931121
  39.6722148  38.0160628  19.7276195  40.3983825  36.0487926  20.1976464
  41.2759168  36.6058652  20.5254368  40.1011779  35.3476825  20.9773836
  40.7828442  35.2462679  18.9628454  40.9523271  35.9358723  18.1367205
  39.9617981  34.5742253  18.7127273  42.0463706  34.4165691  19.1745316
  42.4014099  34.1395609  20.3395396  42.6937158  34.0429450  18.1733128
  38.3439878  36.6133966  18.8412384  38.3930219  37.1875748  17.7642054
  37.4901687  35.6222155  19.0817837  37.4736686  35.1923052  19.9956654
  36.5752467  35.1441283  18.0462493  37.1814171  34.8011374  17.2082519
  35.7400858  33.9766365  18.5734554  35.0371991  33.6583569  17.8036344
  35.1900057  34.2953187  19.4583778  36.5910662  32.8922298  18.9127964
  37.1966719  33.2002970  19.5912220  35.6646663  36.2581797  17.5235861
  35.4664570  36.3850043  16.3068266  35.1233643  37.0721216  18.4294315
  35.2789883  36.9087013  19.4133944  34.3025367  38.2028250  17.9932792
  33.5634438  37.7964016  17.3028860  33.5297577  38.8562027  19.1512824
  34.2446900  39.3026900  19.8420609  32.6059498  39.9499692  18.6081362
  33.1997203  40.7005152  18.0869230  31.8884344  39.5085748  17.9161790
  32.0723833  40.4182491  19.4347164  32.7133916  37.8074320  19.9059528
  31.9926890  37.3507290  19.2277972  33.3814945  37.0395083  20.2972489
  32.1842298  38.2836428  20.7316961  35.1455306  39.2506543  17.2491480
  34.7327623  39.7443135  16.1940295  36.3249411  39.5718576  17.7932403
  36.5711928  39.1840929  18.6934761  37.2683248  40.4677962  17.1238628
  36.8076593  41.4556767  17.1282759  38.6148015  40.4999390  17.8607836
  39.3539709  40.9679560  17.2101849  38.9163479  39.4749395  18.0735623
  38.5687145  41.2713173  19.1713504  37.5736566  41.9830092  19.4479521
  39.5582817  41.1723664  19.9288881  37.5378405  40.0306722  15.6878858
  37.7432131  40.8643234  14.8073878  37.5572762  38.7207158  15.4530720
  37.3356325  38.0752966  16.1975517  37.8958923  38.2068586  14.1279920
  38.3132624  39.0443077  13.5688219  38.9431563  37.0931663  14.2406412
  38.5233445  36.2891349  14.8443568  39.1560001  36.7215302  13.2381578
  40.2640161  37.5342809  14.8791812  40.7727593  38.2236381  14.2052516
  40.0534798  38.0380954  15.8224566  41.1684615  36.3380862  15.1443336
  41.2970441  35.7755618  14.2194629  40.7048777  35.6989959  15.8966205
  42.5281792  36.7902780  15.6454568  42.4922122  36.8735080  16.7313095
  42.7558680  37.7652171  15.2128825  43.6123526  35.8315028  15.2707874
  43.4109724  34.9248246  15.6666153  43.6627366  35.7563744  14.2647063
  44.4958241  36.1657652  15.6273414  36.6742024  37.7264216  13.3244791
  36.8187501  36.9500856  12.3680689  35.4827738  38.1874430  13.7110436
  35.4204427  38.7704399  14.5333589  34.2617468  37.8631388  12.9639231
  33.4259087  38.3063600  13.5047360  34.3131129  38.4550877  11.5453703
  35.1828989  38.0417421  11.0337976  33.4061276  38.1580854  11.0178550
  34.4130274  39.9715013  11.5054336  34.6123061  40.2823053  10.4797680
  35.2364171  40.2848139  12.1466493  33.1383905  40.6484548  11.9816568
  32.0425107  40.0532190  11.8266607  33.2305874  41.7839849  12.5001018
  34.0430835  36.3577512  12.8824469  33.7228727  35.8136257  11.8167393
  34.2286464  35.6856058  14.0112839  34.5953960  36.1699048  14.8182871
  33.9179082  34.2719814  14.1140839  33.4664081  33.9030090  13.1927734
  35.1914523  33.4508026  14.3457214  34.9039858  32.4110718  14.5020662
  35.6841519  33.8292421  15.2414003  36.1912981  33.5038874  13.1889330
  36.5090358  34.5367994  13.0496220  35.6961975  33.1508506  12.2835616
  37.6595340  32.4796669  13.4842031  38.6466624  33.5763591  14.4959861
  38.8588950  34.4898864  13.9413680  38.0992920  33.8230846  15.4051138
  39.5834046  33.0847307  14.7576569  32.9656137  34.1249967  15.2860931
  33.2150838  33.3507050  16.2110380  31.8817834  34.8982709  15.2512673
  31.7038350  35.4588740  14.4306337  30.9468669  34.9564606  16.3656272
  31.5139442  35.3035273  17.2299900  29.8194241  35.9515861  16.0767188
  29.4182183  35.7387846  15.0862193  29.0375089  35.8109312  16.8229044
  30.2613180  37.4075807  16.1122118  31.0647532  37.5109479  16.8419248
  29.4139070  38.0221315  16.4150053  30.7633522  37.9001556  14.7604720
  31.1149056  37.1042287  13.8774501  30.7807426  39.2205060  14.5861664
  30.4852891  39.8325644  15.3339877  31.0895205  39.6094907  13.7067051
  30.3770927  33.5876896  16.7370208  30.0111025  33.3653613  17.8910114
  30.3237310  32.6711817  15.7681737  30.6545317  32.9122564  14.8444336
  29.7956045  31.3187684  16.0095216  28.7652640  31.4545368  16.3387180
  29.8068988  30.4598723  14.7033252  29.2429142  31.0055060  13.9471353
  31.2377604  30.2570901  14.1968802  31.7008343  31.2272155  14.0183743
  31.8138360  29.7112681  14.9444231  31.2168684  29.6878575  13.2677264
  29.1305600  29.1138115  14.9202449  29.6784984  28.5491127  15.6741883
  28.1064514  29.2719769  15.2578992  29.1218254  28.5563716  13.9840107
  30.5504890  30.5769969  17.1245711  29.9890196  29.7241270  17.8115989
  31.8197628  30.9184713  17.3132514  32.2111335  31.6779443  16.7744715
  32.6656773  30.2221474  18.2817878  32.5051418  29.1578141  18.1070795
  34.1203442  30.6196248  18.0566928  34.1982033  31.7061072  18.0993555
  34.7310683  30.1801115  18.8457441  34.6445048  30.1412972  16.7041739
  34.0187801  30.5595548  15.9155421  36.0695369  30.6242723  16.4833106
  36.0944655  31.7136415  16.5220962  36.7158743  30.2185466  17.2614036
  36.4205888  30.2868001  15.5079630  34.5768890  28.6233511  16.6319124
  35.1987565  28.1942412  17.4168904  33.5456833  28.2989968  16.7675336
  34.9370030  28.2893215  15.6592156  32.2991860  30.4664552  19.7436414
  32.6519613  29.6550502  20.6084562  31.6248058  31.5831369  20.0314716
  31.2923628  32.1720709  19.2815753  31.3604293  31.9645462  21.4241535
  32.3201206  32.0288707  21.9371047  30.7022408  33.3658716  21.5336810
  29.8257401  33.3695418  20.8853154  30.2638941  33.6534466  22.9759964
  29.5635061  32.8851042  23.3027206  31.1372662  33.6513985  23.6280471
  29.7787747  34.6286620  23.0208520  31.6699297  34.4493542  21.0835192
  32.5464304  34.4456841  21.7318847  31.9780916  34.2572734  20.0557901
  31.1790378  35.4207461  21.1406247  30.5061775  30.8984996  22.1108445
  30.8951832  30.3498440  23.1458448  29.3524860  30.5853237  21.5272542
  29.0482818  31.0905697  20.7076449  28.5230906  29.5090815  22.0712909
  28.3133222  29.7536049  23.1125284  27.1925710  29.4144035  21.3108603
  26.7137052  28.4633450  21.5427336  27.3868936  29.4722549  20.2398248
  26.3258340  30.4791452  21.6880833  26.7667511  31.3031783  21.4698642
  29.2528766  28.1623409  22.0576817  29.0724381  27.3465568  22.9734651
  30.0704332  27.9213379  21.0307972  30.1430742  28.5977269  20.2843026
  30.8692911  26.6856389  20.9680674  30.1661818  25.8543711  21.0127243
  31.6579236  26.6007551  19.6517090  30.9703743  26.7859458  18.8263416
  32.4281622  27.3714353  19.6622228  32.3380576  25.2360396  19.4214997
  31.6151886  24.4468232  19.6292370  33.1813210  25.1462763  20.1066788
  32.8514648  25.0667602  17.9873133  33.2630481  24.0632378  17.8786444
  33.6352949  25.8026713  17.8067659  31.7959384  25.2511286  16.9942523
  30.8455983  25.3447711  17.3249770  32.0074145  25.3030915  15.6828482
  33.2412776  25.1804857  15.2028860  34.0186199  25.0501860  15.8344721
  33.4014879  25.2174968  14.2064966  30.9865652  25.4747578  14.8499188
  30.0479137  25.5660547  15.2127663  31.1483814  25.5144552  13.8539818
  31.8292163  26.5640087  22.1600715  31.8901318  25.5162612  22.8206095
  32.5718577  27.6374026  22.4361485  32.4662353  28.4614273  21.8613685
  33.5334643  27.6679317  23.5387227  34.2428670  26.8581801  23.3685842
  34.2930732  29.0161655  23.5703737  33.5477738  29.8111513  23.5466607
  35.1124046  29.1729258  24.8395925  34.4567419  29.0979045  25.7072256
  35.8662394  28.3871525  24.8844071  35.6020602  30.1461746  24.8377717
  35.2149409  29.1289322  22.3536729  36.1015530  28.5202428  22.5290613
  34.6853596  28.7547463  21.4774529  35.6527850  30.5657239  22.0842826
  34.7752361  31.1827698  21.8912016  36.1841028  30.9523311  22.9535244
  36.3115915  30.5879851  21.2159489  32.8467881  27.4451957  24.8830271
  33.3944421  26.7839858  25.7712037  31.6413495  27.9886925  25.0262821
  31.2434385  28.5173823  24.2630594  30.8840223  27.8377936  26.2589000
  31.4749080  28.2445899  27.0797367  29.5825871  28.5981933  26.1600480
  29.7904709  29.6516885  25.9745805  28.9875271  28.1952097  25.3402304
  29.0301324  28.4957688  27.0937204  30.6108570  26.3676546  26.5484602
  30.7758814  25.9050987  27.6794045  30.1883797  25.6326061  25.5250129
  30.0236436  26.0726686  24.6305320  29.9596642  24.2032100  25.6734588
  29.3754632  24.0621089  26.5825488  29.1631505  23.6641585  24.4933845
  28.2197011  24.2041696  24.4147577  29.7365984  23.7985281  23.5762284
  28.9627457  22.6034767  24.6441329  31.2691764  23.4152362  25.8653883
  31.2925703  22.4246481  26.6048625  32.3451504  23.8448771  25.2042117
  32.2493267  24.5979076  24.5387465  33.6623861  23.2455171  25.4246925
  33.5975823  22.2057428  25.1047178  34.7340137  23.9955386  24.6293838
  34.5930594  25.0621593  24.8019242  35.7086536  23.6910162  25.0115583
  34.7291852  23.7691172  23.1703060  34.0098766  22.8367795  22.4777379
  33.3198595  22.1328029  22.9181744  34.2966446  22.9299133  21.1342543
  33.8935800  22.3554979  20.4077263  35.2181197  23.9279001  20.9402853
  35.8052266  24.4014131  19.7600718  35.5630297  23.9688058  18.8007906
  36.7015426  25.4388639  19.8698323  37.1739030  25.8229563  18.9780892
  37.0171755  26.0091480  21.1103648  37.7264092  26.8220080  21.1577061
  36.4304186  25.5429229  22.2814261  36.6726355  25.9896848  23.2339510
  35.5146853  24.4778000  22.2015525  34.0579207  23.3320707  26.8976890
  34.5190600  22.3487094  27.5014439  33.9175782  24.5274127  27.4664521
  33.5221093  25.2897027  26.9343549  34.3272635  24.7505049  28.8476718
  35.3689449  24.4399465  28.9304085  34.2348370  26.2363867  29.2076560
  34.4546282  26.3574822  30.2682109  33.2220890  26.5863928  29.0045792
  35.2197044  27.0757571  28.3997609  35.0525267  26.8932766  27.3378995
  36.2356568  26.7817108  28.6636919  35.0148290  28.8245391  28.7295497
  35.4086380  28.9029323  30.4782081  34.7144648  28.2733515  31.0354178
  36.4272661  28.5494094  30.6370802  35.3228177  29.9327450  30.8239345
  33.5306211  23.8944052  29.8316933  34.1150490  23.3094452  30.7422222
  32.2136500  23.8139411  29.6417601  31.7939255  24.3118717  28.8689436
  31.3609357  23.0189170  30.5306674  31.4856697  23.3894889  31.5480527
  29.8944732  23.1705492  30.1474685  29.6114247  24.2217812  30.2017996
  29.7450662  22.8059791  29.1311874  29.2775333  22.5925985  30.8357178
  31.7797423  21.5437795  30.4978737  31.8935069  20.8812813  31.5457667
  32.0302257  21.0349590  29.2943884  31.8959612  21.6072404  28.4725964
  32.4960343  19.6609085  29.1465589  31.8038187  19.0142907  29.6852508
  32.4710045  19.2089861  27.6702715  33.0076625  19.9461636  27.0730751
  33.1504970  17.8510246  27.4995010  34.1849021  17.9178989  27.8359632
  32.6231480  17.1034283  28.0923625  33.1277336  17.5631819  26.4489666
  31.1056364  19.0966326  27.2424354  30.6963271  19.9584508  27.3489261
  33.8775492  19.4760480  29.7810739  34.1185443  18.4817019  30.4711355
  34.7819313  20.4316276  29.5923448  34.5480358  21.2686508  29.0774232
  36.1209635  20.2445180  30.1456491  36.4957576  19.2827567  29.7957799
  37.1031466  21.3122376  29.6558459  36.9724417  21.4420827  28.5816348
  36.8840717  22.2509366  30.1646291  38.5470097  20.9340104  29.9307305
  39.1420377  21.2181340  31.1558854  38.5683933  21.7191408  31.9215499
  40.4692092  20.8653216  31.4111446  40.9162623  21.0944441  32.3674439
  41.2107003  20.2207431  30.4335538  42.5327735  19.8630863  30.6782046
  42.9747568  19.4196019  29.9499235  40.6388392  19.9299401  29.2144552
  41.2138887  19.4226883  28.4543607  39.3120384  20.2928889  28.9640039
  38.8736028  20.0706607  28.0024885  36.0497721  20.2434417  31.6715310
  36.7169771  19.4406026  32.3330587  35.2378492  21.1411924  32.2268705
  34.7446493  21.7945902  31.6361207  35.0466327  21.1985323  33.6794073
  36.0228173  21.3776809  34.1305816  34.0935096  22.3293558  34.0394070
  33.2959069  22.3660579  33.2972225  33.6668985  22.1289268  35.0221156
  34.7905548  23.6785852  34.0750309  35.5359590  23.7354488  33.2818139
  33.7795612  24.7843930  33.8539090  33.3027085  24.6523116  32.8825095
  33.0229983  24.7476449  34.6380239  34.2845578  25.7493825  33.8820455
  35.4902925  23.8431645  35.4305816  34.7518524  23.7877688  36.2301506
  36.2252981  23.0481998  35.5592471  35.9918323  24.8102505  35.4651722
  34.5000455  19.8916716  34.2242353  35.0393658  19.3376747  35.1883981
  33.4269773  19.3990669  33.6108763  33.0417853  19.8761770  32.8081597
  32.8059629  18.1709770  34.0958315  32.6050548  18.3319347  35.1553246
  31.4842124  17.9013054  33.3685869  31.0966910  16.9362539  33.6952990
  31.6763468  17.8706679  32.2958396  30.4336762  18.9660296  33.6445833
  30.4356441  19.6143727  34.7016761  29.5264511  19.1524826  32.6918504
  29.5624820  18.6018778  31.8457013  28.8017167  19.8447500  32.8138495
  33.7272706  16.9491195  34.0069583  33.7569402  16.1240515  34.9261148
  34.4679823  16.8172760  32.9074856  34.4528473  17.5398720  32.2026238
  35.3069427  15.6264061  32.7147052  34.7290444  14.7833052  33.0947531
  35.6308478  15.4156431  31.2247239  36.3980087  14.6453585  31.1435086
  36.0121404  16.3524201  30.8183326  34.4146621  14.9819677  30.3914611
  33.3087041  14.8049038  30.9523641  34.5813334  14.8018068  29.1585751
  36.6236496  15.7102572  33.4934112  37.0808776  14.7231672  34.0735061
  37.2290918  16.8943840  33.5016849  36.7261430  17.7107972  33.1844894
  38.6141723  17.0370002  33.9627863  38.9570991  16.0118454  34.1003212
  39.4441980  17.7914637  32.9177924  40.4485499  17.9353583  33.3169497
  38.9783735  18.7620700  32.7468715  39.5572512  17.0859571  31.6017083
  40.4653685  16.0798945  31.3746266  41.1206040  15.7215946  32.0539187
  40.3480444  15.6534182  30.1257315  40.9277574  14.8655560  29.6692306
  39.4015773  16.3568177  29.5362690  39.1008766  16.2474699  28.5782355
  38.8883511  17.2635671  30.4345972  38.1028491  17.9804068  30.2461603
  38.7934813  17.7341089  35.3077282  39.7458414  17.4508431  36.0274287
  37.9015823  18.6577592  35.6505258  37.0538232  18.7713631  35.1138540
  38.1612756  19.5119512  36.8184558  39.1598420  19.2371699  37.1579221
  38.1357464  20.9936084  36.4221907  37.1266916  21.2521236  36.1016032
  38.4039640  21.5920244  37.2925876  39.1103376  21.3170033  35.2839949
  38.8720140  20.6633508  34.4453827  38.9562048  22.7478703  34.8169097
  37.9302689  22.9139371  34.4884917  39.1896251  23.4247863  35.6386764
  39.6384808  22.9349452  33.9874041  40.5634355  21.0489248  35.7252855
  40.8134447  21.6973109  36.5647400  40.6642137  20.0073896  36.0283401
  41.2390609  21.2532703  34.8942000  37.2459275  19.2577777  38.0139288
  37.6538791  19.4606800  39.1564366  36.0147162  18.8179412  37.7613804
  35.7267986  18.6591669  36.8061065  35.0700694  18.5618798  38.8576413
  34.9989823  19.5320700  39.3503953  33.6938843  18.1273699  38.3298691
  33.7956362  17.8746286  37.2743515  33.3761873  17.2453496  38.8860946
  32.6163324  19.1903932  38.4642771  31.6679516  18.7590109  38.1433953
  32.8754321  20.0248917  37.8124638  32.4446616  19.7261124  39.8870111
  31.8587931  19.0134921  40.7363588  32.8716895  20.8758381  40.1537842
  35.5430973  17.5927706  39.9601843  35.3542695  17.8831678  41.1520575
  36.1325608  16.4354985  39.5804053  36.2326735  15.8179369  38.2433874
  35.2945594  15.9131129  37.6969997  37.0382552  16.2683207  37.6629062
  36.5342108  14.3671916  38.5594403  35.6107179  13.8014851  38.6870566
  37.1296287  13.9167799  37.7652968  37.3058250  14.4093908  39.8361312
  38.3524985  14.6498241  39.6509923  37.2393952  13.4580065  40.3632289
  36.6186422  15.5257798  40.6309831  35.8108993  15.1787622  41.2751176
  37.6108446  16.1982734  41.5795297  37.5063864  16.0200401  42.7988473
  38.5434140  16.9757379  41.0353438  38.6152770  17.0354891  40.0296463
  39.4631030  17.7425859  41.8666809  39.9644906  17.0571944  42.5498339
  40.5241601  18.4286232  40.9936851  41.0092482  17.6713187  40.3777246
  40.0278089  19.1559510  40.3508929  41.5802655  19.1418615  41.7983661
  42.7513955  18.6140260  42.2586935  43.0783766  17.5979646  42.0937552
  43.4535852  19.5615228  42.9618040  44.3526729  19.4207630  43.4001451
  42.7358029  20.7306995  42.9725863  43.0331462  21.9614597  43.5589737
  43.9495858  22.1172570  44.1089116  42.1100875  22.9643291  43.4070770
  42.3048597  23.9309564  43.8481580  40.9204047  22.7659273  42.6941053
  40.2201453  23.5818193  42.5941407  40.6270035  21.5466219  42.1163346
  39.7070885  21.4042994  41.5694546  41.5460297  20.4983277  42.2538671
  38.6994212  18.7819144  42.7032294  38.8820333  18.8761171  43.9250557
  37.8408761  19.5602503  42.0463409  37.7566612  19.4707578  41.0441069
  37.0170287  20.5428340  42.7525815  37.6844719  21.2961679  43.1713675
  36.0505585  21.2473643  41.7697990  35.5239967  20.4820171  41.2007495
  35.0146214  22.0923524  42.5185416  34.4431205  21.4539598  43.1921939
  35.5242154  22.8648231  43.0944722  34.3399363  22.5591745  41.8010179
  36.8526247  22.1505506  40.8339692  37.1148394  23.0591088  41.3760527
  37.7621331  21.6244757  40.5457667  36.1073023  22.5474142  39.5667910
  35.8562174  21.6527672  38.9976408  35.1924684  23.0760415  39.8344236
  36.7387955  23.1971879  38.9618584  36.2641405  19.9189896  43.9417957
  36.3000749  20.4439028  45.0630628  35.6103902  18.7845737  43.7213754
  35.6474398  18.3487958  42.8108931  34.8347317  18.1637248  44.8012024
  34.2105477  18.9586486  45.2100539  33.9606277  17.0380865  44.2498091
  34.5259369  16.4999595  43.4887941  33.7116696  16.3593053  45.0661073
  32.6699530  17.5431798  43.6282556  32.8808822  18.4585685  43.0760534
  31.9571561  17.7559004  44.4246547  32.0562959  16.5329397  42.6805837
  32.5112476  15.3868221  42.5971494  31.0243991  16.9535035  41.9496055
  30.5811877  16.3256415  41.2939272  30.6858412  17.8992415  42.0515469
  35.6803384  17.6508665  45.9701244  35.1882062  17.5298294  47.0831477
  36.9487249  17.3512203  45.7159892  37.3144742  17.5013602  44.7859669
  37.8315011  16.8078328  46.7529778  37.2035340  16.3672267  47.5269000
  38.7419668  15.7207727  46.1673520  39.2879070  16.1486968  45.3266558
  39.4467355  15.4129442  46.9392080  38.0019538  14.4825818  45.6756874
  38.7162198  13.8212596  45.1860038  37.2428589  14.7925989  44.9576912
  37.3234261  13.7179494  46.8003240  37.6883500  13.9126237  47.9897030
  36.4326301  12.8986345  46.4985551  38.6742864  17.9051269  47.3871343
  39.3783576  17.6720037  48.3721842  38.6003417  19.1030375  46.8228371
  38.0202042  19.2348065  46.0063480  39.3476343  20.2337342  47.3677277
  39.9547361  19.8441848  48.1846265  40.2778091  20.8428127  46.3132818
  40.5477371  21.8512545  46.6260930  39.7469638  20.8877402  45.3622198
  41.5462004  20.0363508  46.1243068  42.6066430  20.4166642  46.6203403
  41.4456043  18.9008944  45.4141708  40.5551380  18.6262020  45.0249138
  42.2597721  18.3220074  45.2696207  38.4336671  21.2980533  47.9416666
  38.7350960  22.4863870  47.8546921  37.3168163  20.8688495  48.5220850
  37.0728286  19.8909041  48.4555888  36.4428477  21.7637532  49.2460757
  35.9966635  21.2044704  50.0683697  37.0510355  22.5750875  49.6457370
  35.3170692  22.3794805  48.4365904  34.5006961  23.1138416  48.9854472
  35.2660604  22.1013372  47.1369153  35.9740083  21.5102829  46.7254526
  34.2019750  22.6384310  46.3012631  34.1971117  22.1045556  45.3506162
  33.2479656  22.4885358  46.8068988  34.3856305  24.1202582  46.0301527
  35.3682740  24.7283678  46.4974433  33.4555661  24.7125484  45.2818202
  32.6657977  24.1775543  44.9512569  33.5657295  26.1290490  44.9344645
  34.5578425  26.2682404  44.5052391  32.5126085  26.5271598  43.8992916
  31.5645262  26.0657242  44.1758675  32.4061600  27.6124153  43.9138254
  32.8598652  26.1016372  42.5008746  32.2749262  25.1036706  41.7740774
  31.4651688  24.4789502  42.1202974  32.8698793  25.0120116  40.5356059
  32.6179859  24.3552534  39.8100390  33.8596764  25.9563681  40.4463169
  34.7329605  26.2480781  39.3983316  34.7000509  25.6973708  38.4703583
  35.6345066  27.2612762  39.5937627  36.3277723  27.5095067  38.8041975
  35.6791377  27.9842075  40.7948120  36.3975556  28.7827551  40.9078100
  34.8169307  27.6909200  41.8371572  34.8644335  28.2435782  42.7636362
  33.8793900  26.6608452  41.6663547  33.4493904  27.0328435  46.1634616
  33.8996764  28.1834653  46.1345333  32.8309675  26.5276168  47.2319990
  32.3976233  25.6175102  47.1762254  32.7765319  27.2816026  48.4831621
  32.2983160  28.2370580  48.2671425  31.9232864  26.5708742  49.5431919
  32.0846440  27.0581716  50.5044713  32.2398563  25.5297704  49.6059409
  30.4357986  26.6091571  49.2202580  30.0239459  27.4222734  48.3582620
  29.6766748  25.8286143  49.8368050  34.1904800  27.5473591  49.0168731
  34.4646960  28.6255435  49.5435968  35.0862138  26.5712318  48.8792594
  34.8041304  25.6821333  48.4911129  36.4806806  26.7777459  49.2879111
  36.4572818  27.1950687  50.2949028  37.2558381  25.4518500  49.3497799
  37.2363946  24.9925863  48.3615098  38.7108184  25.6787529  49.7563305
  39.1913415  26.3378394  49.0329609  38.7447464  26.1379947  50.7441538
  39.2341813  24.7231515  49.7819854  36.6407345  24.6107649  50.3274595
  35.7305564  24.4702472  50.0580592  37.1944539  27.7903308  48.3828269
  37.9853580  28.6060109  48.8640656  36.9005062  27.7542428  47.0851253
  36.3052294  27.0190966  46.7310017  37.4262037  28.7631857  46.1641583
  38.5103059  28.6526235  46.1620419  36.9149576  28.5552610  44.7350811
  37.3014347  27.6059316  44.3649647  35.8261701  28.5191796  44.7603208
  37.3339247  29.6435798  43.7835351  38.6300642  29.6793832  43.2780349
  39.3355789  28.9161776  43.5703912  39.0314117  30.6829196  42.4017650
  40.0373511  30.6875029  42.0087956  38.1366971  31.6768241  42.0344658
  38.4442758  32.4614405  41.3586615  36.8400449  31.6595028  42.5403503
  36.1385830  32.4297436  42.2559364  36.4458530  30.6457827  43.4163236
  35.4409039  30.6412185  43.8122962  37.0553808  30.1619734  46.6281425
  37.8963222  31.0776835  46.6250763  35.7990967  30.3311868  47.0302907
  35.1536130  29.5547714  47.0066502  35.3497715  31.6358006  47.5054409
  35.5354872  32.3406890  46.6945112  33.8332951  31.6538249  47.8058746
  33.5972329  30.8078259  48.4508314  33.4517878  32.9364516  48.5311814
  34.0158431  33.0096507  49.4608848  33.6820186  33.7936215  47.8980656
  32.3851115  32.9248199  48.7527584  33.0260057  31.5167485  46.4985962
  33.2517518  32.3575143  45.8417571  33.2947313  30.5848203  46.0010366
  31.9606369  31.5110899  46.7286945  36.1471684  32.0977423  48.7313332
  36.5252997  33.2668773  48.8243063  36.4160080  31.1858363  49.6597586
  36.1078592  30.2336900  49.5263464  37.1512430  31.5409289  50.8698664
  36.6536498  32.4014906  51.3171421  37.1355016  30.3759455  51.8621007
  37.5391892  29.4940869  51.3640097  37.7700452  30.6368960  52.7087631
  35.7421399  30.0354799  52.3909413  35.0635115  29.9281538  51.5445167
  35.4013605  30.8509165  53.0292096  35.7241436  28.7475166  53.1952372
  36.8165966  28.2697011  53.5936133  34.6169814  28.2091239  53.4191996
  38.5881904  31.9435062  50.5580130  39.1634539  32.7988642  51.2243105
  39.1605230  31.3286193  49.5271228  38.6114509  30.6834041  48.9767174
  40.5577277  31.5547148  49.1642331  41.0832418  31.8197701  50.0817807
  41.1557969  30.2738541  48.5726269  40.5433583  29.9608567  47.7266661
  42.1682029  30.4873579  48.2291385  41.2139278  29.1273544  49.5863380
  40.1960219  28.9643066  49.9393099  41.7021543  27.8287233  48.9508135
  41.0512535  27.5648151  48.1178877  42.7208583  27.9622038  48.5871115
  41.6831983  27.0311923  49.6933652  42.0993945  29.4951289  50.7824603
  43.1213698  29.6602258  50.4404538  41.7206700  30.4045740  51.2491693
  42.0855544  28.6817511  51.5081090  40.7581602  32.7388598  48.2072125
  41.7928622  33.4158958  48.2549937  39.7613083  33.0013207  47.3644607
  38.8862643  32.5086270  47.4723079  39.8939431  33.9833899  46.2852360
  40.8802047  34.4292296  46.4167239  39.7945008  33.2840439  44.9176379
  38.9831296  32.5571156  44.9547043  39.5769811  34.0331930  44.1567997
  41.0717576  32.5674199  44.5416962  41.3939469  31.3464564  45.1198556
  40.7148451  30.9017651  45.8320805  42.5685085  30.6887897  44.8003739
  42.7990378  29.7371075  45.2565333  43.4437504  31.2536075  43.8965147
  44.6085224  30.5893366  43.5979508  45.1807855  31.0357601  42.9695559
  43.1625123  32.4723665  43.3098619  43.8536338  32.9127593  42.6070204
  41.9757361  33.1268427  43.6363879  41.7516877  34.0806681  43.1820738
  38.9095384  35.1487134  46.3546497  39.0598334  36.1307473  45.6285540
  37.9092277  35.0536175  47.2231659  37.8637343  34.2615807  47.8482331
  36.8806730  36.0772449  47.2827325  36.5983615  36.3384855  46.2626660
  36.0166976  35.6643544  47.8036450  37.3075900  37.3490590  48.0009503
  38.2617559  37.3332246  48.7862800  36.6021811  38.4245883  47.7258829
  35.8308309  38.3802060  47.0753843  36.9142074  39.7275935  48.3572490
  37.7655306  39.6122641  49.0281056  37.1571972  40.4572721  47.5848334
  36.0498448  40.0735094  48.9240995  45.2177993  36.8527516  44.3890773
  46.0363026  37.3379472  44.0511845  45.4925322  35.9693858  44.7932664
  44.7588963  37.4161017  45.0912066  44.3033512  36.6166415  43.2832519
  43.4193831  36.0947414  43.6492897  44.0072055  37.5715800  42.8483735
  44.9871866  35.7705800  42.2257275  46.2438504  35.2276825  42.4784733
  46.8719115  34.4363871  41.5125780  47.8408967  34.0023792  41.7133040
  46.7342921  35.4177475  43.4220474  44.3592531  35.5290316  41.0038253
  43.3822848  35.9474340  40.8091606  44.9851808  34.7521258  40.0352120
  44.4976466  34.5692780  39.0893013  46.2427647  34.2100511  40.2886481
  46.8502037  33.4381849  39.3314264  48.1854236  32.9367006  39.5213797
  48.8733461  33.7730037  39.6488537  48.2138300  32.3043495  40.4080923
  48.5995517  32.1182614  38.2978764  48.5808953  32.7701455  37.4241407
  49.6133640  31.7502873  38.4557645  47.6810305  30.9138672  38.0270140
  47.3284567  30.4964900  38.9697112  46.8274715  31.2251344  37.4247328
  48.4931688  29.8782365  37.2750250  48.3672173  29.9469718  35.5343433
  49.3571352  28.8657426  37.6938701  49.6265985  28.5656596  39.1206590
  50.0858142  27.4235494  39.3497927  49.4000002  29.4011067  40.0261618
  49.8960379  28.1671013  36.6755346  49.4957321  28.6049673  35.4631589
  49.8697472  28.0963471  34.2222721  49.7071663  28.8073468  33.0353303
  50.1223798  28.2345156  31.8305497  49.2641753  29.7928158  33.0465844
  50.4290874  26.8124977  34.2015276  50.5479285  26.2595918  35.1221817
  50.8324194  26.2487500  32.9916162  51.2618569  25.2576971  32.9732121
  50.6817863  26.9626471  31.8113719  51.1130032  26.3688530  30.4885682
  50.2442504  25.9790928  29.9583613  51.8254651  25.5620651  30.6613698
  51.7725761  27.4743954  29.6593670  52.1555750  27.0426039  28.7350218
  52.5980389  27.9003081  30.2302553  50.7818447  28.5879552  29.3136404
  50.1108785  28.2398296  28.5281571  51.3321816  29.4597006  28.9608113
  49.9648357  28.9742543  30.5302160  49.1438465  29.9356395  30.4148555
  48.9946729  30.5836239  29.2605221  49.6834268  30.5110849  28.5260991
  47.8822514  31.3440171  29.1096721  46.7036798  31.4170739  30.3861866
  45.8903415  32.4715458  29.3327049  44.6779927  33.0446664  29.7048085
  44.2434953  32.8277201  30.6699107  44.0324918  33.9019271  28.8176767
  43.0837704  34.3424532  29.0877201  44.6090146  34.1936554  27.5785116
  44.1083868  34.8673223  26.8981796  45.8282889  33.6192264  27.2161202
  46.2695696  33.8428638  26.2557314  46.4748609  32.7547529  28.1002810
  47.6548170  32.0700882  27.9883036  37.7045022  40.0088049  32.0386283
  35.5923724  25.3217572  53.8062542  34.8787427  14.2535644  49.1173481
  35.0304676  43.0569271  14.5870241  36.2406796  21.1071740  65.7143725
  35.5668494  21.4103436  66.3228682  36.6272618  21.9100820  65.3649182
  38.3314266  12.8979953  64.2491165  37.7143436  12.1726781  64.1524217
  37.8630754  13.6589313  63.9058239  40.2063536  18.6857223  66.9883548
  40.9014441  19.3063916  67.2070862  40.5486686  17.8352574  67.2635926
  34.2978405  18.7918975  65.8958641  33.7252372  19.4109162  65.4429113
  34.8711198  19.3418337  66.4298563  37.5175665  19.0756125  67.0267224
  38.4506338  19.0101687  67.2300099  37.4298877  19.9112392  66.5681756
  40.1463681  18.3921995  63.9871171  40.0677313  18.0581859  64.8806929
  40.9673348  18.8843763  63.9862644  37.7167633  15.7089991  63.6081150
  38.4203483  15.9139993  64.2238805  36.9930282  16.2766753  63.8730233
  39.6254330  16.1472520  65.6579610  40.4599934  15.7153718  65.4757084
  39.4638673  15.9754534  66.5856504  45.0628312  26.6169599  75.6896311
  44.7246823  26.5010664  74.8016846  45.9318080  26.2160764  75.6697317
  40.9215127  28.4705076  71.6793202  40.3579993  28.3795012  70.9109490
  40.8067523  27.6504980  72.1595695  38.4679559  29.9656267  74.5177423
  39.2600851  29.6247092  74.1023722  38.7076210  30.0751242  75.4379576
  46.5014686  32.1376043  66.9907667  45.8502666  32.7230124  66.6041681
  47.2959049  32.6682238  67.0502704  40.4270313  29.2265180  67.3894801
  41.2001189  28.6794167  67.2507677  40.7795712  30.0909430  67.6009263
  42.7636591  25.3857846  65.0213251  43.0162112  24.8639368  64.2596714
  41.8261150  25.2223992  65.1239935  47.8079874  24.3893625  72.8287994
  48.5942963  23.9713048  72.4778411  48.0718578  25.2939717  72.9969643
  47.9789951  29.8266475  67.5276651  47.3435784  29.9001102  68.2397556
  47.6487358  30.4160074  66.8495731  42.4832880  27.2885952  67.2237626
  42.3669138  26.6130856  67.8918710  42.5935140  26.8018326  66.4069779
  44.8264421  26.7496100  70.9284315  44.4622628  26.2226721  71.6397237
  45.6831537  26.3594569  70.7550801  44.4669908  21.7785999  65.9245664
  44.6344310  22.6466236  66.2916135  44.2767077  21.9413281  65.0006953
  40.6757722  26.6916775  73.6248199  39.7508219  26.5592989  73.8325890
  40.9242136  27.4710994  74.1218141  44.4459129  24.2343657  66.9092331
  44.3258754  24.6800708  67.7477811  43.7511717  24.5828974  66.3505869
  42.2066021  37.0047298  70.5582462  42.1290051  37.9555124  70.6370943
  41.6027664  36.6593171  71.2157388  50.1444195  24.7065130  67.7372665
  51.0562051  24.9392517  67.5620362  49.6353842  25.2902174  67.1747743
  44.3041739  29.4265356  72.3936331  44.7680085  29.7053059  71.6040954
  44.0398537  28.5248801  72.2109422  43.2410625  25.5488509  69.2025896
  43.9434668  26.0009552  69.6699823  42.9091254  24.9072328  69.8305790
  44.4804390  32.3629451  69.2788002  44.3450065  33.2080987  69.7072850
  45.0214202  32.5648729  68.5153936  37.9333787  29.8804889  69.8515927
  38.4458308  30.6748140  70.0021491  38.5856500  29.1831180  69.7849528
  39.7428672  32.9970646  71.9338680  39.9195300  33.9188610  71.7459664
  40.5385505  32.6829065  72.3633060  35.8982704  28.2093544  70.6275497
  36.7357926  28.6190552  70.4109205  36.0760972  27.2692986  70.5975691
  47.7947136  25.8768624  66.3159330  47.2793759  26.6473229  66.5547718
  47.5224444  25.2033761  66.9392392  45.3794247  20.7218325  71.3744569
  44.5235843  20.3325176  71.1950207  45.7921199  20.8010286  70.5144354
  52.7681410  28.6300979  68.2512504  51.9910853  28.2912139  67.8067666
  53.4472891  28.6353602  67.5767469  47.5833439  23.7495717  68.1419111
  47.2783575  24.0641866  68.9929255  48.5363881  23.8277136  68.1846444
  46.0279871  29.9085940  69.7912065  45.5001233  29.1738699  69.4785303
  45.5267374  30.6860616  69.5452034  41.0868186  22.6010067  66.1714562
  40.2505498  22.9384754  66.4923837  40.9472955  22.4659047  65.2341699
  44.1732471  27.7266150  62.7947038  43.2659533  27.4955404  62.9938187
  44.6703503  26.9303769  62.9821020  47.0800550  36.4363657  65.7143725
  46.4062249  36.7395354  66.3228682  47.4666372  37.2392738  65.3649182
  47.0794054  25.3320204  70.3344074  47.8265873  25.8441601  70.0251196
  47.3485644  25.0104257  71.1948468  45.3520705  27.8278745  67.3171029
  44.4431924  27.5437778  67.4143498  45.3815788  28.2477824  66.4574335
  43.9005599  25.4407366  73.4180824  43.9554208  24.4881202  73.3423301
  43.0896801  25.5966805  73.9022122  45.0496792  29.3687489  64.6559107
  44.6116222  28.6523348  64.1964744  45.7907233  29.5963603  64.0944199
  41.8397959  24.0584425  71.1771203  41.0265824  24.3578596  71.5836395
  42.3356953  23.6640114  71.8945685  53.1669907  27.6444686  70.7135426
  53.0287806  27.8346282  69.7856615  52.8106126  28.4064069  71.1703477
  42.1072337  30.9305211  72.9067430  42.9012936  30.4355531  72.7050005
  41.3964030  30.4023074  72.5435136  38.4155101  25.0748293  68.9827183
  37.4852689  25.0132748  69.1997145  38.5112573  24.5524246  68.1863824
  45.2791765  36.6043330  67.9290804  45.4543521  36.1331373  68.7436427
  44.5924553  37.2309096  68.1572065  49.1708020  28.2271870  64.2491165
  48.5537191  27.5018698  64.1524217  48.7024509  28.9881231  63.9058239
  40.9606566  22.4457295  63.3712469  40.0836032  22.3246095  63.0074716
  41.4364319  21.6543373  63.1191358  44.1470492  34.7983585  70.6174990
  43.3638014  35.3405265  70.7113214  44.8463237  35.3157565  71.0169231
  48.5396923  29.3649902  70.8347618  47.6053202  29.4851364  70.6652323
  48.7173591  28.4622368  70.5707628  49.9945705  31.5511042  68.3683804
  50.2705549  31.4367637  69.2777679  49.1250204  31.1528527  68.3295978
  46.9641935  34.7265578  69.2731667  47.4929701  34.2158033  68.6601829
  47.2270154  34.4108108  70.1377200  40.3197683  35.7780695  72.0329443
  39.6508058  36.2626822  71.5493483  40.1810552  36.0249915  72.9472821
  35.6885260  24.0399150  68.8125375  35.9838701  23.1309828  68.7592428
  34.7873296  24.0186889  68.4906377  37.4173101  21.7213247  68.9364700
  37.0885808  20.8410626  68.7539806  37.7712472  21.6660916  69.8241089
  40.5314925  22.0086217  69.3040178  40.8710997  22.5372139  68.5818786
  40.9787045  22.3466623  70.0798744  42.5183072  20.5060839  67.5033470
  43.2391434  20.8842092  66.9997187  41.8948376  21.2249716  67.6068448
  46.6614195  21.2105988  68.4391803  46.8777809  22.0930626  68.1380631
  46.1808262  20.8192201  67.7097445  42.6646695  20.0408629  70.3331007
  42.7862606  19.1125276  70.5321894  42.3748737  20.0547315  69.4209322
  51.0457291  34.0149141  66.9883548  51.7408195  34.6355833  67.2070862
  51.3880441  33.1644492  67.2635926  52.9448714  31.4648846  68.5170879
  53.4700038  31.8036119  67.7920199  52.8571066  30.5295862  68.3334013
  37.1081714  33.7232370  72.8790760  37.9339734  33.4236142  72.4989403
  36.7575766  32.9539993  73.3280549  35.3090319  31.6418697  73.8379693
  34.4722227  31.2140871  73.6563695  35.2813964  31.8351140  74.7750485
  41.6376754  31.6262762  68.4246894  41.7864874  32.3098226  67.7713567
  42.4443197  31.6067852  68.9396350  39.3929387  27.6527940  69.4307963
  39.1475429  26.7490270  69.6288173  39.5625301  27.6545090  68.4887441
  38.6625034  23.3856297  66.9294124  37.9694279  23.4600652  66.2734160
  38.4176786  22.6216641  67.4515641  45.1372159  34.1210892  65.8958641
  44.5646126  34.7401080  65.4429113  45.7104953  34.6710254  66.4298563
  48.3569419  34.4048043  67.0267224  49.2900092  34.3393604  67.2300099
  48.2692632  35.2404309  66.5681756  50.9857436  33.7213913  63.9871171
  50.9071067  33.3873777  64.8806929  51.8067103  34.2135681  63.9862644
  45.5218958  25.4571705  63.2374694  46.4678062  25.3277913  63.3063112
  45.1433203  24.7186367  63.7144122  43.7061875  23.3821682  63.1729579
  42.7993330  23.0854794  63.2492293  43.9837856  23.0851500  62.3063865
  45.3223941  17.9258571  69.3273820  44.5124669  17.5805656  69.7029067
  46.0108358  17.6166115  69.9161432  42.4760660  20.2408617  63.3141558
  43.3379824  20.5663515  63.5737376  42.6611004  19.4540113  62.8014624
  36.4064818  28.2549210  73.4687762  36.3835506  28.3536898  72.5169645
  36.7165454  29.1014361  73.7904928  49.4118174  21.2737234  69.5133130
  48.5244029  21.5586884  69.2953324  49.8272163  21.1130997  68.6660407
  48.5561388  31.0381908  63.6081150  49.2597238  31.2431911  64.2238805
  47.8324036  31.6058670  63.8730233  49.3859198  26.7891770  69.7283420
  49.3294399  27.2460321  68.8891052  49.9387540  26.0282454  69.5506263
  50.4648085  31.4764438  65.6579610  51.2993689  31.0445636  65.4757084
  50.3032428  31.3046451  66.5856504  50.1193977  27.9796551  67.0235949
  50.0642781  27.8140822  66.0824393  49.4940032  28.6872584  67.1798139
  43.4290103  17.4804660  66.6021267  43.4168772  18.4246500  66.7589538
  44.3213524  17.2974805  66.3080729  51.9261940  37.9301985  66.1714562
  51.0899252  38.2676671  66.4923837  51.7866710  37.7950965  65.2341699
  55.0126226  43.0558068  62.7947038  54.1053287  42.8247321  62.9938187
  55.5097258  42.2595687  62.9821020  51.8000320  37.7749212  63.3712469
  50.9229787  37.6538013  63.0074716  52.2758074  36.9835291  63.1191358
  53.3576826  35.8352757  67.5033470  54.0785189  36.2134009  66.9997187
  52.7342130  36.5541633  67.6068448  49.5018789  38.7148215  66.9294124
  48.8088034  38.7892570  66.2734160  49.2570541  37.9508559  67.4515641
  56.3612712  40.7863623  63.2374694  57.3071817  40.6569831  63.3063112
  55.9826957  40.0478285  63.7144122  54.5455629  38.7113599  63.1729579
  53.6387085  38.4146712  63.2492293  54.8231610  38.4143417  62.3063865
  53.3154414  35.5700535  63.3141558  54.1773578  35.8955433  63.5737376
  53.5004758  34.7832030  62.8014624  54.2683857  32.8096578  66.6021267
  54.2562527  33.7538417  66.7589538  55.1607279  32.6266723  66.3080729
  45.0628313   3.6231722  62.4141618  44.7246825   3.5072786  61.5262153
  45.9318081   3.2222887  62.3942624  40.9215129   5.4767198  58.4038509
  40.3579994   5.3857135  57.6354796  40.8067524   4.6567103  58.8841001
  38.4679561   6.9718390  61.2422729  39.2600853   6.6309214  60.8269028
  38.7076211   7.0813365  62.1624882  46.5014687   9.1438166  53.7152974
  45.8502667   9.7292246  53.3286987  47.2959050   9.6744361  53.7748011
  40.4270315   6.2327303  54.1140108  41.2001191   5.6856290  53.9752984
  40.7795713   7.0971552  54.3254569  42.7636592   2.3919969  51.7458558
  43.0162113   1.8701490  50.9842021  41.8261152   2.2286115  51.8485241
  47.9789953   6.8328598  54.2521958  47.3435786   6.9063224  54.9642863
  47.6487359   7.4222197  53.5741037  42.4832881   4.2948075  53.9482933
  42.3669139   3.6192978  54.6164017  42.5935141   3.8080449  53.1315086
  44.8264422   3.7558222  57.6529622  44.4622629   3.2288843  58.3642544
  45.6831538   3.3656691  57.4796107  40.6757724   3.6978898  60.3493505
  39.7508220   3.5655112  60.5571197  40.9242137   4.4773117  60.8463448
  42.2066022  14.0109421  57.2827769  42.1290052  14.9617246  57.3616249
  41.6027666  13.6655294  57.9402695  48.7513778   6.6953071  61.8531553
  48.1222641   6.8598785  61.1507621  48.3639441   7.1094681  62.6242517
  52.6303010   7.6307509  59.2075917  51.9454048   8.0106410  58.6572950
  52.7146860   8.2402835  59.9407864  44.3041740   6.4327479  59.1181638
  44.7680086   6.7115182  58.3286260  44.0398538   5.5310924  58.9354729
  43.2410626   2.5550631  55.9271203  43.9434670   3.0071675  56.3945129
  42.9091255   1.9134450  56.5551096  44.4804391   9.3691574  56.0033308
  44.3450066  10.2143110  56.4318156  45.0214203   9.5710852  55.2399242
  37.9333788   6.8867012  56.5761233  38.4458309   7.6810262  56.7266798
  38.5856501   6.1893303  56.5094835  39.7428673  10.0032768  58.6583987
  39.9195301  10.9250733  58.4704971  40.5385507   9.6891188  59.0878366
  40.8659989  11.5210942  64.6594329  41.4167414  11.3928006  63.8871323
  40.0271464  11.8205831  64.3089222  35.8982705   5.2155666  57.3520804
  36.7357927   5.6252675  57.1354512  36.0760973   4.2755109  57.3220998
  52.7681411   5.6363102  54.9757810  51.9910854   5.2974261  54.5312972
  53.4472892   5.6415725  54.3012775  46.0279872   6.9148062  56.5157372
  45.5001234   6.1800822  56.2030610  45.5267375   7.6922739  56.2697340
  44.1732472   4.7328273  49.5192345  43.2659534   4.5017526  49.7183494
  44.6703504   3.9365892  49.7066327  47.0800551  13.4425780  52.4389031
  46.4062250  13.7457477  53.0473989  47.4666373  14.2454860  52.0894488
  45.3520706   4.8340868  54.0416335  44.4431925   4.5499900  54.1388805
  45.3815790   5.2539946  53.1819642  50.5839973   8.4447457  57.8107503
  50.1302300   7.6038367  57.8672693  49.9533940   9.0808855  58.1482283
  49.0272913  10.2823954  58.7457321  49.3195887  10.8429011  58.0269687
  49.5371533  10.5752515  59.5010480  45.0496794   6.3749611  51.3804414
  44.6116224   5.6585470  50.9210051  45.7907235   6.6025726  50.8189505
  43.9906538  11.0604305  59.8350774  43.9482717  11.2865151  58.9059306
  44.9069237  10.8267679  59.9836575  42.1072339   7.9367334  59.6312737
  42.9012937   7.4417654  59.4295312  41.3964031   7.4085197  59.2680442
  46.9267183  10.3185429  63.9825104  46.9804205  10.8876366  64.7502820
  46.0581964  10.4887314  63.6179142  38.4155102   2.0810416  55.7072490
  37.4852690   2.0194871  55.9242452  38.5112574   1.5586368  54.9109131
  44.6843615   8.5096356  63.3110574  44.5454700   8.1415140  64.1836512
  43.8958211   9.0243995  63.1394532  45.2791766  13.6105452  54.6536110
  45.4543522  13.1393496  55.4681733  44.5924555  14.2371219  54.8817371
  46.2348830   7.8877959  60.6999412  45.8998662   7.8478729  61.5957062
  45.7352775   7.2222674  60.2269822  49.1708021   5.2333993  50.9736471
  48.5537192   4.5080821  50.8769524  48.7024510   5.9943353  50.6303546
  39.8452852  16.7594815  61.4275971  40.0849450  17.3913339  62.1054989
  39.0022048  16.4082855  61.7141330  44.3580714  12.5673938  63.8317475
  44.2850885  13.3728909  64.3436779  43.9158107  12.7665903  63.0065496
  44.1470493  11.8045708  57.3420296  43.3638015  12.3467388  57.4358521
  44.8463238  12.3219687  57.7414537  46.8179397  12.4660772  65.9875633
  47.5307369  13.1008236  65.9151535  46.3269426  12.5624638  65.1715635
  48.5396924   6.3712024  57.5592925  47.6053203   6.4913487  57.3897629
  48.7173593   5.4684491  57.2952935  49.9945707   8.5573165  55.0929111
  50.2705550   8.4429759  56.0022985  49.1250205   8.1590650  55.0541284
  46.6299771  12.8059516  58.7361925  46.8122165  11.9881172  59.1989677
  47.4532757  13.0227208  58.2986815  46.9641936  11.7327701  55.9976973
  47.4929702  11.2220155  55.3847135  47.2270156  11.4170231  56.8622506
  40.3197684  12.7842817  58.7574749  39.6508059  13.2688945  58.2738789
  40.1810554  13.0312038  59.6718128  44.4602953  14.8186561  65.3557408
  45.0121261  14.9818182  66.1206493  44.8009146  15.4090999  64.6837432
  35.6885261   1.0461272  55.5370681  35.9838702   0.1371951  55.4837735
  34.7873297   1.0249012  55.2151684  47.5971340  12.7668537  62.3421090
  47.4722479  11.9658276  61.8332035  48.2550431  13.2614730  61.8535060
  46.6652682  10.3630273  60.1704992  46.5177644   9.4346980  60.3512562
  47.4906175  10.3850364  59.6862067  50.2686803  11.1858832  61.2569865
  51.1933351  10.9801693  61.1194316  50.1002107  10.9375233  62.1659206
  50.0582120  11.7044499  56.6131956  50.2318997  11.1390921  55.8605809
  50.5511011  12.5045394  56.4311446  51.0457292  11.0211263  53.7128854
  51.7408197  11.6417956  53.9316169  51.3880442  10.1706615  53.9881232
  52.9448715   8.4710969  55.2416185  53.4700039   8.8098242  54.5165505
  52.8571068   7.5357984  55.0579320  44.6289376  14.5382952  59.6011438
  44.1894366  14.0459331  60.2944295  45.3797493  13.9955920  59.3603514
  37.1081715  10.7294493  59.6036067  37.9339735  10.4298265  59.2234710
  36.7575767   9.9602116  60.0525855  42.0763248  10.0820961  61.6733740
  41.4543257   9.4191666  61.3735968  42.7468115  10.1082093  60.9907388
  35.3090320   8.6480820  60.5625000  34.4722228   8.2202994  60.3809001
  35.2813965   8.8413263  61.4995791  41.6376755   8.6324885  55.1492201
  41.7864875   9.3160349  54.4958873  42.4443198   8.6129975  55.6641656
  39.3929388   4.6590062  56.1553270  39.1475430   3.7552392  56.3533480
  39.5625303   4.6607213  55.2132748  45.1372161  11.1273015  52.6203948
  44.5646128  11.7463202  52.1674420  45.7104954  11.6772377  53.1543870
  48.3569420  11.4110165  53.7512530  49.2900093  11.3455727  53.9545406
  48.2692633  12.2466432  53.2927063  50.9857437  10.7276036  50.7116478
  50.9071069  10.3935899  51.6052236  51.8067104  11.2197803  50.7107950
  36.4064819   5.2611333  60.1933069  36.3835507   5.3599020  59.2414952
  36.7165456   6.1076484  60.5150235  37.4202426  12.8607107  61.3249881
  37.2856894  12.1007508  60.7587879  37.0034488  13.5848007  60.8578670
  48.5561389   8.0444031  50.3326456  49.2597239   8.2494033  50.9484112
  47.8324038   8.6120793  50.5975540  40.5771552  13.7576424  61.5368324
  40.4603936  14.7021857  61.4347014  39.7563998  13.4549986  61.9254123
  50.4648086   8.4826560  52.3824916  51.2993690   8.0507759  52.2002391
  50.3032429   8.3108574  53.3101811  50.1193978   4.9858673  53.7481256
  50.0642782   4.8202945  52.8069700  49.4940034   5.6934706  53.9043445
  41.6026066  14.4104686  64.7524252  42.5053312  14.4428297  65.0690747
  41.3763436  13.4805137  64.7670588  43.3579668  13.1635673  61.4134331
  42.4075299  13.1637534  61.2998703  43.6612154  12.4168407  60.8970365
  55.9022068  18.9523639  62.4141618  55.5640579  18.8364704  61.5262153
  56.7711836  18.5514804  62.3942624  51.7608883  20.8059116  58.4038509
  51.1973748  20.7149053  57.6354796  51.6461278  19.9859020  58.8841001
  49.3073315  22.3010307  61.2422729  50.0994607  21.9601132  60.8269028
  49.5469965  22.4105282  62.1624882  57.3408442  24.4730083  53.7152974
  56.6896422  25.0584164  53.3286987  58.1352805  25.0036278  53.7748011
  51.2664069  21.5619221  54.1140108  52.0394945  21.0148208  53.9752984
  51.6189468  22.4263470  54.3254569  54.0305319  20.2672451  63.9108367
  54.6268891  20.0428474  63.1965330  54.0880290  19.5257197  64.5133815
  53.6030347  17.7211887  51.7458558  53.8555868  17.1993408  50.9842021
  52.6654906  17.5578032  51.8485241  58.6473630  16.7247665  59.5533301
  59.4336719  16.3067088  59.2023718  58.9112334  17.6293757  59.7214949
  58.8183707  22.1620515  54.2521958  58.1829540  22.2355142  54.9642863
  58.4881114  22.7514114  53.5741037  53.3226636  19.6239993  53.9482933
  53.2062894  18.9484896  54.6164017  53.4328896  19.1372367  53.1315086
  55.6658177  19.0850140  57.6529622  55.3016384  18.5580761  58.3642544
  56.5225293  18.6948609  57.4796107  55.3063664  14.1140040  52.6490971
  55.4738066  14.9820276  53.0161442  55.1160833  14.2767321  51.7252260
  51.5151478  19.0270815  60.3493505  50.5901975  18.8947029  60.5571197
  51.7635891  19.8065035  60.8463448  55.2852884  16.5697697  53.6337637
  55.1652510  17.0154748  54.4723118  54.5905473  16.9183015  53.0751176
  48.8760289  18.6704089  61.1837294  49.0052670  18.9238568  62.0976706
  48.1957741  19.2631797  60.8641949  53.0459777  29.3401339  57.2827769
  52.9683806  30.2909164  57.3616249  52.4421420  28.9947211  57.9402695
  60.9837951  17.0419170  54.4617971  61.8955807  17.2746557  54.2865669
  60.4747598  17.6256214  53.8993050  59.5907533  22.0244989  61.8531553
  58.9616395  22.1890703  61.1507621  59.2033195  22.4386598  62.6242517
  63.4696765  22.9599426  59.2075917  62.7847803  23.3398328  58.6572950
  63.5540614  23.5694753  59.9407864  55.1435495  21.7619397  59.1181638
  55.6073840  22.0407100  58.3286260  54.8792293  20.8602841  58.9354729
  52.0359576  21.3090878  62.0561401  52.6060933  21.7378147  61.4178886
  52.6267688  21.0273463  62.7545587  54.0804381  17.8842549  55.9271203
  54.7828424  18.3363593  56.3945129  53.7485009  17.2426368  56.5551096
  47.8229715  16.1426102  61.2288337  47.0328769  16.3983630  60.7528447
  48.3140962  16.9574440  61.3340377  49.7744460  16.5070681  58.1871813
  48.9775623  16.6189375  58.7055309  49.5470052  16.8457333  57.3212704
  46.1067418  16.3956592  63.6603327  46.3575456  17.2803602  63.9260903
  46.6426966  16.2161194  62.8878419  55.3198145  24.6983492  56.0033308
  55.1843820  25.5435027  56.4318156  55.8607958  24.9002769  55.2399242
  48.7727543  22.2158930  56.5761233  49.2852063  23.0102180  56.7266798
  49.4250256  21.5185220  56.5094835  50.5822428  25.3324686  58.6583987
  50.7589056  26.2542651  58.4704971  51.3779261  25.0183105  59.0878366
  51.7053743  26.8502860  64.6594329  52.2561168  26.7219923  63.8871323
  50.8665219  27.1497749  64.3089222  46.7376460  20.5447584  57.3520804
  47.5751682  20.9544592  57.1354512  46.9154727  19.6047026  57.3220998
  58.6340892  18.2122665  53.0404637  58.1187515  18.9827269  53.2793024
  58.3618200  17.5387801  53.6637698  56.2188003  13.0572365  58.0989875
  55.3629599  12.6679216  57.9195514  56.6314955  13.1364326  57.2389661
  63.6075166  20.9655019  54.9757810  62.8304609  20.6266179  54.5312972
  64.2866647  20.9707643  54.3012775  58.4227195  16.0849757  54.8664418
  58.1177331  16.3995906  55.7174561  59.3757637  16.1631177  54.9091751
  56.8673627  22.2439980  56.5157372  56.3394988  21.5092740  56.2030610
  56.3661130  23.0214656  56.2697340  51.5992354  12.9059646  58.8763984
  52.1736106  12.6834828  58.1437177  52.1863337  12.9748341  59.6292585
  51.9261941  14.9364107  52.8959869  51.0899254  15.2738794  53.2169144
  51.7866711  14.8013087  51.9587006  53.9015022   9.7800895  57.6039053
  53.2479434   9.4649912  56.9795668  53.8595496   9.1576636  58.3298876
  55.0126227  20.0620190  49.5192345  54.1053289  19.8309444  49.7183494
  55.5097259  19.2657810  49.7066327  57.9194306  28.7717698  52.4389031
  57.2456005  29.0749394  53.0473989  58.3060128  29.5746778  52.0894488
  57.9187810  17.6674245  57.0589381  58.6659629  18.1795642  56.7496503
  58.1879400  17.3458297  57.9193774  56.1914460  20.1632785  54.0416335
  55.2825680  19.8791818  54.1388805  56.2209544  20.5831864  53.1819642
  61.4233728  23.7739375  57.8107503  60.9696055  22.9330285  57.8672693
  60.7927695  24.4100773  58.1482283  59.8666667  25.6115871  58.7457321
  60.1589641  26.1720929  58.0269687  60.3765288  25.9044432  59.5010480
  46.7602631  17.8838299  58.0231537  46.5627031  17.2907660  57.2982604
  46.2049295  17.5790510  58.7407476  54.7399354  17.7761406  60.1426131
  54.7947964  16.8235242  60.0668607  53.9290556  17.9320845  60.6267429
  55.8890548  21.7041529  51.3804414  55.4509978  20.9877388  50.9210051
  56.6300989  21.9317644  50.8189505  52.6791714  16.3938466  57.9016509
  51.8659580  16.6932636  58.3081702  53.1750709  15.9994154  58.6190992
  54.8300292  26.3896223  59.8350774  54.7876471  26.6157069  58.9059306
  55.7462991  26.1559597  59.9836575  64.0063663  19.9798726  57.4380732
  63.8681562  20.1700322  56.5101922  63.6499882  20.7418109  57.8948783
  52.1705789  13.9656821  63.5177744  52.8105168  13.8245580  62.8200708
  51.3383320  13.6791335  63.1416346  52.9466093  23.2659252  59.6312737
  53.7406692  22.7709572  59.4295312  52.2357785  22.7377115  59.2680442
  57.7660937  25.6477347  63.9825104  57.8197960  26.2168283  64.7502820
  56.8975719  25.8179232  63.6179142  49.2548856  17.4102333  55.7072490
  48.3246445  17.3486789  55.9242452  49.3506328  16.8878286  54.9109131
  49.1734406  13.9357146  58.2950731  49.4341223  14.8502479  58.1859892
  49.9951578  13.4681589  58.4447344  50.6459331  15.3494903  65.4649556
  51.3182384  15.1412265  64.8162205  49.8189117  15.1516989  65.0254788
  55.5237369  23.8388274  63.3110574  55.3848455  23.4707058  64.1836512
  54.7351965  24.3535913  63.1394532  56.1185521  28.9397370  54.6536110
  56.2937277  28.4685413  55.4681733  55.4318309  29.5663136  54.8817371
  57.0742584  23.2169876  60.6999412  56.7392417  23.1770646  61.5957062
  56.5746530  22.5514592  60.2269822  51.0486828  18.6237506  66.2251993
  50.9106626  17.8917745  66.8263532  51.9591752  18.5346406  65.9436181
  60.0101776  20.5625911  50.9736471  59.3930946  19.8372739  50.8769524
  59.5418264  21.3235271  50.6303546  50.6846606  32.0886733  61.4275971
  50.9243204  32.7205257  62.1054989  49.8415803  31.7374773  61.7141330
  51.8000322  14.7811335  50.0957776  50.9229788  14.6600136  49.7320022
  52.2758075  13.9897413  49.8436664  43.3202462  19.5688495  60.1899283
  44.0073502  19.2550225  59.6020298  43.1650591  20.4729859  59.9166534
  48.1237184  14.4578691  64.6184307  48.0395373  13.8504361  63.8834716
  47.3019890  14.9487709  64.6193803  55.1974468  27.8965855  63.8317475
  55.1244640  28.7020827  64.3436779  54.7551861  28.0957821  63.0065496
  54.9864248  27.1337625  57.3420296  54.2031770  27.6759305  57.4358521
  55.6856993  27.6511605  57.7414537  57.6573152  27.7952689  65.9875633
  58.3701124  28.4300154  65.9151535  57.1663180  27.8916555  65.1715635
  59.3790679  21.7003942  57.5592925  58.4446957  21.8205404  57.3897629
  59.5567347  20.7976409  57.2952935  54.8795867  15.0849638  59.7126186
  54.5093654  14.5320678  60.4007092  55.3754959  14.4807771  59.1601186
  52.7085065  25.5447133  66.8081204  53.4094525  26.1783616  66.9610598
  52.2380180  25.8861864  66.0476843  60.8339461  23.8865082  55.0929111
  61.1099305  23.7721677  56.0022985  59.9643960  23.4882567  55.0541284
  57.4693525  28.1351433  58.7361925  57.6515920  27.3173089  59.1989677
  58.2926511  28.3519126  58.2986815  57.8035691  27.0619618  55.9976973
  58.3323457  26.5512073  55.3847135  58.0663910  26.7462149  56.8622506
  48.3052783  25.0783488  63.7412307  48.8906220  24.3327176  63.8740211
  48.1077622  25.3887444  64.6248971  51.1591438  28.1134735  58.7574749
  50.4901814  28.5980863  58.2738789  51.0204308  28.3603956  59.6718128
  42.8970438  17.6489088  62.4616750  42.9354537  17.1152679  63.2553868
  42.3910731  17.1224293  61.8427727  55.2996707  30.1478479  65.3557408
  55.8515015  30.3110100  66.1206493  55.6402901  30.7382916  64.6837432
  46.5279016  16.3753190  55.5370681  46.8232457  15.4663869  55.4837735
  45.6267051  16.3540930  55.2151684  58.4365094  28.0960454  62.3421090
  58.3116234  27.2950194  61.8332035  59.0944185  28.5906648  61.8535060
  50.0573263  14.4509187  61.5198230  49.3359848  15.0645154  61.3805703
  50.8466518  14.9866952  61.4414876  48.2566857  14.0567288  55.6610006
  47.9279563  13.1764667  55.4785112  48.6106228  14.0014956  56.5486396
  57.5046436  25.6922190  60.1704992  57.3571398  24.7638898  60.3512562
  58.3299930  25.7142281  59.6862067  51.3708680  14.3440258  56.0285484
  51.7104753  14.8726179  55.3064093  51.8180801  14.6820664  56.8044051
  61.1080558  26.5150749  61.2569865  62.0327105  26.3093611  61.1194316
  60.9395861  26.2667150  62.1659206  53.3576827  12.8414879  54.2278777
  54.0785190  13.2196132  53.7242494  52.7342132  13.5603756  54.3313755
  57.5007950  13.5460028  55.1637109  57.7171565  14.4284666  54.8625937
  57.0202017  13.1546242  54.4342751  52.2407172  16.5045741  61.7407854
  52.0951752  16.8186044  62.6332135  51.7632375  17.1230642  61.1878752
  60.8975874  27.0336417  56.6131956  61.0712752  26.4682839  55.8605809
  61.3904765  27.8337312  56.4311446  46.7152834  19.0451086  64.6795515
  46.1706302  19.8210894  64.8115789  47.5932184  19.3921890  64.5214636
  53.5040451  12.3762670  57.0576314  53.6256362  11.4479316  57.2567201
  53.2142493  12.3901356  56.1454629  61.8851047  26.3503181  53.7128854
  62.5801951  26.9709874  53.9316169  62.2274197  25.4998532  53.9881232
  47.5018856  18.1720982  67.5725672  46.7600592  18.3203617  68.1590302
  47.1811600  18.4329248  66.7092421  63.7842470  23.8002887  55.2416185
  64.3093794  24.1390159  54.5165505  63.6964822  22.8649902  55.0579320
  55.4462518  27.7136960  67.3706062  55.7549645  27.4686107  68.2428761
  56.2438000  27.9183599  66.8824932  55.4683130  29.8674870  59.6011438
  55.0288121  29.3751249  60.2944295  56.2191247  29.3247838  59.3603514
  47.9475469  26.0586411  59.6036067  48.7733489  25.7590183  59.2234710
  47.5969521  25.2894033  60.0525855  52.9157003  25.4112879  61.6733740
  52.2937012  24.7483584  61.3735968  53.5861869  25.4374011  60.9907388
  46.1484074  23.9772737  60.5625000  45.3115983  23.5494912  60.3809001
  46.1207720  24.1705181  61.4995791  52.4770509  23.9616802  55.1492201
  52.6258630  24.6452267  54.4958873  53.2836953  23.9421892  55.6641656
  50.2323142  19.9881980  56.1553270  49.9869184  19.0844310  56.3533480
  50.4019057  19.9899130  55.2132748  49.5018790  15.7210338  53.6539431
  48.8088035  15.7954693  52.9979467  49.2570542  14.9570681  54.1760948
  55.9765915  26.4564933  52.6203948  55.4039882  27.0755120  52.1674420
  56.5498709  27.0064294  53.1543870  59.1963175  26.7402083  53.7512530
  60.1293848  26.6747645  53.9545406  59.1086388  27.5758350  53.2927063
  61.8251191  26.0567953  50.7116478  61.7464823  25.7227817  51.6052236
  62.6460858  26.5489721  50.7107950  56.3612714  17.7925746  49.9620001
  57.3071818  17.6631954  50.0308419  55.9826958  17.0540407  50.4389429
  54.5455631  15.7175722  49.8974886  53.6387086  15.4208835  49.9737599
  54.8231612  15.4205540  49.0309172  45.4633571  17.0382085  60.3473932
  45.1436355  16.1847394  60.0548306  44.9166999  17.2530663  61.1031900
  49.2413479  19.7544526  64.0643439  49.4599488  20.6861634  64.0831473
  49.6539252  19.3952501  64.8498243  56.1617696  10.2612612  56.0519127
  55.3518425   9.9159697  56.4274373  56.8502113   9.9520155  56.6406739
  53.3154415  12.5762657  50.0386865  54.1773579  12.9017555  50.2982682
  53.5004759  11.7894153  49.5259931  45.3321831  20.6584997  62.3167054
  44.6385302  20.2438950  61.8037008  46.0794822  20.7005533  61.7200473
  47.2458574  20.5903251  60.1933069  47.2229262  20.6890938  59.2414952
  47.5559210  21.4368401  60.5150235  49.9045951  22.6479406  64.3079683
  50.8589205  22.6163348  64.2409615  49.7058475  22.1870029  65.1229909
  50.4945334  21.2180522  66.8750481  51.3138223  21.7124600  66.8985318
  50.7682141  20.3012490  66.8468048  60.2511930  13.6091274  56.2378436
  59.3637785  13.8940925  56.0198631  60.6665919  13.4485037  55.3905713
  48.2596180  28.1899025  61.3249881  48.1250648  27.4299426  60.7587879
  47.8428243  28.9139925  60.8578670  59.3955143  23.3735949  50.3326456
  60.0990993  23.5785951  50.9484112  58.6717792  23.9412711  50.5975540
  60.2252954  19.1245810  56.4528726  60.1688155  19.5814361  55.6136359
  60.7781296  18.3636494  56.2751569  51.4165306  29.0868342  61.5368324
  51.2997690  30.0313775  61.4347014  50.5957752  28.7841904  61.9254123
  61.3041841  23.8118478  52.3824916  62.1387445  23.3799676  52.2002391
  61.1426184  23.6400492  53.3101811  60.9587733  20.3150591  53.7481256
  60.9036537  20.1494863  52.8069700  60.3333788  21.0226624  53.9043445
  45.7480248  15.5518656  67.5742678  46.3939111  15.0417609  68.0629903
  45.5397399  16.2887337  68.1486103  54.2683858   9.8158700  53.3266574
  54.2562528  10.7600540  53.4834845  55.1607280   9.6328846  53.0326035
  52.4419820  29.7396604  64.7524252  53.3447067  29.7720214  65.0690747
  52.2157190  28.8097055  64.7670588  54.1973422  28.4927591  61.4134331
  53.2469053  28.4929452  61.2998703  54.5005908  27.7460325  60.8970365
  66.7415822  34.2815557  62.4141618  66.4034334  34.1656622  61.5262153
  67.6105590  33.8806722  62.3942624  62.6002638  36.1351033  58.4038509
  62.0367503  36.0440970  57.6354796  62.4855033  35.3150938  58.8841001
  60.1467070  37.6302225  61.2422729  60.9388362  37.2893050  60.8269028
  60.3863720  37.7397200  62.1624882  62.1057824  36.8911138  54.1140108
  62.8788700  36.3440125  53.9752984  62.4583222  37.7555388  54.3254569
  64.4424101  33.0503804  51.7458558  64.6949622  32.5285326  50.9842021
  63.5048661  32.8869950  51.8485241  64.1620390  34.9531910  53.9482933
  64.0456648  34.2776814  54.6164017  64.2722650  34.4664284  53.1315086
  66.5051931  34.4142057  57.6529622  66.1410138  33.8872678  58.3642544
  67.3619047  34.0240527  57.4796107  66.1457418  29.4431957  52.6490971
  66.3131820  30.3112194  53.0161442  65.9554587  29.6059239  51.7252260
  62.3545233  34.3562733  60.3493505  61.4295729  34.2238947  60.5571197
  62.6029646  35.1356952  60.8463448  66.1246639  31.8989615  53.6337637
  66.0046264  32.3446665  54.4723118  65.4299227  32.2474932  53.0751176
  59.7154044  33.9996006  61.1837294  59.8446425  34.2530485  62.0976706
  59.0351495  34.5923714  60.8641949  63.8853531  44.6693256  57.2827769
  63.8077561  45.6201082  57.3616249  63.2815175  44.3239129  57.9402695
  65.9829249  37.0911314  59.1181638  66.4467595  37.3699017  58.3286260
  65.7186047  36.1894759  58.9354729  62.8753330  36.6382796  62.0561401
  63.4454687  37.0670064  61.4178886  63.4661442  36.3565381  62.7545587
  64.9198135  33.2134467  55.9271203  65.6222179  33.6655510  56.3945129
  64.5878764  32.5718286  56.5551096  58.6623469  31.4718019  61.2288337
  57.8722523  31.7275548  60.7528447  59.1534717  32.2866357  61.3340377
  60.6138215  31.8362599  58.1871813  59.8169378  31.9481293  58.7055309
  60.3863807  32.1749251  57.3212704  56.9461172  31.7248510  63.6603327
  57.1969211  32.6095520  63.9260903  57.4820721  31.5453111  62.8878419
  66.1591900  40.0275409  56.0033308  66.0237575  40.8726945  56.4318156
  66.7001712  40.2294687  55.2399242  59.6121297  37.5450847  56.5761233
  60.1245818  38.3394098  56.7266798  60.2644010  36.8477138  56.5094835
  61.4216182  40.6616604  58.6583987  61.5982810  41.5834568  58.4704971
  62.2173016  40.3475023  59.0878366  57.5770214  35.8739502  57.3520804
  58.4145436  36.2836510  57.1354512  57.7548482  34.9338944  57.3220998
  67.0581757  28.3864283  58.0989875  66.2023354  27.9971134  57.9195514
  67.4708709  28.4656244  57.2389661  67.7067381  37.5731898  56.5157372
  67.1788743  36.8384657  56.2030610  67.2054884  38.3506574  56.2697340
  62.4386109  28.2351564  58.8763984  63.0129861  28.0126746  58.1437177
  63.0257091  28.3040259  59.6292585  62.7655696  30.2656025  52.8959869
  61.9293008  30.6030712  53.2169144  62.6260466  30.1305005  51.9587006
  64.7408777  25.1092813  57.6039053  64.0873189  24.7941830  56.9795668
  64.6989251  24.4868553  58.3298876  65.8519981  35.3912108  49.5192345
  64.9447043  35.1601362  49.7183494  66.3491013  34.5949727  49.7066327
  67.0308215  35.4924703  54.0416335  66.1219434  35.2083736  54.1388805
  67.0603299  35.9123781  53.1819642  57.5996385  33.2130217  58.0231537
  57.4020785  32.6199578  57.2982604  57.0443049  32.9082427  58.7407476
  65.5793109  33.1053324  60.1426131  65.6341719  32.1527160  60.0668607
  64.7684311  33.2612763  60.6267429  66.7284303  37.0333447  51.3804414
  66.2903733  36.3169306  50.9210051  67.4694744  37.2609561  50.8189505
  63.5185469  31.7230383  57.9016509  62.7053334  32.0224554  58.3081702
  64.0144463  31.3286072  58.6190992  63.0099544  29.2948739  63.5177744
  63.6498923  29.1537498  62.8200708  62.1777074  29.0083252  63.1416346
  63.7859848  38.5951169  59.6312737  64.5800446  38.1001489  59.4295312
  63.0751540  38.0669032  59.2680442  60.0942611  32.7394251  55.7072490
  59.1640199  32.6778706  55.9242452  60.1900083  32.2170204  54.9109131
  60.0128160  29.2649064  58.2950731  60.2734977  30.1794397  58.1859892
  60.8345332  28.7973506  58.4447344  61.4853085  30.6786821  65.4649556
  62.1576139  30.4704183  64.8162205  60.6582872  30.4808907  65.0254788
  66.9579275  44.2689288  54.6536110  67.1331031  43.7977331  55.4681733
  66.2712064  44.8955054  54.8817371  62.6394076  30.1103253  50.0957776
  61.7623543  29.9892053  49.7320022  63.1151829  29.3189331  49.8436664
  54.1596216  34.8980412  60.1899283  54.8467256  34.5842142  59.6020298
  54.0044345  35.8021777  59.9166534  58.9630938  29.7870609  64.6184307
  58.8789127  29.1796278  63.8834716  58.1413645  30.2779627  64.6193803
  65.8258002  42.4629543  57.3420296  65.0425524  43.0051223  57.4358521
  66.5250747  42.9803523  57.7414537  65.7189621  30.4141555  59.7126186
  65.3487409  29.8612596  60.4007092  66.2148714  29.8099689  59.1601186
  61.9985193  43.4426653  58.7574749  61.3295568  43.9272780  58.2738789
  61.8598063  43.6895873  59.6718128  53.7364192  32.9781006  62.4616750
  53.7748292  32.4444596  63.2553868  53.2304485  32.4516211  61.8427727
  57.3672770  31.7045108  55.5370681  57.6626211  30.7955786  55.4837735
  56.4660806  31.6832847  55.2151684  60.8967017  29.7801104  61.5198230
  60.1753603  30.3937072  61.3805703  61.6860273  30.3158869  61.4414876
  59.0960612  29.3859205  55.6610006  58.7673318  28.5056584  55.4785112
  59.4499982  29.3306874  56.5486396  62.2102435  29.6732175  56.0285484
  62.5498507  30.2018096  55.3064093  62.6574555  30.0112581  56.8044051
  64.1970582  28.1706797  54.2278777  64.9178944  28.5488050  53.7242494
  63.5735886  28.8895674  54.3313755  63.0800926  31.8337659  61.7407854
  62.9345507  32.1477962  62.6332135  62.6026130  32.4522559  61.1878752
  57.5546588  34.3743003  64.6795515  57.0100056  35.1502811  64.8115789
  58.4325938  34.7213808  64.5214636  64.3434205  27.7054587  57.0576314
  64.4650116  26.7771233  57.2567201  64.0536247  27.7193273  56.1454629
  58.7869224  41.3878328  59.6036067  59.6127244  41.0882100  59.2234710
  58.4363276  40.6185951  60.0525855  56.9877829  39.3064655  60.5625000
  56.1509737  38.8786829  60.3809001  56.9601474  39.4997098  61.4995791
  63.3164264  39.2908720  55.1492201  63.4652384  39.9744184  54.4958873
  64.1230707  39.2713810  55.6641656  61.0716897  35.3173898  56.1553270
  60.8262939  34.4136228  56.3533480  61.2412812  35.3191048  55.2132748
  60.3412544  31.0502255  53.6539431  59.6481789  31.1246610  52.9979467
  60.0964296  30.2862599  54.1760948  66.8159670  41.7856850  52.6203948
  66.2433637  42.4047038  52.1674420  67.3892463  42.3356212  53.1543870
  67.2006468  33.1217663  49.9620001  68.1465573  32.9923871  50.0308419
  66.8220713  32.3832325  50.4389429  65.3849385  31.0467640  49.8974886
  64.4780841  30.7500752  49.9737599  65.6625366  30.7497458  49.0309172
  56.3027326  32.3674003  60.3473932  55.9830110  31.5139311  60.0548306
  55.7560754  32.5822581  61.1031900  60.0807233  35.0836444  64.0643439
  60.2993243  36.0153552  64.0831473  60.4933007  34.7244418  64.8498243
  67.0011451  25.5904529  56.0519127  66.1912179  25.2451614  56.4274373
  67.6895868  25.2812073  56.6406739  64.1548170  27.9054575  50.0386865
  65.0167334  28.2309473  50.2982682  64.3398514  27.1186071  49.5259931
  56.1715586  35.9876914  62.3167054  55.4779057  35.5730867  61.8037008
  56.9188577  36.0297451  61.7200473  58.0852328  35.9195168  60.1933069
  58.0623016  36.0182856  59.2414952  58.3952965  36.7660319  60.5150235
  56.5874002  30.8810573  67.5742678  57.2332866  30.3709527  68.0629903
  56.3791153  31.6179255  68.1486103  65.1077613  25.1450618  53.3266574
  65.0956283  26.0892458  53.4834845  66.0001035  24.9620763  53.0326035
  53.0459778   6.3463461  44.0073075  52.9683808   7.2971286  44.0861556
  52.4421421   6.0009334  44.6648002  50.6846608   9.0948855  48.1521277
  50.9243206   9.7267380  48.8300296  49.8415804   8.7436895  48.4386637
  51.1591440   5.1196858  45.4820056  50.4901815   5.6042985  44.9984096
  51.0204309   5.3666078  46.3963434  55.2996708   7.1540601  52.0802714
  55.8515016   7.3172223  52.8451799  55.6402902   7.7445039  51.4082739
  55.4683132   6.8736992  46.3256745  55.0288122   6.3813371  47.0189602
  56.2191249   6.3309960  46.0848820  48.2596182   5.1961148  48.0495188
  48.1250649   4.4361549  47.4833186  47.8428244   5.9202048  47.5823976
  51.4165307   6.0930465  48.2613630  51.2997692   7.0375897  48.1592320
  50.5957754   5.7904026  48.6499429  52.4419822   6.7458727  51.4769559
  53.3447068   6.7782337  51.7936054  52.2157192   5.8159178  51.4915894
  66.7415823  11.2877680  49.1386924  66.4034335  11.1718744  48.2507459
  67.6105591  10.8868845  49.1187931  62.6002639  13.1413156  45.1283815
  62.0367504  13.0503093  44.3600103  62.4855034  12.3213061  45.6086308
  60.1467071  14.6364348  47.9668036  60.9388363  14.2955172  47.5514335
  60.3863721  14.7459323  48.8870189  62.1057825  13.8973261  40.8385415
  62.8788701  13.3502248  40.6998290  62.4583224  14.7617510  41.0499876
  64.8699074  12.6026492  50.6353674  65.4662647  12.3782514  49.9210636
  64.9274046  11.8611237  51.2379121  64.4424103  10.0565927  38.4703864
  64.6949623   9.5347448  37.7087327  63.5048662   9.8932072  38.5730548
  64.1620391  11.9594033  40.6728239  64.0456650  11.2838936  41.3409324
  64.2722651  11.4726407  39.8560392  66.5051932  11.4204180  44.3774929
  66.1410140  10.8934801  45.0887850  67.3619048  11.0302649  44.2041414
  62.3545234  11.3624856  47.0738812  61.4295730  11.2301070  47.2816504
  62.6029647  12.1419075  47.5708754  59.7154045  11.0058129  47.9082601
  59.8446426  11.2592608  48.8222013  59.0351496  11.5985837  47.5887256
  63.8853532  21.6755379  44.0073075  63.8077562  22.6263204  44.0861556
  63.2815176  21.3301252  44.6648002  65.9829251  14.0973437  45.8426945
  66.4467596  14.3761140  45.0531567  65.7186049  13.1956882  45.6600035
  62.8753332  13.6444919  48.7806708  63.4454689  14.0732187  48.1424192
  63.4661443  13.3627503  49.4790894  64.9198137  10.2196589  42.6516510
  65.6222180  10.6717633  43.1190436  64.5878765   9.5780408  43.2796403
  58.6623471   8.4780142  47.9533643  57.8722525   8.7337671  47.4773754
  59.1534718   9.2928480  48.0585684  60.6138216   8.8424721  44.9117120
  59.8169379   8.9543416  45.4300616  60.3863808   9.1811373  44.0458011
  56.9461174   8.7310632  50.3848634  57.1969212   9.6157642  50.6506210
  57.4820722   8.5515234  49.6123726  66.1591901  17.0337532  42.7278615
  66.0237576  17.8789068  43.1563463  66.7001714  17.2356810  41.9644549
  59.6121299  14.5512970  43.3006540  60.1245819  15.3456220  43.4512105
  60.2644011  13.8539260  43.2340142  61.4216183  17.6678726  45.3829293
  61.5982812  18.5896691  45.1950277  62.2173017  17.3537146  45.8123673
  62.5447499  19.1856900  51.3839636  63.0954924  19.0573963  50.6116630
  61.7058975  19.4851789  51.0334528  57.5770215  12.8801624  44.0766111
  58.4145437  13.2898633  43.8599818  57.7548483  11.9401066  44.0466304
  67.7067383  14.5794020  43.2402679  67.1788744  13.8446780  42.9275916
  67.2054885  15.3568697  42.9942647  65.8519983  12.3974231  36.2437652
  64.9447044  12.1663484  36.4428801  66.3491015  11.6011850  36.4311633
  67.0308216  12.4986826  40.7661642  66.1219435  12.2145858  40.8634112
  67.0603300  12.9185904  39.9064949  57.5996387  10.2192340  44.7476844
  57.4020786   9.6261700  44.0227911  57.0443051   9.9144550  45.4652783
  66.7284304  14.0395569  38.1049720  66.2903734  13.3231428  37.6455358
  67.4694745  14.2671684  37.5434812  65.6694048  18.7250263  46.5596081
  65.6270227  18.9511109  45.6304613  66.5856747  18.4913637  46.7081882
  63.7859849  15.6013292  46.3558043  64.5800447  15.1063612  46.1540618
  63.0751541  15.0731155  45.9925749  60.0942612   9.7456374  42.4317796
  59.1640200   9.6840829  42.6487758  60.1900084   9.2232326  41.6354437
  66.3631125  16.1742314  50.0355881  66.2242210  15.8061098  50.9081819
  65.5745721  16.6889953  49.8639838  66.9579277  21.2751410  41.3781417
  67.1331032  20.8039453  42.1927040  66.2712065  21.9017176  41.6062678
  67.9136340  15.5523916  47.4244718  67.5786173  15.5124686  48.3202368
  67.4140286  14.8868632  46.9515129  61.8880584  10.9591547  52.9497300
  61.7500382  10.2271785  53.5508839  62.7985507  10.8700447  52.6681487
  61.5240362  24.4240773  48.1521277  61.7636960  25.0559297  48.8300296
  60.6809558  24.0728813  48.4386637  54.1596218  11.9042535  46.9144589
  54.8467257  11.5904265  46.3265605  54.0044346  12.8083900  46.6411841
  66.0368224  20.2319895  50.5562781  65.9638395  21.0374867  51.0682086
  65.5945617  20.4311861  49.7310803  65.8258004  19.4691666  44.0665603
  65.0425525  20.0113346  44.1603827  66.5250749  19.9865645  44.4659844
  63.5478821  17.8801173  53.5326511  64.2488280  18.5137656  53.6855905
  63.0773936  18.2215905  52.7722150  59.1446539  17.4137528  50.4657613
  59.7299976  16.6681216  50.5985518  58.9471377  17.7241485  51.3494277
  61.9985194  20.4488775  45.4820056  61.3295569  20.9334903  44.9984096
  61.8598064  20.6957996  46.3963434  53.7364194   9.9843128  49.1862057
  53.7748293   9.4506719  49.9799175  53.2304487   9.4578334  48.5673034
  66.1390463  22.4832519  52.0802714  66.6908771  22.6464140  52.8451799
  66.4796656  23.0736957  51.4082739  57.3672771   8.7107230  42.2615988
  57.6626212   7.8017909  42.2083042  56.4660807   8.6894970  41.9396990
  63.0800927   8.8399782  48.4653160  62.9345508   9.1540085  49.3577442
  62.6026131   9.4584682  47.9124059  57.5546590  11.3805126  51.4040822
  57.0100058  12.1564934  51.5361096  58.4325939  11.7275931  51.2459943
  58.3412611  10.5075022  54.2970979  57.5994348  10.6557658  54.8835609
  58.0205356  10.7683288  53.4337728  66.2856274  20.0491001  54.0951369
  66.5943401  19.8040147  54.9674068  67.0831756  20.2537639  53.6070239
  66.3076886  22.2028910  46.3256745  65.8681876  21.7105289  47.0189602
  67.0585003  21.6601878  46.0848820  58.7869225  18.3940451  46.3281373
  59.6127245  18.0944223  45.9480017  58.4363277  17.6248073  46.7771162
  63.7550758  17.7466919  48.3979047  63.1330768  17.0837624  48.0981275
  64.4255625  17.7728051  47.7152695  56.9877830  16.3126777  47.2870307
  56.1509739  15.8848952  47.1054308  56.9601476  16.5059221  48.2241098
  63.3164265  16.2970843  41.8737507  63.4652386  16.9806307  41.2204180
  64.1230709  16.2775933  42.3886963  61.0716898  12.3236020  42.8798576
  60.8262940  11.4198350  43.0778786  61.2412813  12.3253171  41.9378054
  66.8159671  18.7918973  39.3449255  66.2433638  19.4109160  38.8919727
  67.3892464  19.3418335  39.8789177  56.3027327   9.3736126  47.0719239
  55.9830111   8.5201434  46.7793613  55.7560755   9.5884704  47.8277206
  60.0807234  12.0898567  50.7888745  60.2993244  13.0215674  50.8076779
  60.4933008  11.7306541  51.5743549  56.1715587  12.9939037  49.0412360
  55.4779058  12.5792990  48.5282315  56.9188578  13.0359574  48.4445779
  58.0852329  12.9257291  46.9178375  58.0623017  13.0244978  45.9660258
  58.3952966  13.7722442  47.2395541  60.7439707  14.9833446  51.0324990
  61.6982961  14.9517388  50.9654921  60.5452231  14.5224070  51.8475216
  61.3339089  13.5534562  53.5995787  62.1531978  14.0478641  53.6230625
  61.6075897  12.6366530  53.5713355  59.0989936  20.5253065  48.0495188
  58.9644404  19.7653466  47.4833186  58.6821998  21.2493965  47.5823976
  62.2559062  21.4222382  48.2613630  62.1391446  22.3667815  48.1592320
  61.4351508  21.1195944  48.6499429  56.5874004   7.8872696  54.2987984
  57.2332867   7.3771650  54.7875210  56.3791155   8.6241377  54.8731410
  63.2813576  22.0750644  51.4769559  64.1840823  22.1074255  51.7936054
  63.0550946  21.1451095  51.4915894  65.0367178  20.8281631  48.1379637
  64.0862809  20.8283492  48.0244010  65.3399664  20.0814365  47.6215672
  67.7854928  24.0602550  50.3848634  68.0362966  24.9449560  50.6506210
  68.3214476  23.8807152  49.6123726  68.4390141  25.5484257  44.7476844
  68.2414541  24.9553618  44.0227911  67.8836805  25.2436468  45.4652783
  64.9989972  27.2334453  46.9144589  65.6861012  26.9196183  46.3265605
  64.8438101  28.1375817  46.6411841  64.5757948  25.3135046  49.1862057
  64.6142048  24.7798637  49.9799175  64.0698241  24.7870251  48.5673034
  68.2066526  24.0399148  42.2615988  68.5019967  23.1309826  42.2083042
  67.3054562  24.0186888  41.9396990  67.8271585  31.6418695  47.2870307
  66.9903493  31.2140870  47.1054308  67.7995230  31.8351138  48.2241098
  67.1421081  24.7028043  47.0719239  66.8223866  23.8493351  46.7793613
  66.5954509  24.9176621  47.8277206  67.0109341  28.3230955  49.0412360
  66.3172813  27.9084908  48.5282315  67.7582332  28.3651491  48.4445779
  67.4267758  23.2164613  54.2987984  68.0726622  22.7063567  54.7875210
  67.2184909  23.9533295  54.8731410  14.5619287  36.4363657  65.7143722
  13.8880985  36.7395354  66.3228679  14.9485109  37.2392738  65.3649179
  16.6526757  28.2271870  64.2491162  16.0355927  27.5018698  64.1524214
  16.1843245  28.9881231  63.9058236  18.5276027  34.0149141  66.9883545
  19.2226932  34.6355833  67.2070859  18.8699177  33.1644492  67.2635923
  12.6190896  34.1210892  65.8958638  12.0464863  34.7401080  65.4429110
  13.1923689  34.6710254  66.4298560  15.8388156  34.4048043  67.0267221
  16.7718829  34.3393604  67.2300096  15.7511368  35.2404309  66.5681753
  18.4676172  33.7213913  63.9871168  18.3889804  33.3873777  64.8806926
  19.2885839  34.2135681  63.9862641  16.0380124  31.0381908  63.6081147
  16.7415974  31.2431911  64.2238802  15.3142773  31.6058670  63.8730230
  17.9466821  31.4764438  65.6579607  18.7812425  31.0445636  65.4757081
  17.7851164  31.3046451  66.5856501  23.3840803  41.9461517  75.6896308
  23.0459314  41.8302581  74.8016843  24.2530571  41.5452682  75.6697314
  19.2427619  43.7996993  71.6793199  18.6792484  43.7086930  70.9109487
  19.1280014  42.9796898  72.1595691  24.8227177  47.4667961  66.9907664
  24.1715157  48.0522041  66.6041678  25.6171540  47.9974156  67.0502701
  18.7482804  44.5557098  67.3894798  19.5213680  44.0086085  67.2507674
  19.1008203  45.4201347  67.6009260  21.0849082  40.7149764  65.0213248
  21.3374603  40.1931285  64.2596711  20.1473641  40.5515910  65.1239932
  26.1292365  39.7185543  72.8287991  26.9155454  39.3004966  72.4778408
  26.3931069  40.6231635  72.9969640  26.3002442  45.1558393  67.5276648
  25.6648275  45.2293019  68.2397553  25.9699849  45.7451992  66.8495727
  31.5300792  39.6560776  73.7320970  32.2625964  39.0859993  73.9658799
  30.7740148  39.2682376  74.1727475  20.8045371  42.6177870  67.2237623
  20.6881629  41.9422773  67.8918707  20.9147631  42.1310244  66.4069776
  23.1476912  42.0788017  70.9284312  22.7835119  41.5518638  71.6397234
  24.0044028  41.6886486  70.7550798  22.7882399  37.1077917  65.9245661
  22.9556801  37.9758153  66.2916132  22.5979568  37.2705199  65.0006950
  28.9454876  38.0877436  75.2708929  28.0371753  38.0192844  74.9767690
  28.8942472  38.5649381  76.0990754  22.7671620  39.5635574  66.9092328
  22.6471245  40.0092625  67.7477808  22.0724208  39.9120892  66.3505866
  28.4656686  40.0357048  67.7372662  29.3774542  40.2684434  67.5620359
  27.9566333  40.6194092  67.1747740  22.6254230  44.7557274  72.3936328
  23.0892576  45.0344977  71.6040951  22.3611028  43.8540719  72.2109419
  21.5623116  40.8780427  69.2025893  22.2647159  41.3301470  69.6699820
  21.2303745  40.2364245  69.8305787  22.8016881  47.6921369  69.2787999
  22.6662556  48.5372905  69.7072846  23.3426693  47.8940647  68.5153932
  26.1159627  41.2060542  66.3159327  25.6006250  41.9765147  66.5547715
  25.8436935  40.5325678  66.9392389  23.7006738  36.0510243  71.3744566
  22.8448334  35.6617093  71.1950204  24.1133690  36.1302204  70.5144351
  31.0893901  43.9592897  68.2512501  30.3123344  43.6204056  67.8067663
  31.7685382  43.9645520  67.5767466  25.9045930  39.0787634  68.1419108
  25.5996066  39.3933783  68.9929252  26.8576372  39.1569054  68.1846441
  24.3492362  45.2377858  69.7912062  23.8213724  44.5030617  69.4785300
  23.8479865  46.0152534  69.5452031  28.1390667  41.7871251  72.9583050
  28.6522549  42.4201243  73.4604760  28.7891891  41.1872446  72.5926410
  19.4080677  37.9301985  66.1714559  18.5717989  38.2676671  66.4923834
  19.2685446  37.7950965  65.2341696  22.4944962  43.0558068  62.7947035
  21.5872024  42.8247321  62.9938184  22.9915994  42.2595687  62.9821017
  25.4013041  51.7655575  65.7143722  24.7274740  52.0687272  66.3228679
  25.7878863  52.5684655  65.3649179  25.4006545  40.6612122  70.3344071
  26.1478364  41.1733519  70.0251193  25.6698135  40.3396175  71.1948465
  23.6733196  43.1570663  67.3171025  22.7644415  42.8729695  67.4143495
  23.7028279  43.5769741  66.4574332  27.8485383  37.6969238  72.3162861
  27.1108139  37.1846624  72.6473103  28.1012156  37.2569620  71.5046137
  22.2218090  40.7699283  73.4180821  22.2766699  39.8173120  73.3423297
  21.4109292  40.9258722  73.9022119  23.3709283  44.6979406  64.6559104
  22.9328713  43.9815265  64.1964741  24.1119724  44.9255521  64.0944195
  20.1610450  39.3876343  71.1771200  19.3478315  39.6870514  71.5836392
  20.6569444  38.9932032  71.8945682  31.4882398  42.9736603  70.7135423
  31.3500297  43.1638199  69.7856612  31.1318617  43.7355986  71.1703474
  16.7367592  40.4040211  68.9827180  15.8065180  40.3424666  69.1997142
  16.8325064  39.8816163  68.1863821  23.6004256  51.9335247  67.9290801
  23.7756012  51.4623291  68.7436423  22.9137044  52.5601014  68.1572061
  27.4920511  43.5563788  64.2491162  26.8749682  42.8310616  64.1524214
  27.0237000  44.3173148  63.9058236  19.2819057  37.7749212  63.3712466
  18.4048523  37.6538013  63.0074713  19.7576810  36.9835291  63.1191355
  25.7779633  35.9370132  73.2609192  26.2748333  35.1840094  72.9410262
  25.0066615  35.9734449  72.6952401  26.8609414  44.6941819  70.8347615
  25.9265693  44.8143282  70.6652320  27.0386082  43.7914286  70.5707625
  30.2481965  40.5359139  71.3697649  30.7142417  41.3687130  71.2957952
  30.6989466  40.0704120  72.0742908  28.3158196  46.8802960  68.3683801
  28.5918040  46.7659554  69.2777675  27.4462695  46.4820445  68.3295974
  25.2854426  50.0557496  69.2731664  25.8142192  49.5449950  68.6601826
  25.5482645  49.7400026  70.1377197  14.0097751  39.3691068  68.8125372
  14.3051192  38.4601746  68.7592425  13.1085787  39.3478807  68.4906374
  15.7385592  37.0505165  68.9364697  15.4098299  36.1702544  68.7539803
  16.0924963  36.9952834  69.8241086  18.8527416  37.3378135  69.3040174
  19.1923488  37.8664056  68.5818783  19.2999536  37.6758541  70.0798741
  20.8395563  35.8352757  67.5033467  21.5603925  36.2134009  66.9997184
  20.2160867  36.5541633  67.6068445  24.9826686  36.5397906  68.4391800
  25.1990300  37.4222543  68.1380628  24.5020753  36.1484119  67.7097442
  20.9859186  35.3700547  70.3331004  21.1075097  34.4417193  70.5321891
  20.6961228  35.3839233  69.4209319  34.2334001  42.7910717  71.5076946
  34.6765147  42.0418042  71.1096069  33.3560511  42.7820853  71.1250678
  29.3669782  49.3441058  66.9883545  30.0620686  49.9647751  67.2070859
  29.7092932  48.4936410  67.2635923  31.2661205  46.7940764  68.5170876
  31.7912529  47.1328037  67.7920196  31.1783558  45.8587779  68.3334010
  19.9589245  46.9554680  68.4246891  20.1077365  47.6390144  67.7713564
  20.7655688  46.9359770  68.9396347  17.7141878  42.9819857  69.4307960
  17.4687920  42.0782187  69.6288170  17.8837792  42.9837008  68.4887438
  16.9837525  38.7148215  66.9294121  16.2906770  38.7892570  66.2734157
  16.7389277  37.9508559  67.4515638  23.4584650  49.4502810  65.8958638
  22.8858617  50.0692997  65.4429110  24.0317444  50.0002172  66.4298560
  26.6781910  49.7339960  67.0267221  27.6112583  49.6685522  67.2300096
  26.5905123  50.5696227  66.5681753  29.3069927  49.0505831  63.9871168
  29.2283558  48.7165694  64.8806926  30.1279594  49.5427599  63.9862641
  23.8431449  40.7863623  63.2374691  24.7890554  40.6569831  63.3063109
  23.4645694  40.0478285  63.7144119  22.0274366  38.7113599  63.1729576
  21.1205821  38.4146712  63.2492290  22.3050347  38.4143417  62.3063862
  23.6436432  33.2550489  69.3273817  22.8337160  32.9097574  69.7029063
  24.3320849  32.9458033  69.9161429  25.5726980  32.3328536  70.9498114
  26.1258019  32.7523989  71.6088137  25.8097066  31.4064284  70.9921070
  20.7973151  35.5700535  63.3141555  21.6592315  35.8955433  63.5737373
  20.9823495  34.7832030  62.8014621  28.9505787  34.4429061  70.4576778
  28.3704456  35.1013865  70.0754831  28.6841720  33.6206406  70.0464196
  27.7330665  36.6029151  69.5133127  26.8456520  36.8878802  69.2953321
  28.1484654  36.4422915  68.6660403  31.0845201  36.6275672  73.2287466
  31.8605591  37.1172125  73.5012083  30.3593335  37.0533727  73.6859335
  33.5217760  37.3403292  74.2861406  34.1162251  37.0999028  73.5754715
  33.5944344  36.6210422  74.9134943  26.8773879  46.3673826  63.6081147
  27.5809729  46.5723829  64.2238802  26.1536527  46.9350588  63.8730230
  27.7071689  42.1183687  69.7283417  27.6506890  42.5752239  68.8891049
  28.2600031  41.3574372  69.5506259  31.5176495  37.9073419  70.5533536
  31.2613429  37.5070055  71.3841744  30.8929363  38.6217213  70.4283675
  28.7860576  46.8056355  65.6579607  29.6206180  46.3737554  65.4757081
  28.6244919  46.6338369  66.5856501  28.4406468  43.3088469  67.0235946
  28.3855272  43.1432740  66.0824390  27.8152523  44.0164501  67.1798136
  21.7502594  32.8096578  66.6021264  21.7381263  33.7538417  66.7589535
  22.6426015  32.6266723  66.3080725  30.2474431  53.2593903  66.1714559
  29.4111744  53.5968589  66.4923834  30.1079201  53.1242882  65.2341696
  33.3338717  58.3849985  62.7947035  32.4265778  58.1539239  62.9938184
  33.8309749  57.5887605  62.9821017  30.1212811  53.1041130  63.3712466
  29.2442278  52.9829931  63.0074713  30.5970565  52.3127208  63.1191355
  31.6789317  51.1644674  67.5033467  32.3997680  51.5425927  66.9997184
  31.0554621  51.8833551  67.6068445  27.8231280  54.0440133  66.9294121
  27.1300525  54.1184488  66.2734157  27.5783032  53.2800476  67.4515638
  34.6825203  56.1155541  63.2374691  35.6284308  55.9861749  63.3063109
  34.3039448  55.3770203  63.7144119  32.8668120  54.0405517  63.1729576
  31.9599576  53.7438630  63.2492290  33.1444101  53.7435335  62.3063862
  31.6366905  50.8992452  63.3141555  32.4986069  51.2247351  63.5737373
  31.8217249  50.1123948  62.8014621  32.5896348  48.1388495  66.6021264
  32.5775018  49.0830335  66.7589535  33.4819770  47.9558641  66.3080725
  14.5619288  13.4425780  52.4389028  13.8880987  13.7457477  53.0473986
  14.9485110  14.2454860  52.0894485  16.6526758   5.2333993  50.9736468
  16.0355928   4.5080821  50.8769521  16.1843246   5.9943353  50.6303543
  18.5276029  11.0211263  53.7128851  19.2226933  11.6417956  53.9316166
  18.8699179  10.1706615  53.9881229  12.6190897  11.1273015  52.6203945
  12.0464864  11.7463202  52.1674417  13.1923691  11.6772377  53.1543867
  15.8388157  11.4110165  53.7512527  16.7718830  11.3455727  53.9545403
  15.7511370  12.2466432  53.2927060  18.4676174  10.7276036  50.7116475
  18.3889805  10.3935899  51.6052233  19.2885840  11.2197803  50.7107947
  16.0380125   8.0444031  50.3326453  16.7415975   8.2494033  50.9484109
  15.3142774   8.6120793  50.5975537  17.9466823   8.4826560  52.3824913
  18.7812427   8.0507759  52.2002388  17.7851166   8.3108574  53.3101808
  26.5751098  18.9996211  62.4780090  27.2129508  18.8802959  61.7743430
  26.4571941  19.9477055  62.5368042  23.3840804  18.9523639  62.4141615
  23.0459316  18.8364704  61.5262150  24.2530572  18.5514804  62.3942621
  19.2427620  20.8059116  58.4038506  18.6792485  20.7149053  57.6354793
  19.1280015  19.9859020  58.8840998  16.7892052  22.3010307  61.2422726
  17.5813344  21.9601132  60.8269025  17.0288702  22.4105282  62.1624879
  24.8227178  24.4730083  53.7152971  24.1715158  25.0584164  53.3286984
  25.6171541  25.0036278  53.7748008  18.7482806  21.5619221  54.1140105
  19.5213682  21.0148208  53.9752981  19.1008205  22.4263470  54.3254566
  21.0849083  17.7211887  51.7458555  21.3374604  17.1993408  50.9842018
  20.1473643  17.5578032  51.8485238  26.1292366  16.7247665  59.5533298
  26.9155456  16.3067088  59.2023715  26.3931071  17.6293757  59.7214946
  26.3002444  22.1620515  54.2521955  25.6648277  22.2355142  54.9642859
  25.9699850  22.7514114  53.5741034  31.5300793  16.6622898  60.4566277
  32.2625965  16.0922115  60.6904106  30.7740149  16.2744499  60.8972782
  20.8045372  19.6239993  53.9482930  20.6881630  18.9484896  54.6164014
  20.9147632  19.1372367  53.1315083  23.1476913  19.0850140  57.6529619
  22.7835120  18.5580761  58.3642540  24.0044029  18.6948609  57.4796104
  22.7882400  14.1140040  52.6490967  22.9556802  14.9820276  53.0161439
  22.5979569  14.2767321  51.7252257  25.5457733  22.5757018  64.3156798
  25.2458456  23.4782057  64.2072605  25.2008793  22.3089202  65.1677951
  18.9970215  19.0270815  60.3493502  18.0720711  18.8947029  60.5571194
  19.2454628  19.8065035  60.8463445  28.9454877  15.0939559  61.9954235
  28.0371754  15.0254967  61.7012996  28.8942473  15.5711504  62.8236061
  22.7671621  16.5697697  53.6337634  22.6471246  17.0154748  54.4723115
  22.0724209  16.9183015  53.0751172  20.5278513  29.3401339  57.2827766
  20.4502543  30.2909164  57.3616246  19.9240157  28.9947211  57.9402692
  28.4656687  17.0419170  54.4617968  29.3774543  17.2746557  54.2865666
  27.9566334  17.6256214  53.8993047  27.0726269  22.0244989  61.8531550
  26.4435132  22.1890703  61.1507618  26.6851932  22.4386598  62.6242514
  30.9515501  22.9599426  59.2075914  30.2666539  23.3398328  58.6572947
  31.0359351  23.5694753  59.9407861  22.6254231  21.7619397  59.1181635
  23.0892577  22.0407100  58.3286257  22.3611029  20.8602841  58.9354726
  21.5623117  17.8842549  55.9271200  22.2647161  18.3363593  56.3945126
  21.2303746  17.2426368  56.5551093  29.3212261  23.4831341  63.9793614
  30.1429705  23.0811528  63.6976296  29.3174664  23.3799575  64.9309730
  37.4118254  19.8270089  60.3278586  36.6581962  19.2577487  60.1722590
  37.5465795  19.7932754  61.2749221  22.8016882  24.6983492  56.0033305
  22.6662557  25.5435027  56.4318153  23.3426695  24.9002769  55.2399239
  16.2546279  22.2158930  56.5761230  16.7670800  23.0102180  56.7266795
  16.9068992  21.5185220  56.5094832  18.0641164  25.3324686  58.6583984
  18.2407792  26.2542651  58.4704967  18.8597998  25.0183105  59.0878363
  19.1872480  26.8502860  64.6594326  19.7379905  26.7219923  63.8871320
  18.3483955  27.1497749  64.3089219  14.2195196  20.5447584  57.3520801
  15.0570418  20.9544592  57.1354509  14.3973464  19.6047026  57.3220995
  26.1159628  18.2122665  53.0404634  25.6006252  18.9827269  53.2793021
  25.8436937  17.5387801  53.6637695  23.7006739  13.0572365  58.0989872
  22.8448336  12.6679216  57.9195511  24.1133691  13.1364326  57.2389658
  31.0893902  20.9655019  54.9757807  30.3123345  20.6266179  54.5312969
  31.7685383  20.9707643  54.3012772  25.9045931  16.0849757  54.8664415
  25.5996067  16.3995906  55.7174558  26.8576374  16.1631177  54.9091748
  24.3492363  22.2439980  56.5157369  23.8213725  21.5092740  56.2030606
  23.8479866  23.0214656  56.2697337  29.3285209  20.4389001  61.6324415
  28.6708884  21.1288262  61.7204544  30.1325609  20.8285433  61.9758402
  28.1390668  18.7933373  59.6828357  28.6522550  19.4263365  60.1850067
  28.7891892  18.1934569  59.3171717  19.4080678  14.9364107  52.8959866
  18.5717990  15.2738794  53.2169141  19.2685448  14.8013087  51.9587003
  22.4944963  20.0620190  49.5192342  21.5872025  19.8309444  49.7183491
  22.9915995  19.2657810  49.7066324  25.4013042  28.7717698  52.4389028
  24.7274741  29.0749394  53.0473986  25.7878864  29.5746778  52.0894485
  25.4006547  17.6674245  57.0589378  26.1478366  18.1795642  56.7496500
  25.6698136  17.3458297  57.9193771  23.6733197  20.1632785  54.0416332
  22.7644416  19.8791818  54.1388802  23.7028281  20.5831864  53.1819639
  28.9052464  23.7739375  57.8107500  28.4514791  22.9330285  57.8672690
  28.2746431  24.4100773  58.1482280  27.8485384  14.7031361  59.0408167
  27.1108141  14.1908747  59.3718410  28.1012157  14.2631742  58.2291444
  27.3485404  25.6115871  58.7457318  27.6408378  26.1720929  58.0269683
  27.8584024  25.9044432  59.5010477  22.2218091  17.7761406  60.1426127
  22.2766701  16.8235242  60.0668604  21.4109293  17.9320845  60.6267426
  23.3709285  21.7041529  51.3804411  22.9328715  20.9877388  50.9210048
  24.1119726  21.9317644  50.8189502  20.1610451  16.3938466  57.9016506
  19.3478316  16.6932636  58.3081698  20.6569445  15.9994154  58.6190989
  22.3119029  26.3896223  59.8350771  22.2695208  26.6157069  58.9059303
  23.2281728  26.1559597  59.9836572  31.4882400  19.9798726  57.4380729
  31.3500298  20.1700322  56.5101918  31.1318618  20.7418109  57.8948780
  31.5151779  22.0475253  62.4492001  31.9488286  21.9550542  63.2975055
  32.2283360  22.0232753  61.8112017  20.4284830  23.2659252  59.6312734
  21.2225428  22.7709572  59.4295309  19.7176522  22.7377115  59.2680439
  25.2479674  25.6477347  63.9825101  25.3016696  26.2168283  64.7502817
  24.3794455  25.8179232  63.6179139  16.7367593  17.4102333  55.7072486
  15.8065181  17.3486789  55.9242449  16.8325065  16.8878286  54.9109128
  32.3767329  22.0898954  64.9824886  32.5703219  22.9944764  65.2284161
  32.2767947  21.6306373  65.8163471  23.0056106  23.8388274  63.3110571
  22.8667191  23.4707058  64.1836509  22.2170702  24.3535913  63.1394529
  23.6004258  28.9397370  54.6536107  23.7756013  28.4685413  55.4681730
  22.9137046  29.5663136  54.8817368  24.5561321  23.2169876  60.6999409
  24.2211153  23.1770646  61.5957059  24.0565266  22.5514592  60.2269819
  27.4920512  20.5625911  50.9736468  26.8749683  19.8372739  50.8769521
  27.0237001  21.3235271  50.6303543  29.1474644  25.2724819  68.6342249
  29.0887190  24.5884039  67.9672832  29.5494162  26.0143809  68.1822875
  18.1665343  32.0886733  61.4275968  18.4061941  32.7205257  62.1054986
  17.3234539  31.7374773  61.7141327  19.2819058  14.7811335  50.0957773
  18.4048525  14.6600136  49.7320019  19.7576811  13.9897413  49.8436661
  29.1492051  23.2364403  66.8656228  28.2618830  22.8990325  66.9882627
  29.7190602  22.5047434  67.1024994  22.6793205  27.8965855  63.8317472
  22.6063376  28.7020827  64.3436776  22.2370598  28.0957821  63.0065493
  22.4682984  27.1337625  57.3420293  21.6850506  27.6759305  57.4358518
  23.1675729  27.6511605  57.7414534  25.7779634  12.9432255  59.9854498
  26.2748334  12.1902217  59.6655569  25.0066616  12.9796571  59.4197708
  33.6309392  18.6472620  61.6272790  33.6199268  19.5297336  61.2566723
  32.7626771  18.2944171  61.4327327  25.1391888  27.7952689  65.9875630
  25.8519860  28.4300154  65.9151532  24.6481917  27.8916555  65.1715632
  26.8609415  21.7003942  57.5592922  25.9265694  21.8205404  57.3897626
  27.0386084  20.7976409  57.2952932  30.2481966  17.5421261  58.0942956
  30.7142419  18.3749253  58.0203259  30.6989467  17.0766243  58.7988215
  28.3158198  23.8865082  55.0929108  28.5918041  23.7721677  56.0022982
  27.4462696  23.4882567  55.0541281  24.9512262  28.1351433  58.7361922
  25.1334656  27.3173089  59.1989674  25.7745248  28.3519126  58.2986812
  25.2854427  27.0619618  55.9976970  25.8142193  26.5512073  55.3847132
  25.5482647  26.7462149  56.8622503  18.6410175  28.1134735  58.7574746
  17.9720550  28.5980863  58.2738786  18.5023045  28.3603956  59.6718125
  22.7815444  30.1478479  65.3557404  23.3333752  30.3110100  66.1206490
  23.1221637  30.7382916  64.6837429  14.0097752  16.3753190  55.5370678
  14.3051193  15.4663869  55.4837732  13.1085788  16.3540930  55.2151681
  25.9183831  28.0960454  62.3421087  25.7934970  27.2950194  61.8332032
  26.5762922  28.5906648  61.8535057  27.9818739  25.8969474  63.9700637
  27.0349075  25.7774825  63.8978963  28.3301512  25.0091972  64.0526898
  15.7385594  14.0567288  55.6610003  15.4098300  13.1764667  55.4785109
  16.0924964  14.0014956  56.5486393  24.9865173  25.6922190  60.1704989
  24.8390135  24.7638898  60.3512559  25.8118666  25.7142281  59.6862064
  18.8527417  14.3440258  56.0285481  19.1923489  14.8726179  55.3064089
  19.2999537  14.6820664  56.8044048  28.5899294  26.5150749  61.2569862
  29.5145842  26.3093611  61.1194313  28.4214598  26.2667150  62.1659203
  20.8395564  12.8414879  54.2278774  21.5603926  13.2196132  53.7242491
  20.2160868  13.5603756  54.3313752  24.9826687  13.5460028  55.1637106
  25.1990301  14.4284666  54.8625934  24.5020754  13.1546242  54.4342748
  28.3794611  27.0336417  56.6131953  28.5531488  26.4682839  55.8605806
  28.8723502  27.8337312  56.4311443  20.9859187  12.3762670  57.0576310
  21.1075098  11.4479316  57.2567198  20.6961229  12.3901356  56.1454626
  34.2334002  19.7972840  58.2322253  34.6765148  19.0480165  57.8341376
  33.3560512  19.7882976  57.8495985  29.3669783  26.3503181  53.7128851
  30.0620688  26.9709874  53.9316166  29.7092933  25.4998532  53.9881229
  31.2661206  23.8002887  55.2416182  31.7912530  24.1390159  54.5165502
  31.1783559  22.8649902  55.0579317  22.9501867  29.8674870  59.6011435
  22.5106857  29.3751249  60.2944292  23.7009984  29.3247838  59.3603511
  15.4294206  26.0586411  59.6036063  16.2552226  25.7590183  59.2234707
  15.0788258  25.2894033  60.0525852  20.3975739  25.4112879  61.6733737
  19.7755748  24.7483584  61.3735965  21.0680606  25.4374011  60.9907385
  13.6302811  23.9772737  60.5624997  12.7934719  23.5494912  60.3808998
  13.6026456  24.1705181  61.4995788  19.9589246  23.9616802  55.1492198
  20.1077366  24.6452267  54.4958870  20.7655689  23.9421892  55.6641653
  32.5771184  23.7025198  68.1042130  32.2855992  24.0655179  68.9405591
  31.9643315  22.9892206  67.9255462  33.7766866  21.2678078  60.6244700
  34.6113758  21.7067882  60.7882261  33.9125995  20.7916731  59.8052946
  17.7141879  19.9881980  56.1553266  17.4687921  19.0844310  56.3533477
  17.8837794  19.9899130  55.2132744  16.9837527  15.7210338  53.6539428
  16.2906771  15.7954693  52.9979464  16.7389278  14.9570681  54.1760945
  23.4584652  26.4564933  52.6203945  22.8858619  27.0755120  52.1674417
  24.0317445  27.0064294  53.1543867  26.6781911  26.7402083  53.7512527
  27.6112584  26.6747645  53.9545403  26.5905124  27.5758350  53.2927060
  32.0048119  18.9229693  63.9192793  31.9724439  17.9845693  64.1052477
  32.6148743  19.0013729  63.1858618  23.8431450  17.7925746  49.9619997
  24.7890555  17.6631954  50.0308416  23.4645695  17.0540407  50.4389426
  32.1542608  15.7140736  63.9651077  31.6381656  14.9299193  63.7781005
  33.0382556  15.3859453  64.1297596  37.8224669  19.9845699  63.0598830
  38.5528058  19.7230988  63.6206534  37.2131615  19.2474421  63.1000898
  35.9039966  18.1253562  63.6573281  35.1773130  17.9909527  63.0489773
  35.4887253  18.4330391  64.4629999  22.0274367  15.7175722  49.8974883
  21.1205823  15.4208835  49.9737596  22.3050348  15.4205540  49.0309169
  23.6436433  10.2612612  56.0519124  22.8337161   9.9159697  56.4274370
  24.3320850   9.9520155  56.6406736  25.5726981   9.3390658  57.6743421
  26.1258020   9.7586112  58.3333444  25.8097068   8.4126407  57.7166377
  20.7973152  12.5762657  50.0386862  21.6592316  12.9017555  50.2982679
  20.9823496  11.7894153  49.5259928  28.9505788  11.4491184  57.1822085
  28.3704457  12.1075988  56.8000137  28.6841721  10.6268528  56.7709502
  14.7277310  20.5903251  60.1933066  14.7047998  20.6890938  59.2414949
  15.0377947  21.4368401  60.5150232  27.7330666  13.6091274  56.2378433
  26.8456521  13.8940925  56.0198628  28.1484655  13.4485037  55.3905710
  31.0845202  13.6337795  59.9532772  31.8605593  14.1234247  60.2257389
  30.3593337  14.0595849  60.4104642  33.5217761  14.3465414  61.0106713
  34.1162252  14.1061150  60.3000021  33.5944345  13.6272545  61.6380249
  15.7414917  28.1899025  61.3249878  15.6069385  27.4299426  60.7587876
  15.3246979  28.9139925  60.8578667  26.8773880  23.3735949  50.3326453
  27.5809730  23.5785951  50.9484109  26.1536529  23.9412711  50.5975537
  27.7071690  19.1245810  56.4528723  27.6506891  19.5814361  55.6136356
  28.2600033  18.3636494  56.2751566  31.5176496  14.9135542  57.2778843
  31.2613430  14.5132177  58.1087051  30.8929364  15.6279336  57.1528982
  35.8288834  17.6531615  59.7850134  35.2688392  17.7224804  60.5581696
  35.2232337  17.4772600  59.0649630  18.8984043  29.0868342  61.5368321
  18.7816427  30.0313775  61.4347011  18.0776489  28.7841904  61.9254120
  28.4406469  20.3150591  53.7481253  28.3855273  20.1494863  52.8069697
  27.8152525  21.0226624  53.9043442  21.7502595   9.8158700  53.3266571
  21.7381265  10.7600540  53.4834842  22.6426017   9.6328846  53.0326032
  19.9238557  29.7396604  64.7524249  20.8265803  29.7720214  65.0690744
  19.6975927  28.8097055  64.7670585  21.6792159  28.4927591  61.4134328
  20.7287790  28.4929452  61.2998700  21.9824645  27.7460325  60.8970362
  37.4144852  34.3288129  62.4780090  38.0523262  34.2094876  61.7743430
  37.2965695  35.2768973  62.5368042  34.2234559  34.2815557  62.4141615
  33.8853070  34.1656622  61.5262150  35.0924327  33.8806722  62.3942621
  30.0821374  36.1351033  58.4038506  29.5186239  36.0440970  57.6354793
  29.9673769  35.3150938  58.8840998  34.7054342  35.4350409  68.3727820
  34.6942982  35.0403207  67.5008324  34.8674981  34.7016481  68.9661592
  27.6285806  37.6302225  61.2422726  28.4207098  37.2893050  60.8269025
  27.8682456  37.7397200  62.1624879  35.6620933  39.8022001  53.7152971
  35.0108913  40.3876082  53.3286984  36.4565296  40.3328196  53.7748008
  29.5876560  36.8911138  54.1140105  30.3607436  36.3440125  53.9752981
  29.9401959  37.7555388  54.3254566  31.4261603  38.2187521  67.3207004
  31.1351469  39.1233151  67.2053670  32.0618587  38.2604048  68.0351074
  32.3517810  35.5964369  63.9108364  32.9481382  35.3720392  63.1965327
  32.4092781  34.8549115  64.5133812  36.9686121  32.0539583  59.5533298
  37.7549210  31.6359006  59.2023715  37.2324825  32.9585675  59.7214946
  37.1396198  37.4912433  54.2521955  36.5042031  37.5647060  54.9642859
  36.8093605  38.0806032  53.5741034  42.3694548  31.9914816  60.4566277
  43.1019720  31.4214033  60.6904106  41.6133904  31.6036416  60.8972782
  31.6439127  34.9531910  53.9482930  31.5275385  34.2776814  54.6164014
  31.7541387  34.4664284  53.1315083  33.9870668  34.4142057  57.6529619
  33.6228875  33.8872678  58.3642540  34.8437784  34.0240527  57.4796104
  39.8919968  25.7036390  64.9160885  39.5603293  26.5731801  64.6922100
  39.2965582  25.3872674  65.5954916  36.3851488  37.9048936  64.3156798
  36.0852211  38.8073975  64.2072605  36.0402547  37.6381119  65.1677951
  29.8363969  34.3562733  60.3493502  28.9114466  34.2238947  60.5571194
  30.0848382  35.1356952  60.8463445  39.7848632  30.4231476  61.9954235
  38.8765509  30.3546885  61.7012996  39.7336227  30.9003421  62.8236061
  27.1972780  33.9996006  61.1837291  27.3265161  34.2530485  62.0976703
  26.5170232  34.5923714  60.8641946  31.3672268  44.6693256  57.2827766
  31.2896297  45.6201082  57.3616246  30.7633911  44.3239129  57.9402692
  33.8589497  31.8421122  69.9389132  33.0822831  32.4015042  69.9291997
  34.4980060  32.3277905  70.4604003  41.6510278  28.6247915  63.7732109
  41.0084658  28.9180448  63.1271904  41.1465206  28.5100835  64.5785306
  32.1135870  34.6506575  69.5007099  32.8550554  35.1891619  69.2241923
  31.4072855  35.2772864  69.6578651  37.5891209  36.7935716  68.0979261
  37.9974565  36.3518126  67.3533893  36.8668471  36.2188343  68.3513454
  33.9422279  31.7308322  65.4712818  34.7883475  32.1547736  65.6147467
  33.8820917  31.0741947  66.1651381  37.9120024  37.3536906  61.8531550
  37.2828886  37.5182620  61.1507618  37.5245686  37.7678516  62.6242514
  41.7909256  38.2891344  59.2075914  41.1060294  38.6690246  58.6572947
  41.8753105  38.8986671  59.9407861  37.0921725  29.3912691  67.1293992
  36.8482657  30.1454751  66.5928267  37.3681655  29.7698038  67.9641239
  39.0460187  35.9351303  65.8071257  39.2577083  36.5783063  65.1305638
  38.9989936  35.1013620  65.3393187  36.6486416  28.5469124  62.7107829
  35.7870895  28.8450377  63.0024567  36.6748851  28.7639523  61.7788862
  33.4647986  37.0911314  59.1181635  33.9286331  37.3699017  58.3286257
  33.2004784  36.1894759  58.9354726  30.3572067  36.6382796  62.0561398
  30.9273424  37.0670064  61.4178883  30.9480179  36.3565381  62.7545584
  32.4016872  33.2134467  55.9271200  33.1040915  33.6655510  56.3945126
  32.0697500  32.5718286  56.5551093  30.8497233  31.8046223  70.3022409
  30.2195894  32.4862504  70.5357806  30.7433321  31.6929305  69.3575548
  26.1442206  31.4718019  61.2288334  25.3541260  31.7275548  60.7528444
  26.6353453  32.2866357  61.3340374  40.1606015  38.8123259  63.9793614
  40.9823459  38.4103446  63.6976296  40.1568418  38.7091493  64.9309730
  28.0956951  31.8362599  58.1871810  27.2988114  31.9481293  58.7055306
  27.8682543  32.1749251  57.3212701  33.9262619  38.3607302  66.1354325
  33.9907051  38.8227709  66.9712497  33.2173543  37.7304667  66.2636635
  24.4279909  31.7248510  63.6603324  24.6787947  32.6095520  63.9260900
  24.9639457  31.5453111  62.8878416  48.2512008  35.1562007  60.3278586
  47.4975717  34.5869405  60.1722590  48.3859550  35.1224672  61.2749221
  33.6410636  40.0275409  56.0033305  33.5056311  40.8726945  56.4318153
  34.1820449  40.2294687  55.2399239  27.0940034  37.5450847  56.5761230
  27.6064554  38.3394098  56.7266795  27.7462747  36.8477138  56.5094832
  28.9034919  40.6616604  58.6583984  29.0801547  41.5834568  58.4704967
  29.6991752  40.3475023  59.0878363  33.0445937  27.5224868  70.2567917
  33.7855650  28.1232021  70.1772380  33.2763860  26.7802506  69.6985960
  28.1887275  32.7081236  68.5346147  28.0740790  31.8066493  68.8353246
  27.3331793  32.9544932  68.1830963  35.2679113  40.6498976  70.1333647
  34.8242967  39.8635354  69.8154552  35.9296326  40.8378126  69.4677538
  30.0266234  42.1794777  64.6594326  30.5773659  42.0511841  63.8871320
  29.1877710  42.4789667  64.3089219  37.3660351  40.9301776  68.1615049
  37.3478826  41.7510657  67.6695318  38.2880271  40.8055851  68.3865190
  33.8233405  38.4445905  69.0038557  34.3561742  37.6834194  68.7737865
  33.2947486  38.1519557  69.7462711  36.9903100  23.5505971  64.5332199
  36.6467369  24.4407613  64.4571309  37.3582063  23.3607629  63.6701784
  25.0588951  35.8739502  57.3520801  25.8964173  36.2836510  57.1354509
  25.2367218  34.9338944  57.3220995  34.5400494  28.3864283  58.0989872
  33.6842090  27.9971134  57.9195511  34.9527446  28.4656244  57.2389658
  36.0699640  25.9210626  62.4981432  35.5664436  25.8840762  61.6849237
  36.3630247  26.8303369  62.5578089  32.3142526  26.0049356  61.5047614
  33.1795523  25.8092165  61.1453503  32.3820035  25.7759708  62.4316970
  41.9287657  36.2946937  54.9757807  41.1517100  35.9558097  54.5312969
  42.6079138  36.2999560  54.3012772  35.1886118  37.5731898  56.5157369
  34.6607479  36.8384657  56.2030606  34.6873621  38.3506574  56.2697337
  40.1678964  35.7680918  61.6324415  39.5102638  36.4580180  61.7204544
  40.9719363  36.1577350  61.9758402  29.9204845  28.2351564  58.8763981
  30.4948597  28.0126746  58.1437173  30.5075828  28.3040259  59.6292582
  38.9784423  34.1225291  59.6828357  39.4916304  34.7555283  60.1850067
  39.6285647  33.5226486  59.3171717  30.2474433  30.2656025  52.8959866
  29.4111745  30.6030712  53.2169141  30.1079202  30.1305005  51.9587003
  32.2227513  25.1092813  57.6039050  31.5691925  24.7941830  56.9795665
  32.1807987  24.4868553  58.3298873  36.2406797  44.1009615  52.4389028
  35.5668496  44.4041312  53.0473986  36.6272619  44.9038696  52.0894485
  35.4565253  31.5974747  61.9286698  34.5387815  31.8189694  61.7708386
  35.8725397  31.6721057  61.0698405  36.2400301  32.9966162  57.0589378
  36.9872120  33.5087559  56.7496500  36.5091891  32.6750215  57.9193771
  34.5126951  35.4924703  54.0416332  33.6038171  35.2083736  54.1388802
  34.5422035  35.9123781  53.1819639  39.7446219  39.1031292  57.8107500
  39.2908546  38.2622202  57.8672690  39.1140186  39.7392691  58.1482280
  38.6879138  30.0323278  59.0408167  37.9501895  29.5200665  59.3718410
  38.9405912  29.5923660  58.2291444  38.1879158  40.9407789  58.7457318
  38.4802132  41.5012846  58.0269683  38.6977779  41.2336350  59.5010477
  38.7890766  22.8099530  59.6349936  39.0949643  21.9496894  59.3475851
  39.5143371  23.4017151  59.4348930  25.0815122  33.2130217  58.0231534
  24.8839522  32.6199578  57.2982601  24.5261786  32.9082427  58.7407473
  33.0611845  33.1053324  60.1426127  33.1160455  32.1527160  60.0668604
  32.2503047  33.2612763  60.6267426  34.2103039  37.0333447  51.3804411
  33.7722469  36.3169306  50.9210048  34.9513480  37.2609561  50.8189502
  31.0004205  31.7230383  57.9016506  30.1872071  32.0224554  58.3081698
  31.4963200  31.3286072  58.6190989  33.1512783  41.7188140  59.8350771
  33.1088962  41.9448987  58.9059303  34.0675482  41.4851515  59.9836572
  36.5978417  32.1872208  66.7331400  36.9527805  32.4143681  67.5925866
  37.2450548  32.5190585  66.1108656  42.3276154  35.3090644  57.4380729
  42.1894053  35.4992240  56.5101918  41.9712373  36.0710026  57.8948780
  30.4918280  29.2948739  63.5177741  31.1317659  29.1537498  62.8200705
  29.6595811  29.0083252  63.1416343  42.3545534  37.3767171  62.4492001
  42.7882040  37.2842460  63.2975055  43.0677114  37.3524671  61.8112017
  31.2678584  38.5951169  59.6312734  32.0619183  38.1001489  59.4295309
  30.5570276  38.0669032  59.2680439  36.0873429  40.9769265  63.9825101
  36.1410451  41.5460201  64.7502817  35.2188210  41.1471150  63.6179139
  27.5761348  32.7394251  55.7072486  26.6458936  32.6778706  55.9242449
  27.6718819  32.2170204  54.9109128  27.4946897  29.2649064  58.2950728
  27.7553714  30.1794397  58.1859889  28.3164069  28.7973506  58.4447341
  28.9671822  30.6786821  65.4649553  29.6394875  30.4704183  64.8162202
  28.1401608  30.4808907  65.0254785  43.2161083  37.4190871  64.9824886
  43.4096973  38.3236682  65.2284161  43.1161701  36.9598290  65.8163471
  34.8697394  27.3048762  67.4815214  34.2225309  28.0038712  67.3879690
  35.6398409  27.7384906  67.8491462  38.2776192  37.5697614  70.5565767
  38.1261698  37.3408166  69.6395850  38.2680871  38.5268215  70.5697112
  35.0461528  35.1429527  65.5412033  35.9753588  35.2940686  65.3681001
  34.6252558  35.2313548  64.6860680  33.8449860  39.1680191  63.3110571
  33.7060946  38.7998976  64.1836509  33.0564456  39.6827831  63.1394529
  34.4398012  44.2689288  54.6536107  34.6149768  43.7977331  55.4681730
  33.7530800  44.8955054  54.8817368  35.3955075  38.5461794  60.6999409
  35.0604908  38.5062564  61.5957059  34.8959021  37.8806510  60.2269819
  29.3699319  33.9529424  66.2251990  29.2319117  33.2209663  66.8263529
  30.2804243  33.8638324  65.9436178  31.9981620  33.6649383  65.7135669
  32.7081238  33.0242575  65.6722288  31.9550928  33.9162278  66.6361850
  39.9868398  40.6016737  68.6342249  39.9280945  39.9175957  67.9672832
  40.3887917  41.3435727  68.1822875  30.7110554  30.6514601  67.5331309
  30.1747911  30.2005340  68.1852905  30.1227262  30.7860510  66.7901773
  29.0059097  47.4178650  61.4275968  29.2455696  48.0497175  62.1054986
  28.1628294  47.0666690  61.7141327  39.9885806  38.5656321  66.8656228
  39.1012585  38.2282242  66.9882627  40.5584357  37.8339352  67.1024994
  21.6414953  34.8980412  60.1899280  22.3285993  34.5842142  59.6020295
  21.4863082  35.8021777  59.9166531  26.4449675  29.7870609  64.6184303
  26.3607864  29.1796278  63.8834713  25.6232381  30.2779627  64.6193800
  33.5186959  43.2257773  63.8317472  33.4457131  44.0312744  64.3436776
  33.0764352  43.4249739  63.0065493  33.3076739  42.4629543  57.3420293
  32.5244261  43.0051223  57.4358518  34.0069484  42.9803523  57.7414534
  36.6173389  28.2724172  59.9854498  37.1142088  27.5194135  59.6655569
  35.8460370  28.3088489  59.4197708  44.4703146  33.9764538  61.6272790
  44.4593023  34.8589253  61.2566723  43.6020526  33.6236089  61.4327327
  35.9785643  43.1244607  65.9875630  36.6913615  43.7592072  65.9151532
  35.4875671  43.2208473  65.1715632  37.7003170  37.0295860  57.5592922
  36.7659448  37.1497322  57.3897626  37.8779838  36.1268326  57.2952932
  33.2008358  30.4141555  59.7126183  32.8306145  29.8612596  60.4007089
  33.6967450  29.8099689  59.1601183  41.0875721  32.8713179  58.0942956
  41.5536173  33.7041170  58.0203259  41.5383221  32.4058160  58.7988215
  31.0297556  40.8739050  66.8081201  31.7307016  41.5075533  66.9610595
  30.5592671  41.2153782  66.0476840  39.1551952  39.2157000  55.0929108
  39.4311796  39.1013595  56.0022982  38.2856451  38.8174485  55.0541281
  39.0592384  25.2393766  62.1333857  38.1455463  25.4697993  62.3016064
  39.4885485  25.3232210  62.9847890  38.8298842  33.4283658  64.6333751
  38.1770292  33.6759565  63.9786204  39.2079222  32.6147796  64.2996229
  35.7906016  43.4643351  58.7361922  35.9728411  42.6465007  59.1989674
  36.6139002  43.6811043  58.2986812  36.1248182  42.3911536  55.9976970
  36.6535948  41.8803991  55.3847132  36.3876401  42.0754066  56.8622503
  34.8786415  34.1703469  71.1199788  34.2027052  34.0697598  71.7902164
  35.7014049  34.0142683  71.5835786  26.6265274  40.4075405  63.7412304
  27.2118711  39.6619093  63.8740208  26.4290113  40.7179362  64.6248968
  29.4803929  43.4426653  58.7574746  28.8114305  43.9272780  58.2738786
  29.3416799  43.6895873  59.6718125  21.2182929  32.9781006  62.4616747
  21.2567029  32.4444596  63.2553865  20.7123222  32.4516211  61.8427724
  33.6209198  45.4770396  65.3557404  34.1727506  45.6402018  66.1206490
  33.9615392  46.0674834  64.6837429  28.5973691  27.8245546  65.9579289
  28.6615018  28.6860377  65.5456687  28.5340812  27.2119548  65.2251648
  28.0725964  29.8968679  69.6052323  28.6998003  29.5145756  70.2189848
  27.2153883  29.6782881  69.9708016  24.8491507  31.7045108  55.5370678
  25.1444948  30.7955786  55.4837732  23.9479542  31.6832847  55.2151681
  36.7577585  43.4252372  62.3421087  36.6328725  42.6242112  61.8332032
  37.4156676  43.9198565  61.8535057  28.3785754  29.7801104  61.5198227
  27.6572339  30.3937072  61.3805700  29.1679009  30.3158869  61.4414873
  38.8212494  41.2261392  63.9700637  37.8742829  41.1066743  63.8978963
  39.1695267  40.3383890  64.0526898  31.1812067  27.1155531  67.7938879
  31.7046469  27.3617827  68.5565188  30.9624400  27.9475566  67.3742016
  26.5779348  29.3859205  55.6610003  26.2492054  28.5056584  55.4785109
  26.9318719  29.3306874  56.5486393  35.8258927  41.0214108  60.1704989
  35.6783889  40.0930816  60.3512559  36.6512421  41.0434199  59.6862064
  29.6921171  29.6732175  56.0285481  30.0317244  30.2018096  55.3064089
  30.1393292  30.0112581  56.8044048  39.4293049  41.8442667  61.2569862
  40.3539596  41.6385528  61.1194313  39.2608352  41.5959068  62.1659203
  32.3864612  28.0569226  65.4788549  32.0461433  27.2577039  65.8809229
  31.6803618  28.3570937  64.9065382  33.0381084  25.1418538  63.9315872
  33.8607153  24.6679017  63.8094762  33.2819148  25.9209022  64.4314558
  30.5619663  31.8337659  61.7407851  30.4164243  32.1477962  62.6332132
  30.0844866  32.4522559  61.1878749  32.4216046  28.8240207  61.7888740
  32.4077614  27.9281300  61.4521038  33.1388474  28.8310871  62.4227026
  34.2742176  29.2577547  63.8341868  34.0159954  30.1794618  63.8326198
  33.7427217  28.8607982  64.5242332  39.2188365  42.3628334  56.6131953
  39.3925243  41.7974757  55.8605806  39.7117256  43.1629229  56.4311443
  25.0365325  34.3743003  64.6795512  24.4918793  35.1502811  64.8115786
  25.9144675  34.7213808  64.5214633  31.8252942  27.7054587  57.0576310
  31.9468853  26.7771233  57.2567198  31.5354984  27.7193273  56.1454626
  34.6944132  25.3909498  60.1943030  34.7165829  25.4548831  59.2395010
  35.1112191  24.5514006  60.3883536  45.0727756  35.1264757  58.2322253
  45.5158902  34.3772082  57.8341376  44.1954267  35.1174894  57.8495985
  40.2063538  41.6795099  53.7128851  40.9014442  42.3001791  53.9316166
  40.5486688  40.8290450  53.9881229  25.8231347  33.5012900  67.5725669
  25.0813083  33.6495535  68.1590299  25.5024091  33.7621165  66.7092418
  42.1054961  39.1294804  55.2416182  42.6306285  39.4682077  54.5165502
  42.0177313  38.1941820  55.0579317  33.7675009  43.0428878  67.3706059
  34.0762136  42.7978025  68.2428758  34.5650491  43.2475516  66.8824929
  33.7895621  45.1966788  59.6011435  33.3500612  44.7043166  60.2944292
  34.5403738  44.6539755  59.3603511  26.2687960  41.3878328  59.6036063
  27.0945980  41.0882100  59.2234707  25.9182012  40.6185951  60.0525852
  31.2369494  40.7404797  61.6733737  30.6149503  40.0775502  61.3735965
  31.9074361  40.7665929  60.9907385  24.4696565  39.3064655  60.5624997
  23.6328474  38.8786829  60.3808998  24.4420211  39.4997098  61.4995788
  31.3094021  29.2186585  71.2666243  31.3582177  30.0948707  70.8844013
  31.8516535  28.6763978  70.6937886  41.9146742  36.6120174  67.8600109
  41.9644747  36.4470182  68.8015631  41.8060665  35.7447433  67.4697989
  30.7983001  39.2908720  55.1492198  30.9471121  39.9744184  54.4958870
  31.6049444  39.2713810  55.6641653  39.2050504  32.5951102  69.1759415
  40.1060367  32.4557567  68.8843413  39.2798479  32.7605557  70.1157593
  33.5393310  29.9717957  68.0212602  32.6696619  30.2651523  67.7495190
  33.7752790  30.5558402  68.7419865  43.4164939  39.0317116  68.1042130
  43.1249747  39.3947096  68.9405591  42.8037070  38.3184124  67.9255462
  44.6160621  36.5969996  60.6244700  45.4507512  37.0359800  60.7882261
  44.7519750  36.1208649  59.8052946  41.6652127  34.1549730  66.5722188
  42.1406248  34.3477377  65.7641040  40.7417692  34.2108916  66.3265572
  28.5535633  35.3173898  56.1553266  28.3081675  34.4136228  56.3533477
  28.7231548  35.3191048  55.2132744  36.2432343  26.1897574  65.5378022
  36.7614287  26.9258601  65.2124511  35.8887476  26.4961567  66.3724781
  27.8231281  31.0502255  53.6539428  27.1300526  31.1246610  52.9979464
  27.5783033  30.2862599  54.1760945  36.4944938  22.6097857  61.0578919
  36.7746691  21.9421046  61.6839345  37.2795544  22.8026952  60.5453583
  34.2978406  41.7856850  52.6203945  33.7252373  42.4047038  52.1674417
  34.8711200  42.3356212  53.1543867  40.3653796  31.0315491  64.8050494
  41.3171219  31.1313588  64.8262718  40.1957246  30.2393759  65.3148578
  38.3868175  28.1171074  64.9909895  37.7918107  28.3976086  64.2956383
  38.1017872  28.6064975  65.7626636  37.5175666  42.0694001  53.7512527
  38.4506339  42.0039562  53.9545403  37.4298879  42.9050267  53.2927060
  40.1463682  41.3859871  50.7116475  40.0677314  41.0519735  51.6052233
  40.9673349  41.8781639  50.7107947  42.8441874  34.2521610  63.9192793
  42.8118194  33.3137611  64.1052477  43.4542497  34.3305647  63.1858618
  42.9936362  31.0432654  63.9651077  42.4775411  30.2591110  63.7781005
  43.8776311  30.7151370  64.1297596  40.6547089  24.7873669  59.9246889
  40.4571910  24.4788757  60.8090221  41.2646795  25.5135308  60.0544819
  48.6618424  35.3137617  63.0598830  49.3921812  35.0522905  63.6206534
  48.0525369  34.5766339  63.1000898  46.7433721  33.4545480  63.6573281
  46.0166884  33.3201445  63.0489773  46.3281008  33.7622308  64.4629999
  34.5663897  37.1735409  71.4220654  35.4866907  37.3514008  71.6160701
  34.5313480  36.2291455  71.2700354  23.7846062  32.3674003  60.3473929
  23.4648846  31.5139311  60.0548303  23.2379490  32.5822581  61.1031896
  27.5625970  35.0836444  64.0643436  27.7811979  36.0153552  64.0831469
  27.9751743  34.7244418  64.8498239  36.4120736  24.6682576  57.6743421
  36.9651774  25.0878030  58.3333444  36.6490822  23.7418324  57.7166377
  23.6534322  35.9876914  62.3167051  22.9597793  35.5730867  61.8037005
  24.4007313  36.0297451  61.7200470  39.7899543  26.7783101  57.1822085
  39.2098212  27.4367905  56.8000137  39.5235475  25.9560446  56.7709502
  38.2403109  26.1788159  59.3843405  38.7402888  26.2904693  58.5757724
  38.8838717  25.8749212  60.0244214  32.2985105  34.0866789  72.2711246
  31.8152187  34.8867149  72.4775135  32.3846044  34.0974733  71.3178690
  25.5671065  35.9195168  60.1933066  25.5441753  36.0182856  59.2414949
  25.8771701  36.7660319  60.5150232  28.2258442  37.9771323  64.3079680
  29.1801696  37.9455266  64.2409612  28.0270966  37.5161947  65.1229906
  28.8157825  36.5472439  66.8750478  29.6350714  37.0416518  66.8985315
  29.0894632  35.6304407  66.8468045  41.9238957  28.9629713  59.9532772
  42.6999347  29.4526165  60.2257389  41.1987091  29.3887767  60.4104642
  44.3611516  29.6757332  61.0106713  44.9556006  29.4353068  60.3000021
  44.4338099  28.9564462  61.6380249  26.5808671  43.5190943  61.3249878
  26.4463139  42.7591344  60.7587876  26.1640734  44.2431843  60.8578667
  38.5465445  34.4537728  56.4528723  38.4900646  34.9106279  55.6136356
  39.0993787  33.6928412  56.2751566  42.3570250  30.2427459  57.2778843
  42.1007185  29.8424095  58.1087051  41.7323118  30.9571253  57.1528982
  46.6682588  32.9823533  59.7850134  46.1082146  33.0516722  60.5581696
  46.0626092  32.8064517  59.0649630  29.7377797  44.4160260  61.5368321
  29.6210181  45.3605692  61.4347011  28.9170243  44.1133821  61.9254120
  39.6254332  39.1410396  52.3824913  40.4599936  38.7091594  52.2002388
  39.4638675  38.9692409  53.3101808  39.2800224  35.6442509  53.7481253
  39.2249028  35.4786780  52.8069697  38.6546279  36.3518542  53.9043442
  24.0692739  30.8810573  67.5742675  24.7151602  30.3709527  68.0629900
  23.8609890  31.6179255  68.1486100  36.5946131  37.9491421  73.0734815
  37.4637291  38.1232073  72.7121450  36.1152883  38.7685838  72.9510545
  30.7632311  45.0688522  64.7524249  31.6659558  45.1012132  65.0690744
  30.5369681  44.1388973  64.7670585  32.5185913  43.8219508  61.4134328
  31.5681544  43.8221370  61.2998700  32.8218399  43.0752243  60.8970362
  36.4048469  21.7393394  57.5812508  35.6380865  21.1851881  57.7269190
  36.8159174  21.8115263  58.4426659  45.0628313  49.6107475  62.4141615
  44.7246825  49.4948539  61.5262150  45.9318081  49.2098640  62.3942621
  40.9215129  51.4642951  58.4038506  40.3579994  51.3732888  57.6354793
  40.8067524  50.6442856  58.8840998  38.4679561  52.9594143  61.2422726
  39.2600853  52.6184967  60.8269025  38.7076211  53.0689118  62.1624879
  46.5014687  55.1313919  53.7152971  45.8502667  55.7167999  53.3286984
  47.2959050  55.6620114  53.7748008  40.4270315  52.2203056  54.1140105
  41.2001191  51.6732043  53.9752981  40.7795713  53.0847305  54.3254566
  42.7636592  48.3795722  51.7458555  43.0162113  47.8577243  50.9842018
  41.8261152  48.2161868  51.8485238  47.8079875  47.3831500  59.5533298
  48.5942964  46.9650924  59.2023715  48.0718580  48.2877593  59.7214946
  47.9789953  52.8204351  54.2521955  47.3435786  52.8938977  54.9642859
  47.6487359  53.4097950  53.5741034  53.2088302  47.3206734  60.4566277
  53.9413474  46.7505950  60.6904106  52.4527658  46.9328334  60.8972782
  42.4832881  50.2823828  53.9482930  42.3669139  49.6068731  54.6164014
  42.5935141  49.7956202  53.1315083  44.8264422  49.7433975  57.6529619
  44.4622629  49.2164596  58.3642540  45.6831538  49.3532444  57.4796104
  50.7313723  41.0328308  64.9160885  50.3997048  41.9023719  64.6922100
  50.1359336  40.7164592  65.5954916  44.4669909  44.7723875  52.6490967
  44.6344311  45.6404111  53.0161439  44.2767078  44.9351157  51.7252257
  40.6757724  49.6854651  60.3493502  39.7508220  49.5530865  60.5571194
  40.9242137  50.4648870  60.8463445  50.6242386  45.7523394  61.9954235
  49.7159263  45.6838802  61.7012996  50.5729982  46.2295339  62.8236061
  44.4459130  47.2281532  53.6337634  44.3258755  47.6738583  54.4723115
  43.7511718  47.5766850  53.0751172  38.0366535  49.3287924  61.1837291
  38.1658916  49.5822403  62.0976703  37.3563986  49.9215632  60.8641946
  42.2066022  59.9985174  57.2827766  42.1290052  60.9492999  57.3616246
  41.6027666  59.6531047  57.9402692  50.1444196  47.7003006  54.4617968
  51.0562052  47.9330392  54.2865666  49.6353843  48.2840050  53.8993047
  47.4880171  43.8761042  62.7107829  46.6264650  44.1742295  63.0024567
  47.5142606  44.0931440  61.7788862  44.3041740  52.4203232  59.1181635
  44.7680086  52.6990935  58.3286257  44.0398538  51.5186677  58.9354726
  41.1965821  51.9674714  62.0561398  41.7667178  52.3961982  61.4178883
  41.7873933  51.6857298  62.7545584  43.2410626  48.5426384  55.9271200
  43.9434670  48.9947428  56.3945126  42.9091255  47.9010203  56.5551093
  36.9835960  46.8009937  61.2288334  36.1935014  47.0567466  60.7528444
  37.4747208  47.6158275  61.3340374  38.9350706  47.1654516  58.1871810
  38.1381869  47.2773211  58.7055306  38.7076298  47.5041169  57.3212701
  35.2673663  47.0540428  63.6603324  35.5181702  47.9387437  63.9260900
  35.8033212  46.8745029  62.8878416  44.4804391  55.3567327  56.0033305
  44.3450066  56.2018863  56.4318153  45.0214203  55.5586605  55.2399239
  37.9333788  52.8742765  56.5761230  38.4458309  53.6686015  56.7266795
  38.5856501  52.1769056  56.5094832  39.7428673  55.9908521  58.6583984
  39.9195301  56.9126486  58.4704967  40.5385507  55.6766941  59.0878363
  47.8296855  38.8797889  64.5332199  47.4861124  39.7699531  64.4571309
  48.1975817  38.6899547  63.6701784  35.8982705  51.2031419  57.3520801
  36.7357927  51.6128428  57.1354509  36.0760973  50.2630862  57.3220995
  47.7947137  48.8706500  53.0404634  47.2793761  49.6411105  53.2793021
  47.5224446  48.1971636  53.6637695  45.3794248  43.7156201  58.0989872
  44.5235845  43.3263051  57.9195511  45.7921200  43.7948162  57.2389658
  46.9093395  41.2502544  62.4981432  46.4058191  41.2132679  61.6849237
  47.2024002  42.1595287  62.5578089  43.1536281  41.3341274  61.5047614
  44.0189278  41.1384083  61.1453503  43.2213790  41.1051626  62.4316970
  52.7681411  51.6238855  54.9757807  51.9910854  51.2850014  54.5312969
  53.4472892  51.6291478  54.3012772  47.5833440  46.7433592  54.8664415
  47.2783576  47.0579741  55.7174558  48.5363883  46.8215012  54.9091748
  46.0279872  52.9023815  56.5157369  45.5001234  52.1676575  56.2030606
  45.5267375  53.6798492  56.2697337  40.7598600  43.5643482  58.8763981
  41.3342352  43.3418663  58.1437173  41.3469582  43.6332176  59.6292582
  49.8178177  49.4517209  59.6828357  50.3310059  50.0847200  60.1850067
  50.4679401  48.8518404  59.3171717  41.0868187  45.5947943  52.8959866
  40.2505499  45.9322629  53.2169141  40.9472957  45.4596923  51.9587003
  43.0621268  40.4384731  57.6039050  42.4085680  40.1233748  56.9795665
  43.0201742  39.8160471  58.3298873  44.1732472  50.7204026  49.5192342
  43.2659534  50.4893279  49.7183491  44.6703504  49.9241645  49.7066324
  47.0800551  59.4301533  52.4389028  46.4062250  59.7333230  53.0473986
  47.4666373  60.2330613  52.0894485  46.2959008  46.9266664  61.9286698
  45.3781569  47.1481611  61.7708386  46.7119152  47.0012975  61.0698405
  47.0794056  48.3258080  57.0589378  47.8265875  48.8379477  56.7496500
  47.3485645  48.0042133  57.9193771  45.3520706  50.8216621  54.0416332
  44.4431925  50.5375653  54.1388802  45.3815790  51.2415699  53.1819639
  49.5272893  45.3615196  59.0408167  48.7895650  44.8492582  59.3718410
  49.7799666  44.9215578  58.2291444  49.6284520  38.1391448  59.6349936
  49.9343397  37.2788812  59.3475851  50.3537125  38.7309068  59.4348930
  35.9208876  48.5422135  58.0231534  35.7233276  47.9491495  57.2982601
  35.3655540  48.2374345  58.7407473  43.9005600  48.4345241  60.1426127
  43.9554210  47.4819078  60.0668604  43.0896802  48.5904680  60.6267426
  45.0496794  52.3625364  51.3804411  44.6116224  51.6461223  50.9210048
  45.7907235  52.5901479  50.8189502  41.8397960  47.0522301  57.9016506
  41.0265825  47.3516472  58.3081698  42.3356954  46.6577990  58.6190989
  53.1669908  50.6382561  57.4380729  53.0287807  50.8284157  56.5101918
  52.8106127  51.4001944  57.8948780  41.3312035  44.6240656  63.5177741
  41.9711414  44.4829416  62.8200705  40.4989565  44.3375170  63.1416343
  42.1072339  53.9243087  59.6312734  42.9012937  53.4293407  59.4295309
  41.3964031  53.3960950  59.2680439  38.4155102  48.0686169  55.7072486
  37.4852690  48.0070624  55.9242449  38.5112574  47.5462121  54.9109128
  38.3340651  44.5940981  58.2950728  38.5947468  45.5086315  58.1859889
  39.1557823  44.1265424  58.4447341  39.8065576  46.0078739  65.4649553
  40.4788630  45.7996101  64.8162202  38.9795363  45.8100825  65.0254785
  45.2791766  59.5981205  54.6536107  45.4543522  59.1269249  55.4681730
  44.5924555  60.2246972  54.8817368  49.1708021  51.2209746  50.9736468
  48.5537192  50.4956574  50.8769521  48.7024510  51.9819106  50.6303543
  40.9606567  45.4395170  50.0957773  40.0836034  45.3183971  49.7320019
  41.4364320  44.6481249  49.8436661  32.4808707  50.2272330  60.1899280
  33.1679747  49.9134060  59.6020295  32.3256836  51.1313695  59.9166531
  37.2843430  45.1162527  64.6184303  37.2001618  44.5088196  63.8834713
  36.4626136  45.6071545  64.6193800  44.1470493  57.7921461  57.3420293
  43.3638015  58.3343141  57.4358518  44.8463238  58.3095440  57.7414534
  47.4567143  43.6016090  59.9854498  47.9535843  42.8486052  59.6655569
  46.6854125  43.6380407  59.4197708  48.5396924  52.3587777  57.5592922
  47.6053203  52.4789240  57.3897626  48.7173593  51.4560244  57.2952932
  44.0402112  45.7433473  59.7126183  43.6699900  45.1904513  60.4007089
  44.5361205  45.1391607  59.1601183  51.9269475  48.2005097  58.0942956
  52.3929928  49.0333088  58.0203259  52.3776976  47.7350078  58.7988215
  49.9945707  54.5448918  55.0929108  50.2705550  54.4305512  56.0022982
  49.1250205  54.1466403  55.0541281  49.8986138  40.5685684  62.1333857
  48.9849218  40.7989910  62.3016064  50.3279240  40.6524128  62.9847890
  46.9641936  57.7203454  55.9976970  47.4929702  57.2095908  55.3847132
  47.2270156  57.4045984  56.8622503  40.3197684  58.7718570  58.7574746
  39.6508059  59.2564698  58.2738786  40.1810554  59.0187791  59.6718125
  32.0576683  48.3072923  62.4616747  32.0960783  47.7736514  63.2553865
  31.5516976  47.7808129  61.8427724  39.4367446  43.1537464  65.9579289
  39.5008772  44.0152295  65.5456687  39.3734566  42.5411465  65.2251648
  35.6885261  47.0337025  55.5370678  35.9838702  46.1247704  55.4837732
  34.7873297  47.0124765  55.2151681  39.2179508  45.1093022  61.5198227
  38.4966094  45.7228990  61.3805700  40.0072764  45.6450787  61.4414873
  37.4173103  44.7151123  55.6610003  37.0885809  43.8348502  55.4785109
  37.7712473  44.6598792  56.5486393  40.5314926  45.0024093  56.0285481
  40.8710998  45.5310014  55.3064089  40.9787046  45.3404499  56.8044048
  43.2258367  43.3861144  65.4788549  42.8855187  42.5868957  65.8809229
  42.5197373  43.6862854  64.9065382  43.8774838  40.4710456  63.9315872
  44.7000908  39.9970934  63.8094762  44.1212902  41.2500940  64.4314558
  42.5183073  43.4998715  54.2278774  43.2391435  43.8779967  53.7242491
  41.8948377  44.2187591  54.3313752  46.6614196  44.2043863  55.1637106
  46.8777810  45.0868501  54.8625934  46.1808263  43.8130077  54.4342748
  41.4013417  47.1629577  61.7407851  41.2557998  47.4769880  62.6332132
  40.9238621  47.7814477  61.1878749  43.2609800  44.1532125  61.7888740
  43.2471369  43.2573218  61.4521038  43.9782228  44.1602788  62.4227026
  45.1135931  44.5869465  63.8341868  44.8553709  45.5086536  63.8326198
  44.5820971  44.1899899  64.5242332  35.8759079  49.7034921  64.6795512
  35.3312547  50.4794729  64.8115786  36.7538429  50.0505726  64.5214633
  42.6646696  43.0346505  57.0576310  42.7862607  42.1063151  57.2567198
  42.3748738  43.0485191  56.1454626  45.5337886  40.7201415  60.1943030
  45.5559583  40.7840749  59.2395010  45.9505945  39.8805924  60.3883536
  55.9121511  50.4556675  58.2322253  56.3552657  49.7064000  57.8341376
  55.0348021  50.4466811  57.8495985  51.0457292  57.0087016  53.7128851
  51.7408197  57.6293709  53.9316166  51.3880442  56.1582368  53.9881229
  52.9448715  54.4586722  55.2416182  53.4700039  54.7973995  54.5165502
  52.8571068  53.5233737  55.0579317  37.1081715  56.7170246  59.6036063
  37.9339735  56.4174018  59.2234707  36.7575767  55.9477869  60.0525852
  35.3090320  54.6356573  60.5624997  34.4722228  54.2078747  60.3808998
  35.2813965  54.8289016  61.4995788  41.6376755  54.6200638  55.1492198
  41.7864875  55.3036102  54.4958870  42.4443198  54.6005728  55.6641653
  39.3929388  50.6465815  56.1553266  39.1475430  49.7428145  56.3533477
  39.5625303  50.6482966  55.2132744  47.0826098  41.5189492  65.5378022
  47.6008042  42.2550519  65.2124511  46.7281231  41.8253485  66.3724781
  38.6625036  46.3794173  53.6539428  37.9694280  46.4538528  52.9979464
  38.4176787  45.6154517  54.1760945  47.3338692  37.9389774  61.0578919
  47.6140446  37.2712963  61.6839345  48.1189299  38.1318870  60.5453583
  45.1372161  57.1148768  52.6203945  44.5646128  57.7338955  52.1674417
  45.7104954  57.6648130  53.1543867  48.3569420  57.3985918  53.7512527
  49.2900093  57.3331480  53.9545403  48.2692633  58.2342185  53.2927060
  50.9857437  56.7151789  50.7116475  50.9071069  56.3811652  51.6052233
  51.8067104  57.2073556  50.7107947  45.5218959  48.4509581  49.9619997
  46.4678064  48.3215789  50.0308416  45.1433204  47.7124243  50.4389426
  51.4940844  40.1165587  59.9246889  51.2965665  39.8080675  60.8090221
  52.1040549  40.8427226  60.0544819  43.7061876  46.3759557  49.8974883
  42.7993332  46.0792670  49.9737596  43.9837857  46.0789375  49.0309169
  34.6239817  47.6965921  60.3473929  34.3042601  46.8431229  60.0548303
  34.0773245  47.9114499  61.1031896  38.4019724  50.4128362  64.0643436
  38.6205734  51.3445469  64.0831469  38.8145498  50.0536336  64.8498239
  45.3223942  40.9196447  56.0519124  44.5124670  40.5743532  56.4274370
  46.0108359  40.6103991  56.6406736  47.2514490  39.9974494  57.6743421
  47.8045529  40.4169947  58.3333444  47.4884577  39.0710242  57.7166377
  42.4760661  43.2346492  50.0386862  43.3379825  43.5601391  50.2982679
  42.6611005  42.4477988  49.5259928  34.4928077  51.3168832  62.3167051
  33.7991548  50.9022785  61.8037005  35.2401068  51.3589369  61.7200470
  50.6293297  42.1075019  57.1822085  50.0491966  42.7659823  56.8000137
  50.3629230  41.2852364  56.7709502  49.0796864  41.5080077  59.3843405
  49.5796642  41.6196611  58.5757724  49.7232472  41.2041129  60.0244214
  36.4064819  51.2487086  60.1933066  36.3835507  51.3474773  59.2414949
  36.7165456  52.0952237  60.5150232  49.4118175  44.2675109  56.2378433
  48.5244030  44.5524760  56.0198628  49.8272164  44.1068873  55.3905710
  52.7632711  44.2921630  59.9532772  53.5393102  44.7818083  60.2257389
  52.0380846  44.7179684  60.4104642  55.2005270  45.0049250  61.0106713
  55.7949761  44.7644985  60.3000021  55.2731854  44.2856380  61.6380249
  48.5561389  54.0319784  50.3326453  49.2597239  54.2369786  50.9484109
  47.8324038  54.5996546  50.5975537  49.3859199  49.7829645  56.4528723
  49.3294400  50.2398197  55.6136356  49.9387542  49.0220330  56.2751566
  53.1964005  45.5719377  57.2778843  52.9400939  45.1716013  58.1087051
  52.5716873  46.2863171  57.1528982  50.4648086  54.4702313  52.3824913
  51.2993690  54.0383512  52.2002388  50.3032429  54.2984327  53.3101808
  50.1193978  50.9734426  53.7481253  50.0642782  50.8078698  52.8069697
  49.4940034  51.6810459  53.9043442  34.9086493  46.2102491  67.5742675
  35.5545357  45.7001445  68.0629900  34.7003644  46.9471173  68.1486100
  43.4290104  40.4742536  53.3266571  43.4168774  41.4184375  53.4834842
  44.3213526  40.2912681  53.0326032  47.2442223  37.0685312  57.5812508
  46.4774619  36.5143799  57.7269190  47.6552928  37.1407181  58.4426659
  51.9261941  60.9239860  52.8959866  51.0899254  61.2614547  53.2169141
  51.7866711  60.7888840  51.9587003  55.0126227  66.0495943  49.5192342
  54.1053289  65.8185197  49.7183491  55.5097259  65.2533563  49.7066324
  51.8000322  60.7687088  50.0957773  50.9229788  60.6475889  49.7320019
  52.2758075  59.9773166  49.8436661  53.3576827  58.8290632  54.2278774
  54.0785190  59.2071885  53.7242491  52.7342132  59.5479509  54.3313752
  49.5018790  61.7086091  53.6539428  48.8088035  61.7830446  52.9979464
  49.2570542  60.9446434  54.1760945  56.3612714  63.7801499  49.9619997
  57.3071818  63.6507707  50.0308416  55.9826958  63.0416160  50.4389426
  54.5455631  61.7051475  49.8974883  53.6387086  61.4084588  49.9737596
  54.8231612  61.4081293  49.0309169  53.3154415  58.5638410  50.0386862
  54.1773579  58.8893308  50.2982679  53.5004759  57.7769906  49.5259928
  54.2683858  55.8034453  53.3266571  54.2562528  56.7476293  53.4834842
  55.1607280  55.6204599  53.0326032  26.5751099  -3.9941666  49.2025397
  27.2129509  -4.1134919  48.4988737  26.4571942  -3.0460822  49.2613349
  23.3840805  -4.0414238  49.1386921  23.0459317  -4.1573173  48.2507456
  24.2530574  -4.4423073  49.1187927  16.7892053  -0.6927570  47.9668033
  17.5813345  -1.0336745  47.5514332  17.0288703  -0.5832595  48.8870186
  24.8227180   1.4792206  40.4398277  24.1715160   2.0646286  40.0532291
  25.6171543   2.0098401  40.4993315  18.7482807  -1.4318657  40.8385411
  19.5213683  -1.9789670  40.6998287  19.1008206  -0.5674407  41.0499873
  26.3002445  -0.8317362  40.9767261  25.6648278  -0.7582735  41.6888166
  25.9699851  -0.2423763  40.2986341  23.1476914  -3.9087738  44.3774926
  22.7835122  -4.4357117  45.0887847  24.0044030  -4.2989269  44.2041411
  25.5457735  -0.4180859  51.0402104  25.2458458   0.4844180  50.9317912
  25.2008794  -0.6848676  51.8923257  20.5278514   6.3463461  44.0073072
  20.4502544   7.2971286  44.0861553  19.9240158   6.0009334  44.6647998
  27.0726271  -0.9692889  48.5776856  26.4435133  -0.8047175  47.8752924
  26.6851933  -0.5551279  49.3487820  30.9515503  -0.0338451  45.9321220
  30.2666541   0.3460450  45.3818254  31.0359352   0.5756876  46.6653168
  22.6254233  -1.2318481  45.8426942  23.0892578  -0.9530778  45.0531564
  22.3611031  -2.1335036  45.6600032  29.3212262   0.4893464  50.7038921
  30.1429706   0.0873651  50.4221603  29.3174665   0.3861698  51.6555037
  22.8016883   1.7045614  42.7278612  22.6662558   2.5497150  43.1563460
  23.3426696   1.9064892  41.9644546  18.0641165   2.3386809  45.3829290
  18.2407794   3.2604773  45.1950274  18.8597999   2.0245228  45.8123670
  19.1872481   3.8564982  51.3839633  19.7379906   3.7282046  50.6116626
  18.3483957   4.1559871  51.0334525  31.0893904  -2.0282858  41.7003114
  30.3123346  -2.3671699  41.2558276  31.7685385  -2.0230235  41.0258079
  24.3492365  -0.7497897  43.2402676  23.8213726  -1.4845138  42.9275913
  23.8479867   0.0276779  42.9942644  29.3285211  -2.5548877  48.3569722
  28.6708885  -1.8649615  48.4449851  30.1325610  -2.1652445  48.7003708
  22.4944965  -2.9317687  36.2437649  21.5872026  -3.1628434  36.4428798
  22.9915997  -3.7280068  36.4311630  25.4013044   5.7779820  39.1634335
  24.7274742   6.0811517  39.7719293  25.7878866   6.5808901  38.8139792
  23.6733198  -2.8305092  40.7661639  22.7644417  -3.1146059  40.8634109
  23.7028282  -2.4106014  39.9064946  28.9052466   0.7801497  44.5352806
  28.4514793  -0.0607593  44.5917997  28.2746432   1.4162896  44.8727586
  27.3485405   2.6177994  45.4702624  27.6408379   3.1783051  44.7514990
  27.8584025   2.9106555  46.2255784  23.3709286  -1.2896348  38.1049717
  22.9328716  -2.0060490  37.6455355  24.1119727  -1.0620234  37.5434809
  22.3119030   3.3958345  46.5596078  22.2695209   3.6219191  45.6304610
  23.2281729   3.1621720  46.7081879  31.5151780  -0.9462624  49.1737307
  31.9488287  -1.0387335  50.0220361  32.2283361  -0.9705124  48.5357323
  20.4284831   0.2721374  46.3558040  21.2225429  -0.2228306  46.1540615
  19.7176523  -0.2560763  45.9925746  25.2479675   2.6539470  50.7070408
  25.3016698   3.2230406  51.4748124  24.3794457   2.8241355  50.3424445
  32.3767330  -0.9038924  51.7070193  32.5703220   0.0006887  51.9529468
  32.2767948  -1.3631505  52.5408778  23.0056107   0.8450396  50.0355877
  22.8667192   0.4769181  50.9081816  22.2170703   1.3598036  49.8639835
  23.6004259   5.9459493  41.3781414  23.7756014   5.4747536  42.1927037
  22.9137047   6.5725259  41.6062675  24.5561322   0.2231999  47.4244715
  24.2211155   0.1832769  48.3202365  24.0565268  -0.4423285  46.9515126
  27.4920514  -2.4311967  37.6981775  26.8749684  -3.1565139  37.6014828
  27.0237002  -1.6702607  37.3548849  29.1474645   2.2786942  55.3587555
  29.0887191   1.5946162  54.6918138  29.5494164   3.0205932  54.9068181
  18.1665344   9.0948855  48.1521274  18.4061942   9.7267380  48.8300293
  17.3234541   8.7436895  48.4386633  29.1492053   0.2426525  53.5901535
  28.2618831  -0.0947553  53.7127934  29.7190604  -0.4890443  53.8270300
  22.6793206   4.9027978  50.5562778  22.6063377   5.7082949  51.0682083
  22.2370599   5.1019944  49.7310800  22.4682986   4.1399748  44.0665600
  21.6850507   4.6821428  44.1603824  23.1675731   4.6573727  44.4659841
  25.1391889   4.8014812  52.7120937  25.8519862   5.4362277  52.6396838
  24.6481918   4.8978678  51.8960939  26.8609416  -1.2933935  44.2838229
  25.9265695  -1.1732473  44.1142933  27.0386085  -2.1961469  44.0198238
  28.3158199   0.8927205  41.8174415  28.5918043   0.7783800  42.7268289
  27.4462698   0.4944690  41.7786588  24.9512263   5.1413556  45.4607228
  25.1334657   4.3235212  45.9234981  25.7745249   5.3581248  45.0232118
  25.2854428   4.0681741  42.7222277  25.8142195   3.5574196  42.1092439
  25.5482648   3.7524271  43.5867810  18.6410176   5.1196858  45.4820053
  17.9720552   5.6042985  44.9984093  18.5023046   5.3666078  46.3963431
  22.7815445   7.1540601  52.0802711  23.3333753   7.3172223  52.8451796
  23.1221638   7.7445039  51.4082736  25.9183832   5.1022577  49.0666393
  25.7934972   4.3012317  48.5577339  26.5762923   5.5968770  48.5780363
  27.9818741   2.9031597  50.6945943  27.0349076   2.7836948  50.6224270
  28.3301514   2.0154095  50.7772205  24.9865174   2.6984313  46.8950296
  24.8390136   1.7701021  47.0757866  25.8118667   2.7204404  46.4107371
  28.5899296   3.5212872  47.9815168  29.5145843   3.3155733  47.8439619
  28.4214599   3.2729273  48.8904510  28.3794612   4.0398539  43.3377260
  28.5531489   3.4744962  42.5851112  28.8723503   4.8399434  43.1556750
  29.3669784   3.3565304  40.4374158  30.0620689   3.9771996  40.6561473
  29.7092934   2.5060655  40.7126536  31.2661207   0.8065009  41.9661489
  31.7912532   1.1452282  41.2410809  31.1783560  -0.1287975  41.7824623
  22.9501868   6.8736992  46.3256742  22.5106859   6.3813371  47.0189599
  23.7009985   6.3309960  46.0848817  15.4294207   3.0648533  46.3281370
  16.2552227   2.7652305  45.9480014  15.0788259   2.2956156  46.7771159
  20.3975740   2.4175002  48.3979044  19.7755750   1.7545707  48.0981272
  21.0680607   2.4436133  47.7152691  19.9589247   0.9678925  41.8737504
  20.1077368   1.6514389  41.2204177  20.7655691   0.9484015  42.3886960
  32.5771185   0.7087321  54.8287437  32.2855994   1.0717301  55.6650898
  31.9643317  -0.0045671  54.6500769  23.4584653   3.4627055  39.3449252
  22.8858620   4.0817242  38.8919724  24.0317446   4.0126417  39.8789174
  26.6781913   3.7464205  40.4757834  27.6112586   3.6809767  40.6790709
  26.5905125   4.5820472  40.0172367  29.3069929   3.0630076  37.4361781
  29.2283561   2.7289939  38.3297539  30.1279596   3.5551844  37.4353254
  15.7414918   5.1961148  48.0495185  15.6069386   4.4361549  47.4833183
  15.3246980   5.9202048  47.5823973  26.8773881   0.3798071  37.0571760
  27.5809731   0.5848074  37.6729415  26.1536530   0.9474833  37.3220843
  18.8984044   6.0930465  48.2613627  18.7816428   7.0375897  48.1592317
  18.0776490   5.7904026  48.6499426  28.7860578   0.8180600  39.1070220
  29.6206182   0.3861799  38.9247695  28.6244921   0.6462614  40.0347114
  28.4406471  -2.6787286  40.4726559  28.3855274  -2.8443015  39.5315003
  27.8152526  -1.9711253  40.6288749  19.9238558   6.7458727  51.4769556
  20.8265805   6.7782337  51.7936051  19.6975928   5.8159178  51.4915891
  21.6792160   5.4989713  48.1379634  20.7287791   5.4991575  48.0244006
  21.9824646   4.7522448  47.6215669  30.0821376  13.1413156  45.1283812
  29.5186241  13.0503093  44.3600100  29.9673771  12.3213061  45.6086305
  34.7054343  12.4412531  55.0973127  34.6942984  12.0465330  54.2253630
  34.8674982  11.7078604  55.6906898  27.6285807  14.6364348  47.9668033
  28.4207099  14.2955172  47.5514332  27.8682458  14.7459323  48.8870186
  31.4261604  15.2249643  54.0452311  31.1351470  16.1295274  53.9298977
  32.0618588  15.2666171  54.7596380  32.3517811  12.6026492  50.6353670
  32.9481383  12.3782514  49.9210633  32.4092782  11.8611237  51.2379118
  31.9242839  10.0565927  38.4703861  32.1768360   9.5347448  37.7087324
  30.9867398   9.8932072  38.5730545  36.9686122   9.0601705  46.2778605
  37.7549211   8.6421129  45.9269022  37.2324826   9.9647798  46.4460253
  42.3694549   8.9976939  47.1811583  43.1019721   8.4276155  47.4149413
  41.6133905   8.6098539  47.6218089  31.6439128  11.9594033  40.6728236
  31.5275386  11.2838936  41.3409321  31.7541388  11.4726407  39.8560389
  33.9870669  11.4204180  44.3774926  33.6228876  10.8934801  45.0887847
  34.8437785  11.0302649  44.2041411  39.8919969   2.7098513  51.6406192
  39.5603294   3.5793924  51.4167407  39.2965583   2.3934797  52.3200222
  33.6276156   6.4494080  39.3736274  33.7950558   7.3174316  39.7406745
  33.4373325   6.6121361  38.4497563  29.8363971  11.3624856  47.0738809
  28.9114467  11.2301070  47.2816501  30.0848384  12.1419075  47.5708751
  39.7848633   7.4293599  48.7199542  38.8765510   7.3609007  48.4258303
  39.7336229   7.9065544  49.5481367  33.6065377   8.9051737  40.3582941
  33.4865002   9.3508788  41.1968421  32.9117965   9.2537055  39.7996479
  27.1972782  11.0058129  47.9082598  27.3265163  11.2592608  48.8222010
  26.5170233  11.5985837  47.5887253  33.8589499   8.8483244  56.6634439
  33.0822833   9.4077165  56.6537304  34.4980062   9.3340027  57.1849309
  41.6510279   5.6310037  50.4977416  41.0084659   5.9242570  49.8517210
  41.1465208   5.5162958  51.3030612  39.3050443   9.3773210  41.1863275
  40.2168299   9.6100597  41.0110973  38.7960090   9.9610255  40.6238354
  32.1135871  11.6568698  56.2252406  32.8550555  12.1953742  55.9487230
  31.4072856  12.2834987  56.3823958  37.5891211  13.7997838  54.8224568
  37.9974567  13.3580249  54.0779200  36.8668472  13.2250466  55.0758760
  33.9422281   8.7370445  52.1958125  34.7883476   9.1609859  52.3392774
  33.8820918   8.0804069  52.8896688  37.0921726   6.3974813  53.8539298
  36.8482658   7.1516874  53.3173574  37.3681656   6.7760161  54.6886545
  39.0460189  12.9413426  52.5316564  39.2577084  13.5845186  51.8550945
  38.9989937  12.1075742  52.0638494  36.6486418   5.5531246  49.4353136
  35.7870897   5.8512500  49.7269873  36.6748852   5.7701645  48.5034169
  30.3572068  13.6444919  48.7806705  30.9273425  14.0732187  48.1424189
  30.9480180  13.3627503  49.4790890  32.4016873  10.2196589  42.6516507
  33.1040916  10.6717633  43.1190433  32.0697502   9.5780408  43.2796400
  30.8497235   8.8108346  57.0267716  30.2195895   9.4924627  57.2603113
  30.7433323   8.6991428  56.0820854  26.1442207   8.4780142  47.9533640
  25.3541261   8.7337671  47.4773751  26.6353454   9.2928480  48.0585681
  28.0956952   8.8424721  44.9117117  27.2988116   8.9543416  45.4300613
  27.8682545   9.1811373  44.0458007  33.9262620  15.3669425  52.8599632
  33.9907053  15.8289832  53.6957803  33.2173544  14.7366789  52.9881941
  24.4279910   8.7310632  50.3848631  24.6787948   9.6157642  50.6506207
  24.9639458   8.5515234  49.6123723  48.2512010  12.1624130  47.0523893
  47.4975718  11.5931528  46.8967897  48.3859551  12.1286794  47.9994527
  27.0940035  14.5512970  43.3006537  27.6064556  15.3456220  43.4512102
  27.7462748  13.8539260  43.2340138  33.0445938   4.5286991  56.9813224
  33.7855652   5.1294144  56.9017686  33.2763861   3.7864629  56.4231266
  28.1887276   9.7143358  55.2591453  28.0740792   8.8128615  55.5598552
  27.3331794   9.9607055  54.9076270  35.2679114  17.6561099  56.8578954
  34.8242968  16.8697477  56.5399858  35.9296328  17.8440249  56.1922845
  30.0266235  19.1856900  51.3839633  30.5773660  19.0573963  50.6116626
  29.1877711  19.4851789  51.0334525  37.3660352  17.9363898  54.8860355
  37.3478828  18.7572779  54.3940624  38.2880272  17.8117974  55.1110496
  33.8233406  15.4508028  55.7283864  34.3561743  14.6896316  55.4983172
  33.2947487  15.1581680  56.4708018  36.9903101   0.5568094  51.2577505
  36.6467371   1.4469736  51.1816616  37.3582064   0.3669752  50.3947090
  25.0588952  12.8801624  44.0766108  25.8964174  13.2898633  43.8599815
  25.2367220  11.9401066  44.0466301  34.5400495   5.3926406  44.8235179
  33.6842091   5.0033256  44.6440818  34.9527447   5.4718367  43.9634964
  36.0699642   2.9272749  49.2226739  35.5664437   2.8902884  48.4094544
  36.3630249   3.8365492  49.2823395  32.3142528   3.0111479  48.2292920
  33.1795524   2.8154287  47.8698810  32.3820036   2.7821831  49.1562277
  41.9287658  13.3009060  41.7003114  41.1517101  12.9620219  41.2558276
  42.6079139  13.3061683  41.0258079  36.7439687   8.4203797  41.5909722
  36.4389823   8.7349946  42.4419865  37.6970129   8.4985217  41.6337055
  29.9204847   5.2413687  45.6009287  30.4948599   5.0188868  44.8682480
  30.5075829   5.3102381  46.3537888  30.2474434   7.2718148  39.6205172
  29.4111746   7.6092834  39.9414447  30.1079203   7.1367127  38.6832309
  32.2227514   2.1154936  44.3284357  31.5691927   1.8003953  43.7040971
  32.1807989   1.4930676  45.0544180  33.3338719  12.3974231  36.2437649
  32.4265781  12.1663484  36.4428798  33.8309751  11.6011850  36.4311630
  35.4565255   8.6036869  48.6532004  34.5387816   8.8251816  48.4953692
  35.8725398   8.6783180  47.7943712  36.2400302  10.0028285  43.7834684
  36.9872121  10.5149682  43.4741807  36.5091892   9.6812338  44.6439078
  38.6879140   7.0385401  45.7653474  37.9501896   6.5262787  46.0963716
  38.9405913   6.5985783  44.9536751  25.0815123  10.2192340  44.7476841
  24.8839523   9.6261700  44.0227908  24.5261787   9.9144550  45.4652780
  33.0611847  10.1115446  46.8671434  33.1160456   9.1589283  46.7913911
  32.2503049  10.2674885  47.3512733  31.0004207   8.7292506  44.6261813
  30.1872072   9.0286676  45.0327005  31.4963201   8.3348195  45.3436295
  36.5978418   9.1934330  53.4576707  36.9527806   9.4205803  54.3171173
  37.2450550   9.5252707  52.8353962  42.3276155  12.3152766  44.1626036
  42.1894054  12.5054362  43.2347225  41.9712374  13.0772149  44.6194087
  30.4918281   6.3010861  50.2423048  31.1317661   6.1599620  49.5446011
  29.6595812   6.0145375  49.8661650  42.3545535  14.3829293  49.1737307
  42.7882042  14.2904582  50.0220361  43.0677116  14.3586794  48.5357323
  36.0873430  17.9831387  50.7070408  36.1410452  18.5522324  51.4748124
  35.2188211  18.1533272  50.3424445  27.5761349   9.7456374  42.4317793
  26.6458937   9.6840829  42.6487755  27.6718821   9.2232326  41.6354434
  27.4946898   6.2711186  45.0196035  27.7553715   7.1856520  44.9105195
  28.3164070   5.8035629  45.1692648  28.9671823   7.6848944  52.1894859
  29.6394877   7.4766306  51.5407508  28.1401610   7.4871030  51.7500092
  43.2161084  14.4252994  51.7070193  43.4096975  15.3298804  51.9529468
  43.1161703  13.9660413  52.5408778  34.8697395   4.3110884  54.2060520
  34.2225310   5.0100834  54.1124997  35.6398411   4.7447028  54.5736768
  38.2776193  14.5759737  57.2811073  38.1261700  14.3470288  56.3641157
  38.2680873  15.5330338  57.2942418  35.0461530  12.1491649  52.2657340
  35.9753590  12.3002809  52.0926307  34.6252560  12.2375670  51.4105986
  29.3699320  10.9591547  52.9497296  29.2319118  10.2271785  53.5508835
  30.2804244  10.8700447  52.6681484  31.9981621  10.6711506  52.4380976
  32.7081240  10.0304698  52.3967595  31.9550929  10.9224401  53.3607157
  39.9868400  17.6078859  55.3587555  39.9280946  16.9238079  54.6918138
  40.3887918  18.3497849  54.9068181  30.7110555   7.6576724  54.2576616
  30.1747912   7.2067462  54.9098212  30.1227263   7.7922633  53.5147080
  30.1212814   7.1165375  36.8203079  29.2442280   6.9954176  36.4565326
  30.5970567   6.3251453  36.5681968  39.9885807  15.5718443  53.5901535
  39.1012586  15.2344365  53.7127934  40.5584358  14.8401474  53.8270300
  21.6414954  11.9042535  46.9144586  22.3285994  11.5904265  46.3265602
  21.4863083  12.8083900  46.6411838  26.4449676   6.7932731  51.3429610
  26.3607865   6.1858401  50.6080020  25.6232383   7.2841750  51.3439106
  36.6173390   5.2786295  46.7099805  37.1142090   4.5256257  46.3900875
  35.8460372   5.3150612  46.1443014  44.4703148  10.9826660  48.3518097
  44.4593024  11.8651376  47.9812030  43.6020527  10.6298211  48.1572634
  33.2008359   7.4203678  46.4371490  32.8306146   6.8674718  47.1252395
  33.6967451   6.8161811  45.8846490  41.0875722   9.8775301  44.8188263
  41.5536174  10.7103293  44.7448565  41.5383223   9.4120283  45.5233521
  31.0297557  17.8801173  53.5326508  31.7307017  18.5137656  53.6855902
  30.5592672  18.2215905  52.7722147  39.0592385   2.2455888  48.8579164
  38.1455465   2.4760115  49.0261371  39.4885486   2.3294333  49.7093196
  38.8298843  10.4345780  51.3579058  38.1770294  10.6821688  50.7031511
  39.2079223   9.6209919  51.0241535  34.8786416  11.1765591  57.8445095
  34.2027053  11.0759721  58.5147470  35.7014050  11.0204805  58.3081092
  26.6265276  17.4137528  50.4657610  27.2118712  16.6681216  50.5985515
  26.4290114  17.7241485  51.3494274  29.4803931  20.4488775  45.4820053
  28.8114306  20.9334903  44.9984093  29.3416800  20.6957996  46.3963431
  21.2182930   9.9843128  49.1862053  21.2567030   9.4506719  49.9799172
  20.7123223   9.4578334  48.5673031  28.5973693   4.8307669  52.6824596
  28.6615019   5.6922500  52.2701993  28.5340813   4.2181670  51.9496954
  28.0725965   6.9030801  56.3297630  28.6998004   6.5207879  56.9435154
  27.2153884   6.6845003  56.6953323  38.4720074  17.3093776  57.9351366
  39.0159978  17.9223735  57.4406320  37.8906919  17.8673355  58.4518379
  24.8491508   8.7107230  42.2615985  25.1444949   7.8017909  42.2083039
  23.9479544   8.6894970  41.9396987  28.3785755   6.7863227  48.2443533
  27.6572341   7.3999195  48.1051007  29.1679011   7.3220992  48.1660179
  31.1812068   4.1217653  54.5184185  31.7046470   4.3679950  55.2810495
  30.9624402   4.9537688  54.0987323  26.5779349   6.3921328  42.3855310
  26.2492056   5.5118707  42.2030416  26.9318720   6.3368997  43.2731699
  29.6921173   6.6794298  42.7530788  30.0317245   7.2080219  42.0309396
  30.1393293   7.0174704  43.5289354  32.3864613   5.0631349  52.2033856
  32.0461434   4.2639162  52.6054536  31.6803620   5.3633059  51.6310689
  33.0381085   2.1480661  50.6561179  33.8607155   1.6741139  50.5340069
  33.2819149   2.9271145  51.1559865  31.6789320   5.1768919  40.9524080
  32.3997682   5.5550172  40.4487797  31.0554624   5.8957796  41.0559058
  35.8220443   5.8814068  41.8882413  36.0384057   6.7638706  41.5871241
  35.3414510   5.4900282  41.1588055  30.5619664   8.8399782  48.4653157
  30.4164245   9.1540085  49.3577439  30.0844868   9.4584682  47.9124056
  32.4216047   5.8302330  48.5134047  32.4077616   4.9343423  48.1766345
  33.1388475   5.8372993  49.1472333  34.2742178   6.2639670  50.5587174
  34.0159955   7.1856740  50.5571505  33.7427218   5.8670104  51.2487639
  25.0365326  11.3805126  51.4040819  24.4918794  12.1564934  51.5361093
  25.9144676  11.7275931  51.2459940  31.8252943   4.7116710  43.7821617
  31.9468854   3.7833356  43.9812505  31.5354985   4.7255396  42.8699933
  34.6944133   2.3971620  46.9188337  34.7165830   2.4610953  45.9640316
  35.1112192   1.5576129  47.1128843  45.0727758  12.1326880  44.9567560
  45.5158904  11.3834205  44.5586683  44.1954268  12.1237016  44.5741291
  25.8231348  10.5075022  54.2970975  25.0813084  10.6557658  54.8835606
  25.5024092  10.7683288  53.4337725  33.7675011  20.0491001  54.0951365
  34.0762137  19.8040147  54.9674065  34.5650493  20.2537639  53.6070236
  26.2687962  18.3940451  46.3281370  27.0945982  18.0944223  45.9480014
  25.9182014  17.6248073  46.7771159  31.2369495  17.7466919  48.3979044
  30.6149504  17.0837624  48.0981272  31.9074362  17.7728051  47.7152691
  24.4696567  16.3126777  47.2870304  23.6328475  15.8848952  47.1054305
  24.4420212  16.5059221  48.2241095  31.3094022   6.2248707  57.9911550
  31.3582178   7.1010830  57.6089319  31.8516537   5.6826100  57.4183193
  41.7948868  16.7689831  57.2712687  41.0044412  16.7513969  56.7317186
  41.5582223  17.3078124  58.0261723  41.9146743  13.6182297  54.5845415
  41.9644748  13.4532304  55.5260938  41.8060666  12.7509556  54.1943296
  39.2050505   9.6013225  55.9004722  40.1060368   9.4619690  55.6088720
  39.2798480   9.7667680  56.8402899  33.5393311   6.9780080  54.7457908
  32.6696620   7.2713646  54.4740497  33.7752791   7.5620525  55.4665172
  43.4164940  16.0379238  54.8287437  43.1249748  16.4009219  55.6650898
  42.8037071  15.3246247  54.6500769  44.6160622  13.6032118  47.3490007
  45.4507514  14.0421922  47.5127567  44.7519751  13.1270771  46.5298253
  41.6652128  11.1611853  53.2967495  42.1406250  11.3539499  52.4886346
  40.7417694  11.2171039  53.0510879  28.5535635  12.3236020  42.8798573
  28.3081677  11.4198350  43.0778783  28.7231549  12.3253171  41.9378051
  36.2432345   3.1959697  52.2623329  36.7614288   3.9320724  51.9369817
  35.8887477   3.5023690  53.0970088  27.8231282   8.0564378  40.3784735
  27.1300527   8.1308733  39.7224771  27.5783034   7.2924721  40.9006252
  40.3653797   8.0377613  51.5295800  41.3171220   8.1375711  51.5508024
  40.1957248   7.2455882  52.0393885  38.3868177   5.1233196  51.7155201
  37.7918109   5.4038209  51.0201690  38.1017873   5.6127097  52.4871942
  42.8441875  11.2583733  50.6438100  42.8118195  10.3199734  50.8297784
  43.4542499  11.3367770  49.9103925  34.6825206  10.1279786  36.6865304
  35.6284311   9.9985994  36.7553722  34.3039451   9.3894448  37.1634732
  42.9936363   8.0494776  50.6896383  42.4775412   7.2653233  50.5026312
  43.8776312   7.7213493  50.8542903  40.6547090   1.7935792  46.6492196
  40.4571911   1.4850880  47.5335528  41.2646796   2.5197431  46.7790126
  48.6618425  12.3199740  49.7844137  49.3921813  12.0585028  50.3451840
  48.0525370  11.5828462  49.8246205  46.7433722  10.4607602  50.3818588
  46.0166885  10.3263567  49.7735080  46.3281009  10.7684431  51.1875306
  34.5663898  14.1797532  58.1465961  35.4866908  14.3576131  58.3406008
  34.5313481  13.2353577  57.9945660  32.8668123   8.0529762  36.6220189
  31.9599578   7.7562875  36.6982903  33.1444104   7.7559580  35.7554476
  23.7846063   9.3736126  47.0719236  23.4648848   8.5201434  46.7793610
  23.2379492   9.5884704  47.8277203  27.5625971  12.0898567  50.7888742
  27.7811981  13.0215674  50.8076776  27.9751745  11.7306541  51.5743546
  34.4830189   2.5966652  42.7764431  33.6730917   2.2513737  43.1519677
  35.1714606   2.2874196  43.3652042  36.4120737   1.6744699  44.3988727
  36.9651776   2.0940152  45.0578750  36.6490823   0.7480447  44.4411683
  31.6366908   4.9116697  36.7632169  32.4986072   5.2371596  37.0227986
  31.8217252   4.1248193  36.2505234  23.6534323  12.9939037  49.0412357
  22.9597795  12.5792990  48.5282312  24.4007314  13.0359574  48.4445776
  39.7899544   3.7845224  43.9067392  39.2098213   4.4430028  43.5245444
  39.5235477   2.9622568  43.4954809  38.2403110   3.1850282  46.1088712
  38.7402889   3.2966816  45.3003031  38.8838718   2.8811334  46.7489520
  32.2985106  11.0928911  58.9956553  31.8152188  11.8929271  59.2020442
  32.3846045  11.1036856  58.0423997  25.5671066  12.9257291  46.9178372
  25.5441754  13.0244978  45.9660255  25.8771702  13.7722442  47.2395538
  28.2258444  14.9833446  51.0324987  29.1801697  14.9517388  50.9654918
  28.0270967  14.5224070  51.8475213  28.8157826  13.5534562  53.5995784
  29.6350715  14.0478641  53.6230622  29.0894634  12.6366530  53.5713352
  38.5724422   5.9445314  42.9623740  37.6850277   6.2294965  42.7443935
  38.9878411   5.7839078  42.1151017  41.9238958   5.9691835  46.6778079
  42.6999348   6.4588288  46.9502696  41.1987092   6.3949889  47.1349949
  44.3611517   6.6819454  47.7352020  44.9556008   6.4415190  47.0245328
  44.4338101   5.9626585  48.3625556  26.5808673  20.5253065  48.0495185
  26.4463140  19.7653466  47.4833183  26.1640735  21.2493965  47.5823973
  42.3570252   7.2489582  44.0024149  42.1007186   6.8486218  44.8332357
  41.7323120   7.9633376  43.8774289  46.6682590   9.9885655  46.5095441
  46.1082148  10.0578845  47.2827003  46.0626093   9.8126640  45.7894937
  29.7377798  21.4222382  48.2613627  29.6210183  22.3667815  48.1592317
  28.9170245  21.1195944  48.6499426  24.0692740   7.8872696  54.2987981
  24.7151604   7.3771650  54.7875207  23.8609891   8.6241377  54.8731407
  36.5946132  14.9553543  59.7980122  37.4637292  15.1294196  59.4366757
  36.1152884  15.7747960  59.6755851  32.5896351   2.1512740  40.0511878
  32.5775020   3.0954580  40.2080148  33.4819772   1.9682886  39.7571339
  30.7632313  22.0750644  51.4769556  31.6659559  22.1074255  51.7936051
  30.5369683  21.1451095  51.4915891  48.2538608  26.6642169  49.2025397
  48.8917018  26.5448917  48.4988737  48.1359451  27.6123013  49.2613349
  45.5448097  27.7704449  55.0973127  45.5336738  27.3757247  54.2253630
  45.7068737  27.0370522  55.6906898  47.8079877  24.3893623  46.2778605
  48.5942966  23.9713046  45.9269022  48.0718581  25.2939715  46.4460253
  53.2088304  24.3268856  47.1811583  53.9413476  23.7568073  47.4149413
  52.4527659  23.9390457  47.6218089  50.7313724  18.0390430  51.6406192
  50.3997049  18.9085841  51.4167407  50.1359337  17.7226714  52.3200222
  47.2245244  30.2402976  51.0402104  46.9245967  31.1428015  50.9317912
  46.8796303  29.9735160  51.8923257  50.6242387  22.7585517  48.7199542
  49.7159265  22.6900925  48.4258303  50.5729983  23.2357461  49.5481367
  44.6983253  24.1775162  56.6634439  43.9216587  24.7369082  56.6537304
  45.3373816  24.6631945  57.1849309  52.4904034  20.9601955  50.4977416
  51.8478414  21.2534488  49.8517210  51.9858962  20.8454875  51.3030612
  42.9529625  26.9860616  56.2252406  43.6944310  27.5245659  55.9487230
  42.2466611  27.6126904  56.3823958  48.4284965  29.1289756  54.8224568
  48.8368321  28.6872166  54.0779200  47.7062227  28.5542383  55.0758760
  44.7816035  24.0662363  52.1958125  45.6277230  24.4901776  52.3392774
  44.7214673  23.4095987  52.8896688  48.7513780  29.6890947  48.5776856
  48.1222642  29.8536661  47.8752924  48.3639442  30.1032556  49.3487820
  52.6303012  30.6245384  45.9321220  51.9454050  31.0044286  45.3818254
  52.7146861  31.2340711  46.6653168  47.9315480  21.7266731  53.8539298
  47.6876412  22.4808792  53.3173574  48.2075411  22.1052079  54.6886545
  49.8853943  28.2705343  52.5316564  50.0970838  28.9137103  51.8550945
  49.8383691  27.4367660  52.0638494  47.4880172  20.8823164  49.4353136
  46.6264651  21.1804418  49.7269873  47.5142607  21.0993563  48.5034169
  41.6890989  24.1400264  57.0267716  41.0589650  24.8216545  57.2603113
  41.5827077  24.0283345  56.0820854  50.9999771  31.1477299  50.7038921
  51.8217215  30.7457486  50.4221603  50.9962174  31.0445533  51.6555037
  59.0905764  27.4916047  47.0523893  58.3369473  26.9223445  46.8967897
  59.2253305  27.4578712  47.9994527  40.9671732  18.4421030  59.3892967
  40.5738677  17.8887228  60.0640611  41.7837872  18.7531608  59.7799485
  43.8839693  19.8578909  56.9813224  44.6249406  20.4586062  56.9017686
  44.1157616  19.1156546  56.4231266  39.0281031  25.0435276  55.2591453
  38.9134546  24.1420533  55.5598552  38.1725549  25.2898973  54.9076270
  46.1072869  32.9853016  56.8578954  45.6636723  32.1989395  56.5399858
  46.7690082  33.1732167  56.1922845  48.2054107  33.2655816  54.8860355
  48.1872582  34.0864697  54.3940624  49.1274027  33.1409891  55.1110496
  44.6627161  30.7799946  55.7283864  45.1955498  30.0188234  55.4983172
  44.1341242  30.4873597  56.4708018  47.8296856  15.8860012  51.2577505
  47.4861125  16.7761653  51.1816616  48.1975818  15.6961669  50.3947090
  46.9093396  18.2564667  49.2226739  46.4058192  18.2194802  48.4094544
  47.2024003  19.1657409  49.2823395  52.7681413  28.6300977  41.7003114
  51.9910855  28.2912137  41.2558276  53.4472894  28.6353600  41.0258079
  51.0072720  28.1034959  48.3569722  50.3496394  28.7934220  48.4449851
  51.8113119  28.4931390  48.7003708  49.8178178  26.4579331  46.4073664
  50.3310060  27.0909323  46.9095373  50.4679402  25.8580527  46.0417024
  46.2959009  23.9328787  48.6532004  45.3781571  24.1543734  48.4953692
  46.7119153  24.0075097  47.7943712  50.5839975  31.4385333  44.5352806
  50.1302302  30.5976243  44.5917997  49.9533941  32.0746731  44.8727586
  49.5272894  22.3677319  45.7653474  48.7895651  21.8554705  46.0963716
  49.7799668  21.9277700  44.9536751  49.0272914  33.2761829  45.4702624
  49.3195888  33.8366886  44.7514990  49.5371534  33.5690390  46.2255784
  49.6284521  15.1453571  46.3595243  49.9343398  14.2850934  46.0721158
  50.3537126  15.7371191  46.1594237  47.4372173  24.5226248  53.4576707
  47.7921561  24.7497721  54.3171173  48.0844304  24.8544625  52.8353962
  53.1669910  27.6444684  44.1626036  53.0287808  27.8346280  43.2347225
  52.8106129  28.4064067  44.6194087  53.1939289  29.7121211  49.1737307
  53.6275796  29.6196500  50.0220361  53.9070870  29.6878711  48.5357323
  46.9267184  33.3123305  50.7070408  46.9804207  33.8814241  51.4748124
  46.0581966  33.4825190  50.3424445  54.0554839  29.7544912  51.7070193
  54.2490729  30.6590722  51.9529468  53.9555457  29.2952331  52.5408778
  45.7091150  19.6402802  54.2060520  45.0619065  20.3392752  54.1124997
  46.4792165  20.0738946  54.5736768  49.1169948  29.9051654  57.2811073
  48.9655454  29.6762206  56.3641157  49.1074627  30.8622256  57.2942418
  45.8855284  27.4783567  52.2657340  46.8147344  27.6294727  52.0926307
  45.4646314  27.5667588  51.4105986  46.2348831  30.8815834  47.4244715
  45.8998664  30.8416604  48.3202365  45.7352777  30.2160550  46.9515126
  50.8262154  32.9370777  55.3587555  50.7674700  32.2529997  54.6918138
  51.2281673  33.6789767  54.9068181  41.5504310  22.9868641  54.2576616
  41.0141667  22.5359380  54.9098212  40.9621018  23.1214550  53.5147080
  50.8279562  30.9010361  53.5901535  49.9406340  30.5636283  53.7127934
  51.3978113  30.1693392  53.8270300  44.3580715  35.5611813  50.5562778
  44.2850886  36.3666785  51.0682083  43.9158108  35.7603779  49.7310800
  47.4567145  20.6078213  46.7099805  47.9535844  19.8548175  46.3900875
  46.6854126  20.6442529  46.1443014  55.3096902  26.3118578  48.3518097
  55.2986778  27.1943294  47.9812030  54.4414281  25.9590129  48.1572634
  46.8179398  35.4598647  52.7120937  47.5307371  36.0946112  52.6396838
  46.3269427  35.5562513  51.8960939  48.5396925  29.3649900  44.2838229
  47.6053204  29.4851362  44.1142933  48.7173594  28.4622367  44.0198238
  51.9269477  25.2067219  44.8188263  52.3929929  26.0395211  44.7448565
  52.3776977  24.7412201  45.5233521  41.8691312  33.2093091  53.5326508
  42.5700771  33.8429574  53.6855902  41.3986427  33.5507822  52.7722147
  49.8986139  17.5747806  48.8579164  48.9849219  17.8052033  49.0261371
  50.3279241  17.6586250  49.7093196  49.6692598  25.7637698  51.3579058
  49.0164048  26.0113606  50.7031511  50.0472978  24.9501836  51.0241535
  45.7180171  26.5057509  57.8445095  45.0420808  26.4051638  58.5147470
  46.5407805  26.3496723  58.3081092  44.4602954  37.8124437  52.0802711
  45.0121262  37.9756058  52.8451796  44.8009147  38.4028874  51.4082736
  39.4367447  20.1599586  52.6824596  39.5008774  21.0214417  52.2701993
  39.3734567  19.5473588  51.9496954  38.9119720  22.2322719  56.3297630
  39.5391758  21.8499796  56.9435154  38.0547638  22.0136921  56.6953323
  49.3113828  32.6385694  57.9351366  49.8553732  33.2515652  57.4406320
  48.7300673  33.1965273  58.4518379  47.5971341  35.7606412  49.0666393
  47.4722481  34.9596152  48.5577339  48.2550432  36.2552606  48.5780363
  49.6606249  33.5615432  50.6945943  48.7136585  33.4420783  50.6224270
  50.0089023  32.6737930  50.7772205  42.0205823  19.4509571  54.5184185
  42.5440225  19.6971868  55.2810495  41.8018156  20.2829606  54.0987323
  46.6652683  33.3568148  46.8950296  46.5177645  32.4284856  47.0757866
  47.4906176  33.3788239  46.4107371  50.2686805  34.1796707  47.9815168
  51.1933352  33.9739569  47.8439619  50.1002108  33.9313108  48.8904510
  43.2258368  20.3923266  52.2033856  42.8855188  19.5931079  52.6054536
  42.5197374  20.6924977  51.6310689  43.8774840  17.4772579  50.6561179
  44.7000909  17.0033057  50.5340069  44.1212903  18.2563062  51.1559865
  45.1135932  21.5931588  50.5587174  44.8553710  22.5148658  50.5571505
  44.5820972  21.1962022  51.2487639  45.5337888  17.7263538  46.9188337
  45.5559585  17.7902871  45.9640316  45.9505947  16.8868047  47.1128843
  55.9121512  27.4618798  44.9567560  56.3552658  26.7126123  44.5586683
  55.0348022  27.4528934  44.5741291  52.9448716  31.4648845  41.9661489
  53.4700041  31.8036117  41.2410809  52.8571069  30.5295860  41.7824623
  44.6068765  35.3782918  54.0951365  44.9155892  35.1332065  54.9674065
  45.4044247  35.5829557  53.6070236  42.1487777  21.5540625  57.9911550
  42.1975932  22.4302748  57.6089319  42.6910291  21.0118018  57.4183193
  52.6342623  32.0981748  57.2712687  51.8438166  32.0805887  56.7317186
  52.3975977  32.6370042  58.0261723  52.7540498  28.9474215  54.5845415
  52.8038502  28.7824222  55.5260938  52.6454421  28.0801474  54.1943296
  50.0444260  24.9305143  55.9004722  50.9454123  24.7911607  55.6088720
  50.1192234  25.0959597  56.8402899  44.3787065  22.3071997  54.7457908
  43.5090375  22.6005563  54.4740497  44.6146546  22.8912442  55.4665172
  54.2558694  31.3671156  54.8287437  53.9643503  31.7301137  55.6650898
  53.6430826  30.6538164  54.6500769  55.4554377  28.9324036  47.3490007
  56.2901268  29.3713840  47.5127567  55.5913506  28.4562689  46.5298253
  52.5045883  26.4903771  53.2967495  52.9800004  26.6831417  52.4886346
  51.5811448  26.5462957  53.0510879  47.0826099  18.5251614  52.2623329
  47.6008043  19.2612641  51.9369817  46.7281232  18.8315608  53.0970088
  47.3338693  14.9451897  47.7824225  47.6140447  14.2775086  48.4084652
  48.1189300  15.1380992  47.2698889  51.2047552  23.3669531  51.5295800
  52.1564975  23.4667628  51.5508024  51.0351002  22.5747799  52.0393885
  49.2261931  20.4525114  51.7155201  48.6311863  20.7330127  51.0201690
  48.9411628  20.9419015  52.4871942  53.6835629  26.5875650  50.6438100
  53.6511950  25.6491651  50.8297784  54.2936253  26.6659687  49.9103925
  53.8330118  23.3786694  50.6896383  53.3169167  22.5945151  50.5026312
  54.7170066  23.0505411  50.8542903  51.4940845  17.1227709  46.6492196
  51.2965666  16.8142798  47.5335528  52.1040550  17.8489348  46.7790126
  59.5012179  27.6491657  49.7844137  60.2315568  27.3876945  50.3451840
  58.8919125  26.9120379  49.8246205  57.5827476  25.7899520  50.3818588
  56.8560640  25.6555485  49.7735080  57.1674763  26.0976349  51.1875306
  45.4057653  29.5089450  58.1465961  46.3260662  29.6868049  58.3406008
  45.3707236  28.5645495  57.9945660  47.2514491  17.0036616  44.3988727
  47.8045530  17.4232070  45.0578750  47.4884578  16.0772364  44.4411683
  43.2747591  22.9923690  60.1791491  43.1744318  23.9418047  60.1103582
  43.0569133  22.6641929  59.3067561  50.6293299  19.1137142  43.9067392
  50.0491968  19.7721946  43.5245444  50.3629231  18.2914486  43.4954809
  49.0796865  18.5142199  46.1088712  49.5796643  18.6258734  45.3003031
  49.7232473  18.2103252  46.7489520  43.1378861  26.4220829  58.9956553
  42.6545942  27.2221189  59.2020442  43.2239800  26.4328774  58.0423997
  49.4118177  21.2737232  42.9623740  48.5244032  21.5586883  42.7443935
  49.8272166  21.1130995  42.1151017  52.7632713  21.2983753  46.6778079
  53.5393103  21.7880205  46.9502696  52.0380847  21.7241807  47.1349949
  55.2005271  22.0111372  47.7352020  55.7949762  21.7707108  47.0245328
  55.2731855  21.2918503  48.3625556  53.1964006  22.5781500  44.0024149
  52.9400940  22.1778135  44.8332357  52.5716874  23.2925294  43.8774289
  57.5076344  25.3177573  46.5095441  56.9475902  25.3870762  47.2827003
  56.9019847  25.1418558  45.7894937  47.4339887  30.2845461  59.7980122
  48.3031046  30.4586113  59.4366757  46.9546638  31.1039878  59.6755851
  41.6026067  37.4042562  51.4769556  42.5053314  37.4366172  51.7936051
  41.3763437  36.4743013  51.4915891  47.2442225  14.0747435  44.3057814
  46.4774620  13.5205921  44.4514497  47.6552929  14.1469303  45.1671966
  39.2483986  20.3632231  58.3962996  40.1115447  20.0069035  58.6066320
  38.6749396  20.0246125  59.0838400  59.0932363  41.9934087  49.2025397
  59.7310772  41.8740834  48.4988737  58.9753205  42.9414931  49.2613349
  55.9022069  41.9461515  49.1386921  55.5640580  41.8302580  48.2507456
  56.7711837  41.5452680  49.1187927  51.7608884  43.7996991  45.1283812
  51.1973750  43.7086928  44.3600100  51.6461280  42.9796896  45.6086305
  56.3841852  43.0996367  55.0973127  56.3730493  42.7049165  54.2253630
  56.5462491  42.3662439  55.6906898  49.3073316  45.2948183  47.9668033
  50.0994608  44.9539008  47.5514332  49.5469967  45.4043158  48.8870186
  57.3408443  47.4667959  40.4398277  56.6896423  48.0522040  40.0532291
  58.1352806  47.9974154  40.4993315  53.1049113  45.8833479  54.0452311
  52.8138979  46.7879109  53.9298977  53.7406097  45.9250006  54.7596380
  54.0305320  43.2610327  50.6353670  54.6268892  43.0366349  49.9210633
  54.0880291  42.5195073  51.2379118  58.6473631  39.7185541  46.2778605
  59.4336720  39.3004964  45.9269022  58.9112335  40.6231633  46.4460253
  58.8183708  45.1558391  40.9767261  58.1829541  45.2293018  41.6888166
  58.4881115  45.7451990  40.2986341  64.0482058  39.6560774  47.1811583
  64.7807230  39.0859991  47.4149413  63.2921414  39.2682374  47.6218089
  55.6658178  42.0788015  44.3774926  55.3016385  41.5518636  45.0887847
  56.5225294  41.6886484  44.2041411  61.5707478  33.3682348  51.6406192
  61.2390803  34.2377759  51.4167407  60.9753092  33.0518632  52.3200222
  55.3063665  37.1077915  39.3736274  55.4738067  37.9758152  39.7406745
  55.1160834  37.2705197  38.4497563  58.0638998  45.5694894  51.0402104
  57.7639721  46.4719933  50.9317912  57.7190058  45.3027077  51.8923257
  51.5151479  42.0208691  47.0738809  50.5901976  41.8884905  47.2816501
  51.7635893  42.8002910  47.5708751  61.4636142  38.0877434  48.7199542
  60.5553019  38.0192843  48.4258303  61.4123738  38.5649379  49.5481367
  55.2852886  39.5635573  40.3582941  55.1652511  40.0092623  41.1968421
  54.5905474  39.9120890  39.7996479  48.8760291  41.6641964  47.9082598
  49.0052672  41.9176443  48.8222010  48.1957742  42.2569672  47.5887253
  53.0459778  52.3339214  44.0073072  52.9683808  53.2847039  44.0861553
  52.4421421  51.9885087  44.6647998  55.5377008  39.5067080  56.6634439
  54.7610342  40.0661000  56.6537304  56.1767571  39.9923863  57.1849309
  63.3297788  36.2893873  50.4977416  62.6872168  36.5826406  49.8517210
  62.8252717  36.1746793  51.3030612  60.9837952  40.0357046  41.1863275
  61.8955808  40.2684433  41.0110973  60.4747599  40.6194090  40.6238354
  53.7923380  42.3152533  56.2252406  54.5338064  42.8537577  55.9487230
  53.0860365  42.9418822  56.3823958  59.2678720  44.4581674  54.8224568
  59.6762076  44.0164084  54.0779200  58.5455981  43.8834301  55.0758760
  55.6209790  39.3954280  52.1958125  56.4670985  39.8193694  52.3392774
  55.5608427  38.7387905  52.8896688  59.5907534  45.0182864  48.5776856
  58.9616397  45.1828578  47.8752924  59.2033196  45.4324474  49.3487820
  63.4696766  45.9537302  45.9321220  62.7847804  46.3336203  45.3818254
  63.5540615  46.5632629  46.6653168  58.7709235  37.0558649  53.8539298
  58.5270167  37.8100709  53.3173574  59.0469165  37.4343996  54.6886545
  60.7247698  43.5997261  52.5316564  60.9364593  44.2429021  51.8550945
  60.6777446  42.7659578  52.0638494  58.3273927  36.2115082  49.4353136
  57.4658406  36.5096335  49.7269873  58.3536361  36.4285481  48.5034169
  55.1435496  44.7557272  45.8426942  55.6073842  45.0344975  45.0531564
  54.8792294  43.8540717  45.6600032  52.0359577  44.3028754  48.7806705
  52.6060934  44.7316022  48.1424189  52.6267689  44.0211339  49.4790890
  54.0804382  40.8780425  42.6516507  54.7828425  41.3301468  43.1190433
  53.7485011  40.2364244  43.2796400  52.5284744  39.4692181  57.0267716
  51.8983404  40.1508462  57.2603113  52.4220832  39.3575263  56.0820854
  47.8229716  39.1363977  47.9533640  47.0328770  39.3921506  47.4773751
  48.3140963  39.9512315  48.0585681  61.8393526  46.4769217  50.7038921
  62.6610969  46.0749404  50.4221603  61.8355928  46.3737451  51.6555037
  55.6050129  46.0253260  52.8599632  55.6694562  46.4873667  53.6957803
  54.8961053  45.3950625  52.9881941  46.1067419  39.3894468  50.3848631
  46.3575457  40.2741478  50.6506207  46.6426967  39.2099069  49.6123723
  55.3198147  47.6921367  42.7278612  55.1843822  48.5372903  43.1563460
  55.8607959  47.8940645  41.9644546  51.8065486  33.7712947  59.3892967
  51.4132432  33.2179146  60.0640611  52.6231627  34.0823526  59.7799485
  50.5822429  48.3262562  45.3829290  50.7589057  49.2480526  45.1950274
  51.3779262  48.0120981  45.8123670  54.7233447  35.1870826  56.9813224
  55.4643161  35.7877979  56.9017686  54.9551370  34.4448464  56.4231266
  49.8674785  40.3727194  55.2591453  49.7528301  39.4712451  55.5598552
  49.0119303  40.6190890  54.9076270  56.9466623  48.3144934  56.8578954
  56.5030477  47.5281312  56.5399858  57.6083837  48.5024084  56.1922845
  51.7053744  49.8440735  51.3839633  52.2561169  49.7157799  50.6116626
  50.8665220  50.1435624  51.0334525  59.0447861  48.5947734  54.8860355
  59.0266337  49.4156615  54.3940624  59.9667781  48.4701809  55.1110496
  55.5020915  46.1091863  55.7283864  56.0349252  45.3480151  55.4983172
  54.9734996  45.8165515  56.4708018  58.6690610  31.2151929  51.2577505
  58.3254880  32.1053571  51.1816616  59.0369573  31.0253587  50.3947090
  58.6340893  41.2060540  39.7649940  58.1187516  41.9765145  40.0038328
  58.3618201  40.5325676  40.3883002  56.2188004  36.0510241  44.8235179
  55.3629600  35.6617092  44.6440818  56.6314956  36.1302202  43.9634964
  57.7487151  33.5856584  49.2226739  57.2451946  33.5486720  48.4094544
  58.0417758  34.4949327  49.2823395  53.9930037  33.6695314  48.2292920
  54.8583033  33.4738123  47.8698810  54.0607545  33.4405666  49.1562277
  63.6075167  43.9592895  41.7003114  62.8304610  43.6204054  41.2558276
  64.2866648  43.9645518  41.0258079  58.4227196  39.0787632  41.5909722
  58.1177332  39.3933782  42.4419865  59.3757638  39.1569052  41.6337055
  56.8673628  45.2377856  43.2402676  56.3394990  44.5030615  42.9275913
  56.3661131  46.0152532  42.9942644  61.8466474  43.4326876  48.3569722
  61.1890148  44.1226138  48.4449851  62.6506873  43.8223308  48.7003708
  51.5992356  35.8997522  45.6009287  52.1736108  35.6772704  44.8682480
  52.1863338  35.9686217  46.3537888  60.6571933  41.7871249  46.4073664
  61.1703815  42.4201241  46.9095373  61.3073157  41.1872444  46.0417024
  53.9015023  32.7738771  44.3284357  53.2479436  32.4587788  43.7040971
  53.8595497  32.1514511  45.0544180  55.0126228  43.0558066  36.2437649
  54.1053290  42.8247319  36.4428798  55.5097260  42.2595685  36.4311630
  57.9194307  51.7655573  39.1634335  57.2456006  52.0687270  39.7719293
  58.3060129  52.5684654  38.8139792  57.1352764  39.2620704  48.6532004
  56.2175325  39.4835651  48.4953692  57.5512907  39.3367015  47.7943712
  57.9187811  40.6612120  43.7834684  58.6659630  41.1733517  43.4741807
  58.1879401  40.3396173  44.6439078  56.1914462  43.1570661  40.7661639
  55.2825681  42.8729694  40.8634109  56.2209545  43.5769739  39.9064946
  61.4233729  46.7677250  44.5352806  60.9696056  45.9268160  44.5917997
  60.7927696  47.4038649  44.8727586  60.3666649  37.6969236  45.7653474
  59.6289405  37.1846623  46.0963716  60.6193422  37.2569618  44.9536751
  59.8666668  48.6053747  45.4702624  60.1589643  49.1658804  44.7514990
  60.3765289  48.8982308  46.2255784  60.4678276  30.4745488  46.3595243
  60.7737153  29.6142852  46.0721158  61.1930881  31.0663109  46.1594237
  54.7399356  40.7699281  46.8671434  54.7947965  39.8173118  46.7913911
  53.9290558  40.9258721  47.3512733  55.8890549  44.6979405  38.1049717
  55.4509979  43.9815263  37.6455355  56.6300990  44.9255519  37.5434809
  52.6791716  39.3876341  44.6261813  51.8659581  39.6870512  45.0327005
  53.1750710  38.9932030  45.3436295  54.8300293  49.3834098  46.5596078
  54.7876472  49.6094944  45.6304610  55.7462992  49.1497473  46.7081879
  58.2765927  39.8518166  53.4576707  58.6315315  40.0789639  54.3171173
  58.9238059  40.1836542  52.8353962  64.0063664  42.9736602  44.1626036
  63.8681563  43.1638198  43.2347225  63.6499883  43.7355984  44.6194087
  52.1705790  36.9594697  50.2423048  52.8105170  36.8183456  49.5446011
  51.3383321  36.6729210  49.8661650  64.0333044  45.0413129  49.1737307
  64.4669551  44.9488418  50.0220361  64.7464625  45.0170629  48.5357323
  52.9466094  46.2597127  46.3558040  53.7406693  45.7647447  46.1540615
  52.2357787  45.7314990  45.9925746  57.7660939  48.6415223  50.7070408
  57.8197961  49.2106159  51.4748124  56.8975720  48.8117108  50.3424445
  50.6459332  38.3432779  52.1894859  51.3182386  38.1350141  51.5407508
  49.8189119  38.1454865  51.7500092  64.8948593  45.0836829  51.7070193
  65.0884483  45.9882640  51.9529468  64.7949212  44.6244248  52.5408778
  56.5484904  34.9694720  54.2060520  55.9012819  35.6684669  54.1124997
  57.3185920  35.4030864  54.5736768  59.9563702  45.2343572  57.2811073
  59.8049208  45.0054124  56.3641157  59.9468382  46.1914173  57.2942418
  56.7249038  42.8075485  52.2657340  57.6541098  42.9586644  52.0926307
  56.3040069  42.8959506  51.4105986  55.5237370  46.8326149  50.0355877
  55.3848456  46.4644934  50.9081816  54.7351967  47.3473789  49.8639835
  56.1185522  51.9335246  41.3781414  56.2937278  51.4623289  42.1927037
  55.4318310  52.5601012  41.6062675  57.0742585  46.2107752  47.4244715
  56.7392418  46.1708522  48.3202365  56.5746531  45.5452468  46.9515126
  51.0486829  41.6175382  52.9497296  50.9106627  40.8855621  53.5508835
  51.9591753  41.5284282  52.6681484  60.0101777  43.5563786  37.6981775
  59.3930948  42.8310614  37.6014828  59.5418266  44.3173146  37.3548849
  53.6769130  41.3295341  52.4380976  54.3868749  40.6888533  52.3967595
  53.6338438  41.5808236  53.3607157  61.6655909  48.2662695  55.3587555
  61.6068455  47.5821915  54.6918138  62.0675427  49.0081685  54.9068181
  52.3898064  38.3160559  54.2576616  51.8535421  37.8651298  54.9098212
  51.8014772  38.4506468  53.5147080  50.6846608  55.0824608  48.1521274
  50.9243206  55.7143133  48.8300293  49.8415804  54.7312648  48.4386633
  61.6673316  46.2302278  53.5901535  60.7800095  45.8928200  53.7127934
  62.2371867  45.4985310  53.8270300  43.3202463  42.5626370  46.9144586
  44.0073503  42.2488100  46.3265602  43.1650592  43.4667735  46.6411838
  48.1237185  37.4516567  51.3429610  48.0395374  36.8442236  50.6080020
  47.3019892  37.9425585  51.3439106  55.1974469  50.8903731  50.5562778
  55.1244641  51.6958702  51.0682083  54.7551862  51.0895697  49.7310800
  54.9864249  50.1275501  44.0665600  54.2031771  50.6697181  44.1603824
  55.6856994  50.6449481  44.4659841  58.2960899  35.9370130  46.7099805
  58.7929599  35.1840093  46.3900875  57.5247881  35.9734447  46.1443014
  66.1490657  41.6410496  48.3518097  66.1380533  42.5235211  47.9812030
  65.2808036  41.2882047  48.1572634  57.6573153  50.7890565  52.7120937
  58.3701125  51.4238030  52.6396838  57.1663182  50.8854431  51.8960939
  59.3790680  44.6941818  44.2838229  58.4446959  44.8143280  44.1142933
  59.5567348  43.7914284  44.0198238  54.8795868  38.0787513  46.4371490
  54.5093655  37.5258554  47.1252395  55.3754960  37.4745647  45.8846490
  62.7663231  40.5359137  44.8188263  63.2323683  41.3687128  44.7448565
  63.2170732  40.0704118  45.5233521  52.7085066  48.5385008  53.5326508
  53.4094526  49.1721491  53.6855902  52.2380181  48.8799740  52.7722147
  60.8339462  46.8802958  41.8174415  61.1099306  46.7659553  42.7268289
  59.9643961  46.4820443  41.7786588  60.7379894  32.9039724  48.8579164
  59.8242974  33.1343951  49.0261371  61.1672995  32.9878168  49.7093196
  60.5086352  41.0929616  51.3579058  59.8557803  41.3405523  50.7031511
  60.8866732  40.2793754  51.0241535  57.4693526  51.1289309  45.4607228
  57.6515921  50.3110965  45.9234981  58.2926512  51.3457001  45.0232118
  57.8035692  50.0557494  42.7222277  58.3323458  49.5449949  42.1092439
  58.0663911  49.7400024  43.5867810  56.5573925  41.8349427  57.8445095
  55.8814562  41.7343556  58.5147470  57.3801559  41.6788641  58.3081092
  48.3052785  48.0721363  50.4657610  48.8906221  47.3265051  50.5985515
  48.1077623  48.3825320  51.3494274  51.1591440  51.1072611  45.4820053
  50.4901815  51.5918738  44.9984093  51.0204309  51.3541831  46.3963431
  42.8970439  40.6426964  49.1862053  42.9354539  40.1090554  49.9799172
  42.3910732  40.1162169  48.5673031  55.2996708  53.1416354  52.0802711
  55.8515016  53.3047976  52.8451796  55.6402902  53.7320792  51.4082736
  50.2761202  35.4891504  52.6824596  50.3402528  36.3506335  52.2701993
  50.2128322  34.8765506  51.9496954  49.7513474  37.5614637  56.3297630
  50.3785513  37.1791714  56.9435154  48.8941393  37.3428839  56.6953323
  58.4365096  51.0898330  49.0666393  58.3116235  50.2888070  48.5577339
  59.0944187  51.5844523  48.5780363  50.0573264  37.4447062  48.2443533
  49.3359850  38.0583030  48.1051007  50.8466520  37.9804827  48.1660179
  60.5000004  48.8907350  50.6945943  59.5530340  48.7712701  50.6224270
  60.8482777  48.0029848  50.7772205  52.8599577  34.7801489  54.5184185
  53.3833979  35.0263785  55.2810495  52.6411911  35.6121524  54.0987323
  57.5046437  48.6860066  46.8950296  57.3571400  47.7576774  47.0757866
  58.3299931  48.7080157  46.4107371  61.1080559  49.5088625  47.9815168
  62.0327107  49.3031486  47.8439619  60.9395862  49.2605026  48.8904510
  54.0652122  35.7215184  52.2033856  53.7248943  34.9222997  52.6054536
  53.3591129  36.0216895  51.6310689  54.7168594  32.8064496  50.6561179
  55.5394664  32.3324975  50.5340069  54.9606658  33.5854980  51.1559865
  57.5007952  36.5397904  41.8882413  57.7171566  37.4222542  41.5871241
  57.0202019  36.1484117  41.1588055  52.2407173  39.4983617  48.4653157
  52.0951754  39.8123920  49.3577439  51.7632377  40.1168517  47.9124056
  54.1003556  36.4886165  48.5134047  54.0865125  35.5927258  48.1766345
  54.8175984  36.4956829  49.1472333  55.9529687  36.9223505  50.5587174
  55.6947464  37.8440576  50.5571505  55.4214727  36.5253940  51.2487639
  60.8975875  50.0274292  43.3377260  61.0712753  49.4620715  42.5851112
  61.3904767  50.8275187  43.1556750  46.7152835  42.0388961  51.4040819
  46.1706303  42.8148769  51.5361093  47.5932185  42.3859766  51.2459940
  53.5040452  35.3700545  43.7821617  53.6256363  34.4417191  43.9812505
  53.2142494  35.3839231  42.8699933  56.3731642  33.0555456  46.9188337
  56.3953339  33.1194789  45.9640316  56.7899701  32.2159964  47.1128843
  66.7515267  42.7910715  44.9567560  67.1946413  42.0418040  44.5586683
  65.8741777  42.7820852  44.5741291  61.8851048  49.3441057  40.4374158
  62.5801952  49.9647749  40.6561473  62.2274198  48.4936408  40.7126536
  47.5018857  41.1658858  54.2970975  46.7600593  41.3141493  54.8835606
  47.1811601  41.4267123  53.4337725  63.7842471  46.7940762  41.9661489
  64.3093795  47.1328035  41.2410809  63.6964823  45.8587778  41.7824623
  55.4462520  50.7074836  54.0951365  55.7549646  50.4623983  54.9674065
  56.2438002  50.9121474  53.6070236  55.4683132  52.8612746  46.3256742
  55.0288122  52.3689124  47.0189599  56.2191249  52.3185713  46.0848817
  47.9475471  49.0524286  46.3281370  48.7733491  48.7528058  45.9480014
  47.5969523  48.2831909  46.7771159  52.9157004  48.4050755  48.3979044
  52.2937013  47.7421460  48.0981272  53.5861871  48.4311886  47.7152691
  46.1484076  46.9710613  47.2870304  45.3115984  46.5432787  47.1054305
  46.1207721  47.1643056  48.2241095  52.9881531  36.8832543  57.9911550
  53.0369687  37.7594665  57.6089319  53.5304046  36.3409936  57.4183193
  63.5934252  44.2766132  54.5845415  63.6432257  44.1116140  55.5260938
  63.4848175  43.4093391  54.1943296  52.4770511  46.9554678  41.8737504
  52.6258631  47.6390142  41.2204177  53.2836954  46.9359768  42.3886960
  60.8838014  40.2597060  55.9004722  61.7847877  40.1203525  55.6088720
  60.9585989  40.4251515  56.8402899  55.2180820  37.6363915  54.7457908
  54.3484129  37.9297481  54.4740497  55.4540300  38.2204360  55.4665172
  65.0952449  46.6963074  54.8287437  64.8037257  47.0593054  55.6650898
  64.4824580  45.9830082  54.6500769  66.2948131  44.2615954  47.3490007
  67.1295023  44.7005758  47.5127567  66.4307260  43.7854607  46.5298253
  63.3439637  41.8195688  53.2967495  63.8193759  42.0123335  52.4886346
  62.4205203  41.8754874  53.0510879  57.9219854  33.8543532  52.2623329
  58.4401797  34.5904559  51.9369817  57.5674986  34.1607525  53.0970088
  58.1732448  30.2743814  47.7824225  58.4534202  29.6067004  48.4084652
  58.9583055  30.4672910  47.2698889  55.9765916  49.4502808  39.3449252
  55.4039883  50.0692996  38.8919724  56.5498710  50.0002170  39.8789174
  62.0441306  38.6961448  51.5295800  62.9958729  38.7959546  51.5508024
  61.8744757  37.9039717  52.0393885  60.0655686  35.7817032  51.7155201
  59.4705618  36.0622044  51.0201690  59.7805382  36.2710933  52.4871942
  59.1963176  49.7339959  40.4757834  60.1293849  49.6685520  40.6790709
  59.1086389  50.5696225  40.0172367  61.8251193  49.0505829  37.4361781
  61.7464824  48.7165692  38.3297539  62.6460860  49.5427597  37.4353254
  64.5229384  41.9167568  50.6438100  64.4905704  40.9783569  50.8297784
  65.1330008  41.9951605  49.9103925  56.3612715  40.7863621  36.6865304
  57.3071819  40.6569829  36.7553722  55.9826960  40.0478283  37.1634732
  64.6723872  38.7078612  50.6896383  64.1562921  37.9237068  50.5026312
  65.5563821  38.3797328  50.8542903  62.3334599  32.4519627  46.6492196
  62.1359420  32.1434715  47.5335528  62.9434305  33.1781266  46.7790126
  68.4221231  41.1191438  50.3818588  67.6954394  40.9847403  49.7735080
  68.0068518  41.4268266  51.1875306  56.2451407  44.8381367  58.1465961
  57.1654417  45.0159966  58.3406008  56.2100990  43.8937413  57.9945660
  45.4633572  40.0319961  47.0719236  45.1436357  39.1785269  46.7793610
  44.9167000  40.2468539  47.8277203  49.2413480  42.7482402  50.7888742
  49.4599490  43.6799510  50.8076776  49.6539254  42.3890376  51.5743546
  56.1617698  33.2550487  42.7764431  55.3518426  32.9097572  43.1519677
  56.8502115  32.9458031  43.3652042  58.0908246  32.3328534  44.3988727
  58.6439285  32.7523987  45.0578750  58.3278332  31.4064282  44.4411683
  54.1141345  38.3215608  60.1791491  54.0138072  39.2709965  60.1103582
  53.8962887  37.9933847  59.3067561  45.3321832  43.6522872  49.0412357
  44.6385304  43.2376825  48.5282312  46.0794823  43.6943409  48.4445776
  61.4687053  34.4429059  43.9067392  60.8885722  35.1013863  43.5245444
  61.2022986  33.6206404  43.4954809  59.9190619  33.8434117  46.1088712
  60.4190398  33.9550651  45.3003031  60.5626227  33.5395170  46.7489520
  53.9772615  41.7512747  58.9956553  53.4939697  42.5513107  59.2020442
  54.0633554  41.7620691  58.0423997  47.2458575  43.5841126  46.9178372
  47.2229263  43.6828813  45.9660255  47.5559211  44.4306277  47.2395538
  49.9045953  45.6417281  51.0324987  50.8589206  45.6101224  50.9654918
  49.7058476  45.1807905  51.8475213  50.4945335  44.2118397  53.5995784
  51.3138224  44.7062476  53.6230622  50.7682143  43.2950365  53.5713352
  60.2511931  36.6029150  42.9623740  59.3637786  36.8878800  42.7443935
  60.6665920  36.4422913  42.1151017  63.6026467  36.6275671  46.6778079
  64.3786857  37.1172123  46.9502696  62.8774601  37.0533725  47.1349949
  66.0399026  37.3403290  47.7352020  66.6343517  37.0999026  47.0245328
  66.1125610  36.6210420  48.3625556  48.2596182  51.1836901  48.0495185
  48.1250649  50.4237302  47.4833183  47.8428244  51.9077801  47.5823973
  59.3955145  46.3673824  37.0571760  60.0990995  46.5723827  37.6729415
  58.6717793  46.9350586  37.3220843  60.2252955  42.1183686  43.1774030
  60.1688156  42.5752237  42.3381662  60.7781297  41.3574370  42.9996873
  64.0357761  37.9073417  44.0024149  63.7794695  37.5070053  44.8332357
  63.4110629  38.6217211  43.8774289  68.3470099  40.6469491  46.5095441
  67.7869657  40.7162680  47.2827003  67.7413602  40.4710475  45.7894937
  51.4165307  52.0806218  48.2613627  51.2997692  53.0251650  48.1592317
  50.5957754  51.7779779  48.6499426  61.3041842  46.8056353  39.1070220
  62.1387446  46.3737552  38.9247695  61.1426185  46.6338367  40.0347114
  60.9587734  43.3088467  40.4726559  60.9036538  43.1432738  39.5315003
  60.3333789  44.0164500  40.6288749  45.7480249  38.5456531  54.2987981
  46.3939113  38.0355485  54.7875207  45.5397400  39.2825213  54.8731407
  58.2733641  45.6137379  59.7980122  59.1424801  45.7878031  59.4366757
  57.7940393  46.4331795  59.6755851  54.2683860  32.8096576  40.0511878
  54.2562529  33.7538416  40.2080148  55.1607281  32.6266721  39.7571339
  52.4419822  52.7334480  51.4769556  53.3447068  52.7658090  51.7936051
  52.2157192  51.8034931  51.4915891  54.1973424  51.4865466  48.1379634
  53.2469055  51.4867328  48.0244006  54.5005910  50.7398201  47.6215669
  58.0835979  29.4039352  44.3057814  57.3168375  28.8497839  44.4514497
  58.4946684  29.4761221  45.1671966  50.0877740  35.6924148  58.3962996
  50.9509202  35.3360953  58.6066320  49.5143151  35.3538043  59.0838400
  66.7415823  57.2753433  49.1386921  66.4034335  57.1594497  48.2507456
  67.6105591  56.8744598  49.1187927  62.6002639  59.1288909  45.1283812
  62.0367504  59.0378846  44.3600100  62.4855034  58.3088814  45.6086305
  60.1467071  60.6240101  47.9668033  60.9388363  60.2830925  47.5514332
  60.3863721  60.7335076  48.8870186  62.1057825  59.8849014  40.8385411
  62.8788701  59.3378001  40.6998287  62.4583224  60.7493263  41.0499873
  64.4424103  56.0441680  38.4703861  64.6949623  55.5223201  37.7087324
  63.5048662  55.8807826  38.5730545  64.1620391  57.9469786  40.6728236
  64.0456650  57.2714689  41.3409321  64.2722651  57.4602160  39.8560389
  66.5051932  57.4079933  44.3774926  66.1410140  56.8810554  45.0887847
  67.3619048  57.0178402  44.2041411  66.1457419  52.4369833  39.3736274
  66.3131822  53.3050069  39.7406745  65.9554588  52.5997115  38.4497563
  62.3545234  57.3500609  47.0738809  61.4295730  57.2176823  47.2816501
  62.6029647  58.1294828  47.5708751  66.1246640  54.8927490  40.3582941
  66.0046265  55.3384541  41.1968421  65.4299229  55.2412808  39.7996479
  59.7154045  56.9933882  47.9082598  59.8446426  57.2468361  48.8222010
  59.0351496  57.5861590  47.5887253  62.8753332  59.6320672  48.7806705
  63.4454689  60.0607940  48.1424189  63.4661443  59.3503256  49.4790890
  64.9198137  56.2072342  42.6516507  65.6222180  56.6593386  43.1190433
  64.5878765  55.5656161  43.2796400  58.6623471  54.4655895  47.9533640
  57.8722525  54.7213424  47.4773751  59.1534718  55.2804233  48.0585681
  60.6138216  54.8300474  44.9117117  59.8169379  54.9419169  45.4300613
  60.3863808  55.1687127  44.0458007  56.9461174  54.7186386  50.3848631
  57.1969212  55.6033395  50.6506207  57.4820722  54.5390987  49.6123723
  59.6121299  60.5388723  43.3006537  60.1245819  61.3331973  43.4512102
  60.2644011  59.8415014  43.2340138  57.5770215  58.8677377  44.0766108
  58.4145437  59.2774386  43.8599815  57.7548483  57.9276820  44.0466301
  67.0581759  51.3802159  44.8235179  66.2023355  50.9909009  44.6440818
  67.4708710  51.4594120  43.9634964  64.8323791  48.9987232  48.2292920
  65.6976788  48.8030040  47.8698810  64.9001300  48.7697584  49.1562277
  62.4386110  51.2289440  45.6009287  63.0129862  51.0064621  44.8682480
  63.0257093  51.2978134  46.3537888  62.7655697  53.2593901  39.6205172
  61.9293010  53.5968587  39.9414447  62.6260467  53.1242881  38.6832309
  64.7408778  48.1030689  44.3284357  64.0873190  47.7879706  43.7040971
  64.6989252  47.4806429  45.0544180  65.8519983  58.3849984  36.2437649
  64.9447044  58.1539237  36.4428798  66.3491015  57.5887603  36.4311630
  67.9746518  54.5912622  48.6532004  67.0569080  54.8127569  48.4953692
  68.3906662  54.6658933  47.7943712  67.0308216  58.4862579  40.7661639
  66.1219435  58.2021611  40.8634109  67.0603300  58.9061657  39.9064946
  57.5996387  56.2068093  44.7476841  57.4020786  55.6137453  44.0227908
  57.0443051  55.9020303  45.4652780  65.5793110  56.0991199  46.8671434
  65.6341720  55.1465036  46.7913911  64.7684312  56.2550638  47.3512733
  63.5185470  54.7168259  44.6261813  62.7053336  55.0162429  45.0327005
  64.0144464  54.3223948  45.3436295  63.0099545  52.2886614  50.2423048
  63.6498924  52.1475374  49.5446011  62.1777075  52.0021128  49.8661650
  63.7859849  61.5889045  46.3558040  64.5800447  61.0939365  46.1540615
  63.0751541  61.0606908  45.9925746  60.0942612  55.7332127  42.4317793
  59.1640200  55.6716582  42.6487755  60.1900084  55.2108079  41.6354434
  60.0128161  52.2586939  45.0196035  60.2734979  53.1732273  44.9105195
  60.8345334  51.7911382  45.1692648  61.4853087  53.6724697  52.1894859
  62.1576140  53.4642059  51.5407508  60.6582873  53.4746783  51.7500092
  62.6394077  53.1041128  36.8203079  61.7623544  52.9829929  36.4565326
  63.1151831  52.3127206  36.5681968  54.1596218  57.8918288  46.9144586
  54.8467257  57.5780018  46.3265602  54.0044346  58.7959653  46.6411838
  58.9630940  52.7808484  51.3429610  58.8789128  52.1734154  50.6080020
  58.1413646  53.2717503  51.3439106  65.7189622  53.4079431  46.4371490
  65.3487410  52.8550471  47.1252395  66.2148715  52.8037564  45.8846490
  53.7364194  55.9718881  49.1862053  53.7748293  55.4382472  49.9799172
  53.2304487  55.4454087  48.5673031  61.1154956  50.8183422  52.6824596
  61.1796283  51.6798253  52.2701993  61.0522076  50.2057423  51.9496954
  57.3672771  54.6982983  42.2615985  57.6626212  53.7893662  42.2083039
  56.4660807  54.6770723  41.9396987  60.8967018  52.7738980  48.2443533
  60.1753604  53.3874948  48.1051007  61.6860274  53.3096745  48.1660179
  59.0960613  52.3797081  42.3855310  58.7673319  51.4994460  42.2030416
  59.4499984  52.3244750  43.2731699  62.2102436  52.6670051  42.7530788
  62.5498509  53.1955972  42.0309396  62.6574557  53.0050457  43.5289354
  64.9045877  51.0507102  52.2033856  64.5642697  50.2514915  52.6054536
  64.1984883  51.3508812  51.6310689  65.5562349  48.1356414  50.6561179
  66.3788418  47.6616892  50.5340069  65.8000412  48.9146898  51.1559865
  64.1970583  51.1644672  40.9524080  64.9178946  51.5425925  40.4487797
  63.5735887  51.8833549  41.0559058  63.0800927  54.8275535  48.4653157
  62.9345508  55.1415838  49.3577439  62.6026131  55.4460435  47.9124056
  64.9397310  51.8178083  48.5134047  64.9258879  50.9219176  48.1766345
  65.6569738  51.8248746  49.1472333  66.7923441  52.2515423  50.5587174
  66.5341219  53.1732493  50.5571505  66.2608481  51.8545857  51.2487639
  57.5546590  57.3680879  51.4040819  57.0100058  58.1440687  51.5361093
  58.4325939  57.7151684  51.2459940  64.3434206  50.6992463  43.7821617
  64.4650117  49.7709109  43.9812505  64.0536249  50.7131149  42.8699933
  67.2125397  48.3847373  46.9188337  67.2347093  48.4486706  45.9640316
  67.6293456  47.5451882  47.1128843  58.7869225  64.3816204  46.3281370
  59.6127245  64.0819976  45.9480014  58.4363277  63.6123826  46.7771159
  56.9877830  62.3002531  47.2870304  56.1509739  61.8724705  47.1054305
  56.9601476  62.4934974  48.2241095  61.0716898  58.3111773  42.8798573
  60.8262940  57.4074103  43.0778783  61.2412813  58.3128924  41.9378051
  60.3412546  54.0440131  40.3784735  59.6481791  54.1184486  39.7224771
  60.0964298  53.2800474  40.9006252  67.2006469  56.1155539  36.6865304
  68.1465574  55.9861747  36.7553722  66.8220714  55.3770201  37.1634732
  65.3849386  54.0405515  36.6220189  64.4780842  53.7438628  36.6982903
  65.6625367  53.7435333  35.7554476  56.3027327  55.3611879  47.0719236
  55.9830111  54.5077187  46.7793610  55.7560755  55.5760457  47.8277203
  60.0807234  58.0774320  50.7888742  60.2993244  59.0091427  50.8076776
  60.4933008  57.7182294  51.5743546  67.0011452  48.5842405  42.7764431
  66.1912180  48.2389490  43.1519677  67.6895869  48.2749949  43.3652042
  64.1548171  50.8992450  36.7632169  65.0167335  51.2247349  37.0227986
  64.3398515  50.1123946  36.2505234  56.1715587  58.9814790  49.0412357
  55.4779058  58.5668743  48.5282312  56.9188578  59.0235327  48.4445776
  58.0852329  58.9133044  46.9178372  58.0623017  59.0120731  45.9660255
  58.3952966  59.7598195  47.2395538  56.5874004  53.8748449  54.2987981
  57.2332867  53.3647403  54.7875207  56.3791155  54.6117130  54.8731407
  65.1077614  48.1388493  40.0511878  65.0956284  49.0830333  40.2080148
  66.0001036  47.9558639  39.7571339  31.3672270  -1.3182498  30.7318379
  31.2896300  -0.3674673  30.8106859  30.7633914  -1.6636626  31.3893305
  29.0059100   1.4302896  34.8766581  29.2455698   2.0621420  35.5545599
  28.1628296   1.0790936  35.1631940  29.4803932  -2.5449102  32.2065359
  28.8114307  -2.0602974  31.7229399  29.3416802  -2.2979882  33.1208738
  33.6209201  -0.5105358  38.8048018  34.1727509  -0.3473737  39.5697103
  33.9615394   0.0799079  38.1328043  33.7895624  -0.7908967  33.0502049
  33.3500614  -1.2832589  33.7434905  34.5403741  -1.3336000  32.8094124
  26.5808674  -2.4684812  34.7740491  26.4463142  -3.2284411  34.2078489
  26.1640736  -1.7443912  34.3069280  29.7377800  -1.5715495  34.9858934
  29.6210184  -0.6270063  34.8837624  28.9170246  -1.8741933  35.3744733
  30.7632314  -0.9187233  38.2014862  31.6659560  -0.8863623  38.5181357
  30.5369684  -1.8486782  38.2161198  48.2538609   3.6704292  35.9270703
  48.8917019   3.5511039  35.2234043  48.1359452   4.6185136  35.9858655
  45.0628316   3.6231720  35.8632228  44.7246827   3.5072785  34.9752763
  45.9318084   3.2222885  35.8433234  40.9215131   5.4767196  31.8529119
  40.3579996   5.3857133  31.0845407  40.8067526   4.6567101  32.3331611
  45.5448099   4.7766572  41.8218433  45.5336739   4.3819370  40.9498937
  45.7068738   4.0432644  42.4152205  38.4679563   6.9718388  34.6913339
  39.2600855   6.6309213  34.2759639  38.7076213   7.0813363  35.6115493
  46.5014690   9.1438164  27.1643584  45.8502670   9.7292244  26.7777598
  47.2959053   9.6744359  27.2238621  40.4270317   6.2327301  27.5630718
  41.2001193   5.6856288  27.4243594  40.7795716   7.0971551  27.7745180
  42.2655360   7.5603683  40.7697617  41.9745226   8.4649314  40.6544284
  42.9012344   7.6020211  41.4841687  43.1911567   4.9380532  37.3598977
  43.7875139   4.7136554  36.6455940  43.2486538   4.1965277  37.9624425
  42.7636595   2.3919967  25.1949168  43.0162116   1.8701489  24.4332631
  41.8261154   2.2286113  25.2975852  47.9789955   6.8328596  27.7012568
  47.3435788   6.9063222  28.4133473  47.6487362   7.4222195  27.0231647
  42.4832884   4.2948073  27.3973543  42.3669142   3.6192977  28.0654627
  42.5935144   3.8080447  26.5805696  44.8264425   3.7558220  31.1020232
  44.4622632   3.2288841  31.8133154  45.6831541   3.3656689  30.9286718
  47.2245245   7.2465099  37.7647411  46.9245968   8.1490138  37.6563218
  46.8796304   6.9797282  38.6168564  40.6757726   3.6978896  33.7984116
  39.7508223   3.5655110  34.0061807  40.9242139   4.4773115  34.2954058
  38.0366537   3.3412169  34.6327905  38.1658918   3.5946648  35.5467316
  37.3563989   3.9339877  34.3132560  42.9529627   3.9922738  42.9497713
  43.6944311   4.5307782  42.6732536  42.2466612   4.6189027  43.1069265
  48.4284966   6.1351879  41.5469874  48.8368322   5.6934289  40.8024507
  47.7062228   5.5604506  41.8004067  48.7513781   6.6953069  35.3022163
  48.1222643   6.8598783  34.5998231  48.3639443   7.1094679  36.0733127
  52.6303013   7.6307507  32.6566527  51.9454051   8.0106408  32.1063560
  52.7146862   8.2402834  33.3898475  49.8853944   5.2767466  39.2561870
  50.0970840   5.9199226  38.5796251  49.8383693   4.4429783  38.7883800
  44.3041743   6.4327477  32.5672248  44.7680088   6.7115180  31.7776871
  44.0398541   5.5310922  32.3845339  41.1965824   5.9798959  35.5052011
  41.7667181   6.4086227  34.8669496  41.7873936   5.6981544  36.2036197
  43.2410629   2.5550630  29.3761813  43.9434672   3.0071673  29.8435740
  42.9091257   1.9134449  30.0041706  41.6890990   1.1462386  43.7513023
  41.0589651   1.8278667  43.9848420  41.5827078   1.0345468  42.8066161
  36.9835963   0.8134182  34.6778947  36.1935017   1.0691711  34.2019058
  37.4747210   1.6282520  34.7830987  50.9999772   8.1539421  37.4284228
  51.8217216   7.7519609  37.1466909  50.9962175   8.0507656  38.3800344
  38.9350708   1.1778762  31.6362424  38.1381871   1.2897456  32.1545919
  38.7076300   1.5165414  30.7703314  44.7656376   7.7023465  39.5844938
  44.8300808   8.1643872  40.4203110  44.0567300   7.0720830  39.7127248
  35.2673666   1.0664673  37.1093938  35.5181704   1.9511683  37.3751514
  35.8033214   0.8869274  36.3369030  44.4804393   9.3691572  29.4523919
  44.3450068  10.2143108  29.8808766  45.0214206   9.5710850  28.6889852
  37.9333791   6.8867010  30.0251844  38.4458311   7.6810261  30.1757408
  38.5856504   6.1893301  29.9585445  39.7428676  10.0032767  32.1074597
  39.9195304  10.9250731  31.9195581  40.5385509   9.6891186  32.5368977
  39.0281032   2.0497398  41.9836760  38.9134547   1.1482656  42.2843859
  38.1725550   2.2961095  41.6321577  46.1072870   9.9915139  43.5824261
  45.6636724   9.2051517  43.2645165  46.7690083  10.1794289  42.9168151
  40.8659991  11.5210940  38.1084939  41.4167416  11.3928004  37.3361933
  40.0271467  11.8205829  37.7579832  48.2054108  10.2717939  41.6105662
  48.1872583  11.0926820  41.1185931  49.1274028  10.1472014  41.8355803
  44.6627162   7.7862068  42.4529170  45.1955499   7.0250356  42.2228478
  44.1341243   7.4935720  43.1953325  35.8982708   5.2155665  30.8011414
  36.7357930   5.6252673  30.5845122  36.0760975   4.2755107  30.7711608
  52.7681414   5.6363100  28.4248421  51.9910857   5.2974259  27.9803583
  53.4472895   5.6415723  27.7503386  46.0279875   6.9148061  29.9647982
  45.5001236   6.1800820  29.6521220  45.5267378   7.6922737  29.7187951
  51.0072721   5.1097081  35.0815029  50.3496395   5.7996343  35.1695157
  51.8113120   5.4993513  35.4249015  44.1732475   4.7328271  22.9682955
  43.2659537   4.5017524  23.1674104  44.6703507   3.9365890  23.1556937
  47.0800554  13.4425778  25.8879641  46.4062253  13.7457475  26.4964599
  47.4666376  14.2454858  25.5385099  45.3520708   4.8340866  27.4906945
  44.4431928   4.5499899  27.5879415  45.3815792   5.2539944  26.6310252
  50.5839976   8.4447455  31.2598113  50.1302303   7.6038365  31.3163303
  49.9533943   9.0808854  31.5972893  49.0272915  10.2823952  32.1947931
  49.3195889  10.8429009  31.4760297  49.5371536  10.5752513  32.9501090
  35.9208879   2.5546380  31.4722148  35.7233279   1.9615741  30.7473214
  35.3655543   2.2498590  32.1898086  45.0496796   6.3749609  24.8295024
  44.6116226   5.6585468  24.3700661  45.7907237   6.6025724  24.2680115
  43.9906540  11.0604303  33.2841384  43.9482719  11.2865149  32.3549916
  44.9069239  10.8267678  33.4327185  53.1939291   6.7183334  35.8982614
  53.6275797   6.6258623  36.7465668  53.9070871   6.6940834  35.2602630
  42.1072341   7.9367332  33.0803347  42.9012940   7.4417652  32.8785922
  41.3964033   7.4085195  32.7171053  46.9267186  10.3185428  37.4315715
  46.9804208  10.8876364  38.1993431  46.0581967  10.4887313  37.0669752
  38.4155105   2.0810414  29.1563100  37.4852693   2.0194869  29.3733062
  38.5112577   1.5586367  28.3599741  54.0554840   6.7607034  38.4315499
  54.2490730   7.6652845  38.6774774  53.9555458   6.3014453  39.2654084
  49.1169949   6.9113777  44.0056380  48.9655455   6.6824329  43.0886464
  49.1074628   7.8684378  44.0187725  45.8855285   4.4845690  38.9902647
  46.8147345   4.6356849  38.8171614  45.4646315   4.5729710  38.1351293
  44.6843617   8.5096354  36.7601184  44.5454703   8.1415138  37.6327122
  43.8958213   9.0243994  36.5885142  46.2348832   7.8877957  34.1490022
  45.8998665   7.8478727  35.0447672  45.7352778   7.2222673  33.6760432
  40.2093076   3.2945587  39.6742603  40.0712874   2.5625826  40.2754142
  41.1198000   3.2054487  39.3926791  49.1708024   5.2333991  24.4227082
  48.5537194   4.5080819  24.3260134  48.7024512   5.9943351  24.0794156
  42.8375377   3.0065546  39.1626283  43.5474995   2.3658738  39.1212901
  42.7944685   3.2578441  40.0852464  50.8262155   9.9432899  42.0832862
  50.7674702   9.2592120  41.4163445  51.2281674  10.6851889  41.6313488
  50.8279563   7.9072483  40.3146842  49.9406342   7.5698405  40.4373240
  51.3978114   7.1755515  40.5515607  32.4808710   4.2396575  33.6389893
  33.1679750   3.9258305  33.0510908  32.3256839   5.1437940  33.3657144
  44.3580716  12.5673936  37.2808085  44.2850888  13.3728907  37.7927389
  43.9158109  12.7665902  36.4556106  44.1470496  11.8045706  30.7910906
  43.3638018  12.3467386  30.8849131  44.8463241  12.3219685  31.1905148
  46.8179400  12.4660770  39.4366243  47.5307372  13.1008235  39.3642145
  46.3269428  12.5624636  38.6206245  48.5396927   6.3712022  31.0083535
  47.6053205   6.4913485  30.8388239  48.7173595   5.4684489  30.7443545
  41.8691313  10.2155213  40.2571814  42.5700773  10.8491696  40.4101209
  41.3986428  10.5569945  39.4967454  49.9945709   8.5573163  28.5419721
  50.2705553   8.4429758  29.4513595  49.1250208   8.1590648  28.5031894
  46.6299773  12.8059514  32.1852535  46.8122168  11.9881170  32.6480287
  47.4532759  13.0227206  31.7477425  46.9641939  11.7327699  29.4467583
  47.4929705  11.2220154  28.8337746  47.2270158  11.4170229  30.3113116
  45.7180172   3.5119632  44.5690402  45.0420809   3.4113761  45.2392777
  46.5407806   3.3558845  45.0326399  37.4659031   9.7491568  37.1902917
  38.0512468   9.0035256  37.3230821  37.2683870  10.0595525  38.0739581
  32.0576686   2.3197169  35.9107360  32.0960786   1.7860759  36.7044478
  31.5516979   1.7932374  35.2918337  44.4602955  14.8186559  38.8048018
  45.0121263  14.9818181  39.5697103  44.8009149  15.4090997  38.1328043
  49.3113829   9.6447817  44.6596672  49.8553733  10.2577775  44.1651627
  48.7300674  10.2027395  45.1763685  35.6885264   1.0461271  28.9861292
  35.9838705   0.1371949  28.9328345  34.7873299   1.0249010  28.6642294
  47.5971342  12.7668535  35.7911700  47.4722482  11.9658275  35.2822645
  48.2550433  13.2614728  35.3025670  49.6606251  10.5677555  37.4191250
  48.7136586  10.4482906  37.3469577  50.0089024   9.6800053  37.5017511
  46.6652684  10.3630271  33.6195602  46.5177646   9.4346978  33.8003172
  47.4906178  10.3850362  33.1352677  50.2686806  11.1858830  34.7060475
  51.1933353  10.9801691  34.5684926  50.1002109  10.9375231  35.6149816
  41.4013420   1.1753822  35.1898464  41.2558000   1.4894125  36.0822746
  40.9238623   1.7938722  34.6369363  50.0582122  11.7044497  30.0622566
  50.2319000  11.1390920  29.3096419  50.5511013  12.5045392  29.8802056
  35.8759082   3.7159166  38.1286125  35.3312550   4.4918974  38.2606400
  36.7538432   4.0629971  37.9705247  51.0457295  11.0211262  27.1619465
  51.7408199  11.6417954  27.3806779  51.3880445  10.1706613  27.4371843
  36.6625104   2.8429063  41.0216282  35.9206840   2.9911698  41.6080912
  36.3417848   3.1037328  40.1583031  52.9448718   8.4710967  28.6906795
  53.4700042   8.8098240  27.9656115  52.8571070   7.5357982  28.5069930
  44.6068766  12.3845041  40.8196672  44.9155893  12.1394188  41.6919372
  45.4044248  12.5891679  40.3315542  44.6289378  14.5382950  33.0502049
  44.1894369  14.0459329  33.7434905  45.3797495  13.9955918  32.8094124
  37.1081717  10.7294491  33.0526677  37.9339737  10.4298263  32.6725320
  36.7575769   9.9602114  33.5016465  42.0763251  10.0820960  35.1224350
  41.4543260   9.4191665  34.8226578  42.7468118  10.1082091  34.4397998
  35.3090322   8.6480818  34.0115610  34.4722231   8.2202992  33.8299612
  35.2813968   8.8413261  34.9486401  52.6342624   9.1043871  43.9957993
  51.8438167   9.0868010  43.4562493  52.3975978   9.6432164  44.7507030
  52.7540499   5.9536337  41.3090722  52.8038504   5.7886345  42.2506245
  52.6454422   5.0863596  40.9188603  41.6376758   8.6324883  28.5982811
  41.7864878   9.3160347  27.9449484  42.4443201   8.6129973  29.1132267
  54.2558696   8.3733279  41.5532743  53.9643504   8.7363259  42.3896204
  53.6430827   7.6600287  41.3746076  39.3929390   4.6590060  29.6043880
  39.1475432   3.7552390  29.8024090  39.5625305   4.6607211  28.6623358
  45.1372163  11.1273013  26.0694558  44.5646130  11.7463200  25.6165030
  45.7104957  11.6772375  26.6034480  48.3569423  11.4110163  27.2003141
  49.2900096  11.3455725  27.4036016  48.2692636  12.2466430  26.7417673
  50.9857439  10.7276034  24.1607088  50.9071071  10.3935897  25.0542846
  51.8067106  11.2197802  24.1598560  45.4057654   6.5151572  44.8711268
  46.3260664   6.6930171  45.0651314  45.3707237   5.5707618  44.7190967
  34.6239819   1.7090166  33.7964542  34.3042603   0.8555474  33.5038916
  34.0773247   1.9238744  34.5522510  38.4019727   4.4252607  37.5134049
  38.6205736   5.3569715  37.5322083  38.8145500   4.0660581  38.2988853
  34.4928079   5.3293077  35.7657664  33.7991551   4.9147030  35.2527618
  35.2401070   5.3713614  35.1691083  43.1378862   3.4282951  45.7201859
  42.6545944   4.2283312  45.9265749  43.2239801   3.4390896  44.7669303
  36.4064822   5.2611331  33.6423679  36.3835510   5.3599018  32.6905562
  36.7165458   6.1076482  33.9640845  39.0652199   7.3187486  37.7570293
  40.0195453   7.2871428  37.6900225  38.8664723   6.8578110  38.5720519
  39.6551582   5.8888602  40.3241091  40.4744471   6.3832681  40.3475928
  39.9288389   4.9720570  40.2958658  48.5561391   8.0444029  23.7817066
  49.2597241   8.2494032  24.3974722  47.8324040   8.6120791  24.0466150
  50.4648089   8.4826558  25.8315526  51.2993693   8.0507757  25.6493001
  50.3032432   8.3108572  26.7592421  50.1193981   4.9858672  27.1971866
  50.0642785   4.8202943  26.2560310  49.4940036   5.6934705  27.3534056
  34.9086496   0.2226736  41.0233288  35.5545359  -0.2874310  41.5120513
  34.7003647   0.9595418  41.5976713  47.4339888   7.2907584  46.5225429
  48.3031048   7.4648236  46.1612063  46.9546640   8.1102000  46.4001158
  41.6026068  14.4104685  38.2014862  42.5053315  14.4428295  38.5181357
  41.3763438  13.4805136  38.2161198  43.3579670  13.1635671  34.8624941
  42.4075301  13.1637533  34.7489313  43.6612156  12.4168406  34.3460975
  59.0932364  18.9996209  35.9270703  59.7310774  18.8802957  35.2234043
  58.9753207  19.9477053  35.9858655  56.3841853  20.1058489  41.8218433
  56.3730494  19.7111288  40.9498937  56.5462493  19.3724562  42.4152205
  57.3408444  24.4730082  27.1643584  56.6896424  25.0584162  26.7777598
  58.1352807  25.0036277  27.2238621  53.6030349  17.7211885  25.1949168
  53.8555870  17.1993406  24.4332631  52.6654909  17.5578030  25.2975852
  58.6473632  16.7247663  33.0023911  59.4336721  16.3067087  32.6514328
  58.9112337  17.6293756  33.1705560  58.8183710  22.1620514  27.7012568
  58.1829543  22.2355140  28.4133473  58.4881116  22.7514112  27.0231647
  64.0482059  16.6622897  33.9056890  64.7807231  16.0922113  34.1394719
  63.2921415  16.2744497  34.3463395  53.3226638  19.6239991  27.3973543
  53.2062896  18.9484894  28.0654627  53.4328898  19.1372365  26.5805696
  55.6658179  19.0850138  31.1020232  55.3016386  18.5580759  31.8133154
  56.5225295  18.6948607  30.9286718  61.5707480  10.3744471  38.3651498
  61.2390805  11.2439882  38.1412713  60.9753093  10.0580755  39.0445529
  55.3063666  14.1140038  26.0981581  55.4738068  14.9820274  26.4652052
  55.1160835  14.2767319  25.1742870  58.0638999  22.5757017  37.7647411
  57.7639722  23.4782055  37.6563218  57.7190059  22.3089200  38.6168564
  61.4636143  15.0939557  35.4444848  60.5553020  15.0254965  35.1503609
  61.4123739  15.5711502  36.2726674  55.2852887  16.5697695  27.0828248
  55.1652512  17.0154746  27.9213728  54.5905475  16.9183013  26.5241786
  55.5377009  16.5129202  43.3879746  54.7610343  17.0723123  43.3782610
  56.1767572  16.9985985  43.9094616  63.3297789  13.2955995  37.2222722
  62.6872170  13.5888528  36.5762517  62.8252718  13.1808916  38.0275919
  60.9837953  17.0419168  27.9108582  61.8955809  17.2746555  27.7356279
  60.4747600  17.6256213  27.3483660  53.7923381  19.3214656  42.9497713
  54.5338066  19.8599700  42.6732536  53.0860367  19.9480945  43.1069265
  59.2678721  21.4643796  41.5469874  59.6762077  21.0226207  40.8024507
  58.5455982  20.8896424  41.8004067  55.6209791  16.4016403  38.9203431
  56.4670986  16.8255817  39.0638080  55.5608429  15.7450027  39.6141994
  59.5907535  22.0244987  35.3022163  58.9616398  22.1890701  34.5998231
  59.2033198  22.4386596  36.0733127  63.4696767  22.9599425  32.6566527
  62.7847805  23.3398326  32.1063560  63.5540617  23.5694751  33.3898475
  58.7709236  14.0620771  40.5784605  58.5270168  14.8162832  40.0418880
  59.0469167  14.4406119  41.4131852  60.7247699  20.6059384  39.2561870
  60.9364594  21.2491144  38.5796251  60.6777447  19.7721700  38.7883800
  58.3273928  13.2177204  36.1598443  57.4658407  13.5158458  36.4515180
  58.3536363  13.4347603  35.2279475  54.0804383  17.8842547  29.3761813
  54.7828427  18.3363591  29.8435740  53.7485012  17.2426366  30.0041706
  52.5284745  16.4754304  43.7513023  51.8983405  17.1570585  43.9848420
  52.4220833  16.3637386  42.8066161  61.8393527  23.4831339  37.4284228
  62.6610971  23.0811526  37.1466909  61.8355930  23.3799573  38.3800344
  55.6050130  23.0315382  39.5844938  55.6694563  23.4935790  40.4203110
  54.8961054  22.4012747  39.7127248  51.8065488  10.7775070  46.1138274
  51.4132433  10.2241268  46.7885918  52.6231628  11.0885648  46.5044791
  54.7233449  12.1932949  43.7058530  55.4643162  12.7940102  43.6262993
  54.9551371  11.4510587  43.1476573  49.8674787  17.3789316  41.9836760
  49.7528302  16.4774573  42.2843859  49.0119304  17.6253013  41.6321577
  56.9466624  25.3207056  43.5824261  56.5030479  24.5343435  43.2645165
  57.6083838  25.5086207  42.9168151  59.0447862  25.6009856  41.6105662
  59.0266338  26.4218737  41.1185931  59.9667782  25.4763932  41.8355803
  55.5020917  23.1153986  42.4529170  56.0349253  22.3542274  42.2228478
  54.9734998  22.8227638  43.1953325  58.6690612   8.2214052  37.9822812
  58.3254881   9.1115694  37.9061923  59.0369574   8.0315709  37.1192397
  58.6340894  18.2122663  26.4895247  58.1187518  18.9827268  26.7283635
  58.3618203  17.5387799  27.1128309  56.2188005  13.0572364  31.5480486
  55.3629602  12.6679214  31.3686124  56.6314957  13.1364325  30.6880271
  57.7487152  10.5918707  35.9472045  57.2451948  10.5548842  35.1339851
  58.0417759  11.5011450  36.0068702  53.9930038  10.6757437  34.9538227
  54.8583035  10.4800245  34.5944116  54.0607547  10.4467788  35.8807584
  63.6075168  20.9655018  28.4248421  62.8304611  20.6266177  27.9803583
  64.2866649  20.9707641  27.7503386  58.4227197  16.0849755  28.3155028
  58.1177333  16.3995904  29.1665171  59.3757640  16.1631175  28.3582361
  61.8466475  20.4388999  35.0815029  61.1890150  21.1288260  35.1695157
  62.6506875  20.8285431  35.4249015  51.5992357  12.9059645  32.3254594
  52.1736109  12.6834826  31.5927787  52.1863339  12.9748339  33.0783195
  60.6571934  18.7933372  33.1318970  61.1703816  19.4263363  33.6340680
  61.3073158  18.1934567  32.7662330  51.9261944  14.9364106  26.3450479
  51.0899256  15.2738792  26.6659754  51.7866714  14.8013085  25.4077616
  53.9015025   9.7800894  31.0529663  53.2479437   9.4649911  30.4286278
  53.8595499   9.1576634  31.7789486  55.0126229  20.0620189  22.9682955
  54.1053291  19.8309442  23.1674104  55.5097261  19.2657808  23.1556937
  57.9194308  28.7717696  25.8879641  57.2456007  29.0749393  26.4964599
  58.3060130  29.5746776  25.5385099  57.1352765  16.2682827  35.3777311
  56.2175326  16.4897774  35.2198999  57.5512909  16.3429138  34.5189018
  57.9187813  17.6674243  30.5079991  58.6659632  18.1795640  30.1987113
  58.1879402  17.3458295  31.3684385  56.1914463  20.1632783  27.4906945
  55.2825682  19.8791816  27.5879415  56.2209547  20.5831862  26.6310252
  61.4233730  23.7739373  31.2598113  60.9696057  22.9330283  31.3163303
  60.7927697  24.4100771  31.5972893  60.3666650  14.7031359  32.4898780
  59.6289407  14.1908745  32.8209023  60.6193423  14.2631741  31.6782057
  59.8666670  25.6115870  32.1947931  60.1589644  26.1720927  31.4760297
  60.3765290  25.9044431  32.9501090  55.8890551  21.7041527  24.8295024
  55.4509981  20.9877386  24.3700661  56.6300992  21.9317642  24.2680115
  58.2765929  16.8580288  40.1822014  58.6315316  17.0851761  41.0416479
  58.9238060  17.1898665  39.5599269  64.0063665  19.9798724  30.8871343
  63.8681564  20.1700320  29.9592532  63.6499884  20.7418107  31.3439394
  52.1705792  13.9656819  36.9668355  52.8105171  13.8245578  36.2691318
  51.3383322  13.6791333  36.5906957  64.0333045  22.0475251  35.8982614
  64.4669552  21.9550540  36.7465668  64.7464626  22.0232752  35.2602630
  57.7660940  25.6477345  37.4315715  57.8197962  26.2168282  38.1993431
  56.8975721  25.8179230  37.0669752  49.1734408  13.9357144  31.7441341
  49.4341225  14.8502478  31.6350502  49.9951580  13.4681587  31.8937954
  50.6459333  15.3494902  38.9140166  51.3182387  15.1412264  38.2652815
  49.8189120  15.1516988  38.4745398  64.8948595  22.0898952  38.4315499
  65.0884485  22.9944762  38.6774774  64.7949213  21.6306371  39.2654084
  56.5484905  11.9756842  40.9305827  55.9012820  12.6746792  40.8370303
  57.3185921  12.4092986  41.2982075  59.9563703  22.2405695  44.0056380
  59.8049210  22.0116246  43.0886464  59.9468383  23.1976296  44.0187725
  56.7249040  19.8137607  38.9902647  57.6541100  19.9648767  38.8171614
  56.3040070  19.9021628  38.1351293  60.0101778  20.5625909  24.4227082
  59.3930949  19.8372737  24.3260134  59.5418267  21.3235269  24.0794156
  61.6655910  25.2724817  42.0832862  61.6068456  24.5884037  41.4163445
  62.0675428  26.0143807  41.6313488  52.3898065  15.3222682  40.9821922
  51.8535422  14.8713420  41.6343519  51.8014774  15.4568591  40.2392387
  51.8000324  14.7811333  23.5448386  50.9229791  14.6600134  23.1810633
  52.2758077  13.9897411  23.2927275  61.6673317  23.2364401  40.3146842
  60.7800096  22.8990323  40.4373240  62.2371868  22.5047432  40.5515607
  48.1237187  14.4578689  38.0674917  48.0395375  13.8504359  37.3325327
  47.3019893  14.9487708  38.0684413  55.1974471  27.8965853  37.2808085
  55.1244642  28.7020825  37.7927389  54.7551864  28.0957819  36.4556106
  58.2960900  12.9432253  33.4345112  58.7929600  12.1902215  33.1146182
  57.5247882  12.9796570  32.8688321  66.1490658  18.6472618  35.0763403
  66.1380534  19.5297334  34.7057336  65.2808037  18.2944169  34.8817940
  57.6573154  27.7952687  39.4366243  58.3701126  28.4300152  39.3642145
  57.1663183  27.8916553  38.6206245  59.3790681  21.7003940  31.0083535
  58.4446960  21.8205403  30.8388239  59.5567350  20.7976407  30.7443545
  54.8795869  15.0849636  33.1616796  54.5093657  14.5320676  33.8497702
  55.3754962  14.4807769  32.6091796  62.7663232  17.5421259  31.5433569
  63.2323685  18.3749251  31.4693872  63.2170733  17.0766241  32.2478828
  60.8339464  23.8865081  28.5419721  61.1099307  23.7721675  29.4513595
  59.9643962  23.4882566  28.5031894  60.7379895   9.9101846  35.5824471
  59.8242975  10.1406073  35.7506678  61.1672997   9.9940290  36.4338503
  60.5086354  18.0991738  38.0824365  59.8557804  18.3467646  37.4276817
  60.8866734  17.2855877  37.7486842  57.4693528  28.1351432  32.1852535
  57.6515922  27.3173087  32.6480287  58.2926514  28.3519124  31.7477425
  57.8035693  27.0619617  29.4467583  58.3323459  26.5512071  28.8337746
  58.0663913  26.7462147  30.3113116  56.5573927  18.8411549  44.5690402
  55.8814564  18.7405679  45.2392777  57.3801561  18.6850763  45.0326399
  55.2996710  30.1478477  38.8048018  55.8515018  30.3110098  39.5697103
  55.6402903  30.7382915  38.1328043  50.2761203  12.4953627  39.4069902
  50.3402529  13.3568458  38.9947300  50.2128323  11.8827628  38.6742261
  49.7513475  14.5676759  43.0542937  50.3785514  14.1853837  43.6680461
  48.8941394  14.3490961  43.4198629  60.1507584  24.9739734  44.6596672
  60.6947488  25.5869693  44.1651627  59.5694429  25.5319313  45.1763685
  58.4365097  28.0960452  35.7911700  58.3116236  27.2950192  35.2822645
  59.0944188  28.5906646  35.3025670  50.0573265  14.4509185  34.9688840
  49.3359851  15.0645153  34.8296313  50.8466521  14.9866950  34.8905486
  60.5000005  25.8969472  37.4191250  59.5530341  25.7774824  37.3469577
  60.8482778  25.0091971  37.5017511  52.8599579  11.7863611  41.2429492
  53.3833980  12.0325908  42.0055801  52.6411912  12.6183646  40.8232629
  48.2566860  14.0567286  29.1100617  47.9279566  13.1764665  28.9275723
  48.6106230  14.0014955  29.9977006  57.5046439  25.6922189  33.6195602
  57.3571401  24.7638896  33.8003172  58.3299932  25.7142279  33.1352677
  51.3708683  14.3440256  29.4776094  51.7104755  14.8726177  28.7554703
  51.8180803  14.6820662  30.2534661  61.1080560  26.5150747  34.7060475
  62.0327108  26.3093609  34.5684926  60.9395864  26.2667149  35.6149816
  54.0652124  12.7277307  38.9279162  53.7248944  11.9285120  39.3299842
  53.3591130  13.0279017  38.3555996  54.7168595   9.8126619  37.3806485
  55.5394665   9.3387097  37.2585376  54.9606659  10.5917103  37.8805172
  53.3576830  12.8414877  27.6769387  54.0785192  13.2196130  27.1733104
  52.7342134  13.5603754  27.7804365  57.5007953  13.5460026  28.6127719
  57.7171567  14.4284664  28.3116548  57.0202020  13.1546240  27.8833361
  54.1003557  13.4948288  35.2379354  54.0865126  12.5989381  34.9011652
  54.8175985  13.5018951  35.8717640  55.9529688  13.9285628  37.2832481
  55.6947466  14.8502698  37.2816811  55.4214728  13.5316062  37.9732945
  60.8975877  27.0336415  30.0622566  61.0712754  26.4682837  29.3096419
  61.3904768  27.8337310  29.8802056  53.5040453  12.3762668  30.5066924
  53.6256364  11.4479314  30.7057811  53.2142495  12.3901354  29.5945239
  56.3731643  10.0617578  33.6433644  56.3953340  10.1256911  32.6885623
  56.7899702   9.2222087  33.8374150  66.7515268  19.7972838  31.6812866
  67.1946414  19.0480163  31.2831989  65.8741778  19.7882974  31.2986598
  61.8851049  26.3503179  27.1619465  62.5801954  26.9709872  27.3806779
  62.2274199  25.4998531  27.4371843  63.7842472  23.8002885  28.6906795
  64.3093796  24.1390158  27.9656115  63.6964825  22.8649900  28.5069930
  55.4462521  27.7136958  40.8196672  55.7549647  27.4686105  41.6919372
  56.2438003  27.9183597  40.3315542  52.9881533  13.8894665  44.7156856
  53.0369688  14.7656788  44.3334626  53.5304047  13.3472058  44.1428500
  63.4736378  24.4335788  43.9957993  62.6831922  24.4159927  43.4562493
  63.2369733  24.9724082  44.7507030  63.5934253  21.2828255  41.3090722
  63.6432258  21.1178262  42.2506245  63.4848177  20.4155514  40.9188603
  60.8838016  17.2659183  42.6250029  61.7847878  17.1265648  42.3334026
  60.9585990  17.4313638  43.5648206  55.2180821  14.6426038  41.4703215
  54.3484130  14.9359604  41.1985804  55.4540301  15.2266483  42.1910479
  65.0952450  23.7025196  41.5532743  64.8037258  24.0655177  42.3896204
  64.4824581  22.9892205  41.3746076  66.2948132  21.2678076  34.0735314
  67.1295024  21.7067880  34.2372874  66.4307261  20.7916729  33.2543559
  63.3439638  18.8257811  40.0212801  63.8193760  19.0185457  39.2131653
  62.4205204  18.8816997  39.7756185  57.9219855  10.8605655  38.9868635
  58.4401799  11.5966681  38.6615124  57.5674988  11.1669648  39.8215394
  49.5018793  15.7210336  27.1030041  48.8088037  15.7954691  26.4470077
  49.2570544  14.9570679  27.6251558  55.9765918  26.4564931  26.0694558
  55.4039885  27.0755118  25.6165030  56.5498711  27.0064293  26.6034480
  62.0441307  15.7023571  38.2541107  62.9958730  15.8021669  38.2753331
  61.8744758  14.9101840  38.7639191  60.0655687  12.7879154  38.4400508
  59.4705619  13.0684167  37.7446997  59.7805384  13.2773055  39.2117249
  59.1963177  26.7402081  27.2003141  60.1293850  26.6747643  27.4036016
  59.1086390  27.5758348  26.7417673  61.8251194  26.0567951  24.1607088
  61.7464826  25.7227815  25.0542846  62.6460861  26.5489719  24.1598560
  64.5229385  18.9229691  37.3683407  64.4905705  17.9845691  37.5543091
  65.1330009  19.0013727  36.6349232  56.3612716  17.7925744  23.4110611
  57.3071821  17.6631952  23.4799029  55.9826961  17.0540406  23.8880039
  64.6723874  15.7140734  37.4141690  64.1562922  14.9299191  37.2271619
  65.5563822  15.3859451  37.5788209  62.3334601   9.4581750  33.3737503
  62.1359422   9.1496838  34.2580835  62.9434306  10.1843389  33.5035432
  68.4221232  18.1253560  37.1063895  67.6954396  17.9909525  36.4980386
  68.0068519  18.4330389  37.9120613  56.2451409  21.8443490  44.8711268
  57.1654418  22.0222089  45.0651314  56.2100992  20.8999535  44.7190967
  54.5455633  15.7175720  23.3465496  53.6387089  15.4208833  23.4228210
  54.8231614  15.4205538  22.4799782  56.1617699  10.2612610  29.5009737
  55.3518427   9.9159695  29.8764983  56.8502116   9.9520154  30.0897349
  58.0908247   9.3390657  31.1234034  58.6439286   9.7586110  31.7824057
  58.3278334   8.4126405  31.1656990  54.1141346  15.3277730  46.9036798
  54.0138073  16.2772087  46.8348889  53.8962888  14.9995969  46.0312868
  53.3154418  12.5762655  23.4877475  54.1773582  12.9017554  23.7473293
  53.5004762  11.7894151  22.9750541  61.4687054  11.4491182  30.6312698
  60.8885723  12.1075986  30.2490751  61.2022987  10.6268526  30.2200116
  59.9190621  10.8496240  32.8334019  60.4190399  10.9612774  32.0248337
  60.5626229  10.5457292  33.4734827  53.9772616  18.7574869  45.7201859
  53.4939698  19.5575229  45.9265749  54.0633556  18.7682814  44.7669303
  60.2511932  13.6091272  29.6869046  59.3637787  13.8940923  29.4689241
  60.6665921  13.4485036  28.8396323  63.6026468  13.6337793  33.4023386
  64.3786859  14.1234246  33.6748003  62.8774603  14.0595847  33.8595255
  66.0399027  14.3465412  34.4597326  66.6343518  14.1061148  33.7490635
  66.1125611  13.6272543  35.0870863  59.3955146  23.3735947  23.7817066
  60.0990996  23.5785949  24.3974722  58.6717795  23.9412709  24.0466150
  60.2252956  19.1245808  29.9019337  60.1688157  19.5814360  29.0626969
  60.7781299  18.3636493  29.7242179  64.0357762  14.9135540  30.7269456
  63.7794696  14.5132176  31.5577664  63.4110630  15.6279334  30.6019595
  68.3470100  17.6531613  33.2340748  67.7869658  17.7224803  34.0072310
  67.7413603  17.4772598  32.5140244  61.3041843  23.8118476  25.8315526
  62.1387447  23.3799675  25.6493001  61.1426186  23.6400490  26.7592421
  60.9587735  20.3150589  27.1971866  60.9036539  20.1494861  26.2560310
  60.3333791  21.0226622  27.3534056  45.7480250  15.5518654  41.0233288
  46.3939114  15.0417608  41.5120513  45.5397401  16.2887335  41.5976713
  58.2733643  22.6199501  46.5225429  59.1424802  22.7940154  46.1612063
  57.7940394  23.4393918  46.4001158  54.2683861   9.8158698  26.7757184
  54.2562531  10.7600538  26.9325455  55.1607283   9.6328844  26.4816645
  50.0877741  12.6986271  45.1208302  50.9509203  12.3423076  45.3311627
  49.5143152  12.3600166  45.8083706  66.7415825  34.2815555  35.8632228
  66.4034336  34.1656620  34.9752763  67.6105593  33.8806720  35.8433234
  62.6002640  36.1351032  31.8529119  62.0367505  36.0440969  31.0845407
  62.4855035  35.3150936  32.3331611  67.2235608  35.4350407  41.8218433
  67.2124248  35.0403205  40.9498937  67.3856247  34.7016480  42.4152205
  60.1467072  37.6302223  34.6913339  60.9388364  37.2893048  34.2759639
  60.3863722  37.7397198  35.6115493  62.1057826  36.8911137  27.5630718
  62.8788702  36.3440124  27.4243594  62.4583225  37.7555386  27.7745180
  63.9442869  38.2187519  40.7697617  63.6532735  39.1233150  40.6544284
  64.5799853  38.2604046  41.4841687  64.8699076  35.5964367  37.3598977
  65.4662648  35.3720390  36.6455940  64.9274047  34.8549113  37.9624425
  64.4424104  33.0503803  25.1949168  64.6949625  32.5285324  24.4332631
  63.5048663  32.8869948  25.2975852  64.1620393  34.9531909  27.3973543
  64.0456651  34.2776812  28.0654627  64.2722653  34.4664283  26.5805696
  66.5051934  34.4142056  31.1020232  66.1410141  33.8872677  31.8133154
  67.3619050  34.0240525  30.9286718  66.1457421  29.4431955  26.0981581
  66.3131823  30.3112192  26.4652052  65.9554590  29.6059237  25.1742870
  62.3545235  34.3562731  33.7984116  61.4295732  34.2238945  34.0061807
  62.6029648  35.1356950  34.2954058  66.1246641  31.8989613  27.0828248
  66.0046267  32.3446664  27.9213728  65.4299230  32.2474931  26.5241786
  59.7154046  33.9996005  34.6327905  59.8446427  34.2530484  35.5467316
  59.0351498  34.5923713  34.3132560  63.8853534  44.6693255  30.7318379
  63.8077563  45.6201080  30.8106859  63.2815177  44.3239127  31.3893305
  66.3770763  31.8421120  43.3879746  65.6004097  32.4015040  43.3782610
  67.0161326  32.3277903  43.9094616  64.6317136  34.6506573  42.9497713
  65.3731820  35.1891617  42.6732536  63.9254121  35.2772862  43.1069265
  66.4603545  31.7308321  38.9203431  67.3064741  32.1547734  39.0638080
  66.4002183  31.0741945  39.6141994  65.9829252  37.0911313  32.5672248
  66.4467597  37.3699016  31.7776871  65.7186050  36.1894757  32.3845339
  62.8753333  36.6382794  35.5052011  63.4454690  37.0670063  34.8669496
  63.4661445  36.3565379  36.2036197  64.9198138  33.2134465  29.3761813
  65.6222181  33.6655509  29.8435740  64.5878766  32.5718284  30.0041706
  63.3678499  31.8046222  43.7513023  62.7377160  32.4862502  43.9848420
  63.2614587  31.6929303  42.8066161  58.6623472  31.4718018  34.6778947
  57.8722526  31.7275546  34.2019058  59.1534719  32.2866356  34.7830987
  60.6138217  31.8362597  31.6362424  59.8169380  31.9481291  32.1545919
  60.3863809  32.1749249  30.7703314  66.4443885  38.3607300  39.5844938
  66.5088317  38.8227707  40.4203110  65.7354809  37.7304665  39.7127248
  56.9461175  31.7248508  37.1093938  57.1969213  32.6095518  37.3751514
  57.4820723  31.5453110  36.3369030  66.1591902  40.0275408  29.4523919
  66.0237577  40.8726943  29.8808766  66.7001715  40.2294685  28.6889852
  62.6459242  26.1066987  46.1138274  62.2526188  25.5533186  46.7885918
  63.4625382  26.4177566  46.5044791  59.6121300  37.5450846  30.0251844
  60.1245820  38.3394096  30.1757408  60.2644013  36.8477136  29.9585445
  61.4216185  40.6616602  32.1074597  61.5982813  41.5834567  31.9195581
  62.2173018  40.3475021  32.5368977  65.5627203  27.5224867  43.7058530
  66.3036916  28.1232020  43.6262993  65.7945126  26.7802504  43.1476573
  60.7068541  32.7081234  41.9836760  60.5922056  31.8066491  42.2843859
  59.8513059  32.9544931  41.6321577  67.7860379  40.6498974  43.5824261
  67.3424233  39.8635353  43.2645165  68.4477592  40.8378125  42.9168151
  62.5447500  42.1794776  38.1084939  63.0954925  42.0511839  37.3361933
  61.7058976  42.4789665  37.7579832  66.3414671  38.4445904  42.4529170
  66.8743008  37.6834192  42.2228478  65.8128752  38.1519555  43.1953325
  67.0581760  28.3864281  31.5480486  66.2023356  27.9971132  31.3686124
  67.4708712  28.4656242  30.6880271  64.8323792  26.0049354  34.9538227
  65.6976789  25.8092163  34.5944116  64.9001301  25.7759706  35.8807584
  67.7067384  37.5731896  29.9647982  67.1788745  36.8384656  29.6521220
  67.2054887  38.3506572  29.7187951  62.4386111  28.2351562  32.3254594
  63.0129863  28.0126744  31.5927787  63.0257094  28.3040257  33.0783195
  62.7655699  30.2656023  26.3450479  61.9293011  30.6030710  26.6659754
  62.6260468  30.1305003  25.4077616  64.7408779  25.1092811  31.0529663
  64.0873191  24.7941828  30.4286278  64.6989253  24.4868552  31.7789486
  65.8519984  35.3912106  22.9682955  64.9447046  35.1601360  23.1674104
  66.3491016  34.5949726  23.1556937  67.9746519  31.5974745  35.3777311
  67.0569081  31.8189692  35.2198999  68.3906663  31.6721055  34.5189018
  67.0308217  35.4924701  27.4906945  66.1219437  35.2083734  27.5879415
  67.0603301  35.9123780  26.6310252  65.5793111  33.1053322  33.5916741
  65.6341721  32.1527158  33.5159217  64.7684313  33.2612761  34.0758039
  66.7284305  37.0333445  24.8295024  66.2903735  36.3169304  24.3700661
  67.4694746  37.2609560  24.2680115  63.5185471  31.7230381  31.3507120
  62.7053337  32.0224552  31.7572312  64.0144466  31.3286070  32.0681602
  65.6694049  41.7188138  33.2841384  65.6270228  41.9448985  32.3549916
  66.5856748  41.4851513  33.4327185  63.0099546  29.2948737  36.9668355
  63.6498925  29.1537496  36.2691318  62.1777077  29.0083250  36.5906957
  63.7859850  38.5951167  33.0803347  64.5800449  38.1001488  32.8785922
  63.0751542  38.0669031  32.7171053  60.0942613  32.7394249  29.1563100
  59.1640202  32.6778705  29.3733062  60.1900085  32.2170202  28.3599741
  60.0128163  29.2649062  31.7441341  60.2734980  30.1794395  31.6350502
  60.8345335  28.7973505  31.8937954  61.4853088  30.6786819  38.9140166
  62.1576141  30.4704181  38.2652815  60.6582874  30.4808905  38.4745398
  67.3878660  27.3048760  40.9305827  66.7406575  28.0038710  40.8370303
  68.1579675  27.7384904  41.2982075  67.5642794  35.1429525  38.9902647
  68.4934854  35.2940685  38.8171614  67.1433824  35.2313546  38.1351293
  66.3631126  39.1680189  36.7601184  66.2242212  38.7998974  37.6327122
  65.5745722  39.6827829  36.5885142  66.9579278  44.2689286  28.1026721
  67.1331034  43.7977329  28.9172343  66.2712066  44.8955052  28.3307981
  67.9136341  38.5461792  34.1490022  67.5786174  38.5062562  35.0447672
  67.4140287  37.8806508  33.6760432  61.8880585  33.9529422  39.6742603
  61.7500383  33.2209661  40.2754142  62.7985509  33.8638322  39.3926791
  64.5162886  33.6649381  39.1626283  65.2262504  33.0242574  39.1212901
  64.4732194  33.9162276  40.0852464  63.2291820  30.6514599  40.9821922
  62.6929177  30.2005338  41.6343519  62.6408528  30.7860508  40.2392387
  61.5240363  47.4178649  34.8766581  61.7636962  48.0497173  35.5545599
  60.6809560  47.0666689  35.1631940  62.6394079  30.1103251  23.5448386
  61.7623545  29.9892052  23.1810633  63.1151832  29.3189329  23.2927275
  58.9630941  29.7870607  38.0674917  58.8789130  29.1796277  37.3325327
  58.1413647  30.2779625  38.0684413  66.0368225  43.2257771  37.2808085
  65.9638397  44.0312743  37.7927389  65.5945618  43.4249737  36.4556106
  65.8258005  42.4629541  30.7910906  65.0425527  43.0051221  30.8849131
  66.5250750  42.9803521  31.1905148  65.7189624  30.4141554  33.1616796
  65.3487411  29.8612594  33.8497702  66.2148716  29.8099687  32.6091796
  63.5478822  40.8739049  40.2571814  64.2488282  41.5075532  40.4101209
  63.0773937  41.2153780  39.4967454  67.3967681  34.1703467  44.5690402
  66.7208318  34.0697596  45.2392777  68.2195315  34.0142681  45.0326399
  59.1446540  40.4075404  37.1902917  59.7299977  39.6619092  37.3230821
  58.9471379  40.7179360  38.0739581  61.9985195  43.4426651  32.2065359
  61.3295571  43.9272779  31.7229399  61.8598065  43.6895871  33.1208738
  66.1390464  45.4770395  38.8048018  66.6908772  45.6402016  39.5697103
  66.4796658  46.0674832  38.1328043  61.1154957  27.8245544  39.4069902
  61.1796284  28.6860375  38.9947300  61.0522078  27.2119546  38.6742261
  60.5907230  29.8968677  43.0542937  61.2179269  29.5145754  43.6680461
  59.7335149  29.6782879  43.4198629  57.3672773  31.7045106  28.9861292
  57.6626214  30.7955784  28.9328345  56.4660808  31.6832845  28.6642294
  60.8967020  29.7801103  34.9688840  60.1753605  30.3937070  34.8296313
  61.6860275  30.3158867  34.8905486  63.6993333  27.1155529  41.2429492
  64.2227735  27.3617826  42.0055801  63.4805666  27.9475564  40.8232629
  59.0960614  29.3859204  29.1100617  58.7673320  28.5056583  28.9275723
  59.4499985  29.3306872  29.9977006  62.2102437  29.6732173  29.4776094
  62.5498510  30.2018095  28.7554703  62.6574558  30.0112580  30.2534661
  64.9045878  28.0569224  38.9279162  64.5642698  27.2577037  39.3299842
  64.1984884  28.3570935  38.3555996  65.5562350  25.1418537  37.3806485
  66.3788419  24.6679015  37.2585376  65.8000413  25.9209020  37.8805172
  64.1970584  28.1706795  27.6769387  64.9178947  28.5488048  27.1733104
  63.5735889  28.8895672  27.7804365  63.0800929  31.8337657  35.1898464
  62.9345509  32.1477960  36.0822746  62.6026132  32.4522558  34.6369363
  64.9397312  28.8240205  35.2379354  64.9258880  27.9281299  34.9011652
  65.6569740  28.8310869  35.8717640  66.7923442  29.2577545  37.2832481
  66.5341220  30.1794616  37.2816811  66.2608483  28.8607980  37.9732945
  57.5546591  34.3743002  38.1286125  57.0100059  35.1502810  38.2606400
  58.4325941  34.7213806  37.9705247  64.3434208  27.7054586  30.5066924
  64.4650119  26.7771232  30.7057811  64.0536250  27.7193271  29.5945239
  67.2125398  25.3909496  33.6433644  67.2347095  25.4548829  32.6885623
  67.6293457  24.5514005  33.8374150  58.3412613  33.5012898  41.0216282
  57.5994349  33.6495533  41.6080912  58.0205357  33.7621164  40.1583031
  66.2856275  43.0428876  40.8196672  66.5943402  42.7978023  41.6919372
  67.0831757  43.2475515  40.3315542  66.3076887  45.1966786  33.0502049
  65.8681878  44.7043164  33.7434905  67.0585004  44.6539753  32.8094124
  58.7869226  41.3878327  33.0526677  59.6127246  41.0882099  32.6725320
  58.4363278  40.6185949  33.5016465  63.7550760  40.7404795  35.1224350
  63.1330769  40.0775500  34.8226578  64.4255626  40.7665927  34.4397998
  63.8275287  29.2186583  44.7156856  63.8763443  30.0948706  44.3334626
  64.3697801  28.6763976  44.1428500  63.3164266  39.2908718  28.5982811
  63.4652387  39.9744183  27.9449484  64.1230710  39.2713808  29.1132267
  66.0574576  29.9717955  41.4703215  65.1877885  30.2651521  41.1985804
  66.2934056  30.5558400  42.1910479  61.0716899  35.3173896  29.6043880
  60.8262941  34.4136226  29.8024090  61.2412814  35.3191046  28.6623358
  60.3412547  31.0502253  27.1030041  59.6481792  31.1246608  26.4470077
  60.0964299  30.2862597  27.6251558  66.8159672  41.7856849  26.0694558
  66.2433639  42.4047036  25.6165030  67.3892466  42.3356210  26.6034480
  67.2006471  33.1217661  23.4110611  68.1465575  32.9923870  23.4799029
  66.8220715  32.3832323  23.8880039  67.0845163  37.1735408  44.8711268
  68.0048173  37.3514007  45.0651314  67.0494746  36.2291453  44.7190967
  65.3849388  31.0467638  23.3465496  64.4780843  30.7500751  23.4228210
  65.6625369  30.7497456  22.4799782  60.0807236  35.0836442  37.5134049
  60.2993245  36.0153550  37.5322083  60.4933009  34.7244417  38.2988853
  67.0011453  25.5904528  29.5009737  66.1912182  25.2451612  29.8764983
  67.6895870  25.2812071  30.0897349  64.9535101  30.6569648  46.9036798
  64.8531828  31.6064005  46.8348889  64.7356643  30.3287887  46.0312868
  64.1548172  27.9054573  23.4877475  65.0167336  28.2309471  23.7473293
  64.3398516  27.1186069  22.9750541  64.8166371  34.0866787  45.7201859
  64.3333453  34.8867147  45.9265749  64.9027310  34.0974732  44.7669303
  60.7439708  37.9771322  37.7570293  61.6982962  37.9455264  37.6900225
  60.5452232  37.5161945  38.5720519  61.3339091  36.5472438  40.3241091
  62.1531980  37.0416516  40.3475928  61.6075898  35.6304406  40.2958658
  59.0989937  43.5190941  34.7740491  58.9644405  42.7591342  34.2078489
  58.6822000  44.2431841  34.3069280  62.2559063  44.4160258  34.9858934
  62.1391447  45.3605691  34.8837624  61.4351509  44.1133820  35.3744733
  56.5874005  30.8810571  41.0233288  57.2332868  30.3709525  41.5120513
  56.3791156  31.6179253  41.5976713  65.1077615  25.1450616  26.7757184
  65.0956285  26.0892456  26.9325455  66.0001037  24.9620761  26.4816645
  63.2813577  45.0688520  38.2014862  64.1840824  45.1012130  38.5181357
  63.0550947  44.1388971  38.2161198  65.0367179  43.8219506  34.8624941
  64.0862810  43.8221368  34.7489313  65.3399665  43.0752241  34.3460975
  60.9271496  28.0278188  45.1208302  61.7902957  27.6714993  45.3311627
  60.3536906  27.6892083  45.8083706  67.7854929  47.0540426  37.1093938
  68.0362968  47.9387436  37.3751514  68.3214478  46.8745027  36.3369030
  68.4390142  48.5422133  31.4722148  68.2414542  47.9491494  30.7473214
  67.8836806  48.2374343  32.1898086  64.9989973  50.2272328  33.6389893
  65.6861013  49.9134058  33.0510908  64.8438102  51.1313693  33.3657144
  64.5757949  48.3072922  35.9107360  64.6142049  47.7736512  36.7044478
  64.0698242  47.7808127  35.2918337  68.2066527  47.0337024  28.9861292
  68.5019968  46.1247702  28.9328345  67.3054563  47.0124763  28.6642294
  67.8271586  54.6356571  34.0115610  66.9903494  54.2078745  33.8299612
  67.7995231  54.8289014  34.9486401  67.1421083  47.6965919  33.7964542
  66.8223867  46.8431227  33.5038916  66.5954511  47.9114497  34.5522510
  67.0109343  51.3168830  35.7657664  66.3172814  50.9022783  35.2527618
  67.7582334  51.3589367  35.1691083  67.4267759  46.2102489  41.0233288
  68.0726623  45.7001443  41.5120513  67.2184910  46.9471171  41.5976713
  53.0459780   6.3463460  17.4563685  52.9683810   7.2971285  17.5352166
  52.4421424   6.0009332  18.1138612  50.6846610   9.0948854  21.6011887
  50.9243208   9.7267378  22.2790906  49.8415807   8.7436894  21.8877247
  51.1591442   5.1196856  18.9310666  50.4901818   5.6042984  18.4474706
  51.0204312   5.3666076  19.8454045  55.2996711   7.1540599  25.5293324
  55.8515019   7.3172221  26.2942410  55.6402904   7.7445037  24.8573349
  55.4683134   6.8736991  19.7747355  55.0288124   6.3813369  20.4680212
  56.2191251   6.3309958  19.5339431  48.2596184   5.1961146  21.4985798
  48.1250652   4.4361547  20.9323796  47.8428246   5.9202046  21.0314587
  51.4165310   6.0930463  21.7104240  51.2997694   7.0375895  21.6082931
  50.5957756   5.7904024  22.0990040  52.4419824   6.7458725  24.9260169
  53.3447071   6.7782335  25.2426664  52.2157194   5.8159176  24.9406505
  66.7415826  11.2877678  22.5877535  66.4034337  11.1718743  21.6998069
  67.6105594  10.8868843  22.5678541  62.6002641  13.1413154  18.5774426
  62.0367507  13.0503091  17.8090713  62.4855037  12.3213059  19.0576918
  67.2235609  12.4412530  28.5463740  67.2124250  12.0465328  27.6744244
  67.3856248  11.7078602  29.1397512  60.1467073  14.6364346  21.4158646
  60.9388365  14.2955171  21.0004945  60.3863724  14.7459321  22.3360799
  63.9442870  15.2249641  27.4942924  63.6532736  16.1295272  27.3789590
  64.5799854  15.2666169  28.2086994  64.8699077  12.6026490  24.0844284
  65.4662649  12.3782512  23.3701247  64.9274048  11.8611235  24.6869732
  62.3545236  11.3624854  20.5229422  61.4295733  11.2301068  20.7307114
  62.6029650  12.1419073  21.0199365  59.7154048  11.0058127  21.3573211
  59.8446429  11.2592606  22.2712623  59.0351499  11.5985835  21.0377866
  63.8853535  21.6755377  17.4563685  63.8077565  22.6263202  17.5352166
  63.2815178  21.3301250  18.1138612  64.6317137  11.6568696  29.6743019
  65.3731821  12.1953740  29.3977843  63.9254122  12.2834985  29.8314571
  65.9829253  14.0973435  19.2917555  66.4467599  14.3761138  18.5022177
  65.7186051  13.1956880  19.1090646  62.8753334  13.6444917  22.2297318
  63.4454691  14.0732185  21.5914803  63.4661446  13.3627501  22.9281504
  63.3678501   8.8108344  30.4758329  62.7377161   9.4924625  30.7093726
  63.2614589   8.6991426  29.5311468  58.6623473   8.4780140  21.4024254
  57.8722527   8.7337669  20.9264364  59.1534720   9.2928478  21.5076294
  60.6138218   8.8424720  18.3607730  59.8169382   8.9543414  18.8791226
  60.3863811   9.1811372  17.4948621  66.4443886  15.3669423  26.3090245
  66.5088319  15.8289830  27.1448417  65.7354810  14.7366788  26.4372555
  56.9461176   8.7310631  23.8339244  57.1969214   9.6157641  24.0996820
  57.4820724   8.5515232  23.0614336  66.1591904  17.0337530  16.1769225
  66.0237579  17.8789066  16.6054073  66.7001716  17.2356808  15.4135159
  59.6121301  14.5512968  16.7497150  60.1245822  15.3456219  16.9002715
  60.2644014  13.8539259  16.6830752  61.4216186  17.6678725  18.8319903
  61.5982814  18.5896689  18.6440887  62.2173019  17.3537144  19.2614283
  60.7068542   9.7143356  28.7082067  60.5922058   8.8128614  29.0089166
  59.8513060   9.9607053  28.3566883  67.7860380  17.6561097  30.3069567
  67.3424234  16.8697475  29.9890472  68.4477594  17.8440247  29.6413458
  62.5447501  19.1856898  24.8330246  63.0954926  19.0573962  24.0607240
  61.7058977  19.4851787  24.4825139  66.3414672  15.4508026  29.1774477
  66.8743009  14.6896314  28.9473785  65.8128753  15.1581678  29.9198631
  57.5770218  12.8801623  17.5256721  58.4145440  13.2898631  17.3090429
  57.7548486  11.9401065  17.4956915  57.5996389  10.2192338  18.1967454
  57.4020789   9.6261699  17.4718521  57.0443053   9.9144548  18.9143393
  65.6694051  18.7250261  20.0086691  65.6270229  18.9511107  19.0795223
  66.5856749  18.4913636  20.1572492  63.7859851  15.6013290  19.8048654
  64.5800450  15.1063610  19.6031229  63.0751544  15.0731153  19.4416359
  60.0942615   9.7456372  15.8808406  59.1640203   9.6840827  16.0978368
  60.1900087   9.2232325  15.0845048  67.5642795  12.1491648  25.7147953
  68.4934855  12.3002807  25.5416920  67.1433826  12.2375668  24.8596600
  66.3631127  16.1742312  23.4846491  66.2242213  15.8061096  24.3572429
  65.5745724  16.6889951  23.3130449  66.9579279  21.2751408  14.8272027
  67.1331035  20.8039452  15.6417650  66.2712067  21.9017175  15.0553288
  67.9136342  15.5523915  20.8735329  67.5786175  15.5124685  21.7692978
  67.4140288  14.8868631  20.4005739  61.8880586  10.9591545  26.3987910
  61.7500384  10.2271784  26.9999449  62.7985510  10.8700445  26.1172097
  64.5162887  10.6711504  25.8871589  65.2262506  10.0304696  25.8458208
  64.4732195  10.9224399  26.8097770  61.5240365  24.4240771  21.6011887
  61.7636963  25.0559295  22.2790906  60.6809561  24.0728811  21.8877247
  54.1596220  11.9042533  20.3635200  54.8467260  11.5904263  19.7756215
  54.0044349  12.8083898  20.0902451  66.0368226  20.2319894  24.0053391
  65.9638398  21.0374865  24.5172696  65.5945620  20.4311860  23.1801413
  65.8258006  19.4691664  17.5156213  65.0425528  20.0113344  17.6094438
  66.5250751  19.9865643  17.9150454  63.5478823  17.8801171  26.9817121
  64.2488283  18.5137654  27.1346515  63.0773938  18.2215903  26.2212760
  67.3967682  11.1765590  31.2935708  66.7208319  11.0759719  31.9638084
  68.2195316  11.0204803  31.7571706  59.1446542  17.4137526  23.9148224
  59.7299978  16.6681214  24.0476128  58.9471380  17.7241483  24.7984888
  61.9985197  20.4488774  18.9310666  61.3295572  20.9334901  18.4474706
  61.8598066  20.6957994  19.8454045  53.7364196   9.9843126  22.6352667
  53.7748296   9.4506717  23.4289785  53.2304489   9.4578332  22.0163644
  66.1390465  22.4832517  25.5293324  66.6908773  22.6464139  26.2942410
  66.4796659  23.0736955  24.8573349  57.3672774   8.7107229  15.7106598
  57.6626215   7.8017907  15.6573652  56.4660810   8.6894968  15.3887601
  63.0800930   8.8399780  21.9143771  62.9345511   9.1540083  22.8068052
  62.6026134   9.4584680  21.3614669  57.5546592  11.3805124  24.8531432
  57.0100060  12.1564932  24.9851706  58.4325942  11.7275929  24.6950553
  58.3412614  10.5075021  27.7461589  57.5994350  10.6557656  28.3326219
  58.0205358  10.7683286  26.8828338  66.2856277  20.0490999  27.5441979
  66.5943403  19.8040146  28.4164678  67.0831759  20.2537637  27.0560849
  66.3076889  22.2028908  19.7747355  65.8681879  21.7105287  20.4680212
  67.0585006  21.6601876  19.5339431  58.7869228  18.3940449  19.7771983
  59.6127248  18.0944221  19.3970627  58.4363280  17.6248072  20.2261772
  63.7550761  17.7466917  21.8469657  63.1330770  17.0837622  21.5471885
  64.4255628  17.7728049  21.1643305  56.9877833  16.3126776  20.7360917
  56.1509741  15.8848950  20.5544918  56.9601478  16.5059219  21.6731708
  63.3164268  16.2970841  15.3228118  63.4652388  16.9806305  14.6694790
  64.1230711  16.2775931  15.8377573  61.0716901  12.3236018  16.3289186
  60.8262943  11.4198348  16.5269397  61.2412815  12.3253169  15.3868664
  67.0845164  14.1797530  31.5956574  68.0048174  14.3576129  31.7896621
  67.0494747  13.2353575  31.4436274  56.3027329   9.3736124  20.5209849
  55.9830114   8.5201432  20.2284223  55.7560757   9.5884702  21.2767816
  60.0807237  12.0898565  24.2379356  60.2993247  13.0215673  24.2567389
  60.4933011  11.7306539  25.0234159  56.1715589  12.9939035  22.4902971
  55.4779061  12.5792988  21.9772925  56.9188580  13.0359572  21.8936390
  64.8166372  11.0928909  32.4447166  64.3333454  11.8929270  32.6511055
  64.9027311  11.1036854  31.4914610  58.0852332  12.9257289  20.3668985
  58.0623020  13.0244976  19.4150869  58.3952968  13.7722440  20.6886152
  60.7439710  14.9833444  24.4815600  61.6982963  14.9517386  24.4145531
  60.5452233  14.5224068  25.2965826  61.3339092  13.5534560  27.0486398
  62.1531981  14.0478639  27.0721235  61.6075900  12.6366528  27.0203965
  59.0989939  20.5253064  21.4985798  58.9644406  19.7653464  20.9323796
  58.6822001  21.2493963  21.0314587  62.2559064  21.4222381  21.7104240
  62.1391449  22.3667813  21.6082931  61.4351511  21.1195942  22.0990040
  56.5874006   7.8872694  27.7478595  57.2332870   7.3771648  28.2365820
  56.3791157   8.6241376  28.3222020  63.2813579  22.0750643  24.9260169
  64.1840825  22.1074253  25.2426664  63.0550949  21.1451093  24.9406505
  65.0367181  20.8281629  21.5870247  64.0862812  20.8283491  21.4734620
  65.3399667  20.0814364  21.0706282  67.7854931  24.0602548  23.8339244
  68.0362969  24.9449558  24.0996820  68.3214479  23.8807150  23.0614336
  68.4390144  25.5484256  18.1967454  68.2414543  24.9553616  17.4718521
  67.8836808  25.2436466  18.9143393  64.9989975  27.2334451  20.3635200
  65.6861014  26.9196181  19.7756215  64.8438103  28.1375815  20.0902451
  64.5757951  25.3135044  22.6352667  64.6142050  24.7798635  23.4289785
  64.0698244  24.7870250  22.0163644  68.2066528  24.0399146  15.7106598
  68.5019969  23.1309825  15.6573652  67.3054564  24.0186886  15.3887601
  67.8271587  31.6418693  20.7360917  66.9903496  31.2140868  20.5544918
  67.7995233  31.8351137  21.6731708  67.1421084  24.7028041  20.5209849
  66.8223868  23.8493350  20.2284223  66.5954512  24.9176620  21.2767816
  67.0109344  28.3230953  22.4902971  66.3172815  27.9084906  21.9772925
  67.7582335  28.3651489  21.8936390  67.4267761  23.2164612  27.7478595
  68.0726624  22.7063566  28.2365820  67.2184912  23.9533293  28.3222020
   4.8963589  34.3288129  62.4780087   5.5341999  34.2094876  61.7743427
   4.7784432  35.2768973  62.5368039   1.7053295  34.2815557  62.4141612
   1.3671807  34.1656622  61.5262146   2.5743063  33.8806722  62.3942618
   3.1439670  39.8022001  53.7152967   2.4927649  40.3876082  53.3286981
   3.9384032  40.3328196  53.7748005   4.4504857  32.0539583  59.5533295
   5.2367947  31.6359006  59.2023712   4.7143562  32.9585675  59.7214943
   4.6214935  37.4912433  54.2521952   3.9860768  37.5647060  54.9642856
   4.2912341  38.0806032  53.5741031   9.8513284  31.9914816  60.4566273
  10.5838456  31.4214033  60.6904103   9.0952640  31.6036416  60.8972779
   1.4689404  34.4142057  57.6529616   1.1047611  33.8872678  58.3642537
   2.3256520  34.0240527  57.4796101   1.1094891  29.4431957  52.6490964
   1.2769293  30.3112194  53.0161435   0.9192060  29.6059239  51.7252254
   7.2667368  30.4231476  61.9954232   6.3584245  30.3546885  61.7012993
   7.2154964  30.9003421  62.8236058   1.0884112  31.8989615  53.6337631
   0.9683737  32.3446665  54.4723112   0.3936700  32.2474932  53.0751169
   6.7869178  32.3711088  54.4617965   7.6987034  32.6038475  54.2865663
   6.2778825  32.9548132  53.8993044   5.3938760  37.3536906  61.8531547
   4.7647623  37.5182620  61.1507615   5.0064423  37.7678516  62.6242511
   9.2727992  38.2891344  59.2075911   8.5879031  38.6690246  58.6572944
   9.3571842  38.8986671  59.9407858   0.9466722  37.0911314  59.1181632
   1.4105068  37.3699017  58.3286254   0.6823520  36.1894759  58.9354723
   7.6424752  38.8123259  63.9793611   8.4642196  38.4103446  63.6976293
   7.6387155  38.7091493  64.9309727  15.7330745  35.1562007  60.3278583
  14.9794453  34.5869405  60.1722587  15.8678286  35.1224672  61.2749218
   1.1229373  40.0275409  56.0033302   0.9875048  40.8726945  56.4318150
   1.6639186  40.2294687  55.2399236   4.4372119  33.5414582  53.0404631
   3.9218743  34.3119187  53.2793018   4.1649428  32.8679719  53.6637692
   2.0219230  28.3864283  58.0989869   1.1660827  27.9971134  57.9195508
   2.4346182  28.4656244  57.2389655   9.4106393  36.2946937  54.9757804
   8.6335836  35.9558097  54.5312966  10.0897874  36.2999560  54.3012769
   4.2258422  31.4141674  54.8664412   3.9208558  31.7287824  55.7174555
   5.1788865  31.4923094  54.9091745   2.6704854  37.5731898  56.5157366
   2.1426216  36.8384657  56.2030603   2.1692357  38.3506574  56.2697334
   7.6497700  35.7680918  61.6324412   6.9921375  36.4580180  61.7204541
   8.4538100  36.1577350  61.9758399   6.4603159  34.1225291  59.6828354
   6.9735041  34.7555283  60.1850064   7.1104383  33.5226486  59.3171714
   3.7225533  44.1009615  52.4389025   3.0487232  44.4041312  53.0473983
   4.1091355  44.9038696  52.0894482   3.7219038  32.9966162  57.0589375
   4.4690857  33.5087559  56.7496497   3.9910627  32.6750215  57.9193768
   1.9945688  35.4924703  54.0416329   1.0856907  35.2083736  54.1388799
   2.0240772  35.9123781  53.1819636   7.2264955  39.1031292  57.8107497
   6.7727282  38.2622202  57.8672687   6.5958922  39.7392691  58.1482277
   6.1697875  30.0323278  59.0408164   5.4320632  29.5200665  59.3718407
   6.4224648  29.5923660  58.2291441   5.6697895  40.9407789  58.7457315
   5.9620869  41.5012846  58.0269680   6.1796515  41.2336350  59.5010474
   1.6921776  37.0333447  51.3804408   1.2541206  36.3169306  50.9210045
   2.4332217  37.2609561  50.8189499   9.8094891  35.3090644  57.4380726
   9.6712789  35.4992240  56.5101915   9.4531109  36.0710026  57.8948777
   9.8364270  37.3767171  62.4491998  10.2700777  37.2842460  63.2975052
  10.5495851  37.3524671  61.8112014  10.6979820  37.4190871  64.9824883
  10.8915710  38.3236682  65.2284158  10.5980438  36.9598290  65.8163468
   1.9216749  44.2689288  54.6536104   2.0968504  43.7977331  55.4681727
   1.2349537  44.8955054  54.8817365   2.8773812  38.5461794  60.6999406
   2.5423644  38.5062564  61.5957055   2.3777757  37.8806510  60.2269816
   5.8133003  35.8917828  50.9736465   5.1962174  35.1664656  50.8769518
   5.3449492  36.6527189  50.6303539   4.0992125  28.2724172  59.9854495
   4.5960825  27.5194135  59.6655566   3.3279107  28.3088489  59.4197705
  11.9521883  33.9764538  61.6272787  11.9411759  34.8589253  61.2566720
  11.0839262  33.6236089  61.4327324   5.1821906  37.0295860  57.5592919
   4.2478185  37.1497322  57.3897623   5.3598575  36.1268326  57.2952929
   8.5694457  32.8713179  58.0942953   9.0354910  33.7041170  58.0203256
   9.0201958  32.4058160  58.7988211   6.6370689  39.2157000  55.0929105
   6.9130532  39.1013595  56.0022979   5.7675187  38.8174485  55.0541278
   3.2724753  43.4643351  58.7361919   3.4547147  42.6465007  59.1989671
   4.0957739  43.6811043  58.2986809   3.6066918  42.3911536  55.9976967
   4.1354685  41.8803991  55.3847129   3.8695138  42.0754066  56.8622500
   3.3077664  41.0214108  60.1704986   3.1602626  40.0930816  60.3512556
   4.1331157  41.0434199  59.6862061   6.9111785  41.8442667  61.2569859
   7.8358333  41.6385528  61.1194310   6.7427089  41.5959068  62.1659200
   3.3039178  28.8751946  55.1637103   3.5202792  29.7576584  54.8625931
   2.8233245  28.4838159  54.4342745   6.7007102  42.3628334  56.6131950
   6.8743979  41.7974757  55.8605803   7.1935993  43.1629229  56.4311440
  12.5546493  35.1264757  58.2322250  12.9977639  34.3772082  57.8341373
  11.6773003  35.1174894  57.8495982   7.6882274  41.6795099  53.7128848
   8.3833179  42.3001791  53.9316163   8.0305424  40.8290450  53.9881226
   9.5873697  39.1294804  55.2416179  10.1125021  39.4682077  54.5165499
   9.4996050  38.1941820  55.0579314  12.0979357  36.5969996  60.6244697
  12.9326249  37.0359800  60.7882258  12.2338486  36.1208649  59.8052943
   1.7797143  41.7856850  52.6203942   1.2071110  42.4047038  52.1674414
   2.3529936  42.3356212  53.1543864   4.9994402  42.0694001  53.7512524
   5.9325076  42.0039562  53.9545400   4.9117615  42.9050267  53.2927057
   7.6282419  41.3859871  50.7116472   7.5496051  41.0519735  51.6052230
   8.4492086  41.8781639  50.7107944  10.3260610  34.2521610  63.9192790
  10.2936930  33.3137611  64.1052474  10.9361234  34.3305647  63.1858615
   2.1643941  33.1217663  49.9619994   3.1103046  32.9923871  50.0308412
   1.7858186  32.3832325  50.4389423  10.4755099  31.0432654  63.9651074
   9.9594147  30.2591110  63.7781002  11.3595047  30.7151370  64.1297593
  16.1437160  35.3137617  63.0598827  16.8740549  35.0522905  63.6206531
  15.5344106  34.5766339  63.1000895  14.2252457  33.4545480  63.6573278
  13.4985621  33.3201445  63.0489770  13.8099744  33.7622308  64.4629996
   1.9648924  25.5904529  56.0519121   1.1549652  25.2451614  56.4274367
   2.6533341  25.2812073  56.6406733   3.8939472  24.6682576  57.6743418
   4.4470511  25.0878030  58.3333441   4.1309559  23.7418324  57.7166374
   7.2718279  26.7783101  57.1822082   6.6916948  27.4367905  56.8000134
   7.0054212  25.9560446  56.7709499   6.0543157  28.9383192  56.2378430
   5.1669012  29.2232842  56.0198625   6.4697146  28.7776955  55.3905707
   9.4057693  28.9629713  59.9532769  10.1818084  29.4526165  60.2257386
   8.6805828  29.3887767  60.4104639  11.8430252  29.6757332  61.0106710
  12.4374743  29.4353068  60.3000018  11.9156836  28.9564462  61.6380246
   5.1986371  38.7027866  50.3326450   5.9022221  38.9077869  50.9484106
   4.4749020  39.2704628  50.5975534   6.0284181  34.4537728  56.4528720
   5.9719382  34.9106279  55.6136353   6.5812524  33.6928412  56.2751563
   9.8388987  30.2427459  57.2778840   9.5825921  29.8424095  58.1087047
   9.2141855  30.9571253  57.1528979  14.1501325  32.9823533  59.7850131
  13.5900883  33.0516722  60.5581693  13.5444828  32.8064517  59.0649627
   7.1073068  39.1410396  52.3824910   7.9418672  38.7091594  52.2002385
   6.9457411  38.9692409  53.3101805   6.7618960  35.6442509  53.7481249
   6.7067764  35.4786780  52.8069694   6.1365016  36.3518542  53.9043439
  15.7357343  49.6580047  62.4780087  16.3735753  49.5386794  61.7743427
  15.6178186  50.6060891  62.5368039  12.5447050  49.6107475  62.4141612
  12.2065561  49.4948539  61.5262146  13.4136818  49.2098640  62.3942618
   8.4033865  51.4642951  58.4038503   7.8398730  51.3732888  57.6354790
   8.2886260  50.6442856  58.8840995  13.9833424  55.1313919  53.7152967
  13.3321404  55.7167999  53.3286981  14.7777787  55.6620114  53.7748005
   7.9089051  52.2203056  54.1140102   8.6819927  51.6732043  53.9752978
   8.2614450  53.0847305  54.3254563  10.2455329  48.3795722  51.7458552
  10.4980850  47.8577243  50.9842015   9.3079888  48.2161868  51.8485235
  15.2898612  47.3831500  59.5533295  16.0761701  46.9650924  59.2023712
  15.5537316  48.2877593  59.7214943  15.4608689  52.8204351  54.2521952
  14.8254522  52.8938977  54.9642856  15.1306096  53.4097950  53.5741031
  20.6907039  47.3206734  60.4566273  21.4232211  46.7505950  60.6904103
  19.9346395  46.9328334  60.8972779   9.9651618  50.2823828  53.9482927
   9.8487876  49.6068731  54.6164011  10.0753878  49.7956202  53.1315080
  12.3083159  49.7433975  57.6529616  11.9441366  49.2164596  58.3642537
  13.1650275  49.3532444  57.4796101  18.2132459  41.0328308  64.9160882
  17.8815784  41.9023719  64.6922097  17.6178073  40.7164592  65.5954912
  11.9488646  44.7723875  52.6490964  12.1163048  45.6404111  53.0161435
  11.7585815  44.9351157  51.7252254  18.1061123  45.7523394  61.9954232
  17.1978000  45.6838802  61.7012993  18.0548718  46.2295339  62.8236058
  11.9277866  47.2281532  53.6337631  11.8077492  47.6738583  54.4723112
  11.2330455  47.5766850  53.0751169  19.9722769  43.9539832  63.7732106
  19.3297149  44.2472366  63.1271901  19.4677698  43.8392753  64.5785303
  17.6262933  47.7003006  54.4617965  18.5380789  47.9330392  54.2865663
  17.1172580  48.2840050  53.8993044  16.2332515  52.6828824  61.8531547
  15.6041377  52.8474538  61.1507615  15.8458177  53.0970434  62.6242511
  20.1121747  53.6183262  59.2075911  19.4272785  53.9982163  58.6572944
  20.1965596  54.2278589  59.9407858  15.4134216  44.7204608  67.1293988
  15.1695148  45.4746669  66.5928264  15.6894146  45.0989956  67.9641236
  17.3672678  51.2643221  65.8071254  17.5789574  51.9074981  65.1305635
  17.3202427  50.4305537  65.3393184  14.9698907  43.8761042  62.7107826
  14.1083386  44.1742295  63.0024564  14.9961342  44.0931440  61.7788859
  11.7860477  52.4203232  59.1181632  12.2498822  52.6990935  58.3286254
  11.5217275  51.5186677  58.9354723  10.7229363  48.5426384  55.9271197
  11.4253406  48.9947428  56.3945123  10.3909991  47.9010203  56.5551090
  18.4818506  54.1415176  63.9793611  19.3035950  53.7395364  63.6976293
  18.4780909  54.0383410  64.9309727   6.4169442  47.1654516  58.1871807
   5.6200606  47.2773211  58.7055303   6.1895034  47.5041169  57.3212698
  26.5724499  50.4853925  60.3278583  25.8188208  49.9161323  60.1722587
  26.7072041  50.4516589  61.2749218  11.9623128  55.3567327  56.0033302
  11.8268802  56.2018863  56.4318150  12.5032940  55.5586605  55.2399236
  15.3115591  38.8797889  64.5332196  14.9679860  39.7699531  64.4571306
  15.6794554  38.6899547  63.6701781  15.2765874  48.8706500  53.0404631
  14.7612497  49.6411105  53.2793018  15.0043182  48.1971636  53.6637692
  12.8612985  43.7156201  58.0989869  12.0054581  43.3263051  57.9195508
  13.2739937  43.7948162  57.2389655  14.3912131  41.2502544  62.4981429
  13.8876927  41.2132679  61.6849234  14.6842738  42.1595287  62.5578086
  10.6355017  41.3341274  61.5047611  11.5008014  41.1384083  61.1453500
  10.7032526  41.1051626  62.4316967  20.2500148  51.6238855  54.9757804
  19.4729591  51.2850014  54.5312966  20.9291629  51.6291478  54.3012769
  15.0652177  46.7433592  54.8664412  14.7602313  47.0579741  55.7174555
  16.0182619  46.8215012  54.9091745  13.5098609  52.9023815  56.5157366
  12.9819970  52.1676575  56.2030603  13.0086112  53.6798492  56.2697334
  18.4891455  51.0972836  61.6324412  17.8315129  51.7872097  61.7204541
  19.2931854  51.4869268  61.9758399   8.2417336  43.5643482  58.8763977
   8.8161088  43.3418663  58.1437170   8.8288319  43.6332176  59.6292579
  17.2996914  49.4517209  59.6828354  17.8128795  50.0847200  60.1850064
  17.9498138  48.8518404  59.3171714   8.5686924  45.5947943  52.8959863
   7.7324236  45.9322629  53.2169137   8.4291693  45.4596923  51.9587000
  10.5440004  40.4384731  57.6039047   9.8904416  40.1233748  56.9795662
  10.5020478  39.8160471  58.3298870  11.6551209  50.7204026  49.5192339
  10.7478271  50.4893279  49.7183488  12.1522241  49.9241645  49.7066321
  14.5619288  59.4301533  52.4389025  13.8880987  59.7333230  53.0473983
  14.9485110  60.2330613  52.0894482  13.7777744  46.9266664  61.9286695
  12.8600306  47.1481611  61.7708383  14.1937888  47.0012975  61.0698402
  14.5612792  48.3258080  57.0589375  15.3084611  48.8379477  56.7496497
  14.8304382  48.0042133  57.9193768  12.8339442  50.8216621  54.0416329
  11.9250662  50.5375653  54.1388799  12.8634526  51.2415699  53.1819636
  18.0658710  54.4323210  57.8107497  17.6121037  53.5914120  57.8672687
  17.4352677  55.0684608  58.1482277  17.0091629  45.3615196  59.0408164
  16.2714386  44.8492582  59.3718407  17.2618403  44.9215578  58.2291441
  16.5091649  56.2699707  58.7457315  16.8014623  56.8304764  58.0269680
  17.0190270  56.5628268  59.5010474  17.1103257  38.1391448  59.6349933
  17.4162134  37.2788812  59.3475848  17.8355862  38.7309068  59.4348927
  11.3824336  48.4345241  60.1426124  11.4372946  47.4819078  60.0668601
  10.5715539  48.5904680  60.6267423  12.5315530  52.3625364  51.3804408
  12.0934960  51.6461223  50.9210045  13.2725971  52.5901479  50.8189499
   9.3216696  47.0522301  57.9016503   8.5084562  47.3516472  58.3081695
   9.8175691  46.6577990  58.6190986  20.6488645  50.6382561  57.4380726
  20.5106544  50.8284157  56.5101915  20.2924864  51.4001944  57.8948777
  20.6758025  52.7059088  62.4491998  21.1094531  52.6134377  63.2975052
  21.3889605  52.6816589  61.8112014   5.8973839  48.0686169  55.7072483
   4.9671427  48.0070624  55.9242446   5.9931311  47.5462121  54.9109125
   5.8159388  44.5940981  58.2950725   6.0766205  45.5086315  58.1859885
   6.6376560  44.1265424  58.4447338  21.5373574  52.7482789  64.9824883
  21.7309464  53.6528599  65.2284158  21.4374192  52.2890208  65.8163468
  12.7610503  59.5981205  54.6536104  12.9362259  59.1269249  55.4681727
  12.0743291  60.2246972  54.8817365  13.7167566  53.8753712  60.6999406
  13.3817399  53.8354482  61.5957055  13.2171512  53.2098427  60.2269816
  16.6526758  51.2209746  50.9736465  16.0355928  50.4956574  50.8769518
  16.1843246  51.9819106  50.6303539   8.4425304  45.4395170  50.0957769
   7.5654770  45.3183971  49.7320016   8.9183057  44.6481249  49.8436658
  14.9385880  43.6016090  59.9854495  15.4354579  42.8486052  59.6655566
  14.1672861  43.6380407  59.4197705  22.7915637  49.3056456  61.6272787
  22.7805514  50.1881171  61.2566720  21.9233017  48.9528006  61.4327324
  16.0215661  52.3587777  57.5592919  15.0871939  52.4789240  57.3897623
  16.1992329  51.4560244  57.2952929  11.5220849  45.7433473  59.7126180
  11.1518636  45.1904513  60.4007086  12.0179941  45.1391607  59.1601180
  19.4088212  48.2005097  58.0942953  19.8748664  49.0333088  58.0203256
  19.8595712  47.7350078  58.7988211  17.4764443  54.5448918  55.0929105
  17.7524287  54.4305512  56.0022979  16.6068942  54.1466403  55.0541278
  17.3804875  40.5685684  62.1333854  16.4667954  40.7989910  62.3016061
  17.8097976  40.6524128  62.9847887  17.1511333  48.7575576  64.6333748
  16.4982783  49.0051483  63.9786201  17.5291713  47.9439714  64.2996226
  14.1118507  58.7935269  58.7361919  14.2940902  57.9756925  59.1989671
  14.9351493  59.0102961  58.2986809  14.4460673  57.7203454  55.9976967
  14.9748439  57.2095908  55.3847129  14.7088892  57.4045984  56.8622500
   3.1703998  47.0337025  55.5370675   3.4657439  46.1247704  55.4837729
   2.2692033  47.0124765  55.2151678   4.8991839  44.7151123  55.6610000
   4.5704545  43.8348502  55.4785106   5.2531210  44.6598792  56.5486390
  14.1471418  56.3506026  60.1704986  13.9996380  55.4222733  60.3512556
  14.9724912  56.3726117  59.6862061   8.0133662  45.0024093  56.0285478
   8.3529735  45.5310014  55.3064086   8.4605783  45.3404499  56.8044045
  17.7505540  57.1734585  61.2569859  18.6752087  56.9677446  61.1194310
  17.5820843  56.9250986  62.1659200  11.3593575  40.4710456  63.9315869
  12.1819644  39.9970934  63.8094759  11.6031639  41.2500940  64.4314555
  10.0001809  43.4998715  54.2278771  10.7210172  43.8779967  53.7242488
   9.3767114  44.2187591  54.3313749  14.1432932  44.2043863  55.1637103
  14.3596547  45.0868501  54.8625931  13.6627000  43.8130077  54.4342745
  10.7428537  44.1532125  61.7888737  10.7290105  43.2573218  61.4521035
  11.4600965  44.1602788  62.4227023  12.5954667  44.5869465  63.8341865
  12.3372445  45.5086536  63.8326195  12.0639708  44.1899899  64.5242329
  17.5400856  57.6920252  56.6131950  17.7137734  57.1266675  55.8605803
  18.0329747  58.4921147  56.4311440  10.1465433  43.0346505  57.0576307
  10.2681344  42.1063151  57.2567195   9.8567475  43.0485191  56.1454623
  13.0156623  40.7201415  60.1943027  13.0378320  40.7840749  59.2395007
  13.4324682  39.8805924  60.3883533  23.3940247  50.4556675  58.2322250
  23.8371393  49.7064000  57.8341373  22.5166758  50.4466811  57.8495982
  18.5276029  57.0087016  53.7128848  19.2226933  57.6293709  53.9316163
  18.8699179  56.1582368  53.9881226  20.4267452  54.4586722  55.2416179
  20.9518776  54.7973995  54.5165499  20.3389804  53.5233737  55.0579314
   9.1195492  54.6200638  55.1492195   9.2683612  55.3036102  54.4958867
   9.9261935  54.6005728  55.6641650  22.9373112  51.9261913  60.6244697
  23.7720003  52.3651717  60.7882258  23.0732241  51.4500566  59.8052943
  19.9864618  49.4841648  66.5722185  20.4618740  49.6769294  65.7641037
  19.0630183  49.5400834  66.3265569   6.8748125  50.6465815  56.1553263
   6.6294166  49.7428145  56.3533474   7.0444039  50.6482966  55.2132741
  14.5644834  41.5189492  65.5378019  15.0826778  42.2550519  65.2124508
  14.2099967  41.8253485  66.3724778   6.1443772  46.3794173  53.6539425
   5.4513017  46.4538528  52.9979461   5.8995524  45.6154517  54.1760942
  14.8157429  37.9389774  61.0578916  15.0959182  37.2712963  61.6839342
  15.6008035  38.1318870  60.5453579  12.6190897  57.1148768  52.6203942
  12.0464864  57.7338955  52.1674414  13.1923691  57.6648130  53.1543864
  18.6866287  46.3607408  64.8050491  19.6383710  46.4605506  64.8262715
  18.5169737  45.5685677  65.3148575  16.7080666  43.4462991  64.9909892
  16.1130598  43.7268004  64.2956380  16.4230363  43.9356892  65.7626633
  15.8388157  57.3985918  53.7512524  16.7718830  57.3331480  53.9545400
  15.7511370  58.2342185  53.2927057  18.4676174  56.7151789  50.7116472
  18.3889805  56.3811652  51.6052230  19.2885840  57.2073556  50.7107944
  21.1654365  49.5813528  63.9192790  21.1330685  48.6429529  64.1052474
  21.7754988  49.6597565  63.1858615  13.0037696  48.4509581  49.9619994
  13.9496800  48.3215789  50.0308412  12.6251941  47.7124243  50.4389423
  21.3148853  46.3724571  63.9651074  20.7987902  45.5883028  63.7781002
  22.1988802  46.0443288  64.1297593  18.9759580  40.1165587  59.9246886
  18.7784401  39.8080675  60.8090218  19.5859286  40.8427226  60.0544816
  26.9830915  50.6429535  63.0598827  27.7134303  50.3814823  63.6206531
  26.3737860  49.9058257  63.1000895  25.0646212  48.7837397  63.6573278
  24.3379375  48.6493362  63.0489770  24.6493499  49.0914226  64.4629996
  11.1880613  46.3759557  49.8974880  10.2812068  46.0792670  49.9737593
  11.4656594  46.0789375  49.0309166  12.8042678  40.9196447  56.0519121
  11.9943407  40.5743532  56.4274367  13.4927095  40.6103991  56.6406733
  14.7333227  39.9974494  57.6743418  15.2864265  40.4169947  58.3333441
  14.9703313  39.0710242  57.7166374   9.9579397  43.2346492  50.0386859
  10.8198561  43.5601391  50.2982676  10.1429741  42.4477988  49.5259925
  18.1112034  42.1075019  57.1822082  17.5310703  42.7659823  56.8000134
  17.8447966  41.2852364  56.7709499  16.5615600  41.5080077  59.3843402
  17.0615379  41.6196611  58.5757721  17.2051208  41.2041129  60.0244211
  16.8936912  44.2675109  56.2378430  16.0062767  44.5524760  56.0198625
  17.3090901  44.1068873  55.3905707  20.2451448  44.2921630  59.9532769
  21.0211838  44.7818083  60.2257386  19.5199582  44.7179684  60.4104639
  22.6824007  45.0049250  61.0106710  23.2768497  44.7644985  60.3000018
  22.7550590  44.2856380  61.6380246  16.0380125  54.0319784  50.3326450
  16.7415975  54.2369786  50.9484106  15.3142774  54.5996546  50.5975534
  16.8677936  49.7829645  56.4528720  16.8113137  50.2398197  55.6136353
  17.4206278  49.0220330  56.2751563  20.6782741  45.5719377  57.2778840
  20.4219676  45.1716013  58.1087047  20.0535610  46.2863171  57.1528979
  24.9895079  48.3115450  59.7850131  24.4294637  48.3808640  60.5581693
  24.3838583  48.1356435  59.0649627  17.9466823  54.4702313  52.3824910
  18.7812427  54.0383512  52.2002385  17.7851166  54.2984327  53.3101805
  17.6012715  50.9734426  53.7481249  17.5461519  50.8078698  52.8069694
  16.9758770  51.6810459  53.9043439  10.9108840  40.4742536  53.3266568
  10.8987510  41.4184375  53.4834839  11.8032262  40.2912681  53.0326029
  14.7260960  37.0685312  57.5812505  13.9593356  36.5143799  57.7269187
  15.1371665  37.1407181  58.4426656  23.3840804  64.9399392  62.4141612
  23.0459316  64.8240457  61.5262146  24.2530572  64.5390557  62.3942618
  21.0849083  63.7087640  51.7458552  21.3374604  63.1869161  50.9842015
  20.1473643  63.5453785  51.8485235  26.1292366  62.7123418  59.5533295
  26.9155456  62.2942841  59.2023712  26.3931071  63.6169510  59.7214943
  31.5300793  62.6498651  60.4566273  32.2625965  62.0797868  60.6904103
  30.7740149  62.2620252  60.8972779  20.8045372  65.6115746  53.9482927
  20.6881630  64.9360649  54.6164011  20.9147632  65.1248120  53.1315080
  23.1476913  65.0725893  57.6529616  22.7835120  64.5456514  58.3642537
  24.0044029  64.6824362  57.4796101  29.0526214  56.3620225  64.9160882
  28.7209539  57.2315636  64.6922097  28.4571827  56.0456509  65.5954912
  22.7882400  60.1015793  52.6490964  22.9556802  60.9696029  53.0161435
  22.5979569  60.2643074  51.7252254  28.9454877  61.0815312  61.9954232
  28.0371754  61.0130720  61.7012993  28.8942473  61.5587257  62.8236058
  22.7671621  62.5573450  53.6337631  22.6471246  63.0030501  54.4723112
  22.0724209  62.9058768  53.0751169  28.4656687  63.0294923  54.4617965
  29.3774543  63.2622310  54.2865663  27.9566334  63.6131967  53.8993044
  25.8092662  59.2052959  62.7107826  24.9477141  59.5034213  63.0024564
  25.8355097  59.4223358  61.7788859  21.5623117  63.8718302  55.9271197
  22.2647161  64.3239346  56.3945123  21.2303746  63.2302121  56.5551090
  17.2563197  62.4946434  58.1871807  16.4594360  62.6065128  58.7055303
  17.0288789  62.8333086  57.3212698  26.1509346  54.2089807  64.5332196
  25.8073615  55.0991448  64.4571306  26.5188308  54.0191464  63.6701781
  26.1159628  64.1998418  53.0404631  25.6006252  64.9703022  53.2793018
  25.8436937  63.5263554  53.6637692  23.7006739  59.0448119  58.0989869
  22.8448336  58.6554969  57.9195508  24.1133691  59.1240079  57.2389655
  25.2305886  56.5794462  62.4981429  24.7270682  56.5424597  61.6849234
  25.5236493  57.4887205  62.5578086  21.4748772  56.6633192  61.5047611
  22.3401769  56.4676000  61.1453500  21.5426281  56.4343543  62.4316967
  31.0893902  66.9530772  54.9757804  30.3123345  66.6141932  54.5312966
  31.7685383  66.9583396  54.3012769  25.9045931  62.0725510  54.8664412
  25.5996067  62.3871659  55.7174555  26.8576374  62.1506930  54.9091745
  19.0811091  58.8935399  58.8763977  19.6554843  58.6710581  58.1437170
  19.6682073  58.9624094  59.6292579  28.1390668  64.7809126  59.6828354
  28.6522550  65.4139118  60.1850064  28.7891892  64.1810322  59.3171714
  19.4080678  60.9239860  52.8959863  18.5717990  61.2614547  53.2169137
  19.2685448  60.7888840  51.9587000  21.3833759  55.7676648  57.6039047
  20.7298171  55.4525666  56.9795662  21.3414233  55.1452389  58.3298870
  22.4944963  66.0495943  49.5192339  21.5872025  65.8185197  49.7183488
  22.9915995  65.2533563  49.7066321  24.6171499  62.2558582  61.9286695
  23.6994060  62.4773529  61.7708383  25.0331643  62.3304892  61.0698402
  25.4006547  63.6549998  57.0589375  26.1478366  64.1671395  56.7496497
  25.6698136  63.3334050  57.9193768  23.6733197  66.1508538  54.0416329
  22.7644416  65.8667571  54.1388799  23.7028281  66.5707617  53.1819636
  27.8485384  60.6907114  59.0408164  27.1108141  60.1784500  59.3718407
  28.1012157  60.2507495  58.2291441  27.9497011  53.4683366  59.6349933
  28.2555888  52.6080729  59.3475848  28.6749616  54.0600986  59.4348927
  22.2218091  63.7637159  60.1426124  22.2766701  62.8110995  60.0668601
  21.4109293  63.9196598  60.6267423  20.1610451  62.3814219  57.9016503
  19.3478316  62.6808389  58.3081695  20.6569445  61.9869907  58.6190986
  31.4882400  65.9674479  57.4380726  31.3500298  66.1576075  56.5101915
  31.1318618  66.7293862  57.8948777  16.7367593  63.3978086  55.7072483
  15.8065181  63.3362542  55.9242446  16.8325065  62.8754039  54.9109125
  16.6553142  59.9232899  58.2950725  16.9159959  60.8378232  58.1859885
  17.4770314  59.4557342  58.4447338  27.4920512  66.5501664  50.9736465
  26.8749683  65.8248492  50.8769518  27.0237001  67.3111024  50.6303539
  19.2819058  60.7687088  50.0957769  18.4048525  60.6475889  49.7320016
  19.7576811  59.9773166  49.8436658  25.7779634  58.9308008  59.9854495
  26.2748334  58.1777970  59.6655566  25.0066616  58.9672324  59.4197705
  22.3614603  61.0725391  59.7126180  21.9912391  60.5196431  60.4007086
  22.8573696  60.4683524  59.1601180  30.2481966  63.5297014  58.0942953
  30.7142419  64.3625006  58.0203256  30.6989467  63.0641996  58.7988211
  28.2198629  55.8977601  62.1333854  27.3061709  56.1281828  62.3016061
  28.6491731  55.9816045  62.9847887  14.0097752  62.3628943  55.5370675
  14.3051193  61.4539622  55.4837729  13.1085788  62.3416683  55.2151678
  15.7385594  60.0443041  55.6610000  15.4098300  59.1640420  55.4785106
  16.0924964  59.9890709  56.5486390  18.8527417  60.3316011  56.0285478
  19.1923489  60.8601932  55.3064086  19.2999537  60.6696417  56.8044045
  22.1987329  55.8002374  63.9315869  23.0213399  55.3262852  63.8094759
  22.4425393  56.5792858  64.4314555  20.8395564  58.8290632  54.2278771
  21.5603926  59.2071885  53.7242488  20.2160868  59.5479509  54.3313749
  24.9826687  59.5335781  55.1637103  25.1990301  60.4160419  54.8625931
  24.5020754  59.1421995  54.4342745  21.5822291  59.4824042  61.7888737
  21.5683860  58.5865136  61.4521035  22.2994719  59.4894706  62.4227023
  23.4348422  59.9161383  63.8341865  23.1766200  60.8378453  63.8326195
  22.9033462  59.5191817  64.5242329  20.9859187  58.3638423  57.0576307
  21.1075098  57.4355069  57.2567195  20.6961229  58.3777109  56.1454623
  23.8550377  56.0493333  60.1943027  23.8772074  56.1132666  59.2395007
  24.2718436  55.2097842  60.3883533  34.2334002  65.7848593  58.2322250
  34.6765148  65.0355918  57.8341373  33.3560512  65.7758729  57.8495982
  25.4038589  56.8481409  65.5378019  25.9220533  57.5842436  65.2124508
  25.0493722  57.1545403  66.3724778  16.9837527  61.7086091  53.6539425
  16.2906771  61.7830446  52.9979461  16.7389278  60.9446434  54.1760942
  25.6551183  53.2681692  61.0578916  25.9352937  52.6004881  61.6839342
  26.4401790  53.4610788  60.5453579  23.8431450  63.7801499  49.9619994
  24.7890555  63.6507707  50.0308412  23.4645695  63.0416160  50.4389423
  29.8153335  55.4457505  59.9246886  29.6178156  55.1372593  60.8090218
  30.4253040  56.1719143  60.0544816  22.0274367  61.7051475  49.8974880
  21.1205823  61.4084588  49.9737593  22.3050348  61.4081293  49.0309166
  23.6436433  56.2488365  56.0519121  22.8337161  55.9035450  56.4274367
  24.3320850  55.9395908  56.6406733  25.5726981  55.3266411  57.6743418
  26.1258020  55.7461865  58.3333441  25.8097068  54.4002160  57.7166374
  20.7973152  58.5638410  50.0386859  21.6592316  58.8893308  50.2982676
  20.9823496  57.7769906  49.5259925  28.9505788  57.4366937  57.1822082
  28.3704457  58.0951741  56.8000134  28.6841721  56.6144281  56.7709499
  27.4009355  56.8371994  59.3843402  27.9009133  56.9488529  58.5757721
  28.0444963  56.5333047  60.0244211  27.7330666  59.5967027  56.2378430
  26.8456521  59.8816678  56.0198625  28.1484655  59.4360790  55.3905707
  31.0845202  59.6213548  59.9532769  31.8605593  60.1110000  60.2257386
  30.3593337  60.0471602  60.4104639  33.5217761  60.3341167  61.0106710
  34.1162252  60.0936903  60.3000018  33.5944345  59.6148298  61.6380246
  27.7071690  65.1121563  56.4528720  27.6506891  65.5690114  55.6136353
  28.2600033  64.3512248  56.2751563  31.5176496  60.9011295  57.2778840
  31.2613430  60.5007930  58.1087047  30.8929364  61.6155089  57.1528979
  28.4406469  66.3026344  53.7481249  28.3855273  66.1370616  52.8069694
  27.8152525  67.0102377  53.9043439  21.7502595  55.8034453  53.3266568
  21.7381265  56.7476293  53.4834839  22.6426017  55.6204599  53.0326029
  25.5654714  52.3977230  57.5812505  24.7987110  51.8435717  57.7269187
  25.9765419  52.4699099  58.4426656   4.8963590  11.3350252  49.2025394
   5.5342000  11.2156999  48.4988734   4.7784433  12.2831095  49.2613346
   1.7053296  11.2877680  49.1386918   1.3671808  11.1718744  48.2507453
   2.5743065  10.8868845  49.1187924   3.1439671  16.8084124  40.4398274
   2.4927651  17.3938204  40.0532288   3.9384034  17.3390319  40.4993312
   4.4504859   9.0601705  46.2778602   5.2367948   8.6421129  45.9269019
   4.7143563   9.9647798  46.4460250   4.6214936  14.4974556  40.9767258
   3.9860769  14.5709182  41.6888163   4.2912342  15.0868155  40.2986338
   9.8513286   8.9976939  47.1811580  10.5838458   8.4276155  47.4149410
   9.0952641   8.6098539  47.6218086   1.4689405  11.4204180  44.3774923
   1.1047613  10.8934801  45.0887844   2.3256521  11.0302649  44.2041408
   3.8670226  14.9111059  51.0402101   3.5670949  15.8136097  50.9317909
   3.5221285  14.6443242  51.8923254   7.2667369   7.4293599  48.7199539
   6.3584247   7.3609007  48.4258300   7.2154965   7.9065544  49.5481364
   6.7869179   9.3773210  41.1863272   7.6987036   9.6100597  41.0110969
   6.2778826   9.9610255  40.6238351   5.3938762  14.3599029  48.5776853
   4.7647624  14.5244743  47.8752921   5.0064424  14.7740638  49.3487817
   9.2727994  15.2953467  45.9321217   8.5879032  15.6752368  45.3818250
   9.3571843  15.9048793  46.6653165   0.9466724  14.0973437  45.8426938
   1.4105069  14.3761140  45.0531561   0.6823522  13.1956882  45.6600029
   7.6424753  15.8185381  50.7038918   8.4642197  15.4165568  50.4221600
   7.6387156  15.7153615  51.6555034  15.7330746  12.1624130  47.0523889
  14.9794455  11.5931528  46.8967894  15.8678287  12.1286794  47.9994524
   1.1229374  17.0337532  42.7278609   0.9875049  17.8789068  43.1563457
   1.6639187  17.2356810  41.9644543   4.4372121  10.5476705  39.7649937
   3.9218744  11.3181310  40.0038325   4.1649429   9.8741841  40.3882999
   9.4106395  13.3009060  41.7003111   8.6335837  12.9620219  41.2558273
  10.0897876  13.3061683  41.0258076   4.2258424   8.4203797  41.5909719
   3.9208559   8.7349946  42.4419862   5.1788866   8.4985217  41.6337052
   2.6704856  14.5794020  43.2402673   2.1426217  13.8446780  42.9275910
   2.1692358  15.3568697  42.9942641   7.6497702  12.7743041  48.3569719
   6.9921376  13.4642302  48.4449848   8.4538101  13.1639473  48.7003705
   6.4603160  11.1287414  46.4073661   6.9735042  11.7617405  46.9095370
   7.1104384  10.5288609  46.0417021   3.7225535  21.1071738  39.1634332
   3.0487233  21.4103435  39.7719290   4.1091357  21.9100818  38.8139789
   3.7219039  10.0028285  43.7834681   4.4690858  10.5149682  43.4741803
   3.9910629   9.6812338  44.6439075   1.9945689  12.4986826  40.7661636
   1.0856908  12.2145858  40.8634105   2.0240773  12.9185904  39.9064943
   7.2264957  16.1093415  44.5352803   6.7727284  15.2684325  44.5917994
   6.5958923  16.7454813  44.8727583   5.6697896  17.9469912  45.4702621
   5.9620870  18.5074969  44.7514987   6.1796516  18.2398473  46.2255781
   1.6921777  14.0395569  38.1049714   1.2541207  13.3231428  37.6455352
   2.4332218  14.2671684  37.5434806   0.6331521  18.7250263  46.5596075
   0.5907700  18.9511109  45.6304607   1.5494220  18.4913637  46.7081876
   9.8094892  12.3152766  44.1626033   9.6712790  12.5054362  43.2347222
   9.4531111  13.0772149  44.6194084   9.8364271  14.3829293  49.1737304
  10.2700778  14.2904582  50.0220358  10.5495852  14.3586794  48.5357320
   3.5692166  17.9831387  50.7070405   3.6229189  18.5522324  51.4748121
   2.7006948  18.1533272  50.3424442  10.6979821  14.4252994  51.7070190
  10.8915711  15.3298804  51.9529465  10.5980439  13.9660413  52.5408775
   1.3268598  16.1742314  50.0355874   1.1879684  15.8061098  50.9081813
   0.5383194  16.6889953  49.8639832   1.9216750  21.2751410  41.3781411
   2.0968505  20.8039453  42.1927034   1.2349538  21.9017176  41.6062672
   2.8773813  15.5523916  47.4244712   2.5423646  15.5124686  48.3202362
   2.3777759  14.8868632  46.9515122   5.8133005  12.8979951  37.6981772
   5.1962175  12.1726779  37.6014825   5.3449493  13.6589311  37.3548846
   7.4687136  17.6078859  55.3587552   7.4099682  16.9238079  54.6918135
   7.8706655  18.3497849  54.9068178   7.4704544  15.5718443  53.5901532
   6.5831322  15.2344365  53.7127931   8.0403095  14.8401474  53.8270297
   1.0005697  20.2319895  50.5562775   0.9275868  21.0374867  51.0682080
   0.5583090  20.4311861  49.7310796  11.9521884  10.9826660  48.3518094
  11.9411760  11.8651376  47.9812027  11.0839264  10.6298211  48.1572631
   3.4604380  20.1306730  52.7120934   4.1732353  20.7654194  52.6396835
   2.9694409  20.2270596  51.8960936   5.1821907  14.0357982  44.2838225
   4.2478186  14.1559445  44.1142930   5.3598576  13.1330449  44.0198235
   8.5694459   9.8775301  44.8188260   9.0354911  10.7103293  44.7448562
   9.0201959   9.4120283  45.5233518   6.6370690  16.2219123  41.8174412
   6.9130534  16.1075717  42.7268286   5.7675189  15.8236608  41.7786585
   3.2724754  20.4705474  45.4607225   3.4547148  19.6527130  45.9234978
   4.0957740  20.6873166  45.0232115   3.6066919  19.3973659  42.7222274
   4.1354686  18.8866113  42.1092436   3.8695139  19.0816189  43.5867807
   1.1027936  22.4832519  52.0802708   1.6546244  22.6464140  52.8451793
   1.4434129  23.0736957  51.4082733   4.2396323  20.4314494  49.0666390
   4.1147463  19.6304234  48.5577336   4.8975414  20.9260688  48.5780360
   6.3031232  18.2323515  50.6945940   5.3561567  18.1128866  50.6224267
   6.6514005  17.3446013  50.7772202   3.3077665  18.0276231  46.8950292
   3.1602627  17.0992938  47.0757863   4.1331158  18.0496321  46.4107368
   6.9111787  18.8504789  47.9815165   7.8358334  18.6447651  47.8439616
   6.7427090  18.6021191  48.8904507   6.7007103  19.3690457  43.3377257
   6.8743980  18.8036879  42.5851109   7.1935994  20.1691352  43.1556747
  12.5546494  12.1326880  44.9567556  12.9977640  11.3834205  44.5586680
  11.6773004  12.1237016  44.5741288   7.6882275  18.6857221  40.4374155
   8.3833180  19.3063914  40.6561470   8.0305426  17.8352573  40.7126533
   9.5873698  16.1356927  41.9661486  10.1125023  16.4744200  41.2410806
   9.4996051  15.2003942  41.7824620   1.2714359  22.2028910  46.3256739
   0.8319350  21.7105289  47.0189596   2.0222476  21.6601878  46.0848814
  10.8983676  16.0379238  54.8287434  10.6068485  16.4009219  55.6650895
  10.2855808  15.3246247  54.6500766  12.0979359  13.6032118  47.3490004
  12.9326250  14.0421922  47.5127564  12.2338488  13.1270771  46.5298250
   1.7797144  18.7918973  39.3449249   1.2071111  19.4109160  38.8919720
   2.3529937  19.3418335  39.8789171   4.9994404  19.0756123  40.4757831
   5.9325077  19.0101685  40.6790706   4.9117616  19.9112390  40.0172363
   7.6282420  18.3921994  37.4361778   7.5496052  18.0581857  38.3297536
   8.4492087  18.8843761  37.4353251  10.3260611  11.2583733  50.6438097
  10.2936932  10.3199734  50.8297781  10.9361235  11.3367770  49.9103922
   2.1643942  10.1279786  36.6865301   3.1103047   9.9985994  36.7553719
   1.7858187   9.3894448  37.1634729  10.4755100   8.0494776  50.6896380
   9.9594149   7.2653233  50.5026309  11.3595048   7.7213493  50.8542900
  16.1437161  12.3199740  49.7844134  16.8740550  12.0585028  50.3451837
  15.5344107  11.5828462  49.8246202  14.2252458  10.4607602  50.3818585
  13.4985622  10.3263567  49.7735077  13.8099745  10.7684431  51.1875303
   9.4057695   5.9691835  46.6778076  10.1818085   6.4588288  46.9502693
   8.6805829   6.3949889  47.1349945  11.8430253   6.6819454  47.7352017
  12.4374744   6.4415190  47.0245325  11.9156837   5.9626585  48.3625553
   5.1986372  15.7089989  37.0571757   5.9022222  15.9139991  37.6729412
   4.4749021  16.2766751  37.3220840   6.0284182  11.4599850  43.1774027
   5.9719384  11.9168402  42.3381659   6.5812525  10.6990535  42.9996870
   9.8388988   7.2489582  44.0024146   9.5825922   6.8486218  44.8332354
   9.2141856   7.9633376  43.8774286  14.1501326   9.9885655  46.5095438
  13.5900884  10.0578845  47.2827000  13.5444829   9.8126640  45.7894934
   7.1073069  16.1472518  39.1070217   7.9418673  15.7153717  38.9247692
   6.9457412  15.9754532  40.0347111   6.7618962  12.6504631  40.4726556
   6.7067765  12.4848903  39.5315000   6.1365017  13.3580664  40.6288746
  15.7357345  26.6642169  49.2025394  16.3735755  26.5448917  48.4988734
  15.6178187  27.6123013  49.2613346  12.5447051  26.6169597  49.1386918
  12.2065562  26.5010662  48.2507453  13.4136819  26.2160762  49.1187924
   8.4033867  28.4705074  45.1283809   7.8398732  28.3795011  44.3600097
   8.2886262  27.6504978  45.6086302  13.0266834  27.7704449  55.0973124
  13.0155475  27.3757247  54.2253627  13.1887473  27.0370522  55.6906895
   5.9498298  29.9656265  47.9668030   6.7419590  29.6247090  47.5514329
   6.1894949  30.0751240  48.8870183   7.9089052  29.2265179  40.8385408
   8.6819928  28.6794166  40.6998284   8.2614451  30.0909428  41.0499870
   9.7474095  30.5541561  54.0452308   9.4563961  31.4587192  53.9298974
  10.3831079  30.5958088  54.7596377  10.6730302  27.9318409  50.6353667
  11.2693874  27.7074432  49.9210630  10.7305273  27.1903155  51.2379115
  10.2455330  25.3857845  38.4703858  10.4980851  24.8639366  37.7087321
   9.3079889  25.2223990  38.5730542  15.2898613  24.3893623  46.2778602
  16.0761702  23.9713046  45.9269019  15.5537317  25.2939715  46.4460250
  15.4608690  29.8266473  40.9767258  14.8254523  29.9001100  41.6888163
  15.1306097  30.4160072  40.2986338  20.6907040  24.3268856  47.1811580
  21.4232212  23.7568073  47.4149410  19.9346396  23.9390457  47.6218086
   9.9651619  27.2885951  40.6728233   9.8487877  26.6130854  41.3409318
  10.0753879  26.8018325  39.8560386  12.3083160  26.7496098  44.3774923
  11.9441367  26.2226719  45.0887844  13.1650276  26.3594567  44.2041408
  18.2132461  18.0390430  51.6406189  17.8815785  18.9085841  51.4167404
  17.6178074  17.7226714  52.3200219  11.9488647  21.7785997  39.3736271
  12.1163049  22.6466234  39.7406742  11.7585816  21.9413279  38.4497560
  14.7063980  30.2402976  51.0402101  14.4064703  31.1428015  50.9317909
  14.3615040  29.9735160  51.8923254   8.1576462  26.6916773  47.0738806
   7.2326958  26.5592987  47.2816498   8.4060875  27.4710992  47.5708748
  18.1061124  22.7585517  48.7199539  17.1978001  22.6900925  48.4258300
  18.0548720  23.2357461  49.5481364  11.9277868  24.2343655  40.3582938
  11.8077493  24.6800706  41.1968418  11.2330456  24.5828973  39.7996476
   5.5185273  26.3350047  47.9082595   5.6477654  26.5884526  48.8222007
   4.8382724  26.9277755  47.5887250   9.6884760  37.0047297  44.0073069
   9.6108790  37.9555122  44.0861550   9.0846403  36.6593169  44.6647995
  12.1801990  24.1775162  56.6634436  11.4035324  24.7369082  56.6537301
  12.8192553  24.6631945  57.1849306  19.9722770  20.9601955  50.4977413
  19.3297150  21.2534488  49.8517207  19.4677699  20.8454875  51.3030609
  17.6262934  24.7065128  41.1863272  18.5380790  24.9392515  41.0110969
  17.1172581  25.2902172  40.6238351  10.4348362  26.9860616  56.2252403
  11.1763046  27.5245659  55.9487227   9.7285347  27.6126904  56.3823955
  15.9103702  29.1289756  54.8224564  16.3187058  28.6872166  54.0779197
  15.1880963  28.5542383  55.0758757  12.2634772  24.0662363  52.1958121
  13.1095967  24.4901776  52.3392770  12.2033409  23.4095987  52.8896685
  16.2332516  29.6890947  48.5776853  15.6041379  29.8536661  47.8752921
  15.8458178  30.1032556  49.3487817  15.4134217  21.7266731  53.8539295
  15.1695149  22.4808792  53.3173571  15.6894147  22.1052079  54.6886542
  17.3672680  28.2705343  52.5316561  17.5789575  28.9137103  51.8550942
  17.3202428  27.4367660  52.0638491  14.9698909  20.8823164  49.4353133
  14.1083388  21.1804418  49.7269870  14.9961343  21.0993563  48.5034165
  11.7860478  29.4265355  45.8426938  12.2498824  29.7053058  45.0531561
  11.5217276  28.5248799  45.6600029   8.6784559  28.9736836  48.7806702
   9.2485916  29.4024105  48.1424186   9.2692671  28.6919421  49.4790887
  10.7229364  25.5488507  42.6516504  11.4253407  26.0009551  43.1190430
  10.3909993  24.9072326  43.2796397   9.1709726  24.1400264  57.0267713
   8.5408386  24.8216545  57.2603110   9.0645814  24.0283345  56.0820851
   4.4654698  23.8072060  47.9533637   3.6753752  24.0629588  47.4773748
   4.9565945  24.6220398  48.0585678  18.4818508  31.1477299  50.7038918
  19.3035951  30.7457486  50.4221600  18.4780911  31.0445533  51.6555034
   6.4169443  24.1716639  44.9117114   5.6200607  24.2835333  45.4300610
   6.1895036  24.5103291  44.0458004  12.2475111  30.6961342  52.8599629
  12.3119544  31.1581749  53.6957800  11.5386035  30.0658707  52.9881938
   2.7492401  24.0602550  50.3848628   3.0000440  24.9449560  50.6506204
   3.2851949  23.8807152  49.6123720  11.9623129  32.3629450  42.7278609
  11.8268804  33.2080985  43.1563457  12.5032941  32.5648727  41.9644543
   5.4152526  29.8804888  43.3006534   5.9277047  30.6748138  43.4512099
   6.0675239  29.1831178  43.2340135   7.2247411  32.9970644  45.3829287
   7.4014039  33.9188609  45.1950271   8.0204244  32.6829063  45.8123667
  11.3658429  19.8578909  56.9813221  12.1068143  20.4586062  56.9017683
  11.5976352  19.1156546  56.4231263   6.5099767  25.0435276  55.2591450
   6.3953283  24.1420533  55.5598549   5.6544285  25.2898973  54.9076267
  13.5891605  32.9853016  56.8578951  13.1455459  32.1989395  56.5399855
  14.2508819  33.1732167  56.1922842   8.3478726  34.5148818  51.3839629
   8.8986151  34.3865881  50.6116623   7.5090202  34.8143707  51.0334522
  15.6872843  33.2655816  54.8860352  15.6691319  34.0864697  54.3940621
  16.6092763  33.1409891  55.1110493  12.1445897  30.7799946  55.7283861
  12.6774234  30.0188234  55.4983169  11.6159978  30.4873597  56.4708015
  15.3115592  15.8860012  51.2577502  14.9679862  16.7761653  51.1816613
  15.6794555  15.6961669  50.3947087   3.3801443  28.2093542  44.0766104
   4.2176665  28.6190550  43.8599812   3.5579711  27.2692984  44.0466298
  15.2765875  25.8768623  39.7649937  14.7612498  26.6473227  40.0038325
  15.0043184  25.2033759  40.3882999  12.8612986  20.7218323  44.8235176
  12.0054582  20.3325174  44.6440814  13.2739938  20.8010284  43.9634961
  14.3912133  18.2564667  49.2226736  13.8876928  18.2194802  48.4094541
  14.6842740  19.1657409  49.2823392  10.6355019  18.3403396  48.2292917
  11.5008015  18.1446205  47.8698807  10.7032528  18.1113748  49.1562274
  20.2500149  28.6300977  41.7003111  19.4729592  28.2912137  41.2558273
  20.9291630  28.6353600  41.0258076  15.0652178  23.7495715  41.5909719
  14.7602314  24.0641864  42.4419862  16.0182620  23.8277135  41.6337052
  13.5098610  29.9085938  43.2402673  12.9819972  29.1738698  42.9275910
  13.0086113  30.6860614  42.9942641  18.4891456  28.1034959  48.3569719
  17.8315131  28.7934220  48.4449848  19.2931855  28.4931390  48.7003705
   8.2417338  20.5705604  45.6009284   8.8161090  20.3480786  44.8682477
   8.8288320  20.6394299  46.3537885  17.2996915  26.4579331  46.4073661
  17.8128797  27.0909323  46.9095370  17.9498139  25.8580527  46.0417021
   8.5686925  22.6010065  39.6205169   7.7324237  22.9384752  39.9414444
   8.4291694  22.4659045  38.6832306  10.5440005  17.4446853  44.3284354
   9.8904418  17.1295870  43.7040968  10.5020480  16.8222594  45.0544176
  11.6551210  27.7266148  36.2437646  10.7478272  27.4955402  36.4428795
  12.1522242  26.9303768  36.4311627  13.7777746  23.9328787  48.6532001
  12.8600307  24.1543734  48.4953689  14.1937889  24.0075097  47.7943708
  14.5612794  25.3320202  43.7834681  15.3084612  25.8441600  43.4741803
  14.8304383  25.0104255  44.6439075  12.8339444  27.8278743  40.7661636
  11.9250663  27.5437776  40.8634105  12.8634528  28.2477822  39.9064943
  18.0658711  31.4385333  44.5352803  17.6121038  30.5976243  44.5917994
  17.4352678  32.0746731  44.8727583  17.0091631  22.3677319  45.7653471
  16.2714387  21.8554705  46.0963713  17.2618404  21.9277700  44.9536748
  17.1103258  15.1453571  46.3595240  17.4162135  14.2850934  46.0721155
  17.8355863  15.7371191  46.1594234   3.4027614  25.5484257  44.7476838
   3.2052014  24.9553618  44.0227904   2.8474278  25.2436468  45.4652777
  11.3824338  25.4407364  46.8671431  11.4372948  24.4881200  46.7913908
  10.5715540  25.5966803  47.3512729  12.5315531  29.3687487  38.1049714
  12.0934961  28.6523346  37.6455352  13.2725972  29.5963602  37.5434806
   9.3216698  24.0584424  44.6261810   8.5084563  24.3578594  45.0327002
   9.8175692  23.6640112  45.3436292  11.4725276  34.0542180  46.5596075
  11.4301454  34.2803027  45.6304607  12.3887974  33.8205555  46.7081876
  14.9190909  24.5226248  53.4576704  15.2740297  24.7497721  54.3171170
  15.5663041  24.8544625  52.8353959  20.6488646  27.6444684  44.1626033
  20.5106545  27.8346280  43.2347222  20.2924865  28.4064067  44.6194084
   8.8130772  21.6302779  50.2423045   9.4530152  21.4891538  49.5446008
   7.9808303  21.3437292  49.8661647  20.6758026  29.7121211  49.1737304
  21.1094533  29.6196500  50.0220358  21.3889607  29.6878711  48.5357320
   9.5891076  30.9305209  46.3558037  10.3831675  30.4355530  46.1540612
   8.8782769  30.4023073  45.9925743  14.4085921  33.3123305  50.7070405
  14.4622943  33.8814241  51.4748121  13.5400702  33.4825190  50.3424442
   5.8973840  25.0748291  42.4317790   4.9671428  25.0132747  42.6487752
   5.9931312  24.5524244  41.6354431   5.8159389  21.6003104  45.0196032
   6.0766206  22.5148437  44.9105192   6.6376561  21.1327547  45.1692644
   7.2884314  23.0140861  52.1894856   7.9607368  22.8058223  51.5407505
   6.4614101  22.8162947  51.7500088  21.5373575  29.7544912  51.7070190
  21.7309466  30.6590722  51.9529465  21.4374194  29.2952331  52.5408775
  13.1909886  19.6402802  54.2060517  12.5437801  20.3392752  54.1124993
  13.9610902  20.0738946  54.5736765  16.5988684  29.9051654  57.2811070
  16.4474191  29.6762206  56.3641154  16.5893364  30.8622256  57.2942415
  13.3674021  27.4783567  52.2657337  14.2966081  27.6294727  52.0926304
  12.9465051  27.5667588  51.4105983  12.1662352  31.5034231  50.0355874
  12.0273438  31.1353016  50.9081813  11.3776949  32.0181871  49.8639832
  13.7167567  30.8815834  47.4244712  13.3817400  30.8416604  48.3202362
  13.2171513  30.2160550  46.9515122   7.6911811  26.2883464  52.9497293
   7.5531609  25.5563703  53.5508832   8.6016735  26.1992364  52.6681481
  16.6526759  28.2271869  37.6981772  16.0355930  27.5018697  37.6014825
  16.1843248  28.9881229  37.3548846  10.3194112  26.0003424  52.4380973
  11.0293731  25.3596616  52.3967591  10.2763420  26.2516318  53.3607154
  18.3080891  32.9370777  55.3587552  18.2493437  32.2529997  54.6918135
  18.7100409  33.6789767  54.9068178   9.0323046  22.9868641  54.2576612
   8.4960403  22.5359380  54.9098209   8.4439755  23.1214550  53.5147077
   7.3271590  39.7532691  48.1521271   7.5668188  40.3851215  48.8300290
   6.4840786  39.4020731  48.4386630   8.4425305  22.4457293  36.8203076
   7.5654771  22.3246094  36.4565323   8.9183058  21.6543371  36.5681965
  18.3098298  30.9010361  53.5901532  17.4225077  30.5636283  53.7127931
  18.8796849  30.1693392  53.8270297   4.7662167  22.1224649  51.3429607
   4.6820356  21.5150319  50.6080017   3.9444874  22.6133667  51.3439103
  11.8399451  35.5611813  50.5562775  11.7669623  36.3666785  51.0682080
  11.3976845  35.7603779  49.7310796  11.6289231  34.7983583  44.0665597
  10.8456753  35.3405263  44.1603821  12.3281976  35.3157563  44.4659838
  14.9385881  20.6078213  46.7099802  15.4354581  19.8548175  46.3900872
  14.1672863  20.6442529  46.1443011  22.7915639  26.3118578  48.3518094
  22.7805515  27.1943294  47.9812027  21.9233018  25.9590129  48.1572631
  14.2998135  35.4598647  52.7120934  15.0126107  36.0946112  52.6396835
  13.8088164  35.5562513  51.8960936  16.0215662  29.3649900  44.2838225
  15.0871941  29.4851362  44.1142930  16.1992330  28.4622367  44.0198235
  11.5220850  22.7495596  46.4371487  11.1518637  22.1966636  47.1252392
  12.0179942  22.1453729  45.8846487  19.4088213  25.2067219  44.8188260
  19.8748665  26.0395211  44.7448562  19.8595714  24.7412201  45.5233518
   9.3510048  33.2093091  53.5326505  10.0519508  33.8429574  53.6855899
   8.8805163  33.5507822  52.7722144  17.4764444  31.5511040  41.8174412
  17.7524288  31.4367635  42.7268286  16.6068943  31.1528525  41.7786585
  17.3804876  17.5747806  48.8579161  16.4667956  17.8052033  49.0261368
  17.8097977  17.6586250  49.7093193  17.1511334  25.7637698  51.3579055
  16.4982785  26.0113606  50.7031508  17.5291714  24.9501836  51.0241532
  13.1998907  26.5057509  57.8445092  12.5239544  26.4051638  58.5147467
  14.0226541  26.3496723  58.3081089   4.9477767  32.7429446  50.4657607
   5.5331203  31.9973134  50.5985511   4.7502605  33.0533402  51.3494271
   7.8016422  35.7780693  45.4820050   7.1326797  36.2626821  44.9984090
   7.6629291  36.0249914  46.3963428  11.9421690  37.8124437  52.0802708
  12.4939998  37.9756058  52.8451793  12.2827884  38.4028874  51.4082733
   6.9186184  20.1599586  52.6824593   6.9827510  21.0214417  52.2701990
   6.8553304  19.5473588  51.9496951   6.3938456  22.2322719  56.3297627
   7.0210495  21.8499796  56.9435151   5.5366375  22.0136921  56.6953319
  16.7932565  32.6385694  57.9351362  17.3372469  33.2515652  57.4406317
  16.2119410  33.1965273  58.4518375   3.1703999  24.0399148  42.2615982
   3.4657440  23.1309826  42.2083035   2.2692035  24.0186888  41.9396984
  15.0790078  35.7606412  49.0666390  14.9541217  34.9596152  48.5577336
  15.7369169  36.2552606  48.5780360   6.6998246  22.1155145  48.2443530
   5.9784832  22.7291112  48.1051004   7.4891502  22.6512909  48.1660176
  17.1424986  33.5615432  50.6945940  16.1955322  33.4420783  50.6224267
  17.4907759  32.6737930  50.7772202   9.5024559  19.4509571  54.5184182
  10.0258961  19.6971868  55.2810491   9.2836893  20.2829606  54.0987319
   4.8991840  21.7213246  42.3855307   4.5704547  20.8410625  42.2030413
   5.2531211  21.6660914  43.2731696  14.1471419  33.3568148  46.8950292
  13.9996382  32.4284856  47.0757863  14.9724913  33.3788239  46.4107368
   8.0133664  22.0086216  42.7530785   8.3529736  22.5372137  42.0309393
   8.4605784  22.3466622  43.5289351  10.7077104  20.3923266  52.2033853
  10.3673925  19.5931079  52.6054533  10.0016111  20.6924977  51.6310686
  11.3593576  17.4772579  50.6561176  12.1819646  17.0033057  50.5340066
  11.6031640  18.2563062  51.1559862  10.0001811  20.5060837  40.9524077
  10.7210173  20.8842090  40.4487794   9.3767115  21.2249714  41.0559055
  14.1432934  21.2105986  41.8882410  14.3596548  22.0930624  41.5871238
  13.6627001  20.8192199  41.1588052   8.8832155  24.1691699  48.4653154
   8.7376736  24.4832002  49.3577436   8.4057359  24.7876600  47.9124053
  10.7428538  21.1594247  48.5134044  10.7290107  20.2635341  48.1766342
  11.4600966  21.1664911  49.1472330  12.5954669  21.5931588  50.5587171
  12.3372446  22.5148658  50.5571502  12.0639709  21.1962022  51.2487635
   3.3577817  26.7097044  51.4040815   2.8131285  27.4856852  51.5361090
   4.2357167  27.0567848  51.2459937  10.1465434  20.0408628  43.7821614
  10.2681345  19.1125274  43.9812502   9.8567476  20.0547314  42.8699929
  13.0156624  17.7263538  46.9188334  13.0378321  17.7902871  45.9640313
  13.4324683  16.8868047  47.1128840   4.1443839  25.8366940  54.2970972
   3.4025575  25.9849575  54.8835603   3.8236583  26.0975206  53.4337722
  20.4267453  31.4648845  41.9661486  20.9518777  31.8036117  41.2410806
  20.3389806  30.5295860  41.7824620  12.0887502  35.3782918  54.0951362
  12.3974628  35.1332065  54.9674062  12.8862984  35.5829557  53.6070233
  12.1108114  37.5320828  46.3256739  11.6713104  37.0397207  47.0189596
  12.8616231  36.9893795  46.0848814   4.5900453  33.7232369  46.3281367
   5.4158473  33.4236141  45.9480011   4.2394505  32.9539991  46.7771156
   9.5581986  33.0758837  48.3979041   8.9361995  32.4129542  48.0981268
  10.2286853  33.1019969  47.7152688   2.7909058  31.6418695  47.2870301
   1.9540966  31.2140870  47.1054302   2.7632703  31.8351138  48.2241092
   9.6306513  21.5540625  57.9911547   9.6794669  22.4302748  57.6089316
  10.1729028  21.0118018  57.4183190  20.1161359  32.0981748  57.2712684
  19.3256903  32.0805887  56.7317183  19.8794714  32.6370042  58.0261720
  20.2359234  28.9474215  54.5845412  20.2857239  28.7824222  55.5260935
  20.1273157  28.0801474  54.1943293   9.1195493  31.6262760  41.8737501
   9.2683613  32.3098225  41.2204174   9.9261936  31.6067850  42.3886957
  17.5262996  24.9305143  55.9004719  18.4272859  24.7911607  55.6088717
  17.6010971  25.0959597  56.8402896  11.8605802  22.3071997  54.7457905
  10.9909111  22.6005563  54.4740494  12.0965282  22.8912442  55.4665169
  21.7377431  31.3671156  54.8287434  21.4462239  31.7301137  55.6650895
  21.1249562  30.6538164  54.6500766  19.9864619  26.4903771  53.2967492
  20.4618741  26.6831417  52.4886343  19.0630185  26.5462957  53.0510875
   6.8748126  27.6527938  42.8798570   6.6294168  26.7490268  43.0778780
   7.0444040  27.6545088  41.9378048  14.5644836  18.5251614  52.2623326
  15.0826780  19.2612641  51.9369814  14.2099968  18.8315608  53.0970085
   6.1443773  23.3856295  40.3784732   5.4513018  23.4600650  39.7224767
   5.8995525  22.6216639  40.9006248  14.8157430  14.9451897  47.7824222
  15.0959184  14.2775086  48.4084649  15.6008037  15.1380992  47.2698886
  18.6866288  23.3669531  51.5295797  19.6383711  23.4667628  51.5508021
  18.5169739  22.5747799  52.0393882  16.7080668  20.4525114  51.7155198
  16.1130600  20.7330127  51.0201687  16.4230364  20.9419015  52.4871939
  18.4676175  33.7213911  37.4361778  18.3889806  33.3873775  38.3297536
  19.2885842  34.2135679  37.4353251  21.1654366  26.5875650  50.6438097
  21.1330686  25.6491651  50.8297781  21.7754990  26.6659687  49.9103922
  13.0037697  25.4571703  36.6865301  13.9496802  25.3277912  36.7553719
  12.6251942  24.7186365  37.1634729  21.3148854  23.3786694  50.6896380
  20.7987903  22.5945151  50.5026309  22.1988803  23.0505411  50.8542900
  18.9759581  17.1227709  46.6492193  18.7784402  16.8142798  47.5335525
  19.5859287  17.8489348  46.7790123  25.0646213  25.7899520  50.3818585
  24.3379377  25.6555485  49.7735077  24.6493500  26.0976349  51.1875303
  12.8876389  29.5089450  58.1465958  13.8079399  29.6868049  58.3406005
  12.8525972  28.5645495  57.9945657  11.1880614  23.3821680  36.6220186
  10.2812069  23.0854793  36.6982900  11.4656595  23.0851498  35.7554473
   2.1058554  24.7028043  47.0719233   1.7861339  23.8493351  46.7793607
   1.5591983  24.9176621  47.8277200   5.8838462  27.4190484  50.7888739
   6.1024472  28.3507592  50.8076773   6.2964236  27.0598459  51.5743543
  12.8042680  17.9258570  42.7764428  11.9943408  17.5805655  43.1519674
  13.4927097  17.6166113  43.3652039  14.7333228  17.0036616  44.3988724
  15.2864267  17.4232070  45.0578747  14.9703314  16.0772364  44.4411680
   9.9579399  20.2408615  36.7632165  10.8198563  20.5663513  37.0227983
  10.1429743  19.4540111  36.2505231   1.9746814  28.3230955  49.0412354
   1.2810286  27.9084908  48.5282309   2.7219805  28.3651491  48.4445773
  18.1112035  19.1137142  43.9067388  17.5310704  19.7721946  43.5245441
  17.8447968  18.2914486  43.4954806  16.5615601  18.5142199  46.1088709
  17.0615380  18.6258734  45.3003028  17.2051209  18.2103252  46.7489517
  10.6197597  26.4220829  58.9956550  10.1364679  27.2221189  59.2020439
  10.7058536  26.4328774  58.0423994   3.8883557  28.2549209  46.9178369
   3.8654245  28.3536896  45.9660252   4.1984193  29.1014359  47.2395535
   6.5470935  30.3125364  51.0324984   7.5014188  30.2809306  50.9654915
   6.3483458  29.8515987  51.8475209   7.1370317  28.8826480  53.5995781
   7.9563206  29.3770558  53.6230619   7.4107125  27.9658448  53.5713349
  16.8936913  21.2737232  42.9623737  16.0062768  21.5586883  42.7443931
  17.3090902  21.1130995  42.1151014  20.2451449  21.2983753  46.6778076
  21.0211839  21.7880205  46.9502693  19.5199583  21.7241807  47.1349945
  22.6824008  22.0111372  47.7352017  23.2768499  21.7707108  47.0245325
  22.7550592  21.2918503  48.3625553   4.9021164  35.8544983  48.0495181
   4.7675631  35.0945384  47.4833179   4.4853226  36.5785883  47.5823970
  16.0380127  31.0381907  37.0571757  16.7415977  31.2431909  37.6729412
  15.3142775  31.6058668  37.3220840  16.8677937  26.7891768  43.1774027
  16.8113138  27.2460319  42.3381659  17.4206279  26.0282452  42.9996870
  20.6782743  22.5781500  44.0024146  20.4219677  22.1778135  44.8332354
  20.0535611  23.2925294  43.8774286  24.9895081  25.3177573  46.5095438
  24.4294639  25.3870762  47.2827000  24.3838584  25.1418558  45.7894934
   8.0590289  36.7514300  48.2613624   7.9422674  37.6959733  48.1592314
   7.2382736  36.4487862  48.6499423  17.9466824  31.4764436  39.1070217
  18.7812428  31.0445634  38.9247692  17.7851167  31.3046449  40.0347111
  17.6012716  27.9796549  40.4726556  17.5461520  27.8140821  39.5315000
  16.9758771  28.6872582  40.6288746   2.3905231  23.2164613  54.2987978
   3.0364095  22.7063567  54.7875203   2.1822382  23.9533295  54.8731404
  14.9158623  30.2845461  59.7980119  15.7849783  30.4586113  59.4366754
  14.4365375  31.1039878  59.6755848  10.9108842  17.4804658  40.0511874
  10.8987511  18.4246498  40.2080145  11.8032263  17.2974804  39.7571336
   9.0844804  37.4042562  51.4769553   9.9872050  37.4366172  51.7936047
   8.8582174  36.4743013  51.4915888  10.8398406  36.1573549  48.1379631
   9.8894037  36.1575410  48.0244003  11.1430892  35.4106283  47.6215666
  14.7260961  14.0747435  44.3057811  13.9593357  13.5205921  44.4514494
  15.1371666  14.1469303  45.1671963  16.7892053  45.2948183  47.9668030
  17.5813345  44.9539008  47.5514329  17.0288703  45.4043158  48.8870183
  20.5867849  45.8833479  54.0452308  20.2957715  46.7879109  53.9298974
  21.2224834  45.9250006  54.7596377  30.8116525  36.2893873  50.4977413
  30.1690905  36.5826406  49.8517207  30.3071453  36.1746793  51.3030609
  20.0103480  39.4692181  57.0267713  19.3802141  40.1508462  57.2603110
  19.9039568  39.3575263  56.0820851  15.3048453  39.1363977  47.9533637
  14.5147507  39.3921506  47.4773748  15.7959700  39.9512315  48.0585678
  13.5886156  39.3894468  50.3848628  13.8394194  40.2741478  50.6506204
  14.1245704  39.2099069  49.6123720  19.2884223  33.7712947  59.3892964
  18.8951168  33.2179146  60.0640608  20.1050363  34.0823526  59.7799482
  22.2052184  35.1870826  56.9813221  22.9461897  35.7877979  56.9017683
  22.4370107  34.4448464  56.4231263  17.3493522  40.3727194  55.2591450
  17.2347037  39.4712451  55.5598549  16.4938040  40.6190890  54.9076267
  24.4285360  48.3144934  56.8578951  23.9849214  47.5281312  56.5399855
  25.0902573  48.5024084  56.1922842  19.1872481  49.8440735  51.3839629
  19.7379906  49.7157799  50.6116623  18.3483957  50.1435624  51.0334522
  25.4013044  51.7655573  39.1634332  24.7274742  52.0687270  39.7719290
  25.7878866  52.5684654  38.8139789  19.6524527  36.9594697  50.2423045
  20.2923906  36.8183456  49.5446008  18.8202057  36.6729210  49.8661647
  18.1278069  38.3432779  52.1894856  18.8001122  38.1350141  51.5407505
  17.3007855  38.1454865  51.7500088  32.3767330  45.0836829  51.7070190
  32.5703220  45.9882640  51.9529465  32.2767948  44.6244248  52.5408775
  24.0303641  34.9694720  54.2060517  23.3831556  35.6684669  54.1124993
  24.8004656  35.4030864  54.5736765  27.4382439  45.2343572  57.2811070
  27.2867945  45.0054124  56.3641154  27.4287118  46.1914173  57.2942415
  18.5305566  41.6175382  52.9497293  18.3925364  40.8855621  53.5508832
  19.4410489  41.5284282  52.6681481  27.4920514  43.5563786  37.6981772
  26.8749684  42.8310614  37.6014825  27.0237002  44.3173146  37.3548846
  29.1474645  48.2662695  55.3587552  29.0887191  47.5821915  54.6918135
  29.5494164  49.0081685  54.9068178  19.8716801  38.3160559  54.2576612
  19.3354158  37.8651298  54.9098209  19.2833509  38.4506468  53.5147077
  18.1665344  55.0824608  48.1521271  18.4061942  55.7143133  48.8300290
  17.3234541  54.7312648  48.4386630  10.8021200  42.5626370  46.9144583
  11.4892239  42.2488100  46.3265599  10.6469328  43.4667735  46.6411835
  15.6055922  37.4516567  51.3429607  15.5214111  36.8442236  50.6080017
  14.7838628  37.9425585  51.3439103  20.1903803  48.5385008  53.5326505
  20.8913262  49.1721491  53.6855899  19.7198918  48.8799740  52.7722144
  15.7871521  48.0721363  50.4657607  16.3724958  47.3265051  50.5985511
  15.5896359  48.3825320  51.3494271  18.6410176  51.1072611  45.4820050
  17.9720552  51.5918738  44.9984090  18.5023046  51.3541831  46.3963428
  10.3789176  40.6426964  49.1862050  10.4173275  40.1090554  49.9799169
   9.8729469  40.1162169  48.5673028  22.7815445  53.1416354  52.0802708
  23.3333753  53.3047976  52.8451793  23.1221638  53.7320792  51.4082733
  17.7579938  35.4891504  52.6824593  17.8221265  36.3506335  52.2701990
  17.6947058  34.8765506  51.9496951  17.2332211  37.5614637  56.3297627
  17.8604249  37.1791714  56.9435151  16.3760129  37.3428839  56.6953319
  27.6326319  47.9677612  57.9351362  28.1766223  48.5807570  57.4406317
  27.0513164  48.5257190  58.4518375  17.5392000  37.4447062  48.2443530
  16.8178586  38.0583030  48.1051004  18.3285256  37.9804827  48.1660176
  20.3418314  34.7801489  54.5184182  20.8652716  35.0263785  55.2810491
  20.1230647  35.6121524  54.0987319  21.5470859  35.7215184  52.2033853
  21.2067679  34.9222997  52.6054533  20.8409865  36.0216895  51.6310686
  22.1987331  32.8064496  50.6561176  23.0213400  32.3324975  50.5340066
  22.4425394  33.5854980  51.1559862  14.1971572  42.0388961  51.4040815
  13.6525040  42.8148769  51.5361090  15.0750922  42.3859766  51.2459937
  14.9837594  41.1658858  54.2970972  14.2419330  41.3141493  54.8835603
  14.6630338  41.4267123  53.4337722  22.9501868  52.8612746  46.3256739
  22.5106859  52.3689124  47.0189596  23.7009985  52.3185713  46.0848814
  15.4294207  49.0524286  46.3281367  16.2552227  48.7528058  45.9480011
  15.0788259  48.2831909  46.7771156  20.3975740  48.4050755  48.3979041
  19.7755750  47.7421460  48.0981268  21.0680607  48.4311886  47.7152688
  13.6302812  46.9710613  47.2870301  12.7934721  46.5432787  47.1054302
  13.6026458  47.1643056  48.2241092  20.4700268  36.8832543  57.9911547
  20.5188423  37.7594665  57.6089316  21.0122782  36.3409936  57.4183190
  30.9555114  47.4273666  57.2712684  30.1650657  47.4097805  56.7317183
  30.7188468  47.9661960  58.0261720  22.6999556  37.6363915  54.7457905
  21.8302866  37.9297481  54.4740494  22.9359037  38.2204360  55.4665169
  32.5771185  46.6963074  54.8287434  32.2855994  47.0593054  55.6650895
  31.9643317  45.9830082  54.6500766  33.7766868  44.2615954  47.3490004
  34.6113759  44.7005758  47.5127564  33.9125997  43.7854607  46.5298250
  25.4038590  33.8543532  52.2623326  25.9220534  34.5904559  51.9369814
  25.0493723  34.1607525  53.0970085  29.3069929  49.0505829  37.4361778
  29.2283561  48.7165692  38.3297536  30.1279596  49.5427597  37.4353251
  32.1542609  38.7078612  50.6896380  31.6381658  37.9237068  50.5026309
  33.0382557  38.3797328  50.8542900  12.9452309  40.0319961  47.0719233
  12.6255093  39.1785269  46.7793607  12.3985737  40.2468539  47.8277200
  16.7232216  42.7482402  50.7888739  16.9418226  43.6799510  50.8076773
  17.1357990  42.3890376  51.5743543  21.5960082  38.3215608  60.1791488
  21.4956809  39.2709965  60.1103579  21.3781624  37.9933847  59.3067558
  12.8140569  43.6522872  49.0412354  12.1204040  43.2376825  48.5282309
  13.5613560  43.6943409  48.4445773  21.4591352  41.7512747  58.9956550
  20.9758433  42.5513107  59.2020439  21.5452291  41.7620691  58.0423994
  14.7277311  43.5841126  46.9178369  14.7047999  43.6828813  45.9660252
  15.0377948  44.4306277  47.2395535  17.3864689  45.6417281  51.0324984
  18.3407943  45.6101224  50.9654915  17.1877213  45.1807905  51.8475209
  17.9764071  44.2118397  53.5995781  18.7956960  44.7062476  53.6230619
  18.2500879  43.2950365  53.5713349  15.7414918  51.1836901  48.0495181
  15.6069386  50.4237302  47.4833179  15.3246980  51.9077801  47.5823970
  26.8773881  46.3673824  37.0571757  27.5809731  46.5723827  37.6729412
  26.1536530  46.9350586  37.3220840  18.8984044  52.0806218  48.2613624
  18.7816428  53.0251650  48.1592314  18.0776490  51.7779779  48.6499423
  13.2298986  38.5456531  54.2987978  13.8757849  38.0355485  54.7875203
  13.0216137  39.2825213  54.8731404  25.7552378  45.6137379  59.7980119
  26.6243537  45.7878031  59.4366754  25.2759129  46.4331795  59.6755848
  21.7502596  32.8096576  40.0511874  21.7381266  33.7538416  40.2080145
  22.6426018  32.6266721  39.7571336  19.9238558  52.7334480  51.4769553
  20.8265805  52.7658090  51.7936047  19.6975928  51.8034931  51.4915888
  21.6792160  51.4865466  48.1379631  20.7287791  51.4867328  48.0244003
  21.9824646  50.7398201  47.6215666  17.5696477  35.6924148  58.3962993
  18.4327938  35.3360953  58.6066317  16.9961887  35.3538043  59.0838397
  37.4144854  57.3226005  49.2025394  38.0523263  57.2032752  48.4988734
  37.2965696  58.2706849  49.2613346  34.2234560  57.2753433  49.1386918
  33.8853071  57.1594497  48.2507453  35.0924328  56.8744598  49.1187924
  30.0821376  59.1288909  45.1283809  29.5186241  59.0378846  44.3600097
  29.9673771  58.3088814  45.6086302  34.7054343  58.4288284  55.0973124
  34.6942984  58.0341083  54.2253627  34.8674982  57.6954357  55.6906895
  27.6285807  60.6240101  47.9668030  28.4207099  60.2830925  47.5514329
  27.8682458  60.7335076  48.8870183  35.6620934  62.7959877  40.4398274
  35.0108914  63.3813957  40.0532288  36.4565297  63.3266072  40.4993312
  29.5876561  59.8849014  40.8385408  30.3607437  59.3378001  40.6998284
  29.9401960  60.7493263  41.0499870  31.4261604  61.2125396  54.0452308
  31.1351470  62.1171027  53.9298974  32.0618588  61.2541924  54.7596377
  32.3517811  58.5902245  50.6353667  32.9481383  58.3658267  49.9210630
  32.4092782  57.8486990  51.2379115  31.9242839  56.0441680  38.4703858
  32.1768360  55.5223201  37.7087321  30.9867398  55.8807826  38.5730542
  36.9686122  55.0477458  46.2778602  37.7549211  54.6296882  45.9269019
  37.2324826  55.9523551  46.4460250  37.1396199  60.4850309  40.9767258
  36.5042032  60.5584935  41.6888163  36.8093606  61.0743908  40.2986338
  42.3694549  54.9852692  47.1811580  43.1019721  54.4151908  47.4149410
  41.6133905  54.5974292  47.6218086  31.6439128  57.9469786  40.6728233
  31.5275386  57.2714689  41.3409318  31.7541388  57.4602160  39.8560386
  33.9870669  57.4079933  44.3774923  33.6228876  56.8810554  45.0887844
  34.8437785  57.0178402  44.2041408  39.8919969  48.6974266  51.6406189
  39.5603294  49.5669677  51.4167404  39.2965583  48.3810550  52.3200219
  33.6276156  52.4369833  39.3736271  33.7950558  53.3050069  39.7406742
  33.4373325  52.5997115  38.4497560  36.3851489  60.8986812  51.0402101
  36.0852212  61.8011851  50.9317909  36.0402549  60.6318995  51.8923254
  29.8363971  57.3500609  47.0738806  28.9114467  57.2176823  47.2816498
  30.0848384  58.1294828  47.5708748  39.7848633  53.4169352  48.7199539
  38.8765510  53.3484760  48.4258300  39.7336229  53.8941297  49.5481364
  33.6065377  54.8927490  40.3582938  33.4865002  55.3384541  41.1968418
  32.9117965  55.2412808  39.7996476  27.1972782  56.9933882  47.9082595
  27.3265163  57.2468361  48.8222007  26.5170233  57.5861590  47.5887250
  31.3672269  67.6631132  44.0073069  31.2896299  68.6138957  44.0861550
  30.7633912  67.3177005  44.6647995  33.8589499  54.8358997  56.6634436
  33.0822833  55.3952918  56.6537301  34.4980062  55.3215780  57.1849306
  41.6510279  51.6185790  50.4977413  41.0084659  51.9118323  49.8517207
  41.1465208  51.5038711  51.3030609  39.3050443  55.3648963  41.1863272
  40.2168299  55.5976350  41.0110969  38.7960090  55.9486008  40.6238351
  32.1135871  57.6444451  56.2252403  32.8550555  58.1829495  55.9487227
  31.4072856  58.2710740  56.3823955  37.5891211  59.7873591  54.8224564
  37.9974567  59.3456002  54.0779197  36.8668472  59.2126219  55.0758757
  33.9422281  54.7246198  52.1958121  34.7883476  55.1485612  52.3392770
  33.8820918  54.0679822  52.8896685  37.9120025  60.3474782  48.5776853
  37.2828888  60.5120496  47.8752921  37.5245687  60.7616392  49.3487817
  41.7909257  61.2829220  45.9321217  41.1060295  61.6628121  45.3818250
  41.8753106  61.8924546  46.6653165  37.0921726  52.3850566  53.8539295
  36.8482658  53.1392627  53.3173571  37.3681656  52.7635914  54.6886542
  39.0460189  58.9289179  52.5316561  39.2577084  59.5720939  51.8550942
  38.9989937  58.0951495  52.0638491  36.6486418  51.5406999  49.4353133
  35.7870897  51.8388253  49.7269870  36.6748852  51.7577398  48.5034165
  33.4647987  60.0849190  45.8426938  33.9286333  60.3636893  45.0531561
  33.2004785  59.1832635  45.6600029  30.3572068  59.6320672  48.7806702
  30.9273425  60.0607940  48.1424186  30.9480180  59.3503256  49.4790887
  32.4016873  56.2072342  42.6516504  33.1040916  56.6593386  43.1190430
  32.0697502  55.5656161  43.2796397  30.8497235  54.7984099  57.0267713
  30.2195895  55.4800380  57.2603110  30.7433323  54.6867181  56.0820851
  26.1442207  54.4655895  47.9533637  25.3541261  54.7213424  47.4773748
  26.6353454  55.2804233  48.0585678  40.1606017  61.8061134  50.7038918
  40.9823460  61.4041322  50.4221600  40.1568420  61.7029368  51.6555034
  28.0956952  54.8300474  44.9117114  27.2988116  54.9419169  45.4300610
  27.8682545  55.1687127  44.0458004  33.9262620  61.3545178  52.8599629
  33.9907053  61.8165585  53.6957800  33.2173544  60.7242542  52.9881938
  24.4279910  54.7186386  50.3848628  24.6787948  55.6033395  50.6506204
  24.9639458  54.5390987  49.6123720  48.2512010  58.1499883  47.0523889
  47.4975718  57.5807281  46.8967894  48.3859551  58.1162547  47.9994524
  33.6410638  63.0213285  42.7278609  33.5056313  63.8664821  43.1563457
  34.1820450  63.2232563  41.9644543  30.1277977  49.1004865  59.3892964
  29.7344923  48.5471063  60.0640608  30.9444118  49.4115443  59.7799482
  27.0940035  60.5388723  43.3006534  27.6064556  61.3331973  43.4512099
  27.7462748  59.8415014  43.2340135  28.9034920  63.6554479  45.3829287
  29.0801548  64.5772444  45.1950271  29.6991753  63.3412899  45.8123667
  33.0445938  50.5162744  56.9813221  33.7855652  51.1169897  56.9017683
  33.2763861  49.7740382  56.4231263  28.1887276  55.7019111  55.2591450
  28.0740792  54.8004368  55.5598549  27.3331794  55.9482808  54.9076267
  35.2679114  63.6436852  56.8578951  34.8242968  62.8573230  56.5399855
  35.9296328  63.8316002  56.1922842  30.0266235  65.1732653  51.3839629
  30.5773660  65.0449716  50.6116623  29.1877711  65.4727542  51.0334522
  37.3660352  63.9239651  54.8860352  37.3478828  64.7448533  54.3940621
  38.2880272  63.7993727  55.1110493  33.8233406  61.4383781  55.7283861
  34.3561743  60.6772069  55.4983169  33.2947487  61.1457433  56.4708015
  36.9903101  46.5443847  51.2577502  36.6467371  47.4345489  51.1816613
  37.3582064  46.3545505  50.3947087  25.0588952  58.8677377  44.0766104
  25.8964174  59.2774386  43.8599812  25.2367220  57.9276820  44.0466298
  36.9553384  56.5352458  39.7649937  36.4400007  57.3057063  40.0038325
  36.6830692  55.8617594  40.3882999  34.5400495  51.3802159  44.8235176
  33.6842091  50.9909009  44.6440814  34.9527447  51.4594120  43.9634961
  36.0699642  48.9148502  49.2226736  35.5664437  48.8778637  48.4094541
  36.3630249  49.8241245  49.2823392  32.3142528  48.9987232  48.2292917
  33.1795524  48.8030040  47.8698807  32.3820036  48.7697584  49.1562274
  41.9287658  59.2884813  41.7003111  41.1517101  58.9495972  41.2558273
  42.6079139  59.2937436  41.0258076  36.7439687  54.4079550  41.5909719
  36.4389823  54.7225699  42.4419862  37.6970129  54.4860970  41.6337052
  35.1886119  60.5669773  43.2402673  34.6607481  59.8322533  42.9275910
  34.6873622  61.3444450  42.9942641  40.1678965  58.7618794  48.3569719
  39.5102640  59.4518055  48.4449848  40.9719364  59.1515226  48.7003705
  38.9784424  57.1163167  46.4073661  39.4916306  57.7493158  46.9095370
  39.6285648  56.5164362  46.0417021  30.2474434  53.2593901  39.6205169
  29.4111746  53.5968587  39.9414444  30.1079203  53.1242881  38.6832306
  33.3338719  58.3849984  36.2437646  32.4265781  58.1539237  36.4428795
  33.8309751  57.5887603  36.4311627  36.2406798  67.0947491  39.1634332
  35.5668497  67.3979188  39.7719290  36.6272620  67.8976571  38.8139789
  35.4565255  54.5912622  48.6532001  34.5387816  54.8127569  48.4953689
  35.8725398  54.6658933  47.7943708  36.2400302  55.9904038  43.7834681
  36.9872121  56.5025435  43.4741803  36.5091892  55.6688091  44.6439075
  34.5126953  58.4862579  40.7661636  33.6038172  58.2021611  40.8634105
  34.5422036  58.9061657  39.9064943  39.7446220  62.0969168  44.5352803
  39.2908547  61.2560078  44.5917994  39.1140187  62.7330566  44.8727583
  38.6879140  53.0261154  45.7653471  37.9501896  52.5138540  46.0963713
  38.9405913  52.5861536  44.9536748  38.1879159  63.9345665  45.4702621
  38.4802134  64.4950722  44.7514987  38.6977780  64.2274226  46.2255781
  38.7890767  45.8037406  46.3595240  39.0949644  44.9434770  46.0721155
  39.5143372  46.3955026  46.1594234  25.0815123  56.2068093  44.7476838
  24.8839523  55.6137453  44.0227904  24.5261787  55.9020303  45.4652777
  33.0611847  56.0991199  46.8671431  33.1160456  55.1465036  46.7913908
  32.2503049  56.2550638  47.3512729  34.2103040  60.0271322  38.1049714
  33.7722470  59.3107181  37.6455352  34.9513481  60.2547437  37.5434806
  31.0004207  54.7168259  44.6261810  30.1872072  55.0162429  45.0327002
  31.4963201  54.3223948  45.3436292  33.1512785  64.7126016  46.5596075
  33.1088963  64.9386862  45.6304607  34.0675483  64.4789390  46.7081876
  36.5978418  55.1810083  53.4576704  36.9527806  55.4081557  54.3171170
  37.2450550  55.5128460  52.8353959  42.3276155  58.3028519  44.1626033
  42.1894054  58.4930115  43.2347222  41.9712374  59.0647902  44.6194084
  30.4918281  52.2886614  50.2423045  31.1317661  52.1475374  49.5446008
  29.6595812  52.0021128  49.8661647  42.3545535  60.3705046  49.1737304
  42.7882042  60.2780335  50.0220358  43.0677116  60.3462547  48.5357320
  31.2678585  61.5889045  46.3558037  32.0619184  61.0939365  46.1540612
  30.5570278  61.0606908  45.9925743  36.0873430  63.9707140  50.7070405
  36.1410452  64.5398077  51.4748121  35.2188211  64.1409025  50.3424442
  27.5761349  55.7332127  42.4317790  26.6458937  55.6716582  42.6487752
  27.6718821  55.2108079  41.6354431  28.9671823  53.6724697  52.1894856
  29.6394877  53.4642059  51.5407505  28.1401610  53.4746783  51.7500088
  43.2161084  60.4128747  51.7070190  43.4096975  61.3174557  51.9529465
  43.1161703  59.9536166  52.5408775  34.8697395  50.2986638  54.2060517
  34.2225310  50.9976587  54.1124993  35.6398411  50.7322781  54.5736765
  38.2776193  60.5635490  57.2811070  38.1261700  60.3346041  56.3641154
  38.2680873  61.5206091  57.2942415  35.0461530  58.1367402  52.2657337
  35.9753590  58.2878562  52.0926304  34.6252560  58.2251423  51.4105983
  33.8449861  62.1618067  50.0355874  33.7060947  61.7936851  50.9081813
  33.0564458  62.6765706  49.8639832  34.4398013  67.2627163  41.3781411
  34.6149769  66.7915206  42.1927034  33.7530801  67.8892929  41.6062672
  35.3955076  61.5399670  47.4244712  35.0604909  61.5000439  48.3202362
  34.8959022  60.8744385  46.9515122  29.3699320  56.9467300  52.9497293
  29.2319118  56.2147538  53.5508832  30.2804244  56.8576200  52.6681481
  38.3314268  58.8855704  37.6981772  37.7143439  58.1602532  37.6014825
  37.8630757  59.6465064  37.3548846  31.9981621  56.6587259  52.4380973
  32.7081240  56.0180451  52.3967591  31.9550929  56.9100154  53.3607154
  39.9868400  63.5954612  55.3587552  39.9280946  62.9113832  54.6918135
  40.3887918  64.3373602  54.9068178  30.7110555  53.6452477  54.2576612
  30.1747912  53.1943215  54.9098209  30.1227263  53.7798386  53.5147077
  30.1212814  53.1041128  36.8203076  29.2442280  52.9829929  36.4565323
  30.5970567  52.3127206  36.5681965  39.9885807  61.5594196  53.5901532
  39.1012586  61.2220118  53.7127931  40.5584358  60.8277227  53.8270297
  21.6414954  57.8918288  46.9144583  22.3285994  57.5780018  46.3265599
  21.4863083  58.7959653  46.6411835  33.5186960  66.2195649  50.5562775
  33.4457132  67.0250620  51.0682080  33.0764354  66.4187614  49.7310796
  33.3076740  65.4567419  44.0665597  32.5244262  65.9989099  44.1603821
  34.0069485  65.9741398  44.4659838  36.6173390  51.2662048  46.7099802
  37.1142090  50.5132010  46.3900872  35.8460372  51.3026365  46.1443011
  44.4703148  56.9702414  48.3518094  44.4593024  57.8527129  47.9812027
  43.6020527  56.6173964  48.1572631  35.9785644  66.1182483  52.7120934
  36.6913616  66.7529947  52.6396835  35.4875673  66.2146349  51.8960936
  37.7003171  60.0233735  44.2838225  36.7659450  60.1435198  44.1142930
  37.8779839  59.1206202  44.0198235  33.2008359  53.4079431  46.4371487
  32.8306146  52.8550471  47.1252392  33.6967451  52.8037564  45.8846487
  41.0875722  55.8651054  44.8188260  41.5536174  56.6979046  44.7448562
  41.5383223  55.3996036  45.5233518  31.0297557  63.8676926  53.5326505
  31.7307017  64.5013409  53.6855899  30.5592672  64.2091658  52.7722144
  39.1551953  62.2094876  41.8174412  39.4311797  62.0951470  42.7268286
  38.2856452  61.8112361  41.7786585  39.0592385  48.2331641  48.8579161
  38.1455465  48.4635868  49.0261368  39.4885486  48.3170086  49.7093193
  38.8298843  56.4221533  51.3579055  38.1770294  56.6697441  50.7031508
  39.2079223  55.6085672  51.0241532  35.7906017  66.4581227  45.4607225
  35.9728412  65.6402883  45.9234978  36.6139003  66.6748919  45.0232115
  36.1248183  65.3849412  42.7222274  36.6535949  64.8741866  42.1092436
  36.3876402  65.0691942  43.5867807  34.8786416  57.1641345  57.8445092
  34.2027053  57.0635474  58.5147467  35.7014050  57.0080558  58.3081089
  26.6265276  63.4013281  50.4657607  27.2118712  62.6556969  50.5985511
  26.4290114  63.7117238  51.3494271  29.4803931  66.4364528  45.4820050
  28.8114306  66.9210656  44.9984090  29.3416800  66.6833749  46.3963428
  21.2182930  55.9718881  49.1862050  21.2567030  55.4382472  49.9799169
  20.7123223  55.4454087  48.5673028  33.6209199  68.4708272  52.0802708
  34.1727507  68.6339893  52.8451793  33.9615393  69.0612710  51.4082733
  28.0725965  52.8906554  56.3297627  28.6998004  52.5083632  56.9435151
  27.2153884  52.6720756  56.6953319  24.8491508  54.6982983  42.2615982
  25.1444949  53.7893662  42.2083035  23.9479544  54.6770723  41.9396984
  36.7577587  66.4190247  49.0666390  36.6328726  65.6179987  48.5577336
  37.4156678  66.9136441  48.5780360  28.3785755  52.7738980  48.2443530
  27.6572341  53.3874948  48.1051004  29.1679011  53.3096745  48.1660176
  38.8212495  64.2199268  50.6945940  37.8742831  64.1004619  50.6224267
  39.1695268  63.3321766  50.7772202  31.1812068  50.1093406  54.5184182
  31.7046470  50.3555703  55.2810491  30.9624402  50.9413441  54.0987319
  35.8258928  64.0151984  46.8950292  35.6783891  63.0868691  47.0757863
  36.6512422  64.0372074  46.4107368  29.6921173  52.6670051  42.7530785
  30.0317245  53.1955972  42.0309393  30.1393293  53.0050457  43.5289351
  39.4293050  64.8380543  47.9815165  40.3539598  64.6323404  47.8439616
  39.2608354  64.5896944  48.8904507  32.3864613  51.0507102  52.2033853
  32.0461434  50.2514915  52.6054533  31.6803620  51.3508812  51.6310686
  33.0381085  48.1356414  50.6561176  33.8607155  47.6616892  50.5340066
  33.2819149  48.9146898  51.1559862  31.6789320  51.1644672  40.9524077
  32.3997682  51.5425925  40.4487794  31.0554624  51.8833549  41.0559055
  35.8220443  51.8689821  41.8882410  36.0384057  52.7514459  41.5871238
  35.3414510  51.4776035  41.1588052  30.5619664  54.8275535  48.4653154
  30.4164245  55.1415838  49.3577436  30.0844868  55.4460435  47.9124053
  32.4216047  51.8178083  48.5134044  32.4077616  50.9219176  48.1766342
  33.1388475  51.8248746  49.1472330  34.2742178  52.2515423  50.5587171
  34.0159955  53.1732493  50.5571502  33.7427218  51.8545857  51.2487635
  39.2188366  65.3566210  43.3377257  39.3925244  64.7912632  42.5851109
  39.7117258  66.1567105  43.1556747  25.0365326  57.3680879  51.4040815
  24.4918794  58.1440687  51.5361090  25.9144676  57.7151684  51.2459937
  31.8252943  50.6992463  43.7821614  31.9468854  49.7709109  43.9812502
  31.5354985  50.7131149  42.8699929  34.6944133  48.3847373  46.9188334
  34.7165830  48.4486706  45.9640313  35.1112192  47.5451882  47.1128840
  45.0727758  58.1202633  44.9567556  45.5158904  57.3709958  44.5586680
  44.1954268  58.1112769  44.5741288  40.2063539  64.6732974  40.4374155
  40.9014443  65.2939667  40.6561470  40.5486689  63.8228326  40.7126533
  25.8231348  56.4950775  54.2970972  25.0813084  56.6433411  54.8835603
  25.5024092  56.7559041  53.4337722  42.1054962  62.1232680  41.9661486
  42.6306286  62.4619953  41.2410806  42.0177315  61.1879695  41.7824620
  33.7675011  66.0366754  54.0951362  34.0762137  65.7915900  54.9674062
  34.5650493  66.2413392  53.6070233  33.7895623  68.1904663  46.3256739
  33.3500613  67.6981042  47.0189596  34.5403740  67.6477631  46.0848814
  26.2687962  64.3816204  46.3281367  27.0945982  64.0819976  45.9480011
  25.9182014  63.6123826  46.7771156  31.2369495  63.7342672  48.3979041
  30.6149504  63.0713377  48.0981268  31.9074362  63.7603804  47.7152688
  24.4696567  62.3002531  47.2870301  23.6328475  61.8724705  47.1054302
  24.4420212  62.4934974  48.2241092  31.3094022  52.2124460  57.9911547
  31.3582178  53.0886583  57.6089316  31.8516537  51.6701853  57.4183190
  41.9146743  59.6058050  54.5845412  41.9644748  59.4408057  55.5260935
  41.8060666  58.7385309  54.1943293  30.7983002  62.2846596  41.8737501
  30.9471122  62.9682060  41.2204174  31.6049445  62.2651686  42.3886957
  39.2050505  55.5888978  55.9004719  40.1060368  55.4495443  55.6088717
  39.2798480  55.7543433  56.8402896  33.5393311  52.9655833  54.7457905
  32.6696620  53.2589399  54.4740494  33.7752791  53.5496278  55.4665169
  43.4164940  62.0254991  54.8287434  43.1249748  62.3884972  55.6650895
  42.8037071  61.3122000  54.6500766  44.6160622  59.5907871  47.3490004
  45.4507514  60.0297675  47.5127564  44.7519751  59.1146524  46.5298250
  41.6652128  57.1487606  53.2967492  42.1406250  57.3415252  52.4886343
  40.7417694  57.2046792  53.0510875  28.5535635  58.3111773  42.8798570
  28.3081677  57.4074103  43.0778780  28.7231549  58.3128924  41.9378048
  36.2432345  49.1835450  52.2623326  36.7614288  49.9196477  51.9369814
  35.8887477  49.4899443  53.0970085  27.8231282  54.0440131  40.3784732
  27.1300527  54.1184486  39.7224767  27.5783034  53.2800474  40.9006248
  36.4944939  45.6035732  47.7824222  36.7746693  44.9358921  48.4084649
  37.2795546  45.7964828  47.2698886  34.2978407  64.7794726  39.3449249
  33.7252374  65.3984913  38.8919720  34.8711201  65.3294088  39.8789171
  40.3653797  54.0253366  51.5295797  41.3171220  54.1251464  51.5508021
  40.1957248  53.2331635  52.0393882  38.3868177  51.1108949  51.7155198
  37.7918109  51.3913962  51.0201687  38.1017873  51.6002850  52.4871939
  37.5175667  65.0631876  40.4757831  38.4506340  64.9977438  40.6790706
  37.4298880  65.8988143  40.0172363  40.1463684  64.3797747  37.4361778
  40.0677315  64.0457610  38.3297536  40.9673351  64.8719514  37.4353251
  42.8441875  57.2459486  50.6438097  42.8118195  56.3075487  50.8297781
  43.4542499  57.3243523  49.9103922  34.6825206  56.1155539  36.6865301
  35.6284311  55.9861747  36.7553719  34.3039451  55.3770201  37.1634729
  42.9936363  54.0370529  50.6896380  42.4775412  53.2528986  50.5026309
  43.8776312  53.7089246  50.8542900  40.6547090  47.7811545  46.6492193
  40.4571911  47.4726633  47.5335525  41.2646796  48.5073184  46.7790123
  48.6618425  58.3075493  49.7844134  49.3921813  58.0460781  50.3451837
  48.0525370  57.5704215  49.8246202  46.7433722  56.4483355  50.3818585
  46.0166885  56.3139320  49.7735077  46.3281009  56.7560184  51.1875303
  34.5663898  60.1673285  58.1465958  35.4866908  60.3451884  58.3406005
  34.5313481  59.2229330  57.9945657  32.8668123  54.0405515  36.6220186
  31.9599578  53.7438628  36.6982900  33.1444104  53.7435333  35.7554473
  23.7846063  55.3611879  47.0719233  23.4648848  54.5077187  46.7793607
  23.2379492  55.5760457  47.8277200  27.5625971  58.0774320  50.7888739
  27.7811981  59.0091427  50.8076773  27.9751745  57.7182294  51.5743543
  34.4830189  48.5842405  42.7764428  33.6730917  48.2389490  43.1519674
  35.1714606  48.2749949  43.3652039  36.4120737  47.6620452  44.3988724
  36.9651776  48.0815905  45.0578747  36.6490823  46.7356200  44.4411680
  32.4353836  53.6507525  60.1791488  32.3350563  54.6001882  60.1103579
  32.2175378  53.3225764  59.3067558  31.6366908  50.8992450  36.7632165
  32.4986072  51.2247349  37.0227983  31.8217252  50.1123946  36.2505231
  23.6534323  58.9814790  49.0412354  22.9597795  58.5668743  48.5282309
  24.4007314  59.0235327  48.4445773  39.7899544  49.7720977  43.9067388
  39.2098213  50.4305781  43.5245441  39.5235477  48.9498321  43.4954806
  38.2403110  49.1726035  46.1088709  38.7402889  49.2842569  45.3003028
  38.8838718  48.8687087  46.7489517  32.2985106  57.0804664  58.9956550
  31.8152188  57.8805024  59.2020439  32.3846045  57.0912609  58.0423994
  25.5671066  58.9133044  46.9178369  25.5441754  59.0120731  45.9660252
  25.8771702  59.7598195  47.2395535  28.2258444  60.9709199  51.0324984
  29.1801697  60.9393141  50.9654915  28.0270967  60.5099823  51.8475209
  28.8157826  59.5410315  53.5995781  29.6350715  60.0354394  53.6230619
  29.0894634  58.6242283  53.5713349  38.5724422  51.9321067  42.9623737
  37.6850277  52.2170718  42.7443931  38.9878411  51.7714831  42.1151014
  41.9238958  51.9567588  46.6778076  42.6999348  52.4464041  46.9502693
  41.1987092  52.3825642  47.1349945  44.3611517  52.6695207  47.7352017
  44.9556008  52.4290943  47.0245325  44.4338101  51.9502338  48.3625553
  26.5808673  66.5128818  48.0495181  26.4463140  65.7529219  47.4833179
  26.1640735  67.2369718  47.5823970  37.7167636  61.6965742  37.0571757
  38.4203486  61.9015744  37.6729412  36.9930284  62.2642504  37.3220840
  38.5465446  57.4475603  43.1774027  38.4900647  57.9044155  42.3381659
  39.0993788  56.6866288  42.9996870  42.3570252  53.2365335  44.0024146
  42.1007186  52.8361971  44.8332354  41.7323120  53.9509129  43.8774286
  46.6682590  55.9761408  46.5095438  46.1082148  56.0454598  47.2827000
  46.0626093  55.8002393  45.7894934  29.7377798  67.4098135  48.2613624
  29.6210183  68.3543568  48.1592314  28.9170245  67.1071697  48.6499423
  39.6254333  62.1348271  39.1070217  40.4599937  61.7029470  38.9247692
  39.4638676  61.9630285  40.0347111  39.2800225  58.6380384  40.4726556
  39.2249029  58.4724656  39.5315000  38.6546280  59.3456417  40.6288746
  24.0692740  53.8748449  54.2987978  24.7151604  53.3647403  54.7875203
  23.8609891  54.6117130  54.8731404  36.5946132  60.9429296  59.7980119
  37.4637292  61.1169949  59.4366754  36.1152884  61.7623713  59.6755848
  32.5896351  48.1388493  40.0511874  32.5775020  49.0830333  40.2080145
  33.4819772  47.9558639  39.7571336  30.7632313  68.0626397  51.4769553
  31.6659559  68.0950008  51.7936047  30.5369683  67.1326848  51.4915888
  32.5185915  66.8157384  48.1379631  31.5681546  66.8159245  48.0244003
  32.8218401  66.0690118  47.6215666  36.4048470  44.7331270  44.3057811
  35.6380866  44.1789757  44.4514494  36.8159175  44.8053139  45.1671963
  28.4090231  51.0216066  58.3962993  29.2721693  50.6652871  58.6066317
  27.8355642  50.6829961  59.0838397  45.0628314  72.6045350  49.1386918
  44.7246826  72.4886415  48.2507453  45.9318083  72.2036515  49.1187924
  42.7636594  71.3733598  38.4703858  43.0162114  70.8515119  37.7087321
  41.8261153  71.2099743  38.5730542  47.8079877  70.3769376  46.2778602
  48.5942966  69.9588799  45.9269019  48.0718581  71.2815468  46.4460250
  42.4832882  73.2761704  40.6728233  42.3669141  72.6006607  41.3409318
  42.5935142  72.7894078  39.8560386  44.8264423  72.7371851  44.3774923
  44.4622631  72.2102472  45.0887844  45.6831539  72.3470320  44.2041408
  50.7313724  64.0266183  51.6406189  50.3997049  64.8961594  51.4167404
  50.1359337  63.7102467  52.3200219  44.4669910  67.7661750  39.3736271
  44.6344313  68.6341987  39.7406742  44.2767079  67.9289032  38.4497560
  50.6242387  68.7461270  48.7199539  49.7159265  68.6776678  48.4258300
  50.5729983  69.2233215  49.5481364  44.4459131  70.2219408  40.3582938
  44.3258756  70.6676459  41.1968418  43.7511720  70.5704726  39.7996476
  47.4880172  66.8698917  49.4353133  46.6264651  67.1680171  49.7269870
  47.5142607  67.0869316  48.5034165  43.2410628  71.5364260  42.6516504
  43.9434671  71.9885304  43.1190430  42.9091256  70.8948079  43.2796397
  36.9835962  69.7947813  47.9533637  36.1935016  70.0505341  47.4773748
  37.4747209  70.6096151  48.0585678  38.9350707  70.1592392  44.9117114
  38.1381870  70.2711086  45.4300610  38.7076299  70.4979044  44.0458004
  35.2673665  70.0478303  50.3848628  35.5181703  70.9325313  50.6506204
  35.8033213  69.8682905  49.6123720  47.8296856  61.8735765  51.2577502
  47.4861125  62.7637406  51.1816613  48.1975818  61.6837422  50.3947087
  47.7947139  71.8644376  39.7649937  47.2793762  72.6348980  40.0038325
  47.5224447  71.1909512  40.3882999  45.3794250  66.7094076  44.8235176
  44.5235846  66.3200927  44.6440814  45.7921201  66.7886037  43.9634961
  46.9093396  64.2440420  49.2226736  46.4058192  64.2070555  48.4094541
  47.2024003  65.1533162  49.2823392  43.1536282  64.3279149  48.2292917
  44.0189279  64.1321958  47.8698807  43.2213791  64.0989501  49.1562274
  47.5833442  69.7371468  41.5909719  47.2783577  70.0517617  42.4419862
  48.5363884  69.8152888  41.6337052  40.7598601  66.5581357  45.6009284
  41.3342353  66.3356539  44.8682477  41.3469584  66.6270052  46.3537885
  41.0868188  68.5885818  39.6205169  40.2505501  68.9260505  39.9414444
  40.9472958  68.4534798  38.6832306  43.0621269  63.4322606  44.3284354
  42.4085681  63.1171623  43.7040968  43.0201743  62.8098347  45.0544176
  44.1732474  73.7141901  36.2437646  43.2659535  73.4831155  36.4428795
[truncated: 397,596 more chars]
