# Supplementary material for: An Efficient Implementation of the Nwat-MMGBSA Method to Rescore Docking Results in Medium-Throughput Virtual Screenings
Source: Front Chem. 2018 Mar 5;6:43. doi: 10.3389/fchem.2018.00043 (PMC5844977; doi:10.3389/fchem.2018.00043)
Supplement: Supplementary file 2 [file DataSheet2.ZIP › SI_Examples_and_Scripts/examples/Bcl-Xl/NWAT-MMGBSA_v5.1.1.csh]

#!/bin/tcsh 
#
# Written by I. Maffucci and A. Contini, 2014; based on the work reported in J. Chem. Theory Comput., 2013, 9 (6), pp 2706-2717
#
# Given a set of PDB complexes, this script setup MMGBSA calculations including $n explicit water closest to ligand mask.
# The sript assumes that solvated .top and MD trajectories are stored in $WORKDIR/$n. 
#
# The following standard name are also used:
# solvated topology file: $z_complex_wat.top
# solvated trajectory file: $z_complex.prod$nprod.mdcrd
# with $z = system name and $nprod = production run number
#
# AmberTools needs to be installed and environment variables correctly specified
#
# ATTENTION! 
# Automatic ligand recognition only works if the ligand is a single chain (no "TER" inbetween) and is the last residue or set of residues of the complex. 
# If ions or cofactors need to be considered as part of the receptor, they must be placed "before" the ligand in the original PDB file.
#
# run as: tcsh NWAT_MMPBGBSA_5.1_MPI.csh >& NWAT_MMPBGBSA_5.1_MPI.log &
#
######################################################
# HERE ARE VARIABLES THAT NEED TO BE MODIFIED BY USER#
######################################################
#
set AMBERV = 16 # modify accordingly to your Amber installation
#
set solv = "GB"		# PB = MMPBSA; GB = MMGBSA
#
set nproc = 3		# set n� of processors for MMGBSA calculations (max 6 on born)
#
set nprod = 1 		# which is the number of production run to be analyzed?
#
set frames = 1000	# total number of frames in trajectory
#
set r = 10 		# interval between trajectory frames selected for MMGBSA calculation (suggested values for production = 10 or 20)
#
set nwat = "0 10 20 30 40 50" # set Nwat walues; typical values for screening water effect are 0 10 20 30 40 50; for fixed Nwat run 0 30
#
# define residues/ions that are NOT receptor or ligand
set nonlig = ":Na+,:Cl-,:MG,:ZN,:ATP,:GTP"
#
##################################################### 
# END OF USER MODIFIABLE VARIABLES                  #
#####################################################
#
source /usr/local/amber"$AMBERV"/amber$AMBERV.csh # modify accordingly to your amber installation
#
setenv WORKDIR `pwd`
#
mkdir MM"$solv"SA
#
echo "MM"$solv"SA calculation begun on "`date` 
#
echo "                     Average Delta          Std. Dev.   Std. Err. of Mean" > $WORKDIR/MM"$solv"SA/RESULTS_$solv.txt
#
#foreach z (`cat $WORKDIR/list_debug`) # for debug
foreach z (`ls */*top | awk -F/ '{print $1F}'`) 
        # check if trajectory exists and is compressed
	if (-e $WORKDIR/$z/"$z"_complex_wat.prod"$nprod".mdcrd.bz2) then
		set crdfrmt = "mdcrd.bz2"
	else if (-e $WORKDIR/$z/"$z"_complex_wat.prod"$nprod".mdcrd.gz) then
		set crdfrmt = "mdcrd.gz"
        else if (-e $WORKDIR/$z/"$z"_complex_wat.prod"$nprod".mdcrd) then 
        	set crdfrmt = "mdcrd"
	else if (-e $WORKDIR/$z/"$z"_complex_wat.prod"$nprod".nc) then 
        	set crdfrmt = "nc"
        else 
        	echo "I cannot find "$z"_complex_wat.prod"$nprod" trajectory"
		exit
        endif
        
        #see if ligand is a single residue or not
        # do a pdb file from coordinates
        cat << EOF | cpptraj -p $WORKDIR/$z/$z\_complex_wat.top
trajin $WORKDIR/$z/$z\_complex_wat.prod$nprod.$crdfrmt 1 1
strip :WAT,$nonlig
trajout tmp.rst restart 
EOF
        cat << EOF | cpptraj -p $WORKDIR/$z/$z\_complex_wat.top
parmstrip :WAT,$nonlig nobox
parmwrite out tmp1.top amber
EOF
ambpdb -p tmp1.top < tmp.rst > tmp
	# workaround for AmberTools16 that writes a TER before END
	if (`tac tmp | awk 'c&&'!'--c; /END/{c=1}' | awk '{print$1}'` == "TER") then
		echo "removing last TER from PDB"
		tac tmp | sed '2d' | tac > tmp2
		mv tmp2 tmp
	endif	
        #define last receptor residue
	set y = `tac tmp | awk '/TER/ && ++n ==1 {getline; print$5}'`
        #define first ligand residue
        @ f = $y + 1
        #define last ligand residue 
        set l = `tac tmp | awk 'NR==2 {print$5}'`
        #rm tmp
        if ($f == $l) then
        	set x = "$f"
        else
		set x = "$f-$l"
        endif
        echo ""$z" ligand residue numbers are: "$x"" 
        
	
	#start MM-PBSA/GBSA calculation
        mkdir MM"$solv"SA/$z
	echo "$z" >> MM"$solv"SA/RESULTS_$solv.txt
	cd $WORKDIR/MM"$solv"SA/$z
	
	if ($solv == GB) then 
        # check the PBRadii set and define the GB model (only if GB method is used)
        	set radii = `awk '/FLAG RADIUS_SET/{getline;getline;print $NF}' $WORKDIR/$z/"$z"_complex_wat.top | sed 's/(//g' | sed 's/)//g'`
       		if ($radii == mbondi3) then 
        		set g = 8
        		else if ($radii == mbondi2) then
        		set g = 5
        		else if ($radii == mbondi) then
        		set g = 1
        	else 
        		echo "cannot determine the RADIUS SET from topology"
                exit
        	endif
		echo "the radius set is "$radii", setting igb="$g""
	endif

	# create a file named nwat.dat containing the nr. of closest water molecules to include in top/mdcrd.
        printf %"s\n" "$nwat" > nwat.dat # for Nwat screen 
		
	foreach n (`cat nwat.dat`)
                # set variables for MMPB/GBSA input 
                set a = `echo $l+$n | bc` 	# last water residue
		@ w = $l + 1			# first water residue
                @ b = $a + 1			# first ecluded water
                mkdir nwat$n # create directories named nwatn, where n is nr. of closest water molecules
		cd nwat$n

	# generate ligand topologies
		echo "parmstrip :1-"$y","$nonlig",:WAT\nparmbox nobox\nparmwrite out ligand.top amber" > lig_gen.cpptraj		
		$AMBERHOME/bin/cpptraj -i lig_gen.cpptraj -p "$WORKDIR"/"$z"/"$z"_complex_wat.top > lig_cpptraj.log
                
	# generate trajectory  for nwat > 0 
		if ($n != 0) then
			echo "trajin "$WORKDIR"/"$z"/"$z"_complex_wat.prod"$nprod"."$crdfrmt" 1 $frames "$r"" > cmplx_trj_gen.cpptraj
			echo "center @CA,C,N mass origin\nimage origin center\nstrip "$nonlig"\nclosest "$n" :"$x" noimage" >> cmplx_trj_gen.cpptraj
			echo "trajout nwat"$n"."$z".mdcrd nobox" >> cmplx_trj_gen.cpptraj
			$AMBERHOME/bin/cpptraj -i cmplx_trj_gen.cpptraj -p "$WORKDIR"/"$z"/"$z"_complex_wat.top > cmplx_trj_gen_cpptraj.log

	# generate complex topologies for nwat > 0
			echo "parmstrip "$nonlig"\nparmbox nobox\nparmwrite out tmp.top amber" > cmplx_top1_gen.cpptraj	
			$AMBERHOME/bin/cpptraj -i cmplx_top1_gen.cpptraj -p "$WORKDIR"/"$z"/"$z"_complex_wat.top > cmplx_top1_nwat_cpptraj.log
                        
                        #assuming max water number = 60000
                        echo "parmstrip :"$b"-60000\nparmbox nobox\nparmwrite out nwat"$n"."$z".top amber" > cmplx_top2_gen.cpptraj
			$AMBERHOME/bin/cpptraj -i cmplx_top2_gen.cpptraj -p tmp.top > cmplx_top2_nwat_cpptraj.log

	# generate receptor topologies for nwat > 0
			echo "parmstrip :"$x"\nparmbox nobox\nparmwrite out nwat"$n"."$z"_rec.top amber" > rec_top_gen.cpptraj	
			$AMBERHOME/bin/cpptraj -i rec_top_gen.cpptraj -p nwat"$n"."$z".top > rec_top_nwat_cpptraj.log
                         
        # generate MMPB/GBSA input for nwat > 0; change to modify MM-PBSA/GBSA protocol. See Amber14 manual for details
        		if ($solv == GB) then
                        	echo "&general\nreceptor_mask=:1-"$y":"$w"-"$a", ligand_mask=:"$x", \
interval=1, verbose=1,\n/\n&gb\nigb="$g", saltcon=0.15," > mmpbsa_closest_nwat$n.in
                        else if ($solv == PB) then
                        	echo "&general\nreceptor_mask=:1-"$y":"$w"-"$a", ligand_mask=:"$x", \
interval=1, verbose=1,\n/\n&pb\nistrng=0.150, radiopt=0" > mmpbsa_closest_nwat$n.in
			endif
		else     
	# generate trajectory for nwat = 0        
                	echo "trajin "$WORKDIR"/"$z"/"$z"_complex_wat.prod"$nprod"."$crdfrmt" 1 $frames "$r"" > gen0.cpptraj
                	echo "autoimage\nstrip "$nonlig",:WAT\ntrajout nwat"$n"."$z".mdcrd nobox" >> gen0.cpptraj
			$AMBERHOME/bin/cpptraj -i gen0.cpptraj -p "$WORKDIR"/"$z"/"$z"_complex_wat.top > traj_nwat0_cpptraj.log										
	# generate receptor and complex topologies for nwat=0
                	echo "parmstrip "$nonlig",:WAT\nparmbox nobox\nparmwrite out nwat"$n"."$z".top amber" > topgen0.cpptraj 
                	echo "parmstrip :"$x"\nparmwrite out nwat"$n"."$z"_rec.top amber" >> topgen0.cpptraj
			$AMBERHOME/bin/cpptraj -i topgen0.cpptraj -p "$WORKDIR"/"$z"/"$z"_complex_wat.top > top_nwat0_cpptraj.log
                        
       # generate MMPB/GBSA input for nwat = 0; change to modify MM-PBSA/GBSA protocol. See Amber14 manual for details               
                        if ($solv == GB) then
                        	echo "&general\nreceptor_mask=:1-"$y", ligand_mask=:"$x", interval=1, verbose=1,\n/\n&gb\nigb="$g", saltcon=0.15," > mmpbsa_closest_nwat$n.in
			else if ($solv == PB) then
                        	echo "&general\nreceptor_mask=:1-"$y", ligand_mask=:"$x", interval=1, verbose=1,\n/\n&pb\nistrng=0.150, radiopt=0" > mmpbsa_closest_nwat$n.in 	
         		endif
                endif
#
# execute MMPB/GBSA and print results
#
		$MPI_HOME/bin/mpirun -np $nproc $AMBERHOME/bin/MMPBSA.py.MPI -O -i mmpbsa_closest_nwat$n.in -o FINAL_RESULTS_CLOSEST$n \
                -cp nwat"$n"."$z".top -rp nwat"$n"."$z"_rec.top -lp ligand.top -y nwat$n.$z.mdcrd >& MMPBSA.out                
                grep "DELTA TOTAL" FINAL_RESULTS_CLOSEST"$n" | sed "s/DELTA TOTAL/NWAT="$n"/g" >> $WORKDIR/MM"$solv"SA/RESULTS_$solv.txt		
                cd ..
	end 
	cd $WORKDIR
        rm tmp*
end
#
# the script terminates
#
echo "MM"$solv"SA calculations ended on "`date`
