# Supplementary material for: An Efficient Implementation of the Nwat-MMGBSA Method to Rescore Docking Results in Medium-Throughput Virtual Screenings
Source: Front Chem. 2018 Mar 5;6:43. doi: 10.3389/fchem.2018.00043 (PMC5844977; doi:10.3389/fchem.2018.00043)
Supplement: Supplementary file 2 [file DataSheet2.ZIP › SI_Examples_and_Scripts/examples/Bcl-Xl/protocol/heat4.in]

#Stage 4 heating 150 to 200K NVT ensamble (shake,langevin)
 &cntrl
   imin=0, irest=1, ntp=0, ntb=1, ntpr=500, nstlim=10000, ntt=3, ig=-1, gamma_ln=2.0,
   cut=8, tautp=0.4, ntx=5, ntf=2, ntc=2,
   ntwr=500, ntwx=500, dt=0.0005,
   tempi=150.0, temp0=200.0, ntxo=2,
   ntr=1, restraintmask='@CA,C,O,N,H & !:WAT | :ATP,GTP,GDP,CA,MG', restraint_wt=7.0
 &end
