# Supplementary material for: An Efficient Implementation of the Nwat-MMGBSA Method to Rescore Docking Results in Medium-Throughput Virtual Screenings
Source: Front Chem. 2018 Mar 5;6:43. doi: 10.3389/fchem.2018.00043 (PMC5844977; doi:10.3389/fchem.2018.00043)
Supplement: Supplementary file 2 [file DataSheet2.ZIP › SI_Examples_and_Scripts/examples/Bcl-Xl/protocol/md1.inp]

#Hydrogen minimization
 &cntrl
 imin=1, 
 ntb=1, ntr=1, restraintmask='!@H=',restraint_wt=100.0,
 ntx=1, irest=0,
 ntpr=100, ntwx=100, ntwe=500,
 cut=8.0,
 maxcyc=5000, ncyc=1000, ntmin=1,
 dx0=0.01, dxm=0.5, drms=0.01, ntxo=2,
 &end
