# Supplementary material for: An Efficient Implementation of the Nwat-MMGBSA Method to Rescore Docking Results in Medium-Throughput Virtual Screenings
Source: Front Chem. 2018 Mar 5;6:43. doi: 10.3389/fchem.2018.00043 (PMC5844977; doi:10.3389/fchem.2018.00043)
Supplement: Supplementary file 2 [file DataSheet2.ZIP › SI_Examples_and_Scripts/examples/Bcl-Xl/protocol/md13.inp]

# 500ps NVT ensamble molecular dynamic (shake,berendsen)
 &cntrl
    imin=0, irest=1, ntp=0, ntb=1, tautp=10.0, ntpr=500, nstlim=250000, ntt=1,
    ig=-1, cut=8, ntc=2, ntf=2, ntx=5, ntwr=500, 
    ntwx=500, dt=0.002, ntxo=2,
 &end
