# Supplementary material for: An Efficient Implementation of the Nwat-MMGBSA Method to Rescore Docking Results in Medium-Throughput Virtual Screenings
Source: Front Chem. 2018 Mar 5;6:43. doi: 10.3389/fchem.2018.00043 (PMC5844977; doi:10.3389/fchem.2018.00043)
Supplement: Supplementary file 2 [file DataSheet2.ZIP › SI_Examples_and_Scripts/examples/Bcl-Xl/protocol/md2.inp]

#Water and ions minimization
 &cntrl
    imin=1, maxcyc=5000, ncyc=2000, ntpr=50, drms=0.1,
    cut=8, ntr=1, restraintmask='!(:WAT,Na+,Cl-)',restraint_wt=50.0, ntxo=2,
 &end
