# Supplementary material for: An Efficient Implementation of the Nwat-MMGBSA Method to Rescore Docking Results in Medium-Throughput Virtual Screenings
Source: Front Chem. 2018 Mar 5;6:43. doi: 10.3389/fchem.2018.00043 (PMC5844977; doi:10.3389/fchem.2018.00043)
Supplement: Supplementary file 2 [file DataSheet2.ZIP › SI_Examples_and_Scripts/examples/Bcl-Xl/protocol/md4.inp]

#Constant pressure equilibration (water and ions, NVT ensemble, shake, langevin)
 &cntrl
    imin=0, irest=1, ntt=3, ig=-1, gamma_ln=2.0, ntp=1, ntb=2, taup=2.0, nstlim=50000, cut=8,
    ntx=7, ntpr=500, ntf=2, ntc=2, t=0.0, temp0=300.0, 
    tempi=0.0, tol=0.0003, dt=0.002, ntr=1, restraintmask='!(:WAT,Na+,Cl-)', restraint_wt=25.0, ntxo=2,
 &end
 
     
 
