# Supplementary material for: An Efficient Implementation of the Nwat-MMGBSA Method to Rescore Docking Results in Medium-Throughput Virtual Screenings
Source: Front Chem. 2018 Mar 5;6:43. doi: 10.3389/fchem.2018.00043 (PMC5844977; doi:10.3389/fchem.2018.00043)
Supplement: Supplementary file 2 [file DataSheet2.ZIP › SI_Examples_and_Scripts/examples/Bcl-Xl/protocol/md5.inp]

#Sidechains minimization (backbone, protein cofactors and ions are restrained)
#
 &cntrl
 imin=1, ntb=1, ntx=1, irest=0, ntpr=100, ntwx=100, ntwe=500, cut=8,
 maxcyc=5000, ntmin=1, ncyc=2500, dx0=0.01, drms=0.1, ntr=1, 
 restraintmask='@CA,C,O,N,H & !:WAT | :ATP,GDP,GTP,CA,MG', restraint_wt=25.0, ntxo=2,
 &end
