# Supplementary material for: An Efficient Implementation of the Nwat-MMGBSA Method to Rescore Docking Results in Medium-Throughput Virtual Screenings
Source: Front Chem. 2018 Mar 5;6:43. doi: 10.3389/fchem.2018.00043 (PMC5844977; doi:10.3389/fchem.2018.00043)
Supplement: Supplementary file 2 [file DataSheet2.ZIP › SI_Examples_and_Scripts/examples/Bcl-Xl/protocol/md6.inp]

#Total minimization (backbone, protein cofactors and ions are restrained)
#
&cntrl
imin=1, ntb=1, ntx=1, irest=0, ntpr=100, ntwx=100, ntwe=500,
cut=8, maxcyc=5000, ntmin=1, ncyc=2500, dx0=0.01, drms=0.1,
ntr=1, restraintmask='@CA,C,O,N,H & !:WAT | :ATP,GTP,GDP,CA,MG', restraint_wt=10.0, ntxo=2,
&end
