# Supplementary material for: An Efficient Implementation of the Nwat-MMGBSA Method to Rescore Docking Results in Medium-Throughput Virtual Screenings
Source: Front Chem. 2018 Mar 5;6:43. doi: 10.3389/fchem.2018.00043 (PMC5844977; doi:10.3389/fchem.2018.00043)
Supplement: Supplementary file 2 [file DataSheet2.ZIP › SI_Examples_and_Scripts/examples/Bcl-Xl/README]

Please read all comments within the MDs_GPU and NWAT_MMPBGBSA tcsh scripts before attempting to run this example.

Provided that pmemd.cuda is correctly installed on a GPU equipped workstation running linux, the example can be reproduced as follow:

1. copy the content of this directory into your working directory (workdir).
2. cd to workdir
3. eventually edit the input section of the MDs_GPU script
4. type "tcsh MDs_GPU_5.4.csh >& MDs_GPU_5.4.log &"
5. wait for completion (about 12-24h, depending on the GPU)
6. check your trajectories (i.e. by using cpptraj or VMD)
7. eventually edit the input section of the NWAT_MMPBGBSA script
8. type "tcsh MDs_GPU_5.4.csh >& MDs_GPU_5.4.log &"
9. analyze results
