# Supplementary material for: An Efficient Implementation of the Nwat-MMGBSA Method to Rescore Docking Results in Medium-Throughput Virtual Screenings
Source: Front Chem. 2018 Mar 5;6:43. doi: 10.3389/fchem.2018.00043 (PMC5844977; doi:10.3389/fchem.2018.00043)
Supplement: Supplementary file 2 [file DataSheet2.ZIP › SI_Examples_and_Scripts/examples/HIV1_protease/3NDW_complex_wat.crd]

default_name
 32560
  47.8105517  23.3891709  53.1186787  47.7270367  23.0672491  52.0806558
  46.7727000  23.3997367  51.6722542  47.7837171  21.9798456  52.0312617
  48.8432985  23.6489569  51.2377818  49.6929274  24.3855236  51.7582569
  48.8460476  23.3255393  49.9513109  47.8029373  22.4376630  49.3791023
  46.8607861  22.9832639  49.3264629  47.6827624  21.5675891  50.0245698
  48.3389809  22.0730578  48.0151098  47.5151319  21.8581223  47.3345404
  48.9860143  21.1989921  48.0889889  49.1155167  23.2784570  47.5720951
  48.3981159  24.0317936  47.2466433  49.8714012  23.1394139  46.7991750
  49.7866328  23.7268864  48.8921645  50.7573633  23.2652939  49.0730312
  49.9371559  25.2390874  48.8951606  49.1759333  25.9696439  49.5464427
  50.9094078  25.6893790  48.1739827  51.5212584  25.0177615  47.7327705
  51.1994779  27.1058882  48.0004462  50.3886563  27.6768802  48.4528131
  52.5051231  27.5407337  48.6274224  52.4219224  27.3777941  49.7019583
  53.2904526  26.9019336  48.2233284  52.8541235  29.0144076  48.3581550
  53.1839580  29.0980120  47.3226260  51.9700032  29.6339561  48.5084651
  53.9600728  29.5217708  49.2610220  55.1465441  29.5856742  48.6648851
  53.7828319  29.8273828  50.4429005  54.5588314  30.1602470  50.9970916
  52.8625901  29.7432342  50.8505467  51.2091799  27.3662006  46.4807951
  51.8361843  26.5948075  45.7510855  50.5120628  28.4094451  46.0962516
  49.9248608  28.9047129  46.7519978  50.4984431  28.8299607  44.7053950
  51.2146949  28.2834310  44.0918904  49.0797854  28.6753829  44.1034632
  48.3922881  29.3064320  44.6666905  49.0560714  29.0774080  42.6547688
  49.7430278  28.4464503  42.0907795  48.0469327  28.9579220  42.2604811
  49.3610402  30.1196991  42.5613736  48.5808387  27.2520400  44.3138757
  49.3681280  26.5959317  43.9426639  48.4781602  27.1220449  45.3912140
  47.2942738  26.9087784  43.6481008  47.3963224  27.0380952  42.5706208
  47.0368258  25.8723507  43.8663609  46.5063546  27.5642105  44.0191696
  51.0000824  30.2447747  44.5917969  50.4621423  31.1767667  45.1689662
  52.1076580  30.3938320  43.8463607  52.5926113  29.5793086  43.4978334
  52.6742891  31.6929815  43.5799496  52.5482174  32.3293039  44.4559057
  54.1882976  31.6628650  43.1988142  54.5207527  32.6799280  42.9910726
  55.0239203  31.0756550  44.3469693  54.6923305  30.0583663  44.5549877
  56.0759188  31.0632161  44.0619369  54.8970834  31.6882652  45.2395620
  54.3034095  30.8811835  42.0100870  55.2244785  30.8390418  41.7427741
  51.8669252  32.3752809  42.4575130  50.9880972  31.7495425  41.8494564
  52.2000208  33.6275036  42.2312155  52.9898080  34.0879460  42.6605502
  51.3017776  34.4315794  41.3668224  50.4907026  33.8115078  40.9850270
  50.6897547  35.5958947  42.1931896  51.5118683  36.1615157  42.6317113
  50.1261003  36.2395623  41.5178484  49.7590978  35.0873810  43.3153975
  50.3136078  34.3793927  43.9313293  49.2582387  36.2383227  44.1880867
  48.7031977  36.9465369  43.5728948  48.6057304  35.8461637  44.9681795
  50.1081709  36.7440519  44.6462937  48.5216221  34.3589549  42.7490792
  48.8430854  33.5018417  42.1573717  47.8928368  34.0170080  43.5711513
  47.9538623  35.0429078  42.1182413  52.0592147  34.9176982  40.1481659
  51.5993545  35.8477593  39.4703687  53.2235777  34.3263877  39.8263717
  53.6210643  33.6073109  40.4137662  53.9278347  34.6800284  38.5821333
  54.2313151  35.7268084  38.5979648  55.1835042  33.8073550  38.4557798
  54.9280565  32.7478412  38.4724026  55.7375061  34.0327429  37.5445267
  56.1235190  34.0389870  39.5965776  56.4984321  33.1468303  40.5542198
  56.0594805  32.1511550  40.4905651  57.3755537  33.7175331  41.4169000
  57.7954956  33.2593413  42.2130210  57.5921481  35.0172293  41.0412916
  58.4270767  35.9692570  41.6603081  59.0049885  35.7274378  42.5522947
  58.4404980  37.1942509  41.0477815  59.0635161  37.9850567  41.4656028
  57.6873144  37.4599327  39.9140639  57.7301483  38.4512396  39.4628707
  56.8660408  36.5031610  39.3165192  56.3313195  36.7558391  38.4009168
  56.8073437  35.2648711  39.8964526  53.0968817  34.4183533  37.3291528
  53.2808725  35.1414714  36.3309116  52.2169020  33.4147653  37.4022815
  52.1555832  32.8302898  38.2236997  51.3128168  33.1419850  36.2902739
  51.3624548  34.0273647  35.6564458  51.5447107  31.9156320  35.4287610
  50.6612650  31.8469319  34.7940144  52.4126667  32.1618813  34.8171126
  51.7734245  30.5933861  36.1159108  52.4958146  30.7482535  36.9173280
  50.8253475  30.2636124  36.5407655  52.3019214  29.5217090  35.1507108
  51.6099064  29.4370941  34.3128238  53.2790719  29.8359462  34.7839257
  52.4302655  28.1660876  35.8436923  53.3947829  28.1419699  36.3508659
  51.6307601  28.0925544  36.5809053  52.3386997  27.0178894  34.8948833
  53.0797136  27.0856043  34.2119392  52.4295591  26.1511947  35.4054564
  51.4448581  27.0398083  34.4251324  49.9187055  32.9767051  36.9158636
  49.7313232  32.9501808  38.1352734  48.9166310  32.9221844  36.0486168
  49.0684829  33.0144753  35.0543720  47.5275589  32.7829683  36.5355980
  47.2574535  33.6478479  37.1415069  46.5632767  32.6928689  35.3577649
  46.8689221  31.8581086  34.7270071  45.5624502  32.5060257  35.7470411
  46.5565479  33.9703875  34.5376783  46.1538635  34.7668380  35.1634680
  47.5881217  34.2030423  34.2734262  45.7258190  33.8516429  33.2742183
  46.0320267  32.9930681  32.6765686  44.6630211  33.7737295  33.5033242
  45.9478720  35.0619916  32.4990437  46.2107219  35.8688390  33.0467721
  45.8626698  35.1917747  31.1812250  45.4983154  34.1685911  30.3855001
  45.2806194  33.2698040  30.7915668  45.4443505  34.3044916  29.3861410
  46.1158230  36.3652367  30.6105208  46.3729318  37.1566954  31.1828742
  46.0499070  36.4600379  29.6071433  47.4140262  31.5482458  37.4364042
  47.9449877  30.4769307  37.0495014  46.7518062  31.6543204  38.5836700
  46.3179798  32.9352504  39.2119135  45.6178156  33.4569173  38.5594304
  47.1811761  33.5731758  39.4017615  45.6671076  32.4459162  40.4929125
  44.6104052  32.2432360  40.3185570  45.7678891  33.2011126  41.2724142
  46.4090057  31.2001852  40.8576599  45.7902433  30.5619102  41.4884032
  47.3628760  31.3837407  41.3521682  46.6459291  30.5179516  39.4925351
  47.6006804  29.9920971  39.4975745  45.5572999  29.5727503  39.0763742
  44.4743372  29.5208118  39.6425811  45.8497119  28.7849069  38.0352704
  46.7784120  28.8337956  37.6412840  44.9044691  27.8438918  37.4571255
  43.8829240  28.2022336  37.5841528  45.1926512  27.7022569  35.9506340
  46.2691442  27.5368610  35.9069742  44.6755175  26.8369184  35.5360713
  44.8326368  28.9558242  35.1318277  45.2590198  29.8386432  35.6081983
  45.4027481  28.8147966  33.7113161  44.9764462  27.9323922  33.2341076
  45.1500332  29.7003859  33.1282487  46.4866146  28.7114640  33.7628550
  43.3340660  29.2030003  35.1269634  42.9856428  29.3464769  36.1497612
  43.1143305  30.0950049  34.5403244  42.8252317  28.3451594  34.6873095
  45.0796021  26.4795865  38.1234163  46.2337098  25.9961957  38.2513289
  43.9808022  25.8255512  38.5044485  43.0863701  26.2830685  38.4006770
  44.0102264  24.4833375  39.0881869  44.9805795  24.0179701  38.9151341
  43.7301536  24.4884287  40.6013159  43.7395821  23.4636423  40.9725614
  44.8061804  25.3058005  41.3291735  44.7970480  26.3308928  40.9587640
  44.6015460  25.3050472  42.3997923  45.7852055  24.8627653  41.1466051
  42.3526378  25.0600497  40.8923810  41.5947736  24.4532758  40.3968316
  42.1760216  25.0539844  41.9679597  42.2975916  26.0835083  40.5214320
  42.9550173  23.6682510  38.3621724  42.0613765  24.1781697  37.6629593
  43.0304193  22.3335333  38.5583662  43.7927040  21.8898324  39.0504546
  41.9525689  21.4755960  38.0126297  41.5950992  21.8711409  37.0619149
  42.5424014  20.0608524  37.7707513  42.8873594  19.6589047  38.7234015
  41.5009770  19.1285464  37.1754524  41.1558596  19.5296246  36.2224939
  41.9419618  18.1444795  37.0165689  40.6568686  19.0416964  37.8595859
  43.6312124  20.1558930  36.8549976  43.9986754  19.2821285  36.7029878
  40.7964742  21.4018843  38.9771890  41.0299189  21.2635113  40.2014429
  39.5793004  21.4888007  38.4146746  39.4806030  21.7009866  37.4321599
  38.3678786  21.3243400  39.2122233  38.5814675  21.0071271  40.2329363
  37.5359273  22.6009348  39.2409272  36.6418217  22.4460555  39.8448210
  38.3803247  23.7293926  39.8559696  39.2744379  23.8851785  39.2523199
  37.7953679  24.6487684  39.8819411  38.6705507  23.4552473  40.8702242
  36.9765256  22.9917032  37.8809732  37.8093904  23.3539065  37.2782745
  36.5652022  22.0901697  37.4269359  35.9040567  24.0556243  37.9493276
  36.3147896  24.9576810  38.4028605  35.5526455  24.2832098  36.9429408
  35.0706019  23.6939447  38.5515242  37.5445367  20.1687791  38.6365774
  37.7291722  19.7782608  37.4748295  36.6672907  19.6239506  39.4826739
  36.6189165  19.8878571  40.4563847  35.7338511  18.6220582  38.9926462
  35.8893762  18.4919249  37.9216763  35.9124725  17.2660744  39.6813777
  36.9592050  16.9651764  39.6376658  35.5985654  17.3370926  40.7227800
  35.0384107  16.2090573  38.9476667  33.9865178  16.4208655  39.1393941
  35.2310651  16.2683715  37.8764673  35.3752391  14.8013673  39.4495666
  35.1067837  14.0862028  38.6720254  36.4482042  14.7503799  39.6346225
  34.6210348  14.4636987  40.7335689  34.8501260  15.1996009  41.5043255
  33.5475922  14.4586307  40.5443747  35.0560890  13.0949034  41.1998052
  36.0506643  13.0995021  41.3755855  34.5650664  12.8569504  42.0497318
  34.8435078  12.4127879  40.4859238  34.3320043  19.1563885  39.2938799
  34.0650915  19.4724953  40.4512264  33.5023655  19.2305262  38.2998029
  33.7932929  18.9558123  37.3724449  32.1398908  19.7766094  38.4738057
  31.6833460  19.5222984  39.4303578  32.1042078  21.3144922  38.2769800
  32.6498614  21.7683562  39.1042466  32.7213436  21.7564832  36.9604496
  32.1758955  21.3033587  36.1326421  32.6672413  22.8421313  36.8795682
  33.7641643  21.4414281  36.9235113  30.6450774  21.7800415  38.4814782
  30.0280115  21.2743382  37.7387841  30.3354328  21.4728363  39.4803999
  30.4766715  23.2921416  38.3388642  30.7857020  23.6000531  37.3399695
  29.4308960  23.5579294  38.4931680  31.0931256  23.7985514  39.0815844
  31.2160080  19.0669464  37.4874427  31.5731250  18.8719554  36.3400544
  30.0285793  18.6112871  37.9583744  29.7365742  18.6593733  38.9240452
  29.1075386  18.0043840  36.9785164  28.1751202  17.7846711  37.4985368
  28.9231865  18.7451617  36.2004662  29.6242365  16.7360524  36.3377986
  29.1535861  16.3825483  35.2373646  30.5948917  16.0556620  36.9753339
  30.9227046  16.3240544  37.8921782  31.2009047  14.8956149  36.3379737
  31.6367124  14.2830647  37.1272475  30.4010915  14.3405508  35.8477675
  32.2792093  15.2226158  35.3113236  32.7607370  14.2950241  34.6144243
  32.7072353  16.4607156  35.1930158  32.3081204  17.1365698  35.8286475
  33.6966571  16.9149605  34.2426206  34.0531682  16.1050637  33.6061724
  32.9836197  17.9675872  33.3529439  32.5309763  18.7365508  33.9789697
  33.7024217  18.4281568  32.6752276  31.8829351  17.2585036  32.5316803
  32.1880331  16.2476977  32.2609638  30.9630670  17.2158973  33.1148865
  31.6149687  18.0405189  31.2606099  31.6069792  19.3428198  31.4451348
  31.4433569  17.4765422  30.1757391  31.2667791  18.0259111  29.3468147
  31.4804042  16.4686217  30.1225877  34.8908397  17.5496227  34.9068983
  34.7045488  18.2589567  35.9063416  36.1066230  17.3383142  34.3816996
  36.2045296  16.6460779  33.6527809  37.2802991  18.0326294  34.8211240
  37.1550147  18.3253484  35.8635820  38.5405699  17.1501590  34.7048626
  38.5657075  16.8163430  33.6675419  39.3886575  17.8079638  34.8949685
  38.6179824  15.9523048  35.6206905  37.8650770  15.2261699  35.3141577
  40.0392382  15.2908368  35.5552009  40.7926806  16.0162750  35.8620605
  40.0710836  14.4300699  36.2231582  40.2427090  14.9659872  34.5348221
  38.3565291  16.2705498  37.0490253  37.3560056  16.6908742  37.1509054
  38.4299282  15.3601912  37.6439715  39.0916696  16.9942696  37.4010152
  37.4538543  19.2932875  33.9681682  37.3280323  19.2562650  32.7240443
  37.8071144  20.3870583  34.6296867  37.9160638  20.3280597  35.6320582
  38.0562130  21.6655442  33.9832360  38.2990576  21.5020645  32.9332836
  36.8216104  22.5735749  34.0654414  36.5448627  22.6845144  35.1138699
  37.0831257  23.5485183  33.6541080  35.6460792  21.9938988  33.2888843
  35.8419483  22.0693677  32.2192860  35.5098957  20.9469237  33.5598072
  34.3867684  22.7725041  33.6288892  34.2200345  22.7409180  34.7055977
  34.5031719  23.8082956  33.3100076  33.1856263  22.1474060  32.9071128
  33.2038417  21.0657285  33.0403138  32.2617756  22.5487513  33.3236712
  33.2563824  22.4709424  31.4490419  34.1121683  22.0987606  31.0627636
  32.4656868  22.0594070  30.9741324  33.2390854  23.4731928  31.3253727
  39.2075130  22.3646510  34.6754239  39.5856549  21.9810347  35.7657693
  39.7386242  23.4017661  34.0038741  39.5024719  23.5493971  33.0330309
  40.7294232  24.2679287  34.6089772  41.1376027  23.7754433  35.4915568
  41.8837563  24.5905808  33.6491685  41.4551370  25.0673682  32.7676592
  42.5461175  25.2927222  34.1555035  42.6779235  23.3579201  33.2250317
  41.9433478  22.6836469  32.7847420  43.3639726  23.7023266  32.4511971
  43.4530184  22.6275612  34.2957094  44.4484142  23.1976732  34.8540906
  43.0606190  21.4478812  34.5832002  40.0230103  25.5276594  35.1141102
  39.1685433  26.0707978  34.4244292  40.4193881  26.0464888  36.2608598
  41.1478278  25.6192804  36.8149067  39.7657041  27.2641262  36.7825402
  39.4082635  27.8848078  35.9609017  38.5713711  26.8879206  37.6680722
  38.9148074  26.2737559  38.5005103  38.1049017  27.7942641  38.0541395
  37.8443659  26.3279857  37.0798243  40.7635934  28.0829239  37.5692067
  41.7548246  27.5949188  38.1248061  40.4603711  29.3692668  37.6422690
  39.5696064  29.6689023  37.2723282  41.3274054  30.3675482  38.2427969
  42.3828782  30.1077190  38.1617711  41.0731304  31.6473497  37.4314693
  41.2052534  31.2837737  36.4124231  40.0123815  31.8067119  37.6251584
  41.8034665  32.9273587  37.5978969  41.7528885  33.2695885  38.6315417
  43.2737851  32.6577011  37.2172844  43.3252157  32.3158542  36.1835560
  43.8517455  33.5755477  37.3250809  43.6848411  31.8908812  37.8738822
  41.2018179  33.9850409  36.6786916  40.1519663  34.1325685  36.9319634
  41.7405594  34.9243705  36.8032660  41.2822838  33.6552436  35.6429030
  40.9365837  30.5573901  39.6942501  39.7608131  30.8459584  39.9690334
  41.8658472  30.4786296  40.6658649  42.8136828  30.2055985  40.4486992
  41.5317908  30.7919534  42.0696115  40.5376421  30.4137569  42.3078027
  42.5387504  30.1410543  43.0103435  43.4993681  30.6021874  42.7808456
  42.2668783  30.3633563  44.0422192  42.6450090  28.6084366  42.8239807
  42.9823189  28.3772485  41.8135972  43.6536155  28.0717958  43.8306850
  43.3167345  28.3022124  44.8413869  43.7431658  26.9916032  43.7155093
  44.6239515  28.5368899  43.6568004  41.2760040  27.9593527  43.0019620
  40.5838700  28.3611001  42.2619289  41.3643841  26.8811842  42.8683842
  40.9001874  28.1713324  44.0029243  41.5880945  32.3052348  42.1995506
  42.6484440  32.9388969  42.0458585  40.3997605  32.8890157  42.4487659
  39.5937233  32.3352854  42.7013252  40.2394165  34.3228118  42.3371437
  41.1877716  34.8045472  42.0991249  39.2322572  34.6078976  41.1821930
  39.5313775  34.0600981  40.2885812  38.2422086  34.2771741  41.4960812
  39.1948399  36.1107364  40.8720761  39.9705686  36.8708798  41.5377162
  38.4056124  36.4841615  39.9662998  39.7316149  35.0036836  43.6030861
  38.5354561  35.0530746  43.8806063  40.6686661  35.5914905  44.3633900
  41.6473728  35.5012359  44.1308247  40.3057300  36.3274222  45.5915646
  39.7122371  35.6572630  46.2134585  41.5508235  36.7427963  46.3721128
  41.2459459  37.2789266  47.2708420  42.3646863  35.5103451  46.7658899
  42.6703350  34.9739174  45.8676005  43.2493980  35.8209058  47.3217103
  41.7555226  34.8560884  47.3895633  42.4396023  37.5759690  45.5569126
  43.2112098  37.8207404  46.0729641  39.4593808  37.5566979  45.3125680
  38.8607384  38.0856539  46.2650641  39.5002931  38.0505052  44.0629226
  40.0661539  37.5985054  43.3589359  38.7377211  39.2438921  43.6813619
  38.6953870  39.9008711  44.5500883  39.2810076  39.7402281  42.8772539
  37.3101482  38.9479346  43.2100223  36.6216129  39.8696083  42.8364280
  36.8735697  37.6971758  43.2957633  37.4587627  36.9743705  43.6897189
  35.5248552  37.3369956  42.8613803  34.9838920  38.1486541  42.3748947
  35.5961425  36.1570281  41.9030021  36.1271853  35.3329246  42.3793917
  34.5868357  35.8369483  41.6442573  36.1255395  36.4548517  40.9979391
  34.7409713  36.9210276  44.1002458  35.1404117  36.0316854  44.8489825
  33.5701555  37.5393034  44.3003467  33.2165175  38.2216608  43.6450392
  32.7310788  37.1684201  45.4306758  33.3172932  37.2320448  46.3474112
  31.5062984  38.0968075  45.5633404  31.0203793  38.1020426  44.5876588
  30.8255106  37.6798470  46.3054806  31.8757467  39.5336819  45.9583973
  32.9594135  39.8380737  46.4281556  30.9383297  40.3588885  45.7810070
  32.1458922  35.7685197  45.1889974  31.9849854  34.9774229  46.1334146
  31.8150465  35.4652897  43.9332181  32.1219318  36.1255533  43.2332376
  31.0639042  34.3063116  43.5006860  30.7853173  33.6851769  44.3519674
  29.7721767  34.7943171  42.8005842  30.0772156  35.3867204  41.9379668
  29.2192114  33.9182055  42.4618248  28.8895093  35.6305556  43.6991060
  28.7654182  35.2964995  44.9045374  28.3120516  36.6172606  43.1909505
  31.8984053  33.4739221  42.5402675  32.9317504  33.9546244  42.0500459
  31.4162587  32.2697419  42.2370882  30.5298670  31.9859384  42.6293440
  32.1178162  31.3310273  41.3464334  33.1480958  31.6479932  41.1847062
  32.1288428  29.9674198  42.0152942  31.1158468  29.7440015  42.3499936
  32.6045490  28.8708226  41.0695912  33.6177197  29.0933246  40.7348114
  32.5964503  27.9129849  41.5897647  31.9401535  28.8208337  40.2069324
  33.0204759  30.0236736  43.1349329  33.0405871  29.1687843  43.5712357
  31.3666159  31.2658652  40.0194586  30.1320535  31.0965449  39.9792060
  32.0914609  31.5042438  38.9406039  33.0858190  31.6451053  39.0478852
  31.5198706  31.6014677  37.6026737  30.4450223  31.4210177  37.6181083
  31.7815352  33.0194195  36.9826308  32.8377319  33.1282718  36.7362591
  30.9488281  33.1561502  35.7160951  29.8924063  33.0478654  35.9617543
  31.1194924  34.1371000  35.2725733  31.2373466  32.3815492  35.0055657
  31.4283256  34.1135090  38.0089705  32.0459178  33.9907815  38.8987007
  31.6122347  35.0951064  37.5722282  30.3766562  34.0295455  38.2829090
  32.1484078  30.5238356  36.7508644  33.3627020  30.4625787  36.5707778
  31.3205411  29.6329718  36.1965248  30.3301118  29.7207912  36.3738296
  31.7787915  28.5200783  35.3802966  32.8530549  28.4784164  35.2005148
  31.3084206  27.1839305  36.0100245  30.2233032  27.2022223  36.1114452
  31.7160919  26.0083191  35.1320934  32.8011847  25.9890930  35.0305816
  31.3779207  25.0783749  35.5891980  31.2613868  26.1148233  34.1472080
  31.7789279  27.0932887  37.4577040  31.4340821  27.9951680  37.9634667
  31.2936576  26.2222766  37.8981019  33.2587609  26.9703120  37.6140721
  33.7447304  27.8412467  37.1742923  33.5090660  26.9114317  38.6733075
  33.6043063  26.0683559  37.1089251  31.2315261  28.6784005  33.9588003
  30.0915005  29.1551370  33.7587531  32.0588063  28.2437818  33.0289143
  32.9525583  27.8491690  33.2850145  31.6970458  28.2788545  31.6138566
  31.5729275  29.2999459  31.2532096  32.8490091  27.6338104  30.8596067
  32.6861471  27.7412883  29.7872151  33.7829560  28.1233686  31.1356066
  32.9275751  26.1445071  31.2177087  33.0533130  26.0575621  32.2969359
  31.9657722  25.7205019  30.9291711  34.0311573  25.3991645  30.5239028
  35.1882064  25.3268306  30.9607256  33.7005844  24.8099104  29.4639809
  30.4481397  27.4839831  31.3539813  30.1185844  26.5582085  32.1126661
  29.7568535  27.8092417  30.2573085  30.1231816  28.5078023  29.6265025
  28.4878367  27.1828678  29.9293879  27.7058001  27.5263608  30.6065368
  28.0967313  27.5651965  28.4933283  27.8539067  28.6276633  28.4760158
  28.9520943  27.3778942  27.8441964  26.8952012  26.7600048  27.9976141
  26.6753262  27.0789351  26.9787720  27.1440402  25.6987917  27.9998726
  25.6886571  26.9942315  28.8680364  24.9410583  26.0142451  29.1501514
  25.4452378  28.1534319  29.2756422  28.5858801  25.6556578  30.0173776
  29.4663642  25.0595153  29.3932535  27.7384611  25.0522672  30.8617927
  27.1492129  25.5663709  31.5009979  27.7248522  23.5843717  30.9290572
  27.8706778  23.1946400  29.9216133  28.7949799  23.0125858  31.8270235
  28.6415430  21.9334403  31.8257872  29.7450035  23.2445232  31.3456086
  28.8161320  23.5117904  33.2386610  28.9540487  24.5927983  33.2162632
  27.8555267  23.2780248  33.6976742  30.1213902  22.7743751  34.2031595
  30.0354899  21.0398188  33.8772624  30.1814799  20.8621174  32.8118010
  30.8133558  20.5247378  34.4409262  29.0585670  20.6610894  34.1777401
  26.3013187  23.2622857  31.3787828  25.6037040  24.0348756  32.0429580
  25.8860641  22.0780481  30.9925267  26.5632359  21.4806292  30.5401682
  24.5452882  21.5956497  31.1387113  23.8291699  22.4126954  31.0509043
  24.2637255  20.5637729  30.0078596  25.0286443  19.7874147  30.0241866
  23.2842408  20.1113695  30.1629109  24.2862418  21.2219050  28.7541036
  24.1126767  20.5862991  28.0559058  24.3042825  20.9535034  32.4852080
  24.0550916  19.7499534  32.5124152  24.3824068  21.7033791  33.5605061
  24.6165549  22.6843508  33.5060214  24.1463726  21.1195751  34.8794264
  24.7251479  20.2038471  35.0000933  24.5778682  22.1116010  35.9483185
  23.9987265  23.0073912  35.7241445  24.2319807  21.6817563  36.8883692
  26.0483117  22.4764766  36.0691763  26.3806526  22.9314653  35.1360978
  26.2606770  23.4802420  37.2400589  25.9289716  23.0257581  38.1736085
  27.3182845  23.7330398  37.3152946  25.6836741  24.3857212  37.0522411
  26.9401324  21.2641674  36.3230039  26.8393244  20.5591629  35.4978337
  27.9786047  21.5862059  36.4002552  26.6402803  20.7801133  37.2524550
  22.6951447  20.7732410  35.0817170  21.7565973  21.4393905  34.6325226
  22.4239491  19.6582185  35.7794066  23.4250020  18.6807688  36.2623530
  24.0967801  19.1591504  36.9750698  24.0023734  18.2952084  35.4220646
  22.5485482  17.6054928  36.9108315  22.7386380  17.6310738  37.9838229
  22.8612012  16.6413497  36.5098607  21.1405172  17.8634331  36.6116617
  20.5999569  17.8461770  37.5580209  20.7089529  17.1269509  35.9338373
  21.0546376  19.2690095  35.9847729  20.5449758  19.3305157  35.0232324
  20.3342936  20.1414060  36.9946039  20.9007677  20.7277039  37.8965390
  19.0052398  20.1597828  36.8583972  18.6145132  19.7709690  36.0120782
  18.1051530  20.6969836  37.8394115  17.1759104  20.1377530  37.7304689
  18.5514310  20.4738054  38.8084970  17.8029180  22.1647612  37.7675031
  18.0908816  22.8772050  36.7914592  17.1646399  22.6350879  38.8676394
  16.9926742  22.0934034  39.7025676  16.6460101  23.9967236  38.8079026
  16.1812699  24.1980671  37.8427205  15.5706738  24.1435868  39.9160751
  16.0598405  23.9857929  40.8772807  15.1817978  25.1607936  39.8695361
  14.4175959  23.1494905  39.7616576  14.3048838  22.9835462  38.6902756
  14.7494802  22.2273237  40.2386936  13.0938385  23.5689370  40.3465985
  12.3168550  23.0971480  39.7450914  13.0559824  23.1747657  41.3621256
  12.8453746  24.9837309  40.3922588  13.1097381  25.1498963  41.3527797
  12.4414598  25.9931326  39.6754081  12.0501270  25.9725420  38.3910219
  12.0511860  25.1014332  37.8798776  11.7565145  26.8282571  37.9419751
  12.4154799  27.1742395  40.3094409  12.6985597  27.2307010  41.2773138
  12.1129467  28.0021145  39.8162925  17.7464290  25.0513864  38.9709071
  18.7970092  24.7681588  39.5294887  17.4761096  26.2488529  38.4873821
  16.5977862  26.3713306  38.0040121  18.3952419  27.3715527  38.5399732
  18.9552429  27.3173032  39.4735443  19.3986529  27.3882384  37.3615688
  19.9642367  28.3197464  37.3390541  20.0887582  26.5458051  37.4080542
  18.6849172  27.2868776  36.0437083  18.3021869  26.1453354  35.4075157
  18.5179414  25.1792838  35.8639081  17.6697081  26.5174239  34.2190079
  17.2748629  25.8703492  33.5515567  17.6635846  27.8878849  34.1026197
  17.1388819  28.6945519  33.0769729  16.6542562  28.2205632  32.2234090
  17.2770108  30.0580926  33.2257891  16.9055007  30.7598548  32.4790562
  17.9123142  30.5565164  34.3680523  18.0123626  31.6377189  34.4633983
  18.4127258  29.7777362  35.3665466  18.8734170  30.2633007  36.2268323
  18.3008998  28.3943057  35.2458827  17.5699107  28.6345812  38.5888545
  16.3494611  28.6466382  38.3666758  18.2336291  29.7566003  38.8707908
  19.2384505  29.6922388  38.9501053  17.6080818  31.0688511  39.0311422
  16.5467111  30.9836926  38.7980339  17.7559408  31.6217118  40.4707865
  17.7402505  30.7560541  41.1329722  18.7365043  32.0955561  40.5162488
  16.6930681  32.6146635  40.9104793  16.8400761  33.5198484  40.3213021
  15.7261881  32.1752046  40.6652835  16.7311535  32.9634280  42.3971503
  16.2545664  32.1609209  42.9601299  17.7707310  33.0587749  42.7106579
  16.0053156  34.2620194  42.6595273  16.6185210  35.0449095  42.2132505
  15.0593485  34.1917402  42.1225858  15.7409161  34.5929432  44.0923972
  16.6173662  34.6585358  44.5900241  15.2543063  35.4761361  44.1496797
  15.1723625  33.8678367  44.5059990  18.3252552  32.0277846  38.0944273
  19.5596753  32.0485509  38.1289616  17.7318705  32.9008735  37.3308434
  16.2393815  32.9760878  37.1438880  15.7666084  33.4115154  38.0242225
  15.8274484  31.9829690  36.9646530  16.1410056  33.8472858  35.9594577
  15.3034411  34.5184157  36.1496402  15.8980613  33.1918318  35.1231208
  17.3860509  34.5991170  35.6961593  17.2401633  35.6188763  36.0523990
  17.6909542  34.6204300  34.6498900  18.4564733  33.9027990  36.5374097
  19.2027242  33.3975423  35.9242836  19.1497886  34.9139296  37.4537518
  18.6383360  35.2985359  38.5222443  20.3280063  35.3391248  37.0079815
  20.7110649  34.9943708  36.1393560  21.0955377  36.3407272  37.7581695
  20.4456840  36.9622344  38.3742200  22.0680102  35.5670336  38.6872768
  21.4873324  34.7730649  39.1568790  22.8311810  35.1272193  38.0452225
  22.7409758  36.4178244  39.7718511  23.4058942  37.1245319  39.2753142
  21.9588640  36.9643560  40.2988297  23.5256343  35.5982253  40.7529256
  22.7850358  35.0427815  41.3283342  24.1124063  34.9043095  40.1510295
  24.4293460  36.3348564  41.6851883  25.0932382  35.6163377  42.1658946
  25.0207402  37.0450443  41.1072737  23.6594760  37.0599672  42.7165159
  23.1117364  36.4020232  43.2524176  24.2957962  37.5475121  43.3309234
  23.0445450  37.7261145  42.2713118  21.8755651  37.1910042  36.7839297
  22.1884441  36.7106670  35.6864868  22.2622472  38.3903596  37.1567670
  21.8439941  38.8348021  37.9615245  23.2202214  39.1649278  36.3510267
  23.6552235  38.5250138  35.5833142  22.5298427  40.3389828  35.6717491
  21.9314620  40.8520557  36.4246076  23.3049407  41.0114727  35.3042161
  21.6372567  39.9167897  34.5174618  22.2724545  39.4639506  33.7561724
  20.9369734  39.1720207  34.8956476  20.7003190  41.2998585  33.7736948
  21.9837198  42.4365336  33.2955522  22.6524156  41.9519759  32.5841109
  21.5367004  43.3160746  32.8322145  22.5491438  42.7386642  34.1770929
  24.3580824  39.5413553  37.3108104  24.1400414  39.9248294  38.4440900
  25.5801766  39.3894659  36.7627306  25.7022806  39.0334902  35.8254626
  26.7828765  39.7116928  37.5494732  26.6059816  40.3221034  38.4350274
  27.5785784  38.4523825  37.9445809  28.5428074  38.7298142  38.3704852
  26.7574802  37.6952479  38.9915990  25.7932254  37.4170578  38.5662478
  27.2938324  36.7957341  39.2937613  26.5999335  38.3331102  39.8613173
  28.0276658  37.6451774  36.7030627  27.1391953  37.1329461  36.3338201
  28.3573424  38.3769988  35.9656007  29.1300986  36.6355729  36.9391322
  28.8009623  35.9031018  37.6761907  29.3653611  36.1282801  36.0035015
  30.0191092  37.1471548  37.3079736  27.6859698  40.6452498  36.7486987
  27.6896556  40.5996968  35.5232554  28.4090796  41.4576332  37.5304604
  28.4445734  41.3435553  38.5333691  29.1785487  42.5511600  36.9272719
  28.9760202  42.5944991  35.8571303  28.8944295  43.4968275  37.3888872
  30.6578928  42.3253381  37.1390984  31.1244688  41.9257989  38.1748557
  31.3989013  42.5963833  36.0834953  30.9320275  42.8382040  35.2211433
  32.8429800  42.5657683  36.0951328  33.2222630  42.4171417  37.1061490
  33.2220656  41.7766534  35.4457552  33.3322431  43.9166000  35.5739980
  32.6117968  44.9097264  35.5172714  34.5983643  43.9470365  35.2173207
  35.1812001  43.1225255  35.2414730  35.2088187  45.2107620  34.8460065
  35.1059059  46.0042499  35.5861991  36.7119092  44.9696757  34.5529992
  37.1161678  44.4275524  35.4078546  36.9937470  44.1963022  33.2883942
  36.5901633  44.7380673  32.4329929  38.0703944  44.0769829  33.1671752
  36.5245671  43.2143901  33.3501841  37.4256487  46.3411319  34.5764689
  37.1363286  46.9123981  33.6943977  37.1305226  46.8849686  35.4738215
  38.9171349  46.1430118  34.5782806  39.2130897  45.5996110  33.6809366
  39.4130768  47.1135096  34.5948603  39.2072835  45.5721791  35.4603598
  34.5306613  45.8463423  33.6812377  34.4882720  47.1189389  33.6834681
  34.0442368  45.0719496  32.7084478  34.0964181  44.0644587  32.6600902
  33.3647698  45.7962912  31.6024984  33.7944650  46.7973402  31.6394054
  33.7089521  45.2866801  30.7025348  31.8673992  45.9083926  31.5584120
  31.3354946  46.3944569  30.5591457  31.1752002  45.4638213  32.6175228
  31.6473357  45.0756760  33.4215940  29.7100101  45.5297212  32.6361885
  29.3569395  46.2997842  33.3220772  29.3094135  45.7194514  31.6403852
  29.2199042  44.1821322  33.1150767  29.9147616  43.3845205  33.7088770
  27.9283995  43.9592648  32.8175338  27.4347009  44.6100295  32.2235083
  27.1923527  42.8114638  33.3525001  27.7641125  42.3543201  34.1600950
  25.8207277  43.2476951  33.9055040  25.3602322  43.9922754  33.2561634
  25.1519997  42.3931733  34.0089225  25.9342601  43.8896573  35.3006441
  26.3781707  45.1760364  35.4823643  26.6591067  45.7523451  34.6008638
  26.4748242  45.7492417  36.7502818  26.8312285  46.7721020  36.8720742
  26.1071603  44.9941878  37.8774623  26.1629304  45.3941284  38.8899035
  25.6647317  43.7082487  37.6692354  25.3756591  43.1288343  38.5460570
  25.5789581  43.1448565  36.4089552  25.2323695  42.1178964  36.2935031
  26.9829248  41.7578122  32.2916800  26.7821612  42.0781254  31.1036992
  26.9312558  40.4897208  32.7537682  27.2058427  40.2682838  33.7001651
  26.4872918  39.4177689  31.9041918  26.0317644  39.7685335  30.9781475
  27.6733266  38.4660902  31.5706858  27.2932480  37.6394999  30.9703615
  28.7685026  39.1848465  30.8052657  29.1494235  40.0113425  31.4051859
  29.5792365  38.4886974  30.5903528  28.3647749  39.5716121  29.8695758
  28.2710951  37.7666113  32.8052011  28.8556994  38.5090146  33.3485021
  27.4388121  37.4349776  33.4260260  29.1513353  36.5808767  32.4656538
  29.9841545  36.9118301  31.8451848  29.5366741  36.1388490  33.3844709
  28.5672672  35.8377937  31.9227063  25.3764166  38.6184105  32.6267653
  25.2482388  38.6728423  33.8556577  24.6392940  37.8799693  31.8258676
  24.7925349  37.9081364  30.8279582  23.5791177  36.9902924  32.3476771
  23.1354517  37.4014934  33.2544148  22.4782504  36.8723066  31.2686611
  22.9387369  36.4855106  30.3595735  21.7312296  36.1638812  31.6267024
  21.8046081  38.2165358  30.9679157  21.2328311  38.5227804  31.8439215
  22.5791390  38.9557613  30.7635885  20.8861629  38.1122214  29.7815439
  21.5287935  37.8728126  28.9343083  20.2321992  37.2658356  29.9914532
  20.0509417  39.3221531  29.4518425  19.0873113  38.9842997  29.0705656
  19.8983749  39.8969875  30.3652909  20.7097658  40.1723866  28.4397774
  20.8508401  39.6400476  27.5931294  20.1264632  40.9726209  28.2410738
  21.6025167  40.4859041  28.7930503  24.1554259  35.6075105  32.6475473
  24.8836176  35.0247215  31.8399683  23.7726576  35.0706520  33.8011973
  23.1904892  35.6044488  34.4306735  24.1988304  33.7482629  34.2141740
  24.5014636  33.1257444  33.3721627  25.3655841  33.8263672  35.2115539
  25.6073613  32.8112720  35.5265535  26.6046244  34.4800237  34.6093577
  26.3637328  35.4953814  34.2945229  27.3989413  34.5102434  35.3551780
  26.9381636  33.9023648  33.7472885  24.9529510  34.5621233  36.4831241
  24.1248909  34.0344404  36.9563781  25.7978198  34.6023708  37.1706388
  24.6409695  35.5758681  36.2319473  23.0446178  32.9866387  34.8401452
  22.0116108  33.5758122  35.1447631  23.2223746  31.6784917  35.0089258
  24.0625504  31.2491966  34.6484961  22.2384389  30.8275986  35.6632312
  21.3167608  31.3924505  35.8030560  21.9249001  29.5761366  34.8408286
  22.8556520  29.0210738  34.7237585  21.2157067  28.9785966  35.4136207
  21.3379407  29.8812509  33.4642931  20.5005091  30.5625013  33.6149812
  22.1144970  30.3830319  32.8869906  20.8631213  28.6578200  32.7132057
  19.9550758  28.3255673  33.2163561  20.6172125  28.9955511  31.7064455
  21.7892072  27.5223542  32.6154852  21.6341499  26.7925086  33.2962069
  22.7621391  27.3583884  31.7161545  23.0383782  28.2881705  30.7826374
  22.5000707  29.1421399  30.7500582  23.7826809  28.1275573  30.1190739
  23.5500976  26.3008557  31.6880993  23.4293540  25.5666745  32.3711066
  24.2705077  26.2302157  30.9837428  22.8106412  30.4592232  37.0103515
  23.9219443  29.9222798  37.1016323  22.0621948  30.7165805  38.0872500
  21.1535013  31.1460532  37.9876076  22.5274057  30.3780200  39.4371836
  23.6162098  30.4005500  39.4829784  21.9737801  31.4074382  40.4298924
  22.3105522  32.3949351  40.1144027  20.8854260  31.3647247  40.3879286
  22.4379701  31.1448447  41.8593872  22.1618057  30.1239052  42.1230470
  23.5222611  31.2490722  41.8987781  21.8291219  32.0810993  42.8632318
  21.5491732  33.2135129  42.4953416  21.6235961  31.6569433  44.1040384
  21.2145974  32.2795657  44.7860668  21.8771465  30.7135166  44.3604749
  22.0447490  28.9992106  39.8527409  20.8056315  28.7949050  39.9474672
  23.0234723  28.1265959  40.1171787  23.9885639  28.3855101  39.9700017
  22.7342295  26.7819814  40.6251900  21.6609471  26.5963245  40.5840126
  23.4393309  25.7323625  39.7913303  24.4927448  26.0123300  39.7973914
  23.3105440  24.7927597  40.3286016  22.9741673  25.5655157  38.3730630
  23.4666874  26.4054154  37.3912170  24.1870084  27.1841955  37.6416936
  23.0290650  26.2487962  36.0517716  23.4034751  26.9027610  35.2642127
  22.1174031  25.2567727  35.7500583  21.7390935  25.1653964  34.4215384
  22.1679905  25.8183756  33.8636270  21.6252780  24.4128958  36.7329167
  20.9106410  23.6318408  36.4734029  22.0429138  24.5625850  38.0489845
  21.6492063  23.9048263  38.8238703  23.2118361  26.6558858  42.0681131
  24.3523293  27.0379512  42.2983247  22.4003272  26.1464152  42.9672137
  21.4883374  25.8104654  42.6924199  22.7637399  26.0765257  44.3633755
  23.6251268  26.7178534  44.5499518  21.5890587  26.5479154  45.2650942
  20.6982930  25.9863277  44.9835714  21.8031642  26.3831423  46.3210813
  21.3526778  28.0221548  45.0229817  22.2881946  28.8464556  44.7868538
  20.1996055  28.4327152  45.0984693  23.1487792  24.6425522  44.7244390
  22.7484512  23.6949925  44.0383450  23.9272673  24.5329766  45.7938404
  24.3698240  25.3665009  46.1536739  24.3194118  23.2268769  46.3680490
  25.1445063  23.3624186  47.0672962  23.1449778  22.6008943  47.1149972
  22.2588877  22.6531523  46.4823736  23.3792908  21.5574444  47.3257333
  22.8763196  23.3421487  48.4349616  22.5632041  24.3475895  48.1536286
  22.0511289  22.8304241  48.9302396  24.0351695  23.4498570  49.4094911
  24.5308759  22.4959508  50.0418519  24.5857278  24.6530837  49.6486476
  25.3570748  24.7324459  50.2958160  24.2254211  25.4720323  49.1800286
  24.9507798  22.3365527  45.3165781  24.6273945  21.1423863  45.2179754
  25.8565508  22.9247055  44.5416457  25.9829155  23.9239332  44.6169811
  26.6489319  22.1956696  43.5414283  26.1703352  21.2738493  43.2108350
  26.9346626  23.0908811  42.3222055  27.4047017  24.0107989  42.6699337
  27.8459278  22.4023467  41.3369274  27.3763325  21.4825136  40.9883761
  28.0278962  23.0611356  40.4878188  28.7929918  22.1651308  41.8215898
  25.6350686  23.5622631  41.6398739  24.9955418  24.0450798  42.3787881
  25.8803721  24.2741998  40.8517928  24.9015021  22.3673256  41.0355075
  24.6554400  21.6551205  41.8231096  23.9843657  22.7083473  40.5552323
  25.5402718  21.8842389  40.2961155  27.9702977  21.6947233  44.1593711
  28.6837081  22.4468968  44.8101149  28.2005948  20.4005699  43.9734509
  27.5158072  19.8509658  43.4743511  29.4002826  19.7226094  44.4837535
  29.7324228  20.1130506  45.4456982  29.1462433  18.2232629  44.6042449
  28.7390091  17.8873523  43.6506072  30.3789337  17.4177289  44.9363205
  30.7864995  17.7527761  45.8901203  30.1162153  16.3620808  45.0047808
  31.1254533  17.5558440  44.1541875  28.0485081  17.8617053  45.6143332
  28.3946636  18.1221592  46.6145536  27.1535815  18.4376248  45.3787010
  27.7230935  16.3728978  45.5610907  28.6174872  15.7962992  45.7970859
  26.9424481  16.1449047  46.2868393  27.3764071  16.1117643  44.5612318
  30.5148905  20.0275407  43.4905697  30.4031757  19.8129470  42.2861253
  31.6338838  20.5129909  43.9743249  31.7016831  20.6691822  44.9698684
  32.7943114  20.8529845  43.1336049  32.8401992  20.2966318  42.1974078
  32.7317948  22.3407687  42.8353786  31.8090615  22.5489750  42.2937942
  32.7634889  23.1680457  44.1291585  33.6862094  22.9607084  44.6710984
  32.7174164  24.2290734  43.8838050  31.9093657  22.9022601  44.7519993
  33.7926893  22.9032948  41.8972654  34.7120474  23.0611892  42.4611366
  33.9750413  22.1821213  41.1005497  33.3272922  24.2489695  41.2799306
  33.1451767  24.9708409  42.0760685  34.1011947  24.6307652  40.6140431
  32.4081686  24.0917731  40.7154831  34.0402111  20.5043315  43.8785029
  34.2263114  20.8114922  45.0590274  34.9862968  19.8695811  43.2351470
  34.8372660  19.5707531  42.2819466  36.2698824  19.5522191  43.8709640
  36.1970328  19.6982985  44.9486713  36.6444058  18.1100642  43.6024464
  35.7589063  17.5002622  43.7816983  36.9315006  18.0334186  42.5537319
  37.8138052  17.6033743  44.4991205  38.7039182  18.2162830  44.3571963
  37.5151029  17.6345708  45.5469292  38.1197956  16.1630698  44.1006459
  37.7462899  15.2488112  44.8466523  38.7225465  16.0412184  43.0272077
  37.2800894  20.5172931  43.2737070  37.2970383  20.6574584  42.0723846
  38.0635409  21.1591661  44.1186750  38.0129671  20.9570070  45.1069428
  38.9930785  22.1862322  43.6709922  39.0636915  22.3076465  42.5900798
  38.6408525  23.5592271  44.3268298  38.6069771  23.4513266  45.4109471
  39.7052868  24.5725003  43.9530839  39.7394410  24.6812921  42.8690643
  39.4672282  25.5344969  44.4069466  40.6754107  24.2311036  44.3142029
  37.1688031  23.9761629  43.9779403  37.2022230  24.4874210  43.0158597
  36.5920579  23.0564279  43.8802050  36.5248304  24.8602105  44.9869527
  37.1007938  25.7804121  45.0849070  35.5106919  25.0992797  44.6668459
  36.4906308  24.3494194  45.9492534  40.3908831  21.7259192  44.0631495
  40.6796751  21.6540684  45.2910736  41.2701869  21.4131316  43.1303094
  40.9983095  21.4380813  42.1579105  42.6094027  20.9357794  43.4625833
  43.0480248  20.5208779  42.5550775  43.4822613  22.0883946  43.9421436
  43.0608345  22.5084122  44.8554261  44.4896634  21.7232458  44.1419126
  43.5217576  22.8594661  43.1727360  42.5636436  19.8090403  44.4905244
  43.4061921  19.7785151  45.4138392  41.5856913  18.9351169  44.3467604
  40.9080158  19.0471154  43.6062798  41.4476053  17.7685257  45.2581145
  40.9222177  16.9872368  44.7088835  42.4531295  17.4263845  45.5029811
  40.7093414  18.0526846  46.5242430  40.5462936  17.0927789  47.3229071
  40.2618164  19.2825190  46.7585581  40.4547683  20.0130449  46.0883337
  39.4848987  19.6265316  47.9627800  39.6093297  18.8563514  48.7239887
  39.9830137  20.9727318  48.5361598  40.0604839  21.7320897  47.7580382
  39.2874127  21.3102251  49.3044941  41.3200679  20.8865021  49.1810285
  42.5219450  20.6338561  48.6183755  42.7159360  20.4722040  47.6404512
  43.4563072  20.6371436  49.6466042  44.5130858  20.4657333  49.4418201
  42.8119921  20.8726663  50.7946430  41.5278682  21.0355931  50.5430388
  40.8357845  21.2495643  51.3574942  37.9912699  19.7663230  47.6516575
  37.6316401  20.5305697  46.7781962  37.1285200  18.9880669  48.2832722
  37.5009544  18.3952956  49.0112929  35.6848156  18.9492234  48.0252825
  35.5170910  18.8528739  46.9525829  35.0084254  17.7725898  48.7338540
  35.4145195  17.7060241  49.7431883  33.9391376  17.9775958  48.7857795
  35.2363415  16.4605688  48.0104721  34.6791044  16.5143933  47.0752232
  36.3029767  16.4000112  47.7943144  34.8041132  15.2207282  48.7893277
  35.1304395  15.3123979  49.8252847  33.7180445  15.1339327  48.7573782
  35.4335708  13.9738510  48.1651919  34.6525643  13.2256072  48.0300603
  35.8464646  14.2467941  47.1940483  36.5165062  13.4124892  49.0260193
  36.1340297  13.1591105  49.9258029  36.9075583  12.5930861  48.5835751
  37.2405085  14.1055242  49.1510082  35.1017048  20.2367832  48.5768173
  35.4774104  20.7648905  49.6189315  34.1052567  20.7439700  47.8832801
  33.8285664  20.2906629  47.0241791  33.3757945  21.9247146  48.3034195
  33.3588918  22.0099736  49.3899481  33.9438873  23.1835121  47.7346864
  33.9588765  23.1169555  46.6468236  33.3280084  24.0301744  48.0379297
  34.9599574  23.3233759  48.1036565  31.9386117  21.7754276  47.8124734
  31.6425103  20.9242898  46.9765641  31.0162843  22.5723782  48.3498781
  31.2719539  23.1745163  49.1193988  29.6155276  22.5481012  47.9229527
  29.4729895  22.3834381  46.8549320  28.8319804  21.4748019  48.7197533
  29.1672630  20.4940563  48.3823750  29.0432411  21.5933303  50.2102469
  28.7077385  22.5737122  50.5484626  28.4722993  20.8182097  50.7214360
  30.1023969  21.4737496  50.4382574  27.3575560  21.4930076  48.3403073
  26.9558937  22.3327128  48.9074610  27.3675780  21.7433390  47.2794900
  26.4916989  20.2766357  48.5617113  26.4808130  20.0259546  49.6224376
  25.4756264  20.4877291  48.2283413  26.8924990  19.4365797  47.9944679
  29.0158294  23.9137229  48.0734872  29.0680246  24.5660245  49.1242499
  28.4266692  24.4329286  47.0173577  28.3442118  23.9574384  46.1301096
  27.8603164  25.7753116  47.1396425  27.0641095  25.7501176  47.8836311
  28.6454036  26.4548298  47.4712933  27.2934116  26.2795500  45.8273671
  27.0025450  25.5085369  44.9051408  27.1067018  27.6041960  45.7446773
  27.3838424  28.2392060  46.4795614  26.4783532  28.1625298  44.5444392
  25.6978336  27.4962058  44.1771508  25.8381037  29.5047252  44.9259560
  26.6156319  30.1265005  45.3697418  25.2152535  30.2404504  43.7290454
  24.4372638  29.6194445  43.2849923  24.7800987  31.1811138  44.0665239
  25.9860109  30.4433502  42.9854962  24.7944451  29.2512118  45.8721994
  24.3815176  30.0807685  46.1230518  27.4887154  28.3924763  43.4376065
  28.6228276  28.8331920  43.6666241  27.0615256  28.0597805  42.2133008
  26.1366546  27.6682366  42.1065004  27.8935109  28.1933071  41.0303835
  28.7899947  28.7792948  41.2329530  28.3180488  26.7894587  40.5688577
  27.4334066  26.1623076  40.4584543  29.0311677  26.8831921  39.2532705
  29.9162408  27.5098548  39.3629985  29.3303355  25.8862378  38.9297257
  28.3660832  27.3217248  38.5093261  29.2354531  26.1098949  41.5860108
  28.7143370  26.0133523  42.5384915  29.5124846  25.1204926  41.2220928
  30.1344443  26.7107232  41.7235646  27.0329475  28.9410328  40.0207840
  25.8600053  28.6083648  39.8728399  27.5959167  29.9168138  39.3546375
  28.5677533  30.0976680  39.5618205  26.9376949  30.7421085  38.3436412
  25.8579789  30.6076340  38.4086727  27.2596268  32.2242857  38.5529540
  28.3304672  32.2893925  38.3601818  26.7240935  32.8535658  37.8421019
  26.9638767  32.7090243  39.9978292  27.5797233  32.1603182  40.7103988
  27.2911820  34.1834097  40.0796100  26.6753553  34.7328663  39.3676032
  27.0903927  34.5453061  41.0879826  28.3440118  34.3361068  39.8422635
  25.5322729  32.4025362  40.4260473  25.3639243  31.3262530  40.3889980
  25.3723362  32.7599774  41.4432775  24.8361158  32.9020578  39.7522947
  27.4589567  30.3000041  36.9871562  28.6700443  30.3406441  36.7256218
  26.5747454  29.8894879  36.0987081  25.5881281  29.9377161  36.3093252
  26.9878686  29.3312519  34.7865005  28.0644457  29.1849834  34.6988269
  26.2885792  27.9831771  34.5529226  25.2196253  28.1233438  34.7135161
  26.5237468  27.4507944  33.1509519  27.5925195  27.3099241  32.9897646
  26.0101954  26.4965935  33.0331971  26.1376310  28.1630404  32.4217593
  26.7363019  26.9524306  35.6044243  26.4814859  27.3145488  36.6004370
  26.2305179  26.0041297  35.4227442  27.8144542  26.8075523  35.5358776
  26.6122042  30.3206665  33.7015582  25.4983390  30.8034463  33.6325876
  27.5979002  30.6108234  32.8399055  28.5336530  30.2361538  32.9038488
  27.2951145  31.5164903  31.7550819  26.4721655  31.1224706  31.1587577
  27.0206675  32.4942862  32.1509272  28.5137523  31.6671936  30.8730130
  29.5277858  30.9486209  31.0305010  28.4368264  32.5581062  29.9058273
  27.2943151  33.4582743  29.6515534  27.0607324  34.0274076  30.5513460
  26.4216047  32.8775667  29.3527988  27.8139978  34.3247669  28.5393617
  28.3511390  35.1798814  28.9496757  26.9880923  34.6774856  27.9216475
  28.7347981  33.4223607  27.7462994  29.4332642  34.0093163  27.1498706
  28.2270075  32.7016063  27.1053927  29.4935968  32.6859043  28.8675365
  29.7957817  31.6803195  28.5749930  30.7059220  33.4563881  29.3510925
  30.9989111  34.5583102  28.9193924  31.4971326  32.8027117  30.2070563
  31.1986405  31.9315712  30.6219248  32.8161261  33.3417197  30.5861191
  32.8532641  34.4095619  30.3706363  33.0251500  33.1356428  32.1110136
  32.2714257  33.7266851  32.6312721  32.9098683  31.6760093  32.5378451
  33.6636321  31.0843787  32.0183137  33.0657325  31.5981671  33.6138312
  31.9177311  31.3008035  32.2868768  34.3596698  33.5909720  32.4190076
  34.5272820  33.4791051  33.3576194  33.9338494  32.6567795  29.8248034
  33.8439153  31.4644117  29.5661186  34.9971508  33.3762741  29.4787130
  35.1685924  34.8261601  29.6900172  34.9909950  35.0574135  30.7402940
  34.4489424  35.3645007  29.0732576  36.5903731  35.0878046  29.2731816
  37.2366964  35.0708724  30.1507228  36.6558630  36.0642078  28.7931303
  36.9447482  33.9929570  28.3105763  38.0128418  33.7953973  28.4013796
  36.6983503  34.1824058  27.2658290  36.1492613  32.7939498  28.8246191
  35.7936589  32.0918999  28.0704499  37.0566718  32.0672595  29.8047423
  37.9919896  31.4332041  29.3125306  36.7623353  32.1735134  31.1045062
  35.9837492  32.7112388  31.4577122  37.6534511  31.5025500  32.0807576
  38.0708343  30.5749745  31.6889745  38.8213232  32.4403783  32.4834572
  39.4197338  32.6769782  31.6036707  38.2617448  33.7106797  33.0656739
  37.6635504  33.4749136  33.9458323  39.0801886  34.3721388  33.3497903
  37.6357063  34.2061644  32.3236008  39.7941586  31.7845348  33.4733939
  40.2248766  30.8906850  33.0221550  40.5908209  32.4864822  33.7197649
  39.2585258  31.5100865  34.3821713  36.8269324  31.1094237  33.2867210
  35.9129073  31.8847908  33.7430072  37.0626365  29.9026068  33.7756631
  37.7273557  29.2602550  33.3686840  36.3255246  29.4764372  34.9720044
  35.2736943  29.7430806  34.8687887  36.4295903  27.9603824  35.1636970
  37.4677153  27.6339723  35.2257629  35.9129812  27.7048240  36.0888482
  35.7554926  27.2248337  34.0097831  34.6434176  27.5833046  33.6542430
  36.4071677  26.2720386  33.4151612  35.9783625  25.7728548  32.6489749
  37.3397973  26.0345978  33.7216324  36.9367705  30.1844613  36.1884966
  38.1675812  30.2122291  36.3023212  36.1106350  30.7397735  37.0458655
  35.1177985  30.6363061  36.8920162  36.5581357  31.5404854  38.1945311
  37.6259779  31.5736337  38.4106638  36.0285153  32.9813663  37.9881368
  34.9771048  32.9493655  37.7024582  36.1747626  33.7450631  39.2719109
  37.2260334  33.7778920  39.5580098  35.8040610  34.7609334  39.1352047
  35.6005557  33.2517740  40.0561630  36.6447367  33.6571297  36.7349676
  37.6607022  33.9814158  36.9602528  36.6659116  32.9434520  35.9113686
  35.7937121  34.8768041  36.3351283  35.7724501  35.5911850  37.1581153
  36.2278354  35.3504875  35.4546396  34.7776583  34.5532212  36.1092332
  36.0475001  30.9277308  39.4634015  34.8216827  30.8506725  39.6537899
  36.9526910  30.5349648  40.3605510  37.9296070  30.5457425  40.1043905
  36.5967151  30.0699889  41.6774924  35.5589203  29.7392512  41.7186472
  37.5190908  28.9365813  42.1839342  38.5432205  29.2994268  42.2711228
  37.0215920  28.4870100  43.5524117  35.9976113  28.1235734  43.4659374
  37.6601419  27.6869358  43.9268927  37.0506749  29.3285036  44.2446125
  37.6028874  27.7789939  41.1633977  38.0995927  28.1450024  40.2648309
  38.1924081  26.9734983  41.6012809  36.1900225  27.2447362  40.7932000
  35.6000321  28.0496072  40.3548009  36.2855415  26.4315189  40.0737189
  35.6928464  26.8781050  41.6912520  36.6757514  31.2557957  42.6327518
  37.7719685  31.7710328  42.8680559  35.5365700  31.7091245  43.1493867
  34.6816110  31.2090253  42.9517877  35.4633445  32.8989176  43.9910572
  36.3397009  33.5185528  43.8009233  34.5623923  33.4561829  43.7344644
  35.4216428  32.5509807  45.4328047  35.5551435  31.4043515  45.8800228
  35.3090732  33.6062685  46.2562729  35.1087902  34.5270643  45.8927881
  35.4972328  33.4555389  47.7035056  36.4736826  33.0116515  47.8974357
  35.4233150  34.8220926  48.4249710  34.4552651  35.2749940  48.2108242
  35.5153367  34.6528732  49.4978163  36.5627422  35.7799530  47.9494682
  37.5062578  35.2359264  47.9932206  36.3578181  36.0685643  46.9185406
  36.6569367  37.0372004  48.8228956  36.6944379  36.7824662  49.8820477
  37.5294774  37.6364439  48.5627431  35.4547407  37.8285168  48.5741923
  35.4802200  38.3642431  47.7183609  34.3744384  37.9025250  49.3328916
  34.3052183  37.2345594  50.4872189  35.0849584  36.6662933  50.7858473
  33.4734438  37.3007008  51.0563201  33.3296869  38.6283203  49.0033971
  33.3361445  39.1552599  48.1417748  32.5251050  38.6558452  49.6133061
  34.4697019  32.5468045  48.3500752  34.7553757  31.9131169  49.3652680
  33.2645684  32.4306335  47.7574359  32.9861694  32.9586572  46.9427063
  32.2743416  31.5215933  48.3763954  32.0670888  31.8261554  49.4022548
  30.9487512  31.5787055  47.5632746  30.1809514  31.0717151  48.1476919
  30.6636484  32.6203525  47.4156669  31.0491920  30.9013690  46.1965618
  31.9185731  31.2436095  45.3834081  30.1603240  29.9539734  45.9141045
  30.1947254  29.4836148  45.0209756  29.4547227  29.7089355  46.5939457
  32.7968852  30.1047467  48.4527886  32.3780938  29.4012311  49.3806207
  33.6396761  29.6722546  47.4866824  33.8122061  30.2338745  46.6651498
  34.2467763  28.3354301  47.5570210  33.6968040  27.7091563  48.2594530
  34.2039964  27.6665404  46.1578818  34.7533024  28.3750997  45.5379578
  34.7164923  26.7045673  46.1504127  32.7716827  27.4922195  45.5963199
  32.3165826  28.4730931  45.4589459  32.8253843  26.7656886  44.2580561
  33.2799722  25.7844792  44.3947192  31.8145588  26.6461159  43.8681395
  33.4200939  27.3459996  43.5526059  31.8581410  26.8100789  46.6075739
  31.8033944  27.4136289  47.5135704  30.8603159  26.7028852  46.1821848
  32.2563880  25.8251391  46.8512785  35.6526467  28.3565567  48.1058846
  36.0641854  27.3802009  48.7461074  36.4085342  29.4515166  47.9136663
  36.0513550  30.2574081  47.4206539  37.8035351  29.4881553  48.3973285
  38.3534597  28.6388432  47.9919260  38.5023667  30.7807110  47.9556417
  37.8167123  31.5654968  48.2751547  39.4386714  30.8705867  48.5064193
  38.7766647  30.9226450  46.4583628  37.8528527  30.7309397  45.9125411
  39.2832685  32.3318811  46.1263264  40.2073681  32.5241550  46.6714591
  39.4712478  32.4080068  45.0553598  38.5316983  33.0663214  46.4158781
  39.8025026  29.8526920  45.9459429  39.4064537  28.8533140  46.1261885
  39.9682436  29.9900068  44.8774038  40.7467802  29.9700812  46.4775993
  37.7989482  29.3853173  49.9113534  38.7152898  28.7497608  50.4735963
  36.8015558  29.9835031  50.5713420  36.0840895  30.5326566  50.1199310
  36.7651362  29.8570323  52.0493924  37.6968865  30.1825848  52.5119463
  35.6054521  30.7197109  52.6106848  35.4663474  30.4930567  53.6677459
  35.9384479  32.2121919  52.4462418  36.0772448  32.4397178  51.3893279
  35.1200580  32.8133786  52.8423625  36.8543778  32.4427273  52.9903249
  34.3852462  30.4017286  51.9442482  33.6759836  30.9418497  52.3003607
  36.5786851  28.4140221  52.4754636  37.0804298  27.9836019  53.5174280
  35.8355724  27.6307308  51.6952924  35.4992539  27.9517687  50.7986743
  35.5011047  26.2643204  52.1155675  35.0910353  26.2606962  53.1254829
  34.4306880  25.6941286  51.1426434  34.7620533  25.8484208  50.1157597
  34.3103962  24.6268624  51.3285810  33.0631013  26.4184130  51.3628544
  32.7883070  26.3751867  52.4167616  33.0932041  27.4584831  51.0381235
  32.0141463  25.6948508  50.5623133  32.0851383  24.4947919  50.3103848
  31.0087433  26.4552960  50.1165300  30.2674726  26.0384309  49.5716971
  30.9951590  27.4431003  50.3266714  36.7129454  25.3767673  52.0654021
  36.7944007  24.3688885  52.7737957  37.6467198  25.7148240  51.1741395
  37.4964715  26.4415782  50.4890460  38.8622436  24.9135764  51.0773609
  38.8248081  23.9517847  51.5888825  39.2679225  24.6957259  49.5969978
  40.1570504  24.0662863  49.5601516  38.1244991  24.0136763  48.8245354
  37.2351013  24.6427833  48.8605460  38.4233687  23.8669928  47.7866232
  37.9041755  23.0475834  49.2786512  39.7820747  25.9560047  48.9119066
  38.9244683  26.6183221  48.7938057  40.5002934  26.4105751  49.5942754
  40.4365921  25.7339272  47.5657691  39.7187951  25.2797765  46.8826772
  40.7684975  26.6897794  47.1604487  41.2946194  25.0720272  47.6831468
  40.0001140  25.5010913  51.9310167  41.1242664  24.9650316  51.8923470
  39.6788938  26.5061068  52.7292720  38.7566048  26.9119418  52.6601332
  40.6088861  27.0597806  53.7158017  40.0536424  27.6828839  54.4169050
  41.0833861  26.2403893  54.2557527  41.6906853  27.9067977  53.0466064
  42.8072376  27.9761721  53.5936779  41.4381244  28.5467508  51.9176626
  40.5283883  28.4405640  51.4919821  42.4368207  29.3490083  51.2225931
  43.3970301  28.8348173  51.2638818  42.0290209  29.5049900  49.7582263
  41.0735527  30.0263430  49.7001612  42.7886522  30.0795688  49.2282077
  41.9335522  28.5204815  49.3002656  42.6276681  30.7225949  51.8871464
  41.6746316  31.3790228  52.3200747  43.9170556  31.1127915  51.8877272
  44.6452346  30.4720263  51.6061696  44.3074109  32.4482067  52.3531184
  43.4130827  33.0672701  52.4240890  44.9802452  32.3962356  53.7354878
  45.3325878  33.3932858  53.9997713  43.9925929  31.9177976  54.7778208
  43.6401340  30.9205487  54.5144448  44.4795455  31.8848536  55.7524444
  43.1458144  32.6029464  54.8182900  46.0853344  31.4717282  53.6776093
  46.5135985  31.4308331  54.5358154  45.2250259  33.0884631  51.3456222
  45.8825321  32.3770358  50.5659852  45.3521997  34.3983055  51.4378921
  44.6535744  34.8915362  51.9752425  46.4022567  35.1799719  50.7801734
  46.8946012  34.5897164  50.0073250  45.7613707  36.4119226  50.1233359
  44.8400892  36.0227577  49.6898726  45.5192557  37.0873252  50.9438915
  46.5453242  37.1700415  49.0551680  47.4721505  37.5255854  49.5053708
  46.8647770  36.3114947  47.8630450  45.9383682  35.9559306  47.4120020
  47.4228473  36.8967722  47.1322176  47.4650504  35.4584418  48.1793881
  45.6719228  38.3678380  48.6433021  45.4864766  38.9988593  49.5125094
  46.1871466  38.9475331  47.8774044  44.7225013  38.0069109  48.2477906
  47.4272920  35.5426932  51.8555793  47.0669243  35.9477632  52.9484765
  48.7070051  35.3891578  51.5007956  49.0042115  35.1903553  50.5562082
  49.7374176  35.5835782  52.5282861  49.3168408  36.0541280  53.4169914
  50.2916907  34.2083759  52.9178949  50.6641115  33.7200715  52.0173612
  51.1143803  34.3550771  53.6177239  49.2452284  33.2948595  53.5747954
  48.4127530  32.7472567  52.8536006  49.3341485  33.1799014  54.8555682
  48.6785015  32.5950670  55.3537605  50.0590491  33.6752038  55.3548632
  50.8870169  36.3917440  51.9694163  51.3510322  36.0972506  50.8497050
  51.3850661  37.3611587  52.7101539  50.8739467  37.6508924  53.5316834
  52.5687531  38.1230691  52.3276600  53.3237901  37.4213143  51.9733178
  52.3084125  39.1633691  51.2247708  53.2201248  39.7257527  51.0232650
  51.9810875  38.6640586  50.3128237  51.2321967  40.1868364  51.5722478
  49.8961760  39.9161211  51.3599276  49.6453645  38.9333672  50.9606929
  48.8941376  40.8281088  51.6306647  47.8515818  40.6111507  51.3980550
  49.2382239  42.0427888  52.2116984  48.4747546  42.7571687  52.5197177
  50.5622644  42.3350500  52.3948082  50.8094265  43.3257158  52.7763740
  51.5670759  41.4330356  52.1167333  52.6055248  41.6939460  52.3208157
  53.1677969  38.7351640  53.5898654  52.6563743  38.5144497  54.7141061
  54.2294400  39.4899669  53.4107918  54.6035102  39.6385251  52.4844542
  54.9071285  40.1429286  54.5549340  54.3882924  39.8878086  55.4789597
  55.9395565  39.7979591  54.6114061  54.8928681  41.2241299  54.4174557
  54.0473106  40.0118285  55.2016958  53.0069281  40.3352386  55.2350145
  52.5823639  40.2991077  54.2317507  52.9551161  41.3557801  55.6143686
  52.1867129  39.4404581  56.1399840  52.7247539  38.4875484  56.7231941
  50.8994299  39.7371548  56.2600646  50.3111617  40.8799327  55.5464770
  50.4651680  40.7413953  54.4763416  50.8136622  41.7913591  55.8703507
  48.8669031  40.8607941  55.9251862  48.2903922  40.3359355  55.1634397
  48.4953655  41.8808701  56.0226854  48.8157427  40.1501303  57.2306813
  47.8334697  39.6903526  57.3395079  49.0355972  40.7496520  58.1140484
  49.8940156  39.0527428  57.0552554  50.3704322  38.6967877  57.9687221
  49.2757325  37.8796797  56.3179971  49.5051748  37.6611189  55.1189402
  48.4735632  37.1127421  57.0662518  48.4535639  37.2220999  58.0701145
  47.6066612  36.1007421  56.4611650  47.9634439  35.8208344  55.4699754
  47.6336101  34.8502303  57.3666201  48.6302808  34.4097754  57.3393029
  47.3942720  35.1431113  58.3888911  46.6038267  33.8186697  56.8746750
  45.6009480  34.1015469  57.1945430  46.6317925  33.7494415  55.7872342
  46.9289396  32.4679246  57.4507708  47.6202644  31.6992143  56.7302096
  46.5107803  32.0926655  58.6703155  46.7494268  31.1768200  59.0229858
  45.9595029  32.7279526  59.2294264  46.2080272  36.6670441  56.3701533
  45.6571471  37.0960848  57.3856074  45.6426161  36.6646964  55.1651077
  46.1376128  36.2966254  54.3653569  44.3227685  37.2465391  54.9532813
  43.9352754  37.6596997  55.8845421  44.3923569  38.3557437  53.8906168
  44.8662212  37.9254925  53.0083261  43.0209857  38.9435210  53.5019399
  42.5466816  39.3743999  54.3836880  43.1578734  39.7188899  52.7481723
  42.3875216  38.1533981  53.0987921  45.2801379  39.5109512  54.3834287
  44.7758780  39.9710975  55.2331864  46.2253023  39.0792588  54.7126785
  45.5467675  40.5619052  53.3251918  44.6020363  40.9944080  52.9957620
  46.1789020  41.3459060  53.7421425  46.0514587  40.1025684  52.4752527
  43.3580867  36.1474054  54.5487757  43.5809345  35.4371480  53.5531716
  42.2774821  36.0221955  55.3072447  42.1765532  36.5663615  56.1521093
  41.2348431  35.0515033  54.9794361  41.7083968  34.2155956  54.4645533
  40.5556335  34.5226454  56.2535167  39.8165602  33.7768123  55.9609351
  41.5566739  33.8949503  57.2165992  42.2958468  34.6403587  57.5100091
  41.0330112  33.5350802  58.1022458  42.0579918  33.0599318  56.7271862
  39.9516144  35.6522391  56.9354148  39.5194155  35.3483430  57.7369455
  40.2157336  35.6850940  54.0465654  40.3242641  36.8750040  53.7233420
  39.2582103  34.8902436  53.5772647  39.1061370  33.9589112  53.9372549
  38.4483443  35.3368379  52.4178030  38.6676639  36.3753410  52.1697922
  38.8072327  34.4463749  51.1925713  38.6284974  33.4179311  51.5063489
  38.1543996  34.6884996  50.3539507  40.2711073  34.6021075  50.7620327
  40.9109340  34.5147841  51.6401542  40.6437448  33.5299699  49.7570630
  40.0046088  33.6169516  48.8784059  41.6855430  33.6544630  49.4616670
  40.5093855  32.5465411  50.2075248  40.5128790  36.0089079  50.1661954
  40.2816939  36.7660415  50.9154627  41.5565179  36.1024204  49.8659047
  39.8710398  36.1510227  49.2967446  36.9683921  35.3286931  52.7123807
  36.1628123  35.3431873  51.7738898  36.6039872  35.3083580  54.0034475
  37.2286005  35.0677414  54.7597948  35.1557236  35.4853533  54.3116980
  34.5407971  34.8561023  53.6682637  34.9162455  35.0597066  55.8097981
  35.7339925  35.3320352  56.4770508  33.9767736  35.4354926  56.2151099
  34.8219664  33.5158874  55.8325100  33.8670735  32.6081573  55.4886575
  32.9600961  33.0843434  55.1161812  34.2331195  31.2746931  55.6781077
  33.7129672  30.4262408  55.5058583  35.5264218  31.3399468  56.1795346
  36.3856753  30.3286550  56.5443596  36.1187908  29.2749048  56.4638500
  37.6001441  30.7829946  57.0148274  38.2974854  30.0066257  57.3295756
  37.9840939  32.1104515  57.1126529  38.9770569  32.3694573  57.4801308
  37.1460075  33.1286669  56.7578786  37.4172964  34.1820707  56.8274738
  35.9038744  32.6915070  56.2866775  34.6524911  36.8627330  53.9690052
  33.4509013  37.0472656  53.7295794  35.5271248  37.8756594  53.9099554
  36.4790839  37.7380509  54.2180740  35.1466474  39.1838633  53.4194693
  34.1083272  39.1419062  53.0904862  35.2775725  40.2572719  54.4532157
  34.9430086  41.1427505  53.9127585  34.5208894  39.9704745  55.1834745
  36.5638016  40.5601190  55.1598752  37.1287231  39.6718936  55.4427536
  37.2133711  41.2448235  54.6145852  36.0262082  41.2654098  56.4444768
  36.5362121  40.9544687  57.3562392  36.0333469  42.3533427  56.3777651
  34.5687056  40.7620703  56.4739295  34.0104122  41.3628022  55.7559252
  34.5843815  39.7234617  56.1435575  33.9113984  40.8485601  57.8129824
  33.8963842  41.8109349  58.1191019  32.9652006  40.5015726  57.7465792
  34.4283273  40.2916333  58.4783515  36.0564046  39.5214303  52.2363644
  37.0775493  38.8652214  52.0197211  35.6965788  40.5552939  51.4561751
  34.8406628  41.0810870  51.5612884  36.6129538  40.9293237  50.3771887
  36.7737621  40.0759477  49.7184100  36.0303316  42.0873352  49.5483880
  35.7731850  42.8908744  50.2385327  36.8086759  42.4298974  48.8665292
  34.8053914  41.6926948  48.7564838  35.0931549  41.0027471  47.9632215
  34.0874455  41.2067837  49.4172003  34.1699548  42.9368157  48.1423685
  33.9124184  43.6618871  48.9144083  34.8426111  43.3993729  47.4200987
  32.9414961  42.5321483  47.4487550  32.8759367  41.5858905  47.1017715
  31.9168667  43.3514876  47.2507354  31.8839035  44.6134656  47.6550247
  32.6746462  45.0035413  48.1476371  31.0681967  45.1791205  47.4685939
  30.8605014  42.8616754  46.6108273  30.8636728  41.9011424  46.2986311
  30.0591714  43.4521199  46.4395254  37.9548917  41.3651844  50.9120084
  38.0280212  42.0667642  51.9565728  39.0462135  40.9413608  50.3106805
  39.1182926  39.9389551  49.2317030  38.5280968  40.2825885  48.3821824
  38.7166488  38.9923949  49.5933729  40.6107206  39.8551984  48.9139634
  40.8605025  40.5538767  48.1154918  40.8682537  38.8425220  48.6036980
  41.3029038  40.2148884  50.1912956  42.2859336  40.6337567  49.9761194
  41.4083000  39.3781216  50.8818118  40.3880565  41.3069704  50.8164869
  40.3562338  41.2603036  51.9050216  40.8229800  42.6767615  50.3880762
  41.6712457  42.9168193  49.5185502  40.1680331  43.6524424  51.0422761
  39.4439726  43.3988881  51.6991975  40.4472143  45.0829895  50.8283741
  40.7556871  45.2489334  49.7961889  39.1984597  45.9181429  51.1049056
  38.9309215  45.6528960  52.1277285  39.4264214  46.9828218  51.0539913
  38.0090695  45.5981271  50.1596640  37.8501990  44.5224369  50.0838238
  36.7642504  46.2579910  50.7821711  36.9221985  47.3338230  50.8579128
  35.8957540  46.0621783  50.1533053  36.5926417  45.8455933  51.7764441
  38.2732439  46.0427335  48.7372779  39.1564976  45.5315146  48.3543712
  37.4133861  45.7976754  48.1138259  38.4403753  47.1196672  48.7177902
  41.5684249  45.5469615  51.7385420  41.5520145  45.1913260  52.9199070
  42.4755081  46.3213751  51.1594801  42.4711710  46.5403964  50.1735236
  43.5204395  46.9050488  51.9928236  43.2595597  46.8402099  53.0491554
  44.8518308  46.1997689  51.7764503  45.5943246  46.7015900  52.3969161
  44.8132722  44.7188415  52.1291998  44.0712796  44.2162282  51.5087743
  45.7937895  44.2769442  51.9519626  44.5471071  44.6018478  53.1797094
  45.2989151  46.3396277  50.3191661  45.4126551  47.3954048  50.0731983
  46.2524490  45.8300445  50.1806099  44.5504515  45.8931685  49.6645081
  43.6733721  48.3815038  51.5897293  43.1581700  48.8586444  50.6022270
  44.4113759  49.1074076  52.4141224  44.7745280  48.7525671  53.2872249
  44.6898297  50.4882189  52.0633891  43.8220016  50.8584100  51.5175576
  44.8680605  51.3376178  53.3424513  45.7670434  51.0025264  53.8597944
  44.9961827  52.8113179  53.0103207  44.0973130  53.1472662  52.4933374
  45.1202740  53.3822312  53.9305156  45.8632062  52.9654894  52.3679797
  43.6759152  51.2195968  54.1598439  43.7806548  51.7453146  54.9562424
  45.9500380  50.5140914  51.2159784  46.9508474  49.8498700  51.4874491
  45.9105645  51.3174177  50.1508541  45.0088916  51.6966272  49.8992881
  47.0364677  51.6059383  49.2962204  47.9605828  51.1575226  49.6609585
  46.7776216  51.1437270  47.8589308  47.6676425  51.3383856  47.2605403
  46.4582373  49.6661469  47.8207740  45.5680003  49.4707643  48.4186071
  46.2779242  49.3593558  46.7904988  47.2982428  49.1017485  48.2256744
  45.6767023  51.9799782  47.2000253  44.7317071  51.6964022  47.6633497
  45.8884222  53.0265817  47.4188749  45.5804380  51.7854359  45.6860647
  45.3682595  50.7390875  45.4664396  44.7793780  52.4091102  45.2892872
  46.5249761  52.0692650  45.2219649  47.3565341  53.1163709  49.3732905
  46.4937750  53.8994939  49.7313898  48.5919240  53.4269274  48.9832900
  49.2928311  52.7092444  48.8659879  48.9819534  54.8172017  48.7674468
  48.1147713  55.4702919  48.8652608  50.0300193  55.2317338  49.8141780
  49.7087548  54.8213398  50.7714998  50.9752208  54.7741408  49.5221117
  50.2138915  56.7344717  49.9437927  50.7088833  57.1235277  49.0540066
  49.2429187  57.2162403  50.0587397  51.0804433  57.0261482  51.1812283
  50.7664827  57.9722959  51.6220596  50.9462367  56.2250012  51.9080374
  52.5555890  57.1130851  50.7851877  52.8314089  56.2480937  50.1820179
  52.7357344  58.0248463  50.2156807  53.3827965  57.1339159  52.0367527
  53.2163413  56.2889454  52.5644054  54.3611928  57.1912253  51.7927113
  53.1276708  57.9355982  52.5956046  49.5083301  54.9044573  47.3343208
  50.4407370  54.1754335  47.0084778  48.9289940  55.8182468  46.5769891
  48.1687262  56.3718317  46.9452770  49.2911860  55.9866574  45.1701736
  50.3340082  55.7745972  44.9342677  48.3764246  55.1762648  44.2290140
  48.5588844  54.1163506  44.4061881  46.8836037  55.4870550  44.4639187
  46.7002672  56.5467724  44.2864720  46.2764931  54.8942711  43.7797224
  46.6178719  55.2400089  45.4917582  48.8590857  55.3444917  42.7882992
  48.6665783  56.3907452  42.5508222  49.9348293  55.1747499  42.8337182
  48.2496810  54.4572291  41.7065220  47.1739439  54.6267663  41.6601893
  48.6970126  54.6995120  40.7425238  48.4421931  53.4107703  41.9430868
  49.2763208  57.4764353  44.8651374  48.2654536  58.1666584  45.1541091
  50.3844838  57.9742034  44.3209062  51.1637110  57.3839090  44.0670226
  50.4969574  59.4344882  44.0725620  51.4478142  59.6397141  43.5807765
  49.6783674  59.7495890  43.4254752  50.4320087  60.2193637  45.3678558
  50.1619049  61.4130849  45.3189616  50.6525783  59.6048825  46.5194655
  50.8964355  58.6251481  46.4920151  50.5638197  60.2597785  47.8211172
  51.2748684  59.7652684  48.4829094  50.8597523  61.2996534  47.6826131
  49.1897646  60.2189045  48.4554766  49.0383750  60.8009437  49.5457159
  48.2264040  59.6014933  47.7718695  48.4520928  59.1284675  46.9084980
  46.8207856  59.5835738  48.2351154  46.6899200  60.3075349  49.0393876
  45.8720260  59.9439682  47.0954316  46.1485393  60.9466452  46.7694276
  46.0705578  59.2338137  46.2927077  44.4121704  59.9149557  47.4384723
  44.1725601  58.8655887  47.6102766  44.2304348  60.4827171  48.3510079
  43.5001223  60.4490721  46.3436765  43.3989736  59.8462729  45.2625156
  42.8676839  61.6036414  46.5608967  42.2560193  61.9820488  45.8518299
  43.0034959  62.0939388  47.4334016  46.4321487  58.2008661  48.7557254
  46.7651681  57.1968844  48.0724949  45.7140496  58.1334973  49.8854440
  45.4786842  58.9597314  50.4165180  45.2202441  56.8344252  50.3627803
  45.9906689  56.0802043  50.2024822  44.8695708  56.8666456  51.8529837
  44.1411019  57.6712044  51.9535691  44.4148868  55.9249735  52.1605810
  46.0914344  57.1643527  52.7482874  46.4779562  58.1627085  52.5433794
  45.6287010  57.0849874  54.2112844  45.2424499  56.0867119  54.4170873
  46.4714361  57.2911067  54.8711429  44.8434801  57.8207611  54.3849671
  47.2488673  56.2507754  52.4936434  47.5700708  56.3507448  51.4568532
  48.0733396  56.5147517  53.1559599  46.9474998  55.2204057  52.6823622
  43.9621704  56.4686165  49.6239789  43.0693356  57.2979586  49.4148189
  43.8687201  55.1658024  49.2695901  44.6517665  54.5574226  49.4614542
  42.6783061  54.5880580  48.6565682  41.8198703  55.2235189  48.8742300
  42.8247058  54.4642867  47.1244515  43.7070534  53.8552742  46.9278153
  41.9387682  53.9506158  46.7511461  42.9671875  55.8037073  46.4211783
  42.1161729  56.4345212  46.6779837  43.8879709  56.2845765  46.7513673
  43.0128360  55.6021132  44.9071119  43.9939273  55.2331786  44.6080362
  42.2480587  54.8881692  44.6013357  42.7500108  56.9451012  44.2377151
  43.4449105  57.6708510  44.6602104  42.9475115  56.8316189  43.1717815
  41.3432588  57.4257868  44.4367912  41.1601845  57.5314198  45.4244273
  41.2231511  58.3159720  43.9750072  40.6992060  56.7536374  44.0449874
  42.5023850  53.1883697  49.2230437  43.4311834  52.6333175  49.7954305
  41.3530942  52.5747679  49.0141507  40.5863550  53.0998210  48.6185123
  41.1249027  51.1675462  49.3659728  41.9048652  50.7991201  50.0323210
  39.7894508  51.0751161  50.0839908  39.9596470  51.4632005  51.0882432
  39.1123285  51.7401518  49.5479562  39.1722774  49.6907422  50.1745830
  39.0660150  49.2712606  49.1741610  39.8268558  49.0524095  50.7680119
  37.7921530  49.7722348  50.8445879  36.7173471  49.7904749  50.1888429
  37.7961931  49.8105179  52.1046355  41.1548869  50.3811279  48.0703586
  40.6300965  50.8577862  47.0609970  41.7706899  49.2055887  48.0903652
  42.2338324  48.8714777  48.9234127  41.8186763  48.3712398  46.8868628
  40.9723598  48.6029754  46.2402206  43.1216173  48.6310067  46.1050291
  43.9781021  48.3947360  46.7364640  43.1430417  48.0027276  45.2145761
  43.1662995  49.6794926  45.8104448  41.7324640  46.9006055  47.2561708
  42.0460803  46.5097976  48.3908527  41.3170989  46.1373872  46.2590557
  41.1768177  46.5581261  45.3516422  41.0725957  44.6837965  46.4044563
  40.7929553  44.4065775  47.4208470  39.9025781  44.3935097  45.4835023
  39.1305427  45.1032531  45.7806971  40.2508475  44.6355969  44.4794095
  39.3259226  42.9811165  45.4946324  40.1356630  42.2854561  45.2744556
  38.7013702  42.6223984  46.8231465  37.8911854  43.3173871  47.0438048
  38.3064194  41.6075021  46.7773197  39.4553846  42.6832006  47.6079177
  38.2457125  42.9013089  44.3807352  38.7027351  43.1156473  43.4146665
  37.8138042  41.9006748  44.3637635  37.4616990  43.6315363  44.5812089
  42.2786037  43.8860705  45.9745725  42.7428970  44.0492375  44.8273506
  42.7600877  42.9902070  46.8464365  42.4007191  42.9094971  47.7868829
  43.8706928  42.1181270  46.4491070  44.6002610  42.6904014  45.8761049
  44.5593885  41.5383867  47.6681330  43.7538479  40.9860459  48.1519958
  45.3434810  40.8447964  47.3644364  45.1321503  42.5551654  48.6418506
  44.3438485  43.2106252  49.0120581  45.7396901  41.7964106  49.7977219
  46.5284432  41.1410335  49.4283330  46.1599782  42.5013851  50.5149872
  44.9697548  41.1984126  50.2852654  46.1128862  43.4710950  47.8768519
  45.5816604  43.9837316  47.0749153  46.5330812  44.2071931  48.5621963
  46.9169614  42.8696090  47.4528512  43.2741550  41.0119439  45.5542156
  42.4454574  40.2195954  46.0519877  43.6892015  40.9387082  44.2965694
  44.5208809  41.4293208  44.0004141  42.9223610  40.2045643  43.2910395
  42.1335769  39.6053031  43.7457974  42.2714374  41.2600449  42.3695710
  41.7434595  41.9979645  42.9735687  43.1009036  41.7415356  41.8516398
  41.3320610  40.6734651  41.3670686  41.1640087  39.4357898  41.3589347
  40.7049893  41.4415347  40.6031026  43.7756207  39.2146562  42.4996150
  44.4126470  39.5583735  41.5300610  43.7919749  37.9506727  42.9750058
  43.2730761  37.6496925  43.7875661  44.6381460  36.9604854  42.2780994
  45.6385706  37.3708743  42.1408743  44.7438151  35.6830746  43.1182814
  45.3485682  34.9489777  42.5858571  45.4017745  36.0047908  44.4711631
  44.7973041  36.7385274  45.0044039  45.4752018  35.0941944  45.0657401
  46.3996613  36.4099209  44.3032582  43.4267725  35.1387939  43.3726247
  43.5068397  34.3400138  43.8990655  44.1023267  36.5932018  40.9118983
  44.8746644  36.0278636  40.1309577  42.8404310  36.9389934  40.6311845
  42.2376389  37.3979982  41.2990586  42.2992233  36.6396060  39.2888599
  42.7854697  35.7359798  38.9212684  41.2284703  36.4610194  39.3873192
  42.5222546  37.7570611  38.2955366  42.0065960  37.6734053  37.1556424
  43.2777680  38.7869170  38.6418518  43.6221484  38.8313496  39.5902859
  43.5943760  39.9002595  37.7311813  43.0005271  39.8223533  36.8204819
  43.2434812  41.2367191  38.4395298  43.8369465  41.3334048  39.3486782
  43.4628900  42.0705200  37.7726444  42.1839350  41.2457399  38.6952241
  45.0356297  39.8648178  37.3189913  45.9395917  39.8524004  38.1729267
  45.3008762  39.9285561  35.9813008  44.5823363  39.9265017  35.2715152
  46.6931778  40.0297375  35.5560038  47.2776527  39.2212102  35.9950615
  46.7839377  39.9265952  34.0288527  46.0097616  40.5739721  33.6169624
  47.7651646  40.3240090  33.7693222  46.6362884  38.5407594  33.4563748
  46.2211831  37.5873823  34.1488909  46.9325053  38.4072040  32.2451834
  47.3226141  41.3822428  35.9567251  48.4857089  41.4706740  36.3017109
  46.4776329  42.4052660  35.8724436  45.4898945  42.2062143  35.8027973
  46.9027669  43.8107134  35.9287079  47.9885060  43.8784570  35.9971238
  46.4436887  44.5294085  34.6414882  45.3540223  44.5561463  34.6380857
  46.8315916  45.5480353  34.6470283  46.9278409  43.8192069  33.4196873
  48.1279136  43.6284528  33.2678178  46.0652187  43.4639786  32.6056850
  46.2451973  44.5193798  37.0906502  45.2615915  44.0433339  37.6735935
  46.7595756  45.6939527  37.4397700  47.5672040  46.0059946  36.9197071
  46.2299109  46.5686280  38.4947807  45.5745800  46.0338301  39.1822629
  47.4712914  47.1060377  39.2988772  48.1863721  47.4947529  38.5738529
  47.1241265  48.1874169  40.2916921  46.4093903  47.7992812  41.0173660
  48.0276252  48.5099798  40.8091305  46.6841538  49.0354734  39.7669781
  48.0305796  45.9689116  39.9985643  48.7953645  46.2500625  40.5061652
  45.4927521  47.7150701  37.8724517  45.9978469  48.3726079  36.9426828
  44.2630972  47.9250092  38.3324913  43.9204331  47.3674091  39.1017525
  43.3642167  48.9255472  37.7433294  43.9076435  49.6140563  37.0962269
  42.2180765  48.2626800  36.9159156  41.4753023  47.8234436  37.5818413
  41.5638426  49.3503412  36.0727762  42.3059452  49.7897606  35.4062214
  40.7569891  48.9167517  35.4819395  41.1599379  50.1236529  36.7261915
  42.7327163  47.1299339  36.0559940  43.1829706  46.3667817  36.6907946
  41.9057873  46.6939762  35.4954326  43.4808216  47.5115159  35.3611311
  42.7591968  49.7751226  38.8466782  42.1455486  49.2392993  39.7724742
  43.0051424  51.0774186  38.7543043  43.5476424  51.4124456  37.9710101
  42.5779398  52.0497107  39.7745233  41.9774583  51.6295995  40.5813862
  43.7950387  52.8007984  40.3736172  44.3388970  53.2561487  39.5459852
  43.4059683  53.8798345  41.3814800  42.8624374  53.4251469  42.2096913
  44.3054440  54.3649269  41.7605968  42.7718869  54.6208017  40.8946456
  44.8242350  51.8222258  40.9399464  45.1595533  51.1746859  40.1297893
  45.6691782  52.3980641  41.3175450  44.2455779  50.9688060  42.0672421
  43.4008215  50.3922891  41.6902611  45.0120204  50.2887019  42.4388918
  43.9104440  51.6156680  42.8780162  41.5910515  53.0020323  39.1339923
  41.7363414  53.3705775  37.9491061  40.6219462  53.4251421  39.8971955
  40.5685082  53.0504398  40.8335938  39.6099887  54.3911888  39.4793955
  39.0183766  53.9856190  38.6586595  38.6635387  54.7010343  40.6659141
  37.8441977  55.3166774  40.2947497  38.2674318  53.7568438  41.0396836
  39.3805442  55.4363621  41.7982670  40.3838166  55.0286028  41.9218697
  39.4483482  56.4813003  41.4956022  38.6318464  55.3389933  43.1095035
  39.2923342  55.3130803  44.1812420  37.3828842  55.3231492  43.1088705
  40.2374561  55.7085361  38.9970081  41.3688048  56.0539646  39.3466355
  39.4308902  56.4353236  38.1912735  38.4989650  56.1420370  37.9351531
  39.9369390  57.6846465  37.6411353  40.7634437  57.4857856  36.9589011
  38.8159695  58.4086485  36.8612003  37.9098333  58.4409525  37.4661573
  39.1308198  59.4250588  36.6248122  38.5312929  57.6347106  35.5428072
  39.4001218  57.7186622  34.8899754  38.4091111  56.5967991  35.8525013
  37.2995803  58.0853386  34.7998669  37.0877821  57.8117679  33.5934132
  36.4364115  58.7116261  35.4210832  40.4660440  58.6143126  38.7173540
  39.8247998  58.7601248  39.7656101  41.6615557  59.1681931  38.4207246
  42.1292987  59.0385220  37.5350038  42.3093411  60.0213915  39.4356845
  41.5499946  60.6594604  39.8877466  43.0078967  59.2035510  40.5629547
  43.3470052  59.9102738  41.3203499  42.2621352  58.5372141  40.9964693
  44.1928654  58.3844602  40.0662361  43.8188221  57.6908375  39.3131890
  44.8981076  59.0755348  39.6045528  45.0428924  57.4468959  41.3732633
  45.8013976  58.7451513  42.3323091  45.0293783  59.4105085  42.7188125
  46.3533330  58.3078754  43.1643295  46.4857315  59.3116771  41.7007738
  43.3539833  60.8308558  38.7075388  43.7217180  60.4003912  37.6008996
  43.7812458  61.8982739  39.3759261  43.3208646  62.2873215  40.1863521
  44.9945155  62.6048327  38.8375282  45.0091944  62.5099486  37.7517655
  44.9982098  64.0850403  39.1968608  45.0094921  64.1818214  40.2824967
  45.8959016  64.5437793  38.7823636  43.8580308  64.7329115  38.6794637
  43.8822979  65.6624650  38.9180871  46.2282609  61.8895792  39.3875587
  46.3189290  61.6855538  40.6130777  47.1262945  61.5029102  38.5018856
  46.9725651  61.6740164  37.5184278  48.3219831  60.7730057  38.8966034
  48.4771733  60.8631474  39.9717265  48.1687217  59.2886170  38.5466088
  47.2355599  59.0202467  39.0418720  48.0339665  59.2369429  37.4662057
  49.2691925  58.3137153  38.9701533  50.2062103  58.6229329  38.5070302
  49.4322285  58.2951273  40.4721988  48.4956893  57.9855340  40.9360363
  50.2209769  57.5935972  40.7439199  49.6977978  59.2928234  40.8217353
  48.9849458  56.8739019  38.4611621  48.9290901  56.8772041  37.3725994
  49.7877525  56.2097133  38.7812500  48.0382537  56.5230283  38.8719671
  49.5278876  61.3922964  38.2088736  49.4829763  61.5381060  36.9738548
  50.5929967  61.7003169  38.9510185  50.7745998  61.7672733  40.4025922
  51.1155882  60.8030638  40.7795899  49.8329302  62.0323582  40.8833075
  51.8178157  62.8473439  40.5464850  52.3047077  62.8009968  41.5205935
  51.3847829  63.8374439  40.4040560  52.7808037  62.5151324  39.4325768
  53.4476651  61.7078314  39.7353306  53.3717253  63.3657225  39.0928595
  51.8572850  62.0337564  38.3028161  51.6585475  62.8099694  37.5638336
  52.5099273  60.8266047  37.6133324  52.7356319  59.6841965  38.1093112
  52.8190663  61.1972724  36.3748274  52.5141022  62.0869833  36.0067095
  53.6162934  60.3184842  35.5044745  54.6581042  60.6389060  35.5121740
  53.5503890  59.2900257  35.8594802  53.0862257  60.3852837  34.0732907
  51.9818144  60.9427589  33.8239089  53.7964079  59.8246520  33.1237127
  54.6826956  59.3897016  33.3368125  53.3570039  59.8528652  31.7347209
  52.7705280  60.7560010  31.5659285  54.5355846  59.8457798  30.7590615
  54.7281005  58.8015079  30.5130271  54.2016347  60.3734079  29.8656489
  55.8111002  60.4867610  31.2781427  55.5619788  61.4478089  31.7280608
  56.2480661  59.8345389  32.0342969  56.8186123  60.7000275  30.1444277
  56.6236164  61.6462743  29.6397571  57.8348822  60.7016942  30.5384989
  56.6938900  59.6029508  29.1594906  56.2444726  59.7485264  28.2667806
  57.1810880  58.3896808  29.4380280  57.7774418  58.1914103  30.6231761
  57.8497432  58.9531943  31.2823860  58.1514250  57.2812512  30.8508744
  57.0820219  57.3926514  28.5704208  56.6309862  57.5453076  27.6797115
  57.4580192  56.4848088  28.8039727  52.4708479  58.6379780  31.5579846
  52.6541759  57.6661552  32.3020982  51.5438076  58.6929911  30.6048121
  51.4440423  59.5157802  30.0276082  50.6668182  57.5665621  30.3532083
  51.1201161  56.6563772  30.7458706  49.3074317  57.7677735  31.0300947
  48.7419365  56.8493407  30.8726281  49.5043716  57.8945879  32.0946288
  48.4208530  58.8866019  30.6262542  48.4506735  60.1224332  31.2213826
  49.1678583  60.2751679  32.0278675  47.5206366  60.9331012  30.6363060
  47.3657626  61.8923817  30.9117956  46.8478639  60.2729572  29.6457517
  45.8214119  60.7110399  28.7951655  45.4435263  61.7304405  28.8734186
  45.3514172  59.7810061  27.8900135  44.5531170  60.0604608  27.2024659
  45.8833909  58.4619543  27.8303285  45.5026600  57.7391189  27.1087660
  46.8913915  58.0594310  28.6786626  47.2537301  57.0346272  28.5974933
  47.3961647  58.9755273  29.6103136  50.3960594  57.3919997  28.8495173
  50.5796039  58.2896362  28.0115793  49.8946211  56.2267806  28.4945609
  49.8303428  55.4869183  29.1790837  49.4363720  55.9471319  27.1114777
  49.2965889  56.8951433  26.5920220  50.4223224  55.1048338  26.3256585
  50.1010631  55.1538440  25.2852308  51.3902975  55.5949821  26.4299607
  50.5430106  53.6490810  26.7507314  50.6975643  53.6181864  27.8292765
  49.6110947  53.1408605  26.5030485  51.7103623  52.9468116  26.0471713
  51.4238583  52.8355297  25.0014033  52.5673898  53.6164411  26.1192791
  52.0807726  51.5861042  26.6188057  52.3600594  51.7404630  27.6610498
  51.1874885  50.9633244  26.5709718  53.2035500  50.9048657  25.8967296
  54.0315024  51.4815873  25.9413048  53.3909719  50.0125840  26.3312481
  52.9447914  50.7613550  24.9310445  48.1029840  55.2171066  27.1600644
  47.7882662  54.4740782  28.0975106  47.3019905  55.4184508  26.1290693
  47.5709453  56.3172091  25.0162607  48.3382850  55.8847747  24.3741622
  47.9162054  57.2781999  25.3975627  46.2515991  56.4167994  24.3409138
  46.4202153  56.2940621  23.2710525  45.8576223  57.4145983  24.5339967
  45.3417099  55.3809813  24.8650776  45.2369130  54.6326710  24.0794897
  44.3581905  55.7690185  25.1300610  46.0088738  54.7513879  26.1021049
  45.4888182  54.9683731  27.0351418  46.1608058  53.2406937  25.9445395
  47.0107556  52.7299314  25.2420325  45.2734155  52.5234286  26.6149866
  44.5997171  52.9654140  27.2239847  45.2434835  51.0579500  26.4887112
  45.5819954  50.7379742  25.5032547  46.1833794  50.4968812  27.5270085
  47.1565116  50.5531429  27.0392097  46.1367689  51.2328988  28.3296326
  45.9911514  49.1394766  28.0901429  45.4422179  49.3205218  29.0142617
  45.3355265  48.6527102  27.3681205  47.1607276  48.2587322  28.3716421
  48.0125562  48.5935441  27.7797063  47.4088410  48.3197117  29.4312744
  46.8273420  46.8167742  28.0106974  46.8602368  46.2085495  28.9146229
  45.8243581  46.7807582  27.5854617  47.8072765  46.2859004  27.0184448
  48.7366758  46.3187857  27.4124438  47.5717390  45.3305156  26.7907123
  47.7766489  46.8490972  26.1806081  43.7927690  50.6062067  26.7399470
  42.9581349  51.3375128  27.2558881  43.5158629  49.3633176  26.3824084
  44.2053890  48.8116435  25.8921954  42.2340050  48.7525386  26.6847726
  41.6043265  49.4796835  27.1974758  41.5119556  48.2868255  25.4194031
  42.2296553  47.7715636  24.7810367  40.7203229  47.5950488  25.7072618
  40.9056920  49.4659699  24.6561805  40.0549724  49.8568510  25.2143821
  41.6571705  50.2477288  24.5455680  40.3480690  48.9370683  23.0112425
  39.0787348  47.7933921  23.5610937  38.3367758  48.3300957  24.1523171
  38.5950992  47.3425273  22.6945383  39.5323831  47.0120228  24.1708202
  42.5124519  47.5468891  27.5754929  43.5216063  46.8991443  27.3562826
  41.6019461  47.2561463  28.4805746  40.7857524  47.8381270  28.6039665
  41.7244352  46.0539397  29.2984986  42.3971159  45.3313599  28.8364615
  42.2476903  46.4188637  30.6988549  43.1107164  47.0755170  30.5888881
  41.1750258  47.1238372  31.5183288  40.3118040  46.4675803  31.6291240
  41.5724544  47.3699270  32.5030069  40.8719615  48.0393088  31.0102316
  42.7653752  45.2685659  31.5576164  42.9908366  45.6806663  32.5412023
  41.9548311  44.5449863  31.6445090  43.9843042  44.5895609  31.0092870
  44.7954728  45.3124579  30.9225390  44.2854801  43.7850594  31.6802339
  43.7594677  44.1767797  30.0258439  40.3316939  45.4669837  29.4423815
  39.3098385  46.1737750  29.4648936  40.2829562  44.1328891  29.5403105
  41.1288635  43.5828122  29.5845342  39.0030576  43.4370602  29.5858154
  38.2226566  44.1980274  29.5842547  38.9289692  42.8395262  28.6772102
  38.8108324  42.5433885  30.7746023  39.7446800  42.1660046  31.4760373
  37.5691738  42.1381713  30.9561679  36.8241628  42.5472677  30.4105508
  37.2236056  41.0947912  31.9406259  37.8731922  40.2258474  31.8353965
  37.2924250  41.4780615  32.9586962  35.7825906  40.6740011  31.6646760
  35.3775751  40.6568100  30.5056622  35.0960781  40.2987684  32.7618501
  35.5026646  40.2102462  33.6821492  33.6900420  39.9310678  32.5859950
  33.5421586  39.2090805  31.7828985  33.1008629  39.3722999  33.8921525
  33.4522002  39.9750318  34.7296349  31.5734486  39.4129558  33.8408620
  31.2213224  38.8100299  33.0038504  31.1674417  39.0149548  34.7708374
  31.2410304  40.4429095  33.7112758  33.5851610  37.9650877  34.2475143
  34.6592904  38.0457254  34.4143810  33.0916102  37.7001926  35.1825745
  33.3129180  36.8867011  33.2068789  33.8065702  37.1506878  32.2716151
  33.6981908  35.9314402  33.5634469  32.2388894  36.8051567  33.0398069
  32.9488124  41.1825916  32.0985448  33.1651407  42.2922046  32.6268166
  32.1434700  41.0924154  31.0826133  32.0231051  40.2304388  30.5701604
  31.3916691  42.2488973  30.6615051  30.3894663  41.9452987  30.3589880
  31.3223218  42.9612350  31.4836154  32.0774934  42.9132641  29.4924701
  31.3591123  43.6290012  28.7857221  33.3434236  42.6801134  29.2461320
  33.9062005  42.1014258  29.8531759  33.9722404  43.2623123  28.0708861
  34.3379168  42.4515657  27.4407513  33.2197902  43.8334051  27.5270378
  35.1353256  44.1816065  28.4204202  35.8101108  43.9188411  29.4094997
  35.3541885  45.2224869  27.6109038  34.6682780  45.5029553  26.9246358
  36.5753779  46.0043273  27.7247106  37.2627852  45.5354509  28.4287882
  37.2629525  46.0822280  26.3391105  36.5359871  46.3430350  25.5699550
  38.0463986  46.8394502  26.3695573  37.9198365  44.7993517  25.8947325
  37.2293057  43.8501891  25.1782784  36.1821861  44.0033399  24.9171552
  37.8750249  42.6953159  24.7897266  37.3358068  41.9112544  24.2581326
  39.2077201  42.5376444  25.0775966  39.7060801  41.6426515  24.7051388
  39.9230386  43.4758876  25.8195132  40.9712977  43.3308901  26.0807197
  39.2621220  44.6176323  26.2256341  39.7895067  45.3759570  26.8043473
  36.2826732  47.4088838  28.1563449  35.2256028  47.9542173  27.8398035
  37.2633829  48.0341790  28.7969887  38.0572944  47.5163631  29.1458015
  37.2063127  49.4628552  29.0536412  36.4423346  49.9668117  28.4616409
  36.9679262  49.7497506  30.5532932  37.0263511  50.8262791  30.7138339
  35.6093050  49.2442785  31.0039809  35.5502932  48.1676735  30.8441691
  35.4732440  49.4618130  32.0633519  34.8274626  49.7398883  30.4284876
  38.0766781  49.1897072  31.4556509  37.9580957  48.1063004  31.4392548
  39.0179588  49.4589546  30.9764890  38.0841335  49.6781022  32.9002967
  37.1432909  49.4087928  33.3802838  38.9112920  49.2136500  33.4371320
  38.2031519  50.7614479  32.9175178  38.5228432  50.1115332  28.5833977
  39.5609427  49.4434648  28.4775149  38.4635993  51.4035200  28.3434093
  37.5520593  51.8372910  28.3756118  39.6057261  52.2296365  28.0110785
  40.3412644  51.6727622  27.4305843  39.0956569  53.4004621  27.1618360
  38.2706481  53.8824538  27.6863774  39.9065715  54.1160156  27.0258184
  38.6129291  52.9097590  25.7928194  39.4728790  52.4598899  25.2966291
  37.8597239  52.1440856  25.9786370  38.0283184  53.9868910  24.9088052
  37.8625656  53.5298475  23.9332355  37.0694277  54.2610317  25.3486632
  38.8793733  55.2236968  24.7467843  39.0872992  55.6627400  25.7225448
  39.8186283  54.9674733  24.2566325  38.1226151  56.2206366  23.8964073
  37.2524435  56.4585191  24.3506243  38.6800969  57.0546179  23.7789796
  37.9302205  55.8141610  22.9920507  40.2649729  52.7089493  29.3010424
  39.5717787  53.1728268  30.2421925  41.5862272  52.6045354  29.3699678
  42.1012592  52.1911339  28.6058078  42.3244642  53.0420736  30.5400634
  41.7651152  53.7336081  31.1701490  42.7608476  51.8250924  31.4036606
  43.3931366  52.1724128  32.2207765  41.5278585  51.1220675  31.9764774
  40.8952710  50.7740351  31.1598946  41.8421132  50.2706775  32.5801987
  40.9668587  51.8201159  32.5978544  43.6511422  50.8742411  30.5773797
  44.5397272  51.4083696  30.2408897  43.9492517  50.0267336  31.1946006
  43.0944423  50.5147760  29.7119486  43.5490889  53.8364135  30.1188599
  43.9820671  53.8210732  28.9601712  44.1332542  54.4975928  31.1203982
  43.6697860  54.5473281  32.0164021  45.4207252  55.1598878  30.9718053
  45.6306188  55.3220645  29.9145718  45.4173988  56.5107174  31.6809979
  45.1498999  56.3331698  32.7226411  46.4302457  56.9102083  31.6295373
  44.4443759  57.5133099  31.0705598  44.7395085  57.7226636  30.0423727
  43.4388522  57.0926949  31.0809146  44.4624535  58.8296334  31.8916685
  44.0452164  58.6847186  32.8881682  45.4710914  59.2341628  31.9759595
  43.6277518  59.7951417  31.1684916  43.0330745  59.5079614  30.4043020
  43.6531137  61.0883409  31.5057478  44.4410976  61.4426775  32.5290927
  44.9847721  60.7406685  33.0104465  44.4880672  62.4102841  32.8148042
  42.9439264  62.0201597  30.9025090  42.3358315  61.7705003  30.1357034
  43.0115412  62.9799704  31.2095764  46.4950994  54.2609460  31.5834430
  46.3976905  53.9510859  32.7786953  47.4589598  53.8181338  30.7883446
  47.4294923  54.0361858  29.8026041  48.5532868  52.9967931  31.2802285
  48.2178044  52.4118816  32.1366334  49.0397584  52.0358845  30.1917190
  48.2255647  51.3671000  29.9125862  49.3531374  52.6097007  29.3195787
  50.2383062  51.2000085  30.7191805  51.0609119  51.8877752  30.9151339
  49.9545823  50.7004409  31.6454823  50.7033676  50.1628512  29.7375388
  49.9693457  49.6851769  28.9000215  51.9711374  49.7516760  29.8262617
  52.3191424  49.0552388  29.1828573  52.5759460  50.1390889  30.5363456
  49.7504833  53.8218410  31.7568651  50.3575879  54.5399786  30.9512843
  50.0139537  53.7291114  33.0677223  49.4158115  53.1643371  33.6536876
  51.1403697  54.4183084  33.6892025  51.5475549  55.1394552  32.9805088
  50.7405246  55.1505685  34.9459996  50.2249588  54.4042553  35.5504065
  51.6748501  55.4295358  35.4331475  49.8621224  56.3760448  34.7999058
  48.4827142  56.2390890  34.6301995  48.0661416  55.2322034  34.6028480
  47.6415487  57.3471449  34.4972162  46.5703198  57.1917723  34.3690365
  48.1547244  58.6293570  34.5278735  47.3616369  59.7629949  34.3995872
  46.4302153  59.5585883  34.2888113  49.5122284  58.7718536  34.6923350
  49.9161816  59.7836634  34.7264425  50.3643248  57.6777592  34.8136739
  51.4379418  57.8323914  34.9210767  52.2077836  53.3910150  34.0492146
  51.8744025  52.4785744  34.8459725  53.4196513  53.4337325  33.5614391
  53.6548525  54.1054461  32.8447938  54.4454138  52.4878761  33.9860048
  53.9927678  51.5690726  34.3588466  55.3311423  52.1430210  32.7686117
  55.6831402  53.0908491  32.3614033  56.1845338  51.5506358  33.0986157
  54.5646440  51.3750937  31.6855410  53.6073920  50.6082409  31.9819956
  54.9515567  51.5158462  30.4982339  55.2683529  53.0547417  35.1214459
  55.4087678  54.2757862  35.3012236  55.8829570  52.1306546  35.8561696
  55.5591076  51.1837039  35.7201360  56.8692629  52.3858547  36.9223438
  57.0212397  51.4961658  37.5334542  58.2039387  52.7608857  36.2609224
  58.2910500  52.1130970  35.3886376  58.0893371  53.7947138  35.9350913
  59.4461410  52.6353958  37.1056329  59.3976419  53.4151101  37.8657607
  59.4205050  51.6576302  37.5866936  60.7598559  52.7720620  36.3525768
  60.7200435  52.5399014  35.0609405  61.7825523  53.0838567  36.9858368
  62.6635575  53.1789390  36.5011816  61.7277549  53.2406667  37.9820844
  56.3932125  53.4044253  37.9567470  57.1126847  54.3426025  38.3767509
  55.1565708  53.1750120  38.3953708  54.6408950  52.4046378  37.9944949
  54.5134854  53.9725267  39.4246134  54.9100751  54.9842662  39.5094606
  52.9688013  54.0354803  39.2217097  52.6110538  53.0251585  39.0232985
  52.2532854  54.5957798  40.4397452  52.6101962  55.6063263  40.6385188
  51.1798977  54.6205140  40.2517883  52.4558333  53.9629436  41.3038007
  52.6096639  54.7886953  37.9293702  53.0909518  54.2478186  37.1145603
  51.5272430  54.7173116  37.8227454  53.0242617  56.2374646  37.8843565
  54.1066822  56.3096273  37.9904618  52.7233116  56.6726036  36.9313705
  52.5429747  56.7791201  38.6986489  54.7847954  53.3609472  40.7959957
  54.6249471  52.1326659  41.0052887  55.2271855  54.1645638  41.7486627
  55.4318948  55.1174270  41.4836247  55.4610216  53.7624269  43.1485140
  55.8805258  52.7637130  43.2697000  56.3825082  54.7895944  43.8225099
  55.9277271  55.7738074  43.7102635  56.5973156  54.4989959  45.2886792
  57.0525252  53.5150707  45.4017100  57.2558552  55.2547712  45.7167331
  55.6388423  54.5170825  45.8074286  57.7322141  54.9523280  43.0955906
  58.2478740  53.9923002  43.1188775  57.5290677  55.2300577  42.0613290
  58.6236592  56.0323056  43.7536932  58.8276309  55.7550163  44.7879108
  59.5633975  56.1110054  43.2070694  58.1088231  56.9927740  43.7303642
  54.1243942  53.6827671  43.8677723  53.3012836  54.6237100  43.9019244
  53.8434606  52.5421258  44.5249174  54.4978041  51.7748507  44.4681465
  52.5976716  52.3391574  45.2695412  52.1584349  53.2605515  45.6519066
  51.5807764  51.6202763  44.3810441  51.2878343  52.2996632  43.5805950
  52.1477029  50.3477952  43.7814707  52.4404616  49.6676743  44.5813636
  51.3912666  49.8707504  43.1583069  53.0194162  50.5891149  43.1732111
  50.2297190  51.3062777  45.0693484  50.3576057  50.4889337  45.7790628
  49.8685151  52.1901355  45.5951114  49.2036589  50.8945016  43.9892983
  49.5639793  50.0103727  43.4633847  48.2474716  50.6707488  44.4623096
  49.0748904  51.7115742  43.2794316  52.9017040  51.5767044  46.5056037
  53.7454426  50.6969233  46.5288512  52.2258399  51.8742823  47.5798332
  51.5967410  52.6643646  47.5900318  52.3545700  51.0760171  48.7959562
  53.1897383  50.3845395  48.6843682  52.6062457  51.9510180  50.0205079
  51.7878195  52.6679867  50.0855752  52.5908302  51.3023528  50.8963480
  53.9234129  52.6933323  49.9662762  54.7058990  52.0905168  50.4271772
  54.1830619  52.8912779  48.9263247  53.7915339  54.0093653  50.7143718
  53.0697070  53.9749456  51.7270628  54.3915502  55.0271807  50.3036086
  51.0498252  50.3005325  48.9995011  49.9647446  50.8723856  48.8622782
  51.1614737  49.0262404  49.2875694  52.0809184  48.6360002  49.4373467
  49.9970360  48.1327557  49.4014768  49.0439865  48.6583623  49.3420325
  50.0572125  47.0467493  48.2979991  51.0209510  46.5418425  48.3641626
  48.9372554  46.0252089  48.4535023  47.9731338  46.5293368  48.3869806
  49.0122566  45.2797203  47.6618443  49.0241208  45.5348150  49.4230730
  50.0455602  47.6824468  46.8953566  49.0034833  47.9017470  46.6627968
  50.6040672  48.6152703  46.9728790  50.6390377  46.8294221  45.7948138
  50.0807249  45.8965587  45.7163763  50.5830669  47.3664669  44.8479509
  51.6813088  46.6100801  46.0264599  50.0443590  47.4957062  50.7631586
  50.9541453  46.7158086  51.0098138  49.1524983  47.9054116  51.6351855
  48.4789581  48.6181365  51.3933876  49.1588407  47.3934931  53.0056322
  48.4548049  47.9751583  53.6006939  48.7166192  45.9278762  53.0189428
  49.4170586  45.3311584  52.4346376  48.6976744  45.5628527  54.0458309
  47.7198237  45.8446400  52.5858496  50.5181432  47.5540340  53.6422973
  51.0472103  46.6782190  54.3560634  51.1682425  48.6926791  53.3765301
  50.8055437  49.4036489  52.7576029  52.4809116  48.9244936  54.0180337
  52.6202324  50.0019412  54.1063255  52.4458919  48.4804587  55.0128734
  53.6669369  48.3290315  53.2467426  54.8120665  48.4824066  53.7195429
  53.4694468  47.6716291  52.1180545  52.5287046  47.6027133  51.7570086
  54.5623616  47.0580018  51.3423506  55.4832033  47.0718662  51.9254093
  54.2239020  45.6110701  51.0003932  53.2339740  45.5346666  50.5506106
  54.9638190  45.1834984  50.3237800  54.2078630  44.7408321  52.2253366
  53.3728124  44.6338908  53.2807830  52.5284620  45.1603854  53.4539174
  53.9053047  43.6375594  54.1074655  53.4031558  43.3791609  55.0397614
  54.9910528  43.1669464  53.5625440  55.2064086  43.8111124  52.4305537
  56.0766616  43.5666843  51.8214430  54.7610562  47.8003514  50.0326516
  53.7842806  48.1266985  49.3677328  55.9853725  48.0475976  49.6422261
  56.7519080  47.6945544  50.1970982  56.2963996  48.8133119  48.4427155
  55.5642517  49.6099037  48.3104271  57.7008940  49.4480640  48.5620272
  57.7028513  50.1800599  49.3696642  58.4353115  48.6712067  48.7746861
  58.0562810  50.1366053  47.2534043  59.1413994  50.1447843  47.1506818
  57.6184935  49.5674560  46.4333352  57.5335492  51.5627041  47.2154085
  56.9423204  51.7244425  46.3140827  56.9192219  51.7633763  48.0931510
  58.7377769  52.5047130  47.2104284  59.5803049  52.0094470  46.7277703
  58.4844548  53.4099739  46.6586767  59.1084992  52.8640123  48.6136326
  59.3436850  52.0253574  49.1249499  59.9041503  53.4860438  48.6028585
  58.3280752  53.3233318  49.0609166  56.2910257  47.9799062  47.1620005
  56.7786159  46.8468744  47.0799845  55.7352847  48.5940719  46.1152386
  55.2257306  49.4548223  46.2551056  55.7818411  48.0357071  44.7875156
  56.6234693  47.3470132  44.7136110  54.4922769  47.2805212  44.4070378
  53.6417245  47.9594961  44.4674842  54.5805953  46.8992753  43.3897121
  54.3417076  46.4482438  45.0946006  56.0559450  49.1827029  43.8182119
  55.6794284  50.3207628  44.1206169  56.6550310  48.8636033  42.6775373
  57.0405996  47.9437323  42.5185606  56.8462069  49.8933608  41.6346120
  56.0996645  50.6850982  41.6972652  58.2672992  50.5218062  41.6209322
  59.0142021  49.7617068  41.3918357  58.2931704  51.6124156  40.5309176
  57.5467979  52.3731636  40.7595902  59.2812325  52.0715610  40.4989895
  58.0697913  51.1644683  39.5626489  58.6864653  51.0118460  43.0131322
  57.9524987  51.7617967  43.3080354  58.6116988  50.1503898  43.6767606
  60.0839846  51.6054249  43.1087348  60.1593780  52.4672705  42.4456828
  60.2766952  51.9190229  44.1347066  60.8185783  50.8558636  42.8144055
  56.5158886  49.2616076  40.2989752  57.2926450  48.3510290  39.9211629
  55.4250866  49.6089473  39.6355754  54.7999876  50.3430341  39.9363529
  55.1087850  48.8917311  38.4022206  55.9624950  48.9082722  37.7247217
  54.8406756  47.8585171  38.6228688  53.9389049  49.5705112  37.7343559
  53.6212895  50.7509773  37.9591183  53.2938261  48.8342394  36.8379112
  53.4814430  47.8446170  36.7634347  52.3253205  49.4206892  35.9312318
  52.6545503  50.4213766  35.6513538  52.1813291  48.5738488  34.6518249
  51.9226311  47.5569128  34.9468109  51.1061901  49.1207129  33.7122319
  51.3644530  50.1375213  33.4164269  51.0427951  48.4899341  32.8255537
  50.1437782  49.1250923  34.2239396  53.4556296  48.5954809  33.9630157
  53.3939346  48.0737882  33.1595042  50.9676042  49.5267337  36.6188174
  50.4671200  48.5476322  37.2267952  50.3468480  50.6695304  36.5135969
  50.8452231  51.4363794  36.0850364  49.0359484  50.9172236  37.0311771
  48.5071467  50.0263475  37.3700101  49.1004670  51.9249946  38.1964638
  49.6300352  52.8205677  37.8714937  47.6808100  52.3015297  38.6324621
  47.1507343  51.4064729  38.9580291  47.7300046  53.0138129  39.4560719
  47.1502417  52.7525689  37.7939143  49.9504999  51.3839184  39.3226870
  50.9616085  51.2000577  38.9594285  49.9832428  52.1099685  40.1350162
  49.5206386  50.4508998  39.6870993  48.1489647  51.4013326  35.9138641
  48.5343188  52.3326555  35.2065672  47.0102471  50.7467938  35.6970733
  46.8327539  49.8931459  36.2068582  46.0212663  51.1855240  34.7148911
  46.5034938  51.7875646  33.9447594  45.3608476  49.9662767  34.0447567
  44.7676144  49.4996939  34.8311880  44.7052245  50.2752067  33.2306187
  46.3889490  48.9626455  33.5183984  47.0042335  48.6024849  34.3429044
  45.6618374  47.7895143  32.8786509  45.0466621  48.1488527  32.0537059
  46.3903681  47.0715366  32.5020188  45.0267529  47.3063913  33.6211872
  47.3669550  49.6225042  32.5396539  47.8990790  50.4285165  33.0449139
  48.0831314  48.8810276  32.1855280  46.8150651  50.0278357  31.6915838
  44.9864348  52.0582145  35.4139755  44.4784640  51.6310051  36.4536061
  44.6769346  53.2215796  34.8759714  45.1086691  53.5333174  34.0177615
  43.7101297  54.1356722  35.5550995  43.3414723  53.7049146  36.4860338
  44.4142153  55.4908759  35.8770413  44.8360457  55.8996077  34.9588384
  43.4152980  56.4815252  36.4615181  42.9933561  56.0736623  37.3800571
  43.9211970  57.4217665  36.6808653  42.6156043  56.6589562  35.7424146
  45.5591051  55.2551649  36.8670089  46.2826283  54.5672892  36.4294667
  46.0485779  56.2032872  37.0896748  45.1619577  54.8269467  37.7873371
  42.5252242  54.3301310  34.6705596  42.6982899  54.7157254  33.4904519
  41.3348353  54.0849681  35.2031069  41.1905499  53.7869966  36.1573050
  40.1532516  54.2612965  34.3398803  40.0775083  55.3058133  34.0376441
  40.2541122  53.6337698  33.4543653  38.8854417  53.8678877  35.0837712
  38.9433883  53.6649380  36.3075165  37.7881447  53.7798764  34.3759610
  37.6950682  53.9160775  32.9096203  38.3176796  53.1647424  32.4238724
  38.0218565  54.9102712  32.6048462  36.2080265  53.6922733  32.6629636
  36.0287400  52.6378131  32.4530372  35.8862964  54.2915838  31.8112488
  35.5118008  54.1264910  33.9154850  34.5474924  53.6274430  34.0111888
  35.3722540  55.2043795  33.9978417  36.4748809  53.6308487  35.0269388
  36.4521922  54.2912962  35.8937678  36.2062744  52.2107234  35.4692823
  35.2228399  51.5814244  35.1172136  37.1033877  51.6712395  36.2939778
  37.9844613  52.1348419  36.4639234  36.8787326  50.3648658  36.9072654
  36.5046104  49.6734759  36.1522079  38.1869558  49.8122714  37.4696677
  38.8688016  49.6585081  36.6332806  38.8312852  50.7344972  38.4825621
  38.1501702  50.8883726  39.3195235  39.7565519  50.2868595  38.8453310
  39.0517337  51.6932436  38.0131919  37.8653098  48.5586268  38.1294140
  38.6650906  48.1768597  38.4984735  35.8075249  50.4494195  37.9804168
  35.6880445  51.4066097  38.7382640  34.9824300  49.4118645  38.1327850
  34.8077680  48.2324365  37.2389099  35.4588404  47.4152274  37.5493519
  35.0271304  48.4983053  36.2048437  33.3602653  47.9267007  37.4540419
  33.0965329  46.9169221  37.1395718  32.7058815  48.6436649  36.9582139
  33.2827279  48.0753040  38.9610320  33.7958805  47.2520003  39.4579671
  32.2590731  48.1402256  39.3298349  34.0349925  49.4146031  39.2392264
  33.4242454  50.3100789  39.1242947  34.6594991  49.4029809  40.6231478
  34.0578474  49.9270242  41.5999916  35.8266479  48.8137508  40.8082441
  36.2406133  48.3687259  40.0015937  36.5280480  48.7204839  42.0873630
  36.2945249  49.5574944  42.7453749  36.1457156  47.4105373  42.8024649
  35.0635477  47.3424142  42.9136902  36.6410380  46.2529332  41.9511990
  37.7232581  46.3201220  41.8399050  36.3837918  45.3101348  42.4339578
  36.1717957  46.2971742  40.9683684  36.6957450  47.2862416  44.2172862
  36.3166660  48.1054183  44.8283105  36.3801884  46.3360515  44.6481719
  37.7845802  47.3281775  44.1893573  38.0223961  48.7987002  41.8194639
  38.5074747  48.3785778  40.7570563  38.7357569  49.3629435  42.8312938
  38.3077023  49.7745247  43.6482819  40.2067390  49.4115682  42.7120869
  40.4693561  49.7608236  41.7135119  40.8459178  50.3596535  43.7505500
  40.5608452  50.0337752  44.7508681  41.9291716  50.3007876  43.6447389
  40.4205329  51.7996013  43.5719243  40.1695754  52.2268681  42.4276182
  40.3336057  52.5204314  44.6745600  40.0542666  53.4895001  44.6200149
  40.5468443  52.0994811  45.5675500  40.7809879  48.0035447  42.8869266
  40.4772377  47.3525493  43.8853288  41.6024283  47.5612536  41.9321402
  41.9160751  48.2002201  41.2155881  42.0841593  46.1586379  41.8838025
  41.8098139  45.5258834  42.7278733  41.5405149  45.5426977  40.5838861
  41.6489937  46.2850228  39.7931357  42.2705559  44.2618486  40.1831309
  42.1621271  43.5188367  40.9732430  41.8431173  43.8734586  39.2587121
  43.3280119  44.4781278  40.0311135  40.0188411  45.3477477  40.6942462
  39.8282826  44.4558509  41.2911618  39.5956975  46.2176899  41.1964907
  39.3787583  45.1903020  39.3367154  39.8010928  44.3202279  38.8340183
  38.3036951  45.0547301  39.4548620  39.5685100  46.0820666  38.7393461
  43.5876073  46.1109727  41.8813483  44.2013582  46.7801579  41.0418633
  44.1770034  45.3748819  42.8044147  43.6177601  44.9774566  43.5456294
  45.6131857  45.1139108  42.8051094  46.1678399  45.7794816  42.1436916
  46.2185669  45.1681063  44.2051632  45.7496351  44.4155496  44.8390887
  47.7157406  44.8895270  44.1079447  48.1854701  45.6419975  43.4745072
  48.1580159  44.9259593  45.1035179  47.8746890  43.9013530  43.6762659
  45.8851238  46.4968234  44.9533300  44.8138556  46.5188944  45.1533250
  46.4306351  46.5059062  45.8969583  46.2748952  47.7247258  44.1273480
  45.7293984  47.7165791  43.1837026  46.0271258  48.6298422  44.6818512
  47.3461783  47.7035896  43.9273339  45.7730448  43.7214448  42.2150048
  45.3959392  42.7142454  42.8244716  46.3453259  43.6404950  41.0237418
  46.6917635  44.4872428  40.5958416  46.4988548  42.3969799  40.3041669
  45.7532397  41.6911275  40.6701309  46.3290070  42.5872173  39.2444213
  47.8868267  41.7902044  40.4833218  48.7406174  42.2953947  41.2518223
  48.1126532  40.6994298  39.7528191  47.4793968  40.4117306  39.0204838
  49.2907156  39.8750569  40.0134323  49.3180618  39.5998875  41.0677724
  49.2584821  38.5708810  39.1586480  49.0830217  38.8316527  38.1149473
  50.2173498  38.0604490  39.2488254  48.1357702  37.6424316  39.6503244
  48.2140659  37.5210233  40.7307089  47.1691988  38.0817701  39.4037001
  48.2634892  36.2621397  38.9664977  49.2638869  35.8603511  39.1273371
  47.5255707  35.5744905  39.3796736  48.0309473  36.3880331  37.5071663
  47.0844269  36.4507888  37.1603807  49.0284325  36.4541152  36.6377375
  50.3097236  36.3511056  36.9598959  50.5751921  36.2125285  37.9244802
  51.0148947  36.4116500  36.2393630  48.7396834  36.6035461  35.3342931
  47.7761901  36.6629416  35.0372192  49.4873979  36.6558164  34.6573222
  50.5736770  40.6158677  39.6979713  51.6072937  40.3323862  40.2987213
  50.5503999  41.6044914  38.7914679  49.7237386  41.8294134  38.2565470
  51.8056361  42.3326037  38.4853377  52.5645127  41.6207804  38.1605101
  51.5996056  43.3644820  37.3795350  52.5744507  43.7387631  37.0669813
  51.1172931  42.8632888  36.5403211  50.7445524  44.5360427  37.7977824
  49.6262987  44.3927971  38.3321683  51.2809269  45.7336667  37.5611558
  50.7725858  46.5696880  37.8116700  52.1930899  45.7993016  37.1324933
  52.3776663  42.9794088  39.7443078  53.6049252  43.1053605  39.8540932
  51.5280601  43.4089461  40.6787466  50.5284405  43.3713383  40.5392985
  52.0287609  43.9966164  41.9041132  53.0839678  44.2367171  41.7737710
  51.2688392  45.2941805  42.2923084  50.2420563  44.9413092  42.3887347
  51.5967378  45.7199192  43.2406381  51.3405066  46.3795083  41.1863937
  50.8837560  46.0030686  40.2710944  50.5790127  47.6321980  41.6626390
  51.0355020  48.0095093  42.5777087  50.6242202  48.4007408  40.8910180
  49.5380591  47.3734423  41.8564470  52.7563161  46.6843340  40.7232361
  53.2101020  45.7790002  40.3200631  52.7287943  47.4518249  39.9497366
  53.3464397  47.0410059  41.5674151  51.9481399  43.0143445  43.0539063
  52.7474340  43.1285494  43.9868255  51.0088232  42.0549675  43.0848391
  50.2930310  41.9947136  42.3748318  50.9904343  41.0729181  44.1776400
  50.8794610  41.5862415  45.1327751  49.8032234  40.0850801  44.0038378
  49.8945354  39.6604541  43.0041107  49.9290652  39.2965803  44.7458162
  48.4092697  40.7243398  44.1650268  48.2982071  41.5745522  43.4920448
  47.3537276  39.6354327  43.8045422  47.4638730  38.7850387  44.4774441
  46.3516829  40.0519262  43.9072077  47.5064807  39.3068211  42.7765435
  48.1629974  41.2156299  45.5659587  48.9095875  41.9664516  45.8247434
  47.1682292  41.6569831  45.6271536  48.2325435  40.3798108  46.2621402
  52.2935580  40.2983799  44.1960607  52.7754088  39.9562157  45.2892704
  52.8623773  39.9634735  43.0386807  52.3987800  40.1088128  42.1532129
  54.1653267  39.2734551  43.0405370  54.1464987  38.3786588  43.6626980
  54.5850114  38.8695343  41.6050260  55.6153240  38.5149494  41.6337635
  53.6846392  37.7710742  41.0457146  52.6541598  38.1251121  41.0162360
  54.0086733  37.5132428  40.0374369  53.7472439  36.8893795  41.6835200
  54.5596624  40.0192566  40.7543879  54.8201267  39.7657154  39.8658636
  55.2310024  40.1251422  43.7027797  56.1490148  39.6060410  44.3583842
  55.1972594  41.4166421  43.4943898  54.4945656  41.7999105  42.8784140
  56.2161965  42.3299763  44.0476364  57.2088012  41.9630866  43.7864337
  56.0573641  43.7514920  43.4930651  55.0252601  44.0552388  43.6679894
  56.7269650  44.3982988  44.0599652  56.3776698  43.8688458  41.9997988
  57.2227083  43.2402345  41.7189811  55.4837998  43.5304123  41.4758128
  56.6757720  45.3019634  41.5782207  57.0810543  46.1091516  42.4339534
  56.5536395  45.5876735  40.2937475  56.7410925  46.5251542  39.9680287
  56.2734108  44.8672318  39.6437190  56.1750348  42.3135056  45.5665582
  57.2364966  42.4251885  46.1571272  55.0062075  42.2082362  46.1780099
  54.1380324  42.1800302  45.6626695  54.9453207  42.2313505  47.6270321
  55.8276872  42.6694379  48.0935169  53.7000671  42.9284098  48.1459327
  53.7258786  42.9526225  49.2353582  53.6472176  44.3842243  47.5958563
  53.6209154  44.3608122  46.5064249  52.7526172  44.8822083  47.9697584
  54.5310740  44.9301564  47.9257886  52.4115927  42.1416335  47.8829234
  52.3070523  41.9793513  46.8101529  52.4728445  41.1793262  48.3911678
  51.1753895  42.9303461  48.4116606  51.1132057  43.8926419  47.9035072
  50.2683080  42.3580794  48.2172045  51.2789993  43.0926189  49.4845224
  55.0500332  40.8093655  48.1722321  54.9755325  40.6034129  49.3884476
  55.2701529  39.8331353  47.3131564  55.2557196  40.0241547  46.3214898
  55.5428761  38.4405556  47.7591708  56.0368965  37.9137538  46.9427623
  56.2109620  38.4847990  48.6192889  54.2978225  37.6888545  48.1444773
  54.3642759  36.7345562  48.9585926  53.1369514  38.0592007  47.5760830
  53.0725380  38.8338644  46.9312215  51.9105822  37.3659257  47.9475589
  51.9338138  37.2076739  49.0257592  50.7209399  38.2204287  47.6132702
  50.6789377  38.3801843  46.5358594  49.8098691  37.7202281  47.9416749
  50.8096866  39.1817069  48.1194000  51.7678801  35.9986955  47.2793138
  52.1051726  35.8227060  46.0908410  51.2703342  35.0572333  48.0814272
  51.1301522  35.2394116  49.0649207  50.9348775  33.7253765  47.5661212
  50.8968867  33.7517447  46.4771030  51.9834456  32.6637111  48.0009424
  51.6694137  31.6962644  47.6091120  53.3587669  32.9858159  47.4940452
  53.6736911  33.9529800  47.8858563  54.0572079  32.2162925  47.8228506
  53.3457329  33.0224581  46.4047390  52.0248970  32.6004300  49.4439903
  52.6715776  31.9455983  49.7171204  49.5664638  33.2895882  48.0632554
  49.0632413  33.8080612  49.0746341  48.9425209  32.3726132  47.3534350
  49.3324756  32.0975182  46.4632904  47.7477063  31.6800324  47.8299053
  47.1627517  32.3433799  48.4670061  46.8722135  31.2442156  46.6361691
  47.5688753  30.8874943  45.8775443  46.2075059  30.4315593  46.9291770
  46.0597068  32.3786830  46.0762043  46.6864376  33.2684144  46.0154817
  45.5407257  32.0260512  44.6839495  44.9134919  31.1366258  44.7439414
  44.9546219  32.8576256  44.2927116  46.3831058  31.8318463  44.0200363
  44.8875619  32.7165228  47.0508477  45.2926017  33.0062468  48.0204363
  44.3003921  33.5390592  46.6424768  44.2502673  31.8404398  47.1709857
  48.1531852  30.4174560  48.5402642  49.0761980  29.7283943  48.0827064
  47.4566199  30.0896766  49.6351741  46.6689781  30.6487150  49.9304634
  47.8048697  28.9254339  50.4213045  48.4175591  28.2493904  49.8249187
  48.6138993  29.3401639  51.6974057  48.1110704  30.0725458  52.3289744
  48.8072164  28.4356277  52.2740709  49.9424431  29.9203458  51.2447676
  50.9341531  29.1822224  51.0704281  50.0089251  31.2077546  50.9614429
  50.8843209  31.6105844  50.6589366  49.1840936  31.7841074  51.0484559
  46.5426100  28.2151976  50.8616439  45.5784418  28.9022880  51.2287399
  46.5554987  26.9166425  50.8173437  47.2918395  26.4074378  50.3497839
  45.3997308  26.1598694  51.3306203  45.0553681  26.6174980  52.2580305
  44.2446772  26.1481653  50.3346950  43.4262026  25.5614584  50.7517964
  43.9027131  27.1660235  50.1472773  44.5685927  25.5400427  48.9758901
  45.1500340  26.2686999  47.9707604  45.4167614  27.3075459  48.1650674
  45.3967591  25.7174042  46.7438318  45.8432181  26.3229866  45.9551335
  45.0777524  24.3819445  46.5013159  45.2762284  23.9200135  45.5341928
  44.5016616  23.6444692  47.5112009  44.2450974  22.6018292  47.3236465
  44.2481307  24.2062966  48.7466009  43.7987589  23.6049846  49.5369102
  45.8625004  24.7778403  51.7449171  47.1029070  24.4830919  51.7465936
  44.9118865  23.9370711  52.0911443  43.9430870  24.2219619  52.0720630
  45.2288257  22.5551191  52.5172091  46.3076345  22.4027416  52.4847528
  44.8704762  22.3967425  53.5343634  44.7420455  21.8469555  51.8466501
  40.4298832  36.0490837  28.2721792  39.5193822  36.2341901  28.8516173
  40.1289565  35.6045702  27.3166338  40.8943904  37.0185678  28.0587554
  41.4255257  35.1021347  29.0301645  42.2769789  34.8897029  28.3685746
  40.7165982  33.7776743  29.2852577  39.8120571  33.9069530  29.8904918
  41.3724752  33.0757713  29.8107884  40.4179756  33.3119908  28.3391185
  42.0159479  35.8314786  30.1380251  42.6081848  36.9425716  30.2300956
  41.9809471  34.7933188  31.4880314  42.8016906  36.0175988  32.3534288
  43.0641113  35.8843234  33.3946286  43.0615102  37.0927878  31.5471488
  43.7597775  38.4297088  31.8429967  44.4287786  38.6457230  31.0021689
  44.3800847  38.4104745  32.7463599  42.7391392  39.5005008  31.9961531
  42.0778075  40.1374921  30.8392523  42.4954580  39.7725527  29.8974263
  42.2169554  41.2221726  30.8952070  41.0097985  39.9076179  30.8733650
  42.3831810  39.8805826  33.2400508  43.0118986  39.3892172  34.2429438
  41.4269662  40.8141318  33.4531571  40.9308103  41.3516924  32.7625821
  41.1298021  41.1673515  34.8866404  41.5999712  40.4314639  35.5522337
  41.6011956  42.5350196  35.3700753  42.2605967  42.3432135  36.2178262
  42.4582510  43.3153886  34.3509182  42.8660632  44.2244820  34.8074862
  43.3028913  42.7088224  34.0078656  41.8744415  43.6175478  33.4751949
  40.6097642  43.3500276  36.1051479  39.9286689  43.8759092  35.4311993
  41.1231696  44.1226334  36.6907280  40.0248728  42.7462786  36.8037452
  39.7355405  40.6647346  35.2241663  38.6591789  41.2255107  35.0439750
  39.8154106  39.4353263  35.7552913  40.0177096  40.1771744  36.4208929
  38.6918602  38.5969945  36.1479520  38.8862363  38.3851971  37.2097240
  38.7659899  37.2233856  35.4154784  39.7373665  36.7362040  35.5725951
  38.0211263  36.5382147  35.8255798  38.5381413  37.3469405  33.9233979
  39.6263069  37.4874024  33.0747224  40.6280383  37.5367887  33.4990054
  39.4717513  37.5752993  31.7023818  40.3251130  37.7066202  31.0436522
  38.1856693  37.4970109  31.1686600  38.0405112  37.5206716  30.0936742
  37.0855259  37.3909021  32.0167079  36.0822732  37.3637737  31.6018054
  37.2702761  37.3250714  33.3928383  36.3981782  37.2685784  34.0392304
  38.6202974  38.3049890  37.6264960  39.4000883  37.5794236  37.8532163
  38.8045764  38.6552483  36.6033789  38.7298586  39.5031753  38.5493366
  37.7587308  40.0099740  38.6246364  39.0723071  39.0210844  39.8860634
  38.3544085  38.4277102  40.1777904  37.4878478  40.3955485  38.5946509
  37.1830494  40.7019361  37.5874565  37.7937709  41.6391309  39.4433957
  38.6543806  42.2052562  39.0691377  38.0952419  41.2662652  40.4322775
  36.6549819  42.6072172  39.6075954  36.1828880  43.3738588  38.5641928
  36.6489850  43.2670227  37.5869090  35.1415037  44.2746718  38.7224221
  34.7847326  44.9094265  37.9166945  34.5533092  44.3445496  39.9682577
  33.7063607  45.0071115  40.1271887  35.0268220  43.5732023  41.0074362
  34.4914739  43.6135749  41.9526036  36.1237685  42.7695551  40.8753922
  36.5343625  42.2851170  41.7576061  36.3846790  39.6483018  39.1959478
  36.3461711  39.2777827  40.1379678  35.3182868  39.3810082  38.4226796
  35.3259557  39.2613801  37.2316165  34.1659598  39.3124509  39.1353733
  34.1711441  40.2278470  40.2167355  34.4764848  39.1771976  40.2809145
  34.9844131  40.8196395  40.6496329  32.8815129  40.4552008  40.9582420
  32.1520140  41.6060815  41.0892029  31.8623759  42.1154515  40.1772227
  31.7742100  42.1579661  42.3261296  32.2042475  41.3753222  43.2420795
  32.0590177  41.5097816  44.3048071  33.0793605  40.0291356  42.6179187
   9.3007968  33.0597493  39.7612005  52.5050531  45.4131564  22.0472069
  40.0305911  62.7987496  23.1097259  28.4225287  41.5989936  53.0066025
  34.6545611   7.5954028  45.3962421  59.8940289  59.3940303  50.3833711
  34.3445004  41.6333297  85.0912296  35.1175880  41.0862284  84.9525172
  34.6970403  42.4977546  85.3026757  36.6811282  37.7925963  82.7230746
  36.9336803  37.2707484  81.9614209  35.7435841  37.6292108  82.8257429
  41.7121827  38.2836741  84.0176825  41.1968450  39.0541346  84.2565212
  41.4399135  37.6101877  84.6409886  38.0907162  40.1334267  80.4964533
  37.1834224  39.9023520  80.6955682  38.5878194  39.3371886  80.6838515
  39.2695396  40.2346862  85.0188523  38.3606615  39.9505894  85.1160993
  39.2990479  40.6545940  84.1591830  38.9671483  41.7755605  82.3576602
  38.5290913  41.0591464  81.8982239  39.7081924  42.0031720  81.7961693
  43.0882711  40.6339987  81.9508659  42.4711882  39.9086815  81.8541712
  42.6199199  41.3949347  81.6075734  34.8781257  34.8525411  81.0729964
  34.0010723  34.7314212  80.7092210  35.3539010  34.0611489  80.8208852
  39.4393649  37.8639822  80.9392188  40.3852753  37.7346030  81.0080606
  39.0607894  37.1254484  81.4161617  37.6236566  35.7889798  80.8747074
  36.7168021  35.4922911  80.9509787  37.9012547  35.4919616  80.0081360
  36.3935350  32.6476733  81.0159053  37.2554514  32.9731632  81.2754870
  36.5785695  31.8608229  80.5032119  42.4736078  43.4450025  81.3098644
  43.1771929  43.6500027  81.9256300  41.7498727  44.0126787  81.5747728
  40.4189378  21.5506282  71.4170468  39.7677358  22.1360363  71.0304482
  41.2133741  22.0812477  71.4765506  34.3445006  18.6395420  71.8157602
  35.1175882  18.0924407  71.6770478  34.6970404  19.5039669  72.0272064
  36.6811283  14.7988086  69.4476052  36.9336804  14.2769607  68.6859515
  35.7435842  14.6354231  69.5502736  41.8964644  19.2396714  71.9539452
  41.2610477  19.3131341  72.6660357  41.5662050  19.8290313  71.2758532
  36.1240713  26.4177538  74.9845263  36.0464743  27.3685363  75.0633744
  35.5202357  26.0723410  75.6420189  44.0618887  14.1195369  72.1635466
  44.9736743  14.3522756  71.9883163  43.5528534  14.7032413  71.6010545
  46.5477701  20.0375625  76.9093411  45.8628739  20.4174527  76.3590444
  46.6321551  20.6470952  77.6425359  38.3979082  21.7759691  73.7050803
  38.2624757  22.6211226  74.1335651  38.9388894  21.9778968  72.9416737
  41.7121828  15.2898864  70.7422131  41.1968452  16.0603468  70.9810519
  41.4399137  14.6164000  71.3655193  46.6856102  18.0431218  72.6775305
  45.9085545  17.7042378  72.2330467  47.3647583  18.0483841  72.0030270
  39.9454563  19.3216179  74.2174867  39.4175925  18.5868939  73.9048104
  39.4442066  20.0990855  73.9714835  38.0907163  17.1396389  67.2209840
  37.1834225  16.9085643  67.4200989  38.5878195  16.3434009  67.4083821
  40.9975242  25.8493896  70.1406526  40.3236941  26.1525593  70.7491484
  41.3841064  26.6522977  69.7911983  39.2695397  17.2408984  71.7433830
  38.3606616  16.9568017  71.8406299  39.2990481  17.6608063  70.8837137
  44.5014664  20.8515574  75.5124997  44.0476991  20.0106483  75.5690188
  43.8708631  21.4876972  75.8499777  42.9447604  22.6892070  76.4474815
  43.2370578  23.2497127  75.7287181  43.4546224  22.9820631  77.2027975
  38.9671485  18.7817728  69.0821908  38.5290915  18.0653587  68.6227546
  39.7081926  19.0093843  68.5207000  47.0844599  17.0574925  75.1398227
  46.9462498  17.2476521  74.2119416  46.7280818  17.8194308  75.5966278
  39.1966457  26.0173569  72.3553605  39.3718213  25.5461612  73.1699228
  38.5099245  26.6439335  72.5834866  43.0882712  17.6402109  68.6753966
  42.4711883  16.9148938  68.5787019  42.6199201  18.4011470  68.3321040
  34.8781258  11.8587534  67.7975270  34.0010724  11.7376335  67.4337517
  35.3539011  11.0673612  67.5454159  38.0645184  24.2113824  75.0437791
  37.2812706  24.7535504  75.1376015  38.7637929  24.7287804  75.4432032
  42.4571615  18.7780141  75.2610419  41.5227894  18.8981603  75.0915124
  42.6348283  17.8752608  74.9970429  43.9120397  20.9641281  72.7946606
  44.1880241  20.8497876  73.7040480  43.0424896  20.5658766  72.7558779
  40.5474461  25.2127632  76.4379419  40.7296856  24.3949288  76.9007172
  41.3707447  25.4295324  76.0004309  40.8816627  24.1395817  73.6994468
  41.4104393  23.6288272  73.0864630  41.1444847  23.8238348  74.5640001
  43.9756811  24.1112616  74.3149451  44.1493688  23.5459038  73.5623303
  44.4685702  24.9113510  74.1328941  49.8296202  16.8749038  75.9339750
  50.2727348  16.1256364  75.5358874  48.9522712  16.8659175  75.5513482
  44.9631983  23.4279380  71.4146349  45.6582888  24.0486073  71.6333664
  45.3055133  22.5774731  71.6898727  46.8623406  20.8779085  72.9433680
  47.3874730  21.2166358  72.2183000  46.7745759  19.9426101  72.7596814
  38.5464067  26.9451069  77.3028933  38.1069057  26.4527447  77.9961790
  39.2972184  26.4024036  77.0621008  35.5551446  21.0393001  72.8509695
  35.7039566  21.7228466  72.1976368  36.3617889  21.0198091  73.3659151
  49.3729066  18.3454277  78.3262198  50.2075958  18.7844081  78.4899758
  49.5088195  17.8692930  77.5070444  39.0546851  23.5341132  70.3221443
  38.4820819  24.1531319  69.8691914  39.6279645  24.0840493  70.8561365
  42.2744111  23.8178282  71.4530025  43.2074784  23.7523843  71.6562900
  42.1867324  24.6534549  70.9944558  44.9032128  23.1344152  68.4133972
  44.8245759  22.8004016  69.3069730  45.7241795  23.6265920  68.4125445
  39.4393650  14.8701944  67.6637495  40.3852755  14.7408152  67.7325913
  39.0607895  14.1316606  68.1406923  37.6236567  12.7951921  67.5992380
  36.7168023  12.4985033  67.6755094  37.9012548  12.4981739  66.7326667
  36.3935352   9.6538856  67.7404360  37.2554516   9.9793754  68.0000177
  36.5785696   8.8670352  67.2277425  42.4736080  20.4512147  68.0343951
  43.1771930  20.6562150  68.6501606  41.7498728  21.0188909  68.2993034
  43.3033890  16.2022009  74.1546221  43.2469091  16.6590560  73.3153853
  43.8562232  15.4412693  73.9769064  44.3822777  20.8894677  70.0842411
  45.2168381  20.4575875  69.9019886  44.2207120  20.7176690  71.0119305
  44.0368669  17.3926790  71.4498750  43.9817473  17.2271061  70.5087194
  43.4114725  18.1002823  71.6060940  53.0107052  31.4064328  80.1797588
  53.6485462  31.2871075  79.4760928  52.8927895  32.3545172  80.2385540
  49.8196758  31.3591756  80.1159112  49.4815270  31.2432821  79.2279647
  50.6886527  30.9582921  80.0960118  45.6783574  33.2127232  76.1056003
  45.1148439  33.1217169  75.3372291  45.5635969  32.3927137  76.5858496
  43.2248006  34.7078424  78.9440224  44.0169298  34.3669249  78.5286523
  43.4644656  34.8173399  79.8642377  51.2583133  36.8798200  71.4170468
  50.6071113  37.4652280  71.0304482  52.0527496  37.4104395  71.4765506
  45.1838760  33.9687337  71.8157602  45.9569636  33.4216324  71.6770478
  45.5364159  34.8331586  72.0272064  47.9480009  32.6740568  81.6125861
  48.5443582  32.4496590  80.8982824  48.0054981  31.9325313  82.2151309
  47.5205038  30.1280003  69.4476052  47.7730559  29.6061525  68.6859515
  46.5829597  29.9646149  69.5502736  52.5648321  29.1315782  77.2550796
  53.3511410  28.7135205  76.9041213  52.8287025  30.0361874  77.4232444
  52.7358398  34.5688632  71.9539452  52.1004231  34.6423258  72.6660357
  52.4055804  35.1582231  71.2758532  57.9656748  29.0691015  78.1583774
  58.6981920  28.4990232  78.3921604  57.2096104  28.6812615  78.5990280
  47.2401327  32.0308109  71.6500427  47.1237585  31.3553013  72.3181512
  47.3503587  31.5440483  70.8332580  49.5832868  31.4918256  75.3547117
  49.2191075  30.9648877  76.0660038  50.4399983  31.1016725  75.1813602
  49.2238355  26.5208156  70.3508465  49.3912757  27.3888392  70.7178936
  49.0335524  26.6835438  69.4269754  51.9813688  34.9825135  82.0174295
  51.6814411  35.8850174  81.9090103  51.6364747  34.7157318  82.8695448
  45.4326169  31.4338932  78.0511000  44.5076666  31.3015146  78.2588692
  45.6810582  32.2133151  78.5480942  55.3810831  27.5007675  79.6971733
  54.4727709  27.4323084  79.4030494  55.3298427  27.9779620  80.5253558
  49.2027575  28.9765814  71.3355132  49.0827201  29.4222864  72.1740612
  48.5080164  29.3251131  70.7768670  42.7934980  31.0772205  78.8854789
  42.9227361  31.3306684  79.7994201  42.1132432  31.6699913  78.5659444
  46.9634468  41.7469455  74.9845263  46.8858497  42.6977280  75.0633744
  46.3596111  41.4015328  75.6420189  54.9012642  29.4487287  72.1635466
  55.8130498  29.6814673  71.9883163  54.3922289  30.0324331  71.6010545
  49.5384479  28.8084521  83.1730315  50.3845674  29.2323935  83.3164964
  49.4783117  28.1518146  83.8668879  53.5082224  34.4313105  79.5549047
  52.8791086  34.5958819  78.8525115  53.1207886  34.8454715  80.3260011
  57.3871456  35.3667543  76.9093411  56.7022494  35.7466444  76.3590444
  57.4715305  35.9762870  77.6425359  54.6422387  33.0127502  83.5088755
  54.8539283  33.6559262  82.8323136  54.5952136  32.1789819  83.0410685
  52.2448616  25.6245323  80.4125327  51.3833095  25.9226576  80.7042064
  52.2711051  25.8415722  79.4806359  49.0610186  34.1687513  76.8199133
  49.5248531  34.4475216  76.0303755  48.7966984  33.2670958  76.6372223
  45.9534267  33.7158995  79.7578896  46.5235624  34.1446263  79.1196380
  46.5442379  33.4341580  80.4563081  47.9979072  30.2910666  73.6288698
  48.7003115  30.7431709  74.0962624  47.6659700  29.6494485  74.2568591
  41.7404406  28.5494218  78.9305831  40.9503460  28.8051747  78.4545942
  42.2315653  29.3642556  79.0357872  43.6919151  28.9138798  75.8889308
  42.8950314  29.0257492  76.4072804  43.4644743  29.2525450  75.0230198
  49.2372836  37.1051608  73.7050803  49.1018511  37.9503144  74.1335651
  49.7782649  37.3070886  72.9416737  42.6902234  34.6227046  74.2778728
  43.2026754  35.4170297  74.4284293  43.3424947  33.9253337  74.2112329
  44.4997119  37.7392803  76.3601481  44.6763747  38.6610767  76.1722465
  45.2953952  37.4251222  76.7895861  45.6228434  39.2570976  82.3611823
  46.1735859  39.1288040  81.5888817  44.7839910  39.5565865  82.0106716
  40.6551151  32.9515701  75.0538298  41.4926373  33.3612709  74.8372006
  40.8329418  32.0115143  75.0238492  52.5515583  30.6190781  70.7422131
  52.0362206  31.3895386  70.9810519  52.2792891  29.9455917  71.3655193
  50.1362694  25.4640482  75.8007370  49.2804290  25.0747332  75.6213009
  50.5489646  25.5432443  74.9407155  51.6661840  22.9986825  80.1998930
  51.1626636  22.9616960  79.3866735  51.9592447  23.9079568  80.2595586
  47.9104726  23.0825555  79.2065111  48.7757723  22.8868364  78.8471001
  47.9782235  22.8535907  80.1334468  57.5249857  33.3723136  72.6775305
  56.7479300  33.0334295  72.2330467  58.2041338  33.3775759  72.0030270
  52.3401886  28.4917873  72.5681913  52.0352021  28.8064023  73.4192056
  53.2932328  28.5699293  72.6109246  50.7848318  34.6508097  74.2174867
  50.2569679  33.9160856  73.9048104  50.2835820  35.4282773  73.9714835
  55.7641164  32.8457117  79.3341913  55.1064838  33.5356379  79.4222042
  56.5681563  33.2353549  79.6775899  45.5167045  25.3127763  76.5781478
  46.0910797  25.0902944  75.8454671  46.1038028  25.3816457  77.3310079
  54.5746623  31.2001490  77.3845855  55.0878504  31.8331482  77.8867564
  55.2247846  30.6002685  77.0189215  45.8436632  27.3432224  70.5977363
  45.0073945  27.6806911  70.9186638  45.7041402  27.2081204  69.6604500
  47.8189713  22.1869012  75.3056548  47.1654125  21.8718029  74.6813162
  47.7770187  21.5644752  76.0316370  48.9300918  32.4688307  67.2209840
  48.0227980  32.2377560  67.4200989  49.4271950  31.6725926  67.4083821
  51.8368997  41.1785814  70.1406526  51.1630696  41.4817511  70.7491484
  52.2234819  41.9814894  69.7911983  51.0527453  28.6750945  79.6304195
  50.1350015  28.8965892  79.4725883  51.4687597  28.7497256  78.7715903
  51.8362501  30.0742361  74.7606875  52.5834320  30.5863758  74.4513997
  52.1054091  29.7526414  75.6211269  50.1089151  32.5700902  71.7433830
  49.2000371  32.2859935  71.8406299  50.1384235  32.9899980  70.8837137
  55.3408419  36.1807491  75.5124997  54.8870746  35.3398401  75.5690188
  54.7102385  36.8168890  75.8499777  54.2841338  27.1099477  76.7425665
  53.5464095  26.5976864  77.0735907  54.5368112  26.6699859  75.9308942
  53.7841358  38.0183988  76.4474815  54.0764332  38.5789045  75.7287181
  54.2939979  38.3112549  77.2027975  54.3852966  19.8875729  77.3367434
  54.6911842  19.0273093  77.0493349  55.1105570  20.4793350  77.1366428
  40.6777322  30.2906416  75.7249032  40.4801722  29.6975777  75.0000098
  40.1223986  29.9858626  76.4424971  48.6574045  30.1829522  77.8443625
  48.7122655  29.2303359  77.7686102  47.8465247  30.3388961  78.3284923
  49.8065239  34.1109645  69.0821908  49.3684669  33.3945504  68.6227546
  50.5475680  34.3385760  68.5207000  46.5966405  28.8006582  75.6034004
  45.7834271  29.1000753  76.0099196  47.0925399  28.4062271  76.3208486
  48.7474983  38.7964339  77.5368269  48.7051162  39.0225185  76.6076801
  49.6637682  38.5627714  77.6854070  52.1940617  29.2648407  84.4348898
  52.5490005  29.4919880  85.2943364  52.8412748  29.5966783  83.8126153
  57.9238354  32.3866842  75.1398227  57.7856253  32.5768438  74.2119416
  57.5674573  33.1486225  75.5966278  46.0880480  26.3724938  81.2195239
  46.7279859  26.2313697  80.5218202  45.2558011  26.0859451  80.8433841
  57.9507734  34.4543370  80.1509498  58.3844240  34.3618659  80.9992552
  58.6639314  34.4300870  79.5129514  46.8640784  35.6727368  77.3330231
  47.6581382  35.1777688  77.1312806  46.1532476  35.1445231  76.9697937
  43.1723547  29.8170450  73.4089984  42.2421136  29.7554905  73.6259946
  43.2681019  29.2946403  72.6126625  43.0909096  26.3425263  75.9968226
  43.3515914  27.2570596  75.8877386  43.9126269  25.8749705  76.1464839
  50.6423728  32.2205726  83.2429531  51.5715788  32.3716885  83.0698498
  50.2214758  32.3089746  82.3878177  49.4412060  36.2456390  81.0128068
  49.3023146  35.8775174  81.8854007  48.6526656  36.7604029  80.8412026
  50.0360212  41.3465487  72.3553605  50.2111968  40.8753530  73.1699228
  49.3493000  41.9731253  72.5834866  50.9917275  35.6237993  78.4016906
  50.6567108  35.5838763  79.2974556  50.4921221  34.9582709  77.9287316
  53.9276467  32.9694027  68.6753966  53.3105637  32.2440855  68.5787019
  53.4592955  33.7303387  68.3321040  47.5943820  30.7425582  83.4153167
  48.3043438  30.1018774  83.3739785  47.5513128  30.9938477  84.3379348
  44.6021297  44.4954849  79.1293465  44.8417895  45.1273373  79.8072484
  43.7590494  44.1442889  79.4158824  45.7175013  27.1879451  67.7975270
  44.8404479  27.0668252  67.4337517  46.1932766  26.3965530  67.5454159
  37.2377153  31.9756611  77.8916777  37.9248193  31.6618341  77.3037793
  37.0825281  32.8797976  77.6184029  48.9038939  39.5405742  75.0437791
  48.1206461  40.0827422  75.1376015  49.6031684  40.0579721  75.4432032
  52.2135589  25.3500371  77.6871996  52.7104288  24.5970334  77.3673066
  51.4422570  25.3864688  77.1215205  60.0665346  31.0540737  79.3290288
  60.0555222  31.9365452  78.9584221  59.1982726  30.7012288  79.1344825
  53.2965370  34.1072058  75.2610419  52.3621648  34.2273521  75.0915124
  53.4742038  33.2044525  74.9970429  48.7970558  27.4917754  77.4143681
  48.4268345  26.9388795  78.1024586  49.2929650  26.8875888  76.8618681
  56.6837921  29.9489378  75.7960454  57.1498373  30.7817369  75.7220756
  57.1345421  29.4834359  76.5005712  54.7514152  36.2933199  72.7946606
  55.0273996  36.1789794  73.7040480  53.8818651  35.8950684  72.7558779
  54.4261042  30.5059857  82.3351249  53.7732492  30.7535764  81.6803702
  54.8041422  29.6923995  82.0013726  51.3868216  40.5419550  76.4379419
  51.5690611  39.7241206  76.9007172  52.2101202  40.7587242  76.0004309
  51.7210381  39.4687735  73.6994468  52.2498148  38.9580190  73.0864630
  51.9838601  39.1530265  74.5640001  42.2227474  37.4851604  81.4429801
  42.8080911  36.7395292  81.5757705  42.0252313  37.7955561  82.3266465
  45.0766129  40.5202852  76.4592244  44.4076505  41.0048979  75.9756284
  44.9378999  40.7672072  77.3735622  40.4453707  28.7821307  73.2388176
  40.7407148  27.8731985  73.1855230  39.5441742  28.7609046  72.9169178
  52.3539785  40.5028571  80.0438584  52.2290925  39.7018311  79.5349530
  53.0118876  40.9974764  79.5552554  43.9747954  26.8577303  79.2215724
  43.2534539  27.4713271  79.0823198  44.7641209  27.3935068  79.1432370
  42.1741548  26.4635404  73.3627501  41.8454254  25.5832783  73.1802607
  42.5280919  26.4083073  74.2503890  51.4221127  38.0990307  77.8722487
  51.2746089  37.1707014  78.0530057  52.2474620  38.1210398  77.3879562
  45.2883371  26.7508374  73.7302979  45.6279444  27.2794295  73.0081587
  45.7355492  27.0888780  74.5061545  55.0255249  38.9218866  78.9587359
  55.9501796  38.7161727  78.8211810  54.8570552  38.6735267  79.8676701
  47.2751518  25.2482996  71.9296271  47.9959881  25.6264248  71.4259988
  46.6516823  25.9671873  72.0331249  51.4182641  25.9528145  72.8654604
  51.6346256  26.8352783  72.5643432  50.9376708  25.5614358  72.1360246
  46.1581863  28.9113858  79.4425348  46.0126443  29.2254161  80.3349630
  45.6807066  29.5298758  78.8896247  48.0178246  25.9016406  79.4906238
  48.0039814  25.0057499  79.1538536  48.7350674  25.9087070  80.1244524
  49.8704376  26.3353746  81.5359365  49.6122154  27.2570817  81.5343696
  49.3389417  25.9384181  82.2259829  54.8150565  39.4404533  74.3149451
  54.9887443  38.8750956  73.5623303  55.3079456  40.2405428  74.1328941
  40.6327525  31.4519202  82.3813010  40.0880993  32.2279010  82.5133284
  41.5106875  31.7990007  82.2232131  47.4215141  24.7830786  74.7593808
  47.5431053  23.8547432  74.9584696  47.1317184  24.7969472  73.8472123
  50.2906332  22.4685697  77.8960528  50.3128029  22.5325030  76.9412507
  50.7074391  21.6290205  78.0901034  60.6689956  32.2040956  75.9339750
  61.1121102  31.4548281  75.5358874  59.7916466  32.1951093  75.5513482
  55.8025738  38.7571298  71.4146349  56.4976642  39.3777990  71.6333664
  56.1448888  37.9066649  71.6898727  57.7017161  36.2071003  72.9433680
  58.2268485  36.5458276  72.2183000  57.6139513  35.2718018  72.7596814
  49.3857821  42.2742986  77.3028933  48.9462812  41.7819365  77.9961790
  50.1365938  41.7315954  77.0621008  41.8650160  38.4654527  77.3053561
  42.6908180  38.1658299  76.9252205  41.5144212  37.6962150  77.7543350
  46.8331694  37.8180996  79.3751235  46.2111703  37.1551701  79.0753462
  47.5036560  37.8442127  78.6924882  40.0658765  36.3840854  78.2642495
  39.2290674  35.9563028  78.0826496  40.0382411  36.5773297  79.2013286
  46.3945200  36.3684919  72.8509695  46.5433321  37.0520383  72.1976368
  47.2011644  36.3490009  73.3659151  60.2122821  33.6746194  78.3262198
  61.0469712  34.1135999  78.4899758  60.3481950  33.1984848  77.5070444
  44.1497833  32.3950096  73.8570764  43.9043875  31.4912426  74.0550974
  44.3193748  32.3967247  72.9150242  43.4193481  28.1278454  71.3556926
  42.7262726  28.2022809  70.6996962  43.1745233  27.3638798  71.8778442
  52.0907137  19.6874055  78.7596416  52.3708891  19.0197244  79.3856843
  52.8757744  19.8803151  78.2471080  49.8940606  38.8633049  70.3221443
  49.3214573  39.4823236  69.8691914  50.4673400  39.4132411  70.8561365
  53.1137866  39.1470199  71.4530025  54.0468539  39.0815761  71.6562900
  53.0261079  39.9826466  70.9944558  55.7425882  38.4636070  68.4133972
  55.6639514  38.1295933  69.3069730  56.5635549  38.9557838  68.4125445
  50.2787404  30.1993862  67.6637495  51.2246509  30.0700070  67.7325913
  49.9001649  29.4608524  68.1406923  48.4630322  28.1243838  67.5992380
  47.5561777  27.8276951  67.6755094  48.7406303  27.8273657  66.7326667
  39.3808262  29.4450202  78.0491427  39.0611046  28.5915510  77.7565801
  38.8341690  29.6598780  78.8049394  43.1588170  32.1612643  81.7660933
  43.3774179  33.0929751  81.7848967  43.5713943  31.8020617  82.5515737
  50.0792387  22.6680728  73.7536622  49.2693116  22.3227813  74.1291868
  50.7676804  22.3588272  74.3424233  52.0082936  21.7458775  75.3760918
  52.5613974  22.1654228  76.0350941  52.2453022  20.8194523  75.4183874
  47.2329106  24.9830774  67.7404360  48.0948270  25.3085672  68.0000177
  47.4179450  24.1962270  67.2277425  39.2496522  33.0653113  80.0184548
  38.5559993  32.6507066  79.5054503  39.9969513  33.1073650  79.4217967
  55.3861743  23.8559300  74.8839583  54.8060412  24.5144104  74.5017635
  55.1197675  23.0336645  74.4727000  53.8365309  23.2564358  77.0860903
  54.3365087  23.3680892  76.2775222  54.4800917  22.9525411  77.7261711
  41.1633265  32.9971367  77.8950563  41.1403953  33.0959054  76.9432446
  41.4733901  33.8436518  78.2167729  43.8220642  35.0547522  82.0097178
  44.7763896  35.0231464  81.9427109  43.6233166  34.5938146  82.8247403
  44.4120025  33.6248638  84.5767975  45.2312914  34.1192717  84.6002813
  44.6856832  32.7080606  84.5485543  54.1686621  26.0159391  73.9395931
  53.2812476  26.3009041  73.7216126  54.5840610  25.8553154  73.0923208
  57.5201157  26.0405911  77.6550270  58.2961547  26.5302364  77.9274887
  56.7949291  26.4663966  78.1122140  42.1770871  40.5967142  79.0267375
  42.0425339  39.8367543  78.4605374  41.7602933  41.3208041  78.5596164
  53.3129834  35.7804065  68.0343951  54.0165684  35.9854068  68.6501606
  52.5892483  36.3480827  68.2993034  54.1427644  31.5313926  74.1546221
  54.0862846  31.9882478  73.3153853  54.6955987  30.7704611  73.9769064
  57.9532450  27.3203658  74.9796340  57.6969385  26.9200294  75.8104548
  57.3285318  28.0347452  74.8546480  62.2644788  30.0599732  77.4867632
  61.7044346  30.1292921  78.2599194  61.6588292  29.8840716  76.7667128
  45.3339997  41.4936459  79.2385818  45.2172381  42.4381891  79.1364508
  44.5132443  41.1910020  79.6271617  55.2216532  36.2186594  70.0842411
  56.0562136  35.7867793  69.9019886  55.0600875  36.0468608  71.0119305
  54.8762424  32.7218708  71.4498750  54.8211228  32.5562979  70.5087194
  54.2508479  33.4294741  71.6060940  48.1858549  22.2226817  71.0284069
  48.1737219  23.1668657  71.1852339  49.0781971  22.0396962  70.7343530
  48.1148113  40.8995707  79.1151825  47.1643744  40.8997569  79.0016197
  48.4180599  40.1528442  78.5987860  52.0010669  18.8169593  75.2830005
  51.2343065  18.2628080  75.4286688  52.4121374  18.8891462  76.1444157
  56.0232515  49.2979255  71.8157602  56.7963391  48.7508242  71.6770478
  56.3757913  50.1623504  72.0272064  58.3598792  45.4571921  69.4476052
  58.6124313  44.9353442  68.6859515  57.4223351  45.2938066  69.5502736
  58.0795081  47.3600027  71.6500427  57.9631339  46.6844930  72.3181512
  58.1897341  46.8732401  70.8332580  60.0632109  41.8500074  70.3508465
  60.2306511  42.7180310  70.7178936  59.8729278  42.0127355  69.4269754
  60.0421330  44.3057731  71.3355132  59.9220955  44.7514782  72.1740612
  59.3473918  44.6543049  70.7768670  58.8372826  45.6202583  73.6288698
  59.5396870  46.0723627  74.0962624  58.5053455  44.9786402  74.2568591
  54.5312906  44.2430715  75.8889308  53.7344069  44.3549409  76.4072804
  54.3038498  44.5817367  75.0230198  51.4944905  48.2807618  75.0538298
  52.3320127  48.6904627  74.8372006  51.6723173  47.3407060  75.0238492
  63.3909337  45.9482699  70.7422131  62.8755961  46.7187304  70.9810519
  63.1186646  45.2747835  71.3655193  60.9756448  40.7932400  75.8007370
  60.1198045  40.4039250  75.6213009  61.3883400  40.8724361  74.9407155
  63.1795640  43.8209791  72.5681913  62.8745776  44.1355940  73.4192056
  64.1326082  43.8991211  72.6109246  56.3560800  40.6419681  76.5781478
  56.9304552  40.4194862  75.8454671  56.9431782  40.7108375  77.3310079
  56.6830387  42.6724142  70.5977363  55.8467699  43.0098828  70.9186638
  56.5435157  42.5373121  69.6604500  58.6583468  37.5160930  75.3056548
  58.0047880  37.2009947  74.6813162  58.6163942  36.8936670  76.0316370
  59.7694672  47.7980225  67.2209840  58.8621734  47.5669478  67.4200989
  60.2665704  47.0017844  67.4083821  60.9482906  47.8992819  71.7433830
  60.0394125  47.6151852  71.8406299  60.9777990  48.3191898  70.8837137
  65.2246720  35.2167647  77.3367434  65.5305597  34.3565010  77.0493349
  65.9499325  35.8085267  77.1366428  51.5171076  45.6198334  75.7249032
  51.3195476  45.0267694  75.0000098  50.9617740  45.3150544  76.4424971
  60.6458994  49.4401563  69.0821908  60.2078424  48.7237422  68.6227546
  61.3869434  49.6677678  68.5207000  54.0117302  45.1462367  73.4089984
  53.0814890  45.0846823  73.6259946  54.1074774  44.6238320  72.6126625
  53.9302851  41.6717180  75.9968226  54.1909668  42.5862514  75.8877386
  54.7520023  41.2041623  76.1464839  64.7670221  48.2985945  68.6753966
  64.1499392  47.5732773  68.5787019  64.2986710  49.0595305  68.3321040
  56.5568767  42.5171369  67.7975270  55.6798233  42.3960170  67.4337517
  57.0326520  41.7257447  67.5454159  48.0770907  47.3048529  77.8916777
  48.7641947  46.9910259  77.3037793  47.9219036  48.2089893  77.6184029
  51.2847461  44.1113224  73.2388176  51.5800902  43.2023903  73.1855230
  50.3835497  44.0900964  72.9169178  53.0135303  41.7927322  73.3627501
  52.6848009  40.9124701  73.1802607  53.3674673  41.7374991  74.2503890
  56.1277126  42.0800292  73.7302979  56.4673198  42.6086213  73.0081587
  56.5749246  42.4180698  74.5061545  58.1145273  40.5774913  71.9296271
  58.8353635  40.9556166  71.4259988  57.4910577  41.2963790  72.0331249
  62.2576396  41.2820062  72.8654604  62.4740010  42.1644700  72.5643432
  61.7770463  40.8906276  72.1360246  58.2608896  40.1122704  74.7593808
  58.3824807  39.1839350  74.9584696  57.9710938  40.1261390  73.8472123
  61.1300086  37.7977614  77.8960528  61.1521783  37.8616947  76.9412507
  61.5468145  36.9582123  78.0901034  54.9891588  47.7242014  73.8570764
  54.7437630  46.8204344  74.0550974  55.1587502  47.7259165  72.9150242
  54.2587235  43.4570372  71.3556926  53.5656480  43.5314727  70.6996962
  54.0138987  42.6930715  71.8778442  62.9300892  35.0165973  78.7596416
  63.2102646  34.3489162  79.3856843  63.7151499  35.2095069  78.2471080
  61.1181159  45.5285780  67.6637495  62.0640264  45.3991988  67.7325913
  60.7395404  44.7900442  68.1406923  59.3024076  43.4535756  67.5992380
  58.3955531  43.1568869  67.6755094  59.5800057  43.1565574  66.7326667
  60.9186142  37.9972646  73.7536622  60.1086870  37.6519731  74.1291868
  61.6070559  37.6880190  74.3424233  62.8476690  37.0750693  75.3760918
  63.4007729  37.4946146  76.0350941  63.0846776  36.1486441  75.4183874
  58.0722861  40.3122691  67.7404360  58.9342025  40.6377590  68.0000177
  58.2573205  39.5254187  67.2277425  66.2255497  39.1851218  74.8839583
  65.6454166  39.8436022  74.5017635  65.9591430  38.3628562  74.4727000
  65.0080375  41.3451308  73.9395931  64.1206230  41.6300959  73.7216126
  65.4234364  41.1845072  73.0923208  64.1523589  51.1095983  68.0343951
  64.8559439  51.3145985  68.6501606  63.4286237  51.6772745  68.2993034
  59.0252304  37.5518734  71.0284069  59.0130974  38.4960574  71.1852339
  59.9175726  37.3688880  70.7343530  62.8404423  34.1461511  75.2830005
  62.0736819  33.5919998  75.4286688  63.2515128  34.2183380  76.1444157
  36.1240714   3.4239660  61.7090570  36.0464744   4.3747485  61.7879050
  35.5202358   3.0785533  62.3665496  38.3979083  -1.2178187  60.4296109
  38.2624758  -0.3726651  60.8580957  38.9388896  -1.0158909  59.6662043
  40.9975244   2.8556019  56.8651832  40.3236942   3.1587716  57.4736790
  41.3841066   3.6585099  56.5157289  42.9447605  -0.3045807  63.1720122
  43.2370579   0.2559250  62.4532488  43.4546225  -0.0117246  63.9273281
  39.1966459   3.0235691  59.0798912  39.3718214   2.5523735  59.8944534
  38.5099247   3.6501458  59.3080172  38.0645185   1.2175947  61.7683097
  37.2812707   1.7597627  61.8621322  38.7637931   1.7349926  62.1677338
  40.5474463   2.2189755  63.1624726  40.7296857   1.4011411  63.6252478
  41.3707449   2.4357447  62.7249616  40.8816628   1.1457940  60.4239774
  41.4104395   0.6350395  59.8109936  41.1444848   0.8300470  61.2885307
  43.9756812   1.1174738  61.0394757  44.1493689   0.5521161  60.2868610
  44.4685703   1.9175633  60.8574247  38.5464068   3.9513191  64.0274240
  38.1069058   3.4589570  64.7207096  39.2972185   3.4086159  63.7866315
  35.5551447  -1.9544876  59.5755002  35.7039568  -1.2709412  58.9221675
  36.3617891  -1.9739786  60.0904458  39.0546853   0.5403254  57.0466749
  38.4820820   1.1593441  56.5937221  39.6279646   1.0902616  57.5806671
  42.2744113   0.8240404  58.1775331  43.2074786   0.7585966  58.3808207
  42.1867325   1.6596671  57.7189864  53.0107053   8.4126450  66.9042894
  53.6485463   8.2933198  66.2006234  52.8927896   9.3607294  66.9630846
  49.8196760   8.3653879  66.8404419  49.4815271   8.2494943  65.9524954
  50.6886528   7.9645044  66.8205425  45.6783575  10.2189355  62.8301310
  45.1148441  10.1279292  62.0617598  45.5635970   9.3989259  63.3103802
  50.3016543   9.5188730  72.7990624  50.2905183   9.1241529  71.9271128
  50.4637182   8.7854803  73.3924396  43.2248007  11.7140547  65.6685530
  44.0169299  11.3731371  65.2531830  43.4644658  11.8235522  66.5887684
  51.2583134  13.8860323  58.1415775  50.6071114  14.4714403  57.7549789
  52.0527497  14.4166518  58.2010812  45.1838761  10.9749460  58.5402909
  45.9569637  10.4278447  58.4015785  45.5364160  11.8393709  58.7517370
  47.0223804  12.3025842  71.7469808  46.7313670  13.2071473  71.6316475
  47.6580788  12.3442370  72.4613878  47.9480011   9.6802691  68.3371168
  48.5443583   9.4558713  67.6228131  48.0054982   8.9387436  68.9396616
  47.5205039   7.1342126  56.1721359  47.7730560   6.6123647  55.4104822
  46.5829598   6.9708271  56.2748043  52.5648322   6.1377904  63.9796102
  53.3511411   5.7197327  63.6286519  52.8287026   7.0423996  64.1477751
  52.7358399  11.5750755  58.6784759  52.1004232  11.6485381  59.3905664
  52.4055806  12.1644353  58.0003838  57.9656749   6.0753137  64.8829081
  58.6981921   5.5052354  65.1166910  57.2096105   5.6874738  65.3235586
  47.2401328   9.0370232  58.3745734  47.1237586   8.3615135  59.0426818
  47.3503588   8.5502606  57.5577887  49.5832869   8.4980379  62.0792423
  49.2191076   7.9711000  62.7905345  50.4399985   8.1078848  61.9058909
  49.2238356   3.5270279  57.0753772  49.3912758   4.3950515  57.4424243
  49.0335525   3.6897560  56.1515061  51.9813689  11.9887258  68.7419602
  51.6814412  12.8912296  68.6335409  51.6364748  11.7219441  69.5940755
  45.4326170   8.4401054  64.7756306  44.5076667   8.3077269  64.9833998
  45.6810584   9.2195274  65.2726249  55.3810833   4.5069798  66.4217039
  54.4727710   4.4385206  66.1275800  55.3298429   4.9841743  67.2498865
  49.2027577   5.9827936  58.0600439  49.0827202   6.4284987  58.8985919
  48.5080165   6.3313254  57.5013977  42.7934981   8.0834328  65.6100096
  42.9227363   8.3368807  66.5239507  42.1132433   8.6762036  65.2904751
  46.9634469  18.7531578  61.7090570  46.8858498  19.7039403  61.7879050
  46.3596112  18.4077450  62.3665496  54.9012643   6.4549409  58.8880773
  55.8130499   6.6876796  58.7128470  54.3922290   7.0386454  58.3255851
  53.1853410  10.8774037  72.5242065  53.5936767  10.4356448  71.7796698
  52.4630672  10.3026665  72.7776258  49.5384481   5.8146644  69.8975622
  50.3845676   6.2386057  70.0410271  49.4783118   5.1580268  70.5914185
  53.5082225  11.4375228  66.2794354  52.8791088  11.6020942  65.5770422
  53.1207887  11.8516837  67.0505318  57.3871457  12.3729666  63.6338718
  56.7022495  12.7528567  63.0835751  57.4715306  12.9824992  64.3670666
  54.6422389  10.0189625  70.2334061  54.8539284  10.6621385  69.5568442
  54.5952137   9.1851941  69.7655991  49.0610187  11.1749636  63.5444439
  49.5248533  11.4537339  62.7549062  48.7966985  10.2733080  63.3617530
  45.9534268  10.7221117  66.4824202  46.5235625  11.1508386  65.8441687
  46.5442380  10.4403702  67.1808388  47.9979073   7.2972788  60.3534004
  48.7003116   7.7493832  60.8207931  47.6659702   6.6556607  60.9813897
  41.7404407   5.5556341  65.6551138  40.9503461   5.8113869  65.1791248
  42.2315654   6.3704679  65.7603178  55.7568217  12.8961580  68.4056419
  56.5785660  12.4941767  68.1239100  55.7530619  12.7929814  69.3572534
  43.6919152   5.9200920  62.6134615  42.8950316   6.0319614  63.1318110
  43.4644745   6.2587572  61.7475505  49.5224820  12.4445623  70.5617129
  49.5869253  12.9066031  71.3975301  48.8135744  11.8142988  70.6899439
  49.2372838  14.1113731  60.4296109  49.1018512  14.9565267  60.8580957
  49.7782650  14.3133009  59.6662043  42.6902235  11.6289169  61.0024035
  43.2026756  12.4232419  61.1529599  43.3424948  10.9315459  60.9357636
  44.4997120  14.7454925  63.0846788  44.6763748  15.6672890  62.8967772
  45.2953953  14.4313344  63.5141168  50.8641314  14.7337297  74.5596452
  50.4205168  13.9473676  74.2417356  51.5258528  14.9216448  73.8940342
  45.6228435  16.2633099  69.0857130  46.1735860  16.1350162  68.3134124
  44.7839911  16.5627988  68.7352023  52.9622552  15.0140097  72.5877853
  52.9441027  15.8348978  72.0958122  53.8842472  14.8894173  72.8127994
  49.4195606  12.5284227  73.4301361  49.9523943  11.7672515  73.2000669
  48.8909687  12.2357879  74.1725516  40.6551152   9.9577823  61.7783605
  41.4926374  10.3674832  61.5617313  40.8329420   9.0177265  61.7483799
  52.5515584   7.6252904  57.4667438  52.0362207   8.3957508  57.7055825
  52.2792892   6.9518040  58.0900500  50.1362695   2.4702605  62.5252676
  49.2804291   2.0809455  62.3458315  50.5489647   2.5494565  61.6652462
  57.5249858  10.3785258  59.4020612  56.7479301  10.0396418  58.9575774
  58.2041339  10.3837882  58.7275577  52.3401887   5.4979996  59.2927219
  52.0352023   5.8126145  60.1437362  53.2932329   5.5761416  59.3354552
  50.7848319  11.6570219  60.9420173  50.2569681  10.9222979  60.6293411
  50.2835822  12.4344896  60.6960142  55.7641165   9.8519240  66.0587220
  55.1064839  10.5418501  66.1467348  56.5681564  10.2415672  66.4021206
  45.5167047   2.3189886  63.3026785  46.0910798   2.0965067  62.5699978
  46.1038029   2.3878580  64.0555386  54.5746624   8.2063612  64.1091161
  55.0878506   8.8393604  64.6112871  55.2247848   7.6064808  63.7434521
  45.8436634   4.3494347  57.3222670  45.0073946   4.6869033  57.6431945
  45.7041403   4.2143326  56.3849807  48.9300919   9.4750430  53.9455146
  48.0227981   9.2439683  54.1446295  49.4271951   8.6788049  54.1329128
  51.8368998  18.1847937  56.8651832  51.1630697  18.4879633  57.4736790
  52.2234820  18.9877017  56.5157289  51.0527455   5.6813068  66.3549502
  50.1350016   5.9028015  66.1971190  51.4687598   5.7559378  65.4961209
  51.8362502   7.0804484  61.4852182  52.5834321   7.5925881  61.1759304
  52.1054092   6.7588536  62.3456576  50.1089153   9.5763024  58.4679136
  49.2000372   9.2922057  58.5651606  50.1384236   9.9962103  57.6082443
  55.3408420  13.1869614  62.2370304  54.8870747  12.3460524  62.2935494
  54.7102387  13.8231012  62.5745084  54.2841340   4.1161600  63.4670971
  53.5464096   3.6038986  63.7981214  54.5368113   3.6761982  62.6554248
  53.7841359  15.0246111  63.1720122  54.0764334  15.5851168  62.4532488
  54.2939980  15.3174672  63.9273281  40.6777323   7.2968539  62.4494339
  40.4801723   6.7037899  61.7245405  40.1223987   6.9920749  63.1670277
  48.6574047   7.1891645  64.5688932  48.7122656   6.2365481  64.4931408
  47.8465249   7.3451084  65.0530230  49.8065240  11.1171768  55.8067215
  49.3684670  10.4007627  55.3472852  50.5475681  11.3447883  55.2452306
  46.5966407   5.8068705  62.3279311  45.7834272   6.1062875  62.7344503
  47.0925401   5.4124394  63.0453793  48.7474984  15.8026462  64.2613575
  48.7051163  16.0287308  63.3322107  49.6637683  15.5689836  64.4099376
  52.1940618   6.2710529  71.1594204  52.5490006   6.4982002  72.0188670
  52.8412749   6.6028906  70.5371460  57.9238355   9.3928965  61.8643533
  57.7856254   9.5830561  60.9364723  57.5674574  10.1548348  62.3211585
  46.0880481   3.3787060  67.9440546  46.7279861   3.2375819  67.2463509
  45.2558012   3.0921574  67.5679148  57.9507735  11.4605492  66.8754805
  58.3844241  11.3680781  67.7237859  58.6639315  11.4362993  66.2374821
  46.8640785  12.6789491  64.0575538  47.6581384  12.1839811  63.8558113
  46.1532478  12.1507354  63.6943244  51.6835630  15.0607586  68.4087906
  51.7372652  15.6298523  69.1765622  50.8150411  15.2309471  68.0441943
  43.1723549   6.8232572  60.1335291  42.2421137   6.7617028  60.3505253
  43.2681021   6.3008525  59.3371932  43.0909098   3.3487385  62.7213532
  43.3515915   4.2632718  62.6122693  43.9126270   2.8811828  62.8710145
  50.6423729   9.2267848  69.9674837  51.5715789   9.3779008  69.7943805
  50.2214759   9.3151869  69.1123484  49.4412061  13.2518513  67.7373375
  49.3023147  12.8837297  68.6099313  48.6526657  13.7666152  67.5657333
  50.0360213  18.3527609  59.0798912  50.2111969  17.8815652  59.8944534
  49.3493001  18.9793375  59.3080172  50.9917276  12.6300115  65.1262213
  50.6567109  12.5900885  66.0219863  50.4921222  11.9644831  64.6532623
  53.9276468   9.9756150  55.3999273  53.3105639   9.2502978  55.3032325
  53.4592956  10.7365510  55.0566347  47.5943821   7.7487705  70.1398474
  48.3043440   7.1080897  70.0985092  47.5513129   8.0000600  71.0624654
  55.5830600  14.6855058  73.0605053  55.5243146  14.0014278  72.3935636
  55.9850118  15.4274048  72.6085679  44.6021298  21.5016972  65.8538772
  44.8417897  22.1335496  66.5317790  43.7590495  21.1505012  66.1404131
  45.7175014   4.1941574  54.5220577  44.8404480   4.0730375  54.1582823
  46.1932767   3.4027652  54.2699465  55.5848007  12.6494642  71.2919033
  54.6974786  12.3120564  71.4145431  56.1546558  11.9177673  71.5287798
  37.2377154   8.9818734  64.6162084  37.9248194   8.6680464  64.0283099
  37.0825283   9.8860098  64.3429335  49.1149160  17.3096094  68.2580276
  49.0419332  18.1151066  68.7699580  48.6726553  17.5088060  67.4328297
  48.9038940  16.5467864  61.7683097  48.1206462  17.0889545  61.8621322
  49.6031685  17.0641844  62.1677338  60.0665347   8.0602859  66.0535594
  60.0555224   8.9427575  65.6829527  59.1982727   7.7074410  65.8590131
  51.5747844  17.2082928  70.4138434  52.2875816  17.8430393  70.3414336
  51.0837872  17.3046794  69.5978436  53.2965371  11.1134181  61.9855726
  52.3621649  11.2335644  61.8160430  53.4742039  10.2106648  61.7215736
  48.7970559   4.4979877  64.1388987  48.4268346   3.9450917  64.8269893
  49.2929651   3.8938010  63.5863987  56.6837922   6.9551500  62.5205760
  57.1498374   7.7879492  62.4466063  57.1345423   6.4896482  63.2251019
  46.6259757  14.9577372  71.2344005  47.3269217  15.5913855  71.3873399
  46.1554872  15.2992103  70.4739645  54.7514153  13.2995322  59.5191912
  55.0273997  13.1851916  60.4285786  53.8818652  12.9012806  59.4804085
  54.4261043   7.5121979  69.0596556  53.7732494   7.7597887  68.4049008
  54.8041423   6.6986117  68.7259033  51.3868217  17.5481672  63.1624726
  51.5690612  16.7303328  63.6252478  52.2101203  17.7649365  62.7249616
  51.7210383  16.4749858  60.4239774  52.2498149  15.9642312  59.8109936
  51.9838602  16.1592388  61.2885307  42.2227475  14.4913727  68.1675108
  42.8080912  13.7457415  68.3003012  42.0252314  14.8017684  69.0511772
  45.0766131  17.5264974  63.1837550  44.4076506  18.0111102  62.7001590
  44.9379000  17.7734195  64.0980929  49.2171399  19.5608718  69.7820209
  49.7689707  19.7240339  70.5469294  49.5577593  20.1513156  69.1100234
  54.0682274  14.3869975  75.6368863  54.6122178  14.9999934  75.1423818
  53.4869118  14.9449554  76.1535876  40.4453708   5.7883429  59.9633482
  40.7407149   4.8794108  59.9100536  39.5441744   5.7671169  59.6414485
  52.3539787  17.5090693  66.7683891  52.2290926  16.7080433  66.2594836
  53.0118878  18.0036887  66.2797861  43.9747955   3.8639426  65.9461031
  43.2534541   4.4775394  65.8068504  44.7641211   4.3997191  65.8677677
  54.4174695  15.3099713  68.3963441  53.4705030  15.1905065  68.3241768
  54.7657468  14.4222211  68.4789702  42.1741549   3.4697527  60.0872808
  41.8454256   2.5894906  59.9047914  42.5280920   3.4145196  60.9749197
  51.4221128  15.1052430  64.5967793  51.2746091  14.1769137  64.7775363
  52.2474622  15.1272520  64.1124868  45.2883373   3.7570497  60.4548285
  45.6279445   4.2856418  59.7326894  45.7355493   4.0950903  61.2306852
  55.0255250  15.9280988  65.6832666  55.9501798  15.7223850  65.5457117
  54.8570553  15.6797390  66.5922007  47.2751520   2.2545118  58.6541578
  47.9959882   2.6326371  58.1505295  46.6516824   2.9733995  58.7576556
  51.4182643   2.9590267  59.5899910  51.6346257   3.8414905  59.2888739
  50.9376710   2.5676481  58.8605552  46.1581864   5.9175980  66.1670655
  46.0126445   6.2316284  67.0594936  45.6807068   6.5360881  65.6141554
  48.0178247   2.9078528  66.2151545  48.0039816   2.0119622  65.8783842
  48.7350675   2.9149192  66.8489831  49.8704378   3.3415869  68.2604672
  49.6122155   4.2632939  68.2589002  49.3389418   2.9446303  68.9505136
  54.8150566  16.4466656  61.0394757  54.9887444  15.8813078  60.2868610
  55.3079458  17.2467551  60.8574247  40.6327526   8.4581325  69.1058316
  40.0880994   9.2341133  69.2378590  41.5106876   8.8052129  68.9477438
  60.6689957   9.2103079  62.6585057  61.1121103   8.4610404  62.2604180
  59.7916468   9.2013215  62.2758789  55.8025739  15.7633420  58.1391656
  56.4976643  16.3840113  58.3578970  56.1448889  14.9128771  58.4144034
  57.7017162  13.2133126  59.6678986  58.2268486  13.5520398  58.9428306
  57.6139514  12.2780141  59.4842121  49.3637211  17.1267199  71.7968863
  49.6724337  16.8816346  72.6691563  50.1612693  17.3313838  71.3087733
  49.3857823  19.2805109  64.0274240  48.9462813  18.7881488  64.7207096
  50.1365940  18.7378077  63.7866315  41.8650162  15.4716650  64.0298868
  42.6908182  15.1720422  63.6497511  41.5144214  14.7024272  64.4788656
  46.8331695  14.8243118  66.0996541  46.2111704  14.1613823  65.7998769
  47.5036562  14.8504250  65.4170189  40.0658767  13.3902976  64.9887801
  39.2290675  12.9625151  64.8071803  40.0382412  13.5835420  65.9258592
  46.3945202  13.3747041  59.5755002  46.5433322  14.0582506  58.9221675
  47.2011645  13.3552132  60.0904458  60.2122822  10.6808317  65.0507505
  61.0469714  11.1198121  65.2145065  60.3481951  10.2046970  64.2315750
  44.1497835   9.4012219  60.5816071  43.9043877   8.4974549  60.7796281
  44.3193749   9.4029370  59.6395549  43.4193482   5.1340577  58.0802232
  42.7262727   5.2084932  57.4242268  43.1745234   4.3700920  58.6023749
  49.8940607  15.8695172  57.0466749  49.3214574  16.4885359  56.5937221
  50.4673401  16.4194534  57.5806671  53.1137867  16.1532322  58.1775331
  54.0468540  16.0877884  58.3808207  53.0261080  16.9888589  57.7189864
  55.7425884  15.4698192  55.1379279  55.6639515  15.1358056  56.0315037
  56.5635550  15.9619960  55.1370751  50.2787406   7.2055985  54.3882802
  51.2246510   7.0762193  54.4571220  49.9001651   6.4670647  54.8652230
  48.4630323   5.1305961  54.3237687  47.5561778   4.8339074  54.4000401
  48.7406304   4.8335779  53.4571973  39.3808263   6.4512324  64.7736733
  39.0611048   5.5977633  64.4811107  38.8341691   6.6660903  65.5294701
  43.1588171   9.1674765  68.4906240  43.3774181  10.0991873  68.5094274
  43.5713945   8.8082740  69.2761044  47.2329107   1.9892896  54.4649666
  48.0948271   2.3147795  54.7245483  47.4179452   1.2024392  53.9522732
  39.2496523  10.0715236  66.7429855  38.5559995   9.6569189  66.2299809
  39.9969514  10.1135772  66.1463274  41.1633266  10.0033490  64.6195870
  41.1403954  10.1021177  63.6677753  41.4733902  10.8498641  64.9413036
  43.8220644  12.0609645  68.7342484  44.7763897  12.0293587  68.6672416
  43.6233167  11.6000268  69.5492710  44.4120026  10.6310761  71.3013282
  45.2312915  11.1254839  71.3248119  44.6856833   9.7142729  71.2730849
  42.1770872  17.6029264  65.7512682  42.0425340  16.8429665  65.1850680
  41.7602935  18.3270164  65.2841471  53.3129835  12.7866188  54.7589257
  54.0165686  12.9916190  55.3746913  52.5892484  13.3542950  55.0238341
  54.1427646   8.5376049  60.8791528  54.0862847   8.9944600  60.0399160
  54.6955988   7.7766734  60.7014370  62.2644789   7.0661854  64.2112938
  61.7044347   7.1355043  64.9844501  61.6588293   6.8902839  63.4912435
  45.3339998  18.4998581  65.9631125  45.2172382  19.4444014  65.8609815
  44.5132445  18.1972143  66.3516924  55.2216533  13.2248717  56.8087717
  56.0562137  12.7929915  56.6265192  55.0600876  13.0530731  57.7364612
  54.8762425   9.7280830  58.1744057  54.8211229   9.5625102  57.2332501
  54.2508480  10.4356863  58.3306246  46.3594512  19.1526843  69.1787053
  47.2621759  19.1850453  69.4953548  46.1331883  18.2227294  69.1933389
  48.1148114  17.9057830  65.8397132  47.1643745  17.9059691  65.7261504
  48.4180601  17.1590564  65.3233166  63.8500808  23.7418368  66.9042894
  64.4879218  23.6225115  66.2006234  63.7321651  24.6899212  66.9630846
  60.6590514  23.6945796  66.8404419  60.3209026  23.5786861  65.9524954
  61.5280282  23.2936961  66.8205425  56.5177330  25.5481273  62.8301310
  55.9542195  25.4571210  62.0617598  56.4029725  24.7281177  63.3103802
  61.1410297  24.8480648  72.7990624  61.1298938  24.4533446  71.9271128
  61.3030937  24.1146721  73.3924396  54.0641762  27.0432464  65.6685530
  54.8563054  26.7023289  65.2531830  54.3038412  27.1527439  66.5887684
  62.0976889  29.2152240  58.1415775  61.4464868  29.8006321  57.7549789
  62.8921251  29.7458435  58.2010812  56.0232516  26.3041377  58.5402909
  56.7963392  25.7570365  58.4015785  56.3757915  27.1685627  58.7517370
  57.8617558  27.6317760  71.7469808  57.5707424  28.5363391  71.6316475
  58.4974543  27.6734287  72.4613878  58.7873765  25.0094608  68.3371168
  59.3837337  24.7850631  67.6228131  58.8448737  24.2679354  68.9396616
  58.3598794  22.4634044  56.1721359  58.6124314  21.9415565  55.4104822
  57.4223353  22.3000189  56.2748043  63.4042076  21.4669822  63.9796102
  64.1905166  21.0489245  63.6286519  63.6680781  22.3715914  64.1477751
  63.5752154  26.9042672  58.6784759  62.9397987  26.9777299  59.3905664
  63.2449560  27.4936271  58.0003838  68.8050504  21.4045055  64.8829081
  69.5375676  20.8344272  65.1166910  68.0489859  21.0166656  65.3235586
  58.0795082  24.3662150  58.3745734  57.9631340  23.6907053  59.0426818
  58.1897342  23.8794523  57.5577887  60.4226623  23.8272297  62.0792423
  60.0584831  23.3002918  62.7905345  61.2793739  23.4370766  61.9058909
  60.0632110  18.8562196  57.0753772  60.2306513  19.7242433  57.4424243
  59.8729279  19.0189478  56.1515061  62.8207443  27.3179175  68.7419602
  62.5208167  28.2204214  68.6335409  62.4758503  27.0511358  69.5940755
  56.2719925  23.7692972  64.7756306  55.3470421  23.6369186  64.9833998
  56.5204338  24.5487191  65.2726249  66.2204587  19.8361715  66.4217039
  65.3121465  19.7677124  66.1275800  66.1692183  20.3133660  67.2498865
  60.0421331  21.3119854  58.0600439  59.9220956  21.7576905  58.8985919
  59.3473920  21.6605172  57.5013977  53.6328736  23.4126246  65.6100096
  53.7621117  23.6660725  66.5239507  52.9526187  24.0053954  65.2904751
  57.8028223  34.0823496  61.7090570  57.7252253  35.0331321  61.7879050
  57.1989867  33.7369368  62.3665496  65.7406397  21.7841327  58.8880773
  66.6524253  22.0168714  58.7128470  65.2316044  22.3678371  58.3255851
  58.5491825  24.0636814  73.9269904  59.2906510  24.6021858  73.6504727
  57.8428811  24.6903103  74.0841455  64.0247165  26.2065955  72.5242065
  64.4330521  25.7648365  71.7796698  63.3024426  25.6318582  72.7776258
  60.3778235  21.1438562  69.8975622  61.2239430  21.5677975  70.0410271
  60.3176873  20.4872186  70.5914185  64.3475980  26.7667145  66.2794354
  63.7184842  26.9312860  65.5770422  63.9601642  27.1808755  67.0505318
  68.2265212  27.7021583  63.6338718  67.5416250  28.0820485  63.0835751
  68.3109061  28.3116910  64.3670666  65.4816143  25.3481542  70.2334061
  65.6933038  25.9913302  69.5568442  65.4345891  24.5143859  69.7655991
  63.0842372  17.9599363  67.1370633  62.2226851  18.2580617  67.4287371
  63.1104807  18.1769762  66.2051666  59.9003941  26.5041554  63.5444439
  60.3642287  26.7829257  62.7549062  59.6360740  25.6024998  63.3617530
  56.7928023  26.0513035  66.4824202  57.3629380  26.4800303  65.8441687
  57.3836134  25.7695620  67.1808388  58.8372828  22.6264706  60.3534004
  59.5396871  23.0785750  60.8207931  58.5053456  21.9848525  60.9813897
  57.2853189  21.2176463  74.7285214  56.6551850  21.8992743  74.9620610
  57.1789277  21.1059544  73.7838352  52.5798161  20.8848259  65.6551138
  51.7897215  21.1405787  65.1791248  53.0709409  21.6996596  65.7603178
  66.5961971  28.2253498  68.4056419  67.4179415  27.8233685  68.1239100
  66.5924374  28.1221732  69.3572534  54.5312907  21.2492838  62.6134615
  53.7344070  21.3611532  63.1318110  54.3038499  21.5879490  61.7475505
  60.3618575  27.7737541  70.5617129  60.4263007  28.2357948  71.3975301
  59.6529498  27.1434906  70.6899439  50.8635864  21.1378749  68.0866129
  51.1143903  22.0225759  68.3523705  51.3995413  20.9583351  67.3141220
  60.0766592  29.4405649  60.4296109  59.9412267  30.2857184  60.8580957
  60.6176405  29.6424926  59.6662043  53.5295990  26.9581087  61.0024035
  54.0420510  27.7524337  61.1529599  54.1818702  26.2607377  60.9357636
  55.3390874  30.0746843  63.0846788  55.5157503  30.9964808  62.8967772
  56.1347708  29.7605262  63.5141168  54.6243231  22.1211475  72.9608951
  54.5096746  21.2196732  73.2616050  53.7687749  22.3675172  72.6093767
  61.7035069  30.0629215  74.5596452  61.2598923  29.2765594  74.2417356
  62.3652282  30.2508366  73.8940342  56.4622190  31.5925017  69.0857130
  57.0129615  31.4642080  68.3134124  55.6233666  31.8919906  68.7352023
  63.8016307  30.3432015  72.5877853  63.7834782  31.1640896  72.0958122
  64.7236227  30.2186090  72.8127994  60.2589361  27.8576144  73.4301361
  60.7917698  27.0964433  73.2000669  59.7303442  27.5649796  74.1725516
  51.4944906  25.2869741  61.7783605  52.3320128  25.6966749  61.5617313
  51.6723174  24.3469183  61.7483799  63.3909338  22.9544822  57.4667438
  62.8755962  23.7249426  57.7055825  63.1186647  22.2809958  58.0900500
  60.9756449  17.7994522  62.5252676  60.1198046  17.4101373  62.3458315
  61.3883401  17.8786483  61.6652462  62.5055596  15.3340866  66.9244236
  62.0020392  15.2971001  66.1112041  62.7986203  16.2433608  66.9840893
  58.7498482  15.4179595  65.9310418  59.6151479  15.2222404  65.5716307
  58.8175991  15.1889947  66.8579775  68.3643613  25.7077176  59.4020612
  67.5873055  25.3688336  58.9575774  69.0435094  25.7129799  58.7275577
  63.1795642  20.8271914  59.2927219  62.8745777  21.1418063  60.1437362
  64.1326084  20.9053334  59.3354552  61.6242073  26.9862137  60.9420173
  61.0963435  26.2514897  60.6293411  61.1229576  27.7636813  60.6960142
  66.6034919  25.1811157  66.0587220  65.9458594  25.8710419  66.1467348
  67.4075319  25.5707589  66.4021206  56.3560801  17.6481803  63.3026785
  56.9304553  17.4256985  62.5699978  56.9431784  17.7170498  64.0555386
  65.4140378  23.5355530  64.1091161  65.9272260  24.1685522  64.6112871
  66.0641602  22.9356726  63.7434521  56.6830388  19.6786264  57.3222670
  55.8467700  20.0160951  57.6431945  56.5435158  19.5435244  56.3849807
  58.6583469  14.5223052  62.0301854  58.0047881  14.2072069  61.4058469
  58.6163943  13.8998793  62.7561677  59.7694674  24.8042347  53.9455146
  58.8621735  24.5731601  54.1446295  60.2665706  24.0079966  54.1329128
  62.6762753  33.5139854  56.8651832  62.0024451  33.8171551  57.4736790
  63.0628574  34.3168935  56.5157289  61.8921209  21.0104986  66.3549502
  60.9743771  21.2319933  66.1971190  62.3081353  21.0851296  65.4961209
  62.6756257  22.4096401  61.4852182  63.4228076  22.9217799  61.1759304
  62.9447846  22.0880454  62.3456576  60.9482907  24.9054942  58.4679136
  60.0394126  24.6213975  58.5651606  60.9777991  25.3254021  57.6082443
  66.1802175  28.5161532  62.2370304  65.7264502  27.6752441  62.2935494
  65.5496141  29.1522930  62.5745084  65.1235094  19.4453518  63.4670971
  64.3857851  18.9330904  63.7981214  65.3761868  19.0053899  62.6554248
  64.6235114  30.3538028  63.1720122  64.9158088  30.9143085  62.4532488
  65.1333734  30.6466589  63.9273281  65.2246721  12.2229770  64.0612741
  65.5305598  11.3627133  63.7738656  65.9499326  12.8147390  63.8611735
  51.5171077  22.6260456  62.4494339  51.3195477  22.0329817  61.7245405
  50.9617741  22.3212666  63.1670277  59.4967801  22.5183563  64.5688932
  59.5516411  21.5657399  64.4931408  58.6859003  22.6743002  65.0530230
  60.6458995  26.4463686  55.8067215  60.2078425  25.7299545  55.3472852
  61.3869436  26.6739801  55.2452306  57.4360161  21.1360622  62.3279311
  56.6228027  21.4354793  62.7344503  57.9319155  20.7416311  63.0453793
  59.5868739  31.1318379  64.2613575  59.5444918  31.3579226  63.3322107
  60.5031438  30.8981754  64.4099376  63.0334373  21.6002447  71.1594204
  63.3883760  21.8273920  72.0188670  63.6806504  21.9320824  70.5371460
  68.7632110  24.7220883  61.8643533  68.6250008  24.9122479  60.9364723
  68.4068328  25.4840266  62.3211585  56.9274236  18.7078978  67.9440546
  57.5673615  18.5667737  67.2463509  56.0951766  18.4213491  67.5679148
  68.7901489  26.7897410  66.8754805  69.2237996  26.6972699  67.7237859
  69.5033070  26.7654910  66.2374821  57.7034540  28.0081408  64.0575538
  58.4975138  27.5131728  63.8558113  56.9926232  27.4799271  63.6943244
  62.5229384  30.3899504  68.4087906  62.5766406  30.9590440  69.1765622
  61.6544166  30.5601389  68.0441943  54.0117303  22.1524490  60.1335291
  53.0814891  22.0908946  60.3505253  54.1074775  21.6300443  59.3371932
  53.9302852  18.6779303  62.7213532  54.1909670  19.5924636  62.6122693
  54.7520025  18.2103745  62.8710145  55.4027778  20.0917060  69.8912357
  56.0750831  19.8834422  69.2425006  54.5757564  19.8939146  69.4517589
  61.4817484  24.5559766  69.9674837  62.4109544  24.7070926  69.7943805
  61.0608514  24.6443787  69.1123484  60.2805816  28.5810430  67.7373375
  60.1416901  28.2129215  68.6099313  59.4920412  29.0958070  67.5657333
  60.8753968  33.6819527  59.0798912  61.0505723  33.2107570  59.8944534
  60.1886756  34.3085293  59.3080172  61.8311031  27.9592033  65.1262213
  61.4960863  27.9192803  66.0219863  61.3314977  27.2936749  64.6532623
  55.8055275  23.3659663  70.6514794  55.6675073  22.6339902  71.2526333
  56.7160198  23.2768563  70.3698982  64.7670222  25.3048067  55.3999273
  64.1499393  24.5794896  55.3032325  64.2986711  26.0657428  55.0566347
  58.4337575  23.0779622  70.1398474  59.1437194  22.4372815  70.0985092
  58.3906884  23.3292517  71.0624654  66.4224354  30.0146976  73.0605053
  66.3636900  29.3306196  72.3935636  66.8243873  30.7565966  72.6085679
  57.1466509  20.0644840  71.9594113  56.6103866  19.6135579  72.6115709
  56.5583218  20.1990749  71.2164577  55.4415053  36.8308890  65.8538772
  55.6811651  37.4627414  66.5317790  54.5984249  36.4796930  66.1404131
  56.5568768  19.5233492  54.5220577  55.6798235  19.4022292  54.1582823
  57.0326521  18.7319570  54.2699465  66.4241761  27.9786560  71.2919033
  65.5368540  27.6412481  71.4145431  66.9940312  27.2469591  71.5287798
  48.0770909  24.3110651  64.6162084  48.7641948  23.9972381  64.0283099
  47.9219037  25.2152016  64.3429335  52.8805631  19.2000848  69.0447108
  52.7963819  18.5926518  68.3097518  52.0588337  19.6909866  69.0456604
  59.9542915  32.6388012  68.2580276  59.8813086  33.4442984  68.7699580
  59.5120308  32.8379978  67.4328297  59.7432694  31.8759782  61.7683097
  58.9600216  32.4181462  61.8621322  60.4425440  32.3933762  62.1677338
  63.0529345  17.6854412  64.4117303  63.5498044  16.9324374  64.0918373
  62.2816326  17.7218728  63.8460512  70.9059102  23.3894777  66.0535594
  70.8948978  24.2719492  65.6829527  70.0376481  23.0366328  65.8590131
  62.4141598  32.5374846  70.4138434  63.1269571  33.1722311  70.3414336
  61.9231627  32.6338712  69.5978436  64.1359125  26.4426099  61.9855726
  63.2015404  26.5627561  61.8160430  64.3135794  25.5398566  61.7215736
  59.6364313  19.8271795  64.1388987  59.2662101  19.2742835  64.8269893
  60.1323406  19.2229928  63.5863987  67.5231677  22.2843418  62.5205760
  67.9892129  23.1171410  62.4466063  67.9739177  21.8188400  63.2251019
  57.4653512  30.2869290  71.2344005  58.1662971  30.9205772  71.3873399
  56.9948627  30.6284021  70.4739645  65.5907908  28.6287239  59.5191912
  65.8667752  28.5143834  60.4285786  64.7212406  28.2304724  59.4804085
  65.2654798  22.8413897  69.0596556  64.6126248  23.0889804  68.4049008
  65.6435178  22.0278035  68.7259033  62.2261972  32.8773590  63.1624726
  62.4084366  32.0595246  63.6252478  63.0494958  33.0941282  62.7249616
  62.5604137  31.8041775  60.4239774  63.0891904  31.2934230  59.8109936
  62.8232357  31.4884305  61.2885307  53.0621230  29.8205645  68.1675108
  53.6474667  29.0749332  68.3003012  52.8646068  30.1309601  69.0511772
  55.9159885  32.8556892  63.1837550  55.2470260  33.3403020  62.7001590
  55.7772755  33.1026112  64.0980929  47.6538885  22.3911245  66.8879551
  47.6922984  21.8574835  67.6816669  47.1479177  21.8646450  66.2690528
  60.0565154  34.8900635  69.7820209  60.6083462  35.0532257  70.5469294
  60.3971347  35.4805073  69.1100234  55.0329647  17.2375785  70.3842093
  55.0970973  18.0990616  69.9719491  54.9696767  16.6249787  69.6514452
  54.5081920  19.3098918  74.0315128  55.1353958  18.9275995  74.6452652
  53.6509838  19.0913120  74.3970820  64.9076028  29.7161893  75.6368863
  65.4515932  30.3291851  75.1423818  64.3262873  30.2741471  76.1535876
  51.2847462  21.1175347  59.9633482  51.5800903  20.2086025  59.9100536
  50.3835498  21.0963086  59.6414485  63.1933541  32.8382611  66.7683891
  63.0684680  32.0372351  66.2594836  63.8512632  33.3328804  66.2797861
  54.8141709  19.1931343  65.9461031  54.0928295  19.8067311  65.8068504
  55.6034965  19.7289108  65.8677677  65.2568449  30.6391631  68.3963441
  64.3098785  30.5196982  68.3241768  65.6051223  29.7514129  68.4789702
  57.6168023  16.5285770  72.2201683  58.1402425  16.7748067  72.9827992
  57.3980356  17.3605805  71.8004820  53.0135304  18.7989445  60.0872808
  52.6848010  17.9186824  59.9047914  53.3674675  18.7437113  60.9749197
  62.2614883  30.4344347  64.5967793  62.1139845  29.5061055  64.7775363
  63.0868376  30.4564438  64.1124868  56.1277127  19.0862414  60.4548285
  56.4673200  19.6148336  59.7326894  56.5749247  19.4242821  61.2306852
  65.8649005  31.2572906  65.6832666  66.7895552  31.0515767  65.5457117
  65.6964308  31.0089307  66.5922007  58.8220568  17.4699465  69.9051353
  58.4817388  16.6707278  70.3072033  58.1159574  17.7701176  69.3328187
  59.4737040  14.5548778  68.3578676  60.2963109  14.0809256  68.2357567
  59.7175103  15.3339261  68.8577363  58.1145274  17.5837036  58.6541578
  58.8353637  17.9618289  58.1505295  57.4910578  18.3025913  58.7576556
  62.2576397  18.2882185  59.5899910  62.4740011  19.1706823  59.2888739
  61.7770464  17.8968398  58.8605552  56.9975618  21.2467898  66.1670655
  56.8520199  21.5608201  67.0594936  56.5200822  21.8652799  65.6141554
  58.8572001  18.2370446  66.2151545  58.8433570  17.3411539  65.8783842
  59.5744429  18.2441110  66.8489831  60.7098132  18.6707786  68.2604672
  60.4515910  19.5924857  68.2589002  60.1783172  18.2738221  68.9505136
  65.6544321  31.7758573  61.0394757  65.8281198  31.2104996  60.2868610
  66.1473212  32.5759468  60.8574247  51.4721281  23.7873243  69.1058316
  50.9274749  24.5633051  69.2378590  52.3500630  24.1344047  68.9477438
  58.2608897  17.1184826  61.4839115  58.3824808  16.1901473  61.6830002
  57.9710940  17.1323512  60.5717430  61.1300088  14.8039737  64.6205835
  61.1521784  14.8679070  63.6657814  61.5468147  13.9644246  64.8146341
  71.5083712  24.5394996  62.6585057  71.9514858  23.7902322  62.2604180
  70.6310222  24.5305133  62.2758789  66.6419493  31.0925338  58.1391656
  67.3370398  31.7132031  58.3578970  66.9842643  30.2420689  58.4144034
  52.2587302  22.9143139  71.9988473  51.5169038  23.0625774  72.5853103
  51.9380047  23.1751404  71.1355222  68.5410916  28.5425043  59.6678986
  69.0662240  28.8812316  58.9428306  68.4533269  27.6072059  59.4842121
  60.2030965  32.4559117  71.7968863  60.5118092  32.2108264  72.6691563
  61.0006447  32.6605756  71.3087733  60.2251577  34.6097027  64.0274240
  59.7856567  34.1173405  64.7207096  60.9759694  34.0669994  63.7866315
  52.7043916  30.8008568  64.0298868  53.5301936  30.5012339  63.6497511
  52.3537968  30.0316190  64.4788656  57.6725449  30.1535036  66.0996541
  57.0505459  29.4905741  65.7998769  58.3430316  30.1796168  65.4170189
  50.9052521  28.7194894  64.9887801  50.0684429  28.2917068  64.8071803
  50.8776167  28.9127337  65.9258592  57.2338956  28.7038959  59.5755002
  57.3827077  29.3874424  58.9221675  58.0405400  28.6844049  60.0904458
  59.9749265  19.3848196  72.4475406  59.1052575  19.6781762  72.1757994
  60.2108746  19.9688641  73.1682670  71.0516577  26.0100235  65.0507505
  71.8863468  26.4490039  65.2145065  71.1875705  25.5338888  64.2315750
  54.9891589  24.7304137  60.5816071  54.7437631  23.8266467  60.7796281
  55.1587504  24.7321287  59.6395549  54.2587237  20.4632494  58.0802232
  53.5656482  20.5376849  57.4242268  54.0138989  19.6992838  58.6023749
  62.9300893  12.0228096  65.4841723  63.2102647  11.3551285  66.1102149
  63.7151500  12.2157191  64.9716387  60.7334362  31.1987090  57.0466749
  60.1608329  31.8177277  56.5937221  61.3067155  31.7486451  57.5806671
  63.9531621  31.4824240  58.1775331  64.8862295  31.4169801  58.3808207
  63.8654834  32.3180507  57.7189864  66.5819638  30.7990110  55.1379279
  66.5033270  30.4649974  56.0315037  67.4029305  31.2911878  55.1370751
  61.1181160  22.5347902  54.3882802  62.0640265  22.4054110  54.4571220
  60.7395405  21.7962564  54.8652230  61.0019853  26.5865648  75.8483459
  61.9222862  26.7644247  76.0423505  60.9669436  25.6421694  75.6963158
  59.3024077  20.4597879  54.3237687  58.3955533  20.1630991  54.4000401
  59.5800058  20.1627697  53.4571973  50.2202018  21.7804242  64.7736733
  49.9004802  20.9269550  64.4811107  49.6735446  21.9952820  65.5294701
  53.9981925  24.4966683  68.4906240  54.2167935  25.4283791  68.5094274
  54.4107699  24.1374658  69.2761044  60.9186143  15.0034768  60.4781928
  60.1086871  14.6581853  60.8537174  61.6070560  14.6942312  61.0669540
  62.8476691  14.0812815  62.1006225  63.4007730  14.5008269  62.7596248
  63.0846778  13.1548563  62.1429181  58.0722862  17.3184814  54.4649666
  58.9342026  17.6439712  54.7245483  58.2573206  16.5316310  53.9522732
  50.0890278  25.4007154  66.7429855  49.3953749  24.9861106  66.2299809
  50.8363269  25.4427690  66.1463274  66.2255498  16.1913340  61.6084889
  65.6454168  16.8498144  61.2262942  65.9591431  15.3690685  61.1972307
  64.6759065  15.5918398  63.8106209  65.1758843  15.7034933  63.0020528
  65.3194673  15.2879451  64.4507018  58.7341061  23.4997028  76.6974050
  58.2508142  24.2997388  76.9037939  58.8202000  23.5104973  75.7441494
  52.0027020  25.3325407  64.6195870  51.9797708  25.4313095  63.6677753
  52.3127657  26.1790558  64.9413036  54.6614398  27.3901562  68.7342484
  55.6157652  27.3585505  68.6672416  54.4626922  26.9292186  69.5492710
  55.2513780  25.9602678  71.3013282  56.0706669  26.4546757  71.3248119
  55.5250588  25.0434647  71.2730849  65.0080376  18.3513431  60.6641237
  64.1206232  18.6363081  60.4461432  65.4234366  18.1907194  59.8168514
  68.3594913  18.3759952  64.3795577  69.1355303  18.8656404  64.6520193
  67.6343047  18.8018006  64.8367446  53.0164627  32.9321182  65.7512682
  52.8819095  32.1721583  65.1850680  52.5996689  33.6562082  65.2841471
  64.1523590  28.1158105  54.7589257  64.8559440  28.3208108  55.3746913
  63.4286239  28.6834867  55.0238341  64.9821400  23.8667967  60.8791528
  64.9256602  24.3236518  60.0399160  65.5349743  23.1058651  60.7014370
  68.7926206  19.6557699  61.7041647  68.5363140  19.2554334  62.5349855
  68.1679074  20.3701493  61.5791786  73.1038544  22.3953772  64.2112938
  72.5438102  22.4646961  64.9844501  72.4982047  22.2194756  63.4912435
  56.1733753  33.8290499  65.9631125  56.0566137  34.7735931  65.8609815
  55.3526199  33.5264060  66.3516924  66.0610287  28.5540635  56.8087717
  66.8955891  28.1221833  56.6265192  65.8994630  28.3822648  57.7364612
  65.7156180  25.0572748  58.1744057  65.6604983  24.8917019  57.2332501
  65.0902235  25.7648781  58.3306246  50.5048695  20.2940812  72.0005479
  51.1507558  19.7839766  72.4892704  50.2965846  21.0309494  72.5748904
  59.0252305  14.5580857  57.7529375  59.0130975  15.5022697  57.9097646
  59.9175727  14.3751002  57.4588836  57.1988267  34.4818761  69.1787053
  58.1015514  34.5142371  69.4953548  56.9725637  33.5519212  69.1933389
  58.9541869  33.2349747  65.8397132  58.0037500  33.2351609  65.7261504
  59.2574355  32.4882482  65.3233166  62.8404424  11.1523634  62.0075312
  62.0736820  10.5982120  62.1531994  63.2515129  11.2245502  62.8689464
  74.6894562  39.0710286  66.9042894  75.3272972  38.9517033  66.2006234
  74.5715405  40.0191130  66.9630846  71.4984269  39.0237714  66.8404419
  71.1602780  38.9078779  65.9524954  72.3674037  38.6228879  66.8205425
  67.3571084  40.8773190  62.8301310  66.7935950  40.7863127  62.0617598
  67.2423479  40.0573095  63.3103802  64.9035516  42.3724382  65.6685530
  65.6956808  42.0315207  65.2531830  65.1432167  42.4819357  66.5887684
  72.9370643  44.5444158  58.1415775  72.2858623  45.1298238  57.7549789
  73.7315006  45.0750353  58.2010812  66.8626270  41.6333295  58.5402909
  67.6357146  41.0862282  58.4015785  67.2151669  42.4977544  58.7517370
  69.6267520  40.3386526  68.3371168  70.2231092  40.1142548  67.6228131
  69.6842491  39.5971271  68.9396616  69.1992548  37.7925961  56.1721359
  69.4518069  37.2707483  55.4104822  68.2617107  37.6292107  56.2748043
  74.2435831  36.7961740  63.9796102  75.0298920  36.3781163  63.6286519
  74.5074535  37.7007832  64.1477751  74.4145908  42.2334590  58.6784759
  73.7791741  42.3069216  59.3905664  74.0843315  42.8228189  58.0003838
  68.9188837  39.6954067  58.3745734  68.8025095  39.0198971  59.0426818
  69.0291097  39.2086441  57.5577887  71.2620378  39.1564214  62.0792423
  70.8978585  38.6294835  62.7905345  72.1187494  38.7662683  61.9058909
  70.9025865  34.1854114  57.0753772  71.0700267  35.0534350  57.4424243
  70.7123034  34.3481396  56.1515061  73.6601198  42.6471093  68.7419602
  73.3601921  43.5496132  68.6335409  73.3152257  42.3803276  69.5940755
  67.1113679  39.0984890  64.7756306  66.1864176  38.9661104  64.9833998
  67.3598093  39.8779109  65.2726249  77.0598342  35.1653633  66.4217039
  76.1515219  35.0969042  66.1275800  77.0085938  35.6425578  67.2498865
  70.8815086  36.6411771  58.0600439  70.7614711  37.0868822  58.8985919
  70.1867674  36.9897089  57.5013977  64.4722490  38.7418163  65.6100096
  64.6014872  38.9952642  66.5239507  63.7919942  39.3345871  65.2904751
  68.6421978  49.4115413  61.7090570  68.5646007  50.3623238  61.7879050
  68.0383621  49.0661286  62.3665496  76.5800152  37.1133245  58.8880773
  77.4918008  37.3460631  58.7128470  76.0709799  37.6970289  58.3255851
  71.2171989  36.4730479  69.8975622  72.0633185  36.8969893  70.0410271
  71.1570627  35.8164104  70.5914185  75.1869734  42.0959063  66.2794354
  74.5578597  42.2604777  65.5770422  74.7995396  42.5100673  67.0505318
  76.3209898  40.6773460  70.2334061  76.5326793  41.3205220  69.5568442
  76.2739646  39.8435777  69.7655991  73.9236127  33.2891281  67.1370633
  73.0620606  33.5872534  67.4287371  73.9498561  33.5061680  66.2051666
  70.7397696  41.8333471  63.5444439  71.2036042  42.1121174  62.7549062
  70.4754494  40.9316916  63.3617530  67.6321777  41.3804953  66.4824202
  68.2023134  41.8092221  65.8441687  68.2229889  41.0987537  67.1808388
  69.6766582  37.9556624  60.3534004  70.3790625  38.4077667  60.8207931
  69.3447211  37.3140442  60.9813897  68.1246944  36.5468380  74.7285214
  67.4945604  37.2284661  74.9620610  68.0183031  36.4351462  73.7838352
  63.4191916  36.2140176  65.6551138  62.6290970  36.4697705  65.1791248
  63.9103163  37.0288514  65.7603178  65.3706661  36.5784756  62.6134615
  64.5737825  36.6903450  63.1318110  65.1432254  36.9171408  61.7475505
  61.7029619  36.4670667  68.0866129  61.9537657  37.3517677  68.3523705
  62.2389167  36.2875268  67.3141220  70.9160347  44.7697566  60.4296109
  70.7806021  45.6149102  60.8580957  71.4570159  44.9716844  59.6662043
  64.3689744  42.2873004  61.0024035  64.8814265  43.0816255  61.1529599
  65.0212457  41.5899295  60.9357636  66.1784629  45.4038761  63.0846788
  66.3551257  46.3256725  62.8967772  66.9741462  45.0897180  63.5141168
  65.4636985  37.4503392  72.9608951  65.3490500  36.5488650  73.2616050
  64.6081503  37.6967089  72.6093767  67.3015944  46.9216934  69.0857130
  67.8523369  46.7933998  68.3134124  66.4627420  47.2211823  68.7352023
  62.3338661  40.6161659  61.7783605  63.1713883  41.0258667  61.5617313
  62.5116929  39.6761101  61.7483799  74.2303093  38.2836739  57.4667438
  73.7149716  39.0541344  57.7055825  73.9580401  37.6101875  58.0900500
  71.8150204  33.1286440  62.5252676  70.9591800  32.7393290  62.3458315
  72.2277156  33.2078401  61.6652462  73.3449351  30.6632783  66.9244236
  72.8414146  30.6262918  66.1112041  73.6379957  31.5725526  66.9840893
  69.5892236  30.7471513  65.9310418  70.4545233  30.5514322  65.5716307
  69.6569745  30.5181865  66.8579775  74.0189396  36.1563831  59.2927219
  73.7139532  36.4709980  60.1437362  74.9719838  36.2345251  59.3354552
  72.4635828  42.3154055  60.9420173  71.9357190  41.5806814  60.6293411
  71.9623331  43.0928731  60.6960142  67.1954556  32.9773721  63.3026785
  67.7698307  32.7548902  62.5699978  67.7825538  33.0462415  64.0555386
  76.2534133  38.8647448  64.1091161  76.7666015  39.4977440  64.6112871
  76.9035357  38.2648643  63.7434521  67.5224143  35.0078182  57.3222670
  66.6861455  35.3452868  57.6431945  67.3828912  34.8727162  56.3849807
  69.4977223  29.8514970  62.0301854  68.8441636  29.5363987  61.4058469
  69.4557697  29.2290710  62.7561677  70.6088428  40.1334265  53.9455146
  69.7015490  39.9023518  54.1446295  71.1059460  39.3371884  54.1329128
  73.5156507  48.8431772  56.8651832  72.8418206  49.1463469  57.4736790
  73.9022329  49.6460852  56.5157289  72.7314964  36.3396903  66.3549502
  71.8137525  36.5611850  66.1971190  73.1475107  36.4143214  65.4961209
  73.5150011  37.7388319  61.4852182  74.2621830  38.2509716  61.1759304
  73.7841601  37.4172372  62.3456576  71.7876662  40.2346860  58.4679136
  70.8787881  39.9505893  58.5651606  71.8171745  40.6545938  57.6082443
  77.0195929  43.8453449  62.2370304  76.5658256  43.0044359  62.2935494
  76.3889896  44.4814848  62.5745084  75.9628849  34.7745435  63.4670971
  75.2251605  34.2622821  63.7981214  76.2155622  34.3345817  62.6554248
  75.4628868  45.6829946  63.1720122  75.7551843  46.2435003  62.4532488
  75.9727489  45.9758507  63.9273281  76.0640476  27.5521687  64.0612741
  76.3699353  26.6919051  63.7738656  76.7893081  28.1439307  63.8611735
  62.3564832  37.9552374  62.4494339  62.1589232  37.3621735  61.7245405
  61.8011496  37.6504584  63.1670277  70.3361556  37.8475480  64.5688932
  70.3910165  36.8949317  64.4931408  69.5252758  38.0034919  65.0530230
  71.4852749  41.7755603  55.8067215  71.0472179  41.0591462  55.3472852
  72.2263190  42.0031718  55.2452306  68.2753916  36.4652540  62.3279311
  67.4621781  36.7646711  62.7344503  68.7712910  36.0708229  63.0453793
  70.4262493  46.4610297  64.2613575  70.3838672  46.6871143  63.3322107
  71.3425192  46.2273672  64.4099376  73.8728127  36.9294365  71.1594204
  74.2277515  37.1565838  72.0188670  74.5200258  37.2612741  70.5371460
  67.7667990  34.0370896  67.9440546  68.4067370  33.8959655  67.2463509
  66.9345521  33.7505409  67.5679148  68.5428294  43.3373326  64.0575538
  69.3368893  42.8423646  63.8558113  67.8319987  42.8091189  63.6943244
  64.8511058  37.4816408  60.1335291  63.9208646  37.4200863  60.3505253
  64.9468530  36.9592361  59.3371932  64.7696607  34.0071221  62.7213532
  65.0303424  34.9216554  62.6122693  65.5913779  33.5395663  62.8710145
  66.2421532  35.4208978  69.8912357  66.9144585  35.2126340  69.2425006
  65.4151319  35.2231064  69.4517589  72.3211238  39.8851684  69.9674837
  73.2503298  40.0362843  69.7943805  71.9002268  39.9735704  69.1123484
  71.1199570  43.9102348  67.7373375  70.9810656  43.5421132  68.6099313
  70.3314166  44.4249987  67.5657333  71.7147722  49.0111444  59.0798912
  71.8899478  48.5399488  59.8944534  71.0280510  49.6377211  59.3080172
  72.6704785  43.2883951  65.1262213  72.3354618  43.2484721  66.0219863
  72.1708731  42.6228667  64.6532623  66.6449029  38.6951581  70.6514794
  66.5068827  37.9631820  71.2526333  67.5553953  38.6060481  70.3698982
  75.6063977  40.6339985  55.3999273  74.9893148  39.9086813  55.3032325
  75.1380465  41.3949345  55.0566347  69.2731330  38.4071540  70.1398474
  69.9830948  37.7664732  70.0985092  69.2300638  38.6584435  71.0624654
  67.9860264  35.3936758  71.9594113  67.4497621  34.9427496  72.6115709
  67.3976972  35.5282667  71.2164577  66.2808807  52.1600807  65.8538772
  66.5205406  52.7919331  66.5317790  65.4378004  51.8088847  66.1404131
  67.3962523  34.8525409  54.5220577  66.5191989  34.7314210  54.1582823
  67.8720276  34.0611488  54.2699465  58.9164663  39.6402569  64.6162084
  59.6035703  39.3264299  64.0283099  58.7612792  40.5443934  64.3429335
  63.7199385  34.5292766  69.0447108  63.6357574  33.9218435  68.3097518
  62.8982092  35.0201784  69.0456604  70.5826449  47.2051700  61.7683097
  69.7993971  47.7473380  61.8621322  71.2819194  47.7225679  62.1677338
  73.8923099  33.0146329  64.4117303  74.3891799  32.2616292  64.0918373
  73.1210081  33.0510646  63.8460512  74.9752880  41.7718016  61.9855726
  74.0409158  41.8919479  61.8160430  75.1529548  40.8690483  61.7215736
  70.4758068  35.1563712  64.1388987  70.1055855  34.6034753  64.8269893
  70.9717160  34.5521846  63.5863987  76.4301662  43.9579157  59.5191912
  76.7061506  43.8435752  60.4285786  75.5606161  43.5596642  59.4804085
  76.1048552  38.1705815  69.0596556  75.4520003  38.4181722  68.4049008
  76.4828932  37.3569953  68.7259033  73.0655726  48.2065508  63.1624726
  73.2478121  47.3887164  63.6252478  73.8888712  48.4233200  62.7249616
  73.3997892  47.1333693  60.4239774  73.9285658  46.6226148  59.8109936
  73.6626111  46.8176223  61.2885307  63.9014984  45.1497562  68.1675108
  64.4868421  44.4041250  68.3003012  63.7039823  45.4601519  69.0511772
  66.7553640  48.1848810  63.1837550  66.0864015  48.6694937  62.7001590
  66.6166509  48.4318030  64.0980929  58.4932639  37.7203162  66.8879551
  58.5316739  37.1866753  67.6816669  57.9872932  37.1938368  66.2690528
  65.8723401  32.5667703  70.3842093  65.9364728  33.4282534  69.9719491
  65.8090522  31.9541705  69.6514452  65.3475674  34.6390835  74.0315128
  65.9747713  34.2567913  74.6452652  64.4903593  34.4205037  74.3970820
  62.1241217  36.4467265  59.9633482  62.4194658  35.5377943  59.9100536
  61.2229253  36.4255004  59.6414485  74.0327296  48.1674529  66.7683891
  73.9078435  47.3664269  66.2594836  74.6906387  48.6620722  66.2797861
  65.6535464  34.5223261  65.9461031  64.9322050  35.1359229  65.8068504
  66.4428720  35.0581026  65.8677677  68.4561777  31.8577688  72.2201683
  68.9796179  32.1039984  72.9827992  68.2374111  32.6897722  71.8004820
  63.8529058  34.1281362  60.0872808  63.5241764  33.2478741  59.9047914
  64.2068429  34.0729031  60.9749197  73.1008637  45.7636265  64.5967793
  72.9533600  44.8352972  64.7775363  73.9262131  45.7856356  64.1124868
  66.9670881  34.4154332  60.4548285  67.3066954  34.9440253  59.7326894
  67.4143002  34.7534738  61.2306852  76.7042759  46.5864824  65.6832666
  77.6289307  46.3807685  65.5457117  76.5358062  46.3381225  66.5922007
  69.6614322  32.7991383  69.9051353  69.3211143  31.9999196  70.3072033
  68.9553329  33.0993094  69.3328187  70.3130794  29.8840695  68.3578676
  71.1356863  29.4101173  68.2357567  70.5568858  30.6631179  68.8577363
  68.9539029  32.9128954  58.6541578  69.6747391  33.2910206  58.1505295
  68.3304333  33.6317830  58.7576556  73.0970152  33.6174103  59.5899910
  73.3133766  34.4998740  59.2888739  72.6164219  33.2260316  58.8605552
  67.8369373  36.5759816  66.1670655  67.6913954  36.8900119  67.0594936
  67.3594577  37.1944716  65.6141554  69.6965756  33.5662364  66.2151545
  69.6827325  32.6703457  65.8783842  70.4138184  33.5733028  66.8489831
  71.5491886  33.9999704  68.2604672  71.2909664  34.9216775  68.2589002
  71.0176927  33.6030139  68.9505136  76.4938075  47.1050491  61.0394757
  76.6674953  46.5396914  60.2868610  76.9866966  47.9051386  60.8574247
  62.3115035  39.1165160  69.1058316  61.7668503  39.8924968  69.2378590
  63.1894385  39.4635965  68.9477438  69.1002652  32.4476744  61.4839115
  69.2218563  31.5193390  61.6830002  68.8104694  32.4615430  60.5717430
  71.9693842  30.1331655  64.6205835  71.9915539  30.1970988  63.6657814
  72.3861901  29.2936163  64.8146341  63.0981057  38.2435057  71.9988473
  62.3562793  38.3917692  72.5853103  62.7773801  38.5043322  71.1355222
  71.0645332  49.9388944  64.0274240  70.6250322  49.4465323  64.7207096
  71.8153449  49.3961912  63.7866315  63.5437671  46.1300485  64.0298868
  64.3695691  45.8304257  63.6497511  63.1931723  45.3608108  64.4788656
  68.5119204  45.4826953  66.0996541  67.8899213  44.8197658  65.7998769
  69.1824071  45.5088085  65.4170189  61.7446276  44.0486812  64.9887801
  60.9078184  43.6208986  64.8071803  61.7169921  44.2419255  65.9258592
  68.0732711  44.0330877  59.5755002  68.2220831  44.7166341  58.9221675
  68.8799154  44.0135967  60.0904458  70.8143020  34.7140114  72.4475406
  69.9446329  35.0073680  72.1757994  71.0502500  35.2980559  73.1682670
  65.8285344  40.0596054  60.5816071  65.5831386  39.1558384  60.7796281
  65.9981258  40.0613205  59.6395549  65.0980991  35.7924412  58.0802232
  64.4050236  35.8668767  57.4242268  64.8532743  35.0284756  58.6023749
  73.7694648  27.3520013  65.4841723  74.0496401  26.6843202  66.1102149
  74.5545255  27.5449109  64.9716387  71.5728116  46.5279007  57.0466749
  71.0002083  47.1469194  56.5937221  72.1460910  47.0778369  57.5806671
  74.7925376  46.8116157  58.1775331  75.7256049  46.7461719  58.3808207
  74.7048589  47.6472424  57.7189864  71.9574915  37.8639820  54.3882802
  72.9034019  37.7346028  54.4571220  71.5789160  37.1254482  54.8652230
  70.1417832  35.7889796  54.3237687  69.2349287  35.4922909  54.4000401
  70.4193813  35.4919614  53.4571973  61.0595772  37.1096160  64.7736733
  60.7398557  36.2561468  64.4811107  60.5129200  37.3244738  65.5294701
  64.8375680  39.8258601  68.4906240  65.0561690  40.7575709  68.5094274
  65.2501454  39.4666575  69.2761044  71.7579898  30.3326686  60.4781928
  70.9480626  29.9873771  60.8537174  72.4464315  30.0234230  61.0669540
  73.6870446  29.4104733  62.1006225  74.2401484  29.8300186  62.7596248
  73.9240532  28.4840481  62.1429181  68.9116616  32.6476732  54.4649666
  69.7735780  32.9731630  54.7245483  69.0966961  31.8608228  53.9522732
  60.9284032  40.7299071  66.7429855  60.2347504  40.3153024  66.2299809
  61.6757023  40.7719608  66.1463274  77.0649253  31.5205258  61.6084889
  76.4847922  32.1790062  61.2262942  76.7985186  30.6982603  61.1972307
  75.5152819  30.9210316  63.8106209  76.0152598  31.0326850  63.0020528
  76.1588427  30.6171369  64.4507018  62.8420775  40.6617325  64.6195870
  62.8191463  40.7605012  63.6677753  63.1521411  41.5082476  64.9413036
  65.5008153  42.7193480  68.7342484  66.4551406  42.6877422  68.6672416
  65.3020676  42.2584104  69.5492710  66.0907535  41.2894596  71.3013282
  66.9100424  41.7838675  71.3248119  66.3644342  40.3726564  71.2730849
  75.8474131  33.6805348  60.6641237  74.9599986  33.9654999  60.4461432
  76.2628120  33.5199112  59.8168514  63.8558381  48.2613100  65.7512682
  63.7212849  47.5013500  65.1850680  63.4390444  48.9853999  65.2841471
  74.9917344  43.4450023  54.7589257  75.6953195  43.6500026  55.3746913
  74.2679993  44.0126785  55.0238341  75.8215155  39.1959884  60.8791528
  75.7650356  39.6528436  60.0399160  76.3743497  38.4350569  60.7014370
  67.0127507  49.1582417  65.9631125  66.8959891  50.1027849  65.8609815
  66.1919954  48.8555978  66.3516924  76.9004042  43.8832552  56.8087717
  77.7349646  43.4513751  56.6265192  76.7388385  43.7114566  57.7364612
  76.5549934  40.3864666  58.1744057  76.4998738  40.2208937  57.2332501
  75.9295989  41.0940699  58.3306246  61.3442449  35.6232730  72.0005479
  61.9901313  35.1131684  72.4892704  61.1359600  36.3601412  72.5748904
  69.8646059  29.8872775  57.7529375  69.8524729  30.8314615  57.9097646
  70.7569481  29.7042920  57.4588836  69.7935623  48.5641665  65.8397132
  68.8431254  48.5643527  65.7261504  70.0968110  47.8174400  65.3233166
  73.6798179  26.4815551  62.0075312  72.9130575  25.9274038  62.1531994
  74.0908884  26.5537420  62.8689464  76.2100416  51.9076673  62.6134615
  75.4131579  52.0195367  63.1318110  75.9826008  52.2463325  61.7475505
  73.1732415  55.9453576  61.7783605  74.0107637  56.3550585  61.5617313
  73.3510683  55.0053018  61.7483799  73.1958586  53.2844292  62.4494339
  72.9982986  52.6913652  61.7245405  72.6405250  52.9796502  63.1670277
  75.6904812  52.8108325  60.1335291  74.7602400  52.7492781  60.3505253
  75.7862284  52.2884278  59.3371932  75.6090361  49.3363138  62.7213532
  75.8697179  50.2508472  62.6122693  76.4307534  48.8687581  62.8710145
  69.7558418  54.9694487  64.6162084  70.4429457  54.6556217  64.0283099
  69.6006546  55.8735851  64.3429335  72.9634971  51.7759182  59.9633482
  73.2588412  50.8669861  59.9100536  72.0623007  51.7546922  59.6414485
  74.6922813  49.4573280  60.0872808  74.3635519  48.5770659  59.9047914
  75.0462184  49.4020949  60.9749197  76.6679098  55.3887972  60.5816071
  76.4225140  54.4850302  60.7796281  76.8375013  55.3905123  59.6395549
  75.9374746  51.1216330  58.0802232  75.2443991  51.1960685  57.4242268
  75.6926498  50.3576673  58.6023749  54.0641763   4.0494587  52.3930837
  54.8563055   3.7085411  51.9777136  54.3038413   4.1589562  53.3132990
  57.8028225  11.0885618  48.4335876  57.7252254  12.0393443  48.5124357
  57.1989868  10.7431491  49.0910803  60.0766593   6.4467771  47.1541416
  59.9412268   7.2919307  47.5826264  60.6176406   6.6487049  46.3907350
  55.3390876   7.0808965  49.8092094  55.5157504   8.0026930  49.6213078
  56.1347709   6.7667385  50.2386474  61.7035070   7.0691338  61.2841758
  61.2598924   6.2827716  60.9662663  62.3652283   7.2570488  60.6185649
  56.4622191   8.5987139  55.8102437  57.0129616   8.4704203  55.0379431
  55.6233667   8.8982028  55.4597330  63.8016308   7.3494138  59.3123159
  63.7834783   8.1703019  58.8203429  64.7236228   7.2248213  59.5373301
  62.6762754  10.5201977  43.5897139  62.0024453  10.8233674  44.1982097
  63.0628576  11.3231057  43.2402596  64.6235115   7.3600151  49.8965429
  64.9158089   7.9205208  49.1777794  65.1333736   7.6528712  50.6518588
  59.5868740   8.1380502  50.9858882  59.5444919   8.3641348  50.0567414
  60.5031439   7.9043877  51.1344683  62.5229385   7.3961626  55.1333212
  62.5766408   7.9652563  55.9010928  61.6544167   7.5663512  54.7687249
  60.8753969  10.6881649  45.8044218  61.0505725  10.2169693  46.6189841
  60.1886757  11.3147416  46.0325479  55.4415054  13.8371012  52.5784078
  55.6811652  14.4689536  53.2563097  54.5984251  13.4859052  52.8649438
  59.9542916   9.6450135  54.9825582  59.8813088  10.4505106  55.4944887
  59.5120309   9.8442100  54.1573604  59.7432696   8.8821905  48.4928404
  58.9600218   9.4243585  48.5866628  60.4425441   9.3995884  48.8922645
  62.4141600   9.5436969  57.1383741  63.1269572  10.1784433  57.0659643
  61.9231628   9.6400835  56.3223743  57.4653513   7.2931412  57.9589312
  58.1662973   7.9267895  58.1118706  56.9948628   7.6346144  57.1984951
  62.2261973   9.8835713  49.8870033  62.4084368   9.0657369  50.3497785
  63.0494959  10.1003405  49.4494923  62.5604138   8.8103898  47.1485081
  63.0891905   8.2996352  46.5355243  62.8232358   8.4946428  48.0130614
  53.0621231   6.8267767  54.8920415  53.6474668   6.0811455  55.0248319
  52.8646070   7.1371724  55.7757078  55.9159886   9.8619015  49.9082857
  55.2470262  10.3465142  49.4246897  55.7772756  10.1088235  50.8226235
  60.0565155  11.8962758  56.5065515  60.6083463  12.0594380  57.2714601
  60.3971348  12.4867196  55.8345540  63.1933542   9.8444734  53.4929197
  63.0684682   9.0434473  52.9840143  63.8512633  10.3390927  53.0043167
  62.2614884   7.4406470  51.3213100  62.1139846   6.5123177  51.5020670
  63.0868377   7.4626561  50.8370175  65.8649006   8.2635029  52.4077973
  66.7895553   8.0577890  52.2702424  65.6964309   8.0151430  53.3167314
  65.6544322   8.7820696  47.7640064  65.8281200   8.2167119  47.0113916
  66.1473213   9.5821591  47.5819554  60.2030966   9.4621240  58.5214170
  60.5118093   9.2170386  59.3936869  61.0006448   9.6667878  58.0333040
  60.2251578  11.6159149  50.7519546  59.7856569  11.1235528  51.4452403
  60.9759695  11.0732117  50.5111621  52.7043917   7.8070690  50.7544174
  53.5301937   7.5074462  50.3742818  52.3537969   7.0378313  51.2033963
  57.6725451   7.1597158  52.8241848  57.0505460   6.4967863  52.5244076
  58.3430317   7.1858290  52.1415496  50.9052522   5.7257017  51.7133108
  50.0684431   5.2979191  51.5317109  50.8776168   5.9189460  52.6503899
  57.2338957   5.7101082  46.3000308  57.3827078   6.3936546  45.6466981
  58.0405401   5.6906172  46.8149764  60.7334363   8.2049212  43.7712056
  60.1608330   8.8239399  43.3182528  61.3067157   8.7548574  44.3051978
  63.9531623   8.4886362  44.9020638  64.8862296   8.4231924  45.1053514
  63.8654836   9.3242629  44.4435171  50.0890279   2.4069276  53.4675162
  49.3953750   1.9923229  52.9545116  50.8363270   2.4489813  52.8708580
  54.6614399   4.3963685  55.4587791  55.6157653   4.3647627  55.3917722
  54.4626923   3.9354309  56.2738017  53.0164628   9.9383305  52.4757989
  52.8819096   9.1783705  51.9095987  52.5996690  10.6624204  52.0086778
  56.1733754  10.8352622  52.6876431  56.0566138  11.7798054  52.5855122
  55.3526200  10.5326183  53.0762231  57.1988268  11.4880883  55.9032360
  58.1015515  11.5204494  56.2198855  56.9725638  10.5581334  55.9178696
  58.9541870  10.2411870  52.5642438  58.0037501  10.2413732  52.4506811
  59.2574356   9.4944605  52.0478473  74.6894564  16.0772408  53.6288201
  75.3272974  15.9579156  52.9251541  74.5715407  17.0253252  53.6876153
  71.4984270  16.0299836  53.5649726  71.1602782  15.9140901  52.6770260
  72.3674038  15.6291002  53.5450732  67.3571086  17.8835313  49.5546616
  66.7935951  17.7925250  48.7862904  67.2423481  17.0635217  50.0349109
  71.9804053  17.1834688  59.5235931  71.9692694  16.7887486  58.6516435
  72.1424692  16.4500761  60.1169703  64.9035518  19.3786504  52.3930837
  65.6956810  19.0377329  51.9777136  65.1432168  19.4881480  53.3132990
  72.9370644  21.5506281  44.8661081  72.2858624  22.1360361  44.4795095
  73.7315007  22.0812475  44.9256119  66.8626272  18.6395418  45.2648216
  67.6357148  18.0924405  45.1261092  67.2151670  19.5039667  45.4762677
  68.7011314  19.9671800  58.4715115  68.4101180  20.8717431  58.3561781
  69.3368298  20.0088328  59.1859185  69.6267521  17.3448649  55.0616475
  70.2231093  17.1204671  54.3473438  69.6842492  16.6033394  55.6641923
  69.1992549  14.7988084  42.8966666  69.4518070  14.2769605  42.1350129
  68.2617108  14.6354229  42.9993349  74.2435832  13.8023862  50.7041409
  75.0298921  13.3843285  50.3531826  74.5074537  14.7069954  50.8723057
  74.4145910  19.2396713  45.4030066  73.7791743  19.3131339  46.1150970
  74.0843316  19.8290311  44.7249145  68.9188838  16.7016190  45.0991041
  68.8025096  16.0261093  45.7672125  69.0291098  16.2148564  44.2823194
  71.2620379  16.1626337  48.8037730  70.8978586  15.6356958  49.5150651
  72.1187495  15.7724806  48.6304215  70.9025866  11.1916237  43.7999078
  71.0700268  12.0596473  44.1669549  70.7123035  11.3543518  42.8760368
  73.6601199  19.6533216  55.4664909  73.3601922  20.5558254  55.3580716
  73.3152259  19.3865399  56.3186062  67.1113681  16.1047012  51.5001613
  66.1864177  15.9723226  51.7079305  67.3598094  16.8841232  51.9971556
  77.0598343  12.1715756  53.1462346  76.1515220  12.1031164  52.8521107
  77.0085939  12.6487701  53.9744172  70.8815087  13.6473894  44.7845745
  70.7614712  14.0930945  45.6231225  70.1867675  13.9959212  44.2259283
  64.4722492  15.7480286  52.3345402  64.6014873  16.0014765  53.2484814
  63.7919943  16.3407994  52.0150057  68.6421979  26.4177536  48.4335876
  68.5646009  27.3685361  48.5124357  68.0383623  26.0723408  49.0910803
  76.5800153  14.1195367  45.6126079  77.4918009  14.3522754  45.4373777
  76.0709800  14.7032411  45.0501158  69.3885581  16.3990855  60.6515210
  70.1300265  16.9375899  60.3750034  68.6822567  17.0257143  60.8086762
  74.8640921  18.5419995  59.2487372  75.2724277  18.1002406  58.5042004
  74.1418182  17.9672623  59.5021565  71.2171991  13.4792602  56.6220929
  72.0633186  13.9032015  56.7655578  71.1570628  12.8226226  57.3159492
  75.1869735  19.1021186  53.0039661  74.5578598  19.2666900  52.3015729
  74.7995397  19.5162795  53.7750625  76.3209899  17.6835583  56.9579368
  76.5326794  18.3267342  56.2813749  76.2739647  16.8497899  56.4901298
  70.7397697  18.8395594  50.2689746  71.2036043  19.1183297  49.4794368
  70.4754495  17.9379038  50.0862836  67.6321778  18.3867075  53.2069509
  68.2023135  18.8154344  52.5686994  68.2229890  18.1049660  53.9053695
  69.6766583  14.9618746  47.0779311  70.3790627  15.4139790  47.5453237
  69.3447212  14.3202565  47.7059204  68.1246945  13.5530503  61.4530520
  67.4945605  14.2346784  61.6865917  68.0183033  13.4413584  60.5083659
  63.4191917  13.2202299  52.3796444  62.6290971  13.4759827  51.9036555
  63.9103165  14.0350637  52.4848485  65.3706663  13.5846878  49.3379921
  64.5737826  13.6965572  49.8563417  65.1432255  13.9233530  48.4720812
  71.2012330  20.1091581  57.2862436  71.2656763  20.5711989  58.1220608
  70.4923254  19.4788946  57.4144746  61.7029620  13.4732789  54.8111435
  61.9537659  14.3579799  55.0769011  62.2389169  13.2937391  54.0386527
  70.9160348  21.7759689  47.1541416  70.7806023  22.6211225  47.5826264
  71.4570160  21.9778966  46.3907350  64.3689745  19.2935127  47.7269341
  64.8814266  20.0878377  47.8774906  65.0212458  18.5961417  47.6602943
  66.1784630  22.4100883  49.8092094  66.3551258  23.3318848  49.6213078
  66.9741464  22.0959302  50.2386474  65.4636987  14.4565515  59.6854258
  65.3490502  13.5550772  59.9861357  64.6081504  14.7029212  59.3339074
  72.5428824  22.3983255  61.2841758  72.0992678  21.6119634  60.9662663
  73.2046038  22.5862406  60.6185649  67.3015945  23.9279057  55.8102437
  67.8523371  23.7996120  55.0379431  66.4627421  24.2273946  55.4597330
  74.6410062  22.6786055  59.3123159  74.6228538  23.4994936  58.8203429
  75.5629982  22.5540130  59.5373301  71.0983117  20.1930185  60.1546668
  71.6311453  19.4318473  59.9245976  70.5697198  19.9003837  60.8970822
  62.3338662  17.6223781  48.5028912  63.1713884  18.0320790  48.2862619
  62.5116930  16.6823223  48.4729106  74.2303094  15.2898862  44.1912745
  73.7149718  16.0603466  44.4301132  73.9580403  14.6163998  44.8145806
  71.8150205  10.1348563  49.2497983  70.9591802   9.7455413  49.0703622
  72.2277157  10.2140523  48.3897769  74.0189397  13.1625954  46.0172526
  73.7139533  13.4772103  46.8682669  74.9719839  13.2407374  46.0599859
  72.4635829  19.3216177  47.6665480  71.9357191  18.5868937  47.3538717
  71.9623332  20.0990854  47.4205448  67.1954557   9.9835843  50.0272091
  67.7698309   9.7611025  49.2945284  67.7825539  10.0524538  50.7800693
  76.2534134  15.8709570  50.8336468  76.7666016  16.5039562  51.3358178
  76.9035358  15.2710766  50.4679828  67.5224144  12.0140305  44.0467977
  66.6861456  12.3514991  44.3677251  67.3828914  11.8789284  43.1095114
  70.6088429  17.1396387  40.6700453  69.7015491  16.9085641  40.8691602
  71.1059461  16.3434007  40.8574434  73.5156508  25.8493895  43.5897139
  72.8418207  26.1525591  44.1982097  73.9022330  26.6522975  43.2402596
  72.7314965  13.3459026  53.0794808  71.8137526  13.5673973  52.9216497
  73.1475109  13.4205336  52.2206516  73.5150013  14.7450442  48.2097489
  74.2621832  15.2571839  47.9004611  73.7841602  14.4234494  49.0701882
  71.7876663  17.2408982  45.1924443  70.8787882  16.9568015  45.2896913
  71.8171747  17.6608061  44.3327750  77.0195930  20.8515572  48.9615611
  76.5658257  20.0106482  49.0180801  76.3889897  21.4876970  49.2990391
  75.9628850  11.7807558  50.1916278  75.2251607  11.2684944  50.5226521
  76.2155623  11.3407939  49.3799555  75.4628869  22.6892069  49.8965429
  75.7551844  23.2497126  49.1777794  75.9727490  22.9820630  50.6518588
  62.3564833  14.9614496  49.1739645  62.1589233  14.3683857  48.4490712
  61.8011497  14.6566707  49.8915584  70.3361557  14.8537603  51.2934238
  70.3910167  13.9011439  51.2176715  69.5252759  15.0097042  51.7775537
  71.4852751  18.7817726  42.5312522  71.0472181  18.0653585  42.0718159
  72.2263192  19.0093841  41.9697613  68.2753917  13.4714663  49.0524617
  67.4621782  13.7708833  49.4589809  68.7712911  13.0770351  49.7699099
  70.4262495  23.4672420  50.9858882  70.3838673  23.6933266  50.0567414
  71.3425194  23.2335794  51.1344683  73.8728128  13.9356487  57.8839511
  74.2277516  14.1627960  58.7433977  74.5200260  14.2674864  57.2616766
  67.7667992  11.0433018  54.6685852  68.4067371  10.9021777  53.9708815
  66.9345522  10.7567532  54.2924454  68.5428295  20.3435449  50.7820845
  69.3368894  19.8485769  50.5803420  67.8319988  19.8153312  50.4188550
  73.3623140  22.7253544  55.1333212  73.4160162  23.2944480  55.9010928
  72.4937921  22.8955429  54.7687249  64.8511059  14.4878530  46.8580597
  63.9208647  14.4262986  47.0750559  64.9468531  13.9654483  46.0617239
  64.7696608  11.0133343  49.4458839  65.0303425  11.9278676  49.3367999
  65.5913780  10.5457786  49.5955452  66.2421533  12.4271100  56.6157663
  66.9144587  12.2188462  55.9670312  65.4151320  12.2293186  56.1762896
  72.3211240  16.8913806  56.6920144  73.2503300  17.0424966  56.5189111
  71.9002270  16.9797827  55.8368791  71.1199571  20.9164471  54.4618682
  70.9810657  20.5483255  55.3344620  70.3314168  21.4312110  54.2902640
  71.7147723  26.0173567  45.8044218  71.8899479  25.5461610  46.6189841
  71.0280511  26.6439333  46.0325479  72.6704787  20.2946073  51.8507520
  72.3354619  20.2546843  52.7465169  72.1708732  19.6290789  51.3777930
  66.6449031  15.7013703  57.3760101  66.5068829  14.9693942  57.9771640
  67.5553954  15.6122603  57.0944288  75.6063978  17.6402108  42.1244579
  74.9893149  16.9148936  42.0277632  75.1380467  18.4011468  41.7811653
  69.2731331  15.4133663  56.8643780  69.9830950  14.7726855  56.8230399
  69.2300639  15.6646558  57.7869961  77.2618110  22.3501016  59.7850360
  77.2030656  21.6660236  59.1180943  77.6637628  23.0920006  59.3330986
  67.9860265  12.3998881  58.6839420  67.4497622  11.9489619  59.3361016
  67.3976974  12.5344789  57.9409884  66.2808809  29.1662930  52.5784078
  66.5205407  29.7981454  53.2563097  65.4378005  28.8150970  52.8649438
  67.3962524  11.8587532  41.2465883  66.5191990  11.7376333  40.8828130
  67.8720277  11.0673610  40.9944772  77.2635517  20.3140600  58.0164339
  76.3762296  19.9766522  58.1390738  77.8334068  19.5823631  58.2533105
  58.9164664  16.6464692  51.3407391  59.6035704  16.3326422  50.7528406
  58.7612793  17.5506056  51.0674642  63.7199386  11.5354888  55.7692414
  63.6357575  10.9280558  55.0342824  62.8982093  12.0263907  55.7701911
  70.7936671  24.9742052  54.9825582  70.7206842  25.7797024  55.4944887
  70.3514064  25.1734018  54.1573604  70.5826450  24.2113822  48.4928404
  69.7993972  24.7535503  48.5866628  71.2819195  24.7287802  48.8922645
  73.2535354  24.8728886  57.1383741  73.9663326  25.5076351  57.0659643
  72.7625383  24.9692752  56.3223743  74.9752881  18.7780139  48.7101033
  74.0409160  18.8981601  48.5405737  75.1529549  17.8752606  48.4461043
  70.4758069  12.1625835  50.8634294  70.1055857  11.6096875  51.5515200
  70.9717162  11.5583968  50.3109294  68.3047268  22.6223330  57.9589312
  69.0056727  23.2559813  58.1118706  67.8342383  22.9638061  57.1984951
  76.4301663  20.9641280  46.2437219  76.7061507  20.8497874  47.1531093
  75.5606162  20.5658764  46.2049392  76.1048554  15.1767937  55.7841862
  75.4520004  15.4243845  55.1294315  76.4828933  14.3632075  55.4504340
  73.0655727  25.2127630  49.8870033  73.2478122  24.3949286  50.3497785
  73.8888713  25.4295323  49.4494923  73.3997893  24.1395816  47.1485081
  73.9285659  23.6288270  46.5355243  73.6626113  23.8238346  48.0130614
  63.9014986  22.1559685  54.8920415  64.4868423  21.4103373  55.0248319
  63.7039824  22.4663642  55.7757078  66.7553641  25.1910932  49.9082857
  66.0864016  25.6757060  49.4246897  66.6166511  25.4380153  50.8226235
  58.4932640  14.7265285  53.6124858  58.5316740  14.1928876  54.4061976
  57.9872933  14.2000491  52.9935835  70.8958910  27.2254676  56.5065515
  71.4477218  27.3886297  57.2714601  71.2365103  27.8159114  55.8345540
  65.8723403   9.5729826  57.1087400  65.9364729  10.4344656  56.6964798
  65.8090523   8.9603827  56.3759759  65.3475675  11.6452958  60.7560434
  65.9747714  11.2630035  61.3697959  64.4903594  11.4267160  61.1216127
  75.7469784  22.0515933  62.3614170  76.2909688  22.6645892  61.8669125
  75.1656629  22.6095512  62.8781183  62.1241218  13.4529387  46.6878789
  62.4194659  12.5440066  46.6345843  61.2229254  13.4317127  46.3659791
  74.0327297  25.1736651  53.4929197  73.9078436  24.3726391  52.9840143
  74.6906388  25.6682845  53.0043167  65.6535465  11.5285384  52.6706338
  64.9322051  12.1421351  52.5313811  66.4428721  12.0643149  52.5922984
  76.0962205  22.9745671  55.1208748  75.1492541  22.8551023  55.0487074
  76.4444978  22.0868169  55.2035009  68.4561779   8.8639810  58.9446989
  68.9796180   9.1102107  59.7073299  68.2374112   9.6959845  58.5250127
  63.8529060  11.1343485  46.8118114  63.5241766  10.2540864  46.6293220
  64.2068430  11.0791154  47.6994503  73.1008638  22.7698388  51.3213100
  72.9533601  21.8415095  51.5020670  73.9262132  22.7918478  50.8370175
  66.9670883  11.4216455  47.1793592  67.3066955  11.9502376  46.4572200
  67.4143003  11.7596861  47.9552158  76.7042760  23.5926946  52.4077973
  77.6289308  23.3869808  52.2702424  76.5358064  23.3443347  53.3167314
  69.6614324   9.8053505  56.6296660  69.3211144   9.0061318  57.0317340
  68.9553330  10.1055216  56.0573493  68.9539030   9.9191076  45.3786885
  69.6747392  10.2972329  44.8750602  68.3304334  10.6379953  45.4821863
  73.0970153  10.6236225  46.3145217  73.3133767  11.5060863  46.0134045
  72.6164220  10.2322439  45.5850859  67.8369374  13.5821938  52.8915962
  67.6913955  13.8962242  53.7840243  67.3594578  14.2006839  52.3386860
  69.6965757  10.5724486  52.9396851  69.6827326   9.6765580  52.6029149
  70.4138185  10.5795150  53.5735137  71.5491888  11.0061827  54.9849979
  71.2909666  11.9278897  54.9834309  71.0176928  10.6092261  55.6750443
  76.4938077  24.1112614  47.7640064  76.6674954  23.5459036  47.0113916
  76.9866968  24.9113509  47.5819554  62.3115036  16.1227283  55.8303623
  61.7668504  16.8987091  55.9623897  63.1894386  16.4698087  55.6722744
  63.0981058  15.2497179  58.7233780  62.3562794  15.3979814  59.3098410
  62.7773802  15.5105445  57.8600529  71.0424721  24.7913157  58.5214170
  71.3511847  24.5462304  59.3936869  71.8400203  24.9959796  58.0333040
  71.0645333  26.9451067  50.7519546  70.6250323  26.4527446  51.4452403
  71.8153450  26.4024035  50.5111621  63.5437672  23.1362608  50.7544174
  64.3695692  22.8366380  50.3742818  63.1931724  22.3670230  51.2033963
  68.5119205  22.4889076  52.8241848  67.8899214  21.8259781  52.5244076
  69.1824072  22.5150208  52.1415496  61.7446277  21.0548934  51.7133108
  60.9078185  20.6271109  51.5317109  61.7169922  21.2481378  52.6503899
  68.0732712  21.0392999  46.3000308  68.2220832  21.7228464  45.6466981
  68.8799155  21.0198089  46.8149764  70.8143021  11.7202236  59.1720713
  69.9446330  12.0135803  58.9003301  71.0502501  12.3042681  59.8927976
  65.8285345  17.0658177  47.3061377  65.5831387  16.1620507  47.5041587
  65.9981259  17.0675327  46.3640855  65.0980992  12.7986535  44.8047539
  64.4050237  12.8730890  44.1487575  64.8532744  12.0346878  45.3269056
  71.5728117  23.5341130  43.7712056  71.0002085  24.1531317  43.3182528
  72.1460911  24.0840492  44.3051978  74.7925377  23.8178280  44.9020638
  75.7256050  23.7523842  45.1053514  74.7048590  24.6534547  44.4435171
  71.9574916  14.8701943  41.1128108  72.9034021  14.7408151  41.1816526
  71.5789161  14.1316605  41.5897537  71.8413608  18.9219689  62.5728765
  72.7616618  19.0998288  62.7668812  71.8063192  17.9775734  62.4208465
  70.1417833  12.7951919  41.0482994  69.2349288  12.4985032  41.1245707
  70.4193814  12.4981737  40.1817280  61.0595773  14.1158282  51.4982040
  60.7398558  13.2623591  51.2056414  60.5129202  14.3306861  52.2540007
  64.8375681  16.8320723  55.2151547  65.0561691  17.7637831  55.2339580
  65.2501455  16.4728698  56.0006350  68.9116618   9.6538854  41.1894973
  69.7735782   9.9793753  41.4490790  69.0966962   8.8670350  40.6768039
  60.9284033  17.7361194  53.4675162  60.2347505  17.3215147  52.9545116
  61.6757024  17.7781730  52.8708580  69.5734816  15.8351068  63.4219357
  69.0901898  16.6351428  63.6283246  69.6595755  15.8459013  62.4686801
  62.8420776  17.6679448  51.3441176  62.8191464  17.7667135  50.3923060
  63.1521413  18.5144598  51.6658343  65.5008154  19.7255603  55.4587791
  66.4551407  19.6939545  55.3917722  65.3020677  19.2646226  56.2738017
  66.0907536  18.2956719  58.0258589  66.9100425  18.7900797  58.0493426
  66.3644344  17.3788687  57.9976156  63.8558383  25.2675222  52.4757989
  63.7212851  24.5075623  51.9095987  63.4390445  25.9916122  52.0086778
  74.9917346  20.4512146  41.4834564  75.6953196  20.6562148  42.0992220
  74.2679994  21.0188908  41.7483648  75.8215156  16.2022007  47.6036834
  75.7650357  16.6590558  46.7644467  76.3743498  15.4412692  47.4259677
  67.0127509  26.1644539  52.6876431  66.8959893  27.1089972  52.5855122
  66.1919955  25.8618101  53.0762231  76.9004043  20.8894675  43.5333024
  77.7349647  20.4575873  43.3510499  76.7388386  20.7176689  44.4609919
  76.5549935  17.3926788  44.8989363  76.4998739  17.2271060  43.9577807
  75.9295991  18.1002821  45.0551553  61.3442450  12.6294853  58.7250786
  61.9901314  12.1193807  59.2138011  61.1359601  13.3663534  59.2994211
  68.0382023  26.8172801  55.9032360  68.9409269  26.8496411  56.2198855
  67.8119393  25.8873252  55.9178696  69.7935625  25.5703788  52.5642438
  68.8431256  25.5705649  52.4506811  70.0968111  24.8236522  52.0478473
  75.7429272  34.7078422  52.3930837  76.5350564  34.3669247  51.9777136
  75.9825922  34.8173397  53.3132990  75.3116246  31.0772204  52.3345402
  75.4408627  31.3306682  53.2484814  74.6313698  31.6699912  52.0150057
  74.2585672  28.5494217  52.3796444  73.4684726  28.8051745  51.9036555
  74.7496919  29.3642554  52.4848485  76.2100417  28.9138796  49.3379921
  75.4131580  29.0257490  49.8563417  75.9826009  29.2525448  48.4720812
  72.5423375  28.8024707  54.8111435  72.7931413  29.6871717  55.0769011
  73.0782923  28.6229309  54.0386527  75.2083500  34.6227045  47.7269341
  75.7208020  35.4170295  47.8774906  75.8606213  33.9253335  47.6602943
  77.0178384  37.7392801  49.8092094  77.1945013  38.6610765  49.6213078
  77.8135218  37.4251220  50.2386474  76.3030741  29.7857433  59.6854258
  76.1884256  28.8842690  59.9861357  75.4475259  30.0321129  59.3339074
  73.1732417  32.9515699  48.5028912  74.0107639  33.3612707  48.2862619
  73.3510684  32.0115141  48.4729106  73.1958588  30.2906414  49.1739645
  72.9982988  29.6975775  48.4490712  72.6405252  29.9858624  49.8915584
  75.6904813  29.8170448  46.8580597  74.7602402  29.7554904  47.0750559
  75.7862285  29.2946401  46.0617239  75.6090362  26.3425261  49.4458839
  75.8697180  27.2570594  49.3367999  76.4307535  25.8749703  49.5955452
  77.0815288  27.7563018  56.6157663  77.7538341  27.5480380  55.9670312
  76.2545074  27.5585104  56.1762896  77.1202563  44.4954848  52.5784078
  77.3599161  45.1273372  53.2563097  76.2771760  44.1442888  52.8649438
  69.7558419  31.9756609  51.3407391  70.4429459  31.6618339  50.7528406
  69.6006547  32.8797974  51.0674642  74.5593141  26.8646806  55.7692414
  74.4751330  26.2572475  55.0342824  73.7375847  27.3555824  55.7701911
  74.7408740  37.4851603  54.8920415  75.3262177  36.7395290  55.0248319
  74.5433579  37.7955559  55.7757078  77.5947395  40.5202850  49.9082857
  76.9257771  41.0048978  49.4246897  77.4560265  40.7672070  50.8226235
  69.3326395  30.0557203  53.6124858  69.3710494  29.5220793  54.4061976
  68.8266688  29.5292408  52.9935835  76.7117157  24.9021743  57.1087400
  76.7758484  25.7636574  56.6964798  76.6484277  24.2895745  56.3759759
  76.1869430  26.9744876  60.7560434  76.8141469  26.5921953  61.3697959
  75.3297349  26.7559078  61.1216127  72.9634972  28.7821305  46.6878789
  73.2588414  27.8731983  46.6345843  72.0623008  28.7609044  46.3659791
  76.4929219  26.8577301  52.6706338  75.7715805  27.4713269  52.5313811
  77.2822475  27.3935066  52.5922984  74.6922814  26.4635403  46.8118114
  74.3635520  25.5832781  46.6293220  75.0462185  26.4083071  47.6994503
  73.1508791  31.4519201  55.8303623  72.6062259  32.2279008  55.9623897
  74.0288141  31.7990005  55.6722744  73.9374813  30.5789097  58.7233780
  73.1956549  30.7271732  59.3098410  73.6167557  30.8397362  57.8600529
  74.3831426  38.4654525  50.7544174  75.2089446  38.1658297  50.3742818
  74.0325478  37.6962148  51.2033963  72.5840031  36.3840852  51.7133108
  71.7471940  35.9563026  51.5317109  72.5563677  36.5773295  52.6503899
  76.6679099  32.3950095  47.3061377  76.4225141  31.4912425  47.5041587
  76.8375014  32.3967245  46.3640855  75.9374747  28.1278452  44.8047539
  75.2443992  28.2022807  44.1487575  75.6926499  27.3638796  45.3269056
  71.8989528  29.4450200  51.4982040  71.5792312  28.5915508  51.2056414
  71.3522956  29.6598778  52.2540007  75.6769436  32.1612641  55.2151547
  75.8955445  33.0929749  55.2339580  76.0895209  31.8020615  56.0006350
  71.7677788  33.0653112  53.4675162  71.0741259  32.6507064  52.9545116
  72.5150779  33.1073648  52.8708580  73.6814531  32.9971365  51.3441176
  73.6585219  33.0959053  50.3923060  73.9915167  33.8436516  51.6658343
  76.3401908  35.0547520  55.4587791  77.2945162  35.0231463  55.3917722
  76.1414432  34.5938144  56.2738017  76.9301291  33.6248636  58.0258589
  77.7494180  34.1192715  58.0493426  77.2038098  32.7080605  57.9976156
  74.6952137  40.5967140  52.4757989  74.5606605  39.8367541  51.9095987
  74.2784199  41.3208040  52.0086778  77.8521263  41.4936457  52.6876431
  77.7353647  42.4381889  52.5855122  77.0313709  41.1910018  53.0762231
  72.1836205  27.9586770  58.7250786  72.8295068  27.4485724  59.2138011
  71.9753356  28.6955452  59.2994211  75.7429273  11.7140545  39.1176144
  76.5350565  11.3731369  38.7022443  75.9825924  11.8235520  40.0378297
  77.0178386  14.7454923  36.5337401  77.1945014  15.6672888  36.3458385
  77.8135219  14.4313343  36.9631781  77.1202564  21.5016970  39.3029385
  77.3599163  22.1335494  39.9808404  76.2771761  21.1505010  39.5894744
  74.7408741  14.4913725  41.6165721  75.3262178  13.7457413  41.7493625
  74.5433580  14.8017682  42.5002385  77.5947397  17.5264972  36.6328164
  76.9257772  18.0111100  36.1492204  77.4560266  17.7734193  37.5471542
  74.3831428  15.4716648  37.4789481  75.2089448  15.1720420  37.0988124
  74.0325480  14.7024271  37.9279270  72.5840033  13.3902975  38.4378415
  71.7471941  12.9625149  38.2562416  72.5563678  13.5835418  39.3749206
  71.7677789  10.0715234  40.1920468  71.0741261   9.6569187  39.6790423
  72.5150780  10.1135771  39.5953887  76.3401910  12.0609643  42.1833098
  77.2945163  12.0293585  42.1163029  76.1414433  11.6000267  42.9983323
  74.6952138  17.6029262  39.2003295  74.5606606  16.8429663  38.6341293
  74.2784201  18.3270162  38.7332084  77.8521264  18.4998579  39.4121738
  77.7353648  19.4444012  39.3100428  77.0313711  18.1972141  39.8007537
  18.7401869  36.8798200  71.4170465  18.0889849  37.4652280  71.0304479
  19.5346232  37.4104395  71.4765502  12.6657497  33.9687337  71.8157599
  13.4388373  33.4216324  71.6770475  13.0182895  34.8331586  72.0272061
  15.0023774  30.1280003  69.4476049  15.2549295  29.6061525  68.6859512
  14.0648333  29.9646149  69.5502733  20.2177135  34.5688632  71.9539449
  19.5822968  34.6423258  72.6660354  19.8874541  35.1582231  71.2758529
  14.4453204  41.7469455  74.9845260  14.3677234  42.6977280  75.0633741
  13.8414848  41.4015328  75.6420186  22.3831378  29.4487287  72.1635463
  23.2949234  29.6814673  71.9883160  21.8741025  30.0324331  71.6010541
  24.8690192  35.3667543  76.9093408  24.1841230  35.7466444  76.3590441
  24.9534042  35.9762870  77.6425356  31.3292945  32.2338206  78.0296080
  30.5756653  31.6645604  77.8740085  31.4640486  32.2000870  78.9766715
  16.7191573  37.1051608  73.7050800  16.5837248  37.9503144  74.1335648
  17.2601385  37.3070886  72.9416734  20.0334319  30.6190781  70.7422128
  19.5180943  31.3895386  70.9810516  19.7611628  29.9455917  71.3655190
  25.0068593  33.3723136  72.6775302  24.2298036  33.0334295  72.2330464
  25.6860074  33.3775759  72.0030267  18.2667054  34.6508097  74.2174864
  17.7388416  33.9160856  73.9048101  17.7654557  35.4282773  73.9714832
  16.4119654  32.4688307  67.2209837  15.5046716  32.2377560  67.4200986
  16.9090686  31.6725926  67.4083818  19.3187733  41.1785814  70.1406523
  18.6449432  41.4817511  70.7491481  19.7053555  41.9814894  69.7911980
  17.5907888  32.5700902  71.7433827  16.6819107  32.2859935  71.8406296
  17.6202972  32.9899980  70.8837133  22.8227155  36.1807491  75.5124994
  22.3689482  35.3398401  75.5690185  22.1921122  36.8168890  75.8499774
  21.2660095  38.0183988  76.4474812  21.5583069  38.5789045  75.7287178
  21.7758715  38.3112549  77.2027971  17.2883976  34.1109645  69.0821905
  16.8503406  33.3945504  68.6227543  18.0294417  34.3385760  68.5206997
  25.4057090  32.3866842  75.1398224  25.2674989  32.5768438  74.2119413
  25.0493309  33.1486225  75.5966275  17.5178948  41.3465487  72.3553602
  17.6930704  40.8753530  73.1699225  16.8311736  41.9731253  72.5834863
  21.4095203  32.9694027  68.6753963  20.7924374  32.2440855  68.5787015
  20.9411692  33.7303387  68.3321037  13.1993749  27.1879451  67.7975267
  12.3223216  27.0668252  67.4337514  13.6751502  26.3965530  67.5454156
  16.3857675  39.5405742  75.0437788  15.6025197  40.0827422  75.1376012
  17.0850420  40.0579721  75.4432029  20.7784106  34.1072058  75.2610416
  19.8440385  34.2273521  75.0915121  20.9560774  33.2044525  74.9970426
  22.2332888  36.2933199  72.7946603  22.5092732  36.1789794  73.7040477
  21.3637387  35.8950684  72.7558776  18.8686953  40.5419550  76.4379416
  19.0509347  39.7241206  76.9007168  19.6919939  40.7587242  76.0004306
  19.2029118  39.4687735  73.6994465  19.7316884  38.9580190  73.0864627
  19.4657338  39.1530265  74.5639998  22.2969302  39.4404533  74.3149448
  22.4706179  38.8750956  73.5623300  22.7898193  40.2405428  74.1328938
  28.1508693  32.2040956  75.9339747  28.5939839  31.4548281  75.5358871
  27.2735203  32.1951093  75.5513479  23.2844474  38.7571298  71.4146346
  23.9795379  39.3777990  71.6333661  23.6267624  37.9066649  71.6898724
  25.1835897  36.2071003  72.9433677  25.7087221  36.5458276  72.2182997
  25.0958250  35.2718018  72.7596811  16.8676558  42.2742986  77.3028930
  16.4281548  41.7819365  77.9961787  17.6184675  41.7315954  77.0621005
  13.8763937  36.3684919  72.8509692  14.0252057  37.0520383  72.1976365
  14.6830380  36.3490009  73.3659148  27.6941557  33.6746194  78.3262195
  28.5288449  34.1135999  78.4899755  27.8300686  33.1984848  77.5070441
  17.3759342  38.8633049  70.3221440  16.8033310  39.4823236  69.8691911
  17.9492136  39.4132411  70.8561361  20.5956602  39.1470199  71.4530022
  21.5287275  39.0815761  71.6562897  20.5079815  39.9826466  70.9944554
  23.2244619  38.4636070  68.4133969  23.1458250  38.1295933  69.3069727
  24.0454286  38.9557838  68.4125442  17.7606141  30.1993862  67.6637492
  18.7065246  30.0700070  67.7325910  17.3820386  29.4608524  68.1406920
  15.9449058  28.1243838  67.5992377  15.0380514  27.8276951  67.6755091
  16.2225039  27.8273657  66.7326663  14.7147843  24.9830774  67.7404356
  15.5767007  25.3085672  68.0000174  14.8998187  24.1962270  67.2277422
  20.7948571  35.7804065  68.0343948  21.4984421  35.9854068  68.6501603
  20.0711219  36.3480827  68.2993031  21.6246381  31.5313926  74.1546218
  21.5681582  31.9882478  73.3153850  22.1774723  30.7704611  73.9769061
  22.7035268  36.2186594  70.0842408  23.5380872  35.7867793  69.9019883
  22.5419611  36.0468608  71.0119302  22.3581160  32.7218708  71.4498747
  22.3029964  32.5562979  70.5087191  21.7327216  33.4294741  71.6060937
  31.3319543  46.7356245  80.1797584  31.9697953  46.6162993  79.4760925
  31.2140386  47.6837089  80.2385537  28.1409250  46.6883674  80.1159109
  27.8027761  46.5724738  79.2279644  29.0099018  46.2874839  80.0960115
  23.9996065  48.5419150  76.1056000  23.4360930  48.4509087  75.3372288
  23.8848460  47.7219054  76.5858493  21.5460497  50.0370342  78.9440221
  22.3381789  49.6961166  78.5286520  21.7857147  50.1465317  79.8642374
  29.5795624  52.2090118  71.4170465  28.9283604  52.7944198  71.0304479
  30.3739987  52.7396313  71.4765502  23.5051251  49.2979255  71.8157599
  24.2782127  48.7508242  71.6770475  23.8576650  50.1623504  72.0272061
  26.2692500  48.0032486  81.6125858  26.8656073  47.7788508  80.8982821
  26.3267472  47.2617231  82.2151306  25.8417529  45.4571921  69.4476049
  26.0943050  44.9353442  68.6859512  24.9042088  45.2938066  69.5502733
  30.8860812  44.4607699  77.2550793  31.6723901  44.0427123  76.9041210
  31.1499516  45.3653792  77.4232441  31.0570889  49.8980550  71.9539449
  30.4216722  49.9715176  72.6660354  30.7268295  50.4874148  71.2758529
  36.2869239  44.3982933  78.1583771  37.0194411  43.8282149  78.3921601
  35.5308595  44.0104533  78.5990277  25.5613818  47.3600027  71.6500424
  25.4450076  46.6844930  72.3181509  25.6716078  46.8732401  70.8332577
  27.9045359  46.8210174  75.3547113  27.5403566  46.2940795  76.0660035
  28.7612474  46.4308643  75.1813599  27.5450846  41.8500074  70.3508462
  27.7125248  42.7180310  70.7178933  27.3548015  42.0127355  69.4269751
  30.3026179  50.3117053  82.0174292  30.0026902  51.2142091  81.9090100
  29.9577238  50.0449236  82.8695445  23.7538660  46.7630849  78.0510997
  22.8289157  46.6307064  78.2588689  24.0023073  47.5425069  78.5480939
  33.7023323  42.8299593  79.6971730  32.7940200  42.7615001  79.4030491
  33.6510918  43.3071538  80.5253555  27.5240066  44.3057731  71.3355129
  27.4039692  44.7514782  72.1740609  26.8292655  44.6543049  70.7768667
  21.1147471  46.4064123  78.8854786  21.2439852  46.6598602  79.7994198
  20.4344923  46.9991831  78.5659441  25.2846959  57.0761373  74.9845260
  25.2070988  58.0269198  75.0633741  24.6808602  56.7307245  75.6420186
  35.5684969  41.0316031  81.4749604  34.9259349  41.3248564  80.8289398
  35.0639897  40.9168952  82.2802800  33.2225133  44.7779204  72.1635463
  34.1342989  45.0106591  71.9883160  32.7134780  45.3616249  71.6010541
  27.8596970  44.1376439  83.1730312  28.7058165  44.5615853  83.3164961
  27.7995608  43.4810063  83.8668875  31.8294715  49.7605023  79.5549044
  31.2003577  49.9250737  78.8525112  31.4420377  50.1746632  80.3260008
  35.7083947  50.6959461  76.9093408  35.0234985  51.0758362  76.3590441
  35.7927796  51.3054787  77.6425356  32.9634878  48.3419420  83.5088752
  33.1751774  48.9851180  82.8323133  32.9164627  47.5081736  83.0410682
  30.5661107  40.9537240  80.4125324  29.7045586  41.2518494  80.7042061
  30.5923542  41.1707639  79.4806356  27.3822677  49.4979431  76.8199129
  27.8461022  49.7767134  76.0303752  27.1179475  48.5962876  76.6372220
  24.2746758  49.0450912  79.7578893  24.8448115  49.4738181  79.1196377
  24.8654870  48.7633497  80.4563078  26.3191563  45.6202583  73.6288695
  27.0215606  46.0723627  74.0962621  25.9872191  44.9786402  74.2568588
  20.0616897  43.8786136  78.9305828  19.2715951  44.1343665  78.4545939
  20.5528144  44.6934474  79.0357869  22.0131642  44.2430715  75.8889305
  21.2162805  44.3549409  76.4072800  21.7857234  44.5817367  75.0230195
  42.1686699  47.5630124  78.0296080  41.4150408  46.9937522  77.8740085
  42.3034241  47.5292788  78.9766715  27.5585327  52.4343526  73.7050800
  27.4231002  53.2795062  74.1335648  28.0995140  52.6362804  72.9416734
  21.0114725  49.9518964  74.2778725  21.5239245  50.7462214  74.4284290
  21.6637438  49.2545254  74.2112326  22.8209610  53.0684720  76.3601478
  22.9976238  53.9902685  76.1722462  23.6166443  52.7543139  76.7895858
  18.9763642  48.2807618  75.0538295  19.8138864  48.6904627  74.8372003
  19.1541909  47.3407060  75.0238489  30.8728074  45.9482699  70.7422128
  30.3574697  46.7187304  70.9810516  30.6005382  45.2747835  71.3655190
  28.4575185  40.7932400  75.8007367  27.6016781  40.4039250  75.6213005
  28.8702137  40.8724361  74.9407152  29.9874331  38.3278743  80.1998926
  29.4839127  38.2908878  79.3866732  30.2804938  39.2371486  80.2595583
  26.2317217  38.4117473  79.2065108  27.0970214  38.2160281  78.8470998
  26.2994726  38.1827824  80.1334465  35.8462348  48.7015054  72.6775302
  35.0691791  48.3626213  72.2330464  36.5253829  48.7067677  72.0030267
  30.6614377  43.8209791  72.5681910  30.3564512  44.1355940  73.4192053
  31.6144819  43.8991211  72.6109243  29.1060809  49.9800014  74.2174864
  28.5782170  49.2452774  73.9048101  28.6048311  50.7574691  73.9714832
  34.0853655  48.1749035  79.3341910  33.4277329  48.8648296  79.4222038
  34.8894054  48.5645467  79.6775896  23.8379536  40.6419681  76.5781475
  24.4123288  40.4194862  75.8454668  24.4250519  40.7108375  77.3310076
  32.8959114  46.5293408  77.3845852  33.4090995  47.1623399  77.8867561
  33.5460337  45.9294603  77.0189212  24.1649123  42.6724142  70.5977360
  23.3286436  43.0098828  70.9186635  24.0253893  42.5373121  69.6604497
  26.1402204  37.5160930  75.3056544  25.4866616  37.2009947  74.6813159
  26.0982678  36.8936670  76.0316367  27.2513409  47.7980225  67.2209837
  26.3440471  47.5669478  67.4200986  27.7484441  47.0017844  67.4083818
  30.1581488  56.5077732  70.1406523  29.4843187  56.8109429  70.7491481
  30.5447310  57.3106812  69.7911980  29.3739944  44.0042863  79.6304192
  28.4562506  44.2257810  79.4725880  29.7900088  44.0789174  78.7715899
  30.1574992  45.4034279  74.7606872  30.9046811  45.9155676  74.4513994
  30.4266582  45.0818331  75.6211266  28.4301642  47.8992819  71.7433827
  27.5212862  47.6151852  71.8406296  28.4596726  48.3191898  70.8837133
  33.6620910  51.5099409  75.5124994  33.2083237  50.6690319  75.5690185
  33.0314876  52.1460807  75.8499774  32.6053829  42.4391395  76.7425662
  31.8676586  41.9268781  77.0735904  32.8580603  41.9991777  75.9308939
  32.1053849  53.3475906  76.4474812  32.3976823  53.9080963  75.7287178
  32.6152470  53.6404467  77.2027971  32.7065457  35.2167647  77.3367431
  33.0124333  34.3565010  77.0493346  33.4318061  35.8085267  77.1366425
  18.9989813  45.6198334  75.7249029  18.8014213  45.0267694  75.0000095
  18.4436477  45.3150544  76.4424968  26.9786536  45.5121440  77.8443622
  27.0335146  44.5595276  77.7686099  26.1677738  45.6680879  78.3284920
  28.1277730  49.4401563  69.0821905  27.6897160  48.7237422  68.6227543
  28.8688171  49.6677678  68.5206997  24.9178896  44.1298500  75.6034001
  24.1046762  44.4292670  76.0099193  25.4137891  43.7354189  76.3208483
  27.0687474  54.1256257  77.5368266  27.0263653  54.3517103  76.6076798
  27.9850173  53.8919631  77.6854067  30.5153108  44.5940324  84.4348895
  30.8702496  44.8211797  85.2943360  31.1625239  44.9258701  83.8126150
  36.2450845  47.7158760  75.1398224  36.1068744  47.9060356  74.2119413
  35.8887064  48.4778143  75.5966275  24.4092971  41.7016855  81.2195236
  25.0492350  41.5605614  80.5218199  23.5770502  41.4151369  80.8433838
  36.2720225  49.7835287  80.1509495  36.7056731  49.6910576  80.9992549
  36.9851805  49.7592788  79.5129511  25.1853275  51.0019286  77.3330228
  25.9793873  50.5069606  77.1312803  24.4744967  50.4737149  76.9697934
  21.4936038  45.1462367  73.4089981  20.5633627  45.0846823  73.6259943
  21.5893510  44.6238320  72.6126622  21.4121587  41.6717180  75.9968223
  21.6728405  42.5862514  75.8877383  22.2338760  41.2041623  76.1464835
  28.9636219  47.5497643  83.2429528  29.8928279  47.7008803  83.0698495
  28.5427249  47.6381664  82.3878174  27.7624551  51.5748308  81.0128065
  27.6235637  51.2067092  81.8854003  26.9739147  52.0895947  80.8412023
  28.3572703  56.6757404  72.3553602  28.5324459  56.2045447  73.1699225
  27.6705491  57.3023170  72.5834863  29.3129766  50.9529910  78.4016903
  28.9779599  50.9130680  79.2974553  28.8133712  50.2874626  77.9287313
  32.2488958  48.2985945  68.6753963  31.6318128  47.5732773  68.5787015
  31.7805446  49.0595305  68.3321037  25.9156311  46.0717500  83.4153164
  26.6255929  45.4310692  83.3739782  25.8725619  46.3230395  84.3379345
  24.0387504  42.5171369  67.7975267  23.1616970  42.3960170  67.4337514
  24.5145257  41.7257447  67.5454156  27.2251430  54.8697659  75.0437788
  26.4418952  55.4119340  75.1376012  27.9244175  55.3871639  75.4432029
  30.5348080  40.6792289  77.6871993  31.0316779  39.9262251  77.3673063
  29.7635061  40.7156606  77.1215202  38.3877837  46.3832654  79.3290284
  38.3767713  47.2657370  78.9584218  37.5195217  46.0304205  79.1344822
  31.6177861  49.4363976  75.2610416  30.6834139  49.5565439  75.0915121
  31.7954529  48.5336443  74.9970426  27.1183049  42.8209672  77.4143678
  26.7480836  42.2680712  78.1024583  27.6142141  42.2167805  76.8618678
  35.0050412  45.2781295  75.7960451  35.4710864  46.1109287  75.7220753
  35.4557912  44.8126277  76.5005709  33.0726643  51.6225117  72.7946603
  33.3486487  51.5081711  73.7040477  32.2031142  51.2242602  72.7558776
  32.9767075  37.6461882  79.8351352  32.0630154  37.8766109  80.0033559
  33.4060176  37.7300326  80.6865384  32.7473533  45.8351774  82.3351246
  32.0944983  46.0827682  81.6803699  33.1253913  45.0215913  82.0013723
  29.7080707  55.8711468  76.4379416  29.8903102  55.0533123  76.9007168
  30.5313693  56.0879160  76.0004306  30.0422872  54.7979653  73.6994465
  30.5710639  54.2872107  73.0864627  30.3051092  54.4822183  74.5639998
  23.3978620  55.8494769  76.4592241  22.7288996  56.3340897  75.9756281
  23.2591490  56.0963990  77.3735619  18.7666198  44.1113224  73.2388173
  19.0619639  43.2023903  73.1855226  17.8654233  44.0900964  72.9169175
  30.6752276  55.8320488  80.0438581  30.5503416  55.0310228  79.5349527
  31.3331367  56.3266682  79.5552551  22.2960445  42.1869221  79.2215721
  21.5747030  42.8005189  79.0823195  23.0853700  42.7226986  79.1432367
  20.4954039  41.7927322  73.3627498  20.1666745  40.9124701  73.1802604
  20.8493410  41.7374991  74.2503887  29.7433618  53.4282225  77.8722483
  29.5958580  52.4998932  78.0530053  30.5687111  53.4502315  77.3879559
  23.6095862  42.0800292  73.7302976  23.9491935  42.6086213  73.0081584
  24.0567983  42.4180698  74.5061542  33.3467740  54.2510783  78.9587356
  34.2714287  54.0453645  78.8211807  33.1783043  54.0027185  79.8676698
  25.5964009  40.5774913  71.9296268  26.3172372  40.9556166  71.4259985
  24.9729314  41.2963790  72.0331246  29.7395132  41.2820062  72.8654601
  29.9558747  42.1644700  72.5643429  29.2589199  40.8906276  72.1360243
  24.4794354  44.2405776  79.4425345  24.3338934  44.5546079  80.3349627
  24.0019557  44.8590676  78.8896244  26.3390737  41.2308324  79.4906235
  26.3252305  40.3349417  79.1538533  27.0563165  41.2378987  80.1244521
  28.1916867  41.6645664  81.5359362  27.9334645  42.5862734  81.5343693
  27.6601908  41.2676098  82.2259826  33.1363056  54.7696451  74.3149448
  33.3099934  54.2042873  73.5623300  33.6291947  55.5697346  74.1328938
  25.7427632  40.1122704  74.7593805  25.8643544  39.1839350  74.9584692
  25.4529675  40.1261390  73.8472120  28.6118823  37.7977614  77.8960525
  28.6340520  37.8616947  76.9412504  29.0286882  36.9582123  78.0901031
  38.9902447  47.5332874  75.9339747  39.4333593  46.7840199  75.5358871
  38.1128957  47.5243010  75.5513479  34.1238229  54.0863215  71.4146346
  34.8189133  54.7069908  71.6333661  34.4661379  53.2358567  71.6898724
  36.0229652  51.5362921  72.9433677  36.5480976  51.8750194  72.2182997
  35.9352004  50.6009936  72.7596811  27.7070312  57.6034904  77.3028930
  27.2675303  57.1111283  77.9961787  28.4578429  57.0607872  77.0621005
  20.1862651  53.7946445  77.3053558  21.0120671  53.4950217  76.9252201
  19.8356703  53.0254067  77.7543347  25.1544185  53.1472913  79.3751232
  24.5324194  52.4843618  79.0753459  25.8249051  53.1734045  78.6924879
  24.7157691  51.6976837  72.8509692  24.8645812  52.3812301  72.1976365
  25.5224135  51.6781927  73.3659148  38.5335312  49.0038112  78.3262195
  39.3682203  49.4427916  78.4899755  38.6694441  48.5276765  77.5070441
  22.4710324  47.7242014  73.8570761  22.2256366  46.8204344  74.0550971
  22.6406239  47.7259165  72.9150239  21.7405972  43.4570372  71.3556922
  21.0475217  43.5314727  70.6996958  21.4957724  42.6930715  71.8778439
  30.4119628  35.0165973  78.7596413  30.6921382  34.3489162  79.3856840
  31.1970235  35.2095069  78.2471077  28.2153097  54.1924967  70.3221440
  27.6427064  54.8115154  69.8691911  28.7885891  54.7424329  70.8561361
  34.2828487  43.4383607  82.5067988  35.2345910  43.5381705  82.5280212
  34.1131937  42.6461876  83.0166073  32.3042866  40.5239190  82.6927389
  31.7092798  40.8044203  81.9973878  32.0192563  41.0133091  83.4644130
  31.4350357  54.4762117  71.4530022  32.3681030  54.4107679  71.6562897
  31.3473570  55.3118384  70.9944554  34.0638373  53.7927987  68.4133969
  33.9852005  53.4587851  69.3069727  34.8848040  54.2849755  68.4125442
  36.7616565  46.6589727  81.6210288  36.7292885  45.7205727  81.8069972
  37.3717188  46.7373763  80.8876113  28.5999895  45.5285780  67.6637492
  29.5459000  45.3991988  67.7325910  28.2214140  44.7900442  68.1406920
  36.9111053  43.4500770  81.6668571  36.3950102  42.6659227  81.4798500
  37.7951002  43.1219487  81.8315091  34.5721780  37.1941786  77.6264384
  34.3746601  36.8856874  78.5107716  35.1821486  37.9203425  77.7562314
  26.7842813  43.4535756  67.5992377  25.8774268  43.1568869  67.6755091
  27.0618794  43.1565574  66.7326663  17.7020753  44.7742120  78.0491424
  17.3823537  43.9207428  77.7565798  17.1554181  44.9890698  78.8049391
  21.4800661  47.4904561  81.7660930  21.6986670  48.4221668  81.7848964
  21.8926434  47.1312535  82.5515734  28.4004878  37.9972646  73.7536619
  27.5905607  37.6519731  74.1291865  29.0889295  37.6880190  74.3424230
  30.3295427  37.0750693  75.3760915  30.8826465  37.4946146  76.0350938
  30.5665513  36.1486441  75.4183871  25.5541597  40.3122691  67.7404356
  26.4160761  40.6377590  68.0000174  25.7391941  39.5254187  67.2277422
  33.7074234  39.1851218  74.8839579  33.1272903  39.8436022  74.5017632
  33.4410166  38.3628562  74.4726997  32.1577800  38.5856276  77.0860900
  32.6577578  38.6972810  76.2775219  32.8013408  38.2817328  77.7261708
  19.4845756  48.3263285  77.8950560  19.4616444  48.4250972  76.9432443
  19.7946392  49.1728436  78.2167726  32.4899112  41.3451308  73.9395928
  31.6024967  41.6300959  73.7216122  32.9053101  41.1845072  73.0923205
  35.8413648  41.3697829  77.6550267  36.6174038  41.8594282  77.9274884
  35.1161782  41.7955883  78.1122136  38.2786206  42.0825448  78.7124208
  38.8730697  41.8421184  78.0017516  38.3512790  41.3632579  79.3397744
  31.6342325  51.1095983  68.0343948  32.3378175  51.3145985  68.6501603
  30.9104974  51.6772745  68.2993031  32.4640135  46.8605844  74.1546218
  32.4075337  47.3174396  73.3153850  33.0168478  46.0996529  73.9769061
  36.2744941  42.6495576  74.9796337  36.0181876  42.2492212  75.8104545
  35.6497809  43.3639370  74.8546476  40.5857279  45.3891649  77.4867629
  40.0256837  45.4584839  78.2599191  39.9800783  45.2132634  76.7667125
  33.5429023  51.5478512  70.0842408  34.3774627  51.1159711  69.9019883
  33.3813366  51.3760526  71.0119302  33.1974915  48.0510625  71.4498747
  33.1423719  47.8854897  70.5087191  32.5720970  48.7586658  71.6060937
  26.5071040  37.5518734  71.0284065  26.4949710  38.4960574  71.1852336
  27.3994462  37.3688880  70.7343527  26.4360604  56.2287625  79.1151822
  25.4856235  56.2289486  79.0016194  26.7393090  55.4820359  78.5987857
  30.3223160  34.1461511  75.2830002  29.5555556  33.5919998  75.4286685
  30.7333865  34.2183380  76.1444154  34.3445006  64.6271173  71.8157599
  35.1175882  64.0800160  71.6770475  34.6970404  65.4915422  72.0272061
  36.6811283  60.7863839  69.4476049  36.9336804  60.2645360  68.6859512
  35.7435842  60.6229984  69.5502733  36.4007572  62.6891945  71.6500424
  36.2843830  62.0136848  72.3181509  36.5109832  62.2024319  70.8332577
  38.3844600  57.1791991  70.3508462  38.5519002  58.0472228  70.7178933
  38.1941769  57.3419273  69.4269751  38.3633821  59.6349649  71.3355129
  38.2433446  60.0806700  72.1740609  37.6686409  59.9834967  70.7768667
  37.1585317  60.9494501  73.6288695  37.8609361  61.4015545  74.0962621
  36.8265946  60.3078320  74.2568588  32.8525397  59.5722633  75.8889305
  32.0556560  59.6841327  76.4072800  32.6250989  59.9109285  75.0230195
  29.8157396  63.6099536  75.0538295  30.6532618  64.0196544  74.8372003
  29.9935664  62.6698978  75.0238489  41.7121828  61.2774617  70.7422128
  41.1968452  62.0479221  70.9810516  41.4399137  60.6039753  71.3655190
  39.2968939  56.1224317  75.8007367  38.4410536  55.7331168  75.6213005
  39.7095891  56.2016278  74.9407152  41.5008131  59.1501709  72.5681910
  41.1958267  59.4647858  73.4192053  42.4538574  59.2283129  72.6109243
  34.6773291  55.9711598  76.5781475  35.2517043  55.7486780  75.8454668
  35.2644273  56.0400293  77.3310076  35.0042878  58.0016059  70.5977360
  34.1680190  58.3390746  70.9186635  34.8647648  57.8665039  69.6604497
  36.9795959  52.8452847  75.3056544  36.3260371  52.5301864  74.6813159
  36.9376433  52.2228588  76.0316367  38.0907163  63.1272142  67.2209837
  37.1834225  62.8961396  67.4200986  38.5878195  62.3309762  67.4083818
  39.2695397  63.2284737  71.7433827  38.3606616  62.9443770  71.8406296
  39.2990481  63.6483816  70.8837133  43.5459211  50.5459565  77.3367431
  43.8518088  49.6856928  77.0493346  44.2711816  51.1377185  77.1366425
  29.8383567  60.9490251  75.7249029  29.6407967  60.3559612  75.0000095
  29.2830231  60.6442461  76.4424968  38.9671485  64.7693481  69.0821905
  38.5290915  64.0529340  68.6227543  39.7081926  64.9969596  68.5206997
  32.3329793  60.4754285  73.4089981  31.4027381  60.4138741  73.6259943
  32.4287265  59.9530238  72.6126622  32.2515342  57.0009098  75.9968223
  32.5122159  57.9154431  75.8877383  33.0732514  56.5333541  76.1464835
  43.0882712  63.6277862  68.6753963  42.4711883  62.9024691  68.5787015
  42.6199201  64.3887223  68.3321037  34.8781258  57.8463287  67.7975267
  34.0010724  57.7252088  67.4337514  35.3539011  57.0549365  67.5454156
  29.6059952  59.4405142  73.2388173  29.9013393  58.5315820  73.1855226
  28.7047988  59.4192881  72.9169175  31.3347794  57.1219240  73.3627498
  31.0060500  56.2416619  73.1802604  31.6887164  57.0666908  74.2503887
  34.4489617  57.4092209  73.7302976  34.7885689  57.9378131  73.0081584
  34.8961737  57.7472616  74.5061542  36.4357764  55.9066831  71.9296268
  37.1566126  56.2848084  71.4259985  35.8123068  56.6255708  72.0331246
  40.5788887  56.6111980  72.8654601  40.7952501  57.4936618  72.5643429
  40.0982954  56.2198193  72.1360243  36.5821387  55.4414622  74.7593805
  36.7037298  54.5131268  74.9584692  36.2923429  55.4553307  73.8472120
  39.4512577  53.1269532  77.8960525  39.4734274  53.1908865  76.9412504
  39.8680636  52.2874041  78.0901031  33.3104079  63.0533932  73.8570761
  33.0650121  62.1496262  74.0550971  33.4799993  63.0551082  72.9150239
  32.5799726  58.7862289  71.3556922  31.8868971  58.8606644  70.6996958
  32.3351478  58.0222633  71.8778439  41.2513383  50.3457891  78.7596413
  41.5315137  49.6781080  79.3856840  42.0363990  50.5386986  78.2471077
  39.4393650  60.8577697  67.6637492  40.3852755  60.7283906  67.7325910
  39.0607895  60.1192359  68.1406920  37.6236567  58.7827674  67.5992377
  36.7168023  58.4860787  67.6755091  37.9012548  58.4857492  66.7326663
  39.2398633  53.3264564  73.7536619  38.4299361  52.9811648  74.1291865
  39.9283050  53.0172107  74.3424230  41.1689181  52.4042610  75.3760915
  41.7220220  52.8238064  76.0350938  41.4059267  51.4778358  75.4183871
  36.3935352  55.6414609  67.7404356  37.2554516  55.9669507  68.0000174
  36.5785696  54.8546105  67.2277422  44.5467988  54.5143135  74.8839579
  43.9666657  55.1727940  74.5017632  44.2803921  53.6920480  74.4726997
  43.3292866  56.6743226  73.9395928  42.4418721  56.9592876  73.7216122
  43.7446855  56.5136989  73.0923205  42.4736080  66.4387901  68.0343948
  43.1771930  66.6437903  68.6501603  41.7498728  67.0064662  68.2993031
  37.3464795  52.8810652  71.0284065  37.3343465  53.8252492  71.1852336
  38.2388217  52.6980797  70.7343527  41.1616914  49.4753429  75.2830002
  40.3949310  48.9211915  75.4286685  41.5727619  49.5475297  76.1444154
  18.7401871  13.8860323  58.1415772  18.0889850  14.4714403  57.7549785
  19.5346233  14.4166518  58.2010809  12.6657498  10.9749460  58.5402906
  13.4388374  10.4278447  58.4015782  13.0182897  11.8393709  58.7517367
  15.0023776   7.1342126  56.1721356  15.2549296   6.6123647  55.4104819
  14.0648335   6.9708271  56.2748040  20.2177136  11.5750755  58.6784756
  19.5822969  11.6485381  59.3905661  19.8874542  12.1644353  58.0003835
  14.4453205  18.7531578  61.7090567  14.3677235  19.7039403  61.7879047
  13.8414849  18.4077450  62.3665493  22.3831379   6.4549409  58.8880770
  23.2949235   6.6876796  58.7128467  21.8741026   7.0386454  58.3255848
  24.8690194  12.3729666  63.6338715  24.1841232  12.7528567  63.0835748
  24.9534043  12.9824992  64.3670662  31.3292946   9.2400329  64.7541387
  30.5756655   8.6707727  64.5985391  31.4640487   9.2062993  65.7012022
  16.7191574  14.1113731  60.4296106  16.5837249  14.9565267  60.8580954
  17.2601387  14.3133009  59.6662040  20.0334320   7.6252904  57.4667435
  19.5180944   8.3957508  57.7055822  19.7611629   6.9518040  58.0900496
  25.0068595  10.3785258  59.4020608  24.2298037  10.0396418  58.9575771
  25.6860076  10.3837882  58.7275574  18.2667056  11.6570219  60.9420170
  17.7388417  10.9222979  60.6293408  17.7654558  12.4344896  60.6960138
  16.4119656   9.4750430  53.9455143  15.5046717   9.2439683  54.1446292
  16.9090688   8.6788049  54.1329125  19.3187735  18.1847937  56.8651829
  18.6449433  18.4879633  57.4736787  19.7053557  18.9877017  56.5157286
  17.5907889   9.5763024  58.4679133  16.6819108   9.2922057  58.5651603
  17.6202973   9.9962103  57.6082440  22.8227157  13.1869614  62.2370301
  22.3689484  12.3460524  62.2935491  22.1921123  13.8231012  62.5745081
  21.2660096  15.0246111  63.1720119  21.5583070  15.5851168  62.4532485
  21.7758716  15.3174672  63.9273278  17.2883977  11.1171768  55.8067212
  16.8503407  10.4007627  55.3472849  18.0294418  11.3447883  55.2452303
  25.4057092   9.3928965  61.8643530  25.2674990   9.5830561  60.9364720
  25.0493311  10.1548348  62.3211582  17.5178950  18.3527609  59.0798909
  17.6930705  17.8815652  59.8944531  16.8311738  18.9793375  59.3080169
  21.4095205   9.9756150  55.3999269  20.7924375   9.2502978  55.3032322
  20.9411693  10.7365510  55.0566344  13.1993750   4.1941574  54.5220574
  12.3223217   4.0730375  54.1582820  13.6751504   3.4027652  54.2699462
  16.3857676  16.5467864  61.7683094  15.6025198  17.0889545  61.8621319
  17.0850422  17.0641844  62.1677335  20.7784107  11.1134181  61.9855723
  19.8440386  11.2335644  61.8160427  20.9560776  10.2106648  61.7215733
  22.2332890  13.2995322  59.5191909  22.5092734  13.1851916  60.4285783
  21.3637388  12.9012806  59.4804082  18.8686954  17.5481672  63.1624723
  19.0509348  16.7303328  63.6252475  19.6919940  17.7649365  62.7249613
  19.2029119  16.4749858  60.4239771  19.7316886  15.9642312  59.8109933
  19.4657339  16.1592388  61.2885304  22.2969303  16.4466656  61.0394754
  22.4706180  15.8813078  60.2868607  22.7898194  17.2467551  60.8574244
  28.1508694   9.2103079  62.6585054  28.5939840   8.4610404  62.2604177
  27.2735204   9.2013215  62.2758786  23.2844475  15.7633420  58.1391653
  23.9795380  16.3840113  58.3578967  23.6267625  14.9128771  58.4144030
  25.1835898  13.2133126  59.6678983  25.7087222  13.5520398  58.9428303
  25.0958251  12.2780141  59.4842118  16.8676559  19.2805109  64.0274236
  16.4281549  18.7881488  64.7207093  17.6184676  18.7378077  63.7866312
  13.8763938  13.3747041  59.5754999  14.0252059  14.0582506  58.9221671
  14.6830382  13.3552132  60.0904454  27.6941559  10.6808317  65.0507502
  28.5288450  11.1198121  65.2145062  27.8300687  10.2046970  64.2315747
  17.3759344  15.8695172  57.0466746  16.8033311  16.4885359  56.5937218
  17.9492137  16.4194534  57.5806668  20.5956604  16.1532322  58.1775328
  21.5287277  16.0877884  58.3808204  20.5079816  16.9888589  57.7189861
  23.2244620  15.4698192  55.1379276  23.1458252  15.1358056  56.0315034
  24.0454287  15.9619960  55.1370748  17.7606142   7.2055985  54.3882799
  18.7065247   7.0762193  54.4571217  17.3820387   6.4670647  54.8652227
  15.9449059   5.1305961  54.3237684  15.0380515   4.8339074  54.4000397
  16.2225040   4.8335779  53.4571970  20.7948572  12.7866188  54.7589254
  21.4984422  12.9916190  55.3746910  20.0711221  13.3542950  55.0238338
  21.6246382   8.5376049  60.8791524  21.5681584   8.9944600  60.0399157
  22.1774725   7.7766734  60.7014367  22.7035269  13.2248717  56.8087714
  23.5380873  12.7929915  56.6265189  22.5419612  13.0530731  57.7364609
  22.3581162   9.7280830  58.1744054  22.3029965   9.5625102  57.2332498
  21.7327217  10.4356863  58.3306243  31.3319544  23.7418368  66.9042891
  31.9697954  23.6225115  66.2006231  31.2140387  24.6899212  66.9630843
  28.1409251  23.6945796  66.8404416  27.8027762  23.5786861  65.9524951
  29.0099019  23.2936961  66.8205422  23.9996066  25.5481273  62.8301307
  23.4360932  25.4571210  62.0617595  23.8848461  24.7281177  63.3103799
  28.6229034  24.8480648  72.7990621  28.6117675  24.4533446  71.9271125
  28.7849673  24.1146721  73.3924393  21.5460498  27.0432464  65.6685527
  22.3381790  26.7023289  65.2531827  21.7857149  27.1527439  66.5887681
  29.5795625  29.2152240  58.1415772  28.9283605  29.8006321  57.7549785
  30.3739988  29.7458435  58.2010809  23.5051252  26.3041377  58.5402906
  24.2782128  25.7570365  58.4015782  23.8576651  27.1685627  58.7517367
  25.3436295  27.6317760  71.7469805  25.0526161  28.5363391  71.6316472
  25.9793279  27.6734287  72.4613875  26.2692502  25.0094608  68.3371165
  26.8656074  24.7850631  67.6228128  26.3267473  24.2679354  68.9396613
  25.8417530  22.4634044  56.1721356  26.0943051  21.9415565  55.4104819
  24.9042089  22.3000189  56.2748040  30.8860813  21.4669822  63.9796099
  31.6723902  21.0489245  63.6286516  31.1499517  22.3715914  64.1477748
  31.0570890  26.9042672  58.6784756  30.4216723  26.9777299  59.3905661
  30.7268297  27.4936271  58.0003835  36.2869240  21.4045055  64.8829078
  37.0194412  20.8344272  65.1166907  35.5308596  21.0166656  65.3235583
  25.5613819  24.3662150  58.3745731  25.4450077  23.6907053  59.0426815
  25.6716079  23.8794523  57.5577884  27.9045360  23.8272297  62.0792420
  27.5403567  23.3002918  62.7905342  28.7612476  23.4370766  61.9058906
  27.5450847  18.8562196  57.0753769  27.7125249  19.7242433  57.4424240
  27.3548016  19.0189478  56.1515058  30.3026180  27.3179175  68.7419599
  30.0026903  28.2204214  68.6335406  29.9577239  27.0511358  69.5940752
  23.7538661  23.7692972  64.7756303  22.8289158  23.6369186  64.9833995
  24.0023075  24.5487191  65.2726246  33.7023324  19.8361715  66.4217036
  32.7940201  19.7677124  66.1275797  33.6510920  20.3133660  67.2498862
  27.5240068  21.3119854  58.0600435  27.4039693  21.7576905  58.8985916
  26.8292656  21.6605172  57.5013974  21.1147472  23.4126246  65.6100092
  21.2439854  23.6660725  66.5239504  20.4344924  24.0053954  65.2904748
  25.2846960  34.0823496  61.7090567  25.2070989  35.0331321  61.7879047
  24.6808603  33.7369368  62.3665493  35.5684970  18.0378154  68.1994910
  34.9259350  18.3310687  67.5534705  35.0639899  17.9231074  69.0048107
  33.2225134  21.7841327  58.8880770  34.1342990  22.0168714  58.7128467
  32.7134781  22.3678371  58.3255848  31.5065901  26.2065955  72.5242062
  31.9149258  25.7648365  71.7796694  30.7843163  25.6318582  72.7776255
  27.8596972  21.1438562  69.8975619  28.7058167  21.5677975  70.0410268
  27.7995609  20.4872186  70.5914182  31.8294716  26.7667145  66.2794351
  31.2003579  26.9312860  65.5770419  31.4420378  27.1808755  67.0505315
  35.7083948  27.7021583  63.6338715  35.0234986  28.0820485  63.0835748
  35.7927797  28.3116910  64.3670662  32.9634880  25.3481542  70.2334058
  33.1751775  25.9913302  69.5568439  32.9164628  24.5143859  69.7655988
  30.5661109  17.9599363  67.1370630  29.7045588  18.2580617  67.4287368
  30.5923543  18.1769762  66.2051663  27.3822678  26.5041554  63.5444436
  27.8461024  26.7829257  62.7549059  27.1179476  25.6024998  63.3617527
  24.2746759  26.0513035  66.4824199  24.8448116  26.4800303  65.8441684
  24.8654871  25.7695620  67.1808385  26.3191564  22.6264706  60.3534001
  27.0215607  23.0785750  60.8207928  25.9872193  21.9848525  60.9813894
  20.0616898  20.8848259  65.6551135  19.2715952  21.1405787  65.1791245
  20.5528145  21.6996596  65.7603175  34.0780708  28.2253498  68.4056416
  34.8998151  27.8233685  68.1239097  34.0743110  28.1221732  69.3572531
  22.0131643  21.2492838  62.6134611  21.2162807  21.3611532  63.1318107
  21.7857236  21.5879490  61.7475502  27.8437311  27.7737541  70.5617126
  27.9081744  28.2357948  71.3975298  27.1348235  27.1434906  70.6899436
  42.1686701  24.5692246  64.7541387  41.4150409  23.9999644  64.5985391
  42.3034242  24.5354911  65.7012022  27.5585329  29.4405649  60.4296106
  27.4231003  30.2857184  60.8580954  28.0995141  29.6424926  59.6662040
  21.0114726  26.9581087  61.0024032  21.5239247  27.7524337  61.1529596
  21.6637439  26.2607377  60.9357633  22.8209611  30.0746843  63.0846785
  22.9976239  30.9964808  62.8967769  23.6166444  29.7605262  63.5141164
  29.1853805  30.0629215  74.5596448  28.7417659  29.2765594  74.2417353
  29.8471019  30.2508366  73.8940339  23.9440926  31.5925017  69.0857127
  24.4948351  31.4642080  68.3134121  23.1052402  31.8919906  68.7352020
  31.2835043  30.3432015  72.5877850  31.2653518  31.1640896  72.0958119
  32.2054963  30.2186090  72.8127991  27.7408097  27.8576144  73.4301358
  28.2736434  27.0964433  73.2000666  27.2122178  27.5649796  74.1725513
  18.9763643  25.2869741  61.7783602  19.8138865  25.6966749  61.5617310
  19.1541911  24.3469183  61.7483796  30.8728075  22.9544822  57.4667435
  30.3574698  23.7249426  57.7055822  30.6005383  22.2809958  58.0900496
  28.4575186  17.7994522  62.5252673  27.6016782  17.4101373  62.3458312
  28.8702138  17.8786483  61.6652459  29.9874333  15.3340866  66.9244233
  29.4839128  15.2971001  66.1112038  30.2804940  16.2433608  66.9840890
  26.2317219  15.4179595  65.9310415  27.0970215  15.2222404  65.5716304
  26.2994727  15.1889947  66.8579772  35.8462349  25.7077176  59.4020608
  35.0691792  25.3688336  58.9575771  36.5253830  25.7129799  58.7275574
  30.6614378  20.8271914  59.2927216  30.3564514  21.1418063  60.1437359
  31.6144820  20.9053334  59.3354549  29.1060810  26.9862137  60.9420170
  28.5782172  26.2514897  60.6293408  28.6048313  27.7636813  60.6960138
  34.0853656  25.1811157  66.0587216  33.4277330  25.8710419  66.1467345
  34.8894055  25.5707589  66.4021203  23.8379538  17.6481803  63.3026782
  24.4123290  17.4256985  62.5699975  24.4250520  17.7170498  64.0555383
  32.8959115  23.5355530  64.1091158  33.4090997  24.1685522  64.6112868
  33.5460339  22.9356726  63.7434518  24.1649125  19.6786264  57.3222667
  23.3286437  20.0160951  57.6431942  24.0253894  19.5435244  56.3849804
  26.1402205  14.5223052  62.0301851  25.4866618  14.2072069  61.4058466
  26.0982679  13.8998793  62.7561674  27.2513410  24.8042347  53.9455143
  26.3440472  24.5731601  54.1446292  27.7484442  24.0079966  54.1329125
  30.1581489  33.5139854  56.8651829  29.4843188  33.8171551  57.4736787
  30.5447311  34.3168935  56.5157286  29.3739946  21.0104986  66.3549499
  28.4562507  21.2319933  66.1971187  29.7900089  21.0851296  65.4961206
  30.1574993  22.4096401  61.4852179  30.9046812  22.9217799  61.1759301
  30.4266583  22.0880454  62.3456573  28.4301644  24.9054942  58.4679133
  27.5212863  24.6213975  58.5651603  28.4596727  25.3254021  57.6082440
  33.6620911  28.5161532  62.2370301  33.2083238  27.6752441  62.2935491
  33.0314878  29.1522930  62.5745081  32.6053831  19.4453518  63.4670968
  31.8676587  18.9330904  63.7981211  32.8580604  19.0053899  62.6554245
  32.1053850  30.3538028  63.1720119  32.3976825  30.9143085  62.4532485
  32.6152471  30.6466589  63.9273278  32.7065458  12.2229770  64.0612738
  33.0124335  11.3627133  63.7738653  33.4318063  12.8147390  63.8611731
  18.9989814  22.6260456  62.4494335  18.8014214  22.0329817  61.7245402
  18.4436478  22.3212666  63.1670274  26.9786538  22.5183563  64.5688929
  27.0335147  21.5657399  64.4931405  26.1677740  22.6743002  65.0530227
  28.1277731  26.4463686  55.8067212  27.6897161  25.7299545  55.3472849
  28.8688172  26.6739801  55.2452303  24.9178898  21.1360622  62.3279307
  24.1046763  21.4354793  62.7344500  25.4137892  20.7416311  63.0453790
  27.0687475  31.1318379  64.2613572  27.0263654  31.3579226  63.3322104
  27.9850174  30.8981754  64.4099373  30.5153109  21.6002447  71.1594201
  30.8702497  21.8273920  72.0188667  31.1625240  21.9320824  70.5371457
  36.2450846  24.7220883  61.8643530  36.1068745  24.9122479  60.9364720
  35.8887065  25.4840266  62.3211582  24.4092972  18.7078978  67.9440542
  25.0492352  18.5667737  67.2463506  23.5770503  18.4213491  67.5679144
  36.2720226  26.7897410  66.8754802  36.7056732  26.6972699  67.7237856
  36.9851807  26.7654910  66.2374818  25.1853276  28.0081408  64.0575535
  25.9793875  27.5131728  63.8558110  24.4744969  27.4799271  63.6943240
  30.0048121  30.3899504  68.4087903  30.0585143  30.9590440  69.1765618
  29.1362902  30.5601389  68.0441940  21.4936040  22.1524490  60.1335288
  20.5633628  22.0908946  60.3505250  21.5893512  21.6300443  59.3371929
  21.4121589  18.6779303  62.7213529  21.6728406  19.5924636  62.6122690
  22.2338761  18.2103745  62.8710142  37.1335775  26.8321110  69.4087687
  37.3271665  27.7366921  69.6546962  37.0336394  26.3728530  70.2426272
  32.1950884  26.9827853  74.9828568  32.0436390  26.7538405  74.0658652
  32.1855564  27.9398455  74.9959913  28.9636220  24.5559766  69.9674834
  29.8928280  24.7070926  69.7943802  28.5427250  24.6443787  69.1123481
  27.7624552  28.5810430  67.7373372  27.6235638  28.2129215  68.6099310
  26.9739148  29.0958070  67.5657330  28.3572704  33.6819527  59.0798909
  28.5324460  33.2107570  59.8944531  27.6705492  34.3085293  59.3080169
  29.3129767  27.9592033  65.1262210  28.9779600  27.9192803  66.0219860
  28.8133713  27.2936749  64.6532620  25.9156312  23.0779622  70.1398471
  26.6255931  22.4372815  70.0985089  25.8725620  23.3292517  71.0624651
  33.9043091  30.0146976  73.0605050  33.8455637  29.3306196  72.3935633
  34.3062609  30.7565966  72.6085676  22.9233789  36.8308890  65.8538769
  23.1630388  37.4627414  66.5317787  22.0802986  36.4796930  66.1404128
  24.0387505  19.5233492  54.5220574  23.1616971  19.4022292  54.1582820
  24.5145258  18.7319570  54.2699462  33.9060498  27.9786560  71.2919029
  33.0187277  27.6412481  71.4145428  34.4759049  27.2469591  71.5287795
  15.5589645  24.3110651  64.6162081  16.2460685  23.9972381  64.0283096
  15.4037774  25.2152016  64.3429332  27.4361651  32.6388012  68.2580273
  27.3631823  33.4442984  68.7699577  26.9939044  32.8379978  67.4328294
  27.2251431  31.8759782  61.7683094  26.4418953  32.4181462  61.8621319
  27.9244176  32.3933762  62.1677335  30.5348081  17.6854412  64.4117300
  31.0316781  16.9324374  64.0918370  29.7635063  17.7218728  63.8460509
  38.3877838  23.3894777  66.0535591  38.3767715  24.2719492  65.6829524
  37.5195218  23.0366328  65.8590128  29.8960335  32.5374846  70.4138431
  30.6088307  33.1722311  70.3414333  29.4050364  32.6338712  69.5978433
  31.6177862  26.4426099  61.9855723  30.6834141  26.5627561  61.8160427
  31.7954530  25.5398566  61.7215733  27.1183050  19.8271795  64.1388984
  26.7480837  19.2742835  64.8269890  27.6142142  19.2229928  63.5863984
  35.0050413  22.2843418  62.5205757  35.4710865  23.1171410  62.4466060
  35.4557914  21.8188400  63.2251016  24.9472248  30.2869290  71.2344002
  25.6481708  30.9205772  71.3873396  24.4767363  30.6284021  70.4739641
  33.0726644  28.6287239  59.5191909  33.3486488  28.5143834  60.4285783
  32.2031143  28.2304724  59.4804082  32.9767076  14.6524005  66.5596658
  32.0630156  14.8828232  66.7278865  33.4060177  14.7362449  67.4110691
  32.7473534  22.8413897  69.0596553  32.0944985  23.0889804  68.4049005
  33.1253914  22.0278035  68.7259030  29.7080708  32.8773590  63.1624723
  29.8903103  32.0595246  63.6252475  30.5313694  33.0941282  62.7249613
  30.0422874  31.8041775  60.4239771  30.5710640  31.2934230  59.8109933
  30.3051093  31.4884305  61.2885304  20.5439966  29.8205645  68.1675105
  21.1293403  29.0749332  68.3003009  20.3464805  30.1309601  69.0511769
  23.3978622  32.8556892  63.1837547  22.7288997  33.3403020  62.7001587
  23.2591491  33.1026112  64.0980926  27.5383890  34.8900635  69.7820206
  28.0902198  35.0532257  70.5469291  27.8790084  35.4805073  69.1100230
  32.3894765  29.7161893  75.6368860  32.9334669  30.3291851  75.1423815
  31.8081609  30.2741471  76.1535873  18.7666199  21.1175347  59.9633479
  19.0619640  20.2086025  59.9100533  17.8654235  21.0963086  59.6414482
  30.6752278  32.8382611  66.7683888  30.5503417  32.0372351  66.2594833
  31.3331369  33.3328804  66.2797858  22.2960446  19.1931343  65.9461028
  21.5747032  19.8067311  65.8068501  23.0853702  19.7289108  65.8677674
  32.7387186  30.6391631  68.3963438  31.7917521  30.5196982  68.3241765
  33.0869959  29.7514129  68.4789699  20.4954040  18.7989445  60.0872805
  20.1666747  17.9186824  59.9047910  20.8493411  18.7437113  60.9749194
  29.7433619  30.4344347  64.5967790  29.5958582  29.5061055  64.7775360
  30.5687113  30.4564438  64.1124865  23.6095864  19.0862414  60.4548282
  23.9491936  19.6148336  59.7326891  24.0567984  19.4242821  61.2306849
  33.3467741  31.2572906  65.6832663  34.2714289  31.0515767  65.5457114
  33.1783044  31.0089307  66.5922004  25.5964011  17.5837036  58.6541575
  26.3172373  17.9618289  58.1505292  24.9729315  18.3025913  58.7576553
  29.7395134  18.2882185  59.5899907  29.9558748  19.1706823  59.2888735
  29.2589201  17.8968398  58.8605549  24.4794355  21.2467898  66.1670652
  24.3338936  21.5608201  67.0594933  24.0019559  21.8652799  65.6141551
  26.3390738  18.2370446  66.2151541  26.3252307  17.3411539  65.8783839
  27.0563166  18.2441110  66.8489827  28.1916869  18.6707786  68.2604669
  27.9334646  19.5924857  68.2588999  27.6601909  18.2738221  68.9505133
  33.1363057  31.7758573  61.0394754  33.3099935  31.2104996  60.2868607
  33.6291949  32.5759468  60.8574244  18.9540017  23.7873243  69.1058313
  18.4093485  24.5633051  69.2378587  19.8319367  24.1344047  68.9477435
  25.7427634  17.1184826  61.4839112  25.8643545  16.1901473  61.6829999
  25.4529676  17.1323512  60.5717427  28.6118824  14.8039737  64.6205831
  28.6340521  14.8679070  63.6657811  29.0286883  13.9644246  64.8146338
  38.9902448  24.5394996  62.6585054  39.4333594  23.7902322  62.2604177
  38.1128959  24.5305133  62.2758786  27.6849702  32.4559117  71.7968860
  27.9936828  32.2108264  72.6691560  28.4825184  32.6605756  71.3087730
  27.7070314  34.6097027  64.0274236  27.2675304  34.1173405  64.7207093
  28.4578431  34.0669994  63.7866312  20.1862653  30.8008568  64.0298865
  21.0120673  30.5012339  63.6497508  19.8356705  30.0316190  64.4788653
  25.1544186  30.1535036  66.0996538  24.5324195  29.4905741  65.7998766
  25.8249053  30.1796168  65.4170186  18.3871258  28.7194894  64.9887798
  17.5503166  28.2917068  64.8071799  18.3594903  28.9127337  65.9258589
  35.7123559  29.1757947  74.9730181  34.9219103  29.1582086  74.4334681
  35.4756914  29.7146241  75.7279218  35.8321434  26.0250413  72.2862910
  35.8819439  25.8600421  73.2278433  35.7235357  25.1577672  71.8960791
  24.7157693  28.7038959  59.5754999  24.8645813  29.3874424  58.9221671
  25.5224136  28.6844049  60.0904454  37.3339631  28.4447355  72.5304931
  37.0424439  28.8077335  73.3668392  36.7211762  27.7314363  72.3518263
  38.5335313  26.0100235  65.0507502  39.3682205  26.4490039  65.2145062
  38.6694442  25.5338888  64.2315747  35.5826819  23.5679970  70.9984989
  36.0580941  23.7607616  70.1903841  34.6592384  23.6239155  70.7528373
  22.4710326  24.7304137  60.5816068  22.2256368  23.8266467  60.7796278
  22.6406240  24.7321287  59.6395546  21.7405973  20.4632494  58.0802229
  21.0475218  20.5376849  57.4242265  21.4957725  19.6992838  58.6023746
  30.4119630  12.0228096  65.4841720  30.6921384  11.3551285  66.1102146
  31.1970237  12.2157191  64.9716384  28.2153098  31.1987090  57.0466746
  27.6427065  31.8177277  56.5937218  28.7885892  31.7486451  57.5806668
  34.2828488  20.4445730  69.2313295  35.2345911  20.5443827  69.2525519
  34.1131938  19.6523998  69.7411379  32.3042868  17.5301313  69.4172696
  31.7092800  17.8106326  68.7219184  32.0192564  18.0195214  70.1889437
  31.4350358  31.4824240  58.1775328  32.3681031  31.4169801  58.3808204
  31.3473571  32.3180507  57.7189861  36.7616566  23.6651849  68.3455595
  36.7292886  22.7267850  68.5315278  37.3717190  23.7435886  67.6121419
  28.5999897  22.5347902  54.3882799  29.5459001  22.4054110  54.4571217
  28.2214142  21.7962564  54.8652227  36.9111054  20.4562893  68.3913878
  36.3950103  19.6721349  68.2043807  37.7951003  20.1281609  68.5560397
  34.5721781  14.2003908  64.3509690  34.3746602  13.8918997  65.2353022
  35.1821487  14.9265547  64.4807620  42.5793116  24.7267856  67.4861631
  43.3096504  24.4653144  68.0469335  41.9700061  23.9896578  67.5263699
  40.6608413  22.8675719  68.0836083  39.9341576  22.7331684  67.4752574
  40.2455700  23.1752547  68.8892801  26.7842814  20.4597879  54.3237684
  25.8774269  20.1630991  54.4000397  27.0618795  20.1627697  53.4571970
  17.7020754  21.7804242  64.7736730  17.3823539  20.9269550  64.4811104
  17.1554182  21.9952820  65.5294698  21.4800662  24.4966683  68.4906237
  21.6986672  25.4283791  68.5094271  21.8926436  24.1374658  69.2761041
  28.4004880  15.0034768  60.4781925  27.5905608  14.6581853  60.8537171
  29.0889297  14.6942312  61.0669537  30.3295428  14.0812815  62.1006222
  30.8826467  14.5008269  62.7596245  30.5665514  13.1548563  62.1429178
  25.5541599  17.3184814  54.4649663  26.4160763  17.6439712  54.7245480
  25.7391943  16.5316310  53.9522729  17.5709014  25.4007154  66.7429852
  16.8772486  24.9861106  66.2299806  18.3182005  25.4427690  66.1463271
  33.7074235  16.1913340  61.6084886  33.1272904  16.8498144  61.2262938
  33.4410168  15.3690685  61.1972304  32.1577801  15.5918398  63.8106206
  32.6577580  15.7034933  63.0020525  32.8013409  15.2879451  64.4507015
  19.4845757  25.3325407  64.6195867  19.4616445  25.4313095  63.6677750
  19.7946393  26.1790558  64.9413033  22.1433135  27.3901562  68.7342481
  23.0976388  27.3585505  68.6672413  21.9445658  26.9292186  69.5492707
  22.7332517  25.9602678  71.3013279  23.5525406  26.4546757  71.3248116
  23.0069325  25.0434647  71.2730846  32.4899113  18.3513431  60.6641234
  31.6024968  18.6363081  60.4461429  32.9053102  18.1907194  59.8168511
  35.8413649  18.3759952  64.3795574  36.6174039  18.8656404  64.6520190
  35.1161783  18.8018006  64.8367443  38.2786208  19.0887571  65.4369514
  38.8730699  18.8483307  64.7262822  38.3512791  18.3694702  66.0643050
  20.4983363  32.9321182  65.7512679  20.3637831  32.1721583  65.1850677
  20.0815426  33.6562082  65.2841468  32.4640137  23.8667967  60.8791524
  32.4075338  24.3236518  60.0399157  33.0168479  23.1058651  60.7014367
  36.2744943  19.6557699  61.7041644  36.0181877  19.2554334  62.5349852
  35.6497811  20.3701493  61.5791783  40.5857281  22.3953772  64.2112935
  40.0256838  22.4646961  64.9844497  39.9800784  22.2194756  63.4912432
  23.6552489  33.8290499  65.9631122  23.5384873  34.7735931  65.8609812
  22.8344936  33.5264060  66.3516921  33.1974916  25.0572748  58.1744054
  33.1423720  24.8917019  57.2332498  32.5720971  25.7648781  58.3306243
  26.5071042  14.5580857  57.7529372  26.4949711  15.5022697  57.9097643
  27.3994463  14.3751002  57.4588833  24.6807003  34.4818761  69.1787050
  25.5834250  34.5142371  69.4953545  24.4544374  33.5519212  69.1933386
  26.4360605  33.2349747  65.8397129  25.4856236  33.2351609  65.7261501
  26.7393092  32.4882482  65.3233163  30.3223161  11.1523634  62.0075309
  29.5555557  10.5982120  62.1531991  30.7333866  11.2245502  62.8689460
  42.1713299  39.0710286  66.9042891  42.8091709  38.9517033  66.2006231
  42.0534142  40.0191130  66.9630843  38.9803005  39.0237714  66.8404416
  38.6421517  38.9078779  65.9524951  39.8492773  38.6228879  66.8205422
  34.8389821  40.8773190  62.8301307  34.2754686  40.7863127  62.0617595
  34.7242216  40.0573095  63.3103799  39.4622788  40.1772566  72.7990621
  39.4511429  39.7825364  71.9271125  39.6243428  39.4438638  73.3924393
  32.3854253  42.3724382  65.6685527  33.1775545  42.0315207  65.2531827
  32.6250903  42.4819357  66.5887681  40.4189380  44.5444158  58.1415772
  39.7677359  45.1298238  57.7549785  41.2133742  45.0750353  58.2010809
  36.1830049  42.9609677  71.7469805  35.8919915  43.8655308  71.6316472
  36.8187034  43.0026205  72.4613875  37.1086256  40.3386526  68.3371165
  37.7049828  40.1142548  67.6228128  37.1661228  39.5971271  68.9396613
  41.7254567  36.7961740  63.9796099  42.5117657  36.3781163  63.6286516
  41.9893272  37.7007832  64.1477748  41.8964645  42.2334590  58.6784756
  41.2610478  42.3069216  59.3905661  41.5662051  42.8228189  58.0003835
  47.1262995  36.7336973  64.8829078  47.8588167  36.1636190  65.1166907
  46.3702350  36.3458573  65.3235583  38.7439114  39.1564214  62.0792420
  38.3797322  38.6294835  62.7905342  39.6006230  38.7662683  61.9058906
  44.6488415  30.4458547  69.3423686  44.3171740  31.3153958  69.1184901
  44.0534028  30.1294831  70.0217717  41.1419934  42.6471093  68.7419599
  40.8420658  43.5496132  68.6335406  40.7970994  42.3803276  69.5940752
  34.5932416  39.0984890  64.7756303  33.6682912  38.9661104  64.9833995
  34.8416829  39.8779109  65.2726246  44.5417078  35.1653633  66.4217036
  43.6333956  35.0969042  66.1275797  44.4904674  35.6425578  67.2498862
  31.9541227  38.7418163  65.6100092  32.0833608  38.9952642  66.5239504
  31.2738678  39.3345871  65.2904748  36.1240714  49.4115413  61.7090567
  36.0464744  50.3623238  61.7879047  35.5202358  49.0661286  62.3665493
  38.6157944  36.5843279  74.3651934  37.8391278  37.1437199  74.3554798
  39.2548507  37.0700062  74.8866804  46.4078725  33.3670071  68.1994910
  45.7653105  33.6602605  67.5534705  45.9033653  33.2522992  69.0048107
  36.8704316  39.3928732  73.9269901  37.6119001  39.9313776  73.6504724
  36.1641302  40.0195021  74.0841452  42.3459656  41.5357873  72.5242062
  42.7543012  41.0940283  71.7796694  41.6236917  40.9610500  72.7776255
  38.6990726  36.4730479  69.8975619  39.5451921  36.8969893  70.0410268
  38.6389364  35.8164104  70.5914182  42.6688471  42.0959063  66.2794351
  42.0397333  42.2604777  65.5770419  42.2814133  42.5100673  67.0505315
  46.5477703  43.0313501  63.6338715  45.8628741  43.4112402  63.0835748
  46.6321552  43.6408828  64.3670662  41.8490171  34.1334848  71.5556793
  41.6051103  34.8876908  71.0191068  42.1250102  34.5120195  72.3904040
  43.8028634  40.6773460  70.2334058  44.0145529  41.3205220  69.5568439
  43.7558382  39.8435777  69.7655988  41.4054863  33.2891281  67.1370630
  40.5439342  33.5872534  67.4287368  41.4317298  33.5061680  66.2051663
  38.2216433  41.8333471  63.5444436  38.6854778  42.1121174  62.7549059
  37.9573231  40.9316916  63.3617527  35.1140514  41.3804953  66.4824199
  35.6841871  41.8092221  65.8441684  35.7048625  41.0987537  67.1808385
  37.1585319  37.9556624  60.3534001  37.8609362  38.4077667  60.8207928
  36.8265947  37.3140442  60.9813894  35.6065680  36.5468380  74.7285211
  34.9764341  37.2284661  74.9620607  35.5001768  36.4351462  73.7838349
  30.9010653  36.2140176  65.6551135  30.1109707  36.4697705  65.1791245
  31.3921900  37.0288514  65.7603175  44.9174462  43.5545415  68.4056416
  45.7391906  43.1525603  68.1239097  44.9136865  43.4513650  69.3572531
  32.8525398  36.5784756  62.6134611  32.0556561  36.6903450  63.1318107
  32.6250990  36.9171408  61.7475502  38.6831066  43.1029459  70.5617126
  38.7475498  43.5649866  71.3975298  37.9741989  42.4726824  70.6899436
  29.1848356  36.4670667  68.0866126  29.4356394  37.3517677  68.3523702
  29.7207904  36.2875268  67.3141217  53.0080455  39.8984164  64.7541387
  52.2544164  39.3291562  64.5985391  53.1427996  39.8646828  65.7012022
  38.3979083  44.7697566  60.4296106  38.2624758  45.6149102  60.8580954
  38.9388896  44.9716844  59.6662040  34.8846423  30.8489146  77.0910462
  34.4913368  30.2955345  77.7658106  35.7012563  31.1599725  77.4816979
  31.8508481  42.2873004  61.0024032  32.3633001  43.0816255  61.1529596
  32.5031193  41.5899295  60.9357633  33.6603365  45.4038761  63.0846785
  33.8369994  46.3256725  62.8967769  34.4560199  45.0897180  63.5141164
  37.8014384  32.2647025  74.6830718  38.5424097  32.8654178  74.6035181
  38.0332307  31.5224663  74.1248761  32.9455722  37.4503392  72.9608948
  32.8309237  36.5488650  73.2616047  32.0900240  37.6967089  72.6093764
  40.0247560  45.3921133  74.5596448  39.5811414  44.6057511  74.2417353
  40.6864773  45.5800283  73.8940339  34.7834681  46.9216934  69.0857127
  35.3342106  46.7933998  68.3134121  33.9446157  47.2211823  68.7352020
  42.1228798  45.6723933  72.5877850  42.1047273  46.4932814  72.0958119
  43.0448718  45.5478008  72.8127991  38.5801852  43.1868062  73.4301358
  39.1130189  42.4256350  73.2000666  38.0515933  42.8941714  74.1725513
  41.7471547  28.2928128  68.9595000  41.4035816  29.1829770  68.8834110
  42.1150509  28.1029786  68.0964585  29.8157397  40.6161659  61.7783602
  30.6532619  41.0258667  61.5617310  29.9935665  39.6761101  61.7483796
  39.2968941  33.1286440  62.5252673  38.4410537  32.7393290  62.3458312
  39.7095892  33.2078401  61.6652459  40.8268087  30.6632783  66.9244233
  40.3232883  30.6262918  66.1112038  41.1198694  31.5725526  66.9840890
  37.0710973  30.7471513  65.9310415  37.9363970  30.5514322  65.5716304
  37.1388482  30.5181865  66.8579772  39.9454564  42.3154055  60.9420170
  39.4175926  41.5806814  60.6293408  39.4442067  43.0928731  60.6960138
  44.9247411  40.5103075  66.0587216  44.2671085  41.2002336  66.1467345
  45.7287810  40.8999507  66.4021203  34.6773292  32.9773721  63.3026782
  35.2517044  32.7548902  62.5699975  35.2644275  33.0462415  64.0555383
  43.7352869  38.8647448  64.1091158  44.2484751  39.4977440  64.6112868
  44.3854093  38.2648643  63.7434518  36.9795960  29.8514970  62.0301851
  36.3260372  29.5363987  61.4058466  36.9376434  29.2290710  62.7561674
  40.9975244  48.8431772  56.8651829  40.3236942  49.1463469  57.4736787
  41.3841066  49.6460852  56.5157286  40.2133700  36.3396903  66.3549499
  39.2956262  36.5611850  66.1971187  40.6293844  36.4143214  65.4961206
  40.9968748  37.7388319  61.4852179  41.7440567  38.2509716  61.1759301
  41.2660337  37.4172372  62.3456573  44.5014666  43.8453449  62.2370301
  44.0476993  43.0044359  62.2935491  43.8708632  44.4814848  62.5745081
  43.4447585  34.7745435  63.4670968  42.7070342  34.2622821  63.7981211
  43.6974359  34.3345817  62.6554245  42.9447605  45.6829946  63.1720119
  43.2370579  46.2435003  62.4532485  43.4546225  45.9758507  63.9273278
  43.5459212  27.5521687  64.0612738  43.8518089  26.6919051  63.7738653
  44.2711817  28.1439307  63.8611731  29.8383568  37.9552374  62.4494335
  29.6407968  37.3621735  61.7245402  29.2830232  37.6504584  63.1670274
  37.8180292  37.8475480  64.5688929  37.8728902  36.8949317  64.4931405
  37.0071494  38.0034919  65.0530227  35.7572652  36.4652540  62.3279307
  34.9440518  36.7646711  62.7344500  36.2531646  36.0708229  63.0453790
  37.9081230  46.4610297  64.2613572  37.8657409  46.6871143  63.3322104
  38.8243929  46.2273672  64.4099373  41.3546864  36.9294365  71.1594201
  41.7096251  37.1565838  72.0188667  42.0018995  37.2612741  70.5371457
  47.0844601  40.0512800  61.8643530  46.9462499  40.2414396  60.9364720
  46.7280820  40.8132183  62.3211582  35.2486727  34.0370896  67.9440542
  35.8886106  33.8959655  67.2463506  34.4164257  33.7505409  67.5679144
  47.1113980  42.1189327  66.8754802  47.5450487  42.0264617  67.7237856
  47.8245561  42.0946828  66.2374818  36.0247031  43.3373326  64.0575535
  36.8187629  42.8423646  63.8558110  35.3138723  42.8091189  63.6943240
  40.8441875  45.7191422  68.4087903  40.8978897  46.2882358  69.1765618
  39.9756657  45.8893307  68.0441940  32.3329794  37.4816408  60.1335288
  31.4027382  37.4200863  60.3505250  32.4287266  36.9592361  59.3371929
  32.2515343  34.0071221  62.7213529  32.5122161  34.9216554  62.6122690
  33.0732516  33.5395663  62.8710142  33.7240269  35.4208978  69.8912354
  34.3963322  35.2126340  69.2425003  32.8970055  35.2231064  69.4517586
  47.9729530  42.1613028  69.4087687  48.1665420  43.0658839  69.6546962
  47.8730148  41.7020447  70.2426272  39.6265841  32.0470919  71.9078015
  38.9793756  32.7460868  71.8142491  40.3966856  32.4807063  72.2754263
  43.0344639  42.3119771  74.9828568  42.8830145  42.0830323  74.0658652
  43.0249318  43.2690372  74.9959913  39.8029975  39.8851684  69.9674834
  40.7322035  40.0362843  69.7943802  39.3821005  39.9735704  69.1123481
  38.6018307  43.9102348  67.7373372  38.4629392  43.5421132  68.6099310
  37.8132903  44.4249987  67.5657330  39.1966459  49.0111444  59.0798909
  39.3718214  48.5399488  59.8944531  38.5099247  49.6377211  59.3080169
  40.1523522  43.2883951  65.1262210  39.8173354  43.2484721  66.0219860
  39.6527468  42.6228667  64.6532620  34.1267766  38.6951581  70.6514791
  33.9887564  37.9631820  71.2526330  35.0372689  38.6060481  70.3698979
  36.7550066  38.4071540  70.1398471  37.4649685  37.7664732  70.0985089
  36.7119375  38.6584435  71.0624651  44.7436845  45.3438893  73.0605050
  44.6849391  44.6598114  72.3935633  45.1456364  46.0857883  72.6085676
  35.4679000  35.3936758  71.9594110  34.9316357  34.9427496  72.6115706
  34.8795709  35.5282667  71.2164574  33.7627544  52.1600807  65.8538769
  34.0024142  52.7919331  66.5317787  32.9196740  51.8088847  66.1404128
  44.7454252  43.3078477  71.2919029  43.8581031  42.9704399  71.4145428
  45.3152804  42.5761509  71.5287795  26.3983400  39.6402569  64.6162081
  27.0854439  39.3264299  64.0283096  26.2431528  40.5443934  64.3429332
  31.2018122  34.5292766  69.0447105  31.1176310  33.9218435  68.3097514
  30.3800828  35.0201784  69.0456601  38.2755406  47.9679930  68.2580273
  38.2025577  48.7734901  68.7699577  37.8332799  48.1671896  67.4328294
  38.0645185  47.2051700  61.7683094  37.2812707  47.7473380  61.8621319
  38.7637931  47.7225679  62.1677335  41.3741836  33.0146329  64.4117300
  41.8710535  32.2616292  64.0918370  40.6028817  33.0510646  63.8460509
  49.2271593  38.7186695  66.0535591  49.2161469  39.6011410  65.6829524
  48.3588972  38.3658246  65.8590128  40.7354089  47.8666764  70.4138431
  41.4482062  48.5014229  70.3414333  40.2444118  47.9630630  69.5978433
  42.4571616  41.7718016  61.9855723  41.5227895  41.8919479  61.8160427
  42.6348285  40.8690483  61.7215733  37.9576804  35.1563712  64.1388984
  37.5874592  34.6034753  64.8269890  38.4535897  34.5521846  63.5863984
  45.8444168  37.6135336  62.5205757  46.3104620  38.4463327  62.4466060
  46.2951668  37.1480317  63.2251016  35.7866003  45.6161207  71.2344002
  36.4875462  46.2497690  71.3873396  35.3161118  45.9575939  70.4739641
  43.9120399  43.9579157  59.5191909  44.1880243  43.8435752  60.4285783
  43.0424897  43.5596642  59.4804082  43.8160830  29.9815923  66.5596658
  42.9023910  30.2120150  66.7278865  44.2453932  30.0654367  67.4110691
  43.5867289  38.1705815  69.0596553  42.9338739  38.4181722  68.4049005
  43.9647669  37.3569953  68.7259030  40.5474463  48.2065508  63.1624723
  40.7296857  47.3887164  63.6252475  41.3707449  48.4233200  62.7249613
  40.8816628  47.1333693  60.4239771  41.4104395  46.6226148  59.8109933
  41.1444848  46.8176223  61.2885304  39.6354862  38.9125626  75.5462590
  38.9595499  38.8119755  76.2164965  40.4582496  38.7564839  76.0098587
  31.3833721  45.1497562  68.1675105  31.9687158  44.4041250  68.3003009
  31.1858559  45.4601519  69.0511769  34.2372376  48.1848810  63.1837547
  33.5682751  48.6694937  62.7001587  34.0985246  48.4318030  64.0980926
  25.9751376  37.7203162  66.8879548  26.0135475  37.1866753  67.6816666
  25.4691669  37.1938368  66.2690525  38.3777645  50.2192553  69.7820206
  38.9295953  50.3824175  70.5469291  38.7183838  50.8096991  69.1100230
  33.3542138  32.5667703  70.3842090  33.4183464  33.4282534  69.9719488
  33.2909258  31.9541705  69.6514449  32.8294411  34.6390835  74.0315125
  33.4566449  34.2567913  74.6452649  31.9722329  34.4205037  74.3970817
  43.2288519  45.0453811  75.6368860  43.7728423  45.6583769  75.1423815
  42.6475364  45.6033389  76.1535873  29.6059953  36.4467265  59.9633479
  29.9013394  35.5377943  59.9100533  28.7047989  36.4255004  59.6414482
  41.5146032  48.1674529  66.7683888  41.3897171  47.3664269  66.2594833
  42.1725123  48.6620722  66.2797858  33.1354200  34.5223261  65.9461028
  32.4140786  35.1359229  65.8068501  33.9247456  35.0581026  65.8677674
  43.5780940  45.9683549  68.3963438  42.6311276  45.8488900  68.3241765
  43.9263714  45.0806047  68.4789699  35.9380514  31.8577688  72.2201680
  36.4614916  32.1039984  72.9827989  35.7192847  32.6897722  71.8004817
  31.3347795  34.1281362  60.0872805  31.0060501  33.2478741  59.9047910
  31.6887166  34.0729031  60.9749194  40.5827374  45.7636265  64.5967790
  40.4352336  44.8352972  64.7775360  41.4080867  45.7856356  64.1124865
  34.4489618  34.4154332  60.4548282  34.7885691  34.9440253  59.7326891
  34.8961738  34.7534738  61.2306849  44.1861496  46.5864824  65.6832663
  45.1108043  46.3807685  65.5457114  44.0176799  46.3381225  66.5922004
  37.1433059  32.7991383  69.9051350  36.8029879  31.9999196  70.3072030
  36.4372065  33.0993094  69.3328183  37.7949531  29.8840695  68.3578673
  38.6175600  29.4101173  68.2357564  38.0387594  30.6631179  68.8577360
  35.3188109  36.5759816  66.1670652  35.1732690  36.8900119  67.0594933
  34.8413313  37.1944716  65.6141551  37.1784492  33.5662364  66.2151541
  37.1646061  32.6703457  65.8783839  37.8956920  33.5733028  66.8489827
  39.0310623  33.9999704  68.2604669  38.7728401  34.9216775  68.2588999
  38.4995663  33.6030139  68.9505133  43.9756812  47.1050491  61.0394754
  44.1493689  46.5396914  60.2868607  44.4685703  47.9051386  60.8574244
  29.7933772  39.1165160  69.1058313  29.2487240  39.8924968  69.2378587
  30.6713121  39.4635965  68.9477435  36.5821388  32.4476744  61.4839112
  36.7037299  31.5193390  61.6829999  36.2923431  32.4615430  60.5717427
  39.4512579  30.1331655  64.6205831  39.4734275  30.1970988  63.6657811
  39.8680638  29.2936163  64.8146338  49.8296203  39.8686914  62.6585054
  50.2727349  39.1194239  62.2604177  48.9522713  39.8597050  62.2758786
  44.9631984  46.4217256  58.1391653  45.6582889  47.0423948  58.3578967
  45.3055134  45.5712607  58.4144030  30.5799793  38.2435057  71.9988470
  29.8381529  38.3917692  72.5853100  30.2592538  38.5043322  71.1355219
  46.8623407  43.8716961  59.6678983  47.3874731  44.2104234  58.9428303
  46.7745760  42.9363976  59.4842118  38.5243456  47.7851035  71.7968860
  38.8330583  47.5400182  72.6691560  39.3218938  47.9897673  71.3087730
  38.5464068  49.9388944  64.0274236  38.1069058  49.4465323  64.7207093
  39.2972185  49.3961912  63.7866312  31.0256407  46.1300485  64.0298865
  31.8514427  45.8304257  63.6497508  30.6750459  45.3608108  64.4788653
  35.9937940  45.4826953  66.0996538  35.3717950  44.8197658  65.7998766
  36.6642807  45.5088085  65.4170186  29.2265012  44.0486812  64.9887798
  28.3896920  43.6208986  64.8071799  29.1988658  44.2419255  65.9258589
  36.0662468  33.9608741  75.6929044  36.1150623  34.8370864  75.3106814
  36.6084982  33.4186135  75.1200687  46.5517313  44.5049865  74.9730181
  45.7612857  44.4874004  74.4334681  46.3150668  45.0438158  75.7279218
  46.6715189  41.3542331  72.2862910  46.7213193  41.1892339  73.2278433
  46.5629112  40.4869590  71.8960791  35.5551447  44.0330877  59.5754999
  35.7039568  44.7166341  58.9221671  36.3617891  44.0135967  60.0904454
  43.9618951  37.3373259  73.6022217  44.8628814  37.1979724  73.3106214
  44.0366925  37.5027714  74.5420394  38.2961756  34.7140114  72.4475403
  37.4265066  35.0073680  72.1757991  38.5321237  35.2980559  73.1682666
  48.1733385  43.7739273  72.5304931  47.8818194  44.1369253  73.3668392
  47.5605517  43.0606281  72.3518263  49.3729068  41.3392152  65.0507502
  50.2075959  41.7781956  65.2145062  49.5088196  40.8630806  64.2315747
  46.4220574  38.8971887  70.9984989  46.8974695  39.0899534  70.1903841
  45.4986139  38.9531073  70.7528373  41.0000790  30.9319731  69.9640823
  41.5182734  31.6680758  69.6387312  40.6455923  31.2383724  70.7987582
  41.2513384  27.3520013  65.4841720  41.5315138  26.6843202  66.1102146
  42.0363991  27.5449109  64.9716384  39.0546853  46.5279007  57.0466746
  38.4820820  47.1469194  56.5937218  39.6279646  47.0778369  57.5806668
  45.1222243  35.7737647  69.2313295  46.0739665  35.8735745  69.2525519
  44.9525693  34.9815916  69.7411379  43.1436622  32.8593231  69.4172696
  42.5486554  33.1398243  68.7219184  42.8586319  33.3487131  70.1889437
  42.2744113  46.8116157  58.1775328  43.2074786  46.7461719  58.3808204
  42.1867325  47.6472424  57.7189861  47.6010320  38.9943767  68.3455595
  47.5686640  38.0559768  68.5315278  48.2110944  39.0727804  67.6121419
  47.7504809  35.7854810  68.3913878  47.2343857  35.0013267  68.2043807
  48.6344757  35.4573527  68.5560397  45.4115536  29.5295826  64.3509690
  45.2140357  29.2210914  65.2353022  46.0215241  30.2557465  64.4807620
  53.4186870  40.0559774  67.4861631  54.1490259  39.7945062  68.0469335
  52.8093816  39.3188496  67.5263699  51.5002167  38.1967636  68.0836083
  50.7735331  38.0623601  67.4752574  51.0849454  38.5044465  68.8892801
  39.3232344  41.9157566  75.8483456  40.2435353  42.0936165  76.0423502
  39.2881927  40.9713611  75.6963155  28.5414509  37.1096160  64.7736730
  28.2217293  36.2561468  64.4811104  27.9947937  37.3244738  65.5294698
  32.3194416  39.8258601  68.4906237  32.5380426  40.7575709  68.5094271
  32.7320190  39.4666575  69.2761041  39.2398634  30.3326686  60.4781925
  38.4299362  29.9873771  60.8537171  39.9283051  30.0234230  61.0669537
  41.1689182  29.4104733  62.1006222  41.7220221  29.8300186  62.7596245
  41.4059269  28.4840481  62.1429178  37.1922282  35.3991807  77.8808986
  37.0919009  36.3486164  77.8121077  36.9743824  35.0710045  77.0085056
  28.4102769  40.7299071  66.7429852  27.7166240  40.3153024  66.2299806
  29.1575760  40.7719608  66.1463271  42.9971556  30.9210316  63.8106206
  43.4971334  31.0326850  63.0020525  43.6407164  30.6171369  64.4507015
  37.0553552  38.8288945  76.6974047  36.5720633  39.6289306  76.9037936
  37.1414491  38.8396890  75.7441491  30.3239511  40.6617325  64.6195867
  30.3010199  40.7605012  63.6677750  30.6340148  41.5082476  64.9413033
  32.9826889  42.7193480  68.7342481  33.9370143  42.6877422  68.6672413
  32.7839413  42.2584104  69.5492707  33.5726271  41.2894596  71.3013279
  34.3919160  41.7838675  71.3248116  33.8463079  40.3726564  71.2730846
  43.3292867  33.6805348  60.6641234  42.4418723  33.9654999  60.4461429
  43.7446857  33.5199112  59.8168511  46.6807404  33.7051869  64.3795574
  47.4567794  34.1948322  64.6520190  45.9555538  34.1309924  64.8367443
  49.1179962  34.4179489  65.4369514  49.7124453  34.1775225  64.7262822
  49.1906546  33.6986619  66.0643050  31.3377118  48.2613100  65.7512679
  31.2031586  47.5013500  65.1850677  30.9209180  48.9853999  65.2841468
  43.3033891  39.1959884  60.8791524  43.2469093  39.6528436  60.0399157
  43.8562234  38.4350569  60.7014367  47.1138697  34.9849616  61.7041644
  46.8575631  34.5846252  62.5349852  46.4891565  35.6993410  61.5791783
  51.4251035  37.7245689  64.2112935  50.8650593  37.7938879  64.9844497
  50.8194538  37.5486674  63.4912432  34.4946244  49.1582417  65.9631122
  34.3778628  50.1027849  65.8609812  33.6738690  48.8555978  66.3516921
  44.3822778  43.8832552  56.8087714  45.2168382  43.4513751  56.6265189
  44.2207121  43.7114566  57.7364609  28.8261186  35.6232730  72.0005476
  29.4720049  35.1131684  72.4892701  28.6178337  36.3601412  72.5748901
  41.3514578  42.6913577  77.4997616  42.2205737  42.8654230  77.1384251
  40.8721329  43.5107994  77.3773346  35.5200758  49.8110678  69.1787050
  36.4228005  49.8434289  69.4953545  35.2938128  48.8811129  69.1933386
  37.2754360  48.5641665  65.8397129  36.3249991  48.5643527  65.7261501
  37.5786846  47.8174400  65.3233163  41.1616915  26.4815551  62.0075309
  40.3949311  25.9274038  62.1531991  41.5727620  26.5537420  62.8689460
  33.1658677  32.7700347  76.0980490  34.0290138  32.4137152  76.3083815
  32.5924087  32.4314242  76.7855894  53.0107053  54.4002203  66.9042891
  53.6485463  54.2808951  66.2006231  52.8927896  55.3483047  66.9630843
  49.8196760  54.3529632  66.8404416  49.4815271  54.2370696  65.9524951
  50.6886528  53.9520797  66.8205422  45.6783575  56.2065108  62.8301307
  45.1148441  56.1155045  62.0617595  45.5635970  55.3865012  63.3103799
  43.2248007  57.7016300  65.6685527  44.0169299  57.3607124  65.2531827
  43.4644658  57.8111275  66.5887681  51.2583134  59.8736076  58.1415772
  50.6071114  60.4590156  57.7549785  52.0527497  60.4042271  58.2010809
  45.1838761  56.9625213  58.5402906  45.9569637  56.4154200  58.4015782
  45.5364160  57.8269462  58.7517367  47.9480011  55.6678444  68.3371165
  48.5443583  55.4434466  67.6228128  48.0054982  54.9263189  68.9396613
  47.5205039  53.1217879  56.1721356  47.7730560  52.5999400  55.4104819
  46.5829598  52.9584024  56.2748040  52.5648322  52.1253657  63.9796099
  53.3511411  51.7073080  63.6286516  52.8287026  53.0299749  64.1477748
  52.7358399  57.5626508  58.6784756  52.1004232  57.6361134  59.3905661
  52.4055806  58.1520106  58.0003835  57.9656749  52.0628890  64.8829078
  58.6981921  51.4928107  65.1166907  57.2096105  51.6750491  65.3235583
  47.2401328  55.0245985  58.3745731  47.1237586  54.3490888  59.0426815
  47.3503588  54.5378359  57.5577884  49.5832869  54.4856132  62.0792420
  49.2191076  53.9586753  62.7905342  50.4399985  54.0954601  61.9058906
  55.4882169  45.7750465  69.3423686  55.1565494  46.6445876  69.1184901
  54.8927783  45.4586749  70.0217717  49.2238356  49.5146032  57.0753769
  49.3912758  50.3826268  57.4424240  49.0335525  49.6773313  56.1515058
  51.9813689  57.9763011  68.7419599  51.6814412  58.8788049  68.6335406
  51.6364748  57.7095194  69.5940752  45.4326170  54.4276807  64.7756303
  44.5076667  54.2953022  64.9833995  45.6810584  55.2071027  65.2726246
  55.3810833  50.4945551  66.4217036  54.4727710  50.4260959  66.1275797
  55.3298429  50.9717496  67.2498862  49.2027577  51.9703689  58.0600435
  49.0827202  52.4160740  58.8985916  48.5080165  52.3189007  57.5013974
  42.7934981  54.0710081  65.6100092  42.9227363  54.3244560  66.5239504
  42.1132433  54.6637789  65.2904748  46.9634469  64.7407331  61.7090567
  46.8858498  65.6915156  61.7879047  46.3596112  64.3953203  62.3665493
  57.2472479  48.6961989  68.1994910  56.6046859  48.9894522  67.5534705
  56.7427408  48.5814910  69.0048107  54.9012643  52.4425162  58.8880770
  55.8130499  52.6752549  58.7128467  54.3922290  53.0262207  58.3255848
  49.5384481  51.8022397  69.8975619  50.3845676  52.2261811  70.0410268
  49.4783118  51.1456021  70.5914182  53.5082225  57.4250981  66.2794351
  52.8791088  57.5896695  65.5770419  53.1207887  57.8392590  67.0505315
  57.3871457  58.3605419  63.6338715  56.7022495  58.7404320  63.0835748
  57.4715306  58.9700745  64.3670662  52.6883926  49.4626765  71.5556793
  52.4444858  50.2168826  71.0191068  52.9643856  49.8412113  72.3904040
  54.6422389  56.0065378  70.2334058  54.8539284  56.6497138  69.5568439
  54.5952137  55.1727694  69.7655988  52.2448618  48.6183198  67.1370630
  51.3833097  48.9164452  67.4287368  52.2711052  48.8353597  66.2051663
  49.0610187  57.1625389  63.5444436  49.5248533  57.4413092  62.7549059
  48.7966985  56.2608833  63.3617527  45.9534268  56.7096870  66.4824199
  46.5235625  57.1384139  65.8441684  46.5442380  56.4279455  67.1808385
  47.9979073  53.2848541  60.3534001  48.7003116  53.7369585  60.8207928
  47.6659702  52.6432360  60.9813894  46.4459435  51.8760298  74.7285211
  45.8158095  52.5576579  74.9620607  46.3395522  51.7643379  73.7838349
  41.7404407  51.5432094  65.6551135  40.9503461  51.7989622  65.1791245
  42.2315654  52.3580432  65.7603175  43.6919152  51.9076673  62.6134611
  42.8950316  52.0195367  63.1318107  43.4644745  52.2463325  61.7475502
  40.0242110  51.7962584  68.0866126  40.2750148  52.6809594  68.3523702
  40.5601658  51.6167186  67.3141217  63.8474210  55.2276082  64.7541387
  63.0937918  54.6583480  64.5985391  63.9821751  55.1938746  65.7012022
  49.2372838  60.0989484  60.4296106  49.1018512  60.9441020  60.8580954
  49.7782650  60.3008762  59.6662040  45.7240177  46.1781064  77.0910462
  45.3307123  45.6247262  77.7658106  46.5406318  46.4891642  77.4816979
  42.6902235  57.6164922  61.0024032  43.2026756  58.4108172  61.1529596
  43.3424948  56.9191212  60.9357633  44.4997120  60.7330678  63.0846785
  44.6763748  61.6548643  62.8967769  45.2953953  60.4189097  63.5141164
  48.6408138  47.5938943  74.6830718  49.3817852  48.1946096  74.6035181
  48.8726061  46.8516581  74.1248761  43.7849476  52.7795310  72.9608948
  43.6702991  51.8780567  73.2616047  42.9293994  53.0259007  72.6093764
  45.6228435  62.2508852  69.0857127  46.1735860  62.1225915  68.3134121
  44.7839911  62.5503741  68.7352020  52.5865301  43.6220046  68.9595000
  52.2429571  44.5121687  68.8834110  52.9544264  43.4321703  68.0964585
  40.6551152  55.9453576  61.7783602  41.4926374  56.3550585  61.5617310
  40.8329420  55.0053018  61.7483796  52.5515584  53.6128657  57.4667435
  52.0362207  54.3833262  57.7055822  52.2792892  52.9393793  58.0900496
  50.1362695  48.4578358  62.5252673  49.2804291  48.0685208  62.3458312
  50.5489647  48.5370318  61.6652459  51.6661842  45.9924701  66.9244233
  51.1626637  45.9554836  66.1112038  51.9592448  46.9017444  66.9840890
  47.9104728  46.0763431  65.9310415  48.7757724  45.8806239  65.5716304
  47.9782236  45.8473782  66.8579772  57.5249858  56.3661012  59.4020608
  56.7479301  56.0272171  58.9575771  58.2041339  56.3713635  58.7275574
  52.3401887  51.4855749  59.2927216  52.0352023  51.8001898  60.1437359
  53.2932329  51.5637169  59.3354549  50.7848319  57.6445972  60.9420170
  50.2569681  56.9098732  60.6293408  50.2835822  58.4220649  60.6960138
  55.7641165  55.8394993  66.0587216  55.1064839  56.5294254  66.1467345
  56.5681564  56.2291425  66.4021203  45.5167047  48.3065639  63.3026782
  46.0910798  48.0840820  62.5699975  46.1038029  48.3754333  64.0555383
  54.5746624  54.1939365  64.1091158  55.0878506  54.8269357  64.6112868
  55.2247848  53.5940561  63.7434518  45.8436634  50.3370100  57.3222667
  45.0073946  50.6744786  57.6431942  45.7041403  50.2019079  56.3849804
  47.8189714  45.1806887  62.0301851  47.1654127  44.8655905  61.4058466
  47.7770188  44.5582628  62.7561674  51.8368998  64.1723690  56.8651829
  51.1630697  64.4755386  57.4736787  52.2234820  64.9752770  56.5157286
  51.0527455  51.6688821  66.3549499  50.1350016  51.8903768  66.1971187
  51.4687598  51.7435131  65.4961206  51.8362502  53.0680237  61.4852179
  52.5834321  53.5801634  61.1759301  52.1054092  52.7464289  62.3456573
  50.1089153  55.5638777  58.4679133  49.2000372  55.2797810  58.5651603
  50.1384236  55.9837856  57.6082440  55.3408420  59.1745367  62.2370301
  54.8870747  58.3336277  62.2935491  54.7102387  59.8106765  62.5745081
  54.2841340  50.1037353  63.4670968  53.5464096  49.5914739  63.7981211
  54.5368113  49.6637735  62.6554245  53.7841359  61.0121864  63.1720119
  54.0764334  61.5726921  62.4532485  54.2939980  61.3050425  63.9273278
  54.3852967  42.8813605  64.0612738  54.6911844  42.0210968  63.7738653
  55.1105572  43.4731225  63.8611731  40.6777323  53.2844292  62.4494335
  40.4801723  52.6913652  61.7245402  40.1223987  52.9796502  63.1670274
  48.6574047  53.1767398  64.5688929  48.7122656  52.2241234  64.4931405
  47.8465249  53.3326837  65.0530227  46.5966407  51.7944458  62.3279307
  45.7834272  52.0938628  62.7344500  47.0925401  51.4000147  63.0453790
  48.7474984  61.7902215  64.2613572  48.7051163  62.0163061  63.3322104
  49.6637683  61.5565589  64.4099373  52.1940618  52.2586282  71.1594201
  52.5490006  52.4857755  72.0188667  52.8412749  52.5904659  70.5371457
  57.9238355  55.3804718  61.8643530  57.7856254  55.5706314  60.9364720
  57.5674574  56.1424101  62.3211582  46.0880481  49.3662813  67.9440542
  46.7279861  49.2251572  67.2463506  45.2558012  49.0797327  67.5679144
  57.9507735  57.4481245  66.8754802  58.3844241  57.3556534  67.7237856
  58.6639315  57.4238746  66.2374818  46.8640785  58.6665244  64.0575535
  47.6581384  58.1715564  63.8558110  46.1532478  58.1383107  63.6943240
  43.1723549  52.8108325  60.1335288  42.2421137  52.7492781  60.3505250
  43.2681021  52.2884278  59.3371929  43.0909098  49.3363138  62.7213529
  43.3515915  50.2508472  62.6122690  43.9126270  48.8687581  62.8710142
  44.5634023  50.7500895  69.8912354  45.2357076  50.5418258  69.2425003
  43.7363810  50.5522981  69.4517586  50.4659595  47.3762836  71.9078015
  49.8187510  48.0752786  71.8142491  51.2360610  47.8098980  72.2754263
  50.6423729  55.2143601  69.9674834  51.5715789  55.3654761  69.7943802
  50.2214759  55.3027622  69.1123481  49.4412061  59.2394266  67.7373372
  49.3023147  58.8713050  68.6099310  48.6526657  59.7541905  67.5657330
  50.0360213  64.3403362  59.0798909  50.2111969  63.8691405  59.8944531
  49.3493001  64.9669128  59.3080169  50.9917276  58.6175868  65.1262210
  50.6567109  58.5776638  66.0219860  50.4921222  57.9520584  64.6532620
  44.9661520  54.0243498  70.6514791  44.8281318  53.2923737  71.2526330
  45.8766444  53.9352399  70.3698979  53.9276468  55.9631903  55.3999269
  53.3105639  55.2378731  55.3032322  53.4592956  56.7241263  55.0566344
  47.5943821  53.7363458  70.1398471  48.3043440  53.0956650  70.0985089
  47.5513129  53.9876353  71.0624651  46.3072755  50.7228676  71.9594110
  45.7710112  50.2719414  72.6115706  45.7189463  50.8574584  71.2164574
  44.6021298  67.4892725  65.8538769  44.8417897  68.1211249  66.5317787
  43.7590495  67.1380765  66.1404128  37.2377154  54.9694487  64.6162081
  37.9248194  54.6556217  64.0283096  37.0825283  55.8735851  64.3429332
  42.0411876  49.8584683  69.0447105  41.9570065  49.2510353  68.3097514
  41.2194583  50.3493702  69.0456601  48.9038940  62.5343617  61.7683094
  48.1206462  63.0765298  61.8621319  49.6031685  63.0517597  62.1677335
  52.2135590  48.3438247  64.4117300  52.7104290  47.5908209  64.0918370
  51.4422572  48.3802564  63.8460509  60.0665347  54.0478612  66.0535591
  60.0555224  54.9303328  65.6829524  59.1982727  53.6950163  65.8590128
  53.2965371  57.1009934  61.9855723  52.3621649  57.2211397  61.8160427
  53.4742039  56.1982401  61.7215733  48.7970559  50.4855630  64.1388984
  48.4268346  49.9326670  64.8269890  49.2929651  49.8813763  63.5863984
  56.6837922  52.9427253  62.5205757  57.1498374  53.7755245  62.4466060
  57.1345423  52.4772235  63.2251016  54.7514153  59.2871075  59.5191909
  55.0273997  59.1727669  60.4285783  53.8818652  58.8888560  59.4804082
  54.6554585  45.3107840  66.5596658  53.7417665  45.5412067  66.7278865
  55.0847686  45.3946284  67.4110691  54.4261043  53.4997732  69.0596553
  53.7732494  53.7473640  68.4049005  54.8041423  52.6861871  68.7259030
  51.3868217  63.5357425  63.1624723  51.5690612  62.7179081  63.6252475
  52.2101203  63.7525118  62.7249613  51.7210383  62.4625611  60.4239771
  52.2498149  61.9518065  59.8109933  51.9838602  62.1468141  61.2885304
  42.2227475  60.4789480  68.1675105  42.8080912  59.7333168  68.3003009
  42.0252314  60.7893437  69.0511769  45.0766131  63.5140727  63.1837547
  44.4076506  63.9986855  62.7001587  44.9379000  63.7609948  64.0980926
  36.8145130  53.0495080  66.8879548  36.8529230  52.5158671  67.6816666
  36.3085423  52.5230286  66.2690525  44.1935892  47.8959621  70.3842090
  44.2577219  48.7574452  69.9719488  44.1303013  47.2833622  69.6514449
  43.6688165  49.9682753  74.0315125  44.2960204  49.5859830  74.6452649
  42.8116084  49.7496955  74.3970817  40.4453708  51.7759182  59.9633479
  40.7407149  50.8669861  59.9100533  39.5441744  51.7546922  59.6414482
  52.3539787  63.4966446  66.7683888  52.2290926  62.6956186  66.2594833
  53.0118878  63.9912640  66.2797858  43.9747955  49.8515179  65.9461028
  43.2534541  50.4651147  65.8068501  44.7641211  50.3872944  65.8677674
  46.7774268  47.1869605  72.2201680  47.3008670  47.4331902  72.9827989
  46.5586602  48.0189640  71.8004817  42.1741549  49.4573280  60.0872805
  41.8454256  48.5770659  59.9047910  42.5280920  49.4020949  60.9749194
  51.4221128  61.0928183  64.5967790  51.2746091  60.1644890  64.7775360
  52.2474622  61.1148273  64.1124865  45.2883373  49.7446250  60.4548282
  45.6279445  50.2732171  59.7326891  45.7355493  50.0826656  61.2306849
  55.0255250  61.9156741  65.6832663  55.9501798  61.7099603  65.5457114
  54.8570553  61.6673143  66.5922004  47.9826813  48.1283300  69.9051350
  47.6423634  47.3291114  70.3072030  47.2765820  48.4285011  69.3328183
  48.6343285  45.2132613  68.3578673  49.4569354  44.7393091  68.2357564
  48.8781349  45.9923097  68.8577360  47.2751520  48.2420871  58.6541575
  47.9959882  48.6202124  58.1505292  46.6516824  48.9609748  58.7576553
  51.4182643  48.9466020  59.5899907  51.6346257  49.8290658  59.2888735
  50.9376710  48.5552234  58.8605549  46.1581864  51.9051734  66.1670652
  46.0126445  52.2192037  67.0594933  45.6807068  52.5236634  65.6141551
  48.0178247  48.8954282  66.2151541  48.0039816  47.9995375  65.8783839
  48.7350675  48.9024945  66.8489827  49.8704378  49.3291622  68.2604669
  49.6122155  50.2508692  68.2588999  49.3389418  48.9322056  68.9505133
  54.8150566  62.4342409  61.0394754  54.9887444  61.8688831  60.2868607
  55.3079458  63.2343304  60.8574244  40.6327526  54.4457078  69.1058313
  40.0880994  55.2216886  69.2378587  41.5106876  54.7927882  68.9477435
  47.4215143  47.7768662  61.4839112  47.5431054  46.8485308  61.6829999
  47.1317185  47.7907348  60.5717427  50.2906333  45.4623572  64.6205831
  50.3128030  45.5262905  63.6657811  50.7074392  44.6228081  64.8146338
  60.6689957  55.1978832  62.6585054  61.1121103  54.4486157  62.2604177
  59.7916468  55.1888968  62.2758786  55.8025739  61.7509173  58.1391653
  56.4976643  62.3715866  58.3578967  56.1448889  60.9004524  58.4144030
  41.4193548  53.5726974  71.9988470  40.6775284  53.7209610  72.5853100
  41.0986292  53.8335240  71.1355219  57.7017162  59.2008879  59.6678983
  58.2268486  59.5396152  58.9428303  57.6139514  58.2655894  59.4842118
  49.3857823  65.2680862  64.0274236  48.9462813  64.7757241  64.7207093
  50.1365940  64.7253830  63.7866312  41.8650162  61.4592403  64.0298865
  42.6908182  61.1596175  63.6497508  41.5144214  60.6900025  64.4788653
  46.8331695  60.8118871  66.0996538  46.2111704  60.1489576  65.7998766
  47.5036562  60.8380003  65.4170186  40.0658767  59.3778729  64.9887798
  39.2290675  58.9500904  64.8071799  40.0382412  59.5711173  65.9258589
  46.9056222  49.2900659  75.6929044  46.9544378  50.1662782  75.3106814
  47.4478736  48.7478052  75.1200687  46.3945202  59.3622794  59.5754999
  46.5433322  60.0458259  58.9221671  47.2011645  59.3427885  60.0904454
  49.1355511  50.0432032  72.4475403  48.2658820  50.3365598  72.1757991
  49.3714991  50.6272477  73.1682666  60.2122822  56.6684070  65.0507502
  61.0469714  57.1073874  65.2145062  60.3481951  56.1922723  64.2315747
  44.1497835  55.3887972  60.5816068  43.9043877  54.4850302  60.7796278
  44.3193749  55.3905123  59.6395546  51.8394545  46.2611648  69.9640823
  52.3576488  46.9972675  69.6387312  51.4849677  46.5675642  70.7987582
  43.4193482  51.1216330  58.0802229  42.7262727  51.1960685  57.4242265
  43.1745234  50.3576673  58.6023746  52.0907139  42.6811931  65.4841720
  52.3708892  42.0135120  66.1102146  52.8757746  42.8741027  64.9716384
  49.8940607  61.8570925  57.0466746  49.3214574  62.4761112  56.5937218
  50.4673401  62.4070287  57.5806668  55.9615997  51.1029565  69.2313295
  56.9133420  51.2027663  69.2525519  55.7919447  50.3107834  69.7411379
  53.9830377  48.1885148  69.4172696  53.3880309  48.4690161  68.7219184
  53.6980073  48.6779049  70.1889437  53.1137867  62.1408075  58.1775328
  54.0468540  62.0753637  58.3808204  53.0261080  62.9764342  57.7189861
  55.7425884  61.4573945  55.1379276  55.6639515  61.1233809  56.0315034
  56.5635550  61.9495713  55.1370748  58.4404075  54.3235685  68.3455595
  58.4080395  53.3851685  68.5315278  59.0504699  54.4019721  67.6121419
  50.2787406  53.1931738  54.3882799  51.2246510  53.0637946  54.4571217
  49.9001651  52.4546400  54.8652227  58.5898563  51.1146728  68.3913878
  58.0737612  50.3305185  68.2043807  59.4738512  50.7865445  68.5560397
  56.2509290  44.8587744  64.3509690  56.0534111  44.5502832  65.2353022
  56.8608996  45.5849383  64.4807620  39.3808263  52.4388077  64.7736730
  39.0611048  51.5853386  64.4811104  38.8341691  52.6536656  65.5294698
  43.1588171  55.1550518  68.4906237  43.3774181  56.0867626  68.5094271
  43.5713945  54.7958493  69.2761041  50.0792389  45.6618604  60.4781925
  49.2693117  45.3165689  60.8537171  50.7676806  45.3526148  61.0669537
  52.0082937  44.7396651  62.1006222  52.5613975  45.1592104  62.7596245
  52.2453023  43.8132399  62.1429178  39.2496523  56.0590989  66.7429852
  38.5559995  55.6444942  66.2299806  39.9969514  56.1011525  66.1463271
  55.3861744  46.8497176  61.6084886  54.8060413  47.5081980  61.2262938
  55.1197677  46.0274520  61.1972304  53.8365310  46.2502233  63.8106206
  54.3365089  46.3618768  63.0020525  54.4800918  45.9463286  64.4507015
  41.1633266  55.9909243  64.6195867  41.1403954  56.0896930  63.6677750
  41.4733902  56.8374394  64.9413033  43.8220644  58.0485398  68.7342481
  44.7763897  58.0169340  68.6672413  43.6233167  57.5876022  69.5492707
  44.4120026  56.6186514  71.3013279  45.2312915  57.1130592  71.3248116
  44.6856833  55.7018482  71.2730846  54.1686622  49.0097266  60.6641234
  53.2812477  49.2946917  60.4461429  54.5840611  48.8491030  59.8168511
  57.5201158  49.0343787  64.3795574  58.2961548  49.5240240  64.6520190
  56.7949292  49.4601841  64.8367443  59.9573717  49.7471406  65.4369514
  60.5518208  49.5067142  64.7262822  60.0300300  49.0278537  66.0643050
  42.1770872  63.5905017  65.7512679  42.0425340  62.8305418  65.1850677
  41.7602935  64.3145917  65.2841468  54.1427646  54.5251802  60.8791524
  54.0862847  54.9820353  60.0399157  54.6955988  53.7642487  60.7014367
  57.9532452  50.3141534  61.7041644  57.6969386  49.9138170  62.5349852
  57.3285320  51.0285328  61.5791783  62.2644789  53.0537607  64.2112935
  61.7044347  53.1230796  64.9844497  61.6588293  52.8778592  63.4912432
  45.3339998  64.4874334  65.9631122  45.2172382  65.4319767  65.8609812
  44.5132445  64.1847896  66.3516921  55.2216533  59.2124470  56.8087714
  56.0562137  58.7805668  56.6265189  55.0600876  59.0406484  57.7364609
  54.8762425  55.7156583  58.1744054  54.8211229  55.5500855  57.2332498
  54.2508480  56.4232616  58.3306243  39.6654940  50.9524648  72.0005476
  40.3113804  50.4423602  72.4892701  39.4572091  51.6893329  72.5748901
  48.1858551  45.2164692  57.7529372  48.1737220  46.1606532  57.9097643
  49.0781972  45.0334838  57.4588833  48.1148114  63.8933583  65.8397129
  47.1643745  63.8935444  65.7261501  48.4180601  63.1466317  65.3233163
  52.0010670  41.8107469  62.0075309  51.2343066  41.2565956  62.1531991
  52.4121375  41.8829338  62.8689460  44.0052431  48.0992265  76.0980490
  44.8683893  47.7429070  76.3083815  43.4317842  47.7606160  76.7855894
  56.0232516  72.2917130  58.5402906  56.7963392  71.7446118  58.4015782
  56.3757915  73.1561380  58.7517367  58.3598794  68.4509797  56.1721356
  58.6124314  67.9291318  55.4104819  57.4223353  68.2875942  56.2748040
  58.0795082  70.3537903  58.3745731  57.9631340  69.6782806  59.0426815
  58.1897342  69.8670276  57.5577884  60.0632110  64.8437949  57.0753769
  60.2306513  65.7118186  57.4424240  59.8729279  65.0065231  56.1515058
  60.0421331  67.2995607  58.0600435  59.9220956  67.7452658  58.8985916
  59.3473920  67.6480925  57.5013974  58.8372828  68.6140459  60.3534001
  59.5396871  69.0661503  60.8207928  58.5053456  67.9724278  60.9813894
  54.5312907  67.2368591  62.6134611  53.7344070  67.3487285  63.1318107
  54.3038499  67.5755243  61.7475502  51.4944906  71.2745494  61.7783602
  52.3320128  71.6842502  61.5617310  51.6723174  70.3344936  61.7483796
  63.3909338  68.9420575  57.4667435  62.8755962  69.7125179  57.7055822
  63.1186647  68.2685711  58.0900496  60.9756449  63.7870275  62.5252673
  60.1198046  63.3977126  62.3458312  61.3883401  63.8662236  61.6652459
  63.1795642  66.8147667  59.2927216  62.8745777  67.1293816  60.1437359
  64.1326084  66.8929087  59.3354549  56.3560801  63.6357556  63.3026782
  56.9304553  63.4132738  62.5699975  56.9431784  63.7046251  64.0555383
  56.6830388  65.6662017  57.3222667  55.8467700  66.0036704  57.6431942
  56.5435158  65.5310997  56.3849804  58.6583469  60.5098805  62.0301851
  58.0047881  60.1947822  61.4058466  58.6163943  59.8874546  62.7561674
  59.7694674  70.7918100  53.9455143  58.8621735  70.5607354  54.1446292
  60.2665706  69.9955719  54.1329125  60.9482907  70.8930695  58.4679133
  60.0394126  70.6089728  58.5651603  60.9777991  71.3129774  57.6082440
  65.2246721  58.2105523  64.0612738  65.5305598  57.3502886  63.7738653
  65.9499326  58.8023143  63.8611731  51.5171077  68.6136209  62.4494335
  51.3195477  68.0205570  61.7245402  50.9617741  68.3088419  63.1670274
  60.6458995  72.4339439  55.8067212  60.2078425  71.7175298  55.3472849
  61.3869436  72.6615554  55.2452303  54.0117303  68.1400243  60.1335288
  53.0814891  68.0784699  60.3505250  54.1074775  67.6176196  59.3371929
  53.9302852  64.6655056  62.7213529  54.1909670  65.5800389  62.6122690
  54.7520025  64.1979499  62.8710142  64.7670222  71.2923820  55.3999269
  64.1499393  70.5670649  55.3032322  64.2986711  72.0533181  55.0566344
  56.5568768  65.5109245  54.5220574  55.6798235  65.3898045  54.1582820
  57.0326521  64.7195323  54.2699462  48.0770909  70.2986404  64.6162081
  48.7641948  69.9848134  64.0283096  47.9219037  71.2027769  64.3429332
  51.2847462  67.1051100  59.9633479  51.5800903  66.1961778  59.9100533
  50.3835498  67.0838839  59.6414482  53.0135304  64.7865198  60.0872805
  52.6848010  63.9062577  59.9047910  53.3674675  64.7312866  60.9749194
  56.1277127  65.0738167  60.4548282  56.4673200  65.6024089  59.7326891
  56.5749247  65.4118574  61.2306849  58.1145274  63.5712789  58.6541575
  58.8353637  63.9494042  58.1505292  57.4910578  64.2901666  58.7576553
  62.2576397  64.2757938  59.5899907  62.4740011  65.1582576  59.2888735
  61.7770464  63.8844151  58.8605549  58.2608897  63.1060579  61.4839112
  58.3824808  62.1777226  61.6829999  57.9710940  63.1199265  60.5717427
  61.1300088  60.7915490  64.6205831  61.1521784  60.8554823  63.6657811
  61.5468147  59.9519999  64.8146338  54.9891589  70.7179890  60.5816068
  54.7437631  69.8142220  60.7796278  55.1587504  70.7197040  59.6395546
  54.2587237  66.4508247  58.0802229  53.5656482  66.5252602  57.4242265
  54.0138989  65.6868591  58.6023746  62.9300893  58.0103849  65.4841720
  63.2102647  57.3427038  66.1102146  63.7151500  58.2032944  64.9716384
  61.1181160  68.5223655  54.3882799  62.0640265  68.3929863  54.4571217
  60.7395405  67.7838317  54.8652227  59.3024077  66.4473632  54.3237684
  58.3955533  66.1506744  54.4000397  59.5800058  66.1503450  53.4571970
  60.9186143  60.9910521  60.4781925  60.1086871  60.6457606  60.8537171
  61.6070560  60.6818065  61.0669537  62.8476691  60.0688568  62.1006222
  63.4007730  60.4884022  62.7596245  63.0846778  59.1424316  62.1429178
  58.0722862  63.3060567  54.4649663  58.9342026  63.6315465  54.7245480
  58.2573206  62.5192063  53.9522729  66.2255498  62.1789093  61.6084886
  65.6454168  62.8373897  61.2262938  65.9591431  61.3566438  61.1972304
  65.0080376  64.3389184  60.6641234  64.1206232  64.6238834  60.4461429
  65.4234366  64.1782947  59.8168511  64.1523590  74.1033858  54.7589254
  64.8559440  74.3083861  55.3746910  63.4286239  74.6710620  55.0238338
  59.0252305  60.5456610  57.7529372  59.0130975  61.4898450  57.9097643
  59.9175727  60.3626755  57.4588833  62.8404424  57.1399387  62.0075309
  62.0736820  56.5857873  62.1531991  63.2515129  57.2121255  62.8689460
  31.3319546   0.7480491  53.6288198  31.9697956   0.6287238  52.9251538
  31.2140389   1.6961335  53.6876150  28.1409252   0.7007919  53.5649722
  27.8027764   0.5848983  52.6770257  29.0099020   0.2999084  53.5450729
  23.9996068   2.5543395  49.5546613  23.4360933   2.4633332  48.7862901
  23.8848463   1.7343300  50.0349106  28.6229035   1.8542771  59.5235928
  28.6117676   1.4595569  58.6516432  28.7849674   1.1208843  60.1169699
  21.5460500   4.0494587  52.3930834  22.3381792   3.7085411  51.9777133
  21.7857150   4.1589562  53.3132987  29.5795626   6.2214363  44.8661078
  28.9283606   6.8068443  44.4795092  30.3739989   6.7520558  44.9256116
  23.5051254   3.3103500  45.2648213  24.2782130   2.7632487  45.1261088
  23.8576652   4.1747749  45.4762674  25.3436296   4.6379882  58.4715112
  25.0526162   5.5425513  58.3561778  25.9793281   4.6796410  59.1859182
  26.2692503   2.0156731  55.0616472  26.8656075   1.7912753  54.3473435
  26.3267475   1.2741476  55.6641919  25.8417531  -0.5303834  42.8966663
  26.0943052  -1.0522313  42.1350126  24.9042090  -0.6937688  42.9993346
  30.8860814  -1.5268055  50.7041406  31.6723903  -1.9448632  50.3531823
  31.1499519  -0.6221963  50.8723054  31.0570892   3.9104795  45.4030063
  30.4216725   3.9839421  46.1150967  30.7268298   4.4998394  44.7249142
  36.2869241  -1.5892822  51.6074384  37.0194413  -2.1593605  51.8412214
  35.5308597  -1.9771222  52.0480890  25.5613820   1.3724272  45.0991038
  25.4450078   0.6969175  45.7672122  25.6716080   0.8856646  44.2823191
  27.9045361   0.8334419  48.8037727  27.5403568   0.3065040  49.5150648
  28.7612477   0.4432888  48.6304212  27.5450848  -4.1375681  43.7999075
  27.7125250  -3.2695445  44.1669546  27.3548017  -3.9748399  42.8760365
  30.3026181   4.3241298  55.4664906  30.0026904   5.2266337  55.3580713
  29.9577241   4.0573481  56.3186059  23.7538663   0.7755095  51.5001610
  22.8289159   0.6431309  51.7079302  24.0023076   1.5549314  51.9971552
  33.7023325  -3.1576162  53.1462343  32.7940202  -3.2260754  52.8521104
  33.6510921  -2.6804217  53.9744168  27.5240069  -1.6818024  44.7845742
  27.4039694  -1.2360973  45.6231222  26.8292657  -1.3332706  44.2259280
  21.1147474   0.4188368  52.3345399  21.2439855   0.6722847  53.2484811
  20.4344925   1.0116076  52.0150054  25.2846961  11.0885618  48.4335873
  25.2070991  12.0393443  48.5124354  24.6808605  10.7431491  49.0910800
  33.2225135  -1.2096550  45.6126076  34.1342991  -0.9769164  45.4373774
  32.7134782  -0.6259506  45.0501155  31.5065903   3.2128077  59.2487369
  31.9149259   2.7710488  58.5042001  30.7843164   2.6380705  59.5021562
  27.8596973  -1.8499316  56.6220926  28.7058168  -1.4259902  56.7655575
  27.7995610  -2.5065691  57.3159489  31.8294717   3.7729268  53.0039658
  31.2003580   3.9374982  52.3015725  31.4420379   4.1870878  53.7750622
  35.7083949   4.7083706  50.3584021  35.0234987   5.0882607  49.8081055
  35.7927799   5.3179033  51.0915969  32.9634881   2.3543665  56.9579365
  33.1751776   2.9975425  56.2813746  32.9164629   1.5205981  56.4901295
  27.3822679   3.5103676  50.2689743  27.8461025   3.7891379  49.4794365
  27.1179477   2.6087121  50.0862833  24.2746760   3.0575158  53.2069506
  24.8448117   3.4862426  52.5686990  24.8654872   2.7757742  53.9053692
  26.3191565  -0.3673171  47.0779308  27.0215609   0.0847872  47.5453234
  25.9872194  -1.0089353  47.7059201  34.0780709   5.2315620  55.1301722
  34.8998153   4.8295808  54.8484404  34.0743112   5.1283855  56.0817838
  22.0131645  -1.7445040  49.3379918  21.2162808  -1.6326345  49.8563414
  21.7857237  -1.4058387  48.4720809  27.8437312   4.7799664  57.2862433
  27.9081745   5.2420071  58.1220605  27.1348236   4.1497029  57.4144743
  42.1686702   1.5754369  51.4786694  41.4150410   1.0061767  51.3230698
  42.3034243   1.5417033  52.4257328  27.5585330   6.4467771  47.1541413
  27.4231005   7.2919307  47.5826261  28.0995142   6.6487049  46.3907347
  21.0114727   3.9643209  47.7269338  21.5239248   4.7586459  47.8774903
  21.6637440   3.2669500  47.6602940  22.8209612   7.0808965  49.8092091
  22.9976240   8.0026930  49.6213075  23.6166446   6.7667385  50.2386471
  29.1853806   7.0691338  61.2841755  28.7417661   6.2827716  60.9662660
  29.8471020   7.2570488  60.6185646  23.9440928   8.5987139  55.8102434
  24.4948353   8.4704203  55.0379428  23.1052403   8.8982028  55.4597326
  31.2835044   7.3494138  59.3123156  31.2653520   8.1703019  58.8203426
  32.2054964   7.2248213  59.5373298  27.7408099   4.8638267  60.1546665
  28.2736435   4.1026555  59.9245973  27.2122180   4.5711919  60.8970819
  18.9763644   2.2931863  48.5028909  19.8138866   2.7028872  48.2862616
  19.1541912   1.3531306  48.4729103  30.8728076  -0.0393056  44.1912742
  30.3574700   0.7311549  44.4301129  30.6005385  -0.7127920  44.8145803
  28.4575187  -5.1943355  49.2497980  27.6016784  -5.5836505  49.0703619
  28.8702139  -5.1151394  48.3897766  35.8462350   2.7139299  46.1265915
  35.0691793   2.3750458  45.6821077  36.5253831   2.7191922  45.4520880
  30.6614379  -2.1665964  46.0172523  30.3564515  -1.8519815  46.8682666
  31.6144822  -2.0884544  46.0599856  29.1060811   3.9924260  47.6665477
  28.5782173   3.2577019  47.3538714  28.6048314   4.7698936  47.4205445
  34.0853657   2.1873280  52.7832523  33.4277332   2.8772541  52.8712652
  34.8894056   2.5769712  53.1266509  32.8959116   0.5417653  50.8336465
  33.4090998   1.1747645  51.3358175  33.5460340  -0.0581152  50.4679825
  24.1649126  -3.3151613  44.0467974  23.3286438  -2.9776927  44.3677248
  24.0253896  -3.4502633  43.1095111  27.2513411   1.8104470  40.6700450
  26.3440473   1.5793723  40.8691599  27.7484443   1.0142089  40.8574431
  30.1581490  10.5201977  43.5897136  29.4843189  10.8233674  44.1982094
  30.5447312  11.3231057  43.2402593  29.3739947  -1.9832892  53.0794805
  28.4562508  -1.7617945  52.9216493  29.7900091  -1.9086581  52.2206513
  30.1574995  -0.5841476  48.2097486  30.9046814  -0.0720079  47.9004608
  30.4266584  -0.9057423  49.0701879  28.4301645   1.9117065  45.1924440
  27.5212864   1.6276097  45.2896910  28.4596729   2.3316143  44.3327747
  32.6053832  -3.5484360  50.1916275  31.8676589  -4.0606974  50.5226517
  32.8580605  -3.9883978  49.3799552  32.1053852   7.3600151  49.8965426
  32.3976826   7.9205208  49.1777791  32.6152472   7.6528712  50.6518585
  18.9989815  -0.3677421  49.1739642  18.8014215  -0.9608061  48.4490709
  18.4436479  -0.6725211  49.8915581  26.9786539  -0.4754315  51.2934235
  27.0335149  -1.4280478  51.2176712  26.1677741  -0.3194876  51.7775534
  28.1277733   3.4525808  42.5312518  27.6897163   2.7361667  42.0718156
  28.8688174   3.6801923  41.9697610  24.9178899  -1.8577255  49.0524614
  24.1046764  -1.5583084  49.4589806  25.4137893  -2.2521566  49.7699096
  27.0687477   8.1380502  50.9858879  27.0263656   8.3641348  50.0567411
  27.9850176   7.9043877  51.1344680  30.5153111  -1.3935431  57.8839508
  30.8702498  -1.1663957  58.7433974  31.1625242  -1.0617054  57.2616763
  36.2450847   1.7283005  48.5888837  36.1068746   1.9184601  47.6610026
  35.8887066   2.4902388  49.0456888  36.2720227   3.7959532  53.6000109
  36.7056734   3.7034821  54.4483163  36.9851808   3.7717033  52.9620125
  25.1853277   5.0143531  50.7820842  25.9793876   4.5193851  50.5803417
  24.4744970   4.4861394  50.4188547  30.0048122   7.3961626  55.1333209
  30.0585144   7.9652563  55.9010925  29.1362903   7.5663512  54.7687246
  21.4936041  -0.8413387  46.8580594  20.5633629  -0.9028932  47.0750556
  21.5893513  -1.3637435  46.0617235  37.1335777   3.8383233  56.1332994
  37.3271667   4.7429044  56.3792269  37.0336395   3.3790652  56.9671579
  32.1950885   3.9889976  61.7073875  32.0436392   3.7600527  60.7903958
  32.1855565   4.9460577  61.7205220  28.9636222   1.5621889  56.6920141
  29.8928282   1.7133048  56.5189108  28.5427252   1.6505909  55.8368788
  27.7624553   5.5872553  54.4618679  27.6235639   5.2191337  55.3344617
  26.9739150   6.1020192  54.2902636  28.3572705  10.6881649  45.8044215
  28.5324461  10.2169693  46.6189838  27.6705493  11.3147416  46.0325476
  29.3129769   4.9654156  51.8507516  28.9779601   4.9254926  52.7465166
  28.8133714   4.2998872  51.3777927  32.2488960   2.3110190  42.1244576
  31.6318131   1.5857018  42.0277629  31.7805449   3.0719550  41.7811650
  25.9156313   0.0841745  56.8643777  26.6255932  -0.5565063  56.8230396
  25.8725621   0.3354640  57.7869958  33.9043092   7.0209098  59.7850356
  33.8455638   6.3368318  59.1180939  34.3062610   7.7628088  59.3330982
  22.9233791  13.8371012  52.5784075  23.1630389  14.4689536  53.2563094
  22.0802987  13.4859052  52.8649435  24.0387506  -3.4704386  41.2465880
  23.1616973  -3.5915585  40.8828127  24.5145259  -4.2618307  40.9944769
  33.9060499   4.9848682  58.0164336  33.0187278   4.6474604  58.1390735
  34.4759050   4.2531713  58.2533102  15.5589646   1.3172774  51.3407387
  16.2460686   1.0034504  50.7528403  15.4037775   2.2214139  51.0674639
  27.4361653   9.6450135  54.9825579  27.3631824  10.4505106  55.4944884
  26.9939046   9.8442100  54.1573601  27.2251432   8.8821905  48.4928401
  26.4418954   9.4243585  48.5866625  27.9244177   9.3995884  48.8922642
  38.3877840   0.3956900  52.7780898  38.3767716   1.2781615  52.4074831
  37.5195219   0.0428450  52.5835435  29.8960336   9.5436969  57.1383738
  30.6088308  10.1784433  57.0659639  29.4050365   9.6400835  56.3223740
  31.6177863   3.4488221  48.7101030  30.6834142   3.5689684  48.5405734
  31.7954532   2.5460688  48.4461039  27.1183051  -3.1666083  50.8634291
  26.7480839  -3.7195043  51.5515196  27.6142144  -3.7707949  50.3109291
  35.0050414  -0.7094459  49.2451064  35.4710867   0.1233532  49.1711366
  35.4557915  -1.1749478  49.9496322  24.9472250   7.2931412  57.9589309
  25.6481709   7.9267895  58.1118703  24.4767365   7.6346144  57.1984948
  32.7473536  -0.1523980  55.7841859  32.0944986   0.0951927  55.1294312
  33.1253916  -0.9659842  55.4504336  29.7080710   9.8835713  49.8870029
  29.8903104   9.0657369  50.3497782  30.5313696  10.1003405  49.4494919
  30.0422875   8.8103898  47.1485078  30.5710641   8.2996352  46.5355240
  30.3051095   8.4946428  48.0130611  20.5439968   6.8267767  54.8920411
  21.1293405   6.0811455  55.0248316  20.3464806   7.1371724  55.7757075
  23.3978623   9.8619015  49.9082854  22.7288998  10.3465142  49.4246894
  23.2591493  10.1088235  50.8226232  27.5383892  11.8962758  56.5065512
  28.0902200  12.0594380  57.2714597  27.8790085  12.4867196  55.8345537
  32.3894766   6.7224016  62.3614167  32.9334670   7.3353974  61.8669121
  31.8081611   7.2803594  62.8781180  30.6752279   9.8444734  53.4929194
  30.5503418   9.0434473  52.9840140  31.3331370  10.3390927  53.0043164
  32.7387187   7.6453754  55.1208744  31.7917523   7.5259105  55.0487071
  33.0869960   6.7576252  55.2035006  29.7433621   7.4406470  51.3213097
  29.5958583   6.5123177  51.5020667  30.5687114   7.4626561  50.8370172
  23.6095865  -3.9075463  47.1793589  23.9491937  -3.3789542  46.4572197
  24.0567985  -3.5695057  47.9552155  33.3467742   8.2635029  52.4077969
  34.2714290   8.0577890  52.2702421  33.1783046   8.0151430  53.3167311
  25.5964012  -5.4100841  45.3786882  26.3172374  -5.0319589  44.8750598
  24.9729316  -4.6911965  45.4821860  29.7395135  -4.7055692  46.3145214
  29.9558749  -3.8231055  46.0134042  29.2589202  -5.0969479  45.5850856
  24.4794356  -1.7469979  52.8915959  24.3338937  -1.4329676  53.7840240
  24.0019560  -1.1285079  52.3386857  26.3390739  -4.7567431  52.9396848
  26.3252308  -5.6526338  52.6029146  27.0563167  -4.7496768  53.5735134
  28.1916870  -4.3230091  54.9849976  27.9334648  -3.4013020  54.9834306
  27.6601910  -4.7199657  55.6750440  18.9540018   0.7935365  55.8303620
  18.4093486   1.5695173  55.9623894  19.8319368   1.1406170  55.6722741
  38.9902450   1.5457119  49.3830361  39.4333596   0.7964444  48.9849484
  38.1128960   1.5367255  49.0004093  27.6849703   9.4621240  58.5214167
  27.9936829   9.2170386  59.3936866  28.4825185   9.6667878  58.0333037
  27.7070315  11.6159149  50.7519543  27.2675305  11.1235528  51.4452400
  28.4578432  11.0732117  50.5111618  20.1862654   7.8070690  50.7544171
  21.0120674   7.5074462  50.3742815  19.8356706   7.0378313  51.2033960
  25.1544187   7.1597158  52.8241845  24.5324196   6.4967863  52.5244073
  25.8249054   7.1858290  52.1415493  18.3871259   5.7257017  51.7133105
  17.5503167   5.2979191  51.5317106  18.3594904   5.9189460  52.6503896
  35.7123560   6.1820070  61.6975488  34.9219104   6.1644209  61.1579987
  35.4756915   6.7208363  62.4524524  35.8321435   3.0312536  59.0108216
  35.8819440   2.8662543  59.9523739  35.7235359   2.1639795  58.6206097
  24.7157694   5.7101082  46.3000305  24.8645814   6.3936546  45.6466978
  25.5224137   5.6906172  46.8149761  37.3339632   5.4509478  59.2550238
  37.0424440   5.8139458  60.0913699  36.7211763   4.7376486  59.0763570
  38.5335314   3.0162357  51.7752808  39.3682206   3.4552161  51.9390369
  38.6694443   2.5401011  50.9561054  35.5826820   0.5742092  57.7230296
  36.0580942   0.7669738  56.9149147  34.6592386   0.6301278  57.4773680
  22.4710327   1.7366259  47.3061374  22.2256369   0.8328589  47.5041584
  22.6406241   1.7383410  46.3640852  28.2153099   8.2049212  43.7712053
  27.6427067   8.8239399  43.3182525  28.7885893   8.7548574  44.3051975
  34.2828489  -2.5492148  55.9558602  35.2345912  -2.4494050  55.9770826
  34.1131940  -3.3413879  56.4656686  36.7616567   0.6713972  55.0700901
  36.7292887  -0.2670027  55.2560585  37.3717191   0.7498009  54.3366726
  28.5999898  -0.4589975  41.1128105  29.5459003  -0.5883767  41.1816523
  28.2214143  -1.1975313  41.5897533  42.5793117   1.7329979  54.2106938
  43.3096505   1.4715267  54.7714641  41.9700062   0.9958701  54.2509006
  40.6608414  -0.1262159  54.8081389  39.9341578  -0.2606194  54.1997881
  40.2455701   0.1814670  55.6138107  26.7842815  -2.5339999  41.0482991
  25.8774271  -2.8306886  41.1245704  27.0618796  -2.8310181  40.1817277
  21.4800663   1.5028806  55.2151543  21.6986673   2.4345914  55.2339577
  21.8926437   1.1436780  56.0006347  17.5709016   2.4069276  53.4675158
  16.8772487   1.9923229  52.9545113  18.3182007   2.4489813  52.8708577
  19.4845758   2.3387530  51.3441173  19.4616446   2.4375217  50.3923056
  19.7946395   3.1852681  51.6658339  22.1433136   4.3963685  55.4587788
  23.0976389   4.3647627  55.3917719  21.9445660   3.9354309  56.2738014
  22.7332518   2.9664801  58.0258585  23.5525407   3.4608880  58.0493423
  23.0069326   2.0496769  57.9976153  20.4983365   9.9383305  52.4757986
  20.3637833   9.1783705  51.9095984  20.0815427  10.6624204  52.0086775
  31.6342328   5.1220228  41.4834561  32.3378178   5.3270231  42.0992217
  30.9104976   5.6896990  41.7483644  32.4640138   0.8730089  47.6036831
  32.4075339   1.3298641  46.7644464  33.0168480   0.1120774  47.4259674
  40.5857282  -0.5984106  50.9358242  40.0256840  -0.5290916  51.7089804
  39.9800785  -0.7743121  50.2157738  23.6552491  10.8352622  52.6876428
  23.5384875  11.7798054  52.5855119  22.8344937  10.5326183  53.0762227
  33.1974917   2.0634871  44.8989360  33.1423721   1.8979142  43.9577804
  32.5720973   2.7710903  45.0551550  24.6807005  11.4880883  55.9032357
  25.5834251  11.5204494  56.2198852  24.4544375  10.5581334  55.9178693
  26.4360607  10.2411870  52.5642435  25.4856238  10.2413732  52.4506808
  26.7393093   9.4944605  52.0478470  42.1713300  16.0772408  53.6288198
  42.8091710  15.9579156  52.9251538  42.0534143  17.0253252  53.6876150
  38.9803007  16.0299836  53.5649722  38.6421518  15.9140901  52.6770257
  39.8492775  15.6291002  53.5450729  39.4622790  17.1834688  59.5235928
  39.4511430  16.7887486  58.6516432  39.6243429  16.4500761  60.1169699
  32.3854254  19.3786504  52.3930834  33.1775546  19.0377329  51.9777133
  32.6250904  19.4881480  53.3132987  36.1830051  19.9671800  58.4715112
  35.8919917  20.8717431  58.3561778  36.8187035  20.0088328  59.1859182
  37.1086257  17.3448649  55.0616472  37.7049830  17.1204671  54.3473435
  37.1661229  16.6033394  55.6641919  41.7254569  13.8023862  50.7041406
  42.5117658  13.3843285  50.3531823  41.9893273  14.7069954  50.8723054
  47.1262996  13.7399095  51.6074384  47.8588168  13.1698312  51.8412214
  46.3702352  13.3520696  52.0480890  44.6488416   7.4520670  56.0668993
  44.3171741   8.3216080  55.8430208  44.0534030   7.1356954  56.7463023
  38.3844603  11.1916237  43.7999075  38.5519005  12.0596473  44.1669546
  38.1941772  11.3543518  42.8760365  41.1419936  19.6533216  55.4664906
  40.8420659  20.5558254  55.3580713  40.7970995  19.3865399  56.3186059
  44.5417080  12.1715756  53.1462343  43.6333957  12.1031164  52.8521104
  44.4904675  12.6487701  53.9744168  31.9541228  15.7480286  52.3345399
  32.0833609  16.0014765  53.2484811  31.2738680  16.3407994  52.0150054
  38.6157945  13.5905401  61.0897240  37.8391279  14.1499321  61.0800105
  39.2548508  14.0762184  61.6112110  46.4078726  10.3732194  54.9240217
  45.7653106  10.6664727  54.2780011  45.9033654  10.2585114  55.7293414
  44.0618890  14.1195367  45.6126076  44.9736746  14.3522754  45.4373774
  43.5528537  14.7032411  45.0501155  36.8704318  16.3990855  60.6515207
  37.6119002  16.9375899  60.3750031  36.1641303  17.0257143  60.8086759
  42.3459657  18.5419995  59.2487369  42.7543013  18.1002406  58.5042001
  41.6236919  17.9672623  59.5021562  38.6990727  13.4792602  56.6220926
  39.5451922  13.9032015  56.7655575  38.6389365  12.8226226  57.3159489
  41.8490173  11.1396970  58.2802099  41.6051104  11.8939031  57.7436375
  42.1250103  11.5182318  59.1149346  43.8028635  17.6835583  56.9579365
  44.0145531  18.3267342  56.2813746  43.7558384  16.8497899  56.4901295
  41.4054864  10.2953403  53.8615937  40.5439343  10.5934657  54.1532675
  41.4317299  10.5123802  52.9296970  35.1140515  18.3867075  53.2069506
  35.6841872  18.8154344  52.5686990  35.7048627  18.1049660  53.9053692
  35.6065681  13.5530503  61.4530517  34.9764342  14.2346784  61.6865914
  35.5001769  13.4413584  60.5083655  30.9010654  13.2202299  52.3796441
  30.1109708  13.4759827  51.9036552  31.3921901  14.0350637  52.4848482
  38.6831067  20.1091581  57.2862433  38.7475499  20.5711989  58.1220605
  37.9741991  19.4788946  57.4144743  29.1848357  13.4732789  54.8111432
  29.4356395  14.3579799  55.0769008  29.7207905  13.2937391  54.0386524
  53.0080456  16.9046287  51.4786694  52.2544165  16.3353685  51.3230698
  53.1427998  16.8708951  52.4257328  34.8846424   7.8551269  63.8155768
  34.4913370   7.3017467  64.4903413  35.7012564   8.1661847  64.2062286
  37.8014385   9.2709148  61.4076025  38.5424098   9.8716301  61.3280487
  38.0332308   8.5286786  60.8494067  32.9455723  14.4565515  59.6854255
  32.8309238  13.5550772  59.9861353  32.0900241  14.7029212  59.3339071
  40.0247561  22.3983255  61.2841755  39.5811415  21.6119634  60.9662660
  40.6864774  22.5862406  60.6185646  34.7834682  23.9279057  55.8102434
  35.3342107  23.7996120  55.0379428  33.9446158  24.2273946  55.4597326
  42.1228799  22.6786055  59.3123156  42.1047274  23.4994936  58.8203426
  43.0448719  22.5540130  59.5373298  38.5801853  20.1930185  60.1546665
  39.1130190  19.4318473  59.9245973  38.0515934  19.9003837  60.8970819
  41.7471548   5.2990251  55.6840307  41.4035817   6.1891892  55.6079417
  42.1150511   5.1091908  54.8209892  39.2968942  10.1348563  49.2497980
  38.4410538   9.7455413  49.0703619  39.7095894  10.2140523  48.3897766
  40.8268088   7.6694906  53.6489540  40.3232884   7.6325041  52.8357345
  41.1198695   8.5787649  53.7086196  37.0710974   7.7533636  52.6555722
  37.9363971   7.5576444  52.2961611  37.1388483   7.5243987  53.5825078
  46.6856105  18.0431216  46.1265915  45.9085548  17.7042376  45.6821077
  47.3647586  18.0483840  45.4520880  41.5008134  13.1625954  46.0172523
  41.1958269  13.4772103  46.8682666  42.4538576  13.2407374  46.0599856
  44.9247412  17.5165198  52.7832523  44.2671086  18.2064459  52.8712652
  45.7287811  17.9061630  53.1266509  34.6773293   9.9835843  50.0272088
  35.2517045   9.7611025  49.2945281  35.2644276  10.0524538  50.7800690
  43.7352871  15.8709570  50.8336465  44.2484752  16.5039562  51.3358175
  44.3854094  15.2710766  50.4679825  40.2133701  13.3459026  53.0794805
  39.2956263  13.5673973  52.9216493  40.6293845  13.4205336  52.2206513
  43.4447586  11.7807558  50.1916275  42.7070343  11.2684944  50.5226517
  43.6974360  11.3407939  49.3799552  43.5459214   4.5583810  50.7858044
  43.8518090   3.6981173  50.4983959  44.2711818   5.1501430  50.5857038
  29.8383570  14.9614496  49.1739642  29.6407970  14.3683857  48.4490709
  29.2830234  14.6566707  49.8915581  41.3546865  13.9356487  57.8839508
  41.7096253  14.1627960  58.7433974  42.0018996  14.2674864  57.2616763
  47.0844602  17.0574923  48.5888837  46.9462501  17.2476519  47.6610026
  46.7280821  17.8194306  49.0456888  35.2486728  11.0433018  54.6685849
  35.8886107  10.9021777  53.9708812  34.4164259  10.7567532  54.2924451
  47.1113982  19.1251450  53.6000109  47.5450488  19.0326739  54.4483163
  47.8245562  19.1008951  52.9620125  40.8441876  22.7253544  55.1333209
  40.8978899  23.2944480  55.9010925  39.9756658  22.8955429  54.7687246
  32.2515345  11.0133343  49.4458836  32.5122162  11.9278676  49.3367996
  33.0732517  10.5457786  49.5955449  33.7240270  12.4271100  56.6157660
  34.3963323  12.2188462  55.9670309  32.8970056  12.2293186  56.1762893
  47.9729531  19.1675151  56.1332994  48.1665421  20.0720961  56.3792269
  47.8730149  18.7082570  56.9671579  39.6265842   9.0533041  58.6323321
  38.9793757   9.7522991  58.5387798  40.3966857   9.4869185  58.9999569
  43.0344640  19.3181893  61.7073875  42.8830146  19.0892445  60.7903958
  43.0249319  20.2752495  61.7205220  39.8029976  16.8913806  56.6920141
  40.7322036  17.0424966  56.5189108  39.3821006  16.9797827  55.8368788
  38.6018308  20.9164471  54.4618679  38.4629394  20.5483255  55.3344617
  37.8132904  21.4312110  54.2902636  34.1267767  15.7013703  57.3760098
  33.9887565  14.9693942  57.9771637  35.0372691  15.6122603  57.0944285
  36.7550068  15.4133663  56.8643777  37.4649686  14.7726855  56.8230396
  36.7119376  15.6646558  57.7869958  44.7436846  22.3501016  59.7850356
  44.6849393  21.6660236  59.1180939  45.1456365  23.0920006  59.3330982
  35.4679002  12.3998881  58.6839417  34.9316359  11.9489619  59.3361013
  34.8795710  12.5344789  57.9409881  44.7454254  20.3140600  58.0164336
  43.8581032  19.9766522  58.1390735  45.3152805  19.5823631  58.2533102
  26.3983401  16.6464692  51.3407387  27.0854441  16.3326422  50.7528403
  26.2431530  17.5506056  51.0674639  31.2018123  11.5354888  55.7692411
  31.1176312  10.9280558  55.0342821  30.3800829  12.0263907  55.7701908
  41.3741837  10.0208452  51.1362606  41.8710536   9.2678414  50.8163676
  40.6028818  10.0572768  50.5705816  49.2271594  15.7248817  52.7780898
  49.2161470  16.6073533  52.4074831  48.3588974  15.3720368  52.5835435
  40.7354091  24.8728886  57.1383738  41.4482063  25.5076351  57.0659639
  40.2444119  24.9692752  56.3223740  45.8444169  14.6197458  49.2451064
  46.3104621  15.4525450  49.1711366  46.2951669  14.1542440  49.9496322
  35.7866004  22.6223330  57.9589309  36.4875464  23.2559813  58.1118703
  35.3161119  22.9638061  57.1984948  43.8160832   6.9878045  53.2841965
  42.9023911   7.2182272  53.4524172  44.2453933   7.0716489  54.1355997
  43.5867290  15.1767937  55.7841859  42.9338740  15.4243845  55.1294312
  43.9647670  14.3632075  55.4504336  39.6354863  15.9187748  62.2707896
  38.9595500  15.8181878  62.9410271  40.4582497  15.7626962  62.7343893
  31.3833722  22.1559685  54.8920411  31.9687159  21.4103373  55.0248316
  31.1858561  22.4663642  55.7757075  25.9751377  14.7265285  53.6124855
  26.0135476  14.1928876  54.4061973  25.4691670  14.2000491  52.9935832
  33.3542139   9.5729826  57.1087397  33.4183466  10.4344656  56.6964795
  33.2909259   8.9603827  56.3759755  32.8294412  11.6452958  60.7560431
  33.4566451  11.2630035  61.3697956  31.9722331  11.4267160  61.1216124
  43.2288520  22.0515933  62.3614167  43.7728424  22.6645892  61.8669121
  42.6475365  22.6095512  62.8781180  33.1354202  11.5285384  52.6706335
  32.4140787  12.1421351  52.5313808  33.9247457  12.0643149  52.5922981
  35.9380515   8.8639810  58.9446986  36.4614917   9.1102107  59.7073296
  35.7192848   9.6959845  58.5250124  31.3347796  11.1343485  46.8118111
  31.0060502  10.2540864  46.6293217  31.6887167  11.0791154  47.6994500
  37.1433060   9.8053505  56.6296657  36.8029880   9.0061318  57.0317337
  36.4372066  10.1055216  56.0573490  37.7949532   6.8902818  55.0823980
  38.6175601   6.4163296  54.9602870  38.0387595   7.6693302  55.5822666
  40.5788889  10.6236225  46.3145214  40.7952504  11.5060863  46.0134042
  40.0982956  10.2322439  45.5850856  35.3188111  13.5821938  52.8915959
  35.1732691  13.8962242  53.7840240  34.8413314  14.2006839  52.3386857
  37.1784494  10.5724486  52.9396848  37.1646062   9.6765580  52.6029146
  37.8956922  10.5795150  53.5735134  39.0310624  11.0061827  54.9849976
  38.7728402  11.9278897  54.9834306  38.4995665  10.6092261  55.6750440
  29.7933773  16.1227283  55.8303620  29.2487241  16.8987091  55.9623894
  30.6713123  16.4698087  55.6722741  39.4512580   7.1393777  51.3451138
  39.4734277   7.2033110  50.3903118  39.8680639   6.2998286  51.5391644
  49.8296204  16.8749037  49.3830361  50.2727350  16.1256362  48.9849484
  48.9522714  16.8659173  49.0004093  30.5799795  15.2497179  58.7233777
  29.8381531  15.3979814  59.3098407  30.2592539  15.5105445  57.8600526
  38.5243457  24.7913157  58.5214167  38.8330584  24.5462304  59.3936866
  39.3218939  24.9959796  58.0333037  36.0662469  10.9670864  62.4174351
  36.1150625  11.8432987  62.0352120  36.6084983  10.4248257  61.8445994
  46.5517315  21.5111987  61.6975488  45.7612858  21.4936126  61.1579987
  46.3150669  22.0500281  62.4524524  46.6715190  18.3604454  59.0108216
  46.7213195  18.1954461  59.9523739  46.5629113  17.4931713  58.6206097
  43.9618952  14.3435382  60.3267523  44.8628815  14.2041847  60.0351521
  44.0366927  14.5089837  61.2665701  38.2961757  11.7202236  59.1720709
  37.4265067  12.0135803  58.9003298  38.5321238  12.3042681  59.8927973
  48.1733387  20.7801395  59.2550238  47.8818195  21.1431376  60.0913699
  47.5605518  20.0668404  59.0763570  49.3729069  18.3454275  51.7752808
  50.2075960  18.7844079  51.9390369  49.5088198  17.8692928  50.9561054
  46.4220575  15.9034010  57.7230296  46.8974696  16.0961656  56.9149147
  45.4986140  15.9593196  57.4773680  41.0000791   7.9381853  56.6886130
  41.5182735   8.6742880  56.3632618  40.6455924   8.2445847  57.5232889
  32.5799729  12.7986535  44.8047536  31.8868974  12.8730890  44.1487572
  32.3351481  12.0346878  45.3269053  41.2513385   4.3582136  52.2087026
  41.5315139   3.6905325  52.8347453  42.0363992   4.5511232  51.6961690
  45.1222244  12.7799770  55.9558602  46.0739667  12.8797868  55.9770826
  44.9525694  11.9878038  56.4656686  43.1436623   9.8655353  56.1418003
  42.5486555  10.1460366  55.4464491  42.8586320  10.3549254  56.9134744
  47.6010322  16.0005890  55.0700901  47.5686642  15.0621890  55.2560585
  48.2110945  16.0789926  54.3366726  47.7504810  12.7916933  55.1159184
  47.2343859  12.0075390  54.9289113  48.6344759  12.4635650  55.2805704
  45.4115537   6.5357949  51.0754997  45.2140358   6.2273037  51.9598329
  46.0215243   7.2619588  51.2052927  53.4186871  17.0621896  54.2106938
  54.1490260  16.8007185  54.7714641  52.8093817  16.3250618  54.2509006
  51.5002169  15.2029759  54.8081389  50.7735332  15.0685724  54.1997881
  51.0849455  15.5106588  55.6138107  39.3232345  18.9219689  62.5728762
  40.2435354  19.0998288  62.7668809  39.2881928  17.9775734  62.4208462
  28.5414510  14.1158282  51.4982037  28.2217294  13.2623591  51.2056411
  27.9947938  14.3306861  52.2540004  32.3194418  16.8320723  55.2151543
  32.5380427  17.7637831  55.2339577  32.7320191  16.4728698  56.0006347
  39.2398635   7.3388809  47.2027232  38.4299364   6.9935894  47.5782478
  39.9283052   7.0296352  47.7914843  41.1689184   6.4166856  48.8251528
  41.7220222   6.8362309  49.4841552  41.4059270   5.4902604  48.8674484
  37.1922283  12.4053929  64.6054292  37.0919010  13.3548286  64.5366383
  36.9743825  12.0772168  63.7330362  36.3935354   9.6538854  41.1894970
  37.2554518   9.9793753  41.4490787  36.5785698   8.8670350  40.6768035
  28.4102770  17.7361194  53.4675158  27.7166241  17.3215147  52.9545113
  29.1575761  17.7781730  52.8708577  44.5467991   8.5267381  48.3330193
  43.9666660   9.1852185  47.9508245  44.2803923   7.7044725  47.9217610
  42.9971557   7.9272438  50.5351513  43.4971335   8.0388973  49.7265832
  43.6407165   7.6233491  51.1752321  37.0553553  15.8351068  63.4219354
  36.5720635  16.6351428  63.6283243  37.1414492  15.8459013  62.4686798
  30.3239513  17.6679448  51.3441173  30.3010201  17.7667135  50.3923056
  30.6340149  18.5144598  51.6658339  32.9826890  19.7255603  55.4587788
  33.9370144  19.6939545  55.3917719  32.7839414  19.2646226  56.2738014
  33.5726273  18.2956719  58.0258585  34.3919162  18.7900797  58.0493423
  33.8463080  17.3788687  57.9976153  43.3292869  10.6867471  47.3886541
  42.4418724  10.9717122  47.1706736  43.7446858  10.5261234  46.5413818
  46.6807405  10.7113992  51.1040880  47.4567795  11.2010444  51.3765497
  45.9555539  11.1372046  51.5612750  49.1179964  11.4241611  52.1614821
  49.7124454  11.1837347  51.4508129  49.1906547  10.7048742  52.7888357
  47.1138698  11.9911739  48.4286951  46.8575633  11.5908375  49.2595158
  46.4891566  12.7055533  48.3037090  51.4251036  14.7307812  50.9358242
  50.8650594  14.8001001  51.7089804  50.8194540  14.5548797  50.2157738
  28.8261187  12.6294853  58.7250783  29.4720050  12.1193807  59.2138008
  28.6178338  13.3663534  59.2994208  41.3514579  19.6975700  64.2242923
  42.2205739  19.8716352  63.8629558  40.8721330  20.5170117  64.1018652
  41.1616917   3.4877674  48.7320615  40.3949313   2.9336161  48.8777298
  41.5727622   3.5599543  49.5934767  33.1658678   9.7762470  62.8225797
  34.0290139   9.4199275  63.0329121  32.5924088   9.4376365  63.5101201
  53.0107055  31.4064326  53.6288198  53.6485465  31.2871073  52.9251538
  52.8927898  32.3545170  53.6876150  50.3016544  32.5126606  59.5235928
  50.2905185  32.1179404  58.6516432  50.4637183  31.7792678  60.1169699
  57.9656750  29.0691013  51.6074384  58.6981922  28.4990230  51.8412214
  57.2096106  28.6812614  52.0480890  55.4882171  22.7812587  56.0668993
  55.1565495  23.6507998  55.8430208  54.8927784  22.4648871  56.7463023
  55.3810834  27.5007673  53.1462343  54.4727711  27.4323082  52.8521104
  55.3298430  27.9779618  53.9744168  49.4551700  28.9197319  61.0897240
  48.6785034  29.4791239  61.0800105  50.0942263  29.4054102  61.6112110
  57.2472480  25.7024112  54.9240217  56.6046861  25.9956645  54.2780011
  56.7427409  25.5877032  55.7293414  53.1853412  33.8711913  59.2487369
  53.5936768  33.4294323  58.5042001  52.4630673  33.2964540  59.5021562
  49.5384482  28.8084520  56.6220926  50.3845677  29.2323933  56.7655575
  49.4783119  28.1518144  57.3159489  57.3871458  35.3667541  50.3584021
  56.7022496  35.7466443  49.8081055  57.4715308  35.9762868  51.0915969
  52.6883927  26.4688888  58.2802099  52.4444859  27.2230948  57.7436375
  52.9643858  26.8474236  59.1149346  54.6422390  33.0127500  56.9579365
  54.8539285  33.6559260  56.2813746  54.5952138  32.1789817  56.4901295
  52.2448619  25.6245321  53.8615937  51.3833098  25.9226574  54.1532675
  52.2711053  25.8415720  52.9296970  46.4459436  28.8822420  61.4530517
  45.8158096  29.5638701  61.6865914  46.3395524  28.7705502  60.5083655
  55.7568218  35.8899456  55.1301722  56.5785662  35.4879643  54.8484404
  55.7530621  35.7867690  56.0817838  63.8474211  32.2338204  51.4786694
  63.0937919  31.6645602  51.3230698  63.9821752  32.2000869  52.4257328
  45.7240179  23.1843186  63.8155768  45.3307124  22.6309385  64.4903413
  46.5406319  23.4953765  64.2062286  48.6408140  24.6001065  61.4076025
  49.3817853  25.2008219  61.3280487  48.8726062  23.8578703  60.8494067
  43.7849478  29.7857433  59.6854255  43.6702993  28.8842690  59.9861353
  42.9293995  30.0321129  59.3339071  50.8641315  37.7275173  61.2841755
  50.4205169  36.9411552  60.9662660  51.5258529  37.9154323  60.6185646
  52.5865303  20.6282168  55.6840307  52.2429572  21.5183810  55.6079417
  52.9544265  20.4383826  54.8209892  55.7641166  32.8457115  52.7832523
  55.1064841  33.5356377  52.8712652  56.5681565  33.2353547  53.1266509
  54.3852968  19.8875728  50.7858044  54.6911845  19.0273091  50.4983959
  55.1105573  20.4793348  50.5857038  52.1940620  29.2648405  57.8839508
  52.5490007  29.4919878  58.7433974  52.8412751  29.5966782  57.2616763
  57.9238356  32.3866841  48.5888837  57.7856255  32.5768437  47.6610026
  57.5674575  33.1486224  49.0456888  57.9507736  34.4543368  53.6000109
  58.3844243  34.3618657  54.4483163  58.6639317  34.4300868  52.9620125
  44.5634024  27.7563018  56.6157660  45.2357078  27.5480380  55.9670309
  43.7363811  27.5585104  56.1762893  58.8123286  34.4967068  56.1332994
  59.0059176  35.4012879  56.3792269  58.7123904  34.0374487  56.9671579
  50.4659596  24.3824959  58.6323321  49.8187511  25.0814909  58.5387798
  51.2360612  24.8161103  58.9999569  53.8738394  34.6473811  61.7073875
  53.7223901  34.4184363  60.7903958  53.8643074  35.6044413  61.7205220
  55.5830601  37.6792934  59.7850356  55.5243147  36.9952154  59.1180939
  55.9850119  38.4211924  59.3330982  46.3072756  27.7290798  58.6839417
  45.7710113  27.2781537  59.3361013  45.7189465  27.8636707  57.9409881
  55.5848008  35.6432518  58.0164336  54.6974787  35.3058439  58.1390735
  56.1546559  34.9115549  58.2533102  60.0665349  31.0540735  52.7780898
  60.0555225  31.9365450  52.4074831  59.1982728  30.7012286  52.5835435
  54.6554586  22.3169963  53.2841965  53.7417666  22.5474190  53.4524172
  55.0847688  22.4008407  54.1355997  54.4261045  30.5059855  55.7841859
  53.7732495  30.7535762  55.1294312  54.8041425  29.6923993  55.4504336
  50.4748618  31.2479666  62.2707896  49.7989255  31.1473795  62.9410271
  51.2976252  31.0918880  62.7343893  44.1935894  24.9021743  57.1087397
  44.2577220  25.7636574  56.6964795  44.1303014  24.2895745  56.3759755
  43.6688166  26.9744876  60.7560431  44.2960205  26.5921953  61.3697956
  42.8116085  26.7559078  61.1216124  54.0682275  37.3807851  62.3614167
  54.6122179  37.9937809  61.8669121  53.4869120  37.9387429  62.8781180
  46.7774270  24.1931728  58.9446986  47.3008671  24.4394024  59.7073296
  46.5586603  25.0251763  58.5250124  47.9826815  25.1345423  56.6296657
  47.6423635  24.3353236  57.0317337  47.2765821  25.4347134  56.0573490
  49.8704379  26.3353744  54.9849976  49.6122157  27.2570815  54.9834306
  49.3389419  25.9384179  55.6750440  60.6689959  32.2040954  49.3830361
  61.1121105  31.4548280  48.9849484  59.7916469  32.1951091  49.0004093
  46.9056224  26.2962782  62.4174351  46.9544379  27.1724905  62.0352120
  47.4478738  25.7540175  61.8445994  57.3911069  36.8403905  61.6975488
  56.6006613  36.8228044  61.1579987  57.1544424  37.3792199  62.4524524
  57.5108944  33.6896371  59.0108216  57.5606949  33.5246379  59.9523739
  57.4022868  32.8223630  58.6206097  54.8012707  29.6727299  60.3267523
  55.7022569  29.5333764  60.0351521  54.8760681  29.8381754  61.2665701
  49.1355512  27.0494154  59.1720709  48.2658821  27.3427720  58.9003298
  49.3714992  27.6334599  59.8927973  59.0127141  36.1093313  59.2550238
  58.7211949  36.4723293  60.0913699  58.3999272  35.3960321  59.0763570
  60.2122823  33.6746193  51.7752808  61.0469715  34.1135997  51.9390369
  60.3481952  33.1984846  50.9561054  57.2614329  31.2325928  57.7230296
  57.7368451  31.4253574  56.9149147  56.3379895  31.2885113  57.4773680
  51.8394546  23.2673771  56.6886130  52.3576490  24.0034798  56.3632618
  51.4849679  23.5737764  57.5232889  52.0907140  19.6874054  52.2087026
  52.3708894  19.0197243  52.8347453  52.8757747  19.8803149  51.6961690
  55.9615998  28.1091688  55.9558602  56.9133421  28.2089785  55.9770826
  55.7919449  27.3169956  56.4656686  53.9830378  25.1947271  56.1418003
  53.3880310  25.4752284  55.4464491  53.6980074  25.6841172  56.9134744
  58.4404076  31.3297807  55.0700901  58.4080396  30.3913808  55.2560585
  59.0504700  31.4081844  54.3366726  58.5898565  28.1208851  55.1159184
  58.0737613  27.3367307  54.9289113  59.4738513  27.7927567  55.2805704
  56.2509292  21.8649866  51.0754997  56.0534113  21.5564954  51.9598329
  56.8608997  22.5911505  51.2052927  64.2580626  32.3913814  54.2106938
  64.9884014  32.1299102  54.7714641  63.6487571  31.6542536  54.2509006
  62.3395923  30.5321677  54.8081389  61.6129087  30.3977642  54.1997881
  61.9243210  30.8398505  55.6138107  50.1626100  34.2511606  62.5728762
  51.0829109  34.4290205  62.7668809  50.1275683  33.3067652  62.4208462
  48.0316037  27.7345847  64.6054292  47.9312764  28.6840204  64.5366383
  47.8137579  27.4064086  63.7330362  55.3861745  23.8559298  48.3330193
  54.8060414  24.5144102  47.9508245  55.1197678  23.0336643  47.9217610
  53.8365312  23.2564356  50.5351513  54.3365090  23.3680891  49.7265832
  54.4800920  22.9525409  51.1752321  47.8947307  31.1642986  63.4219354
  47.4114389  31.9643346  63.6283243  47.9808246  31.1750931  62.4686798
  57.5201159  26.0405910  51.1040880  58.2961549  26.5302362  51.3765497
  56.7949294  26.4663964  51.5612750  59.9573718  26.7533529  52.1614821
  60.5518209  26.5129265  51.4508129  60.0300302  26.0340659  52.7888357
  57.9532453  27.3203657  48.4286951  57.6969387  26.9200292  49.2595158
  57.3285321  28.0347450  48.3037090  62.2644791  30.0599730  50.9358242
  61.7044349  30.1292919  51.7089804  61.6588294  29.8840714  50.2157738
  52.1908333  35.0267618  64.2242923  53.0599493  35.2008270  63.8629558
  51.7115085  35.8462035  64.1018652  52.0010671  18.8169592  48.7320615
  51.2343067  18.2628078  48.8777298  52.4121376  18.8891460  49.5934767
  44.0052432  25.1054387  62.8225797  44.8683894  24.7491192  63.0329121
  43.4317843  24.7668282  63.5101201  63.8500809  46.7356244  53.6288198
  64.4879219  46.6162991  52.9251538  63.7321652  47.6837088  53.6876150
  60.6590515  46.6883672  53.5649722  60.3209027  46.5724737  52.6770257
  61.5280284  46.2874837  53.5450729  61.1410298  47.8418524  59.5235928
  61.1298939  47.4471322  58.6516432  61.3030938  47.1084596  60.1169699
  57.8617560  50.6255635  58.4715112  57.5707426  51.5301266  58.3561778
  58.4974544  50.6672163  59.1859182  58.7873766  48.0032484  55.0616472
  59.3837339  47.7788506  54.3473435  58.8448738  47.2617229  55.6641919
  63.4042078  44.4607698  50.7041406  64.1905167  44.0427121  50.3531823
  63.6680782  45.3653790  50.8723054  63.5752155  49.8980548  45.4030063
  62.9397988  49.9715174  46.1150967  63.2449561  50.4874147  44.7249142
  68.8050505  44.3982931  51.6074384  69.5375677  43.8282148  51.8412214
  68.0489861  44.0104531  52.0480890  66.3275925  38.1104505  56.0668993
  65.9959250  38.9799916  55.8430208  65.7321539  37.7940789  56.7463023
  62.8207445  50.3117051  55.4664906  62.5208168  51.2142090  55.3580713
  62.4758504  50.0449234  56.3186059  66.2204589  42.8299591  53.1462343
  65.3121466  42.7614999  52.8521104  66.1692184  43.3071536  53.9744168
  60.0421332  44.3057729  44.7845742  59.9220958  44.7514780  45.6231222
  59.3473921  44.6543047  44.2259280  60.2945454  44.2489237  61.0897240
  59.5178788  44.8083157  61.0800105  60.9336017  44.7346020  61.6112110
  68.0866235  41.0316029  54.9240217  67.4440615  41.3248563  54.2780011
  67.5821163  40.9168950  55.7293414  65.7406399  44.7779203  45.6126076
  66.6524255  45.0106589  45.4373774  65.2316046  45.3616247  45.0501155
  58.5491827  47.0574690  60.6515207  59.2906511  47.5959734  60.3750031
  57.8428812  47.6840979  60.8086759  64.0247166  49.2003830  59.2487369
  64.4330522  48.7586241  58.5042001  63.3024428  48.6256458  59.5021562
  60.3778236  44.1376437  56.6220926  61.2239431  44.5615851  56.7655575
  60.3176874  43.4810062  57.3159489  64.3475981  49.7605021  53.0039658
  63.7184843  49.9250735  52.3015725  63.9601643  50.1746631  53.7750622
  68.2265213  50.6959459  50.3584021  67.5416251  51.0758360  49.8081055
  68.3109062  51.3054786  51.0915969  63.5277682  41.7980806  58.2802099
  63.2838613  42.5522866  57.7436375  63.8037612  42.1766153  59.1149346
  65.4816144  48.3419418  56.9579365  65.6933040  48.9851178  56.2813746
  65.4345893  47.5081735  56.4901295  63.0842373  40.9537239  53.8615937
  62.2226852  41.2518492  54.1532675  63.1104808  41.1707637  52.9296970
  57.2853190  44.2114338  61.4530517  56.6551851  44.8930619  61.6865914
  57.1789278  44.0997420  60.5083655  66.5961972  51.2191373  55.1301722
  67.4179416  50.8171561  54.8484404  66.5924375  51.1159608  56.0817838
  60.3618576  50.7675417  57.2862433  60.4263008  51.2295824  58.1220605
  59.6529500  50.1372782  57.4144743  74.6867965  47.5630122  51.4786694
  73.9331674  46.9937520  51.3230698  74.8215507  47.5292786  52.4257328
  56.5633933  38.5135104  63.8155768  56.1700879  37.9601303  64.4903413
  57.3800073  38.8245682  64.2062286  59.4801894  39.9292983  61.4076025
  60.2211607  40.5300136  61.3280487  59.7119817  39.1870621  60.8494067
  54.6243232  45.1149350  59.6854255  54.5096747  44.2134608  59.9861353
  53.7687750  45.3613047  59.3339071  61.7035070  53.0567091  61.2841755
  61.2598924  52.2703469  60.9662660  62.3652283  53.2446241  60.6185646
  56.4622191  54.5862892  55.8102434  57.0129616  54.4579956  55.0379428
  55.6233667  54.8857781  55.4597326  63.8016308  53.3369891  59.3123156
  63.7834783  54.1578772  58.8203426  64.7236228  53.2123966  59.5373298
  60.2589362  50.8514020  60.1546665  60.7917699  50.0902308  59.9245973
  59.7303443  50.5587672  60.8970819  63.4259057  35.9574086  55.6840307
  63.0823326  36.8475728  55.6079417  63.7938020  35.7675744  54.8209892
  63.3909340  45.9482697  44.1912742  62.8755963  46.7187302  44.4301129
  63.1186648  45.2747833  44.8145803  60.9756451  40.7932398  49.2497980
  60.1198047  40.4039248  49.0703619  61.3883403  40.8724359  48.3897766
  62.5055597  38.3278741  53.6489540  62.0020393  38.2908876  52.8357345
  62.7986204  39.2371484  53.7086196  58.7498483  38.4117471  52.6555722
  59.6151480  38.2160280  52.2961611  58.8175992  38.1827823  53.5825078
  68.3643614  48.7015052  46.1265915  67.5873057  48.3626211  45.6821077
  69.0435095  48.7067675  45.4520880  63.1795643  43.8209789  46.0172523
  62.8745778  44.1355938  46.8682666  64.1326085  43.8991209  46.0599856
  66.6034921  48.1749033  52.7832523  65.9458595  48.8648294  52.8712652
  67.4075320  48.5645465  53.1266509  65.4140380  46.5293406  50.8336465
  65.9272261  47.1623398  51.3358175  66.0641603  45.9294601  50.4679825
  61.8921210  44.0042861  53.0794805  60.9743772  44.2257808  52.9216493
  62.3081354  44.0789172  52.2206513  62.6756258  45.4034277  48.2097486
  63.4228077  45.9155674  47.9004608  62.9447848  45.0818330  49.0701879
  60.9482908  47.8992818  45.1924440  60.0394128  47.6151851  45.2896910
  60.9777992  48.3191896  44.3327747  66.1802176  51.5099407  48.9615607
  65.7264503  50.6690317  49.0180798  65.5496142  52.1460806  49.2990388
  65.1235095  42.4391393  50.1916275  64.3857852  41.9268779  50.5226517
  65.3761869  41.9991775  49.3799552  64.6235115  53.3475904  49.8965426
  64.9158089  53.9080961  49.1777791  65.1333736  53.6404465  50.6518585
  65.2246723  35.2167645  50.7858044  65.5305599  34.3565009  50.4983959
  65.9499327  35.8085265  50.5857038  59.4967802  45.5121438  51.2934235
  59.5516412  44.5595275  51.2176712  58.6859004  45.6680877  51.7775534
  63.0334374  44.5940323  57.8839508  63.3883762  44.8211796  58.7433974
  63.6806505  44.9258699  57.2616763  68.7632111  47.7158758  48.5888837
  68.6250010  47.9060354  47.6610026  68.4068330  48.4778141  49.0456888
  68.7901491  49.7835285  53.6000109  69.2237997  49.6910575  54.4483163
  69.5033071  49.7592786  52.9620125  62.5229385  53.3837380  55.1333209
  62.5766408  53.9528316  55.9010925  61.6544167  53.5539265  54.7687246
  69.6517040  49.8258986  56.1332994  69.8452930  50.7304797  56.3792269
  69.5517658  49.3666405  56.9671579  61.3053351  39.7116877  58.6323321
  60.6581266  40.4106826  58.5387798  62.0754366  40.1453021  58.9999569
  64.7132149  49.9765729  61.7073875  64.5617655  49.7476281  60.7903958
  64.7036828  50.9336330  61.7205220  61.4817485  47.5497642  56.6920141
  62.4109545  47.7008801  56.5189108  61.0608515  47.6381662  55.8368788
  60.2805817  51.5748306  54.4618679  60.1416903  51.2067090  55.3344617
  59.4920413  52.0895945  54.2902636  61.8311032  50.9529909  51.8507516
  61.4960865  50.9130679  52.7465166  61.3314978  50.2874625  51.3777927
  55.8055276  46.3597539  57.3760098  55.6675074  45.6277778  57.9771637
  56.7160200  46.2706439  57.0944285  64.7670224  48.2985943  42.1244576
  64.1499394  47.5732771  42.0277629  64.2986712  49.0595303  41.7811650
  58.4337577  46.0717498  56.8643777  59.1437195  45.4310690  56.8230396
  58.3906885  46.3230393  57.7869958  66.4224355  53.0084851  59.7850356
  66.3636902  52.3244071  59.1180939  66.8243874  53.7503841  59.3330982
  57.1466511  43.0582716  58.6839417  56.6103868  42.6073454  59.3361013
  56.5583219  43.1928625  57.9409881  66.4241763  50.9724435  58.0164336
  65.5368541  50.6350357  58.1390735  66.9940314  50.2407467  58.2533102
  59.9542916  55.6325888  54.9825579  59.8813088  56.4380859  55.4944884
  59.5120309  55.8317853  54.1573601  63.0529346  40.6792287  51.1362606
  63.5498045  39.9262249  50.8163676  62.2816327  40.7156604  50.5705816
  70.9059103  46.3832653  52.7780898  70.8948979  47.2657368  52.4074831
  70.0376483  46.0304203  52.5835435  62.4141600  55.5312722  57.1383738
  63.1269572  56.1660186  57.0659639  61.9231628  55.6276588  56.3223740
  64.1359127  49.4363974  48.7101030  63.2015405  49.5565437  48.5405734
  64.3135795  48.5336441  48.4461039  59.6364315  42.8209670  50.8634291
  59.2662102  42.2680711  51.5515196  60.1323407  42.2167804  50.3109291
  67.5231678  45.2781294  49.2451064  67.9892130  46.1109285  49.1711366
  67.9739178  44.8126275  49.9496322  57.4653513  53.2807165  57.9589309
  58.1662973  53.9143648  58.1118703  56.9948628  53.6221897  57.1984948
  65.5907909  51.6225115  46.2437216  65.8667753  51.5081710  47.1531090
  64.7212408  51.2242600  46.2049389  65.4948341  37.6461881  53.2841965
  64.5811420  37.8766107  53.4524172  65.9241442  37.7300325  54.1355997
  65.2654799  45.8351773  55.7841859  64.6126249  46.0827680  55.1294312
  65.6435179  45.0215911  55.4504336  62.5604138  54.7979651  47.1485078
  63.0891905  54.2872105  46.5355240  62.8232358  54.4822181  48.0130611
  61.3142372  46.5771584  62.2707896  60.6383009  46.4765713  62.9410271
  62.1370006  46.4210797  62.7343893  60.0565155  57.8838511  56.5065512
  60.6083463  58.0470133  57.2714597  60.3971348  58.4742949  55.8345537
  54.5081921  42.3036793  60.7560431  55.1353960  41.9213871  61.3697956
  53.6509840  42.0850995  61.1216124  64.9076029  52.7099769  62.3614167
  65.4515933  53.3229727  61.8669121  64.3262874  53.2679347  62.8781180
  63.1933542  55.8320487  53.4929194  63.0684682  55.0310226  52.9840140
  63.8512633  56.3266680  53.0043164  65.2568451  53.6329507  55.1208744
  64.3098786  53.5134858  55.0487071  65.6051224  52.7452005  55.2035006
  57.6168024  39.5223646  58.9446986  58.1402426  39.7685942  59.7073296
  57.3980357  40.3543680  58.5250124  62.2614884  53.4282223  51.3213097
  62.1139846  52.4998930  51.5020667  63.0868377  53.4502314  50.8370172
  65.8649006  54.2510782  52.4077969  66.7895553  54.0453643  52.2702421
  65.6964309  54.0027183  53.3167311  58.8220569  40.4637341  56.6296657
  58.4817389  39.6645154  57.0317337  58.1159575  40.7639052  56.0573490
  59.4737041  37.5486653  55.0823980  60.2963110  37.0747131  54.9602870
  59.7175104  38.3277137  55.5822666  62.2576398  41.2820061  46.3145214
  62.4740013  42.1644698  46.0134042  61.7770465  40.8906274  45.5850856
  58.8572003  41.2308322  52.9396848  58.8433571  40.3349415  52.6029146
  59.5744431  41.2378986  53.5735134  60.7098133  41.6645662  54.9849976
  60.4515911  42.5862733  54.9834306  60.1783174  41.2676097  55.6750440
  65.6544322  54.7696449  47.7640061  65.8281200  54.2042872  47.0113913
  66.1473213  55.5697344  47.5819551  61.1300089  37.7977612  51.3451138
  61.1521786  37.8616946  50.3903118  61.5468148  36.9582121  51.5391644
  71.5083713  47.5332872  49.3830361  71.9514859  46.7840197  48.9849484
  70.6310223  47.5243008  49.0004093  66.6419495  54.0863214  44.8636959
  67.3370399  54.7069906  45.0824274  66.9842645  53.2358565  45.1389337
  52.2587304  45.9081014  58.7233777  51.5169040  46.0563650  59.3098407
  51.9380048  46.1689280  57.8600526  68.5410918  51.5362919  46.3924290
  69.0662242  51.8750192  45.6673610  68.4533270  50.6009934  46.2087425
  60.2030966  55.4496993  58.5214167  60.5118093  55.2046139  59.3936866
  61.0006448  55.6543631  58.0333037  57.6725451  53.1472911  52.8241845
  57.0505460  52.4843616  52.5244073  58.3430317  53.1734043  52.1415493
  57.7449978  41.6254699  62.4174351  57.7938133  42.5016822  62.0352120
  58.2872492  41.0832092  61.8445994  68.2304824  52.1695823  61.6975488
  67.4400367  52.1519962  61.1579987  67.9938178  52.7084116  62.4524524
  68.3502699  49.0188289  59.0108216  68.4000704  48.8538296  59.9523739
  68.2416622  48.1515548  58.6206097  65.6406461  45.0019217  60.3267523
  66.5416324  44.8625682  60.0351521  65.7154436  45.1673672  61.2665701
  59.9749266  42.3786072  59.1720709  59.1052576  42.6719638  58.9003298
  60.2108747  42.9626517  59.8927973  69.8520896  51.4385231  59.2550238
  69.5605704  51.8015211  60.0913699  69.2393027  50.7252239  59.0763570
  71.0516578  49.0038110  51.7752808  71.8863469  49.4427914  51.9390369
  71.1875707  48.5276764  50.9561054  68.1008084  46.5617845  57.7230296
  68.5762205  46.7545492  56.9149147  67.1773649  46.6177031  57.4773680
  62.6788300  38.5965689  56.6886130  63.1970244  39.3326716  56.3632618
  62.3243433  38.9029682  57.5232889  62.9300894  35.0165971  52.2087026
  63.2102648  34.3489160  52.8347453  63.7151501  35.2095067  51.6961690
  66.8009753  43.4383605  55.9558602  67.7527176  43.5381703  55.9770826
  66.6313203  42.6461874  56.4656686  64.8224132  40.5239188  56.1418003
  64.2274064  40.8044201  55.4464491  64.5373829  41.0133089  56.9134744
  63.9531623  54.4762115  44.9020635  64.8862296  54.4107677  45.1053511
  63.8654836  55.3118382  44.4435168  66.5819639  53.7927986  41.8624583
  66.5033271  53.4587849  42.7560341  67.4029306  54.2849754  41.8616055
  69.2797831  46.6589725  55.0700901  69.2474151  45.7205726  55.2560585
  69.8898454  46.7373762  54.3366726  61.1181161  45.5285778  41.1128105
  62.0640266  45.3991986  41.1816523  60.7395406  44.7900440  41.5897533
  69.4292319  43.4500768  55.1159184  68.9131368  42.6659225  54.9289113
  70.3132268  43.1219485  55.2805704  67.0903046  37.1941784  51.0754997
  66.8927867  36.8856872  51.9598329  67.7002752  37.9203423  51.2052927
  75.0974380  47.7205732  54.2106938  75.8277769  47.4591020  54.7714641
  74.4881326  46.9834454  54.2509006  73.1789678  45.8613594  54.8081389
  72.4522841  45.7269559  54.1997881  72.7636964  46.1690423  55.6138107
  61.0019854  49.5803524  62.5728762  61.9222863  49.7582123  62.7668809
  60.9669437  48.6359569  62.4208462  60.9186144  37.9972644  47.2027232
  60.1086873  37.6519729  47.5782478  61.6070561  37.6880188  47.7914843
  62.8476693  37.0750691  48.8251528  63.4007731  37.4946144  49.4841552
  63.0846779  36.1486439  48.8674484  58.8709792  43.0637764  64.6054292
  58.7706519  44.0132121  64.5366383  58.6531334  42.7356003  63.7330362
  66.2255500  39.1851216  48.3330193  65.6454169  39.8436020  47.9508245
  65.9591432  38.3628561  47.9217610  64.6759066  38.5856274  50.5351513
  65.1758844  38.6972808  49.7265832  65.3194674  38.2817327  51.1752321
  58.7341062  46.4934903  63.4219354  58.2508144  47.2935263  63.6283243
  58.8202001  46.5042848  62.4686798  55.2513782  48.9540554  58.0258585
  56.0706671  49.4484633  58.0493423  55.5250589  48.0372522  57.9976153
  65.0080378  41.3451306  47.3886541  64.1206233  41.6300957  47.1706736
  65.4234367  41.1845070  46.5413818  68.3594914  41.3697827  51.1040880
  69.1355304  41.8594280  51.3765497  67.6343048  41.7955882  51.5612750
  70.7967472  42.0825447  52.1614821  71.3911963  41.8421183  51.4508129
  70.8694056  41.3632577  52.7888357  64.1523591  51.1095981  41.4834561
  64.8559441  51.3145984  42.0992217  63.4286240  51.6772743  41.7483644
  64.9821401  46.8605842  47.6036831  64.9256603  47.3174394  46.7644464
  65.5349744  46.0996527  47.4259674  68.7926207  42.6495574  48.4286951
  68.5363142  42.2492210  49.2595158  68.1679075  43.3639368  48.3037090
  73.1038545  45.3891647  50.9358242  72.5438103  45.4584837  51.7089804
  72.4982049  45.2132632  50.2157738  66.0610289  51.5478510  43.5333021
  66.8955893  51.1159709  43.3510496  65.8994632  51.3760524  44.4609915
  65.7156181  48.0510624  44.8989360  65.6604985  47.8854895  43.9577804
  65.0902236  48.7586656  45.0551550  63.0302088  50.3559535  64.2242923
  63.8993248  50.5300188  63.8629558  62.5508839  51.1753952  64.1018652
  57.1988268  57.4756636  55.9032357  58.1015515  57.5080247  56.2198852
  56.9725638  56.5457087  55.9178693  62.8404426  34.1461509  48.7320615
  62.0736822  33.5919996  48.8777298  63.2515131  34.2183378  49.5934767
  54.8446187  40.4346305  62.8225797  55.7077648  40.0783110  63.0329121
  54.2711597  40.0960200  63.5101201  74.6894564  62.0648161  53.6288198
  75.3272974  61.9454909  52.9251538  74.5715407  63.0129005  53.6876150
  71.4984270  62.0175589  53.5649722  71.1602782  61.9016654  52.6770257
  72.3674038  61.6166755  53.5450729  67.3571086  63.8711066  49.5546613
  66.7935951  63.7801003  48.7862901  67.2423481  63.0510970  50.0349106
  64.9035518  65.3662257  52.3930834  65.6956810  65.0253082  51.9777133
  65.1432168  65.4757233  53.3132987  72.9370644  67.5382034  44.8661078
  72.2858624  68.1236114  44.4795092  73.7315007  68.0688229  44.9256116
  66.8626272  64.6271171  45.2648213  67.6357148  64.0800158  45.1261088
  67.2151670  65.4915420  45.4762674  69.6267521  63.3324402  55.0616472
  70.2231093  63.1080424  54.3473435  69.6842492  62.5909147  55.6641919
  69.1992549  60.7863837  42.8966663  69.4518070  60.2645358  42.1350126
  68.2617108  60.6229982  42.9993346  74.2435832  59.7899615  50.7041406
  75.0298921  59.3719038  50.3531823  74.5074537  60.6945707  50.8723054
  74.4145910  65.2272466  45.4030063  73.7791743  65.3007092  46.1150967
  74.0843316  65.8166064  44.7249142  68.9188838  62.6891943  45.0991038
  68.8025096  62.0136846  45.7672122  69.0291098  62.2024317  44.2823191
  71.2620379  62.1502090  48.8037727  70.8978586  61.6232711  49.5150648
  72.1187495  61.7600559  48.6304212  77.1669680  53.4396423  56.0668993
  76.8353004  54.3091834  55.8430208  76.5715293  53.1232707  56.7463023
  70.9025866  57.1791990  43.7999075  71.0700268  58.0472226  44.1669546
  70.7123035  57.3419271  42.8760365  73.6601199  65.6408969  55.4664906
  73.3601922  66.5434007  55.3580713  73.3152259  65.3741152  56.3186059
  67.1113681  62.0922765  51.5001610  66.1864177  61.9598979  51.7079302
  67.3598094  62.8716985  51.9971552  77.0598343  58.1591509  53.1462343
  76.1515220  58.0906917  52.8521104  77.0085939  58.6363454  53.9744168
  70.8815087  59.6349647  44.7845742  70.7614712  60.0806698  45.6231222
  70.1867675  59.9834965  44.2259280  64.4722492  61.7356039  52.3345399
  64.6014873  61.9890518  53.2484811  63.7919943  62.3283747  52.0150054
  76.5800153  60.1071120  45.6126076  77.4918009  60.3398507  45.4373774
  76.0709800  60.6908165  45.0501155  71.2171991  59.4668355  56.6220926
  72.0633186  59.8907768  56.7655575  71.1570628  58.8101979  57.3159489
  75.1869735  65.0896939  53.0039658  74.5578598  65.2542653  52.3015725
  74.7995397  65.5038548  53.7750622  74.3671436  57.1272723  58.2802099
  74.1232368  57.8814784  57.7436375  74.6431367  57.5058071  59.1149346
  76.3209899  63.6711336  56.9579365  76.5326794  64.3143096  56.2813746
  76.2739647  62.8373652  56.4901295  73.9236128  56.2829156  53.8615937
  73.0620607  56.5810410  54.1532675  73.9498562  56.4999555  52.9296970
  70.7397697  64.8271347  50.2689743  71.2036043  65.1059050  49.4794365
  70.4754495  63.9254791  50.0862833  67.6321778  64.3742828  53.2069506
  68.2023135  64.8030097  52.5686990  68.2229890  64.0925413  53.9053692
  69.6766583  60.9494499  47.0779308  70.3790627  61.4015543  47.5453234
  69.3447212  60.3078318  47.7059201  68.1246945  59.5406256  61.4530517
  67.4945605  60.2222537  61.6865914  68.0183033  59.4289337  60.5083655
  65.3706663  59.5722631  49.3379918  64.5737826  59.6841325  49.8563414
  65.1432255  59.9109283  48.4720809  61.7029620  59.4608542  54.8111432
  61.9537659  60.3455552  55.0769008  62.2389169  59.2813144  54.0386524
  70.9160348  67.7635442  47.1541413  70.7806023  68.6086978  47.5826261
  71.4570160  67.9654719  46.3907347  67.4027688  53.8427022  63.8155768
  67.0094633  53.2893220  64.4903413  68.2193828  54.1537600  64.2062286
  64.3689745  65.2810880  47.7269338  64.8814266  66.0754130  47.8774903
  65.0212458  64.5837170  47.6602940  66.1784630  68.3976636  49.8092091
  66.3551258  69.3194601  49.6213075  66.9741464  68.0835055  50.2386471
  70.3195649  55.2584901  61.4076025  71.0605362  55.8592054  61.3280487
  70.5513571  54.5162539  60.8494067  65.4636987  60.4441268  59.6854255
  65.3490502  59.5426525  59.9861353  64.6081504  60.6904965  59.3339071
  67.3015945  69.9154810  55.8102434  67.8523371  69.7871873  55.0379428
  66.4627421  70.2149699  55.4597326  74.2652811  51.2866004  55.6840307
  73.9217081  52.1767645  55.6079417  74.6331774  51.0967661  54.8209892
  62.3338662  63.6099534  48.5028909  63.1713884  64.0196543  48.2862616
  62.5116930  62.6698976  48.4729103  74.2303094  61.2774615  44.1912742
  73.7149718  62.0479219  44.4301129  73.9580403  60.6039751  44.8145803
  71.8150205  56.1224316  49.2497980  70.9591802  55.7331166  49.0703619
  72.2277157  56.2016276  48.3897766  73.3449352  53.6570659  53.6489540
  72.8414147  53.6200794  52.8357345  73.6379959  54.5663402  53.7086196
  69.5892238  53.7409389  52.6555722  70.4545235  53.5452197  52.2961611
  69.6569747  53.5119740  53.5825078  74.0189397  59.1501707  46.0172523
  73.7139533  59.4647856  46.8682666  74.9719839  59.2283127  46.0599856
  72.4635829  65.3091930  47.6665477  71.9357191  64.5744690  47.3538714
  71.9623332  66.0866607  47.4205445  67.1954557  55.9711597  50.0272088
  67.7698309  55.7486778  49.2945281  67.7825539  56.0400291  50.7800690
  76.2534134  61.8585323  50.8336465  76.7666016  62.4915315  51.3358175
  76.9035358  61.2586519  50.4679825  67.5224144  58.0016058  44.0467974
  66.6861456  58.3390744  44.3677248  67.3828914  57.8665037  43.1095111
  69.4977225  52.8452845  48.7547158  68.8441637  52.5301863  48.1303773
  69.4557699  52.2228586  49.4806981  70.6088429  63.1272141  40.6700450
  69.7015491  62.8961394  40.8691599  71.1059461  62.3309760  40.8574431
  72.7314965  59.3334779  53.0794805  71.8137526  59.5549726  52.9216493
  73.1475109  59.4081089  52.2206513  73.5150013  60.7326195  48.2097486
  74.2621832  61.2447592  47.9004608  73.7841602  60.4110247  49.0701879
  71.7876663  63.2284735  45.1924440  70.8787882  62.9443768  45.2896910
  71.8171747  63.6483814  44.3327747  77.0195930  66.8391325  48.9615607
  76.5658257  65.9982235  49.0180798  76.3889897  67.4752723  49.2990388
  75.9628850  57.7683311  50.1916275  75.2251607  57.2560697  50.5226517
  76.2155623  57.3283693  49.3799552  76.0640477  50.5459563  50.7858044
  76.3699354  49.6856926  50.4983959  76.7893082  51.1377183  50.5857038
  70.3361557  60.8413356  51.2934235  70.3910167  59.8887192  51.2176712
  69.5252759  60.9972795  51.7775534  71.4852751  64.7693479  42.5312518
  71.0472181  64.0529338  42.0718156  72.2263192  64.9969594  41.9697610
  68.2753917  59.4590416  49.0524614  67.4621782  59.7584586  49.4589806
  68.7712911  59.0646104  49.7699096  70.4262495  69.4548173  50.9858879
  70.3838673  69.6809019  50.0567411  71.3425194  69.2211547  51.1344680
  73.8728128  59.9232240  57.8839508  74.2277516  60.1503713  58.7433974
  74.5200260  60.2550617  57.2616763  67.7667992  57.0308771  54.6685849
  68.4067371  56.8897530  53.9708812  66.9345522  56.7443285  54.2924451
  68.5428295  66.3311202  50.7820842  69.3368894  65.8361522  50.5803417
  67.8319988  65.8029065  50.4188547  64.8511059  60.4754283  46.8580594
  63.9208647  60.4138739  47.0750556  64.9468531  59.9530236  46.0617235
  64.7696608  57.0009096  49.4458836  65.0303425  57.9154429  49.3367996
  65.5913780  56.5333539  49.5955449  66.2421533  58.4146853  56.6157660
  66.9144587  58.2064216  55.9670309  65.4151320  58.2168939  56.1762893
  72.1447105  55.0408794  58.6323321  71.4975020  55.7398744  58.5387798
  72.9148121  55.4744938  58.9999569  72.3211240  62.8789559  56.6920141
  73.2503300  63.0300719  56.5189108  71.9002270  62.9673580  55.8368788
  71.1199571  66.9040224  54.4618679  70.9810657  66.5359008  55.3344617
  70.3314168  67.4187863  54.2902636  72.6704787  66.2821826  51.8507516
  72.3354619  66.2422596  52.7465166  72.1708732  65.6166542  51.3777927
  66.6449031  61.6889456  57.3760098  66.5068829  60.9569695  57.9771637
  67.5553954  61.5998356  57.0944285  75.6063978  63.6277861  42.1244576
  74.9893149  62.9024689  42.0277629  75.1380467  64.3887221  41.7811650
  69.2731331  61.4009416  56.8643777  69.9830950  60.7602608  56.8230396
  69.2300639  61.6522311  57.7869958  67.9860265  58.3874634  58.6839417
  67.4497622  57.9365372  59.3361013  67.3976974  58.5220542  57.9409881
  67.3962524  57.8463285  41.2465880  66.5191990  57.7252086  40.8828127
  67.8720277  57.0549363  40.9944769  63.7199386  57.5230641  55.7692411
  63.6357575  56.9156311  55.0342821  62.8982093  58.0139660  55.7701908
  70.5826450  70.1989575  48.4928401  69.7993972  70.7411256  48.5866625
  71.2819195  70.7163555  48.8922642  73.8923100  56.0084205  51.1362606
  74.3891800  55.2554167  50.8163676  73.1210082  56.0448521  50.5705816
  74.9752881  64.7655892  48.7101030  74.0409160  64.8857354  48.5405734
  75.1529549  63.8628359  48.4461039  70.4758069  58.1501588  50.8634291
  70.1055857  57.5972628  51.5515196  70.9717162  57.5459721  50.3109291
  76.4301663  66.9517033  46.2437216  76.7061507  66.8373627  47.1531090
  75.5606162  66.5534517  46.2049389  76.3342095  52.9753798  53.2841965
  75.4205175  53.2058025  53.4524172  76.7635197  53.0592242  54.1355997
  76.1048554  61.1643690  55.7841859  75.4520004  61.4119598  55.1294312
  76.4828933  60.3507828  55.4504336  63.9014986  68.1435438  54.8920411
  64.4868423  67.3979126  55.0248316  63.7039824  68.4539395  55.7757075
  66.7553641  71.1786685  49.9082854  66.0864016  71.6632813  49.4246894
  66.6166511  71.4255906  50.8226232  65.8723403  55.5605579  57.1087397
  65.9364729  56.4220409  56.6964795  65.8090523  54.9479580  56.3759755
  65.3475675  57.6328711  60.7560431  65.9747714  57.2505788  61.3697956
  64.4903594  57.4142913  61.1216124  62.1241218  59.4405140  46.6878786
  62.4194659  58.5315819  46.6345840  61.2229254  59.4192880  46.3659788
  65.6535465  57.5161137  52.6706335  64.9322051  58.1297105  52.5313808
  66.4428721  58.0518902  52.5922981  68.4561779  54.8515563  58.9446986
  68.9796180  55.0977860  59.7073296  68.2374112  55.6835598  58.5250124
  63.8529060  57.1219238  46.8118111  63.5241766  56.2416617  46.6293217
  64.2068430  57.0666907  47.6994500  73.1008638  68.7574141  51.3213097
  72.9533601  67.8290848  51.5020667  73.9262132  68.7794231  50.8370172
  66.9670883  57.4092208  47.1793589  67.3066955  57.9378129  46.4572197
  67.4143003  57.7472614  47.9552155  69.6614324  55.7929258  56.6296657
  69.3211144  54.9937071  57.0317337  68.9553330  56.0930969  56.0573490
  70.3130795  52.8778571  55.0823980  71.1356865  52.4039049  54.9602870
  70.5568859  53.6569055  55.5822666  68.9539030  55.9066829  45.3786882
  69.6747392  56.2848082  44.8750598  68.3304334  56.6255706  45.4821860
  73.0970153  56.6111978  46.3145214  73.3133767  57.4936616  46.0134042
  72.6164220  56.2198192  45.5850856  67.8369374  59.5697691  52.8915959
  67.6913955  59.8837995  53.7840240  67.3594578  60.1882592  52.3386857
  69.6965757  56.5600239  52.9396848  69.6827326  55.6641333  52.6029146
  70.4138185  56.5670903  53.5735134  71.5491888  56.9937580  54.9849976
  71.2909666  57.9154650  54.9834306  71.0176928  56.5968014  55.6750440
  62.3115036  62.1103036  55.8303620  61.7668504  62.8862844  55.9623894
  63.1894386  62.4573840  55.6722741  69.1002653  55.4414620  48.2084418
  69.2218564  54.5131266  48.4075306  68.8104695  55.4553306  47.2962734
  71.9693843  53.1269530  51.3451138  71.9915540  53.1908863  50.3903118
  72.3861902  52.2874039  51.5391644  63.0981058  61.2372932  58.7233777
  62.3562794  61.3855567  59.3098407  62.7773802  61.4981198  57.8600526
  63.5437672  69.1238361  50.7544171  64.3695692  68.8242133  50.3742815
  63.1931724  68.3545983  51.2033960  68.5119205  68.4764829  52.8241845
  67.8899214  67.8135534  52.5244073  69.1824072  68.5025961  52.1415493
  61.7446277  67.0424687  51.7133105  60.9078185  66.6146862  51.5317106
  61.7169922  67.2357131  52.6503896  68.5843733  56.9546617  62.4174351
  68.6331888  57.8308740  62.0352120  69.1266247  56.4124010  61.8445994
  68.0732712  67.0268752  46.3000305  68.2220832  67.7104217  45.6466978
  68.8799155  67.0073842  46.8149761  70.8143021  57.7077990  59.1720709
  69.9446330  58.0011556  58.9003298  71.0502501  58.2918435  59.8927973
  65.8285345  63.0533930  47.3061374  65.5831387  62.1496260  47.5041584
  65.9981259  63.0551081  46.3640852  73.5182055  53.9257606  56.6886130
  74.0363999  54.6618633  56.3632618  73.1637188  54.2321600  57.5232889
  65.0980992  58.7862288  44.8047536  64.4050237  58.8606643  44.1487572
  64.8532744  58.0222631  45.3269053  73.7694649  50.3457889  52.2087026
  74.0496403  49.6781078  52.8347453  74.5545256  50.5386985  51.6961690
  71.5728117  69.5216883  43.7712053  71.0002085  70.1407070  43.3182525
  72.1460911  70.0716245  44.3051975  75.6617887  55.8531106  56.1418003
  75.0667819  56.1336119  55.4464491  75.3767583  56.3425007  56.9134744
  71.9574916  60.8577696  41.1128105  72.9034021  60.7283904  41.1816523
  71.5789161  60.1192358  41.5897533  70.1417833  58.7827672  41.0482991
  69.2349288  58.4860785  41.1245704  70.4193814  58.4857490  40.1817277
  64.8375681  62.8196476  55.2151543  65.0561691  63.7513584  55.2339577
  65.2501455  62.4604451  56.0006347  71.7579899  53.3264562  47.2027232
  70.9480627  52.9811647  47.5782478  72.4464316  53.0172105  47.7914843
  73.6870447  52.4042609  48.8251528  74.2401486  52.8238062  49.4841552
  73.9240533  51.4778357  48.8674484  68.9116618  55.6414607  41.1894970
  69.7735782  55.9669506  41.4490787  69.0966962  54.8546103  40.6768035
  60.9284033  63.7236947  53.4675158  60.2347505  63.3090900  52.9545113
  61.6757024  63.7657483  52.8708577  77.0649254  54.5143134  48.3330193
  76.4847923  55.1727938  47.9508245  76.7985187  53.6920478  47.9217610
  75.5152821  53.9148191  50.5351513  76.0152599  54.0264726  49.7265832
  76.1588428  53.6109244  51.1752321  62.8420776  63.6555201  51.3441173
  62.8191464  63.7542888  50.3923056  63.1521413  64.5020351  51.6658339
  65.5008154  65.7131356  55.4587788  66.4551407  65.6815298  55.3917719
  65.3020677  65.2521979  56.2738014  66.0907536  64.2832472  58.0258585
  66.9100425  64.7776550  58.0493423  66.3644344  63.3664440  57.9976153
  75.8474132  56.6743224  47.3886541  74.9599987  56.9592875  47.1706736
  76.2628121  56.5136987  46.5413818  63.8558383  71.2550975  52.4757986
  63.7212851  70.4951376  51.9095984  63.4390445  71.9791875  52.0086775
  74.9917346  66.4387899  41.4834561  75.6953196  66.6437901  42.0992217
  74.2679994  67.0064661  41.7483644  75.8215156  62.1897760  47.6036831
  75.7650357  62.6466311  46.7644464  76.3743498  61.4288445  47.4259674
  67.0127509  72.1520292  52.6876428  66.8959893  73.0965725  52.5855119
  66.1919955  71.8493854  53.0762227  76.9004043  66.8770428  43.5333021
  77.7349647  66.4451626  43.3510496  76.7388386  66.7052442  44.4609915
  76.5549935  63.3802541  44.8989360  76.4998739  63.2146813  43.9577804
  75.9295991  64.0878574  45.0551550  61.3442450  58.6170606  58.7250783
  61.9901314  58.1069560  59.2138008  61.1359601  59.3539287  59.2994208
  69.8646061  52.8810650  44.4774679  69.8524731  53.8252490  44.6342950
  70.7569483  52.6980796  44.1834140  69.7935625  71.5579541  52.5642435
  68.8431256  71.5581402  52.4506808  70.0968111  70.8112275  52.0478470
  73.6798180  49.4753427  48.7320615  72.9130576  48.9211914  48.8777298
  74.0908885  49.5475296  49.5934767  65.6839941  55.7638223  62.8225797
  66.5471403  55.4075028  63.0329121  65.1105352  55.4252118  63.5101201
  32.3854255  -3.6151373  39.1176140  33.1775547  -3.9560548  38.7022440
  32.6250906  -3.5056398  40.0378294  36.1240717   3.4239658  35.1581180
  36.0464746   4.3747484  35.2369661  35.5202360   3.0785531  35.8156106
  38.3979086  -1.2178189  33.8786720  38.2624760  -0.3726653  34.3071567
  38.9388898  -1.0158911  33.1152653  33.6603368  -0.5836994  36.5337398
  33.8369996   0.3380970  36.3458382  34.4560201  -0.8978575  36.9631778
  40.0247562  -0.5954622  48.0087062  39.5811416  -1.3818244  47.6907966
  40.6864776  -0.4075472  47.3430953  34.7834683   0.9341179  42.5347740
  35.3342108   0.8058243  41.7624734  33.9446159   1.2336069  42.1842633
  42.1228800  -0.3151822  46.0368463  42.1047275   0.5057059  45.5448732
  43.0448720  -0.4397747  46.2618604  40.9975246   2.8556017  30.3142443
  40.3236945   3.1587714  30.9227400  41.3841068   3.6585098  29.9647900
  42.9447607  -0.3045809  36.6210732  43.2370582   0.2559248  35.9023098
  43.4546228  -0.0117248  37.3763891  37.9081232   0.4734542  37.7104185
  37.8657411   0.6995389  36.7812717  38.8243931   0.2397917  37.8589987
  40.8441878  -0.2684333  41.8578516  40.8978900   0.3006603  42.6256232
  39.9756659  -0.0982448  41.4932553  39.1966461   3.0235690  32.5289522
  39.3718217   2.5523733  33.3435144  38.5099249   3.6501456  32.7570783
  33.7627546   6.1725052  39.3029382  34.0024145   6.8043577  39.9808401
  32.9196743   5.8213092  39.5894741  38.2755408   1.9804175  41.7070886
  38.2025580   2.7859146  42.2190191  37.8332801   2.1796141  40.8818907
  38.0645188   1.2175945  35.2173707  37.2812710   1.7597625  35.3111932
  38.7637933   1.7349925  35.6167949  40.7354092   1.8791009  43.8629045
  41.4482064   2.5138474  43.7904946  40.2444121   1.9754875  43.0469046
  35.7866005  -0.3714548  44.6834615  36.4875465   0.2621935  44.8364010
  35.3161120  -0.0299816  43.9230255  40.5474465   2.2189753  36.6115336
  40.7296860   1.4011409  37.0743088  41.3707451   2.4357445  36.1740226
  40.8816631   1.1457938  33.8730385  41.4104397   0.6350393  33.2600547
  41.1444850   0.8300468  34.7375918  31.3833723  -0.8378193  41.6165718
  31.9687160  -1.5834505  41.7493622  31.1858562  -0.5274236  42.5002382
  34.2372379   2.1973055  36.6328160  33.5682754   2.6819182  36.1492201
  34.0985248   2.4442275  37.5471539  38.3777647   4.2316798  43.2310819
  38.9295955   4.3948420  43.9959904  38.7183841   4.8221236  42.5590844
  41.5146035   2.1798774  40.2174501  41.3897174   1.3788514  39.7085447
  42.1725126   2.6744967  39.7288471  40.5827376  -0.2239490  38.0458403
  40.4352339  -1.1522782  38.2265973  41.4080870  -0.2019399  37.5615479
  44.1861498   0.5989069  39.1323276  45.1108046   0.3931930  38.9947727
  44.0176801   0.3505470  40.0412618  43.9756814   1.1174736  34.4885368
  44.1493692   0.5521159  33.7359220  44.4685706   1.9175631  34.3064857
  38.5243459   1.7975280  45.2459473  38.8330585   1.5524427  46.1182173
  39.3218941   2.0021918  44.7578343  38.5464071   3.9513190  37.4764850
  38.1069061   3.4589568  38.1697706  39.2972188   3.4086157  37.2356925
  31.0256410   0.1424730  37.4789478  31.8514430  -0.1571498  37.0988121
  30.6750462  -0.6267647  37.9279267  35.9937943  -0.5048801  39.5487151
  35.3717952  -1.1678096  39.2489379  36.6642810  -0.4787669  38.8660799
  29.2265015  -1.9388943  38.4378411  28.3896923  -2.3666769  38.2562413
  29.1988660  -1.7456500  39.3749203  35.5551450  -1.9544878  33.0245612
  35.7039570  -1.2709414  32.3712285  36.3617893  -1.9739788  33.5395068
  39.0546855   0.5403252  30.4957359  38.4820822   1.1593440  30.0427831
  39.6279649   1.0902614  31.0297281  42.2744115   0.8240403  31.6265942
  43.2074788   0.7585964  31.8298817  42.1867328   1.6596669  31.1680474
  28.4102771  -5.2576684  40.1920465  27.7166243  -5.6722731  39.6790420
  29.1575762  -5.2156147  39.5953884  32.9826892  -3.2682275  42.1833094
  33.9370145  -3.2998332  42.1163026  32.7839415  -3.7291651  42.9983320
  31.3377120   2.2737345  39.2003292  31.2031588   1.5137746  38.6341290
  30.9209183   2.9978245  38.7332081  34.4946246   3.1706662  39.4121735
  34.3778630   4.1152094  39.3100425  33.6738693   2.8680223  39.8007534
  35.5200760   3.8234924  42.6277663  36.4228007   3.8558534  42.9444158
  35.2938131   2.8935375  42.6423999  37.2754362   2.5765910  39.2887742
  36.3249993   2.5767772  39.1752114  37.5786849   1.8298645  38.7723777
  53.0107056   8.4126449  40.3533504  53.6485466   8.2933196  39.6496844
  52.8927899   9.3607293  40.4121457  49.8196762   8.3653877  40.2895029
  49.4815274   8.2494941  39.4015564  50.6886530   7.9645042  40.2696035
  45.6783578  10.2189353  36.2791920  45.1148443  10.1279290  35.5108208
  45.5635973   9.3989258  36.7594413  50.3016545   9.5188728  46.2481235
  50.2905186   9.1241527  45.3761738  50.4637185   8.7854801  46.8415006
  43.2248010  11.7140545  39.1176140  44.0169302  11.3731369  38.7022440
  43.4644660  11.8235520  40.0378294  51.2583137  13.8860321  31.5906385
  50.6071116  14.4714401  31.2040399  52.0527499  14.4166516  31.6501422
  45.1838764  10.9749458  31.9893519  45.9569640  10.4278445  31.8506395
  45.5364163  11.8393707  32.2007981  47.0223806  12.3025840  45.1960419
  46.7313672  13.2071471  45.0807085  47.6580791  12.3442368  45.9104488
  47.9480013   9.6802689  41.7861778  48.5443585   9.4558711  41.0718741
  48.0054985   8.9387434  42.3887226  47.5205042   7.1342124  29.6211969
  47.7730562   6.6123645  28.8595432  46.5829601   6.9708270  29.7238653
  52.5648324   6.1377902  37.4286712  53.3511414   5.7197326  37.0777129
  52.8287029   7.0423995  37.5968361  52.7358402  11.5750753  32.1275369
  52.1004235  11.6485379  32.8396274  52.4055808  12.1644352  31.4494448
  57.9656752   6.0753136  38.3319691  58.6981924   5.5052352  38.5657520
  57.2096107   5.6874736  38.7726197  47.2401330   9.0370230  31.8236344
  47.1237588   8.3615133  32.4917428  47.3503590   8.5502604  31.0068497
  49.5832871   8.4980377  35.5283033  49.2191079   7.9710998  36.2395955
  50.4399987   8.1078846  35.3549519  49.2238358   3.5270277  30.5244382
  49.3912761   4.3950513  30.8914853  49.0335527   3.6897559  29.6005671
  51.9813691  11.9887256  42.1910212  51.6814415  12.8912295  42.0826019
  51.6364751  11.7219439  43.0431365  45.4326173   8.4401053  38.2246917
  44.5076669   8.3077267  38.4324608  45.6810586   9.2195272  38.7216859
  55.3810835   4.5069796  39.8707650  54.4727713   4.4385204  39.5766411
  55.3298431   4.9841741  40.6989475  49.2027579   5.9827934  31.5091049
  49.0827204   6.4284985  32.3476529  48.5080168   6.3313252  30.9504587
  42.7934984   8.0834326  39.0590706  42.9227365   8.3368805  39.9730117
  42.1132435   8.6762034  38.7395361  46.9634471  18.7531576  35.1581180
  46.8858501  19.7039401  35.2369661  46.3596115  18.4077449  35.8156106
  49.4551701   5.9259442  47.8142547  48.6785035   6.4853362  47.8045411
  50.0942264   6.4116225  48.3357417  54.9012645   6.4549408  32.3371383
  55.8130501   6.6876794  32.1619080  54.3922292   7.0386452  31.7746461
  47.7098073   8.7344895  47.3760514  48.4512758   9.2729939  47.0995337
  47.0035059   9.3611184  47.5332066  53.1853413  10.8774035  45.9732675
  53.5936769  10.4356446  45.2287308  52.4630674  10.3026663  46.2266868
  49.5384483   5.8146642  43.3466232  50.3845678   6.2386056  43.4900881
  49.4783121   5.1580266  44.0404795  53.5082228  11.4375226  39.7284964
  52.8791090  11.6020940  39.0261032  53.1207890  11.8516836  40.4995928
  57.3871460  12.3729664  37.0829328  56.7022498  12.7528565  36.5326361
  57.4715309  12.9824991  37.8161276  52.6883928   3.4751011  45.0047406
  52.4444860   4.2293071  44.4681682  52.9643859   3.8536358  45.8394653
  54.6422391  10.0189623  43.6824672  54.8539286  10.6621383  43.0059053
  54.5952139   9.1851939  43.2146602  49.0610190  11.1749634  36.9935049
  49.5248535  11.4537337  36.2039672  48.7966988  10.2733079  36.8108140
  45.9534271  10.7221116  39.9314813  46.5235628  11.1508384  39.2932297
  46.5442382  10.4403700  40.6298998  47.9979076   7.2972786  33.8024614
  48.7003119   7.7493830  34.2698541  47.6659704   6.6556605  34.4304508
  46.4459437   5.8884543  48.1775824  45.8158098   6.5700824  48.4111221
  46.3395525   5.7767625  47.2328962  41.7404410   5.5556339  39.1041748
  40.9503464   5.8113868  38.6281859  42.2315657   6.3704677  39.2093789
  55.7568219  12.8961578  41.8547029  56.5785663  12.4941766  41.5729710
  55.7530622  12.7929812  42.8063145  43.6919155   5.9200918  36.0625225
  42.8950318   6.0319613  36.5808720  43.4644747   6.2587571  35.1966115
  49.5224823  12.4445622  44.0107739  49.5869255  12.9066029  44.8465911
  48.8135746  11.8142987  44.1390049  40.0242113   5.8086830  41.5356739
  40.2750151   6.6933839  41.8014315  40.5601661   5.6291431  40.7631831
  63.8474212   9.2400327  38.2032000  63.0937921   8.6707725  38.0476005
  63.9821753   9.2062991  39.1502635  49.2372840  14.1113729  33.8786720
  49.1018515  14.9565265  34.3071567  49.7782653  14.3133007  33.1152653
  42.6902238  11.6289167  34.4514645  43.2026758  12.4232417  34.6020209
  43.3424950  10.9315458  34.3848246  44.4997122  14.7454923  36.5337398
  44.6763751  15.6672888  36.3458382  45.2953956  14.4313343  36.9631778
  43.7849479   6.7919555  46.4099561  43.6702994   5.8904813  46.7106660
  42.9293997   7.0383252  46.0584378  50.8641317  14.7337296  48.0087062
[truncated: 788,547 more chars]
