# Supplementary material for: An Efficient Implementation of the Nwat-MMGBSA Method to Rescore Docking Results in Medium-Throughput Virtual Screenings
Source: Front Chem. 2018 Mar 5;6:43. doi: 10.3389/fchem.2018.00043 (PMC5844977; doi:10.3389/fchem.2018.00043)
Supplement: Supplementary file 2 [file DataSheet2.ZIP › SI_Examples_and_Scripts/examples/HIV1_protease/3NDX_complex_wat.crd]

default_name
 32458
  48.3933613  24.6258463  51.1231121  49.0349443  23.7906097  50.8445586
  48.4428255  23.0063963  50.3784162  49.5396511  23.4019684  51.7262876
  50.0707138  24.2728836  49.8514753  51.0191905  24.9735592  50.2363189
  49.8988260  23.9056382  48.5880647  48.8436845  23.0867697  47.9649606
  48.6091965  22.2219214  48.5865053  47.9410011  23.6766711  47.8072902
  49.4280589  22.6535333  46.6566751  50.0934806  21.8010351  46.7862230
  48.6451833  22.3980305  45.9421037  50.1804103  23.8606839  46.2172063
  49.5129788  24.6257503  45.8216478  50.9330582  23.6124563  45.4694142
  50.8259637  24.3044675  47.5416227  51.8126751  23.8622500  47.6756130
  50.9669661  25.8298028  47.5573207  50.1441904  26.5514419  48.1409492
  51.9895930  26.2891364  46.9279076  52.6405776  25.6212266  46.5386909
  52.2691435  27.6690888  46.7402777  51.5159348  28.2714164  47.2482807
  53.6402768  28.0360561  47.3308473  53.6298123  27.8403755  48.4037246
  54.4075942  27.4225161  46.8584706  53.9655969  29.5114396  47.0953108
  53.0621854  30.0987299  47.2598184  54.2965208  29.6358695  46.0641970
  55.0422115  30.0160842  48.0112566  56.2307195  30.0645408  47.4448798
  54.8835258  30.3528355  49.1841728  55.6706627  30.6741299  49.7280711
  53.9646828  30.3092337  49.6023396  52.2665909  27.9475000  45.2245041
  52.8901384  27.2058463  44.4552940  51.6031216  29.0129984  44.8454966
  51.0873285  29.5472482  45.5301693  51.5975399  29.4385180  43.4486849
  52.2704480  28.8137934  42.8614092  50.1669877  29.2763330  42.8683440
  49.4633814  29.8864205  43.4345396  50.1411535  29.7621707  41.4309174
  50.4351735  30.8110071  41.3967212  50.8360860  29.1696894  40.8346256
  49.1337650  29.6540358  41.0284447  49.7204750  27.8543824  42.9959256
  50.4117623  27.2423304  42.4173452  49.7884830  27.5839382  44.0484691
  48.3541694  27.5249296  42.5427691  47.6308840  28.0902595  43.1294217
  48.2487950  27.7830495  41.4892994  48.1752508  26.4580822  42.6752674
  52.0976097  30.8658869  43.3437589  51.5796841  31.7737847  43.9493204
  53.1985366  31.0114170  42.5951590  53.6317407  30.1967175  42.1862580
  53.7764280  32.3134578  42.3624571  53.7330078  32.8733033  43.2972393
  55.2818297  32.2567239  41.9766111  55.6847169  33.2600622  41.8395664
  56.0872679  31.6048906  43.0768614  55.9895867  32.1874724  43.9925698
  55.7162435  30.5942194  43.2482134  57.1355148  31.5614737  42.7829457
  55.3789918  31.5085651  40.7488804  56.3077751  31.4598460  40.5114123
  52.9555444  33.0223728  41.2585841  52.0754328  32.3976720  40.6481855
  53.2752371  34.2663411  41.0460554  54.1059064  34.6645714  41.4605674
  52.3975738  35.0793799  40.1877191  51.5783776  34.4627685  39.8160565
  51.7936500  36.2085733  40.9931770  52.6007086  36.7857796  41.4449328
  51.2195585  36.8486239  40.3233090  50.8602777  35.6996784  42.1156827
  51.4155254  34.9651034  42.6981719  50.4417645  36.8633077  43.0177328
  51.3305651  37.3335975  43.4395373  49.8872102  37.5960530  42.4316144
  49.8108220  36.4899193  43.8241369  49.6036430  34.9994596  41.5463628
  49.0260168  35.7108792  40.9569435  49.9078278  34.1656167  40.9138807
  48.9913397  34.6262192  42.3675506  53.1567545  35.5804047  38.9733531
  52.6763774  36.5169400  38.3231928  54.2946568  34.9636041  38.6334911
  54.6686745  34.2288453  39.2172670  54.9926638  35.3589574  37.4160725
  55.2095762  36.4219118  37.5181852  56.2637170  34.5046777  37.2450670
  55.9812586  33.4531789  37.1905093  56.7647019  34.7950669  36.3209380
  57.2008592  34.6981027  38.3857699  57.5474209  33.7714897  39.3230556
  57.1795393  32.7577385  39.3654051  58.4404888  34.3317266  40.2048387
  58.8575846  33.8640284  40.9969892  58.6739097  35.6307560  39.8315168
  59.5180485  36.5802242  40.4382926  60.1005585  36.3587944  41.3200256
  59.5474922  37.8169674  39.8215396  60.1798985  38.5869813  40.2408174
  58.7992607  38.1177558  38.6832515  58.8656793  39.1032155  38.2481862
  57.9637732  37.1606914  38.0962860  57.3872483  37.3881576  37.2112758
  57.9037448  35.9070335  38.6928532  54.1605031  35.1072738  36.1751805
  54.2973199  35.8506030  35.1749401  53.3310644  34.0781627  36.2067995
  53.3502706  33.4474498  36.9954663  52.3864168  33.8381006  35.1160029
  52.4134481  34.6978774  34.4452547  52.7473369  32.6753146  34.1887471
  51.9696229  32.5828126  33.4301857  53.7001351  32.8977344  33.7073097
  52.8714820  31.3556338  34.9124759  53.6768424  31.4136831  35.6446425
  51.9347503  31.1265450  35.4207347  53.1860682  30.2521221  33.8770501
  54.2445136  30.2745225  33.6152760  52.5870863  30.3993263  32.9783396
  52.8363558  28.9190147  34.5272076  51.7599140  28.8575595  34.6850980
  53.3500935  28.8293188  35.4847927  53.2771920  27.8248857  33.6114686
  52.7980599  27.9125619  32.7270912  54.2733819  27.8912258  33.4627853
  53.0573591  26.9308384  34.0259707  51.0011744  33.6651268  35.7491708
  50.7978123  33.6306700  36.9742172  49.9874771  33.6402558  34.8819452
  50.1608534  33.7162593  33.8895052  48.6351594  33.5003352  35.3837798
  48.4133419  34.3823608  35.9853901  47.6328813  33.4054135  34.2170687
  47.9246406  32.5826991  33.5653054  46.6375523  33.2156550  34.6193583
  47.6020268  34.6977340  33.4039963  48.6197691  34.9446644  33.1030874
  47.2055175  35.4958627  34.0321595  46.7416596  34.5878025  32.1609242
  45.6886245  34.5152801  32.4330189  47.0262973  33.7101684  31.5792973
  46.9882429  35.8100038  31.3946021  47.2262380  36.6399900  31.9171471
  46.9267743  35.9240491  30.0625776  46.5737453  34.9042009  29.3104032
  46.3637201  34.0122282  29.7356527  46.5134398  35.0122311  28.3084203
  47.1901862  37.0646115  29.4585573  47.4455193  37.8767518  30.0027799
  47.1370708  37.1267095  28.4516216  48.5058114  32.2552247  36.2490768
  48.9972270  31.1644550  35.8587665  47.8511589  32.3224661  37.4090969
  47.4273593  33.5991515  38.0630213  48.2863523  34.2280718  38.2999668
  46.7326082  34.1556943  37.4339665  46.7450725  33.0894801  39.3317064
  46.8158242  33.8265659  40.1319944  45.6974035  32.8587468  39.1409508
  47.5122556  31.8450517  39.6813119  46.9278149  31.1961894  40.3337624
  48.4563065  32.0913143  40.1651668  47.7499223  31.1814853  38.3146151
  48.6303890  30.5386634  38.3269174  46.6284631  30.2562781  37.8886785
  45.5409977  30.2155214  38.4685499  46.9298185  29.4793675  36.8502953
  47.8515236  29.5509115  36.4436626  45.9915815  28.5381343  36.2809056
  44.9771598  28.8871386  36.4732425  46.2678577  28.4279430  34.7688079
  47.3257102  28.2060039  34.6295485  45.6696407  27.6064726  34.3718083
  45.9351333  29.6875885  33.9768043  46.4152944  30.5080040  34.5102139
  46.4737539  29.6395308  32.5471556  47.5512729  29.4820504  32.5695542
  45.9981756  28.8212711  32.0074730  46.2540188  30.5821341  32.0448565
  44.4146977  29.9059949  33.9018901  43.9542800  29.0762374  33.3656652
  44.0046176  29.9593859  34.9106208  44.2070885  30.8381902  33.3760191
  46.1761742  27.1509484  36.9055580  47.3166963  26.6776024  37.0592787
  45.0717768  26.5175244  37.2596602  44.1857447  26.9887635  37.1454294
  45.0809445  25.1595404  37.8121026  46.0679763  24.7232986  37.6571341
  44.8266363  25.1497625  39.3368012  44.8873029  24.1245724  39.7037575
  45.9143849  25.9637011  40.0628542  46.8932291  25.5375978  39.8441740
  45.8831573  26.9981756  39.7191604  45.7349677  25.9318314  41.1371459
  43.4154400  25.6524515  39.6533191  43.3085661  26.6794776  39.3036115
  42.6836638  25.0195730  39.1519834  43.2498474  25.6176298  40.7306383
  44.0218527  24.3542995  37.1000902  43.1018324  24.8906686  36.4560756
  44.1074809  23.0369736  37.3047026  44.8810611  22.6384302  37.8173651
  43.0398613  22.1855327  36.7590087  42.6908041  22.6107097  35.8175106
  43.5741606  20.7693600  36.5241297  43.8681334  20.3440794  37.4835360
  42.5407213  19.8465057  35.9297653  41.6839619  19.7802482  36.5999110
  42.2179727  20.2359805  34.9644510  42.9745780  18.8549771  35.7950194
  44.6865706  20.8841404  35.5940123  44.3473064  21.2652209  34.7804932
  41.8779715  22.1083834  37.7767027  42.0872551  21.9564403  38.9778016
  40.6717992  22.1953524  37.2299021  40.5996631  22.3881878  36.2407687
  39.4412224  22.0233831  38.0070129  39.7093100  21.7836321  39.0362954
  38.6029009  23.3157882  38.0524980  37.7341426  23.1381191  38.6853145
  39.4125909  24.4420452  38.6867323  39.7262433  24.1459645  39.6875402
  40.2930672  24.6455153  38.0767631  38.7980629  25.3408355  38.7491216
  38.0236706  23.6901786  36.6776674  38.8342326  24.0663618  36.0546156
  37.6062079  22.7894788  36.2259177  36.9285337  24.7504766  36.7337862
  36.0966396  24.3826768  37.3339325  37.3272537  25.6598255  37.1831054
  36.5811003  24.9670968  35.7238744  38.6332138  20.8872470  37.3921325
  38.7912307  20.5192661  36.2169224  37.7313811  20.3649575  38.2204684
  37.6967746  20.6741393  39.1810776  36.7958752  19.3508593  37.7525343
  36.9333396  19.1695080  36.6873421  37.0151050  18.0006196  38.4456354
  38.0655478  17.7169099  38.3691653  36.7375881  18.0797804  39.4964603
  36.1393576  16.9321319  37.7578088  35.1026701  17.0848572  38.0602720
  36.2245344  17.0543258  36.6783901  36.5461867  15.5167561  38.1203365
  37.6263647  15.4257104  38.0130378  36.0534248  14.8265469  37.4348396
  36.1658848  15.1400242  39.5461242  35.1780128  15.5309582  39.7915554
  36.8976340  15.5350917  40.2513815  36.1583396  13.6289725  39.5856456
  35.4766157  13.2786846  38.9288161  37.0739271  13.2816537  39.3385825
  35.9201059  13.3173891  40.5163794  35.4135874  19.8813623  38.0668909
  35.1042605  20.1887460  39.2288617  34.5491754  20.0238460  37.0735570
  34.8431464  19.7695200  36.1414602  33.1969690  20.5298596  37.2613499
  32.8590232  20.3227762  38.2763051  33.1472256  22.0762064  37.0897632
  33.7485715  22.5719523  37.8521595  33.7635003  22.5012074  35.7737249
  34.8037448  22.1793919  35.7390394  33.2140279  22.0444618  34.9508794
  33.7156518  23.5868456  35.6843145  31.7050490  22.5217577  37.2624670
  31.1088960  22.0816726  36.4622566  31.3436061  22.1620912  38.2250365
  31.5382750  24.0332975  37.2161213  32.1138777  24.4868318  38.0218819
  31.8960102  24.4089227  36.2566463  30.4846790  24.2858561  37.3344204
  32.2841287  19.8235488  36.2706059  32.6522856  19.6769905  35.1104377
  31.1092800  19.3647655  36.7328897  30.8800200  19.4170425  37.7158357
  30.1716870  18.7881811  35.7692819  29.2388985  18.5636684  36.2864576
  29.9854893  19.5217425  34.9853080  30.6937771  17.4977507  35.1181965
  30.2218408  17.1790425  34.0421894  31.6783664  16.8369425  35.7513137
  31.9986258  17.1548230  36.6543773  32.2869422  15.6599971  35.1333848
  32.7532105  15.0633020  35.9184025  31.5007785  15.0776202  34.6535100
  33.3431721  15.9897115  34.0913426  33.8094056  15.0640649  33.3867614
  33.7571415  17.2483772  33.9825486  33.3708765  17.9325598  34.6166586
  34.7307920  17.6972681  33.0073765  35.0584738  16.8368580  32.4250149
  34.0406617  18.7884300  32.1402711  33.5177232  19.5000308  32.7788074
  34.7828489  19.3148283  31.5405711  33.0314278  18.0599824  31.2183182
  32.0915205  17.9276930  31.7532190  33.4364312  17.0851776  30.9475658
  32.7766178  18.8561418  29.9617686  32.7730053  20.0820006  30.0795956
  32.5913137  18.2423370  28.7933658  32.6034682  17.2331329  28.7453944
  32.4395444  18.7860703  27.9554385  35.9644282  18.3091739  33.6487859
  35.7837600  19.0142967  34.6645836  37.1449935  18.1066905  33.0850597
  37.2043236  17.4530207  32.3174448  38.3586200  18.7787275  33.5187437
  38.2738680  19.0004397  34.5827525  39.6085503  17.8870547  33.3446435
  39.6409144  17.5583573  32.3055480  40.4858795  18.4972531  33.5595375
  39.6791291  16.6340917  34.2350138  38.9424077  15.9205383  33.8665356
  41.0523516  15.9748739  34.1463812  41.2642725  15.7141736  33.1100676
  41.8122917  16.6666615  34.5101542  41.0618341  15.0715854  34.7575939
  39.3213887  16.9701253  35.6863016  40.0425889  17.6838370  36.0828703
  38.3219353  17.4048954  35.7228111  39.3432396  16.0594135  36.2859854
  38.5110907  20.0493965  32.7290184  38.4123654  20.0106552  31.4878410
  38.8582017  21.1569055  33.3697407  38.9808948  21.0948234  34.3701232
  39.0755624  22.4514944  32.7489833  39.2652047  22.2855571  31.6884694
  37.8489037  23.3644486  32.9016465  37.5931612  23.4665316  33.9566483
  38.0638327  24.3470338  32.4829033  36.6982616  22.7303924  32.1552784
  37.0281494  22.4998677  31.1428233  36.4219875  21.8072080  32.6659907
  35.4854762  23.6090818  32.0724433  35.7475413  24.5801706  31.6508672
  35.0476668  23.7477810  33.0604233  34.4947371  22.8679800  31.1438713
  33.4872072  23.2472566  31.3117933  34.5224448  21.8009141  31.3625234
  34.8806363  23.0931345  29.7115291  34.8558274  24.0818230  29.5075938
  35.8140355  22.7408570  29.5546833  34.2318577  22.6084811  29.1075155
  40.2385657  23.1291754  33.4170311  40.6443104  22.7537495  34.5082233
  40.8078647  24.1466013  32.7759232  40.5391992  24.3338359  31.8209488
  41.7927091  24.9860685  33.3989081  42.2379928  24.4622956  34.2448274
  42.9142979  25.3155537  32.4050132  42.4582875  25.6794145  31.4841870
  43.5340249  26.1006290  32.8374207  43.8168925  24.1284974  32.0561116
  44.6217141  24.5069451  31.4261374  43.2149941  23.4189696  31.4884536
  44.4603437  23.3634000  33.1993204  45.3695552  23.8998978  33.9313843
  44.0509919  22.1692719  33.3902581  41.1138821  26.2732287  33.9139611
  40.2497556  26.8064312  33.2078269  41.5289442  26.7551413  35.0728936
  42.2763717  26.3086093  35.5851888  40.8618687  27.9660786  35.5947271
  40.4702439  28.5334081  34.7500519  39.7068861  27.6019390  36.5269703
  38.9794071  26.9980468  35.9837379  40.0899709  27.0346121  37.3749722
  39.2280246  28.5128250  36.8847192  41.8725375  28.7857992  36.3844218
  42.8331295  28.2843548  36.9221434  41.5793136  30.0836566  36.4260492
  40.7242630  30.3898701  35.9826670  42.4050113  31.0792140  37.0642049
  43.4630019  30.8206305  37.0798364  42.1174099  32.3646856  36.2383203
  42.2781870  32.1082745  35.1903484  41.0667926  32.6102476  36.3943311
  42.8841528  33.5940688  36.4976967  42.8184913  33.8962107  37.5427158
  44.3671655  33.3323348  36.1886015  44.7387525  32.5415145  36.8401283
  44.4732025  33.0273680  35.1480366  44.9396030  34.2437609  36.3606358
  42.2865725  34.7349600  35.6336741  42.3381807  34.4588954  34.5808142
  41.2455385  34.8971060  35.9159542  42.8544887  35.6511573  35.7983062
  42.0084670  31.2509111  38.5212151  40.8442367  31.5798463  38.8033332
  42.9707674  31.1848170  39.4495531  43.9144309  30.9449351  39.1806946
  42.6588837  31.4581178  40.8604954  41.6822875  31.0702147  41.1505093
  43.6792227  30.7918175  41.7266722  44.6545833  31.2114766  41.4785514
  43.4380161  31.0199154  42.7641825  43.7743955  29.2556414  41.5874234
  44.0894994  28.9279412  40.5966101  44.8320599  28.7862742  42.5769215
  45.7942929  29.2266462  42.3161261  44.5504975  29.0965791  43.5829128
  44.9074278  27.6997354  42.5397860  42.3910835  28.6471144  41.7797981
  42.0019228  28.9310013  42.7578846  41.7211121  29.0139970  41.0022812
  42.4591466  27.5616666  41.7172962  42.6822559  32.9867568  41.0281218
  43.7549310  33.5955318  40.8523202  41.5351773  33.5694937  41.3125902
  40.7540965  33.0058563  41.6188884  41.3741314  35.0063772  41.1950361
  42.3575246  35.4294204  40.9891767  40.4139169  35.3007122  40.0638614
  39.4151624  34.9593793  40.3366347  40.7426009  34.7819550  39.1639699
  40.3833320  36.8324236  39.7977826  41.1264579  37.5668277  40.4790759
  39.6097548  37.1687302  38.8974042  40.8885003  35.6667305  42.4776771
  39.6773487  35.7220456  42.7700143  41.8216673  36.2677583  43.2200860
  42.7857978  36.2489123  42.9200306  41.4649583  36.9500756  44.4573211
  40.8610323  36.2605239  45.0477580  42.7003156  37.3228925  45.2253778
  42.3372151  37.8409307  46.1132699  43.5199428  36.1011270  45.6182151
  42.8989685  35.4177020  46.1973464  43.8745263  35.5969677  44.7186680
  44.3747106  36.4148016  46.2191047  43.5705017  38.1752011  44.4610334
  43.6298633  39.0167385  44.9193782  40.6535856  38.1973615  44.1854531
  40.0378618  38.7181427  45.1336356  40.6637579  38.7306881  42.9750911
  41.2314187  38.3001074  42.2593624  39.8948282  39.9017475  42.6378922
  39.8329964  40.5375069  43.5223445  40.4150506  40.4356831  41.8429185
  38.4768882  39.6024385  42.1651848  37.7810247  40.5564518  41.7758485
  38.0431683  38.3713185  42.1968026  38.6654195  37.6459948  42.5226385
  36.6960044  38.0041084  41.7825947  36.2383712  38.8613899  41.2888778
  36.7366032  36.8488709  40.8145802  37.3242848  37.1271887  39.9392771
  37.1924675  35.9849611  41.2983504  35.7216262  36.5979949  40.5057631
  35.8694377  37.6079257  43.0108620  36.3018667  36.7136853  43.7435094
  34.7269418  38.2218376  43.2030638  34.4344428  38.9634005  42.5826625
  33.8910744  37.8253265  44.3142696  34.5152486  37.8759555  45.2059558
  32.6775187  38.7506271  44.4855306  32.0261509  38.3202828  45.2467591
  32.1459551  38.7946317  43.5357261  33.0219866  40.1795643  44.9063942
  34.1240060  40.4731126  45.3508531  32.0827779  40.9996994  44.7750186
  33.3458195  36.4013179  44.0801528  33.1532929  35.6542247  45.0275610
  32.9732097  36.1564013  42.8250086  33.2385659  36.8281748  42.1193313
  32.2164757  35.0013607  42.3958795  31.9454762  34.4521045  43.2979942
  30.9741264  35.4051243  41.5948401  30.3786546  34.5027467  41.4532451
  31.3227401  35.7660298  40.6269906  30.0550063  36.4541932  42.1479167
  29.7712007  36.4548884  43.3564045  29.6110949  37.2826113  41.3173072
  33.0614012  34.1784861  41.4062698  34.0927538  34.6431996  40.9146823
  32.5710060  32.9719682  41.1264448  31.7054863  32.6871641  41.5620492
  33.2459331  32.0358727  40.2055194  34.2713755  32.3225887  39.9736453
  33.2676684  30.6735926  40.9008485  32.2534306  30.4523675  41.2365849
  33.7257741  29.5445289  39.9465045  33.0532616  29.4963383  39.0906438
  34.7391233  29.7498949  39.6006834  33.7086132  28.5913949  40.4755311
  34.1765512  30.7304952  41.9859454  33.8786317  31.4252369  42.5787083
  32.4954991  32.0235543  38.9097184  31.2512260  31.8379717  38.9013860
  33.2112458  32.2258310  37.7999135  34.2153351  32.3067185  37.8807144
  32.6073445  32.3348824  36.4725760  31.5283830  32.1878914  36.5314801
  32.8657267  33.7619404  35.8686470  33.9192118  33.8998164  35.6265139
  32.0524459  33.8909143  34.5761274  32.3749208  33.1291912  33.8666959
  30.9943507  33.7553932  34.7980070  32.2097571  34.8790368  34.1441353
  32.5107688  34.8266575  36.8864344  31.4607461  34.7302110  37.1620729
  33.1316301  34.7033737  37.7739598  32.6844213  35.8127382  36.4561140
  33.2454104  31.2875307  35.6062063  34.4704998  31.2308113  35.4169844
  32.4132804  30.3992631  35.0620746  31.4225234  30.5086722  35.2215620
  32.8675393  29.2730686  34.2463487  33.9562526  29.2654424  34.2005751
  32.4070570  27.9358787  34.8688590  31.3181918  27.9527317  34.9124319
  32.7913515  26.7610368  34.0130405  32.3673546  26.8827223  33.0170724
  33.8770859  26.7036763  33.9416226  32.4080263  25.8437381  34.4617574
  32.9184181  27.7874429  36.3055547  32.5722296  28.6441924  36.8842971
  32.5006681  26.8727007  36.7260158  34.4076498  27.7183663  36.4102668
  34.7704446  26.8525498  35.8555249  34.8431469  28.6261725  35.9944888
  34.6939696  27.6239547  37.4573835  32.2874141  29.4326759  32.8267029
  31.1634925  29.9010674  32.6392497  33.1253456  29.0504765  31.8957488
  34.0476302  28.7395304  32.1642420  32.7703970  29.0619447  30.4951643
  32.5964704  30.0865896  30.1669106  33.9263087  28.4014239  29.7308318
  33.7524800  28.5263831  28.6622539  34.8552609  28.8988209  30.0085979
  34.0691670  26.8919277  30.0314094  33.1208204  26.4221299  29.7693642
  34.2379869  26.7932986  31.1039420  35.1459624  26.1188082  29.3448208
  34.8330726  25.4119763  28.3750076  36.3079601  26.1054077  29.7468999
  31.5203413  28.2737647  30.2500135  31.1655604  27.3558680  30.9932484
  30.8213926  28.6260712  29.1684623  31.1683583  29.3722837  28.5838540
  29.5749772  27.9705570  28.8044984  28.7993893  28.2886542  29.5005606
  29.2130749  28.3649903  27.3737409  29.0397587  29.4405251  27.3337853
  30.0391669  28.1062340  26.7116932  27.9556766  27.6384098  26.9106965
  28.1879819  26.5751577  26.8603946  27.7098395  28.0043824  25.9137867
  26.7363206  27.7992387  27.7668542  26.0179815  26.7968738  28.0079093
  26.5419451  28.9681206  28.1819775  29.6884003  26.4398299  28.9026759
  30.5464830  25.8347932  28.2592952  28.8169509  25.8357829  29.6978521
  28.1626609  26.3960185  30.2247580  28.7749484  24.3862014  29.8334366
  29.0225010  23.8726016  28.9044226  29.8533143  23.8425604  30.7709265
  30.8194299  24.0937803  30.3320709  29.7395132  22.7597156  30.8018680
  29.8692162  24.3125009  32.1412302  28.9234071  24.0582843  32.6201939
  30.0001244  25.3953090  32.1493955  31.2091641  23.5521416  33.0403921
  30.9979894  21.8326553  32.7449045  30.0231885  21.5170379  33.1170254
  31.0599997  21.6374748  31.6741967  31.7808063  21.2771987  33.2615618
  27.3493005  24.0709025  30.2289220  26.6498882  24.8354064  30.9205925
  26.8837794  22.9424074  29.7946571  27.5328351  22.3661215  29.2789756
  25.5515475  22.4075772  29.9557807  24.8323318  23.2191944  29.8553009
  25.4015628  21.2983556  28.8898558  24.4727100  20.7454159  29.0308210
  26.2440216  20.6074690  28.9254646  25.3843658  22.0223841  27.6475612
  26.2077922  22.5125182  27.5858975  25.3309352  21.7791397  31.3017338
  25.1268628  20.5648943  31.3505355  25.4459435  22.5180465  32.4074149
  25.6694261  23.5002378  32.3376813  25.2498381  21.9119788  33.7032381
  25.8654748  21.0130232  33.7386841  25.6542949  22.8882970  34.8255426
  25.1079608  23.8167932  34.6619735  25.3418343  22.4441750  35.7714385
  27.1147012  23.2406785  34.9539232  27.4316239  23.6784184  34.0068621
  27.3477267  24.2594867  36.1044392  26.7688852  25.1638714  35.9115460
  27.0303133  23.8192361  37.0496414  28.4065827  24.5119718  36.1579662
  27.9223251  21.9870981  35.2750896  27.5857306  21.5721468  36.2245382
  27.7793603  21.2503435  34.4848095  28.9796998  22.2442850  35.3452509
  23.7895522  21.5699992  33.9088227  22.8943483  22.2840148  33.4389973
  23.5027639  20.4632344  34.6175342  24.4788629  19.4921247  35.1335067
  25.1486580  19.1665124  34.3378082  25.0620468  19.9306250  35.9425086
  23.6636563  18.3393129  35.6388277  23.9075809  17.4386753  35.0753469
  23.8740955  18.1744618  36.6962114  22.2532825  18.6657277  35.4616071
  21.7500910  18.6444740  36.4273564  21.7923890  17.9363613  34.7942243
  22.1332303  20.0643631  34.8523310  21.5646263  20.1287896  33.9234538
  21.4174403  20.9346135  35.8589864  22.0147751  21.5201948  36.7679279
  20.1177991  21.0220878  35.7401674  19.7034487  20.7232578  34.8684878
  19.2478556  21.5099517  36.7541892  18.3159017  20.9469829  36.7056398
  19.7232049  21.3433334  37.7209003  18.9204314  22.9809523  36.6339377
  19.2007299  23.6683552  35.6810389  18.2711928  23.4617128  37.7047298
  18.1421129  22.8896921  38.5275060  17.7558535  24.8227993  37.6582672
  17.3074117  24.9529284  36.6734863  16.7198546  25.0557123  38.7608251
  17.1226252  24.6373590  39.6826940  16.5965353  26.1321111  38.8732656
  15.3384407  24.4578657  38.5552621  15.4037246  23.6198275  37.8607898
  14.6701223  25.2168683  38.1466100  14.7956690  23.9678700  39.8977200
  14.3799662  24.8084814  40.4531313  15.6017610  23.5138413  40.4740486
  13.7511465  22.9796609  39.6549105  13.0655796  23.2144776  38.9522895
  13.6022757  21.8111001  40.2535992  14.4604925  21.4208775  41.1915433
  14.3416598  20.5263680  41.6434854  15.2304593  22.0200596  41.4512698
  12.5862239  21.0382012  39.8991432  11.9420616  21.3456065  39.1849221
  12.4547944  20.1413958  40.3446007  18.8731237  25.8356243  37.8852073
  19.9351331  25.5817122  38.4690624  18.5991658  27.0343749  37.3745724
  17.7168489  27.1686715  36.9016079  19.5221909  28.1652923  37.4706995
  20.1191590  28.0643687  38.3768294  20.4681145  28.1970293  36.2797850
  21.0430541  29.1218866  36.3157482  21.1448142  27.3449962  36.3487063
  19.7496231  28.1314720  34.9662275  19.3412461  26.9858600  34.3167520
  19.4859179  25.9720580  34.6606773  18.7138066  27.3666436  33.1488152
  18.3066125  26.7404105  32.4689063  18.7323606  28.7237684  33.0625249
  18.2198934  29.5568664  32.0613305  17.7191368  29.1592014  31.1915567
  18.3873925  30.9057594  32.2437828  18.0095659  31.5823223  31.4921595
  19.0123657  31.4253578  33.3367526  19.1131796  32.4975872  33.4257846
  19.5225381  30.6141396  34.3380508  20.0246012  31.0308187  35.1979375
  19.3600593  29.2313451  34.1871498  18.7036742  29.4552825  37.4996940
  17.4729427  29.4420288  37.2464344  19.3493602  30.5498323  37.8391839
  20.3321663  30.4865810  38.0632538  18.6881851  31.8678659  37.9017368
  17.6498849  31.7795844  37.5828184  18.7485682  32.4212927  39.3627183
  18.4505620  31.6044601  40.0195606  19.7886385  32.6825694  39.5561874
  17.9108610  33.6327394  39.7621445  18.3276576  34.5012798  39.2520983
  16.8938783  33.4583666  39.4102435  17.8315665  33.9655072  41.2368672
  18.8344931  34.1367549  41.6284376  17.3690985  33.1380242  41.7745253
  16.9879767  35.2297706  41.4137383  16.1463020  35.1868231  40.7224032
  17.6048990  36.0974109  41.1823746  16.4553924  35.3738474  42.8143195
  15.8813100  34.5747068  43.0413783  17.2276528  35.4289998  43.4639210
  15.9008470  36.2160275  42.8792349  19.4963359  32.8358011  37.0002936
  20.7238192  32.8537518  37.0780785  18.8700040  33.7041367  36.2274019
  17.3649535  33.7845411  36.0249584  16.9276567  32.7932606  35.9041221
  16.8791418  34.2968414  36.8545494  17.2722426  34.5588184  34.7949806
  17.2318206  33.8856905  33.9390374  16.3731688  35.1741157  34.8166954
  18.4520348  35.4144944  34.6931713  18.2426572  36.3934260  35.1240378
  18.7391394  35.5319292  33.6475682  19.5813472  34.7224473  35.4765961
  20.3680237  34.3211503  34.8367197  20.2827247  35.6950001  36.4040342
  19.7936195  36.0869218  37.4675465  21.4818434  36.1123252  35.9493779
  21.8465169  35.7384908  35.0852512  22.2701266  37.1185666  36.7067059
  21.6197495  37.7811062  37.2778450  23.2104682  36.3578565  37.6892321
  22.6173039  35.5909899  38.1865154  23.9945293  35.8848497  37.0974064
  23.8792090  37.1862666  38.7602520  24.5364597  37.9169622  38.2868350
  23.1156146  37.7056379  39.3378494  24.6950439  36.3185137  39.6883637
  25.3342814  35.6775567  39.0807951  24.0083621  35.7015031  40.2683007
  25.5673155  37.0764866  40.6458632  26.1551319  37.8018689  40.0849840
  26.2355587  36.3733684  41.1420536  24.7723122  37.8021530  41.6879549
  24.1483032  38.4578537  41.2398262  24.2339289  37.1382860  42.2247872
  25.3996935  38.3015168  42.3019562  23.0519303  37.9506565  35.7455475
  23.3662182  37.4898198  34.6114617  23.4181057  39.1593414  36.1170989
  23.0204428  39.5600088  36.9542314  24.3896387  39.9352073  35.3442505
  24.7680210  39.3478666  34.5082680  23.7245656  41.1965515  34.7463459
  24.4946685  41.9014839  34.4333990  23.0872968  41.6636344  35.4967779
  22.8712849  40.7852383  33.5265101  22.1565188  40.0331832  33.8589066
  23.5409444  40.3488402  32.7852585  21.9602374  42.0830535  32.7317924
  23.2751397  43.1964066  32.2269364  23.8237516  43.5335953  33.1065833
  23.9542669  42.6742077  31.5533426  22.8453519  44.0565145  31.7145207
  25.5333209  40.3079463  36.2791653  25.3443332  40.6619790  37.4362023
  26.7294308  40.1424133  35.7270594  26.8073816  39.8124113  34.7761350
  27.9447877  40.4432257  36.5099601  27.5984121  40.9225742  37.4257876
  28.7411910  39.1809958  36.9033296  29.6737361  39.4409604  37.4045301
  27.9235218  38.3822427  37.9058562  27.7360593  38.9918525  38.7888566
  26.9739044  38.0951215  37.4528329  28.4754366  37.4865632  38.1925427
  29.1911453  38.4055883  35.6542402  28.3070367  37.9819291  35.1795152
  29.6684174  39.1087124  34.9713178  30.1648307  37.2804266  35.9302707
  31.0697921  37.6862741  36.3815884  29.7079848  36.5640903  36.6127348
  30.4177607  36.7814050  34.9952103  28.8606779  41.3689270  35.7366360
  28.8845323  41.3588434  34.4980940  29.5676254  42.1957207  36.4710735
  29.5497854  42.0966669  37.4756436  30.3769414  43.2525321  35.8785617
  30.1840313  43.2848278  34.8067624  30.0945088  44.2057110  36.3269141
  31.8394957  43.0312896  36.1000765  32.3204404  42.6175488  37.1613030
  32.5781457  43.2700163  35.0388188  32.0972493  43.4789832  34.1750680
  34.0455202  43.2578921  35.0062149  34.4361883  43.0378406  35.9996653
  34.3944970  42.5012049  34.3028901  34.5119384  44.6375641  34.5582268
  33.7880935  45.6312679  34.5094485  35.8102460  44.6523166  34.2364724
  36.3949275  43.8358741  34.3450920  36.3368492  45.9149612  33.7176299
  36.1587344  46.8105553  34.3135857  37.8816851  45.7938812  33.6627243
  38.2696844  45.2296321  34.5101135  38.1910006  45.0468467  32.3796248
  37.7213743  44.0633452  32.4090526  37.8044178  45.6082420  31.5292607
  39.2706442  44.9308539  32.2781877  38.6163143  47.1204635  33.8606266
  38.2781509  47.8256316  33.1007829  38.3774209  47.5097300  34.8498423
  40.1074419  46.9658685  33.7484309  40.4599922  46.2737057  34.5127331
  40.3596255  46.5770684  32.7620705  40.5850161  47.9357762  33.8891149
  35.6325911  46.0693566  32.4055706  35.3977093  45.0853537  31.6614807
  35.1000957  47.1377411  31.8283245  35.0652866  48.0739079  32.2041637
  34.5680000  46.6840093  30.5234365  34.9180158  47.3490580  29.7351001
  34.9127328  45.6687347  30.3216380  33.0495056  46.7046869  30.5708929
  32.5046672  47.2320065  29.6281165  32.3693913  46.2134948  31.5956440
  32.8742228  45.7879467  32.3598873  30.9124249  46.2695460  31.6549328
  30.6015725  47.0393591  32.3611287  30.5120639  46.4995197  30.6678542
  30.4026987  44.9267942  32.1107515  31.1112494  44.1367659  32.6846331
  29.1085852  44.7095622  31.8145784  28.6213173  45.3658530  31.2208938
  28.3909266  43.5497438  32.3310476  29.0052917  43.1084364  33.1161726
  27.0331375  43.9853366  32.9037584  26.5863169  44.7096336  32.2220729
  26.3902370  43.1085091  32.9752543  27.1378586  44.6250293  34.2903199
  27.5809672  45.9574274  34.4282149  27.8521930  46.5394520  33.5603226
  27.6611744  46.5040325  35.7038224  27.9795487  47.5309064  35.8085165
  27.3478731  45.7825469  36.8491768  27.4488741  46.2176364  37.8325638
  26.9011956  44.4830222  36.6780464  26.6100082  43.9071400  37.5439878
  26.8220323  43.9059090  35.4207737  26.5067629  42.8771177  35.3264567
  28.1715107  42.5198344  31.2780024  27.9821415  42.8594895  30.0827904
  28.0630498  41.2664858  31.7406173  28.2754924  41.0823327  32.7105744
  27.6544463  40.1789882  30.8981323  27.2848458  40.6000645  29.9622160
  28.8215216  39.2342875  30.5324151  28.3732668  38.4914928  29.8728389
  29.9437390  39.9484959  29.7869265  29.5375900  40.4396236  28.9032215
  30.3979090  40.6936756  30.4406442  30.6985100  39.2227775  29.4844309
  29.4201892  38.5066993  31.7578218  30.0004040  39.2338818  32.3251114
  28.5911294  38.1474662  32.3682432  30.3139511  37.3350069  31.4625852
  29.7495059  36.5736938  30.9237809  31.1544535  37.6638159  30.8515022
  30.6862568  36.9172350  32.3976280  26.5495189  39.3816745  31.6243446
  26.4350361  39.4200474  32.8346161  25.7957090  38.6418263  30.8332641
  25.9636244  38.6734901  29.8370599  24.7344802  37.7837213  31.3320279
  24.3544594  38.2041662  32.2631317  23.6128469  37.7079113  30.2995781
  24.0277436  37.3084609  29.3750240  22.8468362  37.0303356  30.6783191
  22.9601900  39.0296092  29.9902117  22.4081387  39.3476790  30.8747556
  23.7471666  39.7514770  29.7752773  21.9967178  39.0192441  28.8136367
  21.2224107  38.2713162  28.9829601  22.5406401  38.7786127  27.9003486
  21.3576165  40.3898063  28.6773065  21.5941717  40.9747529  29.5666833
  20.2777601  40.2645670  28.6016333  21.8251433  41.1159797  27.5064274
  22.8258677  41.2396747  27.5647294  21.5973329  40.5925624  26.6731191
  21.3757628  42.0192157  27.4697281  25.2657544  36.3801935  31.6015931
  25.9579569  35.8194285  30.7722185  24.9061535  35.8460529  32.7535944
  24.3097260  36.3800329  33.3695430  25.3288827  34.5340236  33.1670798
  25.6977950  33.9988023  32.2917160  26.4823716  34.5923389  34.1598792
  26.7175415  33.5597302  34.4187080  27.7149413  35.2456112  33.5348030
  27.9993656  34.6983483  32.6361417  27.4855277  36.2790162  33.2739172
  28.5379689  35.2253435  34.2486579  26.1080367  35.3133628  35.4420157
  25.8649897  36.3522972  35.2170682  25.2423787  34.8280143  35.8924513
  26.9462307  35.2781386  36.1371014  24.1368691  33.7895419  33.7604697
  23.1038450  34.3845927  34.0864219  24.3302651  32.4745516  33.9092731
  25.1766584  32.0635111  33.5411410  23.3590642  31.6062071  34.5874557
  22.4104821  32.1262984  34.7196229  23.0780613  30.3582015  33.7516247
  24.0088891  29.8058655  33.6268102  22.3564991  29.7385834  34.2835038
  22.5144861  30.6819854  32.3689266  23.3058304  31.1002123  31.7458059
  21.7086715  31.4087991  32.4682417  21.9666050  29.3956648  31.7053193
  21.5968240  29.6654192  30.7161521  21.1385703  29.0355241  32.3177718
  22.9052699  28.2967060  31.5415305  22.8181302  27.5407118  32.2057862
  23.8683323  28.1578951  30.6286120  24.1477866  29.0826236  29.7088318
  23.6046075  29.9328181  29.6652456  24.9038730  28.9321172  29.0551605
  24.6549457  27.0843868  30.5824780  24.5336528  26.3392185  31.2540383
  25.3730799  27.0147961  29.8758038  23.9505843  31.2284967  35.9511535
  25.0697496  30.7076719  36.0067995  23.1817262  31.5195739  37.0192192
  22.2856451  31.9716627  36.9044567  23.6749846  31.1660259  38.3428695
  24.7644880  31.1601899  38.3418080  23.1150356  32.1933300  39.3238203
  23.4869736  33.1829757  39.0574362  22.0270195  32.1865263  39.2667868
  23.5465799  31.8627536  40.7607652  24.6359792  31.8746729  40.8105244
  23.1823246  30.8678469  41.0150127  23.0041137  32.8521695  41.7715964
  22.7510166  34.0046389  41.4389976  22.8114479  32.4206147  43.0250119
  23.0295468  31.4653525  43.2694155  22.4480108  33.0514796  43.7261823
  23.1959983  29.7944755  38.7471644  21.9382785  29.5780020  38.8642551
  24.1330562  28.8949071  39.0041415  25.0990660  29.1521259  38.8589949
  23.8390600  27.5544542  39.4865172  22.7665214  27.3742708  39.4008149
  24.5892243  26.4963029  38.6734610  25.6466338  26.7559693  38.6649530
  24.4556457  25.5305132  39.1615512  24.1168519  26.3768474  37.2450802
  24.5581351  27.2251427  36.2454101  25.2546198  28.0158204  36.4810770
  24.1142215  27.0668401  34.9448260  24.4868427  27.7221237  34.1712422
  23.1953052  26.0772839  34.6222654  22.7799789  25.9807583  33.3210733
  22.1591986  25.2693080  33.1456216  22.7571552  25.2136023  35.6203714
  22.0657527  24.4198364  35.3773131  23.1952674  25.3627633  36.9084745
  22.8308528  24.6967599  37.6760802  24.3354559  27.4635703  40.9274353
  25.4761268  27.8468934  41.2221526  23.5010832  26.9441228  41.8002918
  22.5952054  26.6196737  41.4926490  23.8632429  26.8340726  43.1960183
  24.7324199  27.4801215  43.3232236  22.7598719  27.3455512  44.1488525
  23.0775159  27.2044020  45.1814299  21.8398941  26.7873711  43.9723279
  22.5170944  28.8031242  43.8942112  23.4483365  29.6308864  43.6611705
  21.3394371  29.1541464  44.0408417  24.2564164  25.4013917  43.5709983
  23.8692503  24.4231418  42.8910753  25.0505858  25.3033299  44.6304661
  25.3970218  26.1491481  45.0610442  25.4432994  24.0043302  45.1983480
  26.2140261  24.1951549  45.9443065  24.2779696  23.3402515  45.9461475
  23.4138458  23.2794553  45.2837685  24.5726235  22.3362399  46.2512456
  23.9041838  24.1645841  47.1983507  23.0227360  23.7280387  47.6677320
  23.6863078  25.1904087  46.9021602  25.0692233  24.1608120  48.2004099
  25.5615198  22.9930640  48.6023935  25.6065415  25.1776754  48.6465310
  25.2697702  26.0882768  48.3716597  26.3837881  25.0985673  49.2867930
  26.0994583  23.0918434  44.1654968  25.8095107  21.9027141  44.1314998
  26.9807224  23.6804151  43.3810996  27.1479437  24.6713296  43.4849620
  27.7254125  22.9308296  42.3571591  27.1259998  22.0872304  42.0124174
  28.0208364  23.8472305  41.1759796  28.5359504  24.7327802  41.5465646
  28.9380237  23.1415357  40.1860147  29.8624829  22.8549414  40.6873238
  28.4414902  22.2500440  39.8024120  29.1666568  23.8143298  39.3590098
  26.7136432  24.3417868  40.4969810  26.0988109  24.8477271  41.2406520
  26.9711580  25.0417726  39.7020144  25.9254368  23.2023987  39.9070865
  26.5279850  22.6963195  39.1523213  25.6627946  22.4971557  40.6949066
  25.0167835  23.5889030  39.4468771  29.0152673  22.3980422  42.9465878
  29.7450331  23.1283287  43.6224447  29.2020010  21.0800419  42.7542452
  28.4936213  20.5481709  42.2690055  30.4093850  20.3912360  43.2318803
  30.7289423  20.7180471  44.2215104  30.0986014  18.8872571  43.3424329
  29.7462234  18.5715011  42.3605221  31.3328823  18.0716538  43.6469323
  32.0896852  18.2593042  42.8860206  31.7230355  18.3539132  44.6248423
  31.0767569  17.0119497  43.6497614  28.9653046  18.5997004  44.3338942
  29.3624376  18.7160909  45.3424767  28.1767205  19.3333345  44.1666186
  28.3501097  17.2150973  44.2280138  27.9188931  17.0848187  43.2353509
  29.1194709  16.4612768  44.3910474  27.5689094  17.1062826  44.9803405
  31.5285009  20.7138821  42.2376544  31.3982622  20.5776574  41.0407025
  32.6447795  21.1795789  42.7799067  32.6897114  21.3495927  43.7740703
  33.8140267  21.4481617  41.9390659  33.9135305  20.8160682  41.0569323
  33.5958594  22.9199610  41.5419818  32.7117437  22.9914006  40.9069348
  33.3924442  23.7382092  42.7950857  32.5259565  23.3603785  43.3382964
  34.2779415  23.6620901  43.4258673  33.2256750  24.7809682  42.5254719
  34.7605596  23.4473274  40.7535947  35.6119760  23.4754440  41.4338781
  34.9530010  22.7248323  39.9604169  34.6865527  24.7856242  40.1044554
  33.8804449  24.7900236  39.3715238  34.4941645  25.5466873  40.8616679
  35.6323761  25.0002618  39.6063211  35.0920288  21.1551880  42.6800430
  35.2600554  21.4160577  43.8530639  36.0380206  20.5543112  41.9857832
  35.8550332  20.3029335  41.0244462  37.3569046  20.2370262  42.5702080
  37.3365428  20.3429040  43.6553182  37.7322925  18.7906164  42.2863199
  36.8600983  18.1603773  42.4591695  38.0404257  18.7061265  41.2437556
  38.8998366  18.2958521  43.1971959  38.6026726  18.3647422  44.2444851
  39.7831886  18.9128856  43.0295535  39.2156955  16.8408651  42.8464667
  38.6722562  15.9202873  43.4715205  40.0003037  16.7610779  41.9052414
  38.3657441  21.2104066  41.9903706  38.3903662  21.3912737  40.7885200
  39.1258744  21.8582094  42.8626771  39.0525055  21.6335087  43.8450343
  40.0635753  22.8815278  42.4380509  39.9908193  23.0388787  41.3619838
  39.7476362  24.2386326  43.1108919  39.8077688  24.1634597  44.1965729
  40.7742842  25.2719062  42.6891484  41.7663987  24.9465941  43.0016462
  40.7529535  25.3836798  41.6056551  40.5412225  26.2274216  43.1584303
  38.3000521  24.6450112  42.7316734  38.3092659  25.1285007  41.7545587
  37.6788272  23.7499794  42.6880877  37.7286547  25.5882577  43.7404138
  37.7106389  25.1075003  44.7177759  38.3468233  26.4847773  43.7881763
  36.7149574  25.8603804  43.4495047  41.4533544  22.4029914  42.8186304
  41.7592082  22.3481858  44.0222744  42.3041051  22.0697642  41.8676415
  42.0261350  22.1513301  40.8996846  43.6425929  21.5870106  42.1959104
  44.0543509  21.1451955  41.2879810  44.5538140  22.7484888  42.6218279
  44.5904235  23.4929461  41.8272625  44.1602973  23.2054689  43.5302814
  45.5590589  22.3711102  42.8123639  43.6241848  20.4946102  43.2280516
  44.4379798  20.4368900  44.1563081  42.6426260  19.5937629  43.0722622
  41.9711381  19.6992750  42.3259250  42.5525190  18.4530454  43.9949286
  42.0724662  17.6293321  43.4654065  43.5659022  18.1644913  44.2742226
  41.7693377  18.7130337  45.2685310  41.5907476  17.7402284  46.0474850
  41.2949546  19.9138641  45.5143056  41.4555562  20.6399948  44.8306461
  40.5415614  20.2587785  46.7320489  40.6663242  19.4745266  47.4785898
  41.0677303  21.6103745  47.2605093  40.3842962  21.9739941  48.0283795
  41.0968711  22.3204694  46.4341722  42.4365061  21.5017788  47.8490040
  43.6371622  21.2655709  47.2851772  43.8351591  21.1213063  46.2340702
  44.5829233  21.2435489  48.3267322  45.6449525  21.0697698  48.2246101
  43.9210776  21.4789589  49.4675545  42.6435165  21.6387354  49.1823178
  41.8705441  21.8487383  49.9080240  39.0834804  20.4106441  46.3970227
  38.7053578  21.1977469  45.5177011  38.2378131  19.5976739  47.0415158
  38.6034596  18.9644266  47.7383906  36.8270239  19.5969681  46.7715004
  36.6824708  19.5404942  45.6922469  36.1391844  18.3895420  47.4234736
  36.2355258  18.4818987  48.5051841  35.0849087  18.4045834  47.1494346
  36.7276827  17.0397216  47.0018306  36.5434434  16.8795565  45.9386128
  37.8011308  17.0361547  47.1886070  36.0573319  15.9075816  47.8164758
  34.9772234  15.9758746  47.6925098  36.3104451  16.0347072  48.8695559
  36.5201110  14.5247161  47.3612959  36.3198553  14.4134301  46.2960015
  35.9719421  13.7636684  47.9157679  37.9808887  14.3517188  47.6052662
  38.4928848  15.0553912  47.0926463  38.1711652  14.4481597  48.5926501
  38.2673858  13.4342326  47.2953751  36.2046350  20.8878884  47.3370469
  36.5911323  21.3882429  48.4280461  35.1980843  21.3875231  46.6272366
  34.9204102  20.9106732  45.7813151  34.4867835  22.5775672  47.0109050
  34.5324889  22.6656935  48.0960952  35.1125284  23.8403169  46.4652123
  36.1437358  23.9124616  46.8110248  35.0961036  23.8121380  45.3757848
  34.5501530  24.7050020  46.8154174  33.0213774  22.4494128  46.5406600
  32.7364419  21.5855379  45.6884225  32.1223557  23.2629240  47.1521284
  32.4082365  23.8760138  47.9011771  30.7423929  23.2318273  46.7057635
  30.6904922  22.9565181  45.6523095  29.9269336  22.1287597  47.4328399
  30.3779681  21.1609067  47.2153209  29.9941081  22.2735632  48.9145799
  31.0356916  22.2378612  49.2360114  29.5559658  23.2278803  49.2066882
  29.4406353  21.4606230  49.3845354  28.4999710  22.0930464  46.9012945
  27.9772420  22.9638687  47.2967599  28.5492956  22.1618793  45.8146487
  27.6793014  20.8590419  47.2519743  28.1601271  19.9731267  46.8379262
  27.6121249  20.7633026  48.3360990  26.6774616  20.9580602  46.8329237
  30.1625765  24.6245906  46.8610862  30.2123914  25.2343039  47.9389852
  29.5770345  25.1740573  45.8222176  29.5329020  24.6958551  44.9331507
  28.9831310  26.5202505  46.0027349  28.1766533  26.4666577  46.7334145
  29.7493375  27.2096310  46.3573462  28.4335049  27.0148628  44.6809634
  28.1673151  26.2566372  43.7655450  28.2674128  28.3246287  44.5992510
  28.5825969  28.9264460  45.3471821  27.6206181  28.8962543  43.4121391
  26.8515704  28.2158571  43.0472211  27.0092508  30.2487739  43.8189593
  27.7582097  30.9108274  44.2537625  26.4579636  31.0060111  42.5937200
  27.2693131  31.2053046  41.8946719  25.6971634  30.3990108  42.1038265
  26.0172517  31.9492153  42.9171157  25.9989121  29.9528605  44.7623531
  25.1646963  30.2605970  44.4007119  28.6128709  29.0990987  42.3033517
  29.7540708  29.5682122  42.5224071  28.1905572  28.7464203  41.0842200
  27.2631867  28.3557995  40.9931952  28.9920551  28.8922810  39.8891862
  29.9196533  29.4478851  40.0257571  29.4246875  27.4803299  39.4263774
  28.5458676  26.8587017  39.2563626  30.1596424  27.5368173  38.1038742
  29.5099116  27.9733730  37.3457990  31.0544346  28.1489936  38.2108926
  30.4426168  26.5285182  37.8024452  30.2782571  26.8481316  40.5347421
  31.1599637  27.4646428  40.7103679  29.6921638  26.7827673  41.4512311
  30.5885124  25.8497509  40.2293921  28.1427687  29.6768331  38.8999139
  26.9671785  29.3338677  38.7481857  28.7195264  30.6608918  38.2701640
  29.6778579  30.8740042  38.5045351  28.0672201  31.4790748  37.2442604
  26.9830302  31.3693053  37.2800946  28.3846452  32.9491382  37.4736264
  29.4346129  33.1151621  37.2320611  27.7601238  33.5434777  36.8077994
  28.1387931  33.4193358  38.9180571  28.7898528  32.8744975  39.6014724
  28.4520387  34.9029197  38.9990090  29.4931965  35.0704721  38.7222010
  27.8020444  35.4496964  38.3159222  28.2865190  35.2547735  40.0166957
  26.7112060  33.1311029  39.3458174  26.0214748  33.6588771  38.6875878
  26.5232083  32.0590055  39.2860763  26.5649527  33.4688487  40.3720931
  28.5962405  31.0144162  35.9021137  29.7752494  30.9884982  35.6775383
  27.7002006  30.6556208  34.9981157  26.7179599  30.7601091  35.2077255
  28.1060400  30.1010448  33.6818972  29.1785286  29.9097365  33.6523308
  27.3871399  28.7709841  33.4474231  26.3170065  28.9272787  33.5876715
  27.6217130  28.2815679  32.0281605  27.2589344  29.0288739  31.3217255
  28.6882997  28.1197713  31.8709961  27.0857876  27.3445465  31.8735258
  27.8659325  27.7273920  34.4513111  28.9349095  27.5614266  34.3201257
  27.6737537  28.0824165  35.4636835  27.3301417  26.7921741  34.2855981
  27.7635816  31.1106142  32.6131985  26.6150840  31.5762170  32.5279864
  28.7400224  31.3986757  31.7469168  29.6691458  31.0195316  31.8598745
  28.4166254  32.2758744  30.6394793  27.6213775  31.8328795  30.0393833
  28.0897809  33.2432728  31.0201014  29.6660513  32.4551207  29.7857020
  30.6540094  31.7093292  29.9291412  29.5716890  33.3837734  28.8495584
  28.4128333  34.2639984  28.5949496  27.5446348  33.6853050  28.2802255
  28.1607618  34.8444162  29.4822511  28.8993076  35.1609951  27.4809951
  28.0694356  35.4894544  26.8551405  29.4179889  36.0322415  27.8817909
  29.8540457  34.2789286  26.6945786  30.5425582  34.8766501  26.0977130
  29.3113459  33.5926378  26.0444065  30.5976010  33.5201927  27.8043851
  30.9842133  32.5447658  27.5086650  31.8622077  34.2375832  28.2252206
  32.1905147  35.2580875  27.6381902  32.6283998  33.6279501  29.1002401
  32.2898274  32.7753491  29.5213093  33.9453789  34.1193297  29.4945779
  34.0312257  35.1807209  29.2638357  34.1045226  33.9073412  31.0299290
  33.3101328  34.4413000  31.5513050  33.9889216  32.4456977  31.4449179
  33.0085863  32.0632498  31.1577989  34.7650729  31.8639126  30.9483010
  34.1083472  32.3637002  32.5247025  35.4178705  34.3730692  31.3560479
  35.9020816  33.6351314  31.7321310  35.0434965  33.4170570  28.7195863
  34.9901127  32.2439766  28.4325557  36.0971403  34.1842018  28.4016201
  36.2522301  35.6033610  28.6237040  35.5067964  36.1652445  28.0605259
  36.1592874  35.8388538  29.6847115  37.6310479  35.9176726  28.1332503
  37.6184664  36.8471313  27.5633597  38.3115994  36.0180402  28.9778443
  38.0678193  34.7910225  27.2582034  39.1378304  34.6144334  27.3659512
  37.8381726  35.0044369  26.2139982  37.2654579  33.5788227  27.7526586
  36.9355883  32.8655334  26.9977756  38.1773247  32.8248798  28.7023612
  39.0955333  32.1604534  28.2266044  37.9086358  32.9417721  30.0102861
  37.1199144  33.4948256  30.3123329  38.7552360  32.2706212  31.0058008
  39.1898323  31.3637076  30.5855155  39.9200298  33.1923750  31.4029071
  40.4441847  33.4046973  30.4715866  39.4796356  34.4995752  31.9823435
  38.8167810  35.0041457  31.2795018  38.9503147  34.3217894  32.9184111
  40.3525504  35.1253380  32.1714642  40.8564453  32.5056337  32.3909281
  40.3213248  32.3001362  33.3175395  41.2138463  31.5692728  31.9624731
  41.7061113  33.1568359  32.5997041  37.9162323  31.8647731  32.1853147
  37.0648300  32.6314253  32.6479253  38.1090786  30.6326214  32.6446635
  38.7433549  29.9975038  32.1800645  37.3842035  30.2250054  33.8297907
  36.3284998  30.4888710  33.7725315  37.5299993  28.7165863  33.9683707
  37.0615135  28.3923743  34.8984012  38.5885592  28.4564102  33.9854649
  36.8555446  28.0141364  32.7906016  35.7464616  28.3644738  32.4784086
  37.5314136  27.1014874  32.1696685  38.4589523  26.8569544  32.4858659
  37.1318173  26.6341271  31.3678593  38.0304007  30.9180150  35.0240034
  39.2544917  30.9542646  35.1387564  37.2151893  31.4538848  35.9151682
  36.2202762  31.3181395  35.8086686  37.7014204  32.2347000  37.0491558
  38.7897072  32.2310195  37.1062912  37.2265991  33.6868513  36.8727722
  36.1419144  33.6503426  36.7732121  37.5294975  34.5435377  38.0957747
  37.0745266  34.0926339  38.9776331  38.6078837  34.6091765  38.2356556
  37.1212441  35.5435710  37.9481482  37.7822112  34.3188217  35.5793992
  38.8142416  34.6271086  35.7437754  37.7461350  33.5840215  34.7749403
  36.9489461  35.5361381  35.1870257  35.9163518  35.2304641  35.0181937
  36.9835764  36.2729868  35.9901757  37.3527021  35.9734053  34.2747031
  37.1480300  31.6143388  38.3337943  35.9305617  31.5125642  38.5354897
  38.0893713  31.2215024  39.1941530  39.0612396  31.2451049  38.9229465
  37.7119911  30.7525577  40.5457499  36.6976505  30.3546363  40.5332674
  38.6229110  29.6126756  41.0147696  39.6424460  29.9903032  41.0844899
  38.1652418  29.1414741  42.3965257  38.1975567  29.9773922  43.0944574
  37.1453941  28.7616894  42.3314151  38.8265984  28.3492015  42.7470518
  38.6772880  28.4602318  40.0129860  39.1801097  28.8123154  39.1115601
  39.2541682  27.6476925  40.4556803  37.3170814  27.9218891  39.6219411
  36.8080149  27.5434493  40.5073560  36.7247839  28.7213105  39.1757504
  37.4404275  27.1149354  38.8997463  37.8021826  31.9408445  41.4851699
  38.9017312  32.4416930  41.7433668  36.6618876  32.4088843  41.9921502
  35.7966576  31.9339617  41.7769491  36.6298139  33.5811195  42.8413564
  37.5281366  34.1699867  42.6604647  35.7499426  34.1726807  42.5877389
  36.5689970  33.2285062  44.3003201  36.6812728  32.0644047  44.7229192
  36.4468923  34.2676632  45.1217124  36.2157608  35.1775605  44.7488985
  36.6459297  34.0999689  46.5646541  37.6294049  33.6490904  46.6993614
  36.5776855  35.4573335  47.2637478  35.6483438  35.9525261  46.9812032
  36.5926435  35.2998502  48.3423400  37.7592563  36.3616169  46.8784933
  37.6676297  36.6306833  45.8254383  38.6876803  35.8130901  47.0342758
  37.7978902  37.6563780  47.7221480  38.6749225  38.2385582  47.4397131
  37.8628820  37.3902676  48.7771656  36.6243898  38.4512095  47.5135769
  36.6078809  39.0228133  46.6813802  35.5663683  38.5135042  48.2940037
  35.5012771  37.8513050  49.4626792  34.6718496  37.9184468  50.0363541
  36.2815296  37.2877172  49.7677512  34.5220563  39.2492810  47.9175282
  34.5476040  39.7521039  47.0412472  33.7044499  39.3050612  48.5077310
  35.6216824  33.1856791  47.1806425  35.9238165  32.5660083  48.2164610
  34.4224408  33.0839763  46.5952682  34.2016405  33.6077457  45.7611046
  33.4298422  32.1742653  47.2155462  33.2526596  32.4868177  48.2442046
  32.1064794  32.2654309  46.4304227  31.8496878  33.3168346  46.2982362
  31.3241704  31.7707690  47.0064577  32.1954471  31.6023449  45.0469215
  33.0761632  31.9278646  44.2456911  31.2564963  30.6801316  44.7877055
  31.2456280  30.2080890  43.8944493  30.5609366  30.4561519  45.4852260
  33.9418330  30.7643388  47.2901237  33.5249282  30.0466125  48.2043804
  34.7836073  30.3351399  46.3317968  35.0129203  30.9464960  45.5606929
  35.3709549  29.0011117  46.3899488  34.7604651  28.4411159  47.0987039
  35.3292741  28.3175955  45.0179615  35.9082357  28.9143950  44.3130091
  35.7758087  27.3276144  45.1069407  33.8889780  28.1649252  44.4709151
  33.4487553  29.1563654  44.3680784  33.9860365  27.4597155  43.1088178
  34.6097006  28.0499836  42.4374664  34.4289427  26.4719778  43.2419875
  32.9889437  27.3559827  42.6804682  32.9512872  27.4457739  45.4051455
  33.3118890  26.4310549  45.5717365  32.9080396  27.9765874  46.3554232
  31.9551081  27.4099370  44.9628562  36.8041925  28.9982978  46.9153888
  37.2076972  28.0409918  47.5660171  37.5504127  30.0852781  46.6995502
  37.1761122  30.8747621  46.1925601  38.9469196  30.1093390  47.2220584
  39.4647192  29.2517853  46.7916838  39.6711949  31.3882030  46.8066502
  39.0735280  32.2340547  47.1480345  40.6383140  31.4003198  47.3096262
  39.9256059  31.5728133  45.2910975  38.9946248  31.4370956  44.7427136
  40.4148463  32.9915478  45.0134892  39.6644703  33.7074159  45.3507218
  41.3487722  33.1662158  45.5477593  40.5801610  33.1156133  43.9432029
  40.9103591  30.5042561  44.7862859  41.8589953  30.6065518  45.3132859
  40.4970884  29.5128530  44.9718150  41.0722770  30.6366421  43.7174933
  38.9637075  29.9994657  48.7291549  39.8665027  29.3658573  49.2965614
  37.9609119  30.5842227  49.4074625  37.2563849  31.1151396  48.9156547
  37.8970489  30.4471327  50.8800819  38.8468419  30.7911550  51.2890230
  36.7667839  31.3215704  51.4557803  36.6488830  31.0967646  52.5162008
  37.0912910  32.8083452  51.3443992  38.0123088  33.0211999  51.8869855
  37.2166977  33.0746551  50.2947982  36.2750799  33.3914701  51.7712420
  35.5476989  31.0230235  50.7294391  35.7007349  31.2362382  49.8061176
  37.7139453  29.0073295  51.2876955  38.2432228  28.5617646  52.3221235
  36.9569544  28.2453198  50.5311513  36.5868423  28.6263061  49.6721086
  36.6302224  26.8716900  50.8862295  36.2694959  26.8817172  51.9146782
  35.5369258  26.3191891  49.9779964  35.8537701  26.4317506  48.9408076
  35.3983249  25.2615265  50.2025660  34.2110521  27.0296459  50.1586815
  34.3022702  28.0536511  49.7962677  33.9536993  27.0415932  51.2180364
  33.1131351  26.3253668  49.3878022  33.1879281  25.1234210  49.1172188
  32.0803493  27.0895000  48.9344823  31.3571879  26.6739393  48.3649132
  32.0385174  28.0712196  49.1678097  37.8412578  25.9864448  50.8094683
  37.9232035  25.0012636  51.5562673  38.7811825  26.3133557  49.9450050
  38.6598080  27.1240996  49.3538336  39.9872115  25.5164874  49.8378883
  39.7696669  24.5240560  50.2318886  40.4114735  25.3282634  48.3732892
  41.2385855  24.6189522  48.3695151  39.2585175  24.7179758  47.5367950
  38.9475590  23.7725490  47.9807295  38.4139223  25.4084445  47.5227561
  39.6019979  24.5447647  46.5165043  40.9587411  26.6280867  47.7385297
  40.1410074  27.3445426  47.6575571  41.7320353  27.0328777  48.3917153
  41.5519887  26.4182136  46.3650744  42.3852851  25.7187197  46.4324788
  40.7901478  26.0134043  45.6992073  41.9082553  27.3716165  45.9737189
  41.1060578  26.1033065  50.6860340  42.2270032  25.6156906  50.6404130
  40.8433311  27.1030754  51.4987626  39.9293899  27.5308796  51.4451824
  41.7874539  27.6275876  52.4653463  41.2485828  28.2380247  53.1893114
  42.2660334  26.7932546  52.9779477  42.8661731  28.4838137  51.8052737
  43.9743430  28.5353813  52.3516813  42.5733814  29.1506061  50.7350855
  41.6304106  29.1296420  50.3764722  43.6020262  29.9385958  50.0372988
  44.5476266  29.3994703  50.0940834  43.1926781  30.1312106  48.5570422
  43.0791532  29.1562860  48.0811986  42.2475578  30.6708063  48.5081029
  43.9633059  30.7006138  48.0375339  43.7805492  31.2924433  50.6905281
  42.8374708  31.9519965  51.1234861  45.0724806  31.6871567  50.6953928
  45.7838118  31.0541227  50.3582622  45.4629655  33.0118396  51.1803615
  44.5616511  33.6161090  51.2805006  46.1442794  32.9443933  52.5591024
  46.4813006  33.9480786  52.8192975  45.1845113  32.4508678  53.6156381
  44.3274505  33.1205998  53.6700141  44.8454293  31.4469572  53.3573670
  45.6890259  32.4262544  54.5813591  47.2377714  32.0280150  52.4962438
  47.8453160  32.3460239  51.8246048  46.4383892  33.6287762  50.1789495
  47.0819861  32.9542182  49.3902154  46.5249132  34.9558667  50.2960284
  45.8519515  35.4575810  50.8574109  47.6146426  35.7008055  49.5993779
  48.1624701  35.1404565  48.8430560  46.9790948  36.8525550  48.8248516
  46.1888908  36.4134211  48.2160577  46.5383409  37.5156027  49.5685939
  47.8014011  37.7384969  47.8894712  48.6963990  38.0461564  48.4319198
  48.2558906  36.9844282  46.6550135  48.8377528  36.1133998  46.9548331
  47.3841137  36.6603192  46.0856170  48.8703237  37.6379216  46.0362678
  47.0086565  38.9896769  47.4976872  46.1112189  38.6955741  46.9531734
  46.7265951  39.5372816  48.3958011  47.6255646  39.6269603  46.8630635
  48.6310142  36.0702407  50.6896314  48.2636498  36.4604403  51.7825068
  49.8919346  35.9133237  50.3513908  50.1341995  35.6756948  49.4001710
  50.9526915  36.0855952  51.3621556  50.5677014  36.6015587  52.2419517
  51.4600213  34.7033665  51.7572079  52.2779320  34.8306674  52.4662288
  51.8305216  34.2070811  50.8600389  50.4224327  33.8165684  52.3912301
  49.5892825  33.2614717  51.6927185  50.4795934  33.7049946  53.7043778
  49.8064028  33.1316992  54.1926635  51.1968057  34.1924825  54.2219461
  52.0654154  36.9024281  50.7785869  52.5360444  36.6166336  49.6723705
  52.5541498  37.8920606  51.5551140  52.0848409  38.1070000  52.4236946
  53.7370843  38.6608679  51.1824838  54.4556028  37.9823722  50.7219573
  53.4543821  39.7318438  50.0903876  54.3831067  40.2705630  49.8998062
  53.1426296  39.2144144  49.1834663  52.4035965  40.7317104  50.4353576
  51.0742725  40.4343405  50.2604780  50.8005441  39.4588533  49.8873941
  50.0829172  41.3404477  50.5458643  49.0480216  41.0980896  50.3518370
  50.4284497  42.5721120  51.0892523  49.6634222  43.2775210  51.3804638
  51.7411917  42.8783342  51.2474083  52.0156165  43.8476958  51.6361126
  52.7279686  41.9807034  50.9238096  53.7651866  42.2540556  51.0522322
  54.3421781  39.2619983  52.4341746  53.8613008  38.9912356  53.5578016
  55.3714478  40.0593377  52.2453950  55.7015314  40.2280350  51.3058765
  56.0550999  40.7110109  53.3854927  57.0630829  41.0166470  53.0955565
  55.4973515  41.5958091  53.7024704  56.1251260  40.0195597  54.2277150
  55.2686531  40.8100940  54.7271893  54.2460766  40.9248296  54.3709237
  54.1707280  40.5809500  53.3414965  53.9455172  41.9676843  54.4372045
  53.3248807  40.0869182  55.2309588  53.7957221  39.2126545  55.9738245
  52.0270692  40.3432120  55.1359439  51.3937936  41.3658049  54.2759692
  51.8839005  42.3308983  54.3983296  51.4334003  41.0670669  53.2283892
  49.9731613  41.4254829  54.7591881  49.6611089  42.4603770  54.9005790
  49.3068387  40.9396000  54.0458095  49.9664889  40.6997136  56.0526317
  48.9893990  40.2530396  56.2344109  50.2153335  41.3760482  56.8712822
  51.0420293  39.6063199  55.9113621  51.4362686  39.1802145  56.8335804
  50.4681665  38.4085086  55.1689635  50.7503056  38.1938303  53.9804120
  49.6684272  37.6396528  55.8730095  49.6553043  37.7565531  56.8756935
  48.7962789  36.6235394  55.2845608  49.1333563  36.3231962  54.2924203
  48.8063738  35.3614255  56.1693661  49.7865385  34.8895636  56.1068154
  48.6062222  35.6483340  57.2016043  47.7413109  34.3667811  55.7115085
  47.6982880  34.3531790  54.6223253  46.7699883  34.6614706  56.1089170
  48.1011335  32.9907427  56.2226699  48.8000061  32.2286367  55.5338204
  47.6114442  32.6543288  57.4060904  47.8009547  31.7396484  57.7898957
  47.0478009  33.3125926  57.9251434  47.4218935  37.2262550  55.1959052
  46.8869249  37.6946340  56.2005378  46.8058424  37.2222020  54.0304496
  47.2803589  36.7816768  53.2553725  45.5058897  37.7993425  53.7721747
  45.1428341  38.2689953  54.6866723  45.5923584  38.9042468  52.7073317
  46.0011512  38.4716520  51.7941876  44.2013886  39.4840944  52.3903495
  43.5488779  38.6881968  52.0307027  43.7765726  39.9219084  53.2942192
  44.2942429  40.2527837  51.6235211  46.4997842  40.0361570  53.2317446
  46.0271620  40.4683288  54.1138947  47.4586737  39.5992027  53.5101379
  46.7613478  41.1535770  52.2436422  47.2617293  40.7503639  51.3623917
  45.8156633  41.6081716  51.9492350  47.3980930  41.9078338  52.7083391
  44.5241404  36.7091167  53.3767674  44.7503812  35.9817122  52.3811852
  43.4764790  36.5425635  54.1466937  43.3987468  37.0794555  54.9994221
  42.4169359  35.5976950  53.8003614  42.8605547  34.7539496  53.2703247
  41.7403655  35.0531295  55.0554920  40.9992694  34.3050812  54.7707989
  42.7568642  34.3772813  55.9995924  43.2386666  33.5482726  55.4809944
  43.5106618  35.1047373  56.3006755  42.2394568  34.0032787  56.8828300
  41.1387913  36.1810948  55.7479456  40.7120253  35.8435441  56.5391973
  41.4028867  36.2709853  52.8908075  41.5384772  37.4481173  52.5616242
  40.4295387  35.4615869  52.4458076  40.2467031  34.5762792  52.8957614
  39.6339115  35.8998578  51.2801293  39.9030737  36.9285988  51.0402531
  39.9714359  35.0440989  50.0508933  39.7929794  33.9970564  50.2963852
  39.3193278  35.3413950  49.2303111  41.4525410  35.2035263  49.5946910
  42.1153661  35.0835090  50.4516652  41.7760318  34.1258090  48.5790985
  41.6258439  33.1450169  49.0299724  41.1207689  34.2320274  47.7150955
  42.8144364  34.2247978  48.2622101  41.7016608  36.5936337  49.0409603
  41.0584500  36.7602565  48.1771886  41.4802311  37.3348745  49.8084034
  42.7457147  36.6826255  48.7403859  38.1617319  35.9223985  51.5925714
  37.3345424  35.9696962  50.6383543  37.7550292  35.9144911  52.8607191
  38.4514410  35.7538869  53.5742895  36.3721800  36.1216802  53.2977327
  35.8154298  35.3095573  52.8298238  36.2401854  36.0714473  54.8593066
  36.8158702  36.8685401  55.3301441  35.1974953  36.1440704  55.1698693
  36.8140746  34.7172713  55.1865291  38.0133234  34.4431234  55.7674047
  38.7385437  35.1765319  56.0895094  38.1500103  33.0781263  55.8776801
  38.9433781  32.5992768  56.2794806  37.0433820  32.4764047  55.3579024
  36.6617444  31.1547200  55.2070635  37.3120205  30.3572755  55.5357613
  35.4603316  30.8716232  54.6397034  35.1888049  29.8308811  54.5440630
  34.5609886  31.8082133  54.1759124  33.6199704  31.5227004  53.7281299
  34.9321653  33.1324991  54.3179307  34.2697362  33.9120178  53.9730782
  36.1604848  33.4776400  54.9068212  35.8070497  37.4423833  52.8595559
  34.6137673  37.6316124  52.5838396  36.6931670  38.4407325  52.8195563
  37.6381635  38.2248689  53.1047974  36.4305047  39.8022817  52.4045247
  35.3837923  39.9685836  52.1479806  36.8055576  40.7092776  53.5776508
  37.8359542  40.5023463  53.8680924  36.7190725  41.7487942  53.2616371
  35.8859468  40.4771457  54.7971919  34.8870429  40.2071837  54.4545018
  36.2900338  39.6719097  55.4101190  35.8130895  41.7502783  55.6155697
  35.6205813  42.5855764  54.9427705  36.7701807  41.8981109  56.1143401
  34.7141190  41.7148219  56.6733120  34.5518294  40.6843206  56.9879487
  33.7926707  42.1133490  56.2475806  35.1018280  42.5361494  57.8603574
  35.9547017  42.1705951  58.2591197  35.2472517  43.4935342  57.5752254
  34.3652152  42.4990355  58.5503386  37.2627371  40.0974740  51.1632255
  38.2871335  39.4568992  50.9360009  36.9006178  41.1292574  50.4107672
  36.0348661  41.6188027  50.5854561  37.7861898  41.5388223  49.3231423
  37.8754169  40.6922684  48.6408439  37.2091043  42.7725115  48.6000363
  36.9359879  43.5247353  49.3393926  37.9655717  43.1793559  47.9288735
  35.9790046  42.3967767  47.7925736  35.2330875  41.9524240  48.4529745
  36.2554817  41.6768631  47.0221407  35.3914671  43.6530238  47.1315957
  36.0829271  44.0508262  46.3897485  35.1850709  44.4156651  47.8823052
  34.1238038  43.2078080  46.4784551  34.0072152  42.2260735  46.2719036
  33.1631180  44.0293108  46.1620853  33.2751999  45.3294056  46.4073204
  34.1081547  45.6896245  46.8499734  32.5270195  45.9578245  46.1514654
  32.0899226  43.5365651  45.5879709  32.0260616  42.5460007  45.4025578
  31.3283402  44.1482251  45.3313911  39.1571775  41.9354438  49.8640168
  39.2163573  42.6106340  50.9117982  40.2272828  41.5233360  49.2333190
  40.2705932  40.5387899  48.1260420  39.9020525  39.5640563  48.4456246
  39.6942790  40.8810599  47.2661325  41.7631676  40.4924365  47.8118668
  42.0404675  39.5039611  47.4453546  42.0132627  41.2420727  47.0615409
  42.4759926  40.7865367  49.0920628  43.4747504  41.1796508  48.9064314
  42.5462066  39.8964042  49.7178903  41.5696841  41.8492223  49.7363339
  41.6187757  41.8374124  50.8248841  41.9921909  43.2559694  49.3349155
  42.8390537  43.4981939  48.4835168  41.3360152  44.2059877  50.0093809
  40.6295566  43.9355703  50.6783575  41.6132555  45.6286453  49.8055669
  41.9033429  45.7825603  48.7663901  40.3599693  46.4644881  50.1129778
  40.0232670  46.2268522  51.1215301  40.6242358  47.5204532  50.0571040
  39.2103379  46.1965209  49.1392621  39.0910388  45.1202328  49.0154045
  37.9343051  46.8432652  49.7473412  37.7332186  46.4034589  50.7236375
  38.0871201  47.9164639  49.8568414  37.0859235  46.6632739  49.0857886
  39.4754902  46.7366918  47.7496033  39.6054842  47.8172929  47.7981083
  40.3793782  46.2785484  47.3481445  38.6311059  46.5006573  47.1013619
  42.7468592  46.0710036  50.7367989  42.7309611  45.7362438  51.9112656
  43.6298318  46.8558729  50.1736669  43.5563858  47.0668345  49.1883711
  44.7184088  47.4287713  50.9555407  44.4889970  47.3104710  52.0139807
  46.0397349  46.7141591  50.6832256  46.7918789  47.2040082  51.3018889
  45.9594523  45.2436059  51.0788694  45.6802449  45.1657291  52.1302862
  45.2095104  44.7427148  50.4664690  46.9296957  44.7726008  50.9247172
  46.4939952  46.8525637  49.2214346  45.7660679  46.3729173  48.5675370
  46.5739134  47.9093462  48.9640539  47.4655583  46.3744312  49.0959261
  44.8520334  48.8972474  50.5970360  44.3387560  49.3849267  49.5940305
  45.6165135  49.6170835  51.4107143  45.9905850  49.2108895  52.2564944
  45.9079885  51.0065500  51.0613059  45.0958208  51.4423307  50.4784125
  46.0276071  51.8597349  52.3422590  46.8860881  51.5314447  52.9291329
  46.2570825  53.3280226  51.9845282  47.1748042  53.4218175  51.4047279
  45.4154301  53.6939219  51.3951354  46.3430693  53.9158016  52.8979903
  44.8326309  51.6891657  53.1295989  44.0901428  51.9832965  52.5964353
  47.1727603  51.0346824  50.2031539  48.1603125  50.3626067  50.4639295
  47.0968070  51.8550473  49.1856971  46.2185150  52.3134950  48.9909463
  48.2464407  52.1292763  48.3203527  49.0953322  51.5353469  48.6579680
  47.9850248  51.7341819  46.8632047  48.8906697  51.9514167  46.2973952
  47.6694666  50.2312564  46.8003788  48.4989796  49.6673331  47.2246954
  46.7615251  50.0261061  47.3693012  47.5212748  49.9346252  45.7618707
  46.8775894  52.5665991  46.1851300  45.9221620  52.2753786  46.6213949
  47.0682001  53.6186866  46.3970841  46.7727467  52.4048756  44.6818534
  47.7069242  52.7199667  44.2162689  46.5808163  51.3599156  44.4412557
  45.9550437  53.0210858  44.3064511  48.5438933  53.6375936  48.4070346
  47.6984116  54.4366702  48.7748000  49.7862570  53.9677781  48.0279917
  50.4549320  53.2334662  47.8453611  50.1994677  55.3531947  47.8708592
  49.3602358  56.0062840  48.1086914  51.3612958  55.7233877  48.7802154
  52.2051653  55.0924520  48.5031696  51.6072802  56.7671285  48.5848342
  51.1626155  55.5801208  50.2698680  50.1063646  55.4230552  50.4880822
  51.7390780  54.7322357  50.6393742  51.6460812  56.8735082  50.9484657
  51.3057982  56.8876583  51.9837015  51.2364405  57.7341637  50.4192335
  53.1587981  56.9375285  50.9161716  53.5491857  55.9450348  51.1411736
  53.4892648  57.6402355  51.6798100  53.7154044  57.3743610  49.6020560
  53.4188524  56.7335108  48.8809444  53.3803416  58.3034171  49.3862652
  54.7245363  57.3836254  49.6507680  50.7146250  55.4649078  46.4451807
  51.6384111  54.7196533  46.0781930  50.1079996  56.3734904  45.6783585
  49.3804970  56.9503317  46.0768232  50.4733514  56.5510675  44.2828835
  51.4663542  56.1275965  44.1306082  49.5588590  55.7703452  43.2951704
  49.6489774  54.7018939  43.4900743  48.0861064  56.0726328  43.5295720
  47.8222523  55.8216133  44.5574121  47.9008231  57.1331065  43.3555010
  47.4802321  55.4806137  42.8446028  50.0327799  55.9779750  41.8573447
  49.8071809  57.0062147  41.5749934  51.1114910  55.8230330  41.8335033
  49.4086785  55.0651014  40.8294438  49.6469696  54.0291570  41.0704363
  48.3273500  55.2004020  40.8315513  49.8025984  55.3069009  39.8421236
  50.4753434  58.0544648  43.9808177  49.4863884  58.7270417  44.3152327
  51.5135456  58.5703076  43.4027672  52.2622826  57.9614021  43.1033278
  51.6298307  60.0126823  43.1723136  52.5704711  60.2116770  42.6584811
  50.7990069  60.3369257  42.5470249  51.6036749  60.8020297  44.4746809
  51.3497386  62.0162125  44.4290556  51.8449020  60.1683788  45.6078591
  52.0966292  59.1909575  45.5634616  51.7709327  60.7949626  46.9054439
  52.4652132  60.2817928  47.5723347  52.0717966  61.8371774  46.7998452
  50.3989789  60.7589658  47.5335411  50.2720861  61.2929022  48.6544551
  49.4527261  60.1339075  46.8657734  49.6823451  59.6623565  46.0025111
  48.0440565  60.1097467  47.3665409  47.9701932  60.8167353  48.1923958
  47.0772356  60.4984177  46.2237438  47.3625617  61.4880936  45.8666770
  47.2023438  59.7730267  45.4194368  45.6177969  60.5405356  46.5833071
  45.4865878  61.2284863  47.4182736  45.3051143  59.5414025  46.8839809
  44.7277682  61.0010160  45.4313798  44.6363069  60.3389619  44.4077303
  44.0845229  62.1710068  45.6122198  43.4924829  62.5401709  44.8820578
  44.1942516  62.6799634  46.4784766  47.6680570  58.7236757  47.8482560
  48.0215474  57.7199997  47.1873717  46.9080471  58.6808188  48.9615405
  46.6695030  59.5311827  49.4510983  46.4383588  57.3989887  49.4455462
  47.2547722  56.6961006  49.2772295  46.0708452  57.4421616  50.9092469
  45.3604471  58.2566254  51.0586533  45.5987393  56.4957748  51.1721578
  47.2702537  57.6664612  51.8604818  47.6481673  58.6782024  51.7122252
  46.8075744  57.5321180  53.3012579  46.0177288  58.2569473  53.4974804
  46.4261187  56.5248532  53.4680730  47.6469460  57.7181614  53.9715394
  48.4077608  56.7677698  51.5474796  48.0979355  55.7311774  51.6763610
  48.7240776  56.9274095  50.5173166  49.2373244  56.9845831  52.2202138
  45.1836414  57.0033449  48.7258023  44.2387165  57.7978180  48.5208550
  45.1075792  55.7233872  48.3271296  45.9108303  55.1263464  48.4658197
  43.9182739  55.1579127  47.7032960  43.0691454  55.8065112  47.9175296
  44.0349517  55.0674529  46.1722502  44.9185534  54.4777320  45.9280327
  43.1465100  54.5652092  45.7886663  44.1540809  56.4108960  45.4904614
  43.2926603  57.0291330  45.7441042  45.0672828  56.9076904  45.8167720
  44.2010395  56.1853817  43.9687166  43.4770473  55.4132271  43.7099145
  45.2028415  55.8492244  43.6988833  43.8807811  57.4322656  43.1750579
  43.9082783  57.1708826  42.1168028  44.6531468  58.1709630  43.3861251
  42.5614160  58.0575501  43.4566851  41.8260094  57.3912722  43.2676958
  42.5222319  58.3372310  44.4266079  42.4407994  58.8690955  42.8674588
  43.7384362  53.7546339  48.2683622  44.6566101  53.1739370  48.8511588
  42.5839242  53.1391462  48.0885929  41.8075446  53.6804262  47.7351643
  42.3603272  51.7234862  48.3693902  43.1266436  51.3791701  49.0635620
  40.9845366  51.4906699  48.9932019  40.2339564  51.9312445  48.3375485
  40.8198369  50.4152823  49.0630114  40.8108324  52.0854578  50.3756570
  39.8337067  51.7953938  50.7628317  40.8624303  53.1715009  50.2992563
  41.8736895  51.6150207  51.3394084  41.8889305  50.3905243  51.5959180
  42.6590900  52.4643014  51.8237290  42.4046150  50.9666927  47.0414011
  41.9428240  51.4485662  46.0304940  42.9677082  49.7712379  47.1033124
  43.3502092  49.4242329  47.9712873  43.0240088  48.9721619  45.8975766
  42.1830261  49.2707575  45.2708776  44.2938670  49.2191795  45.0829728
  44.3610992  50.2757288  44.8254901  45.1644018  48.9327236  45.6731026
  44.2621695  48.6235607  44.1706096  42.9151118  47.5010731  46.2552345
  43.2524437  47.0708166  47.3530070  42.4967611  46.7257846  45.2642388
  42.3570925  47.1509960  44.3588715  42.2257553  45.2952520  45.3968901
  42.0164943  45.0179392  46.4302306  41.0542560  45.0241584  44.4638319
  40.2454335  45.6939920  44.7538646  41.3817058  45.2648615  43.4519655
  40.4878058  43.6181705  44.4326017  41.2805157  42.8982342  44.2317044
  39.8804411  43.2483496  45.7594464  40.6457621  43.2917590  46.5343273
  39.0791310  43.9472704  45.9996042  39.4764001  42.2374851  45.7041580
  39.4258141  43.5872912  43.3404015  38.6479448  44.3156016  43.5685685
  39.8831479  43.8316748  42.3818044  38.9864813  42.5904377  43.2894924
  43.4199128  44.4985157  44.9226276  43.8771475  44.6456956  43.7768796
  43.9485080  43.6057734  45.7698822  43.5869084  43.5469253  46.7113744
  45.0443265  42.7046174  45.3630878  45.8050094  43.2371149  44.7922272
  45.7134555  42.1381899  46.5840842  44.9717724  41.5559699  47.1310140
  46.5158085  41.4802366  46.2479755  46.3139833  43.1482599  47.5471844
  45.5516971  43.8156887  47.9470651  46.9493346  42.3479447  48.6900678
  46.1816028  41.7611907  49.1929759  47.7116261  41.6815361  48.2871939
  47.4071866  43.0340872  49.4031828  47.3082359  44.0532562  46.8397741
  48.1077355  43.4498349  46.4103267  46.7994091  44.6013734  46.0471431
  47.7301481  44.7591056  47.5562020  44.4299265  41.5980881  44.5027259
  43.5820800  40.8113438  44.9660549  44.8270572  41.5632457  43.2286760
  45.6643320  42.0566534  42.9566710  44.0648832  40.8159198  42.2105204
  43.3098469  40.1843206  42.6781193  43.4249355  41.8830988  41.3039241
  44.2174760  42.4072430  40.7703639  42.8790126  42.5898812  41.9297522
  42.4789186  41.3050765  40.3030609  42.3273864  40.0661698  40.3148174
  41.8539858  42.0636480  39.5188165  44.9380180  39.8501689  41.4214938
  45.5620173  40.1948389  40.4265478  44.9414558  38.5867189  41.8822002
  44.3902445  38.3275491  42.6875871  45.7782946  37.5825832  41.1755763
  46.7606033  38.0371139  41.0522781  45.8780749  36.3092285  42.0002469
  46.4786649  35.5942618  41.4372085  46.5518132  36.5832928  43.3640837
  47.5482740  36.9929705  43.2007989  45.9524021  37.2979203  43.9283450
  46.6299399  35.6513367  43.9248867  44.5565730  35.7792295  42.2472282
  44.5156593  34.9062436  41.8506949  45.2572485  37.2375379  39.7871470
  46.0083223  36.6800472  38.9910658  43.9921410  37.5802329  39.5054820
  43.4240316  38.0209441  40.2146401  43.4196093  37.3209566  38.1675790
  43.8599141  36.4056569  37.7721752  42.3424265  37.1915926  38.2689110
  43.6849749  38.4542199  37.1802066  43.1359682  38.3655948  36.0558680
  44.4116682  39.4826394  37.5467445  44.7829120  39.5020302  38.4871376
  44.7082875  40.6021835  36.6546453  44.0745113  40.5124783  35.7720068
  44.4078884  41.9295295  37.3156997  43.3561925  41.9621061  37.6025732
  45.0302551  42.0416893  38.2032992  44.6186197  42.7394153  36.6175799
  46.1860262  40.5536090  36.2494813  47.0657052  40.5057826  37.0883487
  46.4421288  40.6156117  34.9313508  45.6869611  40.6006551  34.2600669
  47.8333348  40.7041372  34.4848990  48.3558151  39.8690540  34.9508833
  47.9656777  40.6024350  32.9724331  48.9661454  40.9400104  32.7010548
  47.2254650  41.2664126  32.5265858  47.7679774  39.2316136  32.3902258
  47.3473248  38.2886009  33.0599686  48.0636519  39.1391639  31.1701949
  48.4335598  42.0486024  34.8974679  49.6321329  42.1165578  35.2214351
  47.6107665  43.0835929  34.8255029  46.6238240  42.8927069  34.7262813
  48.0345352  44.4970862  34.8794184  49.1177894  44.5431831  34.9879238
  47.5888469  45.1985216  33.5892403  47.9867995  46.2128006  33.5801993
  46.4998802  45.2346208  33.5621975  48.0823336  44.4703770  32.3767180
  49.2993672  44.2494376  32.2511111  47.1892465  44.1227163  31.5800899
  47.3817789  45.1889703  36.0522370  46.3847169  44.7147640  36.6438846
  47.9072340  46.3515138  36.3956471  48.7087159  46.6727131  35.8707703
  47.4192757  47.2132161  37.4779704  46.7604750  46.6801671  38.1630839
  48.6405510  47.7196335  38.2704936  49.3635398  48.1650746  37.5867024
  48.2686617  48.7794249  39.2778856  47.8315320  49.6334820  38.7610557
  47.5443207  48.3723132  39.9834260  49.1607292  49.0981303  39.8164100
  49.1568684  46.5791080  38.9758021  49.4051732  45.9215013  38.3217744
  46.6376415  48.3499151  36.8580863  47.1276297  49.0187156  35.9072364
  45.4137456  48.5716171  37.3454312  45.0899994  48.0330797  38.1361776
  44.5335478  49.5809232  36.7557838  45.1094858  50.2040855  36.0725078
  43.3955032  48.9408585  35.8974728  42.6646576  48.4870708  36.5677141
  42.7609716  50.0717435  35.0540288  42.3722924  50.8447521  35.7167416
  43.5164118  50.5025448  34.3970439  41.9466981  49.6644114  34.4543619
  43.8698473  47.8134174  35.0178796  44.6112281  48.1893125  34.3134222
  44.3177276  47.0339615  35.6349945  43.0235155  47.3995550  34.4693851
  43.9632657  50.4213584  37.8804922  43.3145157  49.8869283  38.8090416
  44.2108776  51.7227013  37.7762619  44.6990204  52.0675289  36.9622082
  43.7941081  52.6655971  38.8092114  43.3358114  52.1236527  39.6363109
  45.0035522  53.4424105  39.3962036  45.4768383  53.9877980  38.5793250
  44.5930183  54.5141253  40.3885480  43.8994498  55.2065523  39.9097166
  44.1068987  54.0489197  41.2457647  45.4762043  55.0581012  40.7225356
  46.0473607  52.4595777  39.9687712  46.3570554  51.7844138  39.1705526
  46.9080769  53.0338756  40.3123864  45.5325740  51.6227180  41.1332425
  45.2390385  52.2803751  41.9519159  44.6695765  51.0396791  40.8090281
  46.3186710  50.9488813  41.4732436  42.8017035  53.6322698  38.1744305
  42.9427611  54.0133199  36.9845593  41.8192619  54.0762528  38.9568025
  41.7647746  53.7090327  39.8969612  40.8189097  55.0532505  38.5517088
  40.2453632  54.6511729  37.7157160  39.8732692  55.3199562  39.7310939
  39.0244670  55.9118229  39.3870960  39.5156158  54.3702126  40.1297079
  40.6124373  56.0905734  40.8416737  40.6799424  57.1419548  40.5620502
  41.6157890  55.6790919  40.9534290  39.8762336  55.9740431  42.1724403
  40.5173112  55.9805494  43.2392164  38.6456530  55.8741171  42.1378697
  41.4660699  56.3418574  38.0579660  42.5927504  56.6822302  38.4262192
  40.6932108  57.0576529  37.2204579  39.7782629  56.7182377  36.9574777
  41.1863406  58.3315491  36.6920276  42.0175430  58.1458109  36.0117799
  40.0375392  59.0238724  35.9397332  39.1541754  59.0419933  36.5787904
  40.3325327  60.0449897  35.7006451  39.7000092  58.2775659  34.6343539
  39.3478494  57.2804039  34.8992133  40.6145368  58.1961906  34.0482939
  38.6477473  58.9301811  33.7698036  38.3725783  58.4921395  32.6411072
  37.9995520  59.9231149  34.2260476  41.7077312  59.2198064  37.8055704
  41.0530614  59.3883070  38.8734843  42.8800764  59.8010154  37.5513916
  43.3166911  59.6589409  36.6511281  43.5442556  60.6320045  38.5367520
  42.7984171  61.2552794  39.0311943  44.2413123  59.8158187  39.6492779
  43.4995940  59.1756961  40.1270247  44.6489453  60.5098440  40.3843685
  45.3829856  58.9323637  39.1263198  46.0980160  59.5658933  38.6005074
  44.9662196  58.2021710  38.4333423  46.2630405  58.0410655  40.4447601
  46.9614115  59.3588862  41.4177176  47.6297446  59.9550715  40.7949015
  46.1610379  59.9919657  41.7998087  47.5217289  58.9373615  42.2522542
  44.5908180  61.4360944  37.7893595  44.9842195  61.0296350  36.7110335
  45.0455450  62.4933022  38.4448655  44.5796441  62.8154231  39.2818312
  46.2478503  63.1980554  37.9368439  46.2805629  63.1898390  36.8472920
  46.2123953  64.6536662  38.3821630  47.1528697  65.1353865  38.1153775
  46.0772795  64.6957878  39.4637130  45.1511324  65.3309829  37.7572099
  44.3365004  64.8916827  38.0109479  47.4595065  62.4855453  38.4765664
  47.5756721  62.2713743  39.6953783  48.3733470  62.0984529  37.5961978
  48.2398448  62.3144174  36.6178463  49.5704687  61.3650849  38.0108495
  49.7342973  61.4564268  39.0836472  49.3749225  59.8876355  37.6398645
  48.4596129  59.5495671  38.1250461  49.2521264  59.8367488  36.5575426
  50.4768579  58.9069814  38.0171642  51.4380041  59.2247009  37.6129945
  50.6332162  58.8606679  39.5398254  50.9000917  59.8511851  39.9073294
  49.6926645  58.5468028  39.9914505  51.4179893  58.1511358  39.8025085
  50.1364733  57.5434822  37.4191590  49.1769986  57.2048849  37.8102015
  50.0783927  57.6266350  36.3345313  50.9119815  56.8251816  37.6875232
  50.7734038  61.9353070  37.2809045  50.7886970  62.0390855  36.0527607
  51.8288078  62.2694181  38.0481445  51.9621620  62.3470739  39.5014340
  51.0170011  62.6201336  39.9690260  52.3115605  61.4009427  39.9145594
  52.9967783  63.4377339  39.6832626  52.5563185  64.4272096  39.5653898
  53.4798065  63.3686839  40.6581876  53.9455833  63.1372235  38.5895818
  54.6385426  62.3507963  38.8883671  54.5053635  64.0292582  38.3113064
  53.0575303  62.6626205  37.4176028  52.8977329  63.4198101  36.6490797
  53.7250032  61.4708182  36.7633091  53.9628627  60.3469165  37.2689908
  54.0361937  61.7922214  35.5106438  53.6818609  62.6558928  35.1251960
  54.8855958  60.9220783  34.6606179  55.9029877  61.3130126  34.6526829
  54.8878453  59.9122154  35.0717842  54.3587767  60.8798789  33.2390969
  53.1719130  61.2314916  33.0194108  55.1246576  60.4914782  32.2344052
  56.0918539  60.2474723  32.3914894  54.5472639  60.4229562  30.8886822
  53.8891655  61.2782612  30.7340446  55.6869105  60.5026398  29.8277122
  56.4711883  59.7806185  30.0530619  55.2942079  60.3125357  28.8287572
  56.2280552  61.9482993  29.9352299  56.6331888  62.1238160  30.9312393
  55.4295975  62.6629534  29.7354078  57.3322193  62.0910144  28.8883321
  58.2224577  61.5494925  29.2088046  57.5790094  63.1440853  28.7479172
  56.8203219  61.5196432  27.6245659  56.5107676  60.5583166  27.6554881
  56.7236330  62.1360800  26.4560417  57.1095782  63.4011776  26.3179856
  57.4801090  63.9056611  27.1106811  57.0310657  63.8579947  25.4204930
  56.2369339  61.4883963  25.3995059  55.9408695  60.5268377  25.4885054
  56.1635453  61.9592455  24.5091441  53.6775865  59.1975814  30.7263749
  53.8021722  58.1359459  31.3446221  52.7559566  59.2791707  29.7238763
  52.7188149  60.1199801  29.1661549  51.8344602  58.2152513  29.4314231
  52.3084635  57.3057894  29.8024769  50.4764847  58.4165774  30.1511307
  49.8843492  57.5183596  29.9772160  50.6887103  58.5115709  31.2159042
  49.6234516  59.5867199  29.7663631  49.6726776  60.8302098  30.3606985
  50.3246041  61.1071517  31.1755580  48.7588319  61.6624885  29.7527452
  48.6071130  62.6310781  29.9967708  48.0828241  60.9828306  28.7651579
  47.0634196  61.4284960  27.8949386  46.6798657  62.4380778  27.9183260
  46.5943294  60.4824491  27.0167041  45.8058838  60.7606793  26.3337103
  47.0920441  59.1756509  26.9643732  46.6871300  58.4826746  26.2416724
  48.0980835  58.7532130  27.8261156  48.4704622  57.7395017  27.7902757
  48.6080481  59.6673046  28.7329533  51.5754803  58.0563892  27.9057962
  51.8038632  58.9602223  27.1014158  51.0973667  56.8781922  27.5925484
  51.0413670  56.1442546  28.2844231  50.6457721  56.6460244  26.2199995
  50.5239067  57.6043888  25.7152279  51.6788876  55.8455009  25.4501577
  51.3527648  55.7860639  24.4110003  52.6273417  56.3796512  25.5026110
  51.9085704  54.4315544  25.9495034  52.3639454  54.4712377  26.9387243
  50.9509382  53.9134475  26.0117513  52.8325225  53.6704359  24.9997933
  53.6844914  54.3004054  24.7449629  52.2851494  53.4151360  24.0926017
  53.3313730  52.3917090  25.6639767  52.5198010  51.9395310  26.2333930
  54.1565863  52.6311970  26.3357457  53.8002663  51.4352711  24.6301786
  53.0374325  51.2115085  24.0073126  54.5552358  51.8520609  24.1030568
  54.1284537  50.5905036  25.0771493  49.3100713  55.9327042  26.2400937
  48.9722674  55.2014423  27.1512131  48.4892474  56.1618558  25.2058850
  48.7427695  57.0767843  24.1023074  49.0580786  58.0542086  24.4661025
  49.4997226  56.6789423  23.4258034  47.4211208  57.1539266  23.4400311
  46.9766217  58.1274585  23.6454654  47.5539696  57.0351198  22.3647450
  46.5152663  56.0963282  23.9332116  46.3658270  55.3369354  23.1666083
  45.5524529  56.5228950  24.2158902  47.2057034  55.4888876  25.1566366
  46.6312256  55.6283136  26.0721237  47.3607085  53.9763333  25.0218705
  48.2337943  53.4910788  24.3171129  46.4766445  53.2688667  25.6614984
  45.8140977  53.7402275  26.2616648  46.4098744  51.8165342  25.5405191
  46.7222713  51.4757345  24.5535881  47.3463717  51.2386806  26.6224521
  48.3569749  51.3250886  26.2233821  47.2419730  51.8903475  27.4902010
  47.2278835  49.8471893  27.1381898  46.2656505  49.7631569  27.6433950
  47.2474686  49.1739672  26.2799821  48.3014268  49.3881662  28.1095258
  48.0749049  49.7657135  29.1064620  49.2702766  49.7697409  27.7876067
  48.3414019  47.8812219  28.1411767  47.3266922  47.5093886  27.9972665
  48.7067630  47.5692810  29.1196312  49.2106333  47.2740031  27.1061815
  48.8874175  47.5517701  26.1896539  50.1609684  47.5900603  27.2369794
  49.1759897  46.2679718  27.1851623  44.9713891  51.3562723  25.7462496
  44.1514994  52.1107717  26.2879631  44.6928560  50.1199583  25.3904928
  45.3960767  49.5972796  24.8881687  43.4190130  49.4640217  25.6841683
  42.7264557  50.1305440  26.1981238  42.8407219  49.0007291  24.3328414
  41.7960416  48.7108269  24.4449919  43.4123070  48.1583129  23.9431360
  42.9647851  50.2210775  23.3872642  42.9970705  49.8964834  22.3485649
  43.8638133  50.7927957  23.6188145  41.4788891  51.2241205  23.6937912
  40.3396526  49.8957990  23.1257390  40.5616312  49.6464944  22.0869797
  40.4737981  49.0113835  23.7479489  39.3094107  50.2418567  23.2041196
  43.6817303  48.2693327  26.5543171  44.6981634  47.6044852  26.3926395
  42.7478139  47.9900461  27.4744475  41.9702099  48.6179307  27.6246171
  42.8760356  46.7513919  28.2608825  43.5380939  46.0746670  27.7203428
  43.5100282  46.9529984  29.6453875  43.4204037  46.0842750  30.2979411
  44.9771691  47.1673235  29.4280413  45.4081111  46.2820919  28.9616851
  45.1252342  48.0294632  28.7770223  45.4637865  47.3478187  30.3861348
  42.7536003  48.0427593  30.4200953  43.1778490  49.0114618  30.1563539
  41.7048315  48.0119523  30.1247584  42.8316275  47.8814455  31.8890523
  42.3926280  46.9255386  32.1738339  43.8743812  47.9098897  32.2026165
  42.2844868  48.6908782  32.3727979  41.4705424  46.2039241  28.4449645
  40.4935646  46.9303698  28.4409497  41.4292997  44.8828799  28.5745839
  42.2914745  44.3656587  28.6630760  40.1619926  44.1688946  28.5898952
  39.3566332  44.9015262  28.6290526  40.0833689  43.5912474  27.6688746
  40.0032568  43.2422274  29.7354104  40.9214646  42.8836556  30.4533901
  38.7411066  42.8912979  29.9266020  38.0109758  43.3595945  29.4093946
  38.3854410  41.8243862  30.8853148  39.0475991  40.9696989  30.7491739
  38.4804162  42.1983417  31.9049829  36.9423097  41.4058996  30.6221762
  36.5168422  41.3848499  29.4686376  36.2434570  41.0557547  31.6943038
  36.6655083  41.0315906  32.6112541  34.8298564  40.7058829  31.4936948
  34.6895442  39.9577510  30.7132391  34.2718605  40.0650106  32.7803542
  34.6044153  40.6164725  33.6594896  32.7506068  40.1436568  32.7443298
  32.4427885  41.1876434  32.6813550  32.3788656  39.6012002  31.8752106
  32.3425949  39.6996565  33.6523453  34.8233353  38.6677539  32.9839375
  35.9105279  38.7419466  32.9991257  34.4698036  38.3125455  33.9523839
  34.4551495  37.6481107  31.9692080  33.3733079  37.5221850  31.9557729
  34.7956147  37.9742282  30.9864792  34.9283310  36.6985463  32.2203489
  34.0937478  41.9800025  31.0446820  34.3582468  43.0600471  31.6404823
  33.2654119  41.8784969  30.0437504  33.1337910  41.0101919  29.5454168
  32.5565018  43.0612979  29.6952918  31.5336441  42.7971571  29.4263738
  32.5448821  43.7350897  30.5517032  33.2012852  43.7583873  28.5351928
  32.5348115  44.5216931  27.8577283  34.4766689  43.4871157  28.2281584
  35.0201948  42.8579344  28.8021171  35.0727993  44.1186143  27.0436112
  35.4078131  43.3434852  26.3543553  34.3239235  44.7410290  26.5545150
  36.2632184  44.9846498  27.4398117  36.9573072  44.7111269  28.4162414
  36.5292543  45.9829591  26.6286124  35.8606038  46.2106827  25.9068988
  37.7429457  46.7737039  26.7238964  38.3737909  46.2860597  27.4671967
  38.4210928  46.8563447  25.3186655  37.6526328  47.0721407  24.5770070
  39.1483507  47.6682924  25.3351211  39.1304799  45.5901394  24.9157151
  38.4361256  44.6564760  24.1926474  37.4018286  44.8334951  23.9361034
  39.0513244  43.4997556  23.7931060  38.4798303  42.7447421  23.2734753
  40.3794890  43.2864901  24.0441633  40.8793573  42.4150915  23.6501314
  41.0646039  44.1970792  24.8024476  42.0898017  43.9998095  25.0801368
  40.4565302  45.3709251  25.2178620  41.0169530  46.1078791  25.7734131
  37.4699323  48.1751374  27.1329547  36.4068189  48.7053039  26.8099758
  38.4641174  48.7825517  27.8011410  39.2532536  48.2361981  28.1187851
  38.4310237  50.1971722  28.0758019  37.5952454  50.6327786  27.5278871
  38.1843463  50.4884288  29.5711583  38.2005053  51.5735362  29.6791301
  36.8093067  50.0065459  30.0335660  36.0365897  50.4642734  29.4154592
  36.7548709  48.9220186  29.9397561  36.6564550  50.2890461  31.0754105
  39.3203135  49.9129573  30.4761843  39.2368589  48.8263092  30.4768170
  40.2781281  50.2043048  30.0466488  39.2811544  50.3915375  31.9101405
  39.3894391  51.4757337  31.9347755  38.3295025  50.1110590  32.3621011
  40.0974163  49.9323525  32.4686930  39.7431556  50.8373066  27.6050833
  40.7562028  50.1776872  27.4996392  39.6606594  52.1204928  27.3634483
  38.7539727  52.5655521  27.3976157  40.8267799  52.9293989  27.0492251
  41.5428139  52.3418644  26.4740344  40.3741165  54.1610599  26.2481383
  39.5738705  54.6658792  26.7899740  41.2184470  54.8413055  26.1323762
  39.8594748  53.7499052  24.8515522  40.7030124  53.4177535  24.2463708
  39.1466431  52.9337478  24.9623136  39.1816338  54.9021285  24.1596338
  38.4257986  55.3165905  24.8257684  38.7028830  54.5334629  23.2513401
  40.1563910  55.9970072  23.7861930  40.9954078  55.5749187  23.2332028
  40.5250456  56.4878945  24.6865065  39.4136881  56.9939011  22.9182668
  39.0751020  56.5310700  22.0867045  38.6326674  57.3734379  23.4338029
  40.0388699  57.7430837  22.6558945  41.4548103  53.4082247  28.3454638
  40.7424418  53.8794482  29.2602121  42.7809193  53.3150023  28.4306313
  43.2925335  52.9354459  27.6473358  43.5132890  53.7378065  29.6033876
  42.8261424  54.3490740  30.1883897  43.9751022  52.5351079  30.4748339
  44.5793458  52.9047039  31.3024820  42.7779945  51.8057649  31.0593430
  42.1976620  52.4942784  31.6732033  42.1547459  51.4236613  30.2514526
  43.1244477  50.9746401  31.6740345  44.8249116  51.5765042  29.6096899
  44.2229960  51.2054243  28.7802037  45.6911585  52.1106228  29.2196458
  45.1592622  50.7368192  30.2197717  44.7439363  54.5610711  29.2113176
  45.1803681  54.5614108  28.0375305  45.3328673  55.2188097  30.1966247
  44.8737063  55.2543197  31.0956042  46.6235778  55.8996197  30.0424225
  46.8193358  56.1130771  28.9913013  46.6500509  57.2326360  30.7424051
  46.4601956  57.0709377  31.8038294  47.6396144  57.6722309  30.6136947
  45.6059483  58.2165557  30.2039510  44.6209321  57.7540583  30.2704055
  45.8351379  58.4344858  29.1610955  45.5861902  59.5181247  30.9806652
  46.6068911  59.8880564  31.0798374  45.1688891  59.3336426  31.9704425
  44.7785022  60.5268497  30.3054200  44.1936325  60.2667466  29.5238147
  44.8149009  61.8110467  30.7255131  45.5690529  62.1697090  31.7768841
  46.1128006  61.4743963  32.2684985  45.5923630  63.1339088  32.0758513
  44.1155339  62.7317040  30.1029621  43.5481776  62.4822908  29.3049859
  44.1460493  63.6903559  30.4204307  47.6807928  54.9435242  30.6511892
  47.5682318  54.6120396  31.8306102  48.6422494  54.5163865  29.8618265
  48.6502353  54.7976081  28.8919375  49.6984939  53.6430601  30.3628280
  49.2891758  53.0582797  31.1864380  50.1838513  52.6984344  29.3033509
  49.3640247  52.0429904  29.0106606  50.5149986  53.2736527  28.4395926
  51.3611857  51.8333777  29.8133995  51.0318824  51.2694594  30.6866924
  52.1842329  52.4899428  30.0951184  51.8514715  50.8567300  28.7533729
  51.1104986  50.5048200  27.8416397  53.0445226  50.3327959  28.9013023
  53.3681470  49.6260052  28.2567023  53.6388672  50.6365079  29.6597023
  50.8657435  54.4924543  30.8258135  51.4948888  55.2026187  30.0319679
  51.1699101  54.3936022  32.1243577  50.5795120  53.8199427  32.7085510
  52.2995978  55.0653700  32.7435577  52.6737984  55.7950558  32.0250721
  51.9308483  55.7976520  34.0111664  51.4338911  55.0867274  34.6700129
  52.8553153  56.1399414  34.4759339  51.0263030  56.9904239  33.8638780
  49.6568093  56.8947585  33.6945371  49.2052339  55.9148864  33.6470560
  48.8226232  58.0358814  33.5812186  47.7554869  57.9223130  33.4654456
  49.3882804  59.2929360  33.6201481  48.5847786  60.3942207  33.5267140
  49.0415456  61.2356750  33.5978508  50.7420158  59.3867953  33.8025433
  51.1820593  60.3707889  33.8631022  51.5835841  58.2829346  33.9125396
  52.6479592  58.4156572  34.0338344  53.3296068  54.0164139  33.1148213
  52.9951246  53.0943170  33.8626742  54.5378200  54.0901894  32.6182489
  54.7488773  54.8148808  31.9468838  55.5917127  53.1535264  33.0074517
  55.1188980  52.2291411  33.3376637  56.5090023  52.8366202  31.8022184
  57.3777729  52.2822710  32.1553650  56.8340772  53.7726920  31.3494405
  55.7931125  52.0123499  30.7622606  54.8364343  51.2659326  31.0513817
  56.2511016  52.0795311  29.6173092  56.4089503  53.7119380  34.1580925
  56.5907397  54.8904122  34.3743566  56.9950046  52.7193230  34.8421114
  56.7565688  51.7517498  34.6792601  58.0070747  53.1071779  35.8467599
  58.3047383  52.1995173  36.3711306  59.1766926  53.7796322  35.0660748
  58.7972216  54.5943282  34.4483976  59.9196610  54.1684211  35.7628640
  59.7968213  52.6941828  34.1843486  60.6319314  53.1136814  33.6248827
  59.0458054  52.3177023  33.4897361  60.2928888  51.5561203  35.0595125
  60.6447025  51.7880855  36.2149883  60.3380247  50.3101536  34.5877809
  60.0500315  50.1179030  33.6393961  60.6607550  49.5572698  35.1799880
  57.5310143  54.0048299  36.9553902  58.2527659  54.9444533  37.3748416
  56.3180740  53.7653115  37.4285338  55.8022535  52.9973082  37.0241799
  55.6672481  54.5281132  38.4932277  56.0824973  55.5357914  38.4853083
  54.1434140  54.6239327  38.2485639  53.7405217  53.6170564  38.1294886
  53.4186746  55.1893564  39.4573298  53.6219209  54.5669551  40.3276679
  53.7665303  56.2046577  39.6473346  52.3458082  55.2031665  39.2630208
  53.8426953  55.3418982  36.9295314  54.4289554  54.8764288  36.1371292
  52.7811691  55.2355479  36.7073139  54.1826653  56.8159843  36.9829044
  53.5918910  57.2970404  37.7619023  55.2433865  56.9362371  37.2048478
  53.9582509  57.2753604  36.0198749  55.9428032  53.8908036  39.8654336
  55.7871069  52.7031866  40.0720697  56.3801513  54.7624924  40.7830802
  56.5351747  55.7252718  40.5171770  56.6409662  54.3475348  42.1665714
  57.1265852  53.3729274  42.1141926  57.5679334  55.3172179  42.9060040
  57.0686686  56.2861727  42.9233564  57.7952806  54.8810338  44.3436739
  56.8363866  54.8013443  44.8550426  58.2947963  53.9117881  44.3546208
  58.4194925  55.6162187  44.8519617  58.8965972  55.4887406  42.1756879
  59.4350403  54.5417676  42.2059890  58.6929703  55.7581354  41.1399194
  59.7877580  56.5842541  42.8062692  59.2681852  57.5419313  42.7672887
  59.9997188  56.3279720  43.8441835  60.7233468  56.6557646  42.2513117
  55.3175425  54.2775250  42.9445284  54.5558054  55.2255489  42.9776679
  55.0536221  53.1215958  43.5586782  55.7354372  52.3770994  43.5396465
  53.7656977  52.9214472  44.2679497  53.3149078  53.8685819  44.5612624
  52.7593348  52.2415526  43.3485199  52.6107640  52.9704346  42.5523266
  53.2933149  50.9240048  42.7610448  54.2434974  51.1082130  42.2608983
  53.4384782  50.2014028  43.5647182  52.5747725  50.5280074  42.0427984
  51.4030967  51.9633188  43.9973104  51.5094662  51.1731287  44.7411265
  51.0374497  52.8695762  44.4809721  50.3939346  51.5138718  42.8991742
  50.2897743  52.3038353  42.1556189  50.7610625  50.6073917  42.4181119
  49.4241808  51.3151064  43.3569054  54.0679391  52.0986134  45.5098114
  54.8969512  51.1989932  45.5086585  53.4159358  52.3997873  46.5898781
  52.8134194  53.2104838  46.5851762  53.5204092  51.6080583  47.8085825
  54.3642728  50.9225432  47.7257508  53.7163147  52.5424093  49.0237909
  53.0458134  53.3981790  48.9401177  53.4982734  51.9993586  49.9428148
  55.1425144  53.0191412  49.0438209  55.3528674  53.4491459  48.0648681
  55.7731521  52.1437690  49.1989197  55.5389745  54.0416736  50.0746196
  54.6833170  54.5257728  50.8301307  56.7499046  54.3759849  50.0958364
  52.2209220  50.8589438  48.0046351  51.1538693  51.4305287  47.9005671
  52.3261652  49.5502461  48.2499759  53.2486729  49.1597312  48.3784235
  51.1674386  48.6505724  48.3421708  50.2364627  49.2008424  48.2056873
  51.2152895  47.5988102  47.2453998  52.1579251  47.0637720  47.3576957
  50.0707095  46.5958788  47.3926285  50.1207919  46.1296342  48.3770627
  49.1186642  47.1138254  47.2838447  50.1591579  45.8301922  46.6222967
  51.1990252  48.2400220  45.8312171  50.1648422  48.4386499  45.5502999
  51.7522061  49.1778624  45.8672239  51.8225997  47.3501668  44.7796290
  52.8634126  47.1561754  45.0390857  51.2782804  46.4067263  44.7327084
  51.7755628  47.8457275  43.8102044  51.2077332  48.0224852  49.6983942
  52.1040990  47.2264139  49.9758774  50.3054626  48.4029858  50.5862252
  49.6077677  49.0875017  50.3348809  50.3177689  47.8302751  51.9439019
  49.6065808  48.4031449  52.5381574  49.8319012  46.3725518  51.9596600
  48.8325084  46.3180438  51.5283736  50.5151236  45.7554731  51.3760110
  49.8042179  46.0098303  52.9872619  51.6888867  47.9815330  52.6079456
  52.1638360  47.1099752  53.3336998  52.3403005  49.1239434  52.3116072
  51.9303320  49.7919262  51.6752716  53.6508639  49.3899515  52.9211112
  53.7703838  50.4702761  53.0082584  53.6588241  48.9427379  53.9146306
  54.8394689  48.8453282  52.1492345  55.9960102  49.0050822  52.5792552
  54.6656607  48.1494382  51.0230321  53.7228117  48.0333457  50.6804369
  55.7538672  47.5434634  50.2507789  56.6744581  47.5862463  50.8332829
  55.4085520  46.0867682  49.9203464  56.1598855  45.6997286  49.2318121
  54.4292389  46.0628378  49.4413859  55.3699078  45.2020912  51.1318378
  54.5308401  45.1152430  52.1979141  53.6396482  45.7000410  52.3679416
  55.0453822  44.1261583  53.0229952  54.6164125  43.8169123  53.9648789
  56.1148287  43.6319559  52.4952783  56.3660656  44.2833256  51.3469619
  57.2138480  44.1117845  50.6996468  55.9006482  48.2877547  48.9598878
  54.9510956  48.5949288  48.2480537  57.1288086  48.5734633  48.5666618
  57.8948065  48.2317565  49.1277506  57.4461624  49.3439997  47.3835768
  56.6889560  50.1248874  47.3136487  58.8706219  49.9127883  47.5175038
  58.9134039  50.6189193  48.3476162  59.5798273  49.1027831  47.6926843
  59.2070545  50.6256737  46.2108980  60.2895173  50.6241692  46.0853469
  58.7448580  50.0773415  45.3897299  58.7222794  52.0518456  46.1652928
  58.1519461  52.2668083  47.0691163  58.0841263  52.1872297  45.2928864
  59.9052776  53.0094314  46.0788490  59.5464274  53.9541952  45.6679136
  60.6426237  52.5757994  45.4031404  60.5851241  53.2989069  47.3928241
  59.9186749  53.7021949  48.0359308  60.9492805  52.4403709  47.7800398
  61.3438893  53.9488579  47.2431974  57.4104214  48.5112148  46.0846688
  57.9121341  47.3797755  46.0166130  56.8557668  49.1015990  45.0420952
  56.3524546  49.9651388  45.1862124  56.9373076  48.5669231  43.7103693
  57.7337258  47.8252416  43.6470634  55.6686976  47.8523038  43.3105169
  55.4884033  47.0224609  43.9942039  54.8308862  48.5473235  43.3541692
  55.7714805  47.4690892  42.2947250  57.2002862  49.7561364  42.7841598
  56.8558301  50.9024665  43.1128181  57.7904207  49.4599198  41.6228179
  58.0838153  48.5112088  41.4382720  58.0179627  50.5046897  40.6105598
  57.3919817  51.3693462  40.8323502  59.4602214  51.0870106  40.5977862
  60.1804635  50.3203942  40.3106891  59.5158331  52.2034007  39.5895905
  59.2678041  51.8136026  38.6026720  58.7994962  52.9770632  39.8650643
  60.5197079  52.6267892  39.5709779  59.8452697  51.5627289  41.9940998
  59.1367857  52.3296268  42.3083753  59.7907773  50.7157294  42.6785094
  61.2353229  52.1379719  42.0493150  61.9551600  51.3755571  41.7539607
  61.3040171  52.9868076  41.3688975  61.4515087  52.4675251  43.0657561
  57.6897727  49.8613985  39.3002198  58.4378943  48.9589150  38.8659635
  56.6080389  50.2420119  38.6445892  56.0360917  51.0027374  38.9817256
  56.2611520  49.5210072  37.4059502  57.1179062  49.5250345  36.7316313
  55.9953778  48.4917003  37.6473100  55.0948269  50.1954673  36.7367391
  54.7606595  51.3644030  36.9595289  54.4576927  49.4472625  35.8357726
  54.6588736  48.4590689  35.7692384  53.4767290  50.0457417  34.9528957
  53.7874202  51.0527800  34.6759610  53.3616820  49.1687858  33.6969234
  53.0734041  48.1583632  33.9881125  52.3098691  49.7178700  32.7386174
  51.3397233  49.7375248  33.2360536  52.5842579  50.7286134  32.4388265
  52.2534050  49.0795616  31.8570959  54.6331699  49.2018265  33.0315583
  54.4919883  49.5644083  32.1536180  52.1393739  50.1432157  35.6492679
  51.6454254  49.1535492  36.2475186  51.5059550  51.2882957  35.5373198
  51.9741485  52.0396316  35.0498897  50.1821156  51.5478645  36.0644567
  49.7513831  50.6293137  36.4612123  50.2549641  52.5718652  37.2228067
  50.7324944  53.4904146  36.8782523  48.8606755  52.9231231  37.6748302
  48.3050053  53.3494348  36.8395950  48.3553140  52.0233782  38.0260792
  48.9143451  53.6504188  38.4847805  51.1115440  52.0283672  38.3520568
  50.6713655  51.1049902  38.7287754  52.1160394  51.8261591  37.9802169
  51.1616039  52.7618041  39.1557416  49.3163825  52.0705213  34.9447912
  49.7029723  53.0088598  34.2182692  48.1857292  51.4263685  34.7258929
  47.9949858  50.5883838  35.2571118  47.2048495  51.8716335  33.7513679
  47.6950084  52.4719338  32.9849758  46.5387899  50.6568076  33.0735002
  45.9248729  50.1416503  33.8118991  45.9047326  51.0182892  32.2631352
  47.5395348  49.6626597  32.4978611  48.1358952  49.2738407  33.3238981
  46.8086006  48.4913560  31.8283658  46.1610145  48.0026060  32.5566630
  46.2068037  48.8639859  30.9998077  47.5388970  47.7739295  31.4528138
  48.4954751  50.3376234  31.5125189  47.9287396  50.7379377  30.6717434
  49.0227099  51.1492275  32.0152786  49.2185166  49.6067672  31.1484129
  46.1538429  52.6901772  34.4698562  45.6556590  52.2693645  35.4908554
  45.8651753  53.8956112  33.9400912  46.3010610  54.1775303  33.0730968
  44.9148981  54.8144057  34.6170904  44.5906248  54.3783697  35.5627147
  45.5973188  56.1659176  34.9376581  45.9803867  56.6191263  34.0227145
  44.5805589  57.1336437  35.5263128  43.7738219  57.2932890  34.8108837
  44.1724367  56.7159905  36.4466498  45.0674032  58.0843209  35.7443160
  46.7802766  55.9334065  35.8614462  46.4336808  55.4801218  36.7894582
  47.4949501  55.2688826  35.3766091  47.2627374  56.8863626  36.0802184
  43.7190409  55.0206181  33.7107086  43.8595778  55.4028311  32.5339285
  42.5115308  54.7484960  34.2399015  42.4213496  54.4564024  35.2025980
  41.3362855  54.8863226  33.3870878  41.2497659  55.9195344  33.0505498
  41.4338224  54.2290750  32.5227700  40.1079527  54.5084366  34.1695185
  40.1582677  54.3621522  35.3839580  39.0035398  54.4328301  33.4361830
  38.9257606  54.6265143  31.9702421  39.2180011  55.6357988  31.6790061
  39.5385330  53.9019134  31.4336757  37.4628867  54.3869082  31.7536763
  37.1111555  54.9695128  30.9025851  37.2815612  53.3282630  31.5685696
  36.7513389  54.8207888  33.0048259  35.7681004  54.3571650  33.0782496
  36.6448131  55.9052595  33.0395308  37.6909371  54.3154817  34.1235202
  37.6012698  54.8698382  35.0580199  37.4092317  52.9015407  34.5491293
  36.4198034  52.2795633  34.1462698  38.3091076  52.3641536  35.3284035
  39.1680753  52.8565947  35.5275147  38.0632967  51.0432726  35.9104141
  37.6885446  50.3875757  35.1256368  39.3798073  50.4832450  36.4919412
  40.0953767  50.4093482  35.6728754  40.0466682  51.3693511  37.5178098
  40.2526910  52.3447121  37.0762086  39.3861680  51.4918886  38.3766055
  40.9819382  50.9116117  37.8401929  39.0726582  49.2048686  37.0859928
  39.3227336  49.2484584  38.0117013  37.0295209  51.1229186  37.0181971
  36.9734496  52.1006957  37.7867111  36.1954462  50.1136398  37.1791806
  35.9583221  48.9599901  36.2683456  36.1231839  49.2298598  35.2250393
  36.5873823  48.1082785  36.5263895  34.5039619  48.6829921  36.5492115
  33.8600834  49.4003402  36.0392055  34.2291929  47.6718535  36.2498357
  34.4277739  48.8489664  38.0482708  34.8825146  48.0002608  38.5586036
  33.3935692  48.9583198  38.3763800  35.2347910  50.1508479  38.3093780
  34.6767520  51.0873039  38.3285783  35.8546274  50.0857588  39.6817975
  35.2219824  50.6081339  40.6328320  37.0126853  49.4951521  39.8343343
  37.4400176  49.0620737  39.0283025  37.7229046  49.4321040  41.1177382
  37.4435633  50.2947381  41.7219914  37.3417016  48.1655208  41.8853984
  36.2674216  48.2409626  42.0595531  37.7745292  46.9820429  41.0327358
  37.3042762  47.0492633  40.0515302  38.8581479  46.9946883  40.9173555
  37.4718287  46.0540152  41.5176957  37.9389705  47.9897861  43.2685066
  39.0226007  47.9052848  43.1874996  37.6871107  48.8526821  43.8855933
  37.5370318  47.0863988  43.7259415  39.2145540  49.4427129  40.8570554
  39.6822391  49.0187809  39.8053124  39.9455290  50.0155864  41.8307256
  39.4901300  50.4185692  42.6374743  41.4383089  50.0533435  41.7105978
  41.6952480  50.4393648  40.7244194  42.0772093  50.9858363  42.7452124
  43.1602744  50.9464043  42.6314573  41.8030485  50.6439319  43.7430572
  41.6214256  52.4186395  42.5786380  41.3483803  52.8649321  41.4486928
  41.5114035  53.1207669  43.6874204  41.7488968  52.7029713  44.5757771
  41.1911903  54.0775003  43.6498077  41.9687796  48.6458017  41.9029539
  41.6572421  47.9879624  42.8892611  42.7638178  48.1900329  40.9455104
  43.0429139  48.8103395  40.1975913  43.2505324  46.7935257  40.9467733
  42.9427599  46.2913477  41.8638678  42.6601749  46.1012381  39.6981141
  42.7814537  46.7932385  38.8654384  43.4500555  44.8420908  39.3364671
  44.4996859  45.0995730  39.1925607  43.3616834  44.1129031  40.1418251
  43.0520038  44.4157701  38.4153457  41.1351988  45.8809463  39.7790181
  40.9295130  44.9075276  40.2232865  40.6849715  46.6622729  40.3913360
  40.5395917  45.9352293  38.3491689  40.7488192  46.9086506  37.9055758
  40.9909978  45.1535636  37.7380738  39.4625567  45.7821810  38.3979934
  44.7695007  46.7535446  40.8746968  45.4078703  47.4135545  40.0089802
  45.3698185  46.0036127  41.7791097  44.8085423  45.6049449  42.5178857
  46.7888796  45.7205074  41.7669765  47.3133428  46.4875561  41.1961329
  47.4101889  45.7429136  43.1875977  46.9762440  44.9410783  43.7858333
  48.8886738  45.4970604  43.0917144  49.0668542  44.5326219  42.6156187
  49.3498559  46.2863778  42.4972784  49.3225972  45.4941327  44.0914298
  47.0710070  47.0601354  43.9306607  45.9931942  47.0949755  44.0879626
  47.5789865  47.0494231  44.8944443  47.4840135  48.3177747  43.1887403
  48.5643077  48.3148637  43.0419920  46.9854839  48.3484245  42.2197419
  47.1986126  49.1935870  43.7714154  46.9397836  44.3379259  41.1586598
  46.5547299  43.3259620  41.7545145  47.4918885  44.2917875  39.9692350
  47.8213918  45.1488296  39.5483272  47.6442082  43.0345584  39.2315902
  46.8974925  42.3249268  39.5877454  47.4853845  43.2272315  38.1714198
  49.0259876  42.4280353  39.4191894  49.8947725  42.9057409  40.1665555
  49.2234159  41.3257865  38.6679667  48.5572294  41.0634971  37.9559661
  50.4078414  40.5257634  38.9021832  50.3821378  40.2844740  39.9648326
  50.3894902  39.2237413  38.0721260  50.2350795  39.4761508  37.0226367
  51.3494432  38.7190279  38.1867709  49.2735277  38.2762982  38.5236360
  48.3131088  38.7416164  38.3020155  49.3625516  38.1220291  39.5987777
  49.3266862  36.9067377  37.8267062  48.5368102  36.2708979  38.2253108
  50.2953156  36.4458110  38.0170970  49.1413722  37.0572279  36.3829360
  48.1944298  37.1063663  36.0345132  50.1389016  37.1360175  35.4897931
  51.4052203  37.0014878  35.8116795  51.6678377  36.8482252  36.7745480
  52.1161227  37.0502842  35.0965686  49.8024347  37.3388160  34.2062435
  48.8303541  37.4259392  33.9465632  50.5216167  37.4046135  33.5009514
  51.6881424  41.2669663  38.6202104  52.7355221  40.9403333  39.1996314
  51.6777268  42.2569940  37.7011269  50.8205131  42.5016115  37.2263880
  52.9075618  42.9647512  37.3996459  53.6095697  42.2228045  37.0200290
  52.7237299  43.9940646  36.3118989  52.2446495  43.5111988  35.4605631
  53.7073171  44.3599662  36.0164025  51.8771609  45.1827462  36.7282726
  50.7662923  45.0256874  37.2788164  52.4313683  46.3717956  36.5328536
  53.3317854  46.4413150  36.0823949  51.9518041  47.2078237  36.8353505
  53.5143235  43.5866232  38.6513937  54.7294414  43.6972765  38.7610898
  52.6633127  44.0219502  39.5974270  51.6674733  43.9579121  39.4422014
  53.1638813  44.5886235  40.8495490  54.2148762  44.8196120  40.6748982
  52.4178373  45.9004664  41.2268970  51.3705602  45.6600390  41.4117008
  52.8643805  46.3010308  42.1366521  52.4844391  46.9776262  40.1375275
  51.9956567  46.6071454  39.2359474  51.7403326  48.2229350  40.6515630
  50.7076075  47.9601444  40.8815566  52.2295359  48.5922751  41.5524209
  51.7558831  48.9983193  39.8858774  53.8883171  47.2806351  39.6933797
  54.4627314  47.6616462  40.5382298  54.3553260  46.3705100  39.3178281
  53.8652967  48.0299748  38.9020434  53.0826377  43.6009248  42.0064711
  53.8820738  43.6958808  42.9205931  52.1215646  42.6543242  42.0055105
  51.4115203  42.6323492  41.2871456  52.1408384  41.6661636  43.0735841
  52.0615935  42.1965029  44.0216318  50.9500829  40.7021702  42.8942295
  51.0195943  40.2736152  41.8946627  51.0523012  39.9107242  43.6376100
  49.5326028  41.3091794  43.0478432  49.4400896  42.1630951  42.3762217
  48.4853850  40.2971278  42.6652687  48.6449724  39.9822846  41.6341277
  48.5577709  39.4324713  43.3255092  47.4960998  40.7446580  42.7609372
  49.3204152  41.8042012  44.4740675  49.4076642  40.9662742  45.1658298
  50.0731749  42.5542273  44.7153550  48.3273003  42.2448778  44.5617135
  53.4250485  40.8847233  43.0998229  53.9307414  40.5381397  44.1746301
  54.0025008  40.5750195  41.9191611  53.5505148  40.8215957  41.0502400
  55.2803826  39.8837674  41.9086434  55.1274395  38.9740939  42.4906644
  55.7251728  39.4794556  40.4927029  56.7402164  39.0848484  40.5430777
  54.7772150  38.4108286  39.9333272  54.7904200  37.5364449  40.5841335
  53.7647927  38.8118231  39.8854683  55.1018075  38.1244820  38.9325717
  55.6861268  40.6160183  39.6328716  54.7808488  40.9346006  39.6142414
  56.3623087  40.7135025  42.5481946  57.2528416  40.1959902  43.2283189
  56.3370136  42.0351151  42.3692051  55.5869951  42.4387416  41.8262438
  57.3524322  42.9184757  42.9323686  58.3137290  42.5282831  42.5982740
  57.2046573  44.3603294  42.4076006  56.1867079  44.7025966  42.5932916
  57.9070789  45.0040729  42.9369768  57.4907376  44.4401379  40.9084997
  56.6126069  44.1019286  40.3576722  58.3380799  43.7959415  40.6710404
  57.8161381  45.8613111  40.5024720  58.2417689  46.6698753  41.3648375
  57.7077521  46.1924352  39.2350039  57.3625035  45.5196347  38.5650570
  57.9698374  47.1191788  38.9319500  57.3567682  42.9042048  44.4362824
  58.3906311  43.0527693  45.0714148  56.1727702  42.7683195  45.0533827
  55.3306961  42.6680764  44.5035504  56.0890177  42.7642800  46.4994885
  56.9301399  43.3378561  46.8895962  54.8452137  43.4734355  47.0153063
  54.8891167  43.4778068  48.1043515  54.8483562  44.9307139  46.4793586
  55.7601577  45.4334228  46.7996645  54.8040009  44.9168826  45.3897608
  53.9817913  45.4638412  46.8713629  53.5422287  42.7461982  46.7039702
  53.4293785  42.6904147  45.6213332  53.6011619  41.7394381  47.1169628
  52.3109994  43.4341614  47.2827464  52.3971781  43.4812800  48.3690645
  52.2353579  44.4446948  46.8803650  51.4188599  42.8686460  47.0135654
  56.2041049  41.3254896  47.0239064  56.1101544  41.1628860  48.2575848
  56.4402004  40.3482670  46.2071226  56.4451288  40.5554922  45.2180192
  56.7042583  38.9469384  46.6179519  57.1805869  38.4226701  45.7892760
  57.3753718  38.9541081  47.4768665  55.4169047  38.1917909  47.0050761
  55.5361514  37.2581055  47.7988946  54.2786598  38.6008255  46.4502409
  54.2714906  39.3681915  45.7933695  53.0469934  37.9213157  46.8071180
  53.0759823  37.7477651  47.8832652  51.8400537  38.7962208  46.4567301
  51.9212759  39.7518351  46.9747121  51.8144180  38.9673799  45.3807760
  50.9244597  38.2930490  46.7663618  52.9183488  36.5664180  46.1292302
  53.2474789  36.3931300  44.9428430  52.4072709  35.6132022  46.9119339
  52.2475292  35.8146693  47.8880582  52.0792944  34.3101609  46.4070570
  52.1049182  34.3904942  45.3202801  53.1075259  33.2004676  46.8441448
  52.7911576  32.2415324  46.4325268  54.4975948  33.5429875  46.3212303
  54.4711490  33.6046090  45.2336627  54.8139630  34.5019227  46.7328483
  55.2006361  32.7677411  46.6248469  53.1516245  33.1303373  48.2656106
  53.4322365  33.9885874  48.5897244  50.7020291  33.8911327  46.9045835
  50.2230385  34.3809738  47.9176332  50.0906023  32.9550833  46.1671515
  50.4703832  32.7109874  45.2647533  48.8768010  32.2756845  46.6450403
  48.3495796  32.9515646  47.3195028  48.0063157  31.8690927  45.4561836
  48.6587862  31.5023403  44.6641382  47.3399729  31.0690597  45.7776575
  47.1726017  32.9799066  44.9022211  47.7961227  33.8686405  44.8020081
  46.6539764  32.6225397  43.5055870  47.4972619  32.4227105  42.8449466
  46.0245829  31.7351038  43.5684793  46.0715486  33.4541951  43.1111607
  46.0073474  33.3277518  45.8766789  45.3626715  32.4567131  45.9989226
  46.4167167  33.6149030  46.8455994  45.4259747  34.1548259  45.4693337
  49.2706476  30.9763047  47.3180344  50.1766483  30.2739547  46.8590636
  48.5685793  30.6589034  48.4113402  47.7905026  31.2346160  48.7004157
  48.9316448  29.4840097  49.1771607  49.5480617  28.8169569  48.5753568
  49.7420798  29.8914918  50.4306948  49.9064628  29.0155291  51.0571759
  49.1871920  30.6416907  50.9937962  51.0682851  30.4618574  50.0063793
  52.0439435  29.7393676  49.8025970  51.1355820  31.7569190  49.7446687
  50.3339957  32.3480169  49.9126591  51.9886185  32.1544365  49.3785327
  47.6449193  28.7945694  49.6007152  46.6839316  29.4637658  50.0135419
  47.6325837  27.4883724  49.5520289  48.4220915  27.0084015  49.1419250
  46.5141852  26.6913632  50.0705143  46.1686461  27.1674099  50.9878906
  45.3086275  26.6942994  49.1195490  44.5057253  26.1211361  49.5832610
  44.9852973  27.7268644  48.9824936  45.5895846  26.0988975  47.7521088
  46.1860582  26.9015896  46.7709127  46.4584956  27.9236407  46.9921510
  46.4208181  26.3750994  45.5210948  46.8562686  26.9941754  44.7513170
  46.1064990  25.0688317  45.2466697  46.3230135  24.6608889  44.2697577
  45.5223140  24.2769106  46.1944745  45.2930743  23.2442864  45.9777271
  45.2313091  24.8120133  47.4297556  44.7104400  24.2091264  48.1587953
  46.9580682  25.3145200  50.4325441  48.2066383  25.0244821  50.4053844
  46.0016493  24.4749610  50.7650884  45.0423663  24.7886435  50.7587243
  46.3085475  23.0764432  51.1452128  47.3738780  22.8766327  51.0155140
  46.0440172  22.9057983  52.1910937  45.7407702  22.3834663  50.5214493
  41.4899789  36.9098261  27.2227483  40.6793800  37.0304541  27.9403076
  41.0866151  36.5521753  26.2759128  41.9849607  37.8681543  27.0678517
  42.5226491  35.8732749  27.7739787  43.3716787  35.6907717  27.1142428
  41.9204964  34.4883047  27.8410572  41.0380442  34.5077955  28.4812511
  42.6521017  33.7931498  28.2522073  41.6359325  34.1669565  26.8396533
  43.0775725  36.4541469  28.9882727  43.6380915  37.6181540  29.1241029
  43.0501134  35.5220807  30.3974510  43.8637423  36.7305492  31.2461400
  44.1681257  36.6793144  32.2812785  44.0733259  37.7930427  30.3975839
  44.7824779  39.0884878  30.7765978  45.4777096  39.3601550  29.9814055
  45.3348541  38.9342503  31.7035651  43.8233077  40.1808758  30.9665084
  43.1665770  40.7967624  29.8061592  43.5509216  40.3485416  28.8909863
  43.3709699  41.8680625  29.7991728  42.0905896  40.6327965  29.8673007
  43.5089313  40.5767787  32.2404964  44.1288255  40.0827845  33.1937628
  42.5734251  41.5281049  32.4371576  42.0964248  41.9632138  31.6601860
  42.2645170  41.9166456  33.8616610  43.0257270  41.4255013  34.4676887
  42.6885856  43.1747108  34.4298897  43.1748169  42.7646442  35.3153080
  43.7123722  43.9339925  33.5489139  43.2081875  44.3357451  32.6703186
  44.4994576  43.2483784  33.2337522  44.1500193  44.7514989  34.1216820
  41.7377617  44.0850879  35.1157120  41.1358162  44.6083009  34.3732277
  42.2932762  44.8103725  35.7103749  41.0855579  43.5034350  35.7678992
  40.8842862  41.3902046  34.1989543  39.8192107  41.9612725  33.9971580
  40.9997577  40.1745337  34.7145661  41.9317407  39.8224950  34.8805344
  39.8963106  39.3235355  35.0556462  39.0518002  39.9427145  34.7527046
  39.8628564  37.9629634  34.3065012  40.8040986  37.4440015  34.4867501
  39.0387191  37.3696126  34.7024893  39.6740139  38.1163284  32.8145928
  40.7898201  38.2594581  31.9953753  41.7888151  38.2677733  32.4052359
  40.5700051  38.3877722  30.6482224  41.4202235  38.5697502  30.0074871
  39.3032242  38.2962888  30.0571913  39.1886552  38.3044523  28.9833187
  38.1909453  38.1927406  30.8962548  37.1912220  38.1844294  30.4887329
  38.3969459  38.1022635  32.2475940  37.5399616  38.0175119  32.8997420
  39.8267139  38.9681233  36.5443770  40.6545912  38.2968332  36.7703916
  38.8815783  38.4561599  36.7246719  39.9087125  40.1648746  37.5030385
  40.6710486  40.8504394  37.1316914  40.2573995  39.6580136  38.7755102
  40.3189958  38.7025700  38.7005145  38.6460745  41.0580198  37.5483234
  38.3541181  41.3482817  36.5388887  38.9856645  42.2891947  38.3908827
  39.2924643  41.9469342  39.3789442  39.8185270  42.8047905  37.9109420
  37.8466879  43.2997854  38.5719706  37.4405875  44.1172473  37.5342300
  37.9089327  44.0287368  36.5650821  36.4209595  45.0637588  37.7337784
  36.1177481  45.7244250  36.9344387  35.8126622  45.1325376  38.9779283
  35.0131050  45.8356797  39.1570524  36.2419628  44.2900659  39.9814598
  35.6964387  44.2581355  40.9130921  37.3390527  43.4981913  39.8237335
  37.8024256  43.0316547  40.6811763  37.5252734  40.3422651  38.1309176
  37.5852762  40.0033701  39.0806001  36.4240262  40.1298414  37.4244526
  36.2984852  40.1257098  36.2334457  35.3012760  39.9662977  38.1735556
  35.3968656  40.9411879  39.2039525  36.1032472  40.5724352  39.9474870
  35.7841829  41.8581540  38.7594725  34.1081393  41.2836179  39.9197613
  33.5022889  42.4801758  40.1635125  33.2594785  43.1112733  39.3214596
  33.1743929  42.9360613  41.4622656  33.5866090  42.0520794  42.2638564
  33.5026497  42.1584783  43.3360020  34.2905875  40.6692560  41.5254720
  49.7420297  47.8298661  20.4244768  20.5133202  39.8877375  46.3976385
  42.6113702  62.5285433  20.7447616  32.6842190   9.4596557  43.3974620
  11.4966264  30.6452189  41.8948524  59.0312272  56.3834947  22.0201730
  34.3082903  41.5971195  85.0550194  35.0813779  41.0500182  84.9163070
  34.6608302  42.4615445  85.2664656  36.6449180  37.7563861  82.6868644
  36.8974701  37.2345383  81.9252107  35.7073740  37.5930007  82.7895328
  41.6759725  38.2474639  83.9814723  41.1606349  39.0179244  84.2203111
  41.4037034  37.5739775  84.6047785  38.0545060  40.0972165  80.4602431
  37.1472122  39.8661418  80.6593580  38.5516092  39.3009784  80.6476413
  39.2333294  40.1984760  84.9826421  38.3244513  39.9143793  85.0798891
  39.2628378  40.6183838  84.1229728  38.9309382  41.7393504  82.3214500
  38.4928812  41.0229362  81.8620137  39.6719823  41.9669618  81.7599591
  43.0520609  40.5977885  81.9146558  42.4349780  39.8724713  81.8179610
  42.5837098  41.3587245  81.5713632  34.8419155  34.8163309  81.0367862
  33.9648622  34.6952110  80.6730109  35.3176908  34.0249388  80.7846751
  39.4031547  37.8277720  80.9030087  40.3490652  37.6983928  80.9718505
  39.0245792  37.0892382  81.3799515  37.5874464  35.7527697  80.8384972
  36.6805920  35.4560809  80.9147686  37.8650445  35.4557515  79.9719258
  36.3573249  32.6114632  80.9796951  37.2192413  32.9369530  81.2392769
  36.5423593  31.8246128  80.4670017  42.4373977  43.4087923  81.2736542
  43.1409827  43.6137926  81.8894198  41.7136626  43.9764685  81.5385626
  40.3827277  21.5144181  71.3808366  39.7315257  22.0998261  70.9942380
  41.1771640  22.0450376  71.4403404  34.3082904  18.6033318  71.7795501
  35.0813780  18.0562305  71.6408377  34.6608303  19.4677567  71.9909962
  36.6449182  14.7625984  69.4113951  36.8974702  14.2407505  68.6497414
  35.7073741  14.5992129  69.5140634  41.8602542  19.2034613  71.9177351
  41.2248375  19.2769239  72.6298255  41.5299948  19.7928211  71.2396430
  36.0878611  26.3815436  74.9483161  36.0102641  27.3323261  75.0271642
  35.4840255  26.0361308  75.6058088  44.0256785  14.0833267  72.1273364
  44.9374642  14.3160654  71.9521062  43.5166432  14.6670312  71.5648443
  46.5115600  20.0013524  76.8731310  45.8266638  20.3812425  76.3228343
  46.5959449  20.6108850  77.6063257  38.3616980  21.7397589  73.6688701
  38.2262655  22.5849125  74.0973549  38.9026793  21.9416867  72.9054635
  41.6759727  15.2536762  70.7060030  41.1606350  16.0241367  70.9448417
  41.4037035  14.5801898  71.3293091  46.6494001  18.0069117  72.6413203
  45.8723443  17.6680276  72.1968365  47.3285482  18.0121740  71.9668168
  39.9092462  19.2854077  74.1812765  39.3813823  18.5506837  73.8686002
  39.4079964  20.0628754  73.9352733  38.0545062  17.1034288  67.1847738
  37.1472123  16.8723541  67.3838887  38.5516094  16.3071907  67.3721720
  40.9613141  25.8131795  70.1044424  40.2874839  26.1163492  70.7129382
  41.3478963  26.6160875  69.7549881  39.2333295  17.2046882  71.7071728
  38.3244514  16.9205915  71.8044198  39.2628379  17.6245961  70.8475035
  44.4652563  20.8153472  75.4762896  44.0114890  19.9744382  75.5328086
  43.8346529  21.4514870  75.8137676  42.9085502  22.6529969  76.4112714
  43.2008476  23.2135026  75.6925079  43.4184122  22.9458530  77.1665873
  38.9309383  18.7455626  69.0459807  38.4928813  18.0291485  68.5865444
  39.6719824  18.9731741  68.4844898  47.0482498  17.0212823  75.1036125
  46.9100396  17.2114419  74.1757314  46.6918717  17.7832206  75.5604176
  39.1604356  25.9811467  72.3191503  39.3356111  25.5099510  73.1337126
  38.4737144  26.6077233  72.5472764  43.0520611  17.6040008  68.6391864
  42.4349781  16.8786836  68.5424917  42.5837099  18.3649368  68.2958938
  34.8419157  11.8225432  67.7613169  33.9648623  11.7014233  67.3975415
  35.3176910  11.0311510  67.5092057  38.0283083  24.1751722  75.0075689
  37.2450604  24.7173403  75.1013914  38.7275828  24.6925702  75.4069930
  42.4209513  18.7418039  75.2248318  41.4865792  18.8619502  75.0553022
  42.5986182  17.8390506  74.9608328  43.8758296  20.9279180  72.7584504
  44.1518140  20.8135774  73.6678378  43.0062795  20.5296665  72.7196677
  40.5112360  25.1765531  76.4017318  40.6934754  24.3587186  76.8645070
  41.3345346  25.3933223  75.9642208  40.8454525  24.1033716  73.6632366
  41.3742292  23.5926170  73.0502528  41.1082745  23.7876246  74.5277899
  43.9394709  24.0750514  74.2787349  44.1131586  23.5096936  73.5261202
  44.4323600  24.8751409  74.0966839  49.7934100  16.8386937  75.8977649
  50.2365246  16.0894262  75.4996772  48.9160610  16.8297073  75.5151381
  44.9269881  23.3917278  71.3784247  45.6220786  24.0123971  71.5971562
  45.2693032  22.5412630  71.6536625  46.8261304  20.8416984  72.9071578
  47.3512629  21.1804257  72.1820898  46.7383657  19.9063999  72.7234713
  38.5101965  26.9088967  77.2666831  38.0706956  26.4165346  77.9599688
  39.2610082  26.3661935  77.0258907  35.5189344  21.0030900  72.8147594
  35.6677465  21.6866364  72.1614266  36.3255788  20.9835990  73.3297049
  49.3366965  18.3092175  78.2900096  50.1713856  18.7481979  78.4537657
  49.4726094  17.8330828  77.4708342  39.0184750  23.4979030  70.2859341
  38.4458717  24.1169217  69.8329813  39.5917543  24.0478392  70.8199263
  42.2382010  23.7816180  71.4167923  43.1712683  23.7161742  71.6200799
  42.1505222  24.6172447  70.9582456  44.8670026  23.0982050  68.3771871
  44.7883658  22.7641914  69.2707629  45.6879693  23.5903818  68.3763343
  39.4031548  14.8339843  67.6275393  40.3490653  14.7046051  67.6963811
  39.0245793  14.0954505  68.1044822  37.5874465  12.7589819  67.5630279
  36.6805921  12.4622932  67.6392992  37.8650446  12.4619637  66.6964565
  36.3573250   9.6176754  67.7042258  37.2192414   9.9431653  67.9638075
  36.5423594   8.8308250  67.1915324  42.4373978  20.4150046  67.9981849
  43.1409828  20.6200048  68.6139505  41.7136627  20.9826808  68.2630933
  43.2671788  16.1659907  74.1184119  43.2106990  16.6228459  73.2791752
  43.8200131  15.4050592  73.9406962  44.3460675  20.8532575  70.0480309
  45.1806279  20.4213774  69.8657784  44.1845018  20.6814589  70.9757204
  44.0006568  17.3564688  71.4136648  43.9455371  17.1908960  70.4725093
  43.3752623  18.0640721  71.5698838  52.9744951  31.3702226  80.1435486
  53.6123361  31.2508974  79.4398826  52.8565793  32.3183070  80.2023438
  49.7834657  31.3229654  80.0797011  49.4453168  31.2070719  79.1917545
  50.6524425  30.9220819  80.0598017  45.6421473  33.1765131  76.0693902
  45.0786338  33.0855068  75.3010189  45.5273868  32.3565035  76.5496394
  43.1885904  34.6716322  78.9078122  43.9807196  34.3307147  78.4924421
  43.4282555  34.7811297  79.8280275  51.2221031  36.8436098  71.3808366
  50.5709011  37.4290179  70.9942380  52.0165394  37.3742293  71.4403404
  45.1476658  33.9325236  71.7795501  45.9207534  33.3854223  71.6408377
  45.5002057  34.7969485  71.9909962  47.9117908  32.6378466  81.5763760
  48.5081480  32.4134489  80.8620723  47.9692879  31.8963212  82.1789208
  47.4842936  30.0917902  69.4113951  47.7368457  29.5699423  68.6497414
  46.5467495  29.9284047  69.5140634  52.5286219  29.0953680  77.2188694
  53.3149308  28.6773103  76.8679111  52.7924923  29.9999772  77.3870342
  52.6996296  34.5326530  71.9177351  52.0642129  34.6061157  72.6298255
  52.3693703  35.1220129  71.2396430  57.9294646  29.0328913  78.1221672
  58.6619818  28.4628130  78.3559502  57.1734002  28.6450514  78.5628178
  47.2039225  31.9946008  71.6138326  47.0875483  31.3190911  72.2819410
  47.3141485  31.5078382  70.7970479  49.5470766  31.4556155  75.3185015
  49.1828973  30.9286776  76.0297936  50.4037882  31.0654624  75.1451500
  49.1876253  26.4846054  70.3146363  49.3550655  27.3526291  70.6816834
  48.9973422  26.6473336  69.3907653  51.9451586  34.9463033  81.9812194
  51.6452309  35.8488072  81.8728001  51.6002646  34.6795217  82.8333347
  45.3964068  31.3976830  78.0148898  44.4714564  31.2653044  78.2226590
  45.6448481  32.1771049  78.5118841  55.3448730  27.4645574  79.6609631
  54.4365607  27.3960982  79.3668392  55.2936326  27.9417518  80.4891457
  49.1665474  28.9403712  71.2993030  49.0465099  29.3860763  72.1378511
  48.4718062  29.2889030  70.7406568  42.7572879  31.0410104  78.8492687
  42.8865260  31.2944583  79.7632099  42.0770330  31.6337812  78.5297342
  46.9272366  41.7107354  74.9483161  46.8496396  42.6615179  75.0271642
  46.3234009  41.3653226  75.6058088  54.8650540  29.4125185  72.1273364
  55.7768396  29.6452572  71.9521062  54.3560187  29.9962229  71.5648443
  49.5022378  28.7722420  83.1368214  50.3483573  29.1961833  83.2802863
  49.4421015  28.1156044  83.8306777  53.4720122  34.3951004  79.5186946
  52.8428985  34.5596718  78.8163014  53.0845784  34.8092613  80.2897910
  57.3509354  35.3305441  76.8731310  56.6660392  35.7104343  76.3228343
  57.4353203  35.9400768  77.6063257  54.6060286  32.9765400  83.4726653
  54.8177181  33.6197160  82.7961034  54.5590034  32.1427717  83.0048583
  52.2086515  25.5883221  80.3763225  51.3470994  25.8864475  80.6679963
  52.2348949  25.8053620  79.4444258  49.0248084  34.1325412  76.7837031
  49.4886430  34.4113115  75.9941653  48.7604882  33.2308856  76.6010122
  45.9172165  33.6796893  79.7216794  46.4873522  34.1084162  79.0834279
  46.5080277  33.3979478  80.4200980  47.9616970  30.2548564  73.5926596
  48.6641013  30.7069608  74.0600522  47.6297599  29.6132383  74.2206489
  41.7042304  28.5132117  78.8943730  40.9141358  28.7689645  78.4183840
  42.1953551  29.3280455  78.9995770  43.6557049  28.8776696  75.8527206
  42.8588213  28.9895390  76.3710702  43.4282642  29.2163348  74.9868097
  49.2010735  37.0689507  73.6688701  49.0656410  37.9141042  74.0973549
  49.7420547  37.2708784  72.9054635  42.6540132  34.5864945  74.2416626
  43.1664653  35.3808195  74.3922191  43.3062845  33.8891235  74.1750228
  44.4635017  37.7030701  76.3239379  44.6401645  38.6248666  76.1360363
  45.2591850  37.3889120  76.7533759  45.5866332  39.2208875  82.3249722
  46.1373757  39.0925938  81.5526716  44.7477808  39.5203764  81.9744615
  40.6189049  32.9153599  75.0176197  41.4564271  33.3250607  74.8009905
  40.7967317  31.9753041  74.9876391  52.5153481  30.5828680  70.7060030
  52.0000104  31.3533284  70.9448417  52.2430789  29.9093816  71.3293091
  50.1000592  25.4278380  75.7645268  49.2442188  25.0385231  75.5850907
  50.5127544  25.5070341  74.9045054  51.6299739  22.9624724  80.1636828
  51.1264534  22.9254859  79.3504633  51.9230346  23.8717466  80.2233485
  47.8742625  23.0463453  79.1703010  48.7395621  22.8506262  78.8108899
  47.9420134  22.8173805  80.0972366  57.4887755  33.3361034  72.6413203
  56.7117198  32.9972194  72.1968365  58.1679236  33.3413657  71.9668168
  52.3039784  28.4555772  72.5319811  51.9989920  28.7701921  73.3829954
  53.2570226  28.5337192  72.5747144  50.7486216  34.6145995  74.1812765
  50.2207578  33.8798755  73.8686002  50.2473719  35.3920671  73.9352733
  55.7279062  32.8095016  79.2979811  55.0702737  33.4994277  79.3859940
  56.5319461  33.1991447  79.6413798  45.4804944  25.2765661  76.5419376
  46.0548696  25.0540843  75.8092569  46.0675926  25.3454356  77.2947978
  54.5384521  31.1639388  77.3483753  55.0516403  31.7969380  77.8505463
  55.1885745  30.5640584  76.9827113  45.8074531  27.3070122  70.5615262
  44.9711843  27.6444809  70.8824536  45.6679300  27.1719102  69.6242399
  47.7827611  22.1506910  75.2694446  47.1292024  21.8355927  74.6451061
  47.7408086  21.5282651  75.9954269  48.8938816  32.4326205  67.1847738
  47.9865878  32.2015459  67.3838887  49.3909848  31.6363825  67.3721720
  51.8006895  41.1423712  70.1044424  51.1268594  41.4455409  70.7129382
  52.1872717  41.9452793  69.7549881  51.0165352  28.6388844  79.5942094
  50.0987913  28.8603791  79.4363782  51.4325495  28.7135154  78.7353801
  51.8000400  30.0380259  74.7244774  52.5472218  30.5501657  74.4151896
  52.0691989  29.7164312  75.5849167  50.0727050  32.5338800  71.7071728
  49.1638269  32.2497833  71.8044198  50.1022133  32.9537879  70.8475035
  55.3046317  36.1445390  75.4762896  54.8508644  35.3036300  75.5328086
  54.6740284  36.7806788  75.8137676  54.2479237  27.0737376  76.7063563
  53.5101993  26.5614762  77.0373806  54.5006010  26.6337757  75.8946840
  53.7479256  37.9821886  76.4112714  54.0402231  38.5426943  75.6925079
  54.2577877  38.2750447  77.1665873  54.3490864  19.8513628  77.3005332
  54.6549741  18.9910991  77.0131247  55.0743469  20.4431248  77.1004326
  40.6415220  30.2544314  75.6886930  40.4439620  29.6613675  74.9637997
  40.0861884  29.9496524  76.4062869  48.6211944  30.1467421  77.8081523
  48.6760554  29.1941257  77.7324000  47.8103146  30.3026860  78.2922822
  49.7703137  34.0747544  69.0459807  49.3322567  33.3583403  68.5865444
  50.5113578  34.3023659  68.4844898  46.5604304  28.7644480  75.5671902
  45.7472169  29.0638651  75.9737094  47.0563298  28.3700169  76.2846385
  48.7112882  38.7602237  77.5006167  48.6689060  38.9863084  76.5714699
  49.6275580  38.5265612  77.6491968  52.1578515  29.2286305  84.3986796
  52.5127903  29.4557778  85.2581262  52.8050647  29.5604682  83.7764051
  57.8876252  32.3504741  75.1036125  57.7494151  32.5406337  74.1757314
  57.5312471  33.1124124  75.5604176  46.0518378  26.3362836  81.1833137
  46.6917758  26.1951595  80.4856101  45.2195909  26.0497349  80.8071739
  57.9145632  34.4181268  80.1147397  58.3482139  34.3256557  80.9630451
  58.6277213  34.3938768  79.4767413  46.8278682  35.6365266  77.2968130
  47.6219281  35.1415587  77.0950705  46.1170375  35.1083130  76.9335835
  43.1361446  29.7808348  73.3727882  42.2059034  29.7192804  73.5897845
  43.2318918  29.2584301  72.5764524  43.0546995  26.3063161  75.9606124
  43.3153812  27.2208494  75.8515285  43.8764167  25.8387604  76.1102737
  50.6061627  32.1843624  83.2067429  51.5353687  32.3354784  83.0336396
  50.1852657  32.2727645  82.3516076  49.4049958  36.2094288  80.9765967
  49.2661044  35.8413073  81.8491905  48.6164555  36.7241928  80.8049925
  49.9998110  41.3103385  72.3191503  50.1749866  40.8391428  73.1337126
  49.3130898  41.9369151  72.5472764  50.9555173  35.5875891  78.3654805
  50.6205006  35.5476661  79.2612454  50.4559119  34.9220607  77.8925215
  53.8914365  32.9331925  68.6391864  53.2743536  32.2078754  68.5424917
  53.4230854  33.6941286  68.2958938  47.5581718  30.7063480  83.3791065
  48.2681337  30.0656673  83.3377684  47.5151026  30.9576375  84.3017246
  44.5659196  44.4592748  79.0931363  44.8055794  45.0911272  79.7710382
  43.7228392  44.1080788  79.3796723  45.6812911  27.1517350  67.7613169
  44.8042377  27.0306151  67.3975415  46.1570664  26.3603428  67.5092057
  37.2015051  31.9394509  77.8554676  37.8886091  31.6256240  77.2675691
  37.0463180  32.8435874  77.5821927  48.8676837  39.5043640  75.0075689
  48.0844359  40.0465320  75.1013914  49.5669582  40.0217620  75.4069930
  52.1773487  25.3138270  77.6509894  52.6742187  24.5608232  77.3310965
  51.4060469  25.3502586  77.0853104  60.0303245  31.0178635  79.2928186
  60.0193121  31.9003351  78.9222119  59.1620624  30.6650186  79.0982723
  53.2603268  34.0709957  75.2248318  52.3259547  34.1911419  75.0553022
  53.4379936  33.1682424  74.9608328  48.7608456  27.4555653  77.3781579
  48.3906243  26.9026693  78.0662485  49.2567548  26.8513786  76.8256579
  56.6475819  29.9127276  75.7598352  57.1136271  30.7455268  75.6858655
  57.0983320  29.4472258  76.4643610  54.7152050  36.2571097  72.7584504
  54.9911894  36.1427692  73.6678378  53.8456549  35.8588582  72.7196677
  54.3898940  30.4697755  82.2989147  53.7370391  30.7173662  81.6441600
  54.7679320  29.6561893  81.9651625  51.3506114  40.5057448  76.4017318
  51.5328509  39.6879104  76.8645070  52.1739100  40.7225140  75.9642208
  51.6848280  39.4325633  73.6632366  52.2136046  38.9218088  73.0502528
  51.9476499  39.1168164  74.5277899  42.1865373  37.4489503  81.4067700
  42.7718809  36.7033191  81.5395604  41.9890211  37.7593459  82.2904364
  45.0404028  40.4840750  76.4230142  44.3714403  40.9686878  75.9394182
  44.9016897  40.7309970  77.3373521  40.4091605  28.7459205  73.2026074
  40.7045046  27.8369883  73.1493128  39.5079641  28.7246944  72.8807077
  52.3177684  40.4666469  80.0076483  52.1928823  39.6656209  79.4987428
  52.9756775  40.9612662  79.5190453  43.9385852  26.8215202  79.1853623
  43.2172438  27.4351169  79.0461096  44.7279108  27.3572966  79.1070269
  42.1379446  26.4273303  73.3265399  41.8092153  25.5470682  73.1440505
  42.4918817  26.3720971  74.2141789  51.3859025  38.0628205  77.8360385
  51.2383988  37.1344913  78.0167955  52.2112519  38.0848296  77.3517460
  45.2521270  26.7146272  73.6940877  45.5917342  27.2432194  72.9719485
  45.6993390  27.0526679  74.4699444  54.9893147  38.8856764  78.9225258
  55.9139695  38.6799625  78.7849709  54.8208451  38.6373165  79.8314599
  47.2389417  25.2120894  71.8934170  47.9597779  25.5902147  71.3897887
  46.6154721  25.9309771  71.9969148  51.3820540  25.9166043  72.8292502
  51.5984154  26.7990681  72.5281330  50.9014607  25.5252256  72.0998144
  46.1219761  28.8751756  79.4063247  45.9764342  29.1892059  80.2987528
  45.6444965  29.4936657  78.8534145  47.9816144  25.8654304  79.4544136
  47.9677713  24.9695398  79.1176434  48.6988572  25.8724968  80.0882422
  49.8342275  26.2991644  81.4997264  49.5760052  27.2208715  81.4981594
  49.3027315  25.9022079  82.1897728  54.7788463  39.4042432  74.2787349
  54.9525341  38.8388854  73.5261202  55.2717355  40.2043326  74.0966839
  40.5965423  31.4157101  82.3450908  40.0518891  32.1916909  82.4771182
  41.4744773  31.7627905  82.1870029  47.3853040  24.7468685  74.7231706
  47.5068951  23.8185331  74.9222594  47.0955082  24.7607370  73.8110022
  50.2544230  22.4323595  77.8598426  50.2765927  22.4962928  76.9050406
  50.6712289  21.5928104  78.0538932  60.6327855  32.1678855  75.8977649
  61.0759001  31.4186180  75.4996772  59.7554365  32.1588991  75.5151381
  55.7663636  38.7209196  71.3784247  56.4614540  39.3415889  71.5971562
  56.1086786  37.8704547  71.6536625  57.6655059  36.1708901  72.9071578
  58.1906383  36.5096174  72.1820898  57.5777412  35.2355917  72.7234713
  49.3495720  42.2380885  77.2666831  48.9100710  41.7457263  77.9599688
  50.1003837  41.6953852  77.0258907  41.8288059  38.4292426  77.2691459
  42.6546079  38.1296198  76.8890103  41.4782111  37.6600048  77.7181248
  46.7969592  37.7818894  79.3389133  46.1749601  37.1189599  79.0391361
  47.4674459  37.8080026  78.6562781  40.0296664  36.3478752  78.2280393
  39.1928572  35.9200926  78.0464394  40.0020309  36.5411195  79.1651184
  46.3583099  36.3322817  72.8147594  46.5071219  37.0158282  72.1614266
  47.1649542  36.3127907  73.3297049  60.1760719  33.6384093  78.2900096
  61.0107611  34.0773897  78.4537657  60.3119848  33.1622746  77.4708342
  44.1135732  32.3587995  73.8208662  43.8681774  31.4550325  74.0188873
  44.2831646  32.3605145  72.8788140  43.3831379  28.0916352  71.3194824
  42.6900624  28.1660707  70.6634860  43.1383131  27.3276696  71.8416341
  52.0545036  19.6511954  78.7234315  52.3346790  18.9835143  79.3494741
  52.8395643  19.8441049  78.2108978  49.8578504  38.8270948  70.2859341
  49.2852471  39.4461135  69.8329813  50.4311298  39.3770309  70.8199263
  53.0775764  39.1108098  71.4167923  54.0106437  39.0453659  71.6200799
  52.9898977  39.9464365  70.9582456  55.7063781  38.4273968  68.3771871
  55.6277412  38.0933832  69.2707629  56.5273448  38.9195736  68.3763343
  50.2425303  30.1631760  67.6275393  51.1884408  30.0337969  67.6963811
  49.8639548  29.4246422  68.1044822  48.4268220  28.0881737  67.5630279
  47.5199675  27.7914850  67.6392992  48.7044201  27.7911555  66.6964565
  39.3446160  29.4088100  78.0129325  39.0248945  28.5553408  77.7203699
  38.7979589  29.6236678  78.7687292  43.1226068  32.1250541  81.7298832
  43.3412078  33.0567649  81.7486865  43.5351842  31.7658516  82.5153635
  50.0430286  22.6318627  73.7174520  49.2331014  22.2865711  74.0929766
  50.7314703  22.3226170  74.3062132  51.9720834  21.7096673  75.3398817
  52.5251873  22.1292127  75.9988840  52.2090920  20.7832421  75.3821773
  47.1967005  24.9468672  67.7042258  48.0586169  25.2723570  67.9638075
  47.3817349  24.1600168  67.1915324  39.2134420  33.0291012  79.9822447
  38.5197892  32.6144964  79.4692401  39.9607411  33.0711548  79.3855866
  55.3499641  23.8197198  74.8477481  54.7698310  24.4782003  74.4655533
  55.0835574  22.9974543  74.4364898  53.8003207  23.2202256  77.0498801
  54.3002986  23.3318791  76.2413120  54.4438815  22.9163309  77.6899610
  41.1271163  32.9609265  77.8588462  41.1041851  33.0596953  76.9070345
  41.4371799  33.8074416  78.1805628  43.7858541  35.0185420  81.9735076
  44.7401794  34.9869363  81.9065008  43.5871064  34.5576044  82.7885302
  44.3757923  33.5886537  84.5405874  45.1950812  34.0830615  84.5640711
  44.6494731  32.6718505  84.5123441  54.1324519  25.9797289  73.9033829
  53.2450374  26.2646939  73.6854024  54.5478508  25.8191052  73.0561106
  57.4839055  26.0043810  77.6188168  58.2599445  26.4940262  77.8912785
  56.7587189  26.4301864  78.0760038  42.1408770  40.5605040  78.9905274
  42.0063237  39.8005441  78.4243272  41.7240832  41.2845940  78.5234063
  53.2767733  35.7441964  67.9981849  53.9803583  35.9491966  68.6139505
  52.5530381  36.3118725  68.2630933  54.1065543  31.4951825  74.1184119
  54.0500744  31.9520376  73.2791752  54.6593885  30.7342509  73.9406962
  57.9170349  27.2841557  74.9434239  57.6607283  26.8838192  75.7742446
  57.2923217  27.9985351  74.8184378  62.2282687  30.0237630  77.4505530
  61.6682245  30.0930819  78.2237092  61.6226190  29.8478615  76.7305026
  45.2977895  41.4574357  79.2023716  45.1810280  42.4019789  79.1002407
  44.4770342  41.1547919  79.5909516  55.1854430  36.1824493  70.0480309
  56.0200034  35.7505691  69.8657784  55.0238773  36.0106506  70.9757204
  54.8400322  32.6856606  71.4136648  54.7849126  32.5200877  70.4725093
  54.2146377  33.3932639  71.5698838  48.1496448  22.1864715  70.9921967
  48.1375117  23.1306555  71.1490238  49.0419869  22.0034860  70.6981428
  48.0786012  40.8633605  79.0789724  47.1281643  40.8635467  78.9654096
  48.3818498  40.1166340  78.5625758  51.9648567  18.7807492  75.2467904
  51.1980963  18.2265978  75.3924586  52.3759272  18.8529360  76.1082055
  55.9870413  49.2617153  71.7795501  56.7601289  48.7146140  71.6408377
  56.3395812  50.1261403  71.9909962  58.3236691  45.4209819  69.4113951
  58.5762211  44.8991341  68.6497414  57.3861250  45.2575965  69.5140634
  58.0432979  47.3237925  71.6138326  57.9269238  46.6482829  72.2819410
  58.1535239  46.8370299  70.7970479  60.0270007  41.8137972  70.3146363
  60.1944410  42.6818208  70.6816834  59.8367176  41.9765254  69.3907653
  60.0059228  44.2695630  71.2993030  59.8858853  44.7152680  72.1378511
  59.3111817  44.6180947  70.7406568  54.4950804  44.2068614  75.8527206
  53.6981967  44.3187308  76.3710702  54.2676396  44.5455266  74.9868097
  51.4582803  48.2445517  75.0176197  52.2958025  48.6542525  74.8009905
  51.6361071  47.3044959  74.9876391  63.3547236  45.9120597  70.7060030
  62.8393859  46.6825202  70.9448417  63.0824544  45.2385733  71.3293091
  60.9394347  40.7570298  75.7645268  60.0835943  40.3677148  75.5850907
  61.3521298  40.8362259  74.9045054  63.1433539  43.7847689  72.5319811
  62.8383674  44.0993839  73.3829954  64.0963981  43.8629109  72.5747144
  56.3198698  40.6057579  76.5419376  56.8942450  40.3832760  75.8092569
  56.9069681  40.6746273  77.2947978  56.6468285  42.6362040  70.5615262
  55.8105598  42.9736727  70.8824536  56.5073055  42.5011020  69.6242399
  58.6221366  37.4798828  75.2694446  57.9685778  37.1647845  74.6451061
  58.5801840  36.8574568  75.9954269  59.7332571  47.7618123  67.1847738
  58.8259632  47.5307376  67.3838887  60.2303603  46.9655742  67.3721720
  60.9120804  47.8630718  71.7071728  60.0032023  47.5789751  71.8044198
  60.9415888  48.2829796  70.8475035  65.1884618  35.1805545  77.3005332
  65.4943495  34.3202909  77.0131247  65.9137223  35.7723166  77.1004326
  51.4808975  45.5836232  75.6886930  51.2833374  44.9905593  74.9637997
  50.9255639  45.2788442  76.4062869  60.6096892  49.4039461  69.0459807
  60.1716322  48.6875320  68.5865444  61.3507333  49.6315576  68.4844898
  53.9755200  45.1100266  73.3727882  53.0452788  45.0484721  73.5897845
  54.0712672  44.5876219  72.5764524  53.8940749  41.6355079  75.9606124
  54.1547567  42.5500412  75.8515285  54.7157922  41.1679521  76.1102737
  64.7308120  48.2623843  68.6391864  64.1137290  47.5370671  68.5424917
  64.2624608  49.0233203  68.2958938  56.5206666  42.4809267  67.7613169
  55.6436132  42.3598068  67.3975415  56.9964419  41.6895346  67.5092057
  51.2485359  44.0751123  73.2026074  51.5438800  43.1661801  73.1493128
  50.3473395  44.0538862  72.8807077  52.9773201  41.7565220  73.3265399
  52.6485907  40.8762599  73.1440505  53.3312572  41.7012889  74.2141789
  56.0915024  42.0438190  73.6940877  56.4311097  42.5724111  72.9719485
  56.5387145  42.3818596  74.4699444  58.0783171  40.5412812  71.8934170
  58.7991534  40.9194065  71.3897887  57.4548475  41.2601689  71.9969148
  62.2214294  41.2457961  72.8292502  62.4377909  42.1282599  72.5281330
  61.7408361  40.8544174  72.0998144  58.2246794  40.0760602  74.7231706
  58.3462706  39.1477248  74.9222594  57.9348837  40.0899288  73.8110022
  61.0937985  37.7615513  77.8598426  61.1159682  37.8254846  76.9050406
  61.5106044  36.9220021  78.0538932  54.9529486  47.6879913  73.8208662
  54.7075528  46.7842243  74.0188873  55.1225401  47.6897063  72.8788140
  54.2225134  43.4208270  71.3194824  53.5294379  43.4952625  70.6634860
  53.9776886  42.6568614  71.8416341  61.0819057  45.4923678  67.6275393
  62.0278162  45.3629886  67.6963811  60.7033302  44.7538340  68.1044822
  59.2661974  43.4173654  67.5630279  58.3593430  43.1206767  67.6392992
  59.5437955  43.1203473  66.6964565  60.8824040  37.9610544  73.7174520
  60.0724768  37.6157629  74.0929766  61.5708457  37.6518088  74.3062132
  62.8114588  37.0388591  75.3398817  63.3645627  37.4584044  75.9988840
  63.0484675  36.1124339  75.3821773  58.0360759  40.2760590  67.7042258
  58.8979923  40.6015488  67.9638075  58.2211103  39.4892086  67.1915324
  66.1893396  39.1489116  74.8477481  65.6092065  39.8073920  74.4655533
  65.9229328  38.3266461  74.4364898  64.9718274  41.3089207  73.9033829
  64.0844129  41.5938857  73.6854024  65.3872263  41.1482970  73.0561106
  64.1161487  51.0733881  67.9981849  64.8197337  51.2783884  68.6139505
  63.3924136  51.6410643  68.2630933  58.9890202  37.5156633  70.9921967
  58.9768872  38.4598473  71.1490238  59.8813624  37.3326778  70.6981428
  62.8042322  34.1099409  75.2467904  62.0374717  33.5557896  75.3924586
  63.2153027  34.1821278  76.1082055  36.0878613   3.3877559  61.6728468
  36.0102642   4.3385384  61.7516949  35.4840256   3.0423431  62.3303394
  38.3616982  -1.2540288  60.3934008  38.2262656  -0.4088753  60.8218856
  38.9026794  -1.0521011  59.6299942  40.9613142   2.8193917  56.8289731
  40.2874841   3.1225614  57.4374689  41.3478964   3.6222998  56.4795188
  42.9085503  -0.3407909  63.1358020  43.2008477   0.2197148  62.4170386
  43.4184124  -0.0479348  63.8911180  39.1604357   2.9873590  59.0436810
  39.3356113   2.5161633  59.8582433  38.4737145   3.6139356  59.2718071
  38.0283084   1.1813845  61.7320996  37.2450606   1.7235525  61.8259220
  38.7275829   1.6987825  62.1315237  40.5112361   2.1827653  63.1262624
  40.6934756   1.3649309  63.5890377  41.3345347   2.3995345  62.6887514
  40.8454527   1.1095838  60.3877673  41.3742293   0.5988293  59.7747835
  41.1082746   0.7938368  61.2523206  43.9394710   1.0812636  61.0032656
  44.1131588   0.5159059  60.2506508  44.4323601   1.8813531  60.8212146
  38.5101966   3.9151090  63.9912138  38.0706957   3.4227468  64.6844995
  39.2610083   3.3724057  63.7504213  35.5189346  -1.9906978  59.5392900
  35.6677466  -1.3071513  58.8859573  36.3255789  -2.0101888  60.0542356
  39.0184751   0.5041153  57.0104648  38.4458718   1.1231340  56.5575119
  39.5917545   1.0540514  57.5444570  42.2382011   0.7878303  58.1413230
  43.1712684   0.7223864  58.3446105  42.1505224   1.6234570  57.6827763
  52.9744952   8.3764349  66.8680793  53.6123362   8.2571096  66.1644133
  52.8565795   9.3245193  66.9268745  49.7834658   8.3291777  66.8042317
  49.4453170   8.2132842  65.9162852  50.6524426   7.9282942  66.7843323
  45.6421474  10.1827253  62.7939208  45.0786339  10.0917190  62.0255496
  45.5273869   9.3627158  63.2741701  43.1885906  11.6778445  65.6323429
  43.9807198  11.3369270  65.2169728  43.4282556  11.7873420  66.5525582
  51.2221033  13.8498221  58.1053673  50.5709012  14.4352301  57.7187687
  52.0165395  14.3804416  58.1648711  45.1476660  10.9387358  58.5040807
  45.9207536  10.3916345  58.3653683  45.5002059  11.8031607  58.7155269
  46.9861702  12.2663740  71.7107707  46.6951568  13.1709371  71.5954373
  47.6218687  12.3080268  72.4251776  47.9117909   9.6440589  68.3009066
  48.5081481   9.4196611  67.5866029  47.9692881   8.9025334  68.9034514
  47.4842937   7.0980024  56.1359257  47.7368458   6.5761546  55.3742720
  46.5467497   6.9346170  56.2385941  52.5286220   6.1015803  63.9434001
  53.3149310   5.6835226  63.5924418  52.7924925   7.0061895  64.1115649
  52.6996298  11.5388653  58.6422657  52.0642131  11.6123279  59.3543562
  52.3693704  12.1282252  57.9641737  57.9294647   6.0391036  64.8466979
  58.6619819   5.4690253  65.0804809  57.1734003   5.6512636  65.2873485
  47.2039226   9.0008130  58.3383632  47.0875484   8.3253034  59.0064717
  47.3141486   8.5140504  57.5215785  49.5470767   8.4618277  62.0430322
  49.1828974   7.9348898  62.7543243  50.4037883   8.0716746  61.8696807
  49.1876254   3.4908177  57.0391670  49.3550656   4.3588413  57.4062141
  48.9973423   3.6535459  56.1152959  51.9451587  11.9525156  68.7057500
  51.6452310  12.8550195  68.5973308  51.6002647  11.6857339  69.5578653
  45.3964069   8.4038953  64.7394205  44.4714565   8.2715167  64.9471897
  45.6448482   9.1833172  65.2364147  55.3448731   4.4707696  66.3854938
  54.4365608   4.4023105  66.0913699  55.2936327   4.9479641  67.2136763
  49.1665475   5.9465834  58.0238337  49.0465100   6.3922885  58.8623817
  48.4718063   6.2951152  57.4651875  42.7572880   8.0472226  65.5737994
  42.8865261   8.3006705  66.4877406  42.0770331   8.6399934  65.2542649
  46.9272367  18.7169476  61.6728468  46.8496397  19.6677301  61.7516949
  46.3234011  18.3715349  62.3303394  54.8650541   6.4187308  58.8518671
  55.7768397   6.6514694  58.6766368  54.3560188   7.0024352  58.2893750
  53.1491309  10.8411936  72.4879964  53.5574665  10.3994346  71.7434596
  52.4268570  10.2664563  72.7414156  49.5022379   5.7784542  69.8613520
  50.3483574   6.2023956  70.0048169  49.4421017   5.1218167  70.5552084
  53.4720123  11.4013126  66.2432252  52.8428986  11.5658840  65.5408320
  53.0845786  11.8154736  67.0143216  57.3509355  12.3367564  63.5976616
  56.6660394  12.7166465  63.0473649  57.4353205  12.9462891  64.3308564
  54.6060287   9.9827523  70.1971960  54.8177182  10.6259283  69.5206341
  54.5590035   9.1489840  69.7293890  49.0248085  11.1387534  63.5082337
  49.4886431  11.4175237  62.7186960  48.7604883  10.2370979  63.3255428
  45.9172166  10.6859016  66.4462101  46.4873523  11.1146284  65.8079585
  46.5080278  10.4041600  67.1446286  47.9616971   7.2610687  60.3171903
  48.6641015   7.7131730  60.7845829  47.6297600   6.6194505  60.9451796
  41.7042305   5.5194239  65.6189036  40.9141359   5.7751768  65.1429147
  42.1953553   6.3342577  65.7241077  55.7206115  12.8599478  68.3694317
  56.5423559  12.4579666  68.0876999  55.7168518  12.7567713  69.3210433
  43.6557051   5.8838819  62.5772513  42.8588214   5.9957513  63.0956009
  43.4282643   6.2225471  61.7113403  49.4862718  12.4083522  70.5255028
  49.5507151  12.8703929  71.3613199  48.7773642  11.7780887  70.6537337
  49.2010736  14.0751629  60.3934008  49.0656411  14.9203165  60.8218856
  49.7420549  14.2770907  59.6299942  42.6540133  11.5927067  60.9661933
  43.1664654  12.3870318  61.1167498  43.3062846  10.8953358  60.8995534
  44.4635018  14.7092824  63.0484686  44.6401646  15.6310788  62.8605670
  45.2591852  14.3951243  63.4779066  50.8279212  14.6975196  74.5234350
  50.3843067  13.9111574  74.2055254  51.4896426  14.8854346  73.8578241
  45.5866334  16.2270997  69.0495028  46.1373759  16.0988061  68.2772022
  44.7477809  16.5265886  68.6989921  52.9260450  14.9777996  72.5515751
  52.9078926  15.7986877  72.0596020  53.8480371  14.8532071  72.7765892
  49.3833505  12.4922125  73.3939260  49.9161841  11.7310413  73.1638568
  48.8547586  12.1995777  74.1363414  40.6189050   9.9215722  61.7421503
  41.4564272  10.3312730  61.5255211  40.7967318   8.9815164  61.7121697
  52.5153482   7.5890802  57.4305336  52.0000106   8.3595407  57.6693724
  52.2430791   6.9155938  58.0538398  50.1000593   2.4340503  62.4890575
  49.2442190   2.0447353  62.3096214  50.5127545   2.5132464  61.6290360
  57.4887756  10.3423157  59.3658510  56.7117199  10.0034316  58.9213672
  58.1679237  10.3475780  58.6913475  52.3039785   5.4617894  59.2565118
  51.9989921   5.7764043  60.1075261  53.2570228   5.5399314  59.2992451
  50.7486217  11.6208118  60.9058072  50.2207579  10.8860877  60.5931309
  50.2473720  12.3982794  60.6598040  55.7279063   9.8157138  66.0225118
  55.0702738  10.5056399  66.1105247  56.5319463  10.2053570  66.3659104
  45.4804945   2.2827784  63.2664683  46.0548697   2.0602965  62.5337876
  46.0675927   2.3516478  64.0193284  54.5384522   8.1701511  64.0729060
  55.0516404   8.8031503  64.5750769  55.1885746   7.5702706  63.7072420
  45.8074532   4.3132245  57.2860568  44.9711844   4.6506931  57.6069843
  45.6679302   4.1781225  56.3487705  48.8938818   9.4388328  53.9093045
  47.9865879   9.2077581  54.1084194  49.3909849   8.6425947  54.0967026
  51.8006896  18.1485835  56.8289731  51.1268595  18.4517532  57.4374689
  52.1872718  18.9514915  56.4795188  51.0165353   5.6450966  66.3187400
  50.0987914   5.8665913  66.1609088  51.4325497   5.7197277  65.4599108
  51.8000401   7.0442382  61.4490080  52.5472220   7.5563779  61.1397202
  52.0691990   6.7226435  62.3094474  50.0727051   9.5400923  58.4317035
  49.1638270   9.2559956  58.5289504  50.1022135   9.9600001  57.5720342
  55.3046318  13.1507512  62.2008202  54.8508645  12.3098422  62.2573393
  54.6740285  13.7868911  62.5382982  54.2479238   4.0799498  63.4308870
  53.5101995   3.5676884  63.7619112  54.5006011   3.6399880  62.6192147
  53.7479258  14.9884009  63.1358020  54.0402232  15.5489066  62.4170386
  54.2577878  15.2812570  63.8911180  40.6415221   7.2606437  62.4132237
  40.4439621   6.6675798  61.6883303  40.0861885   6.9558647  63.1308176
  48.6211945   7.1529543  64.5326830  48.6760555   6.2003380  64.4569307
  47.8103147   7.3088982  65.0168128  49.7703139  11.0809666  55.7705113
  49.3322569  10.3645525  55.3110751  50.5113580  11.3085781  55.2090205
  46.5604305   5.7706603  62.2917209  45.7472170   6.0700774  62.6982401
  47.0563299   5.3762292  63.0091691  48.7112883  15.7664360  64.2251474
  48.6689062  15.9925206  63.2960006  49.6275582  15.5327735  64.3737275
  52.1578517   6.2348428  71.1232103  52.5127904   6.4619901  71.9826569
  52.8050648   6.5666804  70.5009358  57.8876254   9.3566863  61.8281432
  57.7494152   9.5468459  60.9002621  57.5312472  10.1186246  62.2849483
  46.0518380   3.3424959  67.9078444  46.6917759   3.2013718  67.2101407
  45.2195910   3.0559472  67.5317046  57.9145633  11.4243390  66.8392703
  58.3482140  11.3318680  67.6875757  58.6277214  11.4000891  66.2012719
  46.8278684  12.6427389  64.0213436  47.6219282  12.1477709  63.8196011
  46.1170376  12.1145252  63.6581142  51.6473528  15.0245485  68.3725804
  51.7010550  15.5936421  69.1403520  50.7788309  15.1947370  68.0079841
  43.1361447   6.7870471  60.0973189  42.2059035   6.7254926  60.3143151
  43.2318919   6.2646424  59.3009830  43.0546996   3.3125284  62.6851431
  43.3153813   4.2270617  62.5760591  43.8764168   2.8449726  62.8348044
  50.6061628   9.1905747  69.9312736  51.5353688   9.3416906  69.7581703
  50.1852658   9.2789767  69.0761382  49.4049960  13.2156411  67.7011273
  49.2661045  12.8475195  68.5737212  48.6164556  13.7304050  67.5295231
  49.9998112  18.3165507  59.0436810  50.1749867  17.8453551  59.8582433
  49.3130900  18.9431274  59.2718071  50.9555175  12.5938014  65.0900111
  50.6205007  12.5538784  65.9857761  50.4559120  11.9282730  64.6170521
  53.8914366   9.9394048  55.3637171  53.2743537   9.2140876  55.2670224
  53.4230855  10.7003408  55.0204245  47.5581719   7.7125603  70.1036372
  48.2681338   7.0718795  70.0622990  47.5151027   7.9638498  71.0262553
  55.5468498  14.6492956  73.0242951  55.4881044  13.9652177  72.3573534
  55.9488016  15.3911946  72.5723577  44.5659197  21.4654870  65.8176670
  44.8055795  22.0973394  66.4955689  43.7228393  21.1142910  66.1042029
  45.6812912   4.1579472  54.4858475  44.8042379   4.0368273  54.1220722
  46.1570665   3.3665551  54.2337364  55.5485905  12.6132540  71.2556931
  54.6612684  12.2758462  71.3783330  56.1184456  11.8815572  71.4925696
  37.2015052   8.9456632  64.5799982  37.8886092   8.6318362  63.9920998
  37.0463181   9.8497997  64.3067234  49.0787059  17.2733993  68.2218174
  49.0057230  18.0788964  68.7337479  48.6364452  17.4725959  67.3966196
  48.8676838  16.5105763  61.7320996  48.0844360  17.0527443  61.8259220
  49.5669583  17.0279742  62.1315237  60.0303246   8.0240758  66.0173493
  60.0193122   8.9065473  65.6467426  59.1620625   7.6712309  65.8228030
  51.5385742  17.1720827  70.3776333  52.2513714  17.8068292  70.3052234
  51.0475771  17.2684693  69.5616335  53.2603269  11.0772079  61.9493624
  52.3259548  11.1973542  61.7798329  53.4379938  10.1744546  61.6853634
  48.7608457   4.4617775  64.1026886  48.3906245   3.9088816  64.7907791
  49.2567550   3.8575909  63.5501886  56.6475820   6.9189399  62.4843659
  57.1136273   7.7517390  62.4103961  57.0983321   6.4534380  63.1888917
  46.5897656  14.9215270  71.1981904  47.2907115  15.5551753  71.3511298
  46.1192771  15.2630002  70.4377543  54.7152052  13.2633220  59.4829811
  54.9911895  13.1489815  60.3923685  53.8456550  12.8650705  59.4441984
  54.3898942   7.4759878  69.0234454  53.7370392   7.7235785  68.3686907
  54.7679322   6.6624016  68.6896931  51.3506116  17.5119571  63.1262624
  51.5328510  16.6941227  63.5890377  52.1739102  17.7287263  62.6887514
  51.6848281  16.4387756  60.3877673  52.2136048  15.9280211  59.7747835
  51.9476501  16.1230286  61.2523206  42.1865374  14.4551625  68.1313006
  42.7718811  13.7095313  68.2640910  41.9890212  14.7655582  69.0149670
  45.0404029  17.4902873  63.1475449  44.3714404  17.9749000  62.6639489
  44.9016899  17.7372093  64.0618827  49.1809298  19.5246616  69.7458107
  49.7327606  19.6878238  70.5107192  49.5215491  20.1151054  69.0738132
  54.0320172  14.3507874  75.6006761  54.5760076  14.9637832  75.1061716
  53.4507017  14.9087452  76.1173774  40.4091606   5.7521328  59.9271381
  40.7045047   4.8432006  59.8738435  39.5079642   5.7309067  59.6052383
  52.3177685  17.4728592  66.7321789  52.1928824  16.6718332  66.2232735
  52.9756776  17.9674785  66.2435759  43.9385853   3.8277324  65.9098929
  43.2172439   4.4413292  65.7706403  44.7279109   4.3635089  65.8315575
  54.3812593  15.2737612  68.3601339  53.4342929  15.1542963  68.2879666
  54.7295366  14.3860110  68.4427601  42.1379448   3.4335425  60.0510706
  41.8092154   2.5532804  59.8685812  42.4918818   3.3783094  60.9387095
  51.3859027  15.0690328  64.5605691  51.2383989  14.1407035  64.7413262
  52.2112520  15.0910419  64.0762767  45.2521271   3.7208395  60.4186184
  45.5917343   4.2494316  59.6964792  45.6993391   4.0588801  61.1944750
  54.9893148  15.8918887  65.6470564  55.9139696  15.6861748  65.5095015
  54.8208452  15.6435288  66.5559906  47.2389418   2.2183017  58.6179476
  47.9597780   2.5964269  58.1143193  46.6154722   2.9371893  58.7214454
  51.3820541   2.9228166  59.5537809  51.5984155   3.8052803  59.2526637
  50.9014608   2.5314379  58.8243451  46.1219762   5.8813879  66.1308553
  45.9764343   6.1954182  67.0232835  45.6444966   6.4998779  65.5779452
  47.9816145   2.8716427  66.1789443  47.9677714   1.9757520  65.8421741
  48.6988573   2.8787091  66.8127729  49.8342276   3.3053767  68.2242570
  49.5760054   4.2270838  68.2226901  49.3027316   2.9084202  68.9143034
  54.7788465  16.4104554  61.0032656  54.9525342  15.8450977  60.2506508
  55.2717356  17.2105449  60.8212146  40.5965424   8.4219223  69.0696215
  40.0518892   9.1979031  69.2016489  41.4744774   8.7690028  68.9115336
  60.6327856   9.1740977  62.6222955  61.0759002   8.4248302  62.2242079
  59.7554366   9.1651113  62.2396687  55.7663637  15.7271319  58.1029554
  56.4614542  16.3478011  58.3216869  56.1086787  14.8766670  58.3781932
  57.6655060  13.1771024  59.6316885  58.1906384  13.5158297  58.9066205
  57.5777413  12.2418039  59.4480019  49.3275109  17.0905098  71.7606761
  49.6362235  16.8454245  72.6329461  50.1250591  17.2951736  71.2725632
  49.3495721  19.2443007  63.9912138  48.9100711  18.7519386  64.6844995
  50.1003838  18.7015975  63.7504213  41.8288060  15.4354548  63.9936766
  42.6546080  15.1358320  63.6135410  41.4782112  14.6662171  64.4426555
  46.7969593  14.7881016  66.0634440  46.1749602  14.1251721  65.7636667
  47.4674460  14.8142148  65.3808087  40.0296665  13.3540875  64.9525700
  39.1928573  12.9263049  64.7709701  40.0020310  13.5473318  65.8896491
  46.3583100  13.3384940  59.5392900  46.5071220  14.0220404  58.8859573
  47.1649543  13.3190030  60.0542356  60.1760720  10.6446215  65.0145403
  61.0107612  11.0836019  65.1782963  60.3119849  10.1684869  64.1953649
  44.1135733   9.3650117  60.5453969  43.8681775   8.4612447  60.7434179
  44.2831648   9.3667268  59.6033447  43.3831381   5.0978475  58.0440131
  42.6900625   5.1722830  57.3880166  43.1383132   4.3338819  58.5661647
  49.8578506  15.8333070  57.0104648  49.2852473  16.4523257  56.5575119
  50.4311299  16.3832432  57.5444570  53.0775765  16.1170220  58.1413230
  54.0106439  16.0515782  58.3446105  52.9898978  16.9526487  57.6827763
  55.7063782  15.4336091  55.1017177  55.6277414  15.0995954  55.9952935
  56.5273449  15.9257859  55.1008650  50.2425304   7.1693883  54.3520700
  51.1884409   7.0400091  54.4209118  49.8639549   6.4308545  54.8290128
  48.4268221   5.0943859  54.2875585  47.5199677   4.7976972  54.3638299
  48.7044202   4.7973677  53.4209872  39.3446162   6.4150223  64.7374632
  39.0248946   5.5615531  64.4449006  38.7979590   6.6298801  65.4932599
  43.1226069   9.1312664  68.4544138  43.3412079  10.0629772  68.4732172
  43.5351843   8.7720638  69.2398942  47.1967006   1.9530795  54.4287564
  48.0586170   2.2785693  54.6883382  47.3817350   1.1662291  53.9160630
  39.2134422  10.0353134  66.7067753  38.5197893   9.6207087  66.1937708
  39.9607413  10.0773671  66.1101172  41.1271164   9.9671388  64.5833768
  41.1041852  10.0659075  63.6315651  41.4371801  10.8136539  64.9050934
  43.7858542  12.0247543  68.6980383  44.7401796  11.9931485  68.6310314
  43.5871066  11.5638167  69.5130608  44.3757924  10.5948659  71.2651180
  45.1950813  11.0892738  71.2886018  44.6494732   9.6780627  71.2368748
  42.1408771  17.5667163  65.7150580  42.0063239  16.8067563  65.1488578
  41.7240833  18.2908062  65.2479369  53.2767734  12.7504086  54.7227156
  53.9803584  12.9554089  55.3384811  52.5530383  13.3180848  54.9876239
  54.1065544   8.5013947  60.8429426  54.0500745   8.9582499  60.0037058
  54.6593887   7.7404632  60.6652269  62.2282688   7.0299752  64.1750837
  61.6682246   7.0992942  64.9482399  61.6226191   6.8540737  63.4550333
  45.2977897  18.4636480  65.9269023  45.1810281  19.4081912  65.8247713
  44.4770343  18.1610041  66.3154822  55.1854431  13.1886615  56.7725616
  56.0200035  12.7567814  56.5903091  55.0238774  13.0168629  57.7002510
  54.8400323   9.6918729  58.1381955  54.7849127   9.5263000  57.1970399
  54.2146379  10.3994762  58.2944145  46.3232411  19.1164741  69.1424952
  47.2259658  19.1488352  69.4591446  46.0969781  18.1865192  69.1571287
  48.0786013  17.8695728  65.8035030  47.1281644  17.8697590  65.6899402
  48.3818499  17.1228463  65.2871065  63.8138706  23.7056266  66.8680793
  64.4517116  23.5863014  66.1644133  63.6959549  24.6537110  66.9268745
  60.6228413  23.6583695  66.8042317  60.2846924  23.5424759  65.9162852
  61.4918181  23.2574860  66.7843323  56.4815228  25.5119171  62.7939208
  55.9180093  25.4209108  62.0255496  56.3667623  24.6919075  63.2741701
  61.1048196  24.8118546  72.7628523  61.0936836  24.4171345  71.8909026
  61.2668835  24.0784619  73.3562294  54.0279660  27.0070363  65.6323429
  54.8200952  26.6661187  65.2169728  54.2676310  27.1165338  66.5525582
  62.0614787  29.1790139  58.1053673  61.4102767  29.7644219  57.7187687
  62.8559150  29.7096334  58.1648711  55.9870414  26.2679276  58.5040807
  56.7601290  25.7208263  58.3653683  56.3395813  27.1323525  58.7155269
  57.8255457  27.5955658  71.7107707  57.5345323  28.5001289  71.5954373
  58.4612441  27.6372186  72.4251776  58.7511664  24.9732507  68.3009066
  59.3475236  24.7488529  67.5866029  58.8086635  24.2317252  68.9034514
  58.3236692  22.4271942  56.1359257  58.5762213  21.9053463  55.3742720
  57.3861251  22.2638087  56.2385941  63.3679975  21.4307720  63.9434001
  64.1543064  21.0127143  63.5924418  63.6318679  22.3353812  64.1115649
  63.5390052  26.8680571  58.6422657  62.9035885  26.9415197  59.3543562
  63.2087459  27.4574169  57.9641737  68.7688402  21.3682953  64.8466979
  69.5013574  20.7982170  65.0804809  68.0127758  20.9804554  65.2873485
  58.0432981  24.3300048  58.3383632  57.9269239  23.6544951  59.0064717
  58.1535241  23.8432422  57.5215785  60.3864522  23.7910195  62.0430322
  60.0222729  23.2640816  62.7543243  61.2431638  23.4008664  61.8696807
  60.0270009  18.8200095  57.0391670  60.1944411  19.6880331  57.4062141
  59.8367178  18.9827376  56.1152959  62.7845342  27.2817074  68.7057500
  62.4846065  28.1842112  68.5973308  62.4396401  27.0149257  69.5578653
  56.2357823  23.7330870  64.7394205  55.3108320  23.6007085  64.9471897
  56.4842236  24.5125090  65.2364147  66.1842486  19.7999614  66.3854938
  65.2759363  19.7315022  66.0913699  66.1330081  20.2771559  67.2136763
  60.0059229  21.2757752  58.0238337  59.8858855  21.7214803  58.8623817
  59.3111818  21.6243070  57.4651875  53.5966634  23.3764144  65.5737994
  53.7259015  23.6298623  66.4877406  52.9164086  23.9691852  65.2542649
  57.7666122  34.0461394  61.6728468  57.6890151  34.9969219  61.7516949
  57.1627765  33.7007266  62.3303394  65.7044296  21.7479225  58.8518671
  66.6162152  21.9806612  58.6766368  65.1953943  22.3316270  58.2893750
  58.5129724  24.0274713  73.8907802  59.2544408  24.5659757  73.6142626
  57.8066709  24.6541001  74.0479354  63.9885063  26.1703853  72.4879964
  64.3968419  25.7286264  71.7434596  63.2662325  25.5956481  72.7414156
  60.3416133  21.1076460  69.8613520  61.1877329  21.5315874  70.0048169
  60.2814771  20.4510084  70.5552084  64.3113878  26.7305044  66.2432252
  63.6822740  26.8950758  65.5408320  63.9239540  27.1446653  67.0143216
  68.1903110  27.6659482  63.5976616  67.5054148  28.0458383  63.0473649
  68.2746959  28.2754808  64.3308564  65.4454041  25.3119441  70.1971960
  65.6570937  25.9551201  69.5206341  65.3983790  24.4781757  69.7293890
  63.0480270  17.9237261  67.1008532  62.1864749  18.2218515  67.3925269
  63.0742705  18.1407660  66.1689564  59.8641840  26.4679452  63.5082337
  60.3280185  26.7467155  62.7186960  59.5998638  25.5662896  63.3255428
  56.7565921  26.0150933  66.4462101  57.3267278  26.4438202  65.8079585
  57.3474033  25.7333518  67.1446286  58.8010726  22.5902604  60.3171903
  59.5034769  23.0423648  60.7845829  58.4691354  21.9486423  60.9451796
  57.2491087  21.1814361  74.6923112  56.6189748  21.8630642  74.9258509
  57.1427175  21.0697442  73.7476250  52.5436060  20.8486157  65.6189036
  51.7535114  21.1043685  65.1429147  53.0347307  21.6634495  65.7241077
  66.5599869  28.1891396  68.3694317  67.3817313  27.7871583  68.0876999
  66.5562272  28.0859630  69.3210433  54.4950805  21.2130736  62.5772513
  53.6981969  21.3249430  63.0956009  54.2676397  21.5517388  61.7113403
  60.3256473  27.7375439  70.5255028  60.3900905  28.1995847  71.3613199
  59.6167397  27.1072804  70.6537337  50.8273763  21.1016647  68.0504027
  51.0781801  21.9863657  68.3161603  51.3633311  20.9221249  67.2779119
  60.0404491  29.4043547  60.3934008  59.9050165  30.2495083  60.8218856
  60.5814303  29.6062825  59.6299942  53.4933888  26.9218985  60.9661933
  54.0058408  27.7162235  61.1167498  54.1456601  26.2245275  60.8995534
  55.3028773  30.0384741  63.0484686  55.4795401  30.9602706  62.8605670
  56.0985606  29.7243160  63.4779066  54.5881129  22.0849373  72.9246849
  54.4734644  21.1834630  73.2253948  53.7325647  22.3313070  72.5731666
  61.6672967  30.0267113  74.5234350  61.2236821  29.2403492  74.2055254
  62.3290180  30.2146264  73.8578241  56.4260088  31.5562915  69.0495028
  56.9767513  31.4279978  68.2772022  55.5871564  31.8557804  68.6989921
  63.7654205  30.3069913  72.5515751  63.7472680  31.1278794  72.0596020
  64.6874125  30.1823989  72.7765892  60.2227259  27.8214043  73.3939260
  60.7555596  27.0602331  73.1638568  59.6941340  27.5287695  74.1363414
  51.4582805  25.2507639  61.7421503  52.2958027  25.6604648  61.5255211
  51.6361072  24.3107081  61.7121697  63.3547237  22.9182720  57.4305336
  62.8393860  23.6887325  57.6693724  63.0824545  22.2447856  58.0538398
  60.9394348  17.7632421  62.4890575  60.0835944  17.3739271  62.3096214
  61.3521300  17.8424381  61.6290360  62.4693494  15.2978764  66.8882135
  61.9658290  15.2608899  66.0749940  62.7624101  16.2071507  66.9478791
  58.7136380  15.3817494  65.8948316  59.5789377  15.1860302  65.5354206
  58.7813889  15.1527845  66.8217673  68.3281511  25.6715075  59.3658510
  67.5510954  25.3326234  58.9213672  69.0072992  25.6767698  58.6913475
  63.1433540  20.7909812  59.2565118  62.8383676  21.1055961  60.1075261
  64.0963982  20.8691232  59.2992451  61.5879972  26.9500035  60.9058072
  61.0601333  26.2152795  60.5931309  61.0867475  27.7274712  60.6598040
  66.5672818  25.1449056  66.0225118  65.9096492  25.8348317  66.1105247
  67.3713217  25.5345488  66.3659104  56.3198699  17.6119702  63.2664683
  56.8942451  17.3894883  62.5337876  56.9069682  17.6808396  64.0193284
  65.3778277  23.4993428  64.0729060  65.8910158  24.1323420  64.5750769
  66.0279501  22.8994624  63.7072420  56.6468287  19.6424163  57.2860568
  55.8105599  19.9798849  57.6069843  56.5073056  19.5073142  56.3487705
  58.6221367  14.4860950  61.9939753  57.9685779  14.1709968  61.3696367
  58.5801841  13.8636691  62.7199575  59.7332572  24.7680246  53.9093045
  58.8259634  24.5369499  54.1084194  60.2303604  23.9717865  54.0967026
  62.6400651  33.4777753  56.8289731  61.9662350  33.7809449  57.4374689
  63.0266473  34.2806833  56.4795188  61.8559107  20.9742884  66.3187400
  60.9381669  21.1957831  66.1609088  62.2719251  21.0489194  65.4599108
  62.6394155  22.3734300  61.4490080  63.3865974  22.8855697  61.1397202
  62.9085745  22.0518352  62.3094474  60.9120805  24.8692840  58.4317035
  60.0032025  24.5851873  58.5289504  60.9415889  25.2891919  57.5720342
  66.1440073  28.4799430  62.2008202  65.6902400  27.6390340  62.2573393
  65.5134040  29.1160828  62.5382982  65.0872992  19.4091416  63.4308870
  64.3495749  18.8968802  63.7619112  65.3399766  18.9691798  62.6192147
  64.5873012  30.3175927  63.1358020  64.8795986  30.8780984  62.4170386
  65.0971633  30.6104488  63.8911180  65.1884620  12.1867668  64.0250639
  65.4943497  11.3265031  63.7376554  65.9137225  12.7785288  63.8249633
  51.4808976  22.5898355  62.4132237  51.2833376  21.9967715  61.6883303
  50.9255640  22.2850565  63.1308176  59.4605699  22.4821461  64.5326830
  59.5154309  21.5295297  64.4569307  58.6496902  22.6380900  65.0168128
  60.6096893  26.4101584  55.7705113  60.1716323  25.6937443  55.3110751
  61.3507334  26.6377699  55.2090205  57.3998059  21.0998521  62.2917209
  56.5865925  21.3992691  62.6982401  57.8957054  20.7054210  63.0091691
  59.5506637  31.0956278  64.2251474  59.5082816  31.3217124  63.2960006
  60.4669336  30.8619652  64.3737275  62.9972271  21.5640345  71.1232103
  63.3521659  21.7911818  71.9826569  63.6444402  21.8958722  70.5009358
  68.7270008  24.6858781  61.8281432  68.5887907  24.8760377  60.9002621
  68.3706227  25.4478164  62.2849483  56.8912134  18.6716876  67.9078444
  57.5311513  18.5305635  67.2101407  56.0589665  18.3851390  67.5317046
  68.7539388  26.7535308  66.8392703  69.1875894  26.6610597  67.6875757
  69.4670968  26.7292809  66.2012719  57.6672438  27.9719307  64.0213436
  58.4613037  27.4769627  63.8196011  56.9564130  27.4437170  63.6581142
  62.4867283  30.3537402  68.3725804  62.5404305  30.9228339  69.1403520
  61.6182064  30.5239287  68.0079841  53.9755202  22.1162388  60.0973189
  53.0452790  22.0546844  60.3143151  54.0712674  21.5938341  59.3009830
  53.8940751  18.6417201  62.6851431  54.1547568  19.5562535  62.5760591
  54.7157923  18.1741644  62.8348044  55.3665676  20.0554958  69.8550255
  56.0388729  19.8472321  69.2062904  54.5395462  19.8577044  69.4155488
  61.4455382  24.5197664  69.9312736  62.3747442  24.6708824  69.7581703
  61.0246412  24.6081685  69.0761382  60.2443714  28.5448329  67.7011273
  60.1054800  28.1767113  68.5737212  59.4558310  29.0595968  67.5295231
  60.8391866  33.6457425  59.0436810  61.0143622  33.1745468  59.8582433
  60.1524654  34.2723191  59.2718071  61.7948929  27.9229931  65.0900111
  61.4598762  27.8830701  65.9857761  61.2952875  27.2574647  64.6170521
  55.7693173  23.3297561  70.6152692  55.6312971  22.5977800  71.2164231
  56.6798097  23.2406462  70.3336880  64.7308121  25.2685966  55.3637171
  64.1137291  24.5432794  55.2670224  64.2624609  26.0295326  55.0204245
  58.3975474  23.0417521  70.1036372  59.1075092  22.4010713  70.0622990
  58.3544782  23.2930416  71.0262553  66.3862253  29.9784874  73.0242951
  66.3274799  29.2944094  72.3573534  66.7881771  30.7203864  72.5723577
  57.1104408  20.0282739  71.9232011  56.5741765  19.5773477  72.5753608
  56.5221116  20.1628647  71.1802476  55.4052951  36.7946788  65.8176670
  55.6449550  37.4265312  66.4955689  54.5622148  36.4434828  66.1042029
  56.5206667  19.4871390  54.4858475  55.6436133  19.3660191  54.1220722
  56.9964420  18.6957468  54.2337364  66.3879660  27.9424458  71.2556931
  65.5006439  27.6050380  71.3783330  66.9578211  27.2107489  71.4925696
  48.0408807  24.2748550  64.5799982  48.7279847  23.9610280  63.9920998
  47.8856936  25.1789914  64.3067234  52.8443529  19.1638746  69.0085006
  52.7601718  18.5564416  68.2735416  52.0226235  19.6547765  69.0094502
  59.9180813  32.6025910  68.2218174  59.8450985  33.4080882  68.7337479
  59.4758206  32.8017876  67.3966196  59.7070593  31.8397680  61.7320996
  58.9238115  32.3819361  61.8259220  60.4063338  32.3571660  62.1315237
  63.0167243  17.6492310  64.3755201  63.5135942  16.8962272  64.0556271
  62.2454224  17.6856627  63.8098410  70.8697000  23.3532675  66.0173493
  70.8586877  24.2357391  65.6467426  70.0014380  23.0004226  65.8228030
  62.3779497  32.5012744  70.3776333  63.0907469  33.1360209  70.3052234
  61.8869525  32.5976610  69.5616335  64.0997024  26.4063997  61.9493624
  63.1653302  26.5265460  61.7798329  64.2773692  25.5036464  61.6853634
  59.6002212  19.7909693  64.1026886  59.2299999  19.2380733  64.7907791
  60.0961304  19.1867826  63.5501886  67.4869575  22.2481316  62.4843659
  67.9530027  23.0809308  62.4103961  67.9377075  21.7826298  63.1888917
  57.4291410  30.2507188  71.1981904  58.1300870  30.8843671  71.3511298
  56.9586525  30.5921919  70.4377543  65.5545806  28.5925138  59.4829811
  65.8305650  28.4781732  60.3923685  64.6850305  28.1942623  59.4441984
  65.2292696  22.8051795  69.0234454  64.5764146  23.0527703  68.3686907
  65.6073076  21.9915934  68.6896931  62.1899870  32.8411488  63.1262624
  62.3722265  32.0233144  63.5890377  63.0132856  33.0579181  62.6887514
  62.5242036  31.7679674  60.3877673  63.0529802  31.2572128  59.7747835
  62.7870255  31.4522204  61.2523206  53.0259128  29.7843543  68.1313006
  53.6112565  29.0387231  68.2640910  52.8283967  30.0947500  69.0149670
  55.8797784  32.8194790  63.1475449  55.2108159  33.3040918  62.6639489
  55.7410653  33.0664011  64.0618827  47.6176783  22.3549143  66.8517449
  47.6560883  21.8212734  67.6454568  47.1117076  21.8284349  66.2328427
  60.0203052  34.8538534  69.7458107  60.5721360  35.0170155  70.5107192
  60.3609246  35.4442972  69.0738132  54.9967545  17.2013684  70.3479992
  55.0608872  18.0628515  69.9357389  54.9334666  16.5887685  69.6152350
  54.4719818  19.2736816  73.9953026  55.0991857  18.8913893  74.6090550
  53.6147737  19.0551018  74.3608718  64.8713926  29.6799791  75.6006761
  65.4153830  30.2929750  75.1061716  64.2900771  30.2379370  76.1173774
  51.2485361  21.0813245  59.9271381  51.5438802  20.1723924  59.8738435
  50.3473396  21.0600985  59.6052383  63.1571439  32.8020509  66.7321789
  63.0322579  32.0010249  66.2232735  63.8150530  33.2966703  66.2435759
  54.7779608  19.1569242  65.9098929  54.0566193  19.7705210  65.7706403
  55.5672863  19.6927007  65.8315575  65.2206348  30.6029529  68.3601339
  64.2736683  30.4834881  68.2879666  65.5689121  29.7152027  68.4427601
  57.5805921  16.4923668  72.1839581  58.1040323  16.7385965  72.9465890
  57.3618254  17.3243703  71.7642719  52.9773202  18.7627343  60.0510706
  52.6485908  17.8824722  59.8685812  53.3312573  18.7075012  60.9387095
  62.2252781  30.3982246  64.5605691  62.0777743  29.4698953  64.7413262
  63.0506275  30.4202336  64.0762767  56.0915025  19.0500313  60.4186184
  56.4311098  19.5786234  59.6964792  56.5387146  19.3880719  61.1944750
  65.8286903  31.2210804  65.6470564  66.7533450  31.0153666  65.5095015
  65.6602206  30.9727206  66.5559906  58.7858466  17.4337363  69.8689252
  58.4455287  16.6345177  70.2709932  58.0797472  17.7339074  69.2966085
  59.4374938  14.5186676  68.3216575  60.2601007  14.0447154  68.1995465
  59.6813002  15.2977160  68.8215261  58.0783172  17.5474934  58.6179476
  58.7991535  17.9256187  58.1143193  57.4548477  18.2663811  58.7214454
  62.2214295  18.2520083  59.5537809  62.4377910  19.1344721  59.2526637
  61.7408363  17.8606297  58.8243451  56.9613517  21.2105797  66.1308553
  56.8158097  21.5246100  67.0232835  56.4838720  21.8290697  65.5779452
  58.8209900  18.2008345  66.1789443  58.8071468  17.3049438  65.8421741
  59.5382328  18.2079008  66.8127729  60.6736030  18.6345685  68.2242570
  60.4153808  19.5562755  68.2226901  60.1421071  18.2376119  68.9143034
  65.6182219  31.7396472  61.0032656  65.7919097  31.1742894  60.2506508
  66.1111110  32.5397367  60.8212146  51.4359179  23.7511141  69.0696215
  50.8912647  24.5270949  69.2016489  52.3138529  24.0981945  68.9115336
  58.2246796  17.0822725  61.4477013  58.3462707  16.1539371  61.6467901
  57.9348838  17.0961411  60.5355328  61.0937986  14.7677635  64.5843733
  61.1159683  14.8316968  63.6295712  61.5106045  13.9282144  64.7784239
  71.4721610  24.5032895  62.6222955  71.9152756  23.7540220  62.2242079
  70.5948121  24.4943031  62.2396687  66.6057392  31.0563236  58.1029554
  67.3008296  31.6769929  58.3216869  66.9480542  30.2058587  58.3781932
  52.2225201  22.8781037  71.9626371  51.4806937  23.0263673  72.5491002
  51.9017945  23.1389303  71.0993121  68.5048815  28.5062942  59.6316885
  69.0300139  28.8450215  58.9066205  68.4171167  27.5709957  59.4480019
  60.1668863  32.4197015  71.7606761  60.4755990  32.1746162  72.6329461
  60.9644345  32.6243654  71.2725632  60.1889475  34.5734925  63.9912138
  59.7494466  34.0811304  64.6844995  60.9397592  34.0307893  63.7504213
  52.6681814  30.7646466  63.9936766  53.4939834  30.4650238  63.6135410
  52.3175866  29.9954088  64.4426555  57.6363348  30.1172934  66.0634440
  57.0143357  29.4543639  65.7636667  58.3068215  30.1434066  65.3808087
  50.8690419  28.6832792  64.9525700  50.0322328  28.2554967  64.7709701
  50.8414065  28.8765236  65.8896491  57.1976855  28.6676857  59.5392900
  57.3464975  29.3512322  58.8859573  58.0043298  28.6481948  60.0542356
  59.9387164  19.3486095  72.4113304  59.0690473  19.6419661  72.1395893
  60.1746644  19.9326540  73.1320568  71.0154475  25.9738133  65.0145403
  71.8501366  26.4127937  65.1782963  71.1513604  25.4976786  64.1953649
  54.9529488  24.6942035  60.5453969  54.7075529  23.7904365  60.7434179
  55.1225402  24.6959186  59.6033447  54.2225135  20.4270393  58.0440131
  53.5294380  20.5014748  57.3880166  53.9776887  19.6630736  58.5661647
  62.8938792  11.9865994  65.4479621  63.1740545  11.3189183  66.0740048
  63.6789398  12.1795090  64.9354285  60.6972260  31.1624988  57.0104648
  60.1246227  31.7815175  56.5575119  61.2705054  31.7124350  57.5444570
  63.9169520  31.4462138  58.1413230  64.8500193  31.3807700  58.3446105
  63.8292733  32.2818405  57.6827763  66.5457537  30.7628008  55.1017177
  66.4671168  30.4287872  55.9952935  67.3667203  31.2549776  55.1008650
  61.0819059  22.4985801  54.3520700  62.0278163  22.3692009  54.4209118
  60.7033304  21.7600463  54.8290128  60.9657751  26.5503547  75.8121357
  61.8860761  26.7282146  76.0061404  60.9307334  25.6059592  75.6601056
  59.2661976  20.4235777  54.2875585  58.3593431  20.1268890  54.3638299
  59.5437957  20.1265595  53.4209872  50.1839916  21.7442140  64.7374632
  49.8642700  20.8907449  64.4449006  49.6373344  21.9590719  65.4932599
  53.9619824  24.4604581  68.4544138  54.1805833  25.3921689  68.4732172
  54.3745597  24.1012556  69.2398942  60.8824041  14.9672667  60.4419827
  60.0724770  14.6219752  60.8175073  61.5708458  14.6580211  61.0307438
  62.8114590  14.0450714  62.0644123  63.3645628  14.4646167  62.7234146
  63.0484676  13.1186462  62.1067079  58.0360760  17.2822712  54.4287564
  58.8979924  17.6077611  54.6883382  58.2211104  16.4954208  53.9160630
  50.0528176  25.3645052  66.7067753  49.3591648  24.9499005  66.1937708
  50.8001167  25.4065588  66.1101172  66.1893397  16.1551239  61.5722787
  65.6092066  16.8136043  61.1900840  65.9229329  15.3328583  61.1610205
  64.6396963  15.5556296  63.7744108  65.1396742  15.6672831  62.9658427
  65.2832571  15.2517349  64.4144916  58.6978959  23.4634926  76.6611949
  58.2146041  24.2635286  76.8675838  58.7839898  23.4742871  75.7079393
  51.9664919  25.2963306  64.5833768  51.9435607  25.3950993  63.6315651
  52.2765555  26.1428457  64.9050934  54.6252296  27.3539461  68.6980383
  55.5795550  27.3223403  68.6310314  54.4264820  26.8930085  69.5130608
  55.2151679  25.9240577  71.2651180  56.0344568  26.4184655  71.2886018
  55.4888486  25.0072545  71.2368748  64.9718275  18.3151329  60.6279136
  64.0844130  18.6000980  60.4099331  65.3872264  18.1545093  59.7806413
  68.3232811  18.3397850  64.3433475  69.0993201  18.8294303  64.6158092
  67.5980945  18.7655904  64.8005344  52.9802525  32.8959080  65.7150580
  52.8456993  32.1359481  65.1488578  52.5634588  33.6199980  65.2479369
  64.1161488  28.0796004  54.7227156  64.8197338  28.2846006  55.3384811
  63.3924137  28.6472766  54.9876239  64.9459299  23.8305865  60.8429426
  64.8894500  24.2874416  60.0037058  65.4987641  23.0696550  60.6652269
  68.7564104  19.6195597  61.6679545  68.5001039  19.2192233  62.4987753
  68.1316973  20.3339391  61.5429685  73.0676442  22.3591670  64.1750837
  72.5076000  22.4284859  64.9482399  72.4619946  22.1832655  63.4550333
  56.1371651  33.7928397  65.9269023  56.0204035  34.7373830  65.8247713
  55.3164097  33.4901959  66.3154822  66.0248186  28.5178533  56.7725616
  66.8593790  28.0859731  56.5903091  65.8632529  28.3460547  57.7002510
  65.6794078  25.0210646  58.1381955  65.6242882  24.8554918  57.1970399
  65.0540133  25.7286679  58.2944145  50.4686593  20.2578711  71.9643377
  51.1145456  19.7477665  72.4530602  50.2603744  20.9947392  72.5386803
  58.9890203  14.5218755  57.7167273  58.9768873  15.4660595  57.8735544
  59.8813625  14.3388901  57.4226735  57.1626165  34.4456659  69.1424952
  58.0653412  34.4780269  69.4591446  56.9363535  33.5157110  69.1571287
  58.9179767  33.1987646  65.8035030  57.9675398  33.1989507  65.6899402
  59.2212253  32.4520380  65.2871065  62.8042323  11.1161532  61.9713210
  62.0374719  10.5620019  62.1169893  63.2153028  11.1883401  62.8327362
  74.6532461  39.0348184  66.8680793  75.2910871  38.9154931  66.1644133
  74.5353304  39.9829028  66.9268745  71.4622167  38.9875612  66.8042317
  71.1240679  38.8716677  65.9162852  72.3311935  38.5866777  66.7843323
  67.3208983  40.8411089  62.7939208  66.7573848  40.7501026  62.0255496
  67.2061378  40.0210993  63.2741701  64.8673415  42.3362280  65.6323429
  65.6594707  41.9953105  65.2169728  65.1070065  42.4457255  66.5525582
  72.9008541  44.5082056  58.1053673  72.2496521  45.0936137  57.7187687
  73.6952904  45.0388251  58.1648711  66.8264169  41.5971193  58.5040807
  67.5995045  41.0500181  58.3653683  67.1789568  42.4615443  58.7155269
  69.5905418  40.3024424  68.3009066  70.1868990  40.0780447  67.5866029
  69.6480390  39.5609170  68.9034514  69.1630446  37.7563860  56.1359257
  69.4155967  37.2345381  55.3742720  68.2255006  37.5930005  56.2385941
  74.2073729  36.7599638  63.9434001  74.9936819  36.3419061  63.5924418
  74.4712434  37.6645730  64.1115649  74.3783807  42.1972488  58.6422657
  73.7429640  42.2707115  59.3543562  74.0481213  42.7866087  57.9641737
  68.8826735  39.6591966  58.3383632  68.7662993  38.9836869  59.0064717
  68.9928995  39.1724339  57.5215785  71.2258276  39.1202113  62.0430322
  70.8616483  38.5932734  62.7543243  72.0825392  38.7300582  61.8696807
  70.8663763  34.1492012  57.0391670  71.0338165  35.0172249  57.4062141
  70.6760932  34.3119294  56.1152959  73.6239096  42.6108991  68.7057500
  73.3239819  43.5134030  68.5973308  73.2790156  42.3441174  69.5578653
  67.0751578  39.0622788  64.7394205  66.1502074  38.9299002  64.9471897
  67.3235991  39.8417007  65.2364147  77.0236240  35.1291531  66.3854938
  76.1153117  35.0606940  66.0913699  76.9723836  35.6063476  67.2136763
  70.8452984  36.6049670  58.0238337  70.7252609  37.0506721  58.8623817
  70.1505572  36.9534988  57.4651875  64.4360389  38.7056062  65.5737994
  64.5652770  38.9590541  66.4877406  63.7557840  39.2983770  65.2542649
  68.6059876  49.3753312  61.6728468  68.5283906  50.3261137  61.7516949
  68.0021520  49.0299184  62.3303394  76.5438050  37.0771143  58.8518671
  77.4555906  37.3098530  58.6766368  76.0347697  37.6608187  58.2893750
  71.1809888  36.4368378  69.8613520  72.0271083  36.8607791  70.0048169
  71.1208526  35.7802002  70.5552084  75.1507632  42.0596961  66.2432252
  74.5216495  42.2242676  65.5408320  74.7633295  42.4738571  67.0143216
  76.2847796  40.6411358  70.1971960  76.4964691  41.2843118  69.5206341
  76.2377544  39.8073675  69.7293890  73.8874025  33.2529179  67.1008532
  73.0258504  33.5510433  67.3925269  73.9136460  33.4699578  66.1689564
  70.7035594  41.7971370  63.5082337  71.1673940  42.0759073  62.7186960
  70.4392392  40.8954814  63.3255428  67.5959675  41.3442851  66.4462101
  68.1661032  41.7730119  65.8079585  68.1867787  41.0625436  67.1446286
  69.6404480  37.9194522  60.3171903  70.3428524  38.3715566  60.7845829
  69.3085109  37.2778341  60.9451796  68.0884842  36.5106279  74.6923112
  67.4583502  37.1922559  74.9258509  67.9820930  36.3989360  73.7476250
  63.3829814  36.1778075  65.6189036  62.5928868  36.4335603  65.1429147
  63.8741062  36.9926412  65.7241077  65.3344560  36.5422654  62.5772513
  64.5375723  36.6541348  63.0956009  65.1070152  36.8809306  61.7113403
  61.6667517  36.4308565  68.0504027  61.9175556  37.3155575  68.3161603
  62.2027066  36.2513167  67.2779119  70.8798245  44.7335465  60.3934008
  70.7443920  45.5787000  60.8218856  71.4208058  44.9354742  59.6299942
  64.3327642  42.2510903  60.9661933  64.8452163  43.0454153  61.1167498
  64.9850355  41.5537193  60.8995534  66.1422527  45.3676659  63.0484686
  66.3189155  46.2894624  62.8605670  66.9379361  45.0535078  63.4779066
  65.4274884  37.4141291  72.9246849  65.3128399  36.5126548  73.2253948
  64.5719401  37.6604988  72.5731666  67.2653843  46.8854833  69.0495028
  67.8161268  46.7571896  68.2772022  66.4265318  47.1849722  68.6989921
  62.2976559  40.5799557  61.7421503  63.1351781  40.9896565  61.5255211
  62.4754827  39.6398999  61.7121697  74.1940991  38.2474638  57.4305336
  73.6787615  39.0179242  57.6693724  73.9218300  37.5739774  58.0538398
  71.7788102  33.0924338  62.4890575  70.9229699  32.7031189  62.3096214
  72.1915054  33.1716299  61.6290360  73.3087249  30.6270682  66.8882135
  72.8052045  30.5900817  66.0749940  73.6017856  31.5363424  66.9478791
  69.5530135  30.7109411  65.8948316  70.4183132  30.5152220  65.5354206
  69.6207644  30.4819763  66.8217673  73.9827294  36.1201730  59.2565118
  73.6777430  36.4347879  60.1075261  74.9357737  36.1983150  59.2992451
  72.4273726  42.2791953  60.9058072  71.8995088  41.5444713  60.5931309
  71.9261229  43.0566629  60.6598040  67.1592454  32.9411619  63.2664683
  67.7336206  32.7186801  62.5337876  67.7463436  33.0100314  64.0193284
  76.2172031  38.8285346  64.0729060  76.7303913  39.4615338  64.5750769
  76.8673255  38.2286542  63.7072420  67.4862041  34.9716080  57.2860568
  66.6499353  35.3090767  57.6069843  67.3466811  34.8365060  56.3487705
  69.4615122  29.8152868  61.9939753  68.8079534  29.5001885  61.3696367
  69.4195596  29.1928609  62.7199575  70.5726326  40.0972163  53.9093045
  69.6653388  39.8661417  54.1084194  71.0697358  39.3009782  54.0967026
  73.4794405  48.8069670  56.8289731  72.8056104  49.1101367  57.4374689
  73.8660227  49.6098751  56.4795188  72.6952862  36.3034802  66.3187400
  71.7775423  36.5249749  66.1609088  73.1113006  36.3781112  65.4599108
  73.4787910  37.7026217  61.4490080  74.2259729  38.2147615  61.1397202
  73.7479499  37.3810270  62.3094474  71.7514560  40.1984758  58.4317035
  70.8425779  39.9143791  58.5289504  71.7809644  40.6183837  57.5720342
  76.9833827  43.8091348  62.2008202  76.5296154  42.9682257  62.2573393
  76.3527794  44.4452746  62.5382982  75.9266747  34.7383334  63.4308870
  75.1889504  34.2260720  63.7619112  76.1793520  34.2983715  62.6192147
  75.4266767  45.6467844  63.1358020  75.7189741  46.2072901  62.4170386
  75.9365387  45.9396405  63.8911180  76.0278374  27.5159586  64.0250639
  76.3337251  26.6556949  63.7376554  76.7530979  28.1077206  63.8249633
  62.3202730  37.9190272  62.4132237  62.1227130  37.3259633  61.6883303
  61.7649394  37.6142482  63.1308176  70.2999454  37.8113379  64.5326830
  70.3548064  36.8587215  64.4569307  69.4890656  37.9672818  65.0168128
  71.4490648  41.7393502  55.7705113  71.0110078  41.0229361  55.3110751
  72.1901089  41.9669617  55.2090205  68.2391814  36.4290438  62.2917209
  67.4259679  36.7284609  62.6982401  68.7350808  36.0346127  63.0091691
  70.3900392  46.4248195  64.2251474  70.3476571  46.6509042  63.2960006
  71.3063091  46.1911570  64.3737275  73.8366026  36.8932263  71.1232103
  74.1915413  37.1203736  71.9826569  74.4838157  37.2250640  70.5009358
  67.7305889  34.0008794  67.9078444  68.3705268  33.8597553  67.2101407
  66.8983419  33.7143307  67.5317046  68.5066193  43.3011224  64.0213436
  69.3006791  42.8061545  63.8196011  67.7957885  42.7729088  63.6581142
  64.8148956  37.4454306  60.0973189  63.8846544  37.3838762  60.3143151
  64.9106428  36.9230259  59.3009830  64.7334505  33.9709119  62.6851431
  64.9941322  34.8854452  62.5760591  65.5551677  33.5033562  62.8348044
  66.2059430  35.3846876  69.8550255  66.8782484  35.1764238  69.2062904
  65.3789217  35.1868962  69.4155488  72.2849137  39.8489582  69.9312736
  73.2141197  40.0000742  69.7581703  71.8640167  39.9373603  69.0761382
  71.0837469  43.8740246  67.7011273  70.9448554  43.5059031  68.5737212
  70.2952065  44.3887886  67.5295231  71.6785621  48.9749343  59.0436810
  71.8537376  48.5037386  59.8582433  70.9918409  49.6015109  59.2718071
  72.6342684  43.2521849  65.0900111  72.2992516  43.2122619  65.9857761
  72.1346629  42.5866565  64.6170521  66.6086928  38.6589479  70.6152692
  66.4706726  37.9269718  71.2164231  67.5191851  38.5698379  70.3336880
  75.5701875  40.5977883  55.3637171  74.9531046  39.8724712  55.2670224
  75.1018364  41.3587244  55.0204245  69.2369228  38.3709438  70.1036372
  69.9468847  37.7302631  70.0622990  69.1938536  38.6222333  71.0262553
  67.9498162  35.3574656  71.9232011  67.4135519  34.9065395  72.5753608
  67.3614871  35.4920565  71.1802476  66.2446706  52.1238706  65.8176670
  66.4843304  52.7557230  66.4955689  65.4015902  51.7726746  66.1042029
  67.3600421  34.8163308  54.4858475  66.4829888  34.6952108  54.1220722
  67.8358174  34.0249386  54.2337364  58.8802561  39.6040467  64.5799982
  59.5673601  39.2902197  63.9920998  58.7250690  40.5081832  64.3067234
  63.6837284  34.4930664  69.0085006  63.5995472  33.8856334  68.2735416
  62.8619990  34.9839682  69.0094502  70.5464347  47.1689598  61.7320996
  69.7631869  47.7111278  61.8259220  71.2457092  47.6863578  62.1315237
  73.8560997  32.9784228  64.3755201  74.3529697  32.2254190  64.0556271
  73.0847979  33.0148544  63.8098410  74.9390778  41.7355915  61.9493624
  74.0047057  41.8557377  61.7798329  75.1167447  40.8328382  61.6853634
  70.4395966  35.1201611  64.1026886  70.0693754  34.5672651  64.7907791
  70.9355059  34.5159744  63.5501886  76.3939561  43.9217055  59.4829811
  76.6699404  43.8073650  60.3923685  75.5244059  43.5234540  59.4441984
  76.0686451  38.1343713  69.0234454  75.4157901  38.3819620  68.3686907
  76.4466831  37.3207851  68.6896931  73.0293625  48.1703406  63.1262624
  73.2116019  47.3525062  63.5890377  73.8526611  48.3871098  62.6887514
  73.3635790  47.0971591  60.3877673  73.8923556  46.5864046  59.7747835
  73.6264010  46.7814122  61.2523206  63.8652883  45.1135461  68.1313006
  64.4506320  44.3679148  68.2640910  63.6677721  45.4239417  69.0149670
  66.7191538  48.1486708  63.1475449  66.0501913  48.6332836  62.6639489
  66.5804408  48.3955928  64.0618827  58.4570538  37.6841061  66.8517449
  58.4954637  37.1504651  67.6454568  57.9510830  37.1576266  66.2328427
  65.8361300  32.5305601  70.3479992  65.9002626  33.3920432  69.9357389
  65.7728420  31.9179603  69.6152350  65.3113572  34.6028734  73.9953026
  65.9385611  34.2205811  74.6090550  64.4541491  34.3842936  74.3608718
  62.0879115  36.4105163  59.9271381  62.3832556  35.5015841  59.8738435
  61.1867151  36.3892902  59.6052383  73.9965194  48.1312427  66.7321789
  73.8716333  47.3302167  66.2232735  74.6544285  48.6258620  66.2435759
  65.6173362  34.4861160  65.9098929  64.8959948  35.0997127  65.7706403
  66.4066618  35.0218924  65.8315575  68.4199676  31.8215586  72.1839581
  68.9434077  32.0677883  72.9465890  68.2012009  32.6535621  71.7642719
  63.8166957  34.0919261  60.0510706  63.4879663  33.2116640  59.8685812
  64.1706327  34.0366929  60.9387095  73.0646536  45.7274163  64.5605691
  72.9171498  44.7990871  64.7413262  73.8900029  45.7494254  64.0762767
  66.9308780  34.3792230  60.4186184  67.2704852  34.9078152  59.6964792
  67.3780900  34.7172637  61.1944750  76.6680657  46.5502722  65.6470564
  77.5927205  46.3445583  65.5095015  76.4995961  46.3019123  66.5559906
  69.6252221  32.7629281  69.8689252  69.2849041  31.9637094  70.2709932
  68.9191227  33.0630992  69.2966085  70.2768692  29.8478594  68.3216575
  71.0994762  29.3739072  68.1995465  70.5206756  30.6269077  68.8215261
  68.9176927  32.8766852  58.6179476  69.6385289  33.2548105  58.1143193
  68.2942231  33.5955729  58.7214454  73.0608050  33.5812001  59.5537809
  73.2771664  34.4636639  59.2526637  72.5802117  33.1898214  58.8243451
  67.8007271  36.5397714  66.1308553  67.6551852  36.8538017  67.0232835
  67.3232475  37.1582615  65.5779452  69.6603654  33.5300262  66.1789443
  69.6465223  32.6341355  65.8421741  70.3776082  33.5370926  66.8127729
  71.5129785  33.9637602  68.2242570  71.2547563  34.8854673  68.2226901
  70.9814825  33.5668037  68.9143034  76.4575974  47.0688390  61.0032656
  76.6312851  46.5034812  60.2506508  76.9504865  47.8689284  60.8212146
  62.2752933  39.0803059  69.0696215  61.7306401  39.8562867  69.2016489
  63.1532283  39.4273863  68.9115336  69.0640550  32.4114642  61.4477013
  69.1856461  31.4831289  61.6467901  68.7742592  32.4253328  60.5355328
  71.9331740  30.0969553  64.5843733  71.9553437  30.1608886  63.6295712
  72.3499799  29.2574062  64.7784239  63.0618955  38.2072955  71.9626371
  62.3200691  38.3555590  72.5491002  62.7411700  38.4681220  71.0993121
  71.0283230  49.9026843  63.9912138  70.5888220  49.4103221  64.6844995
  71.7791347  49.3599810  63.7504213  63.5075569  46.0938384  63.9936766
  64.3333589  45.7942155  63.6135410  63.1569621  45.3246006  64.4426555
  68.4757102  45.4464852  66.0634440  67.8537111  44.7835557  65.7636667
  69.1461969  45.4725984  65.3808087  61.7084174  44.0124710  64.9525700
  60.8716082  43.5846884  64.7709701  61.6807819  44.2057153  65.8896491
  68.0370609  43.9968775  59.5392900  68.1858729  44.6804240  58.8859573
  68.8437052  43.9773865  60.0542356  70.7780918  34.6778012  72.4113304
  69.9084227  34.9711578  72.1395893  71.0140398  35.2618457  73.1320568
  65.7923242  40.0233953  60.5453969  65.5469284  39.1196283  60.7434179
  65.9619157  40.0251103  59.6033447  65.0618890  35.7562310  58.0440131
  64.3688134  35.8306665  57.3880166  64.8170641  34.9922654  58.5661647
  73.7332546  27.3157912  65.4479621  74.0134300  26.6481101  66.0740048
  74.5183153  27.5087007  64.9354285  71.5366015  46.4916906  57.0104648
  70.9639982  47.1107093  56.5575119  72.1098808  47.0416267  57.5444570
  74.7563274  46.7754056  58.1413230  75.6893947  46.7099617  58.3446105
  74.6686487  47.6110323  57.6827763  71.9212813  37.8277718  54.3520700
  72.8671918  37.6983926  54.4209118  71.5427058  37.0892380  54.8290128
  70.1055730  35.7527695  54.2875585  69.1987186  35.4560807  54.3638299
  70.3831711  35.4557513  53.4209872  61.0233671  37.0734058  64.7374632
  60.7036455  36.2199366  64.4449006  60.4767099  37.2882636  65.4932599
  64.8013578  39.7896499  68.4544138  65.0199588  40.7213607  68.4732172
  65.2139352  39.4304474  69.2398942  71.7217796  30.2964584  60.4419827
  70.9118524  29.9511669  60.8175073  72.4102213  29.9872128  61.0307438
  73.6508344  29.3742631  62.0644123  74.2039383  29.7938085  62.7234146
  73.8878431  28.4478379  62.1067079  68.8754515  32.6114630  54.4287564
  69.7373679  32.9369528  54.6883382  69.0604859  31.8246126  53.9160630
  60.8921931  40.6936970  66.7067753  60.1985402  40.2790922  66.1937708
  61.6394922  40.7357506  66.1101172  77.0287151  31.4843156  61.5722787
  76.4485820  32.1427960  61.1900840  76.7623084  30.6620501  61.1610205
  75.4790718  30.8848214  63.7744108  75.9790496  30.9964749  62.9658427
  76.1226326  30.5809267  64.4144916  62.8058673  40.6255223  64.5833768
  62.7829361  40.7242911  63.6315651  63.1159310  41.4720374  64.9050934
  65.4646051  42.6831378  68.6980383  66.4189305  42.6515321  68.6310314
  65.2658575  42.2222002  69.5130608  66.0545433  41.2532494  71.2651180
  66.8738322  41.7476573  71.2886018  66.3282241  40.3364463  71.2368748
  75.8112029  33.6443247  60.6279136  74.9237884  33.9292897  60.4099331
  76.2266018  33.4837010  59.7806413  63.8196280  48.2250998  65.7150580
  63.6850748  47.4651399  65.1488578  63.4028342  48.9491898  65.2479369
  74.9555243  43.4087921  54.7227156  75.6591093  43.6137924  55.3384811
  74.2317892  43.9764683  54.9876239  75.7853053  39.1597783  60.8429426
  75.7288254  39.6166334  60.0037058  76.3381396  38.3988467  60.6652269
  66.9765406  49.1220315  65.9269023  66.8597790  50.0665747  65.8247713
  66.1557852  48.8193877  66.3154822  76.8641940  43.8470451  56.7725616
  77.6987544  43.4151649  56.5903091  76.7026283  43.6752464  57.7002510
  76.5187832  40.3502564  58.1381955  76.4636636  40.1846835  57.1970399
  75.8933888  41.0578597  58.2944145  61.3080347  35.5870628  71.9643377
  61.9539211  35.0769582  72.4530602  61.0997498  36.3239310  72.5386803
  69.8283958  29.8510673  57.7167273  69.8162628  30.7952513  57.8735544
  70.7207380  29.6680818  57.4226735  69.7573522  48.5279563  65.8035030
  68.8069153  48.5281425  65.6899402  70.0606008  47.7812298  65.2871065
  73.6436077  26.4453450  61.9713210  72.8768473  25.8911936  62.1169893
  74.0546782  26.5175318  62.8327362  76.1738314  51.8714572  62.5772513
  75.3769477  51.9833266  63.0956009  75.9463906  52.2101224  61.7113403
  73.1370314  55.9091475  61.7421503  73.9745536  56.3188483  61.5255211
  73.3148581  54.9690917  61.7121697  73.1596485  53.2482190  62.4132237
  72.9620885  52.6551551  61.6883303  72.6043149  52.9434400  63.1308176
  75.6542711  52.7746224  60.0973189  74.7240299  52.7130679  60.3143151
  75.7500182  52.2522177  59.3009830  75.5728260  49.3001037  62.6851431
  75.8335077  50.2146370  62.5760591  76.3945432  48.8325479  62.8348044
  72.9272870  51.7397081  59.9271381  73.2226311  50.8307759  59.8738435
  72.0260905  51.7184820  59.6052383  74.6560711  49.4211178  60.0510706
  74.3273417  48.5408557  59.8685812  75.0100082  49.3658847  60.9387095
  76.6316996  55.3525870  60.5453969  76.3863038  54.4488200  60.7434179
  76.8012911  55.3543021  59.6033447  75.9012644  51.0854228  58.0440131
  75.2081889  51.1598583  57.3880166  75.6564396  50.3214572  58.5661647
  57.7666123  11.0523517  48.3973775  57.6890153  12.0031342  48.4762255
  57.1627766  10.7069389  49.0548701  60.0404492   6.4105669  47.1179314
  59.9050167   7.2557205  47.5464162  60.5814304   6.6124947  46.3545248
  55.3028774   7.0446864  49.7729993  55.4795402   7.9664828  49.5850977
  56.0985607   6.7305283  50.2024373  61.6672968   7.0329236  61.2479657
  61.2236822   6.2465615  60.9300561  62.3290182   7.2208386  60.5823547
  56.4260089   8.5625038  55.7740335  56.9767514   8.4342101  55.0017329
  55.5871565   8.8619927  55.4235228  63.7654206   7.3132036  59.2761058
  63.7472682   8.1340917  58.7841327  64.6874126   7.1886111  59.5011199
  62.6400652  10.4839875  43.5535037  61.9662351  10.7871572  44.1619995
  63.0266474  11.2868956  43.2040494  64.5873013   7.3238049  49.8603327
  64.8795988   7.8843106  49.1415693  65.0971634   7.6166610  50.6156486
  59.5506639   8.1018400  50.9496780  59.5082817   8.3279247  50.0205312
  60.4669337   7.8681775  51.0982581  62.4867284   7.3599525  55.0971111
  62.5404306   7.9290461  55.8648826  61.6182065   7.5301410  54.7325148
  60.8391867  10.6519548  45.7682117  61.0143623  10.1807591  46.5827739
  60.1524655  11.2785314  45.9963377  55.4052953  13.8008911  52.5421977
  55.6449551  14.4327435  53.2200995  54.5622149  13.4496951  52.8287336
  59.9180814   9.6088033  54.9463481  59.8450986  10.4143004  55.4582785
  59.4758208   9.8079999  54.1211502  59.7070594   8.8459803  48.4566302
  58.9238116   9.3881483  48.5504527  60.4063339   9.3633783  48.8560543
  62.3779498   9.5074867  57.1021639  63.0907470  10.1422332  57.0297541
  61.8869527   9.6038733  56.2861641  57.4291411   7.2569310  57.9227210
  58.1300871   7.8905793  58.0756604  56.9586526   7.5984042  57.1622849
  62.1899871   9.8473611  49.8507931  62.3722266   9.0295267  50.3135683
  63.0132857  10.0641303  49.4132821  62.5242037   8.7741796  47.1122979
  63.0529803   8.2634251  46.4993141  62.7870256   8.4584326  47.9768512
  53.0259130   6.7905666  54.8558313  53.6112566   6.0449353  54.9886217
  52.8283968   7.1009622  55.7394977  55.8797785   9.8256913  49.8720755
  55.2108160  10.3103041  49.3884795  55.7410654  10.0726133  50.7864134
  60.0203053  11.8600656  56.4703414  60.5721361  12.0232278  57.2352499
  60.3609247  12.4505094  55.7983439  63.1571441   9.8082632  53.4567096
  63.0322580   9.0072372  52.9478041  63.8150532  10.3028825  52.9681066
  62.2252782   7.4044368  51.2850998  62.0777745   6.4761076  51.4658568
  63.0506276   7.4264459  50.8008073  65.8286904   8.2272927  52.3715871
  66.7533452   8.0215788  52.2340322  65.6602208   7.9789328  53.2805212
  65.6182220   8.7458594  47.7277962  65.7919098   8.1805017  46.9751815
  66.1111112   9.5459489  47.5457452  60.1668865   9.4259138  58.4852068
  60.4755991   9.1808285  59.3574768  60.9644347   9.6305776  57.9970938
  60.1889477  11.5797048  50.7157445  59.7494467  11.0873426  51.4090301
  60.9397594  11.0370015  50.4749520  52.6681816   7.7708588  50.7182073
  53.4939836   7.4712360  50.3380716  52.3175868   7.0016211  51.1671861
  57.6363349   7.1235057  52.7879746  57.0143358   6.4605762  52.4881974
  58.3068216   7.1496189  52.1053394  50.8690421   5.6894915  51.6771006
  50.0322329   5.2617089  51.4955007  50.8414066   5.8827358  52.6141797
  57.1976856   5.6738980  46.2638207  57.3464976   6.3574444  45.6104880
  58.0043299   5.6544070  46.7787663  60.6972261   8.1687111  43.7349954
  60.1246228   8.7877298  43.2820426  61.2705055   8.7186472  44.2689876
  63.9169521   8.4524261  44.8658536  64.8500194   8.3869822  45.0691412
  63.8292734   9.2880527  44.4073069  50.0528177   2.3707175  53.4313060
  49.3591649   1.9561127  52.9183014  50.8001168   2.4127711  52.8346479
  54.6252298   4.3601583  55.4225689  55.5795551   4.3285526  55.3555621
  54.4264821   3.8992207  56.2375915  52.9802527   9.9021203  52.4395887
  52.8456994   9.1421604  51.8733885  52.5634589  10.6262103  51.9724676
  56.1371652  10.7990520  52.6514330  56.0204037  11.7435952  52.5493020
  55.3164099  10.4964081  53.0400129  57.1626167  11.4518782  55.8670258
  58.0653413  11.4842392  56.1836753  56.9363537  10.5219233  55.8816594
  58.9179769  10.2049768  52.5280337  57.9675400  10.2051630  52.4144709
  59.2212255   9.4582503  52.0116371  74.6532462  16.0410307  53.5926099
  75.2910872  15.9217054  52.8889439  74.5353305  16.9891151  53.6514051
  71.4622168  15.9937735  53.5287624  71.1240680  15.8778800  52.6408159
  72.3311937  15.5928900  53.5088630  67.3208984  17.8473211  49.5184515
  66.7573849  17.7563148  48.7500803  67.2061379  17.0273116  49.9987007
  71.9441951  17.1472587  59.4873829  71.9330592  16.7525385  58.6154333
  72.1062591  16.4138659  60.0807601  64.8673416  19.3424403  52.3568735
  65.6594708  19.0015227  51.9415035  65.1070066  19.4519378  53.2770889
  72.9008543  21.5144179  44.8298980  72.2496522  22.0998259  44.4432994
  73.6952906  22.0450374  44.8894017  66.8264170  18.6033316  45.2286114
  67.5995046  18.0562303  45.0898990  67.1789569  19.4677565  45.4400575
  68.6649212  19.9309698  58.4353013  68.3739078  20.8355329  58.3199680
  69.3006197  19.9726226  59.1497083  69.5905419  17.3086547  55.0254373
  70.1868992  17.0842569  54.3111336  69.6480391  16.5671292  55.6279821
  69.1630448  14.7625982  42.8604564  69.4155968  14.2407503  42.0988027
  68.2255007  14.5992128  42.9631248  74.2073731  13.7661761  50.6679307
  74.9936820  13.3481184  50.3169724  74.4712435  14.6707853  50.8360956
  74.3783808  19.2034611  45.3667964  73.7429641  19.2769237  46.0788869
  74.0481214  19.7928210  44.6887043  68.8826736  16.6654088  45.0628939
  68.7662995  15.9898992  45.7310023  68.9928996  16.1786462  44.2461092
  71.2258277  16.1264235  48.7675628  70.8616485  15.5994856  49.4788550
  72.0825393  15.7362704  48.5942114  70.8663764  11.1554135  43.7636977
  71.0338167  12.0234371  44.1307448  70.6760933  11.3181417  42.8398266
  73.6239098  19.6171114  55.4302807  73.3239821  20.5196153  55.3218614
  73.2790157  19.3503297  56.2823960  67.0751579  16.0684911  51.4639511
  66.1502075  15.9361125  51.6717203  67.3235992  16.8479130  51.9609454
  77.0236241  12.1353654  53.1100244  76.1153119  12.0669062  52.8159005
  76.9723837  12.6125599  53.9382070  70.8452985  13.6111792  44.7483644
  70.7252610  14.0568843  45.5869124  70.1505574  13.9597110  44.1897182
  64.4360390  15.7118184  52.2983301  64.5652771  15.9652663  53.2122712
  63.7557841  16.3045892  51.9787956  68.6059877  26.3815434  48.3973775
  68.5283907  27.3323259  48.4762255  68.0021521  26.0361307  49.0548701
  76.5438051  14.0833266  45.5763978  77.4555908  14.3160652  45.4011675
  76.0347698  14.6670310  45.0139056  69.3523479  16.3628753  60.6153109
  70.0938164  16.9013797  60.3387932  68.6460465  16.9895042  60.7724660
  74.8278819  18.5057893  59.2125270  75.2362175  18.0640304  58.4679903
  74.1056081  17.9310521  59.4659463  71.1809889  13.4430500  56.5858827
  72.0271084  13.8669914  56.7293476  71.1208527  12.7864125  57.2797390
  75.1507634  19.0659084  52.9677559  74.5216496  19.2304798  52.2653627
  74.7633296  19.4800694  53.7388523  76.2847797  17.6473481  56.9217266
  76.4964692  18.2905241  56.2451647  76.2377545  16.8135798  56.4539196
  70.7035596  18.8033492  50.2327644  71.1673941  19.0821195  49.4432267
  70.4392394  17.9016937  50.0500735  67.5959677  18.3504974  53.1707407
  68.1661034  18.7792242  52.5324892  68.1867788  18.0687558  53.8691593
  69.6404482  14.9256645  47.0417209  70.3428525  15.3777688  47.5091136
  69.3085110  14.2840463  47.6697102  68.0884843  13.5168401  61.4168419
  67.4583504  14.1984682  61.6503815  67.9820931  13.4051483  60.4721557
  63.3829816  13.1840197  52.3434343  62.5928870  13.4397726  51.8674453
  63.8741063  13.9988535  52.4486383  65.3344561  13.5484776  49.3017820
  64.5375724  13.6603471  49.8201315  65.1070153  13.8871429  48.4358710
  71.1650229  20.0729480  57.2500334  71.2294661  20.5349887  58.0858506
  70.4561152  19.4426845  57.3782644  61.6667519  13.4370688  54.7749334
  61.9175557  14.3217698  55.0406910  62.2027067  13.2575289  54.0024425
  70.8798246  21.7397587  47.1179314  70.7443921  22.5849123  47.5464162
  71.4208059  21.9416865  46.3545248  64.3327644  19.2573025  47.6907240
  64.8452164  20.0516275  47.8412804  64.9850356  18.5599316  47.6240841
  66.1422528  22.3738781  49.7729993  66.3189157  23.2956746  49.5850977
  66.9379362  22.0597201  50.2024373  65.4274885  14.4203413  59.6492156
  65.3128400  13.5188671  59.9499255  64.5719403  14.6667110  59.2976972
  72.5066723  22.3621154  61.2479657  72.0630577  21.5757532  60.9300561
  73.1683936  22.5500304  60.5823547  67.2653844  23.8916955  55.7740335
  67.8161269  23.7634019  55.0017329  66.4265320  24.1911844  55.4235228
  74.6047961  22.6423954  59.2761058  74.5866436  23.4632835  58.7841327
  75.5267881  22.5178029  59.5011199  71.0621015  20.1568083  60.1184566
  71.5949352  19.3956371  59.8883874  70.5335096  19.8641735  60.8608721
  62.2976560  17.5861679  48.4666810  63.1351782  17.9958688  48.2500518
  62.4754828  16.6461122  48.4367004  74.1940993  15.2536760  44.1550643
  73.6787616  16.0241365  44.3939030  73.9218301  14.5801896  44.7783705
  71.7788104  10.0986461  49.2135881  70.9229700   9.7093311  49.0341520
  72.1915055  10.1778422  48.3535667  73.9827296  13.1263852  45.9810424
  73.6777431  13.4410001  46.8320567  74.9357738  13.2045272  46.0237757
  72.4273728  19.2854076  47.6303378  71.8995089  18.5506835  47.3176616
  71.9261230  20.0628752  47.3843347  67.1592455   9.9473742  49.9909990
  67.7336207   9.7248923  49.2583183  67.7463438  10.0162436  50.7438591
  76.2172032  15.8347469  50.7974366  76.7303914  16.4677461  51.2996076
  76.8673256  15.2348664  50.4317726  67.4862042  11.9778203  44.0105875
  66.6499355  12.3152889  44.3315150  67.3466812  11.8427183  43.0733012
  70.5726328  17.1034286  40.6338351  69.6653389  16.8723539  40.8329500
  71.0697360  16.3071905  40.8212333  73.4794407  25.8131793  43.5535037
  72.8056105  26.1163490  44.1619995  73.8660229  26.6160873  43.2040494
  72.6952863  13.3096924  53.0432707  71.7775425  13.5311871  52.8854395
  73.1113007  13.3843235  52.1844414  73.4787911  14.7088340  48.1735387
  74.2259730  15.2209737  47.8642509  73.7479501  14.3872393  49.0339781
  71.7514561  17.2046881  45.1562341  70.8425780  16.9205914  45.2534811
  71.7809645  17.6245959  44.2965648  76.9833829  20.8153470  48.9253509
  76.5296156  19.9744380  48.9818699  76.3527795  21.4514869  49.2628289
  75.9266748  11.7445456  50.1554176  75.1889505  11.2322842  50.4864419
  76.1793522  11.3045838  49.3437453  75.4266768  22.6529967  49.8603327
  75.7189742  23.2135024  49.1415693  75.9365388  22.9458528  50.6156486
  62.3202732  14.9252395  49.1377544  62.1227131  14.3321756  48.4128610
  61.7649396  14.6204605  49.8553482  70.2999455  14.8175501  51.2572137
  70.3548065  13.8649338  51.1814613  69.4890657  14.9734940  51.7413435
  71.4490649  18.7455624  42.4950420  71.0110079  18.0291483  42.0356057
  72.1901090  18.9731739  41.9335511  68.2391815  13.4352561  49.0162516
  67.4259681  13.7346732  49.4227708  68.7350809  13.0408250  49.7336998
  70.3900393  23.4310318  50.9496780  70.3476572  23.6571164  50.0205312
  71.3063092  23.1973693  51.0982581  73.8366027  13.8994386  57.8477409
  74.1915415  14.1265859  58.7071875  74.4838158  14.2312762  57.2254665
  67.7305890  11.0070917  54.6323751  68.3705269  10.8659676  53.9346714
  66.8983420  10.7205430  54.2562353  68.5066194  20.3073347  50.7458743
  69.3006792  19.8123667  50.5441318  67.7957886  19.7791210  50.3826449
  73.3261038  22.6891443  55.0971111  73.3798061  23.2582379  55.8648826
  72.4575820  22.8593328  54.7325148  64.8148957  14.4516429  46.8218496
  63.8846545  14.3900884  47.0388458  64.9106429  13.9292381  46.0255137
  64.7334506  10.9771242  49.4096737  64.9941324  11.8916575  49.3005898
  65.5551679  10.5095684  49.5593350  66.2059432  12.3908999  56.5795562
  66.8782485  12.1826361  55.9308211  65.3789218  12.1931085  56.1400794
  72.2849138  16.8551705  56.6558042  73.2141198  17.0062864  56.4827010
  71.8640168  16.9435725  55.8006689  71.0837470  20.8802369  54.4256580
  70.9448555  20.5121153  55.2982518  70.2952066  21.3950008  54.2540538
  71.6785622  25.9811465  45.7682117  71.8537377  25.5099509  46.5827739
  70.9918410  26.6077232  45.9963377  72.6342685  20.2583972  51.8145418
  72.2992518  20.2184742  52.7103068  72.1346631  19.5928688  51.3415828
  66.6086929  15.6651602  57.3397999  66.4706727  14.9331841  57.9409538
  67.5191852  15.5760502  57.0582187  75.5701877  17.6040006  42.0882478
  74.9531047  16.8786834  41.9915530  75.1018365  18.3649366  41.7449552
  69.2369230  15.3771561  56.8281679  69.9468848  14.7364753  56.7868297
  69.1938538  15.6284456  57.7507859  77.2256008  22.3138914  59.7488258
  77.1668554  21.6298134  59.0818841  77.6275527  23.0557904  59.2968884
  67.9498164  12.3636779  58.6477318  67.4135521  11.9127517  59.2998914
  67.3614872  12.4982688  57.9047782  66.2446707  29.1300828  52.5421977
  66.4843305  29.7619352  53.2200995  65.4015904  28.7788868  52.8287336
  67.3600423  11.8225430  41.2103782  66.4829889  11.7014231  40.8466028
  67.8358176  11.0311509  40.9582670  77.2273416  20.2778498  57.9802238
  76.3400194  19.9404420  58.1028636  77.7971967  19.5461530  58.2171003
  58.8802563  16.6102590  51.3045289  59.5673602  16.2964320  50.7166304
  58.7250691  17.5143955  51.0312540  63.6837285  11.4992787  55.7330313
  63.5995474  10.8918456  54.9980723  62.8619991  11.9901805  55.7339809
  70.7574569  24.9379951  54.9463481  70.6844740  25.7434922  55.4582785
  70.3151962  25.1371916  54.1211502  70.5464349  24.1751721  48.4566302
  69.7631870  24.7173401  48.5504527  71.2457094  24.6925700  48.8560543
  73.2173252  24.8366785  57.1021639  73.9301225  25.4714249  57.0297541
  72.7263281  24.9330651  56.2861641  74.9390779  18.7418037  48.6738931
  74.0047058  18.8619500  48.5043635  75.1167448  17.8390504  48.4098941
  70.4395967  12.1263733  50.8272192  70.0693755  11.5734774  51.5153098
  70.9355060  11.5221867  50.2747192  68.2685166  22.5861228  57.9227210
  68.9694625  23.2197711  58.0756604  67.7980281  22.9275960  57.1622849
  76.3939562  20.9279178  46.2075117  76.6699406  20.8135773  47.1168991
  75.5244061  20.5296663  46.1687290  76.0686452  15.1405836  55.7479761
  75.4157902  15.3881743  55.0932213  76.4466832  14.3269974  55.4142238
  73.0293626  25.1765529  49.8507931  73.2116020  24.3587185  50.3135683
  73.8526612  25.3933221  49.4132821  73.3635791  24.1033714  47.1122979
  73.8923558  23.5926168  46.4993141  73.6264011  23.7876244  47.9768512
  63.8652884  22.1197583  54.8558313  64.4506321  21.3741271  54.9886217
  63.6677722  22.4301540  55.7394977  66.7191539  25.1548831  49.8720755
  66.0501915  25.6394958  49.3884795  66.5804409  25.4018051  50.7864134
  58.4570539  14.6903183  53.5762756  58.4954638  14.1566774  54.3699874
  57.9510832  14.1638389  52.9573733  70.8596808  27.1892574  56.4703414
  71.4115116  27.3524196  57.2352499  71.2003001  27.7797012  55.7983439
  65.8361301   9.5367724  57.0725298  65.9002628  10.3982555  56.6602696
  65.7728421   8.9241726  56.3397657  65.3113574  11.6090856  60.7198333
  65.9385612  11.2267934  61.3335857  64.4541492  11.3905058  61.0854025
  75.7107682  22.0153832  62.3252068  76.2547586  22.6283790  61.8307023
  75.1294527  22.5733410  62.8419081  62.0879116  13.4167286  46.6516687
  62.3832557  12.5077964  46.5983741  61.1867152  13.3955025  46.3297690
  73.9965195  25.1374550  53.4567096  73.8716335  24.3364289  52.9478041
  74.6544286  25.6320743  52.9681066  65.6173363  11.4923282  52.6344236
  64.8959949  12.1059250  52.4951709  66.4066619  12.0281047  52.5560882
  76.0600104  22.9383570  55.0846646  75.1130439  22.8188921  55.0124973
  76.4082877  22.0506068  55.1672907  68.4199677   8.8277709  58.9084888
  68.9434079   9.0740005  59.6711197  68.2012010   9.6597743  58.4888025
  63.8166958  11.0981383  46.7756013  63.4879664  10.2178762  46.5931119
  64.1706329  11.0429052  47.6632402  73.0646537  22.7336286  51.2850998
  72.9171499  21.8052993  51.4658568  73.8900030  22.7556377  50.8008073
  66.9308781  11.3854353  47.1431490  67.2704854  11.9140274  46.4210099
  67.3780902  11.7234759  47.9190057  76.6680659  23.5564845  52.3715871
  77.5927206  23.3507706  52.2340322  76.4995962  23.3081246  53.2805212
  69.6252222   9.7691404  56.5934558  69.2849042   8.9699217  56.9955238
  68.9191228  10.0693115  56.0211392  68.9176928   9.8828975  45.3424783
  69.6385291  10.2610227  44.8388500  68.2942232  10.6017851  45.4459761
  73.0608051  10.5874124  46.2783115  73.2771666  11.4698761  45.9771944
  72.5802118  10.1960337  45.5488757  67.8007273  13.5459837  52.8553860
  67.6551853  13.8600140  53.7478141  67.3232476  14.1644737  52.3024759
  69.6603655  10.5362385  52.9034750  69.6465224   9.6403478  52.5667047
  70.3776083  10.5433049  53.5373036  71.5129786  10.9699725  54.9487877
  71.2547564  11.8916796  54.9472207  70.9814826  10.5730160  55.6388341
  76.4575975  24.0750512  47.7277962  76.6312852  23.5096935  46.9751815
  76.9504866  24.8751407  47.5457452  62.2752935  16.0865181  55.7941521
  61.7306403  16.8624989  55.9261795  63.1532285  16.4335986  55.6360643
  63.0618957  15.2135077  58.6871678  62.3200693  15.3617713  59.2736308
  62.7411701  15.4743343  57.8238427  71.0062619  24.7551056  58.4852068
  71.3149746  24.5100202  59.3574768  71.8038101  24.9597694  57.9970938
  71.0283231  26.9088965  50.7157445  70.5888222  26.4165344  51.4090301
  71.7791348  26.3661933  50.4749520  63.5075570  23.1000506  50.7182073
  64.3333590  22.8004278  50.3380716  63.1569622  22.3308129  51.1671861
  68.4757103  22.4526974  52.7879746  67.8537113  21.7897679  52.4881974
  69.1461970  22.4788106  52.1053394  61.7084175  21.0186833  51.6771006
  60.8716084  20.5909007  51.4955007  61.6807821  21.2119276  52.6141797
  68.0370610  21.0030898  46.2638207  68.1858731  21.6866362  45.6104880
  68.8437054  20.9835988  46.7787663  70.7780919  11.6840135  59.1358611
  69.9084229  11.9773701  58.8641199  71.0140400  12.2680580  59.8565875
  65.7923243  17.0296075  47.2699276  65.5469285  16.1258405  47.4679486
  65.9619158  17.0313226  46.3278754  65.0618891  12.7624433  44.7685437
  64.3688136  12.8368788  44.1125473  64.8170643  11.9984777  45.2906954
  71.5366016  23.4979028  43.7349954  70.9639983  24.1169215  43.2820426
  72.1098809  24.0478390  44.2689876  74.7563276  23.7816178  44.8658536
  75.6893949  23.7161740  45.0691412  74.6686488  24.6172445  44.4073069
  71.9212814  14.8339841  41.0766007  72.8671919  14.7046049  41.1454425
  71.5427059  14.0954503  41.5535435  71.8051507  18.8857587  62.5366664
  72.7254516  19.0636186  62.7306710  71.7701090  17.9413632  62.3846363
  70.1055731  12.7589817  41.0120892  69.1987187  12.4622930  41.0883606
  70.3831712  12.4619635  40.1455178  61.0233672  14.0796181  51.4619938
  60.7036456  13.2261489  51.1694312  60.4767100  14.2944759  52.2177906
  64.8013579  16.7958622  55.1789445  65.0199589  17.7275730  55.1977479
  65.2139353  16.4366596  55.9644249  68.8754516   9.6176753  41.1532871
  69.7373680   9.9431651  41.4128688  69.0604860   8.8308248  40.6405937
  60.8921932  17.6999092  53.4313060  60.1985403  17.2853045  52.9183014
  61.6394923  17.7419629  52.8346479  69.5372715  15.7988966  63.3857255
  69.0539796  16.5989326  63.5921144  69.6233654  15.8096911  62.4324699
  62.8058674  17.6317346  51.3079075  62.7829362  17.7305033  50.3560958
  63.1159311  18.4782497  51.6296241  65.4646052  19.6893501  55.4225689
  66.4189306  19.6577443  55.3555621  65.2658576  19.2284125  56.2375915
  66.0545434  18.2594617  57.9896487  66.8738323  18.7538696  58.0131324
  66.3282242  17.3426585  57.9614054  63.8196281  25.2313121  52.4395887
  63.6850749  24.4713521  51.8733885  63.4028343  25.9554020  51.9724676
  74.9555244  20.4150044  41.4472462  75.6591094  20.6200047  42.0630118
  74.2317893  20.9826806  41.7121546  75.7853054  16.1659905  47.5674733
  75.7288256  16.6228457  46.7282365  76.3381397  15.4050590  47.3897575
  66.9765407  26.1282438  52.6514330  66.8597791  27.0727870  52.5493020
  66.1557853  25.8255999  53.0400129  76.8641941  20.8532573  43.4970922
  77.6987545  20.4213772  43.3148397  76.7026284  20.6814587  44.4247817
  76.5187834  17.3564687  44.8627262  76.4636637  17.1908958  43.9215706
  75.8933889  18.0640719  45.0189451  61.3080349  12.5932751  58.6888684
  61.9539212  12.0831705  59.1775909  61.0997500  13.3301433  59.2632109
  68.0019921  26.7810699  55.8670258  68.9047168  26.8134310  56.1836753
  67.7757291  25.8511150  55.8816594  69.7573523  25.5341686  52.5280337
  68.8069154  25.5343548  52.4144709  70.0606009  24.7874421  52.0116371
  75.7067170  34.6716320  52.3568735  76.4988462  34.3307145  51.9415035
  75.9463821  34.7811296  53.2770889  75.2754145  31.0410102  52.2983301
  75.4046526  31.2944581  53.2122712  74.5951596  31.6337810  51.9787956
  74.2223570  28.5132115  52.3434343  73.4322624  28.7689643  51.8674453
  74.7134817  29.3280453  52.4486383  76.1738315  28.8776694  49.3017820
  75.3769479  28.9895388  49.8201315  75.9463908  29.2163346  48.4358710
  72.5061273  28.7662605  54.7749334  72.7569311  29.6509615  55.0406910
  73.0420821  28.5867207  54.0024425  75.1721398  34.5864943  47.6907240
  75.6845919  35.3808193  47.8412804  75.8244111  33.8891233  47.6240841
  76.9816283  37.7030699  49.7729993  77.1582911  38.6248664  49.5850977
  77.7773116  37.3889118  50.2024373  76.2668639  29.7495331  59.6492156
  76.1522155  28.8480588  59.9499255  75.4113157  29.9959028  59.2976972
  73.1370315  32.9153597  48.4666810  73.9745537  33.3250606  48.2500518
  73.3148583  31.9753039  48.4367004  73.1596486  30.2544312  49.1377544
  72.9620886  29.6613673  48.4128610  72.6043150  29.9496523  49.8553482
  75.6542712  29.7808346  46.8218496  74.7240300  29.7192802  47.0388458
  75.7500184  29.2584299  46.0255137  75.5728261  26.3063159  49.4096737
  75.8335078  27.2208492  49.3005898  76.3945433  25.8387602  49.5593350
  77.0453186  27.7200916  56.5795562  77.7176240  27.5118279  55.9308211
  76.2182973  27.5223002  56.1400794  77.0840462  44.4592746  52.5421977
  77.3237060  45.0911270  53.2200995  76.2409658  44.1080786  52.8287336
  69.7196317  31.9394508  51.3045289  70.4067357  31.6256238  50.7166304
  69.5644446  32.8435872  51.0312540  74.5231039  26.8284704  55.7330313
  74.4389228  26.2210374  54.9980723  73.7013746  27.3193723  55.7339809
  74.7046639  37.4489501  54.8558313  75.2900075  36.7033189  54.9886217
  74.5071477  37.7593458  55.7394977  77.5585294  40.4840748  49.8720755
  76.8895669  40.9686876  49.3884795  77.4198163  40.7309969  50.7864134
  69.2964293  30.0195101  53.5762756  69.3348393  29.4858692  54.3699874
  68.7904586  29.4930307  52.9573733  76.6755056  24.8659642  57.0725298
  76.7396382  25.7274472  56.6602696  76.6122176  24.2533643  56.3397657
  76.1507328  26.9382774  60.7198333  76.7779367  26.5559851  61.3335857
  75.2935247  26.7196976  61.0854025  72.9272871  28.7459203  46.6516687
  73.2226312  27.8369882  46.5983741  72.0260907  28.7246943  46.3297690
  76.4567118  26.8215200  52.6344236  75.7353704  27.4351168  52.4951709
  77.2460374  27.3572965  52.5560882  74.6560712  26.4273301  46.7756013
  74.3273419  25.5470680  46.5931119  75.0100083  26.3720970  47.6632402
  73.1146689  31.4157099  55.7941521  72.5700157  32.1916907  55.9261795
  73.9926039  31.7627903  55.6360643  73.9012711  30.5426995  58.6871678
  73.1594447  30.6909630  59.2736308  73.5805455  30.8035261  57.8238427
  74.3469325  38.4292424  50.7182073  75.1727345  38.1296196  50.3380716
  73.9963377  37.6600046  51.1671861  72.5477930  36.3478750  51.6771006
  71.7109838  35.9200925  51.4955007  72.5201575  36.5411194  52.6141797
  76.6316998  32.3587993  47.2699276  76.3863040  31.4550323  47.4679486
  76.8012912  32.3605144  46.3278754  75.9012645  28.0916351  44.7685437
  75.2081890  28.1660706  44.1125473  75.6564397  27.3276694  45.2906954
  71.8627426  29.4088098  51.4619938  71.5430211  28.5553407  51.1694312
  71.3160855  29.6236677  52.2177906  75.6407334  32.1250539  55.1789445
  75.8593344  33.0567647  55.1977479  76.0533108  31.7658514  55.9644249
  71.7315686  33.0291010  53.4313060  71.0379158  32.6144963  52.9183014
  72.4788677  33.0711546  52.8346479  73.6452429  32.9609264  51.3079075
  73.6223117  33.0596951  50.3560958  73.9553065  33.8074414  51.6296241
  76.3039807  35.0185419  55.4225689  77.2583060  34.9869361  55.3555621
  76.1052330  34.5576042  56.2375915  76.8939189  33.5886535  57.9896487
  77.7132078  34.0830613  58.0131324  77.1675997  32.6718503  57.9614054
  74.6590036  40.5605038  52.4395887  74.5244503  39.8005439  51.8733885
  74.2422098  41.2845938  51.9724676  77.8159161  41.4574355  52.6514330
  77.6991546  42.4019788  52.5493020  76.9951608  41.1547917  53.0400129
  72.1474103  27.9224669  58.6888684  72.7932967  27.4123623  59.1775909
  71.9391254  28.6593350  59.2632109  76.9816284  14.7092822  36.4975299
  77.1582912  15.6310786  36.3096283  77.7773118  14.3951241  36.9269679
  77.0840463  21.4654868  39.2667283  77.3237061  22.0973393  39.9446302
  76.2409659  21.1142908  39.5532643  74.7046640  14.4551623  41.5803620
  75.2900077  13.7095311  41.7131524  74.5071478  14.7655580  42.4640283
  77.5585295  17.4902871  36.5966062  76.8895670  17.9748998  36.1130102
  77.4198165  17.7372091  37.5109440  74.3469326  15.4354546  37.4427379
  75.1727346  15.1358318  37.0626023  73.9963378  14.6662169  37.8917168
  72.5477931  13.3540873  38.4016313  71.7109839  12.9263047  38.2200314
  72.5201576  13.5473316  39.3387104  71.7315688  10.0353132  40.1558367
  71.0379159   9.6207085  39.6428321  72.4788679  10.0773669  39.5591785
  76.3039808  12.0247541  42.1470996  77.2583062  11.9931484  42.0800927
  76.1052332  11.5638165  42.9621222  74.6590037  17.5667161  39.1641194
  74.5244505  16.8067562  38.5979192  74.2422099  18.2908061  38.6969983
  77.8159163  18.4636478  39.3759636  77.6991547  19.4081910  39.2738327
  76.9951609  18.1610039  39.7645436  18.7039768  36.8436098  71.3808363
  18.0527748  37.4290179  70.9942377  19.4984131  37.3742293  71.4403401
  12.6295395  33.9325236  71.7795498  13.4026271  33.3854223  71.6408374
  12.9820794  34.7969485  71.9909959  14.9661673  30.0917902  69.4113948
  15.2187193  29.5699423  68.6497411  14.0286232  29.9284047  69.5140631
  20.1815033  34.5326530  71.9177348  19.5460866  34.6061157  72.6298252
  19.8512439  35.1220129  71.2396427  14.4091102  41.7107354  74.9483158
  14.3315132  42.6615179  75.0271639  13.8052746  41.3653226  75.6058085
  22.3469276  29.4125185  72.1273361  23.2587133  29.6452572  71.9521059
  21.8378924  29.9962229  71.5648440  24.8328091  35.3305441  76.8731306
  24.1479129  35.7104343  76.3228340  24.9171940  35.9400768  77.6063254
  31.2930843  32.1976104  77.9933979  30.5394552  31.6283502  77.8377983
  31.4278384  32.1638769  78.9404613  16.6829471  37.0689507  73.6688698
  16.5475146  37.9141042  74.0973546  17.2239284  37.2708784  72.9054632
  19.9972218  30.5828680  70.7060027  19.4818841  31.3533284  70.9448414
  19.7249526  29.9093816  71.3293088  24.9706492  33.3361034  72.6413200
  24.1935934  32.9972194  72.1968362  25.6497973  33.3413657  71.9668165
  18.2304953  34.6145995  74.1812762  17.7026314  33.8798755  73.8685999
  17.7292455  35.3920671  73.9352730  16.3757553  32.4326205  67.1847735
  15.4684615  32.2015459  67.3838884  16.8728585  31.6363825  67.3721716
  19.2825632  41.1423712  70.1044421  18.6087330  41.4455409  70.7129379
  19.6691454  41.9452793  69.7549878  17.5545786  32.5338800  71.7071725
  16.6457005  32.2497833  71.8044195  17.5840870  32.9537879  70.8475032
  22.7865054  36.1445390  75.4762893  22.3327381  35.3036300  75.5328083
  22.1559020  36.7806788  75.8137673  21.2297993  37.9821886  76.4112711
  21.5220967  38.5426943  75.6925076  21.7396613  38.2750447  77.1665870
  17.2521874  34.0747544  69.0459804  16.8141304  33.3583403  68.5865441
  17.9932315  34.3023659  68.4844895  25.3694989  32.3504741  75.1036122
  25.2312887  32.5406337  74.1757311  25.0131208  33.1124124  75.5604173
  17.4816847  41.3103385  72.3191500  17.6568603  40.8391428  73.1337123
  16.7949635  41.9369151  72.5472761  21.3733102  32.9331925  68.6391861
  20.7562272  32.2078754  68.5424914  20.9049590  33.6941286  68.2958935
  13.1631648  27.1517350  67.7613165  12.2861114  27.0306151  67.3975412
  13.6389401  26.3603428  67.5092054  16.3495574  39.5043640  75.0075686
  15.5663095  40.0465320  75.1013910  17.0488319  40.0217620  75.4069927
  20.7422004  34.0709957  75.2248315  19.8078283  34.1911419  75.0553019
  20.9198673  33.1682424  74.9608325  22.1970787  36.2571097  72.7584501
  22.4730631  36.1427692  73.6678375  21.3275286  35.8588582  72.7196674
  18.8324851  40.5057448  76.4017315  19.0147245  39.6879104  76.8645067
  19.6557837  40.7225140  75.9642205  19.1667016  39.4325633  73.6632363
  19.6954783  38.9218088  73.0502525  19.4295236  39.1168164  74.5277896
  22.2607200  39.4042432  74.2787346  22.4344077  38.8388854  73.5261198
  22.7536091  40.2043326  74.0966836  28.1146591  32.1678855  75.8977646
  28.5577737  31.4186180  75.4996769  27.2373101  32.1588991  75.5151378
  23.2482372  38.7209196  71.3784244  23.9433277  39.3415889  71.5971559
  23.5905523  37.8704547  71.6536622  25.1473796  36.1708901  72.9071575
  25.6725120  36.5096174  72.1820895  25.0596148  35.2355917  72.7234710
  16.8314456  42.2380885  77.2666828  16.3919447  41.7457263  77.9599685
  17.5822573  41.6953852  77.0258903  13.8401835  36.3322817  72.8147590
  13.9889956  37.0158282  72.1614263  14.6468279  36.3127907  73.3297046
  27.6579456  33.6384093  78.2900093  28.4926347  34.0773897  78.4537654
  27.7938585  33.1622746  77.4708339  17.3397241  38.8270948  70.2859338
  16.7671208  39.4461135  69.8329810  17.9130035  39.3770309  70.8199260
  20.5594501  39.1108098  71.4167920  21.4925174  39.0453659  71.6200796
  20.4717713  39.9464365  70.9582453  23.1882517  38.4273968  68.3771868
  23.1096149  38.0933832  69.2707626  24.0092184  38.9195736  68.3763340
  17.7244039  30.1631760  67.6275390  18.6703144  30.0337969  67.6963808
  17.3458284  29.4246422  68.1044819  15.9086956  28.0881737  67.5630276
  15.0018412  27.7914850  67.6392989  16.1862937  27.7911555  66.6964562
  14.6785741  24.9468672  67.7042255  15.5404905  25.2723570  67.9638072
  14.8636085  24.1600168  67.1915321  20.7586469  35.7441964  67.9981846
  21.4622319  35.9491966  68.6139502  20.0349118  36.3118725  68.2630930
  21.5884279  31.4951825  74.1184116  21.5319481  31.9520376  73.2791749
  22.1412622  30.7342509  73.9406959  22.6673166  36.1824493  70.0480306
  23.5018770  35.7505691  69.8657781  22.5057509  36.0106506  70.9757201
  22.3219059  32.6856606  71.4136645  22.2667862  32.5200877  70.4725089
  21.6965114  33.3932639  71.5698835  31.2957442  46.6994144  80.1435483
  31.9335852  46.5800891  79.4398823  31.1778284  47.6474988  80.2023435
  28.1047148  46.6521572  80.0797008  27.7665659  46.5362637  79.1917542
  28.9736916  46.2512737  80.0598014  23.9633964  48.5057048  76.0693898
  23.3998829  48.4146985  75.3010186  23.8486359  47.6856953  76.5496391
  21.5098395  50.0008240  78.9078119  22.3019687  49.6599065  78.4924418
  21.7495046  50.1103215  79.8280272  29.5433522  52.1728016  71.3808363
  28.8921502  52.7582096  70.9942377  30.3377885  52.7034211  71.4403401
  23.4689149  49.2617153  71.7795498  24.2420025  48.7146140  71.6408374
  23.8214548  50.1261403  71.9909959  26.2330399  47.9670384  81.5763757
  26.8293971  47.7426406  80.8620720  26.2905370  47.2255129  82.1789205
  25.8055427  45.4209819  69.4113948  26.0580948  44.8991341  68.6497411
  24.8679986  45.2575965  69.5140631  30.8498710  44.4245598  77.2188691
  31.6361799  44.0065021  76.8679108  31.1137414  45.3291690  77.3870339
  31.0208787  49.8618448  71.9177348  30.3854620  49.9353075  72.6298252
  30.6906194  50.4512047  71.2396427  36.2507137  44.3620831  78.1221669
  36.9832309  43.7920048  78.3559499  35.4946493  43.9742431  78.5628175
  25.5251716  47.3237925  71.6138323  25.4087974  46.6482829  72.2819407
  25.6353976  46.8370299  70.7970476  27.8683257  46.7848072  75.3185012
  27.5041464  46.2578693  76.0297933  28.7250373  46.3946541  75.1451497
  27.5088744  41.8137972  70.3146360  27.6763146  42.6818208  70.6816831
  27.3185913  41.9765254  69.3907650  30.2664077  50.2754951  81.9812191
  29.9664800  51.1779990  81.8727998  29.9215137  50.0087134  82.8333344
  23.7176559  46.7268748  78.0148895  22.7927055  46.5944962  78.2226587
  23.9660972  47.5062967  78.5118838  33.6661221  42.7937491  79.6609628
  32.7578098  42.7252900  79.3668389  33.6148817  43.2709436  80.4891454
  27.4877965  44.2695630  71.2993027  27.3677590  44.7152680  72.1378507
  26.7930553  44.6180947  70.7406565  21.0785370  46.3702021  78.8492684
  21.2077751  46.6236500  79.7632096  20.3982821  46.9629729  78.5297339
  25.2484857  57.0399271  74.9483158  25.1708887  57.9907096  75.0271639
  24.6446500  56.6945144  75.6058085  35.5322867  40.9953930  81.4387502
  34.8897248  41.2886463  80.7927297  35.0277796  40.8806850  82.2440699
  33.1863031  44.7417103  72.1273361  34.0980887  44.9744490  71.9521059
  32.6772678  45.3254147  71.5648440  27.8234869  44.1014337  83.1368211
  28.6696064  44.5253751  83.2802860  27.7633506  43.4447962  83.8306774
  31.7932613  49.7242921  79.5186943  31.1641476  49.8888635  78.8163011
  31.4058275  50.1384531  80.2897907  35.6721845  50.6597359  76.8731306
  34.9872883  51.0396260  76.3228340  35.7565694  51.2692686  77.6063254
  32.9272777  48.3057318  83.4726650  33.1389672  48.9489078  82.7961031
  32.8802525  47.4719635  83.0048580  30.5299006  40.9175139  80.3763222
  29.6683485  41.2156392  80.6679960  30.5561440  41.1345538  79.4444255
  27.3460575  49.4617329  76.7837028  27.8098921  49.7405032  75.9941650
  27.0817373  48.5600774  76.6010118  24.2384656  49.0088811  79.7216791
  24.8086013  49.4376079  79.0834276  24.8292768  48.7271396  80.4200977
  26.2829461  45.5840482  73.5926593  26.9853505  46.0361525  74.0600519
  25.9510090  44.9424301  74.2206486  20.0254795  43.8424034  78.8943726
  19.2353849  44.0981563  78.4183837  20.5166042  44.6572372  78.9995767
  21.9769541  44.2068614  75.8527203  21.1800704  44.3187308  76.3710699
  21.7495133  44.5455266  74.9868094  42.1324598  47.5268022  77.9933979
  41.3788306  46.9575420  77.8377983  42.2672139  47.4930686  78.9404613
  27.5223226  52.3981424  73.6688698  27.3868901  53.2432960  74.0973546
  28.0633038  52.6000702  72.9054632  20.9752623  49.9156862  74.2416623
  21.4877144  50.7100113  74.3922188  21.6275336  49.2183153  74.1750225
  22.7847508  53.0322619  76.3239376  22.9614136  53.9540583  76.1360360
  23.5804341  52.7181038  76.7533756  18.9401540  48.2445517  75.0176194
  19.7776762  48.6542525  74.8009901  19.1179808  47.3044959  74.9876388
  30.8365972  45.9120597  70.7060027  30.3212596  46.6825202  70.9448414
  30.5643281  45.2385733  71.3293088  28.4213083  40.7570298  75.7645265
  27.5654679  40.3677148  75.5850904  28.8340035  40.8362259  74.9045051
  29.9512230  38.2916641  80.1636825  29.4477025  38.2546776  79.3504630
  30.2442837  39.2009384  80.2233482  26.1955116  38.3755371  79.1703007
  27.0608112  38.1798180  78.8108896  26.2632625  38.1465723  80.0972363
  35.8100246  48.6652952  72.6413200  35.0329689  48.3264111  72.1968362
  36.4891727  48.6705575  71.9668165  30.6252275  43.7847689  72.5319808
  30.3202411  44.0993839  73.3829951  31.5782717  43.8629109  72.5747141
  29.0698707  49.9437913  74.1812762  28.5420069  49.2090672  73.8685999
  28.5686210  50.7212589  73.9352730  34.0491553  48.1386933  79.2979808
  33.3915228  48.8286195  79.3859937  34.8531952  48.5283365  79.6413795
  23.8017435  40.6057579  76.5419373  24.3761187  40.3832760  75.8092566
  24.3888417  40.6746273  77.2947975  32.8597012  46.4931306  77.3483750
  33.3728894  47.1261298  77.8505460  33.5098236  45.8932501  76.9827110
  24.1287022  42.6362040  70.5615259  23.2924334  42.9736727  70.8824533
  23.9891791  42.5011020  69.6242396  26.1040102  37.4798828  75.2694443
  25.4504515  37.1647845  74.6451058  26.0620577  36.8574568  75.9954266
  27.2151307  47.7618123  67.1847735  26.3078369  47.5307376  67.3838884
  27.7122339  46.9655742  67.3721716  30.1219386  56.4715630  70.1044421
  29.4481085  56.7747327  70.7129379  30.5085208  57.2744710  69.7549878
  29.3377843  43.9680761  79.5942090  28.4200404  44.1895708  79.4363779
  29.7537986  44.0427072  78.7353798  30.1212891  45.3672177  74.7244771
  30.8684709  45.8793574  74.4151893  30.3904480  45.0456230  75.5849164
  28.3939541  47.8630718  71.7071725  27.4850760  47.5789751  71.8044195
  28.4234625  48.2829796  70.8475032  33.6258808  51.4737307  75.4762893
  33.1721135  50.6328217  75.5328083  32.9952775  52.1098706  75.8137673
  32.5691728  42.4029293  76.7063560  31.8314484  41.8906680  77.0373803
  32.8218501  41.9629675  75.8946837  32.0691747  53.3113804  76.4112711
  32.3614722  53.8718861  75.6925076  32.5790368  53.6042365  77.1665870
  32.6703355  35.1805545  77.3005329  32.9762232  34.3202909  77.0131244
  33.3955960  35.7723166  77.1004323  18.9627711  45.5836232  75.6886927
  18.7652111  44.9905593  74.9637994  18.4074375  45.2788442  76.4062866
  26.9424435  45.4759338  77.8081520  26.9973045  44.5233175  77.7323997
  26.1315637  45.6318778  78.2922819  28.0915629  49.4039461  69.0459804
  27.6535058  48.6875320  68.5865441  28.8326069  49.6315576  68.4844895
  24.8816795  44.0936398  75.5671899  24.0684660  44.3930569  75.9737091
  25.3775789  43.6992087  76.2846381  27.0325373  54.0894155  77.5006164
  26.9901551  54.3155001  76.5714696  27.9488071  53.8557530  77.6491965
  30.4791006  44.5578223  84.3986793  30.8340394  44.7849696  85.2581259
  31.1263138  44.8896599  83.7764048  36.2088743  47.6796659  75.1036122
  36.0706642  47.8698255  74.1757311  35.8524962  48.4416041  75.5604173
  24.3730869  41.6654754  81.1833134  25.0130249  41.5243513  80.4856097
  23.5408400  41.3789267  80.8071736  36.2358123  49.7473186  80.1147394
  36.6694630  49.6548475  80.9630448  36.9489704  49.7230686  79.4767410
  25.1491173  50.9657184  77.2968127  25.9431772  50.4707504  77.0950702
  24.4382866  50.4375047  76.9335832  21.4573937  45.1100266  73.3727879
  20.5271525  45.0484721  73.5897841  21.5531409  44.5876219  72.5764521
  21.3759486  41.6355079  75.9606121  21.6366303  42.5500412  75.8515281
  22.1976658  41.1679521  76.1102734  28.9274118  47.5135542  83.2067426
  29.8566178  47.6646701  83.0336393  28.5065148  47.6019562  82.3516073
  27.7262449  51.5386206  80.9765964  27.5873535  51.1704990  81.8491902
  26.9377046  52.0533846  80.8049922  28.3210601  56.6395303  72.3191500
  28.4962357  56.1683346  73.1337123  27.6343389  57.2661069  72.5472761
  29.2767664  50.9167809  78.3654802  28.9417497  50.8768579  79.2612451
  28.7771610  50.2512525  77.8925212  32.2126856  48.2623843  68.6391861
  31.5956027  47.5370671  68.5424914  31.7443345  49.0233203  68.2958935
  25.8794209  46.0355398  83.3791062  26.5893828  45.3948590  83.3377681
  25.8363517  46.2868293  84.3017243  24.0025402  42.4809267  67.7613165
  23.1254868  42.3598068  67.3975412  24.4783155  41.6895346  67.5092054
  27.1889328  54.8335558  75.0075686  26.4056850  55.3757238  75.1013910
  27.8882073  55.3509537  75.4069927  30.4985978  40.6430187  77.6509891
  30.9954678  39.8900150  77.3310962  29.7272960  40.6794504  77.0853101
  38.3515736  46.3470553  79.2928183  38.3405612  47.2295268  78.9222116
  37.4833115  45.9942104  79.0982720  31.5815759  49.4001874  75.2248315
  30.6472038  49.5203337  75.0553019  31.7592427  48.4974341  74.9608325
  27.0820947  42.7847570  77.3781576  26.7118734  42.2318611  78.0662482
  27.5780039  42.1805704  76.8256576  34.9688310  45.2419194  75.7598349
  35.4348762  46.0747185  75.6858652  35.4195811  44.7764175  76.4643607
  33.0364541  51.5863015  72.7584501  33.3124385  51.4719610  73.6678375
  32.1669040  51.1880500  72.7196674  32.9404973  37.6099781  79.7989250
  32.0268053  37.8404008  79.9671457  33.3698074  37.6938225  80.6503283
  32.7111431  45.7989673  82.2989144  32.0582882  46.0465580  81.6441597
  33.0891811  44.9853811  81.9651622  29.6718605  55.8349366  76.4017315
  29.8541000  55.0171022  76.8645067  30.4951591  56.0517058  75.9642205
  30.0060771  54.7617551  73.6632363  30.5348537  54.2510006  73.0502525
  30.2688990  54.4460081  74.5277896  23.3616519  55.8132668  76.4230139
  22.6926894  56.2978795  75.9394179  23.2229388  56.0601888  77.3373517
  18.7304096  44.0751123  73.2026071  19.0257537  43.1661801  73.1493125
  17.8292132  44.0538862  72.8807073  30.6390175  55.7958387  80.0076479
  30.5141314  54.9948127  79.4987425  31.2969266  56.2904580  79.5190449
  22.2598343  42.1507119  79.1853620  21.5384929  42.7643087  79.0461093
  23.0491599  42.6864884  79.1070266  20.4591937  41.7565220  73.3265396
  20.1304644  40.8762599  73.1440502  20.8131308  41.7012889  74.2141785
  29.7071516  53.3920123  77.8360382  29.5596479  52.4636830  78.0167952
  30.5325010  53.4140214  77.3517457  23.5733761  42.0438190  73.6940874
  23.9129833  42.5724111  72.9719482  24.0205881  42.3818596  74.4699440
  33.3105638  54.2148682  78.9225255  34.2352186  54.0091543  78.7849706
  33.1420942  53.9665083  79.8314596  25.5601908  40.5412812  71.8934167
  26.2810270  40.9194065  71.3897884  24.9367212  41.2601689  71.9969145
  29.7033031  41.2457961  72.8292499  29.9196645  42.1282599  72.5281327
  29.2227098  40.8544174  72.0998141  24.4432252  44.2043674  79.4063244
  24.2976833  44.5183977  80.2987525  23.9657456  44.8228574  78.8534142
  26.3028635  41.1946222  79.4544133  26.2890204  40.2987315  79.1176431
  27.0201063  41.2016886  80.0882419  28.1554766  41.6283562  81.4997261
  27.8972543  42.5500633  81.4981591  27.6239806  41.2313997  82.1897725
  33.1000954  54.7334349  74.2787346  33.2737832  54.1680772  73.5261198
  33.5929846  55.5335244  74.0966836  25.7065531  40.0760602  74.7231703
  25.8281442  39.1477248  74.9222591  25.4167573  40.0899288  73.8110019
  28.5756721  37.7615513  77.8598423  28.5978418  37.8254846  76.9050403
  28.9924780  36.9220021  78.0538929  38.9540346  47.4970772  75.8977646
  39.3971492  46.7478097  75.4996769  38.0766856  47.4880909  75.5151378
  34.0876127  54.0501114  71.3784244  34.7827032  54.6707806  71.5971559
  34.4299277  53.1996465  71.6536622  35.9867550  51.5000819  72.9071575
  36.5118874  51.8388092  72.1820895  35.8989903  50.5647834  72.7234710
  27.6708211  57.5672802  77.2666828  27.2313201  57.0749181  77.9599685
  28.4216328  57.0245770  77.0258903  20.1500550  53.7584343  77.2691456
  20.9758570  53.4588115  76.8890100  19.7994602  52.9891966  77.7181245
  25.1182083  53.1110812  79.3389130  24.4962092  52.4481517  79.0391358
  25.7886950  53.1371943  78.6562778  24.6795590  51.6614735  72.8147590
  24.8283710  52.3450199  72.1614263  25.4862033  51.6419825  73.3297046
  38.4973210  48.9676010  78.2900093  39.3320102  49.4065815  78.4537654
  38.6332339  48.4914664  77.4708339  22.4348223  47.6879913  73.8208659
  22.1894265  46.7842243  74.0188869  22.6044137  47.6897063  72.8788137
  21.7043870  43.4208270  71.3194821  21.0113115  43.4952625  70.6634857
  21.4595622  42.6568614  71.8416338  30.3757527  34.9803871  78.7234312
  30.6559281  34.3127060  79.3494738  31.1608134  35.1732967  78.2108975
  28.1790995  54.1562865  70.2859338  27.6064962  54.7753052  69.8329810
  28.7523789  54.7062227  70.8199260  34.2466385  43.4021505  82.4705887
  35.1983808  43.5019603  82.4918111  34.0769836  42.6099774  82.9803971
  32.2680765  40.4877089  82.6565288  31.6730697  40.7682101  81.9611776
  31.9830461  40.9770990  83.4282029  31.3988255  54.4400015  71.4167920
  32.3318928  54.3745577  71.6200796  31.3111468  55.2756282  70.9582453
  34.0276272  53.7565886  68.3771868  33.9489903  53.4225749  69.2707626
  34.8485939  54.2487654  68.3763340  36.7254463  46.6227625  81.5848186
  36.6930783  45.6843626  81.7707870  37.3355087  46.7011662  80.8514011
  28.5637794  45.4923678  67.6275390  29.5096899  45.3629886  67.6963808
  28.1852039  44.7538340  68.1044819  36.8748951  43.4138669  81.6306470
  36.3588000  42.6297125  81.4436398  37.7588900  43.0857385  81.7952989
  34.5359678  37.1579684  77.5902282  34.3384500  36.8494772  78.4745614
  35.1459384  37.8841323  77.7200212  26.7480711  43.4173654  67.5630276
  25.8412166  43.1206767  67.6392989  27.0256692  43.1203473  66.6964562
  17.6658651  44.7380018  78.0129322  17.3461436  43.8845326  77.7203696
  17.1192080  44.9528596  78.7687289  21.4438559  47.4542459  81.7298829
  21.6624569  48.3859567  81.7486862  21.8564333  47.0950433  82.5153632
  28.3642777  37.9610544  73.7174517  27.5543505  37.6157629  74.0929763
  29.0527194  37.6518088  74.3062128  30.2933325  37.0388591  75.3398814
  30.8464364  37.4584044  75.9988837  30.5303411  36.1124339  75.3821770
  25.5179496  40.2760590  67.7042255  26.3798660  40.6015488  67.9638072
  25.7029840  39.4892086  67.1915321  33.6712132  39.1489116  74.8477478
  33.0910801  39.8073920  74.4655530  33.4048065  38.3266461  74.4364895
  32.1215698  38.5494174  77.0498798  32.6215477  38.6610708  76.2413117
  32.7651306  38.2455227  77.6899607  19.4483654  48.2901183  77.8588458
  19.4254342  48.3888870  76.9070342  19.7584290  49.1366334  78.1805625
  32.4537010  41.3089207  73.9033826  31.5662865  41.5938857  73.6854021
  32.8690999  41.1482970  73.0561103  35.8051546  41.3335728  77.6188165
  36.5811936  41.8232180  77.8912782  35.0799680  41.7593782  78.0760035
  38.2424105  42.0463347  78.6762106  38.8368596  41.8059083  77.9655414
  38.3150689  41.3270477  79.3035642  31.5980224  51.0733881  67.9981846
  32.3016074  51.2783884  68.6139502  30.8742872  51.6410643  68.2630930
  32.4278034  46.8243742  74.1184116  32.3713235  47.2812294  73.2791749
  32.9806376  46.0634427  73.9406959  36.2382840  42.6133474  74.9434236
  35.9819774  42.2130110  75.7742443  35.6135708  43.3277268  74.8184375
  40.5495178  45.3529548  77.4505527  39.9894736  45.4222737  78.2237089
  39.9438681  45.1770532  76.7305023  33.5066921  51.5116410  70.0480306
  34.3412525  51.0797609  69.8657781  33.3451264  51.3398424  70.9757201
  33.1612813  48.0148524  71.4136645  33.1061617  47.8492795  70.4725089
  32.5358868  48.7224557  71.5698835  26.4708939  37.5156633  70.9921964
  26.4587608  38.4598473  71.1490235  27.3632360  37.3326778  70.6981425
  26.3998503  56.1925523  79.0789720  25.4494134  56.1927385  78.9654093
  26.7030989  55.4458258  78.5625755  30.2861058  34.1099409  75.2467901
  29.5193454  33.5557896  75.3924583  30.6971763  34.1821278  76.1082052
  34.3082904  64.5909071  71.7795498  35.0813780  64.0438058  71.6408374
  34.6608303  65.4553320  71.9909959  36.6449182  60.7501737  69.4113948
  36.8974702  60.2283258  68.6497411  35.7073741  60.5867882  69.5140631
  36.3645470  62.6529843  71.6138323  36.2481729  61.9774746  72.2819407
  36.4747730  62.1662217  70.7970476  38.3482498  57.1429890  70.3146360
  38.5156901  58.0110126  70.6816831  38.1579667  57.3057171  69.3907650
  38.3271719  59.5987547  71.2993027  38.2071344  60.0444598  72.1378507
  37.6324308  59.9472865  70.7406565  32.8163295  59.5360531  75.8527203
  32.0194458  59.6479226  76.3710699  32.5888887  59.8747183  74.9868094
  29.7795294  63.5737434  75.0176194  30.6170516  63.9834443  74.8009901
  29.9573562  62.6336876  74.9876388  41.6759727  61.2412515  70.7060027
  41.1606350  62.0117120  70.9448414  41.4037035  60.5677651  71.3293088
  39.2606838  56.0862216  75.7645265  38.4048434  55.6969066  75.5850904
  39.6733789  56.1654177  74.9045051  41.4646030  59.1139607  72.5319808
  41.1596165  59.4285756  73.3829951  42.4176472  59.1921027  72.5747141
  34.6411189  55.9349497  76.5419373  35.2154941  55.7124678  75.8092566
  35.2282172  56.0038191  77.2947975  34.9680776  57.9653958  70.5615259
  34.1318089  58.3028644  70.8824533  34.8285546  57.8302937  69.6242396
  36.9433857  52.8090746  75.2694443  36.2898269  52.4939763  74.6451058
  36.9014331  52.1866486  75.9954266  38.0545062  63.0910041  67.1847735
  37.1472123  62.8599294  67.3838884  38.5516094  62.2947660  67.3721716
  39.2333295  63.1922636  71.7071725  38.3244514  62.9081668  71.8044195
  39.2628379  63.6121714  70.8475032  43.5097109  50.5097463  77.3005329
  43.8155986  49.6494826  77.0131244  44.2349714  51.1015083  77.1004323
  29.8021466  60.9128150  75.6886927  29.6045865  60.3197510  74.9637994
  29.2468130  60.6080360  76.4062866  38.9309383  64.7331379  69.0459804
  38.4928813  64.0167238  68.5865441  39.6719824  64.9607494  68.4844895
  32.2967691  60.4392184  73.3727879  31.3665279  60.3776639  73.5897841
  32.3925163  59.9168136  72.5764521  32.2153240  56.9646996  75.9606121
  32.4760058  57.8792330  75.8515281  33.0370413  56.4971439  76.1102734
  43.0520611  63.5915761  68.6391861  42.4349781  62.8662589  68.5424914
  42.5837099  64.3525121  68.2958935  34.8419157  57.8101185  67.7613165
  33.9648623  57.6889986  67.3975412  35.3176910  57.0187263  67.5092054
  29.5697850  59.4043040  73.2026071  29.8651291  58.4953719  73.1493125
  28.6685886  59.3830780  72.8807073  31.2985692  57.0857138  73.3265396
  30.9698398  56.2054517  73.1440502  31.6525063  57.0304807  74.2141785
  34.4127515  57.3730108  73.6940874  34.7523588  57.9016029  72.9719482
  34.8599636  57.7110514  74.4699440  36.3995662  55.8704729  71.8934167
  37.1204025  56.2485982  71.3897884  35.7760966  56.5893606  71.9969145
  40.5426785  56.5749878  72.8292499  40.7590400  57.4574516  72.5281327
  40.0620852  56.1836092  72.0998141  36.5459285  55.4052520  74.7231703
  36.6675197  54.4769166  74.9222591  36.2561328  55.4191206  73.8110019
  39.4150476  53.0907430  77.8598423  39.4372173  53.1546763  76.9050403
  39.8318535  52.2511939  78.0538929  33.2741977  63.0171830  73.8208659
  33.0288019  62.1134160  74.0188869  33.4437892  63.0188981  72.8788137
  32.5437625  58.7500188  71.3194821  31.8506870  58.8244543  70.6634857
  32.2989377  57.9860531  71.8416338  39.4031548  60.8215596  67.6275390
  40.3490653  60.6921804  67.6963808  39.0245793  60.0830258  68.1044819
  37.5874465  58.7465572  67.5630276  36.6805921  58.4498685  67.6392989
  37.8650446  58.4495390  66.6964562  39.2036531  53.2902462  73.7174517
  38.3937260  52.9449547  74.0929763  39.8920948  52.9810006  74.3062128
  41.1327079  52.3680509  75.3398814  41.6858118  52.7875962  75.9988837
  41.3697166  51.4416257  75.3821770  36.3573250  55.6052507  67.7042255
  37.2192414  55.9307406  67.9638072  36.5423594  54.8184003  67.1915321
  44.5105887  54.4781034  74.8477478  43.9304556  55.1365838  74.4655530
  44.2441819  53.6558378  74.4364895  43.2930765  56.6381124  73.9033826
  42.4056620  56.9230775  73.6854021  43.7084754  56.4774888  73.0561103
  42.4373978  66.4025799  67.9981846  43.1409828  66.6075801  68.6139502
  41.7136627  66.9702561  68.2630930  37.3102693  52.8448550  70.9921964
  37.2981363  53.7890390  71.1490235  38.2026115  52.6618696  70.6981425
  41.1254813  49.4391327  75.2467901  40.3587208  48.8849814  75.3924583
  41.5365518  49.5113196  76.1082052  18.7039769  13.8498221  58.1053670
  18.0527749  14.4352301  57.7187684  19.4984132  14.3804416  58.1648707
  12.6295396  10.9387358  58.5040804  13.4026272  10.3916345  58.3653680
  12.9820795  11.8031607  58.7155266  14.9661674   7.0980024  56.1359254
  15.2187195   6.5761546  55.3742717  14.0286233   6.9346170  56.2385938
  20.1815034  11.5388653  58.6422654  19.5460867  11.6123279  59.3543559
  19.8512441  12.1282252  57.9641734  14.4091104  18.7169476  61.6728465
  14.3315133  19.6677301  61.7516946  13.8052747  18.3715349  62.3303391
  22.3469278   6.4187308  58.8518668  23.2587134   6.6514694  58.6766365
  21.8378925   7.0024352  58.2893746  24.8328092  12.3367564  63.5976613
  24.1479130  12.7166465  63.0473646  24.9171941  12.9462891  64.3308561
  31.2930845   9.2038227  64.7179285  30.5394553   8.6345625  64.5623290
  31.4278386   9.1700891  65.6649920  16.6829473  14.0751629  60.3934005
  16.5475147  14.9203165  60.8218853  17.2239285  14.2770907  59.6299939
  19.9972219   7.5890802  57.4305333  19.4818842   8.3595407  57.6693721
  19.7249527   6.9155938  58.0538395  24.9706493  10.3423157  59.3658507
  24.1935936  10.0034316  58.9213669  25.6497974  10.3475780  58.6913472
  18.2304954  11.6208118  60.9058068  17.7026315  10.8860877  60.5931306
  17.7292457  12.3982794  60.6598037  16.3757554   9.4388328  53.9093042
  15.4684616   9.2077581  54.1084191  16.8728586   8.6425947  54.0967023
  19.2825633  18.1485835  56.8289728  18.6087332  18.4517532  57.4374686
  19.6691455  18.9514915  56.4795185  17.5545787   9.5400923  58.4317032
  16.6457007   9.2559956  58.5289501  17.5840871   9.9600001  57.5720338
  22.7865055  13.1507512  62.2008199  22.3327382  12.3098422  62.2573390
  22.1559022  13.7868911  62.5382979  21.2297994  14.9884009  63.1358017
  21.5220969  15.5489066  62.4170383  21.7396615  15.2812570  63.8911176
  17.2521875  11.0809666  55.7705110  16.8141305  10.3645525  55.3110748
  17.9932316  11.3085781  55.2090202  25.3694990   9.3566863  61.8281429
  25.2312889   9.5468459  60.9002618  25.0131209  10.1186246  62.2849480
  17.4816848  18.3165507  59.0436807  17.6568604  17.8453551  59.8582430
  16.7949636  18.9431274  59.2718068  21.3733103   9.9394048  55.3637168
  20.7562274   9.2140876  55.2670220  20.9049591  10.7003408  55.0204242
  13.1631649   4.1579472  54.4858472  12.2861115   4.0368273  54.1220719
  13.6389402   3.3665551  54.2337361  16.3495575  16.5105763  61.7320993
  15.5663097  17.0527443  61.8259217  17.0488320  17.0279742  62.1315234
  20.7422006  11.0772079  61.9493621  19.8078284  11.1973542  61.7798326
  20.9198674  10.1744546  61.6853631  22.1970788  13.2633220  59.4829808
  22.4730632  13.1489815  60.3923682  21.3275287  12.8650705  59.4441981
  18.8324852  17.5119571  63.1262621  19.0147247  16.6941227  63.5890373
  19.6557838  17.7287263  62.6887511  19.1667018  16.4387756  60.3877670
  19.6954784  15.9280211  59.7747832  19.4295237  16.1230286  61.2523203
  22.2607201  16.4104554  61.0032653  22.4344079  15.8450977  60.2506505
  22.7536092  17.2105449  60.8212143  28.1146592   9.1740977  62.6222952
  28.5577738   8.4248302  62.2242076  27.2373103   9.1651113  62.2396684
  23.2482374  15.7271319  58.1029551  23.9433278  16.3478011  58.3216866
  23.5905524  14.8766670  58.3781929  25.1473797  13.1771024  59.6316882
  25.6725121  13.5158297  58.9066202  25.0596149  12.2418039  59.4480016
  16.8314458  19.2443007  63.9912135  16.3919448  18.7519386  64.6844992
  17.5822574  18.7015975  63.7504210  13.8401837  13.3384940  59.5392897
  13.9889957  14.0220404  58.8859570  14.6468280  13.3190030  60.0542353
  27.6579457  10.6446215  65.0145400  28.4926348  11.0836019  65.1782960
  27.7938586  10.1684869  64.1953646  17.3397242  15.8333070  57.0104645
  16.7671209  16.4523257  56.5575116  17.9130036  16.3832432  57.5444566
  20.5594502  16.1170220  58.1413227  21.4925175  16.0515782  58.3446102
  20.4717715  16.9526487  57.6827759  23.1882519  15.4336091  55.1017174
  23.1096150  15.0995954  55.9952932  24.0092185  15.9257859  55.1008647
  17.7244041   7.1693883  54.3520697  18.6703145   7.0400091  54.4209115
  17.3458286   6.4308545  54.8290125  15.9086958   5.0943859  54.2875582
  15.0018413   4.7976972  54.3638296  16.1862939   4.7973677  53.4209868
  20.7586470  12.7504086  54.7227153  21.4622320  12.9554089  55.3384808
  20.0349119  13.3180848  54.9876236  21.5884281   8.5013947  60.8429423
  21.5319482   8.9582499  60.0037055  22.1412623   7.7404632  60.6652266
  22.6673168  13.1886615  56.7725613  23.5018772  12.7567814  56.5903088
  22.5057511  13.0168629  57.7002507  22.3219060   9.6918729  58.1381952
  22.2667864   9.5263000  57.1970396  21.6965115  10.3994762  58.2944142
  31.2957443  23.7056266  66.8680789  31.9335853  23.5863014  66.1644130
  31.1778286  24.6537110  66.9268742  28.1047149  23.6583695  66.8042314
  27.7665661  23.5424759  65.9162849  28.9736917  23.2574860  66.7843320
  23.9633965  25.5119171  62.7939205  23.3998830  25.4209108  62.0255493
  23.8486360  24.6919075  63.2741698  21.5098397  27.0070363  65.6323426
  22.3019689  26.6661187  65.2169725  21.7495047  27.1165338  66.5525579
  29.5433524  29.1790139  58.1053670  28.8921503  29.7644219  57.7187684
  30.3377886  29.7096334  58.1648707  23.4689151  26.2679276  58.5040804
  24.2420027  25.7208263  58.3653680  23.8214550  27.1323525  58.7155266
  25.3074193  27.5955658  71.7107704  25.0164059  28.5001289  71.5954370
  25.9431178  27.6372186  72.4251773  26.2330400  24.9732507  68.3009063
  26.8293972  24.7488529  67.5866026  26.2905372  24.2317252  68.9034511
  25.8055429  22.4271942  56.1359254  26.0580949  21.9053463  55.3742717
  24.8679988  22.2638087  56.2385938  30.8498711  21.4307720  63.9433997
  31.6361801  21.0127143  63.5924415  31.1137416  22.3353812  64.1115646
  31.0208789  26.8680571  58.6422654  30.3854622  26.9415197  59.3543559
  30.6906195  27.4574169  57.9641734  36.2507138  21.3682953  64.8466976
  36.9832310  20.7982170  65.0804805  35.4946494  20.9804554  65.2873482
  25.5251717  24.3300048  58.3383629  25.4087975  23.6544951  59.0064714
  25.6353977  23.8432422  57.5215782  27.8683258  23.7910195  62.0430318
  27.5041465  23.2640816  62.7543240  28.7250374  23.4008664  61.8696804
  27.5088745  18.8200095  57.0391667  27.6763148  19.6880331  57.4062138
  27.3185914  18.9827376  56.1152956  30.2664078  27.2817074  68.7057497
  29.9664801  28.1842112  68.5973305  29.9215138  27.0149257  69.5578650
  23.7176560  23.7330870  64.7394202  22.7927056  23.6007085  64.9471894
  23.9660973  24.5125090  65.2364144  33.6661222  19.7999614  66.3854935
  32.7578099  19.7315022  66.0913696  33.6148818  20.2771559  67.2136760
  27.4877966  21.2757752  58.0238334  27.3677591  21.7214803  58.8623814
  26.7930554  21.6243070  57.4651872  21.0785371  23.3764144  65.5737991
  21.2077752  23.6298623  66.4877403  20.3982822  23.9691852  65.2542646
  25.2484858  34.0461394  61.6728465  25.1708888  34.9969219  61.7516946
  24.6446502  33.7007266  62.3303391  35.5322869  18.0016052  68.1632809
  34.8897249  18.2948585  67.5172603  35.0277797  17.8868973  68.9686005
  33.1863032  21.7479225  58.8518668  34.0980888  21.9806612  58.6766365
  32.6772679  22.3316270  58.2893746  31.4703800  26.1703853  72.4879960
  31.8787156  25.7286264  71.7434593  30.7481061  25.5956481  72.7414153
  27.8234870  21.1076460  69.8613517  28.6696065  21.5315874  70.0048166
  27.7633508  20.4510084  70.5552080  31.7932614  26.7305044  66.2432249
  31.1641477  26.8950758  65.5408317  31.4058277  27.1446653  67.0143213
  35.6721846  27.6659482  63.5976613  34.9872885  28.0458383  63.0473646
  35.7565696  28.2754808  64.3308561  32.9272778  25.3119441  70.1971957
  33.1389673  25.9551201  69.5206338  32.8802526  24.4781757  69.7293887
  30.5299007  17.9237261  67.1008529  29.6683486  18.2218515  67.3925266
  30.5561442  18.1407660  66.1689561  27.3460576  26.4679452  63.5082334
  27.8098922  26.7467155  62.7186957  27.0817374  25.5662896  63.3255425
  24.2384657  26.0150933  66.4462098  24.8086014  26.4438202  65.8079582
  24.8292769  25.7333518  67.1446283  26.2829462  22.5902604  60.3171900
  26.9853506  23.0423648  60.7845826  25.9510091  21.9486423  60.9451793
  20.0254796  20.8486157  65.6189033  19.2353850  21.1043685  65.1429144
  20.5166044  21.6634495  65.7241074  34.0418606  28.1891396  68.3694314
  34.8636050  27.7871583  68.0876996  34.0381009  28.0859630  69.3210430
  21.9769542  21.2130736  62.5772510  21.1800705  21.3249430  63.0956005
  21.7495134  21.5517388  61.7113400  27.8075209  27.7375439  70.5255024
  27.8719642  28.1995847  71.3613196  27.0986133  27.1072804  70.6537334
  42.1324599  24.5330145  64.7179285  41.3788307  23.9637543  64.5623290
  42.2672140  24.4992809  65.6649920  27.5223227  29.4043547  60.3934005
  27.3868902  30.2495083  60.8218853  28.0633040  29.6062825  59.6299939
  20.9752624  26.9218985  60.9661930  21.4877145  27.7162235  61.1167495
  21.6275337  26.2245275  60.8995531  22.7847509  30.0384741  63.0484683
  22.9614137  30.9602706  62.8605667  23.5804343  29.7243160  63.4779063
  29.1491703  30.0267113  74.5234347  28.7055558  29.2403492  74.2055251
  29.8108917  30.2146264  73.8578238  23.9078825  31.5562915  69.0495025
  24.4586250  31.4279978  68.2772019  23.0690301  31.8557804  68.6989918
  31.2472941  30.3069913  72.5515748  31.2291417  31.1278794  72.0596017
  32.1692862  30.1823989  72.7765889  27.7045996  27.8214043  73.3939256
  28.2374332  27.0602331  73.1638564  27.1760077  27.5287695  74.1363411
  18.9401541  25.2507639  61.7421500  19.7776763  25.6604648  61.5255208
  19.1179809  24.3107081  61.7121694  30.8365973  22.9182720  57.4305333
  30.3212597  23.6887325  57.6693721  30.5643282  22.2447856  58.0538395
  28.4213084  17.7632421  62.4890572  27.5654681  17.3739271  62.3096210
  28.8340036  17.8424381  61.6290357  29.9512231  15.2978764  66.8882131
  29.4477027  15.2608899  66.0749937  30.2442838  16.2071507  66.9478788
  26.1955117  15.3817494  65.8948313  27.0608114  15.1860302  65.5354203
  26.2632626  15.1527845  66.8217670  35.8100247  25.6715075  59.3658507
  35.0329690  25.3326234  58.9213669  36.4891728  25.6767698  58.6913472
  30.6252276  20.7909812  59.2565115  30.3202412  21.1055961  60.1075258
  31.5782719  20.8691232  59.2992448  29.0698708  26.9500035  60.9058068
  28.5420070  26.2152795  60.5931306  28.5686211  27.7274712  60.6598037
  34.0491554  25.1449056  66.0225115  33.3915229  25.8348317  66.1105243
  34.8531954  25.5345488  66.3659101  23.8017436  17.6119702  63.2664680
  24.3761188  17.3894883  62.5337873  24.3888418  17.6808396  64.0193281
  32.8597013  23.4993428  64.0729057  33.3728895  24.1323420  64.5750766
  33.5098237  22.8994624  63.7072417  24.1287023  19.6424163  57.2860565
  23.2924335  19.9798849  57.6069840  23.9891793  19.5073142  56.3487702
  26.1040104  14.4860950  61.9939749  25.4504516  14.1709968  61.3696364
  26.0620578  13.8636691  62.7199572  27.2151309  24.7680246  53.9093042
  26.3078370  24.5369499  54.1084191  27.7122341  23.9717865  54.0967023
  30.1219387  33.4777753  56.8289728  29.4481086  33.7809449  57.4374686
  30.5085209  34.2806833  56.4795185  29.3377844  20.9742884  66.3187397
  28.4200405  21.1957831  66.1609085  29.7537988  21.0489194  65.4599104
  30.1212892  22.3734300  61.4490077  30.8684711  22.8855697  61.1397199
  30.3904481  22.0518352  62.3094471  28.3939542  24.8692840  58.4317032
  27.4850761  24.5851873  58.5289501  28.4234626  25.2891919  57.5720338
  33.6258809  28.4799430  62.2008199  33.1721136  27.6390340  62.2573390
  32.9952776  29.1160828  62.5382979  32.5691729  19.4091416  63.4308867
  31.8314486  18.8968802  63.7619109  32.8218502  18.9691798  62.6192144
  32.0691749  30.3175927  63.1358017  32.3614723  30.8780984  62.4170383
  32.5790369  30.6104488  63.8911176  32.6703356  12.1867668  64.0250636
  32.9762233  11.3265031  63.7376551  33.3955961  12.7785288  63.8249630
  18.9627712  22.5898355  62.4132234  18.7652112  21.9967715  61.6883300
  18.4074376  22.2850565  63.1308173  26.9424436  22.4821461  64.5326827
  26.9973046  21.5295297  64.4569304  26.1315638  22.6380900  65.0168125
  28.0915630  26.4101584  55.7705110  27.6535060  25.6937443  55.3110748
  28.8326071  26.6377699  55.2090202  24.8816796  21.0998521  62.2917206
  24.0684661  21.3992691  62.6982398  25.3775790  20.7054210  63.0091688
  27.0325374  31.0956278  64.2251471  26.9901553  31.3217124  63.2960003
  27.9488073  30.8619652  64.3737272  30.4791008  21.5640345  71.1232100
  30.8340395  21.7911818  71.9826565  31.1263139  21.8958722  70.5009355
  36.2088745  24.6858781  61.8281429  36.0706643  24.8760377  60.9002618
  35.8524963  25.4478164  62.2849480  24.3730871  18.6716876  67.9078441
  25.0130250  18.5305635  67.2101404  23.5408401  18.3851390  67.5317043
  36.2358124  26.7535308  66.8392700  36.6694631  26.6610597  67.6875754
  36.9489705  26.7292809  66.2012716  25.1491175  27.9719307  64.0213433
  25.9431773  27.4769627  63.8196008  24.4382867  27.4437170  63.6581139
  29.9686019  30.3537402  68.3725801  30.0223041  30.9228339  69.1403517
  29.1000800  30.5239287  68.0079838  21.4573938  22.1162388  60.0973186
  20.5271526  22.0546844  60.3143148  21.5531410  21.5938341  59.3009827
  21.3759487  18.6417201  62.6851428  21.6366304  19.5562535  62.5760588
  22.1976659  18.1741644  62.8348040  37.0973674  26.7959009  69.3725586
  37.2909564  27.7004819  69.6184861  36.9974292  26.3366428  70.2064171
  32.1588782  26.9465752  74.9466466  32.0074289  26.7176303  74.0296550
  32.1493462  27.9036353  74.9597811  28.9274119  24.5197664  69.9312733
  29.8566179  24.6708824  69.7581700  28.5065149  24.6081685  69.0761379
  27.7262451  28.5448329  67.7011270  27.5873536  28.1767113  68.5737208
  26.9377047  29.0595968  67.5295228  28.3210603  33.6457425  59.0436807
  28.4962358  33.1745468  59.8582430  27.6343391  34.2723191  59.2718068
  29.2767666  27.9229931  65.0900108  28.9417498  27.8830701  65.9857758
  28.7771611  27.2574647  64.6170518  32.2126857  25.2685966  55.3637168
  31.5956028  24.5432794  55.2670220  31.7443346  26.0295326  55.0204242
  25.8794210  23.0417521  70.1036369  26.5893829  22.4010713  70.0622987
  25.8363519  23.2930416  71.0262550  33.8680989  29.9784874  73.0242948
  33.8093535  29.2944094  72.3573531  34.2700507  30.7203864  72.5723574
  22.8871688  36.7946788  65.8176667  23.1268286  37.4265312  66.4955686
  22.0440884  36.4434828  66.1042026  24.0025403  19.4871390  54.4858472
  23.1254870  19.3660191  54.1220719  24.4783156  18.6957468  54.2337361
  33.8698396  27.9424458  71.2556928  32.9825175  27.6050380  71.3783327
  34.4396947  27.2107489  71.4925693  15.5227543  24.2748550  64.5799979
  16.2098583  23.9610280  63.9920995  15.3675672  25.1789914  64.3067231
  27.3999550  32.6025910  68.2218171  27.3269721  33.4080882  68.7337476
  26.9576943  32.8017876  67.3966192  27.1889329  31.8397680  61.7320993
  26.4056851  32.3819361  61.8259217  27.8882075  32.3571660  62.1315234
  30.4985979  17.6492310  64.3755198  30.9954679  16.8962272  64.0556268
  29.7272961  17.6856627  63.8098407  38.3515737  23.3532675  66.0173489
  38.3405613  24.2357391  65.6467423  37.4833116  23.0004226  65.8228027
  29.8598233  32.5012744  70.3776330  30.5726205  33.1360209  70.3052231
  29.3688262  32.5976610  69.5616332  31.5815760  26.4063997  61.9493621
  30.6472039  26.5265460  61.7798326  31.7592429  25.5036464  61.6853631
  27.0820948  19.7909693  64.1026883  26.7118736  19.2380733  64.7907788
  27.5780041  19.1867826  63.5501883  34.9688311  22.2481316  62.4843656
  35.4348764  23.0809308  62.4103958  35.4195812  21.7826298  63.1888914
  24.9110147  30.2507188  71.1981901  25.6119606  30.8843671  71.3511295
  24.4405262  30.5921919  70.4377540  33.0364543  28.5925138  59.4829808
  33.3124386  28.4781732  60.3923682  32.1669041  28.1942623  59.4441981
  32.9404974  14.6161903  66.5234557  32.0268054  14.8466130  66.6916764
  33.3698076  14.7000347  67.3748589  32.7111433  22.8051795  69.0234451
  32.0582883  23.0527703  68.3686904  33.0891813  21.9915934  68.6896928
  29.6718607  32.8411488  63.1262621  29.8541001  32.0233144  63.5890373
  30.4951593  33.0579181  62.6887511  30.0060772  31.7679674  60.3877670
  30.5348539  31.2572128  59.7747832  30.2688992  31.4522204  61.2523203
  20.5077865  29.7843543  68.1313003  21.0931302  29.0387231  68.2640907
  20.3102703  30.0947500  69.0149667  23.3616520  32.8194790  63.1475446
  22.6926895  33.3040918  62.6639486  23.2229390  33.0664011  64.0618824
  27.5021789  34.8538534  69.7458104  28.0540097  35.0170155  70.5107189
  27.8427982  35.4442972  69.0738129  32.3532663  29.6799791  75.6006758
  32.8972567  30.2929750  75.1061713  31.7719508  30.2379370  76.1173771
  18.7304097  21.0813245  59.9271378  19.0257538  20.1723924  59.8738431
  17.8292133  21.0600985  59.6052380  30.6390176  32.8020509  66.7321786
  30.5141315  32.0010249  66.2232732  31.2969267  33.2966703  66.2435756
  22.2598344  19.1569242  65.9098926  21.5384930  19.7705210  65.7706400
  23.0491600  19.6927007  65.8315572  32.7025084  30.6029529  68.3601336
  31.7555420  30.4834881  68.2879663  33.0507857  29.7152027  68.4427598
  20.4591939  18.7627343  60.0510703  20.1304645  17.8824722  59.8685809
  20.8131309  18.7075012  60.9387092  29.7071518  30.3982246  64.5605688
  29.5596480  29.4698953  64.7413258  30.5325011  30.4202336  64.0762764
  23.5733762  19.0500313  60.4186181  23.9129834  19.5786234  59.6964789
  24.0205882  19.3880719  61.1944747  33.3105639  31.2210804  65.6470561
  34.2352187  31.0153666  65.5095012  33.1420943  30.9727206  66.5559903
  25.5601909  17.5474934  58.6179473  26.2810272  17.9256187  58.1143190
  24.9367213  18.2663811  58.7214451  29.7033032  18.2520083  59.5537806
  29.9196646  19.1344721  59.2526634  29.2227099  17.8606297  58.8243448
  24.4432253  21.2105797  66.1308550  24.2976834  21.5246100  67.0232832
  23.9657457  21.8290697  65.5779449  26.3028636  18.2008345  66.1789440
  26.2890205  17.3049438  65.8421738  27.0201064  18.2079008  66.8127726
  28.1554767  18.6345685  68.2242567  27.8972545  19.5562755  68.2226898
  27.6239807  18.2376119  68.9143031  33.1000956  31.7396472  61.0032653
  33.2737833  31.1742894  60.2506505  33.5929847  32.5397367  60.8212143
  18.9177915  23.7511141  69.0696211  18.3731384  24.5270949  69.2016486
  19.7957265  24.0981945  68.9115333  25.7065532  17.0822725  61.4477010
  25.8281443  16.1539371  61.6467897  25.4167574  17.0961411  60.5355325
  28.5756722  14.7677635  64.5843730  28.5978419  14.8316968  63.6295709
  28.9924781  13.9282144  64.7784236  38.9540347  24.5032895  62.6222952
  39.3971493  23.7540220  62.2242076  38.0766857  24.4943031  62.2396684
  34.0876128  31.0563236  58.1029551  34.7827033  31.6769929  58.3216866
  34.4299278  30.2058587  58.3781929  35.9867551  28.5062942  59.6316882
  36.5118875  28.8450215  58.9066202  35.8989904  27.5709957  59.4480016
  27.6487600  32.4197015  71.7606758  27.9574726  32.1746162  72.6329458
  28.4463082  32.6243654  71.2725629  27.6708212  34.5734925  63.9912135
  27.2313202  34.0811304  64.6844992  28.4216329  34.0307893  63.7504210
  20.1500551  30.7646466  63.9936763  20.9758571  30.4650238  63.6135406
  19.7994603  29.9954088  64.4426552  25.1182084  30.1172934  66.0634437
  24.4962093  29.4543639  65.7636664  25.7886951  30.1434066  65.3808084
  18.3509156  28.6832792  64.9525697  17.5141064  28.2554967  64.7709698
  18.3232801  28.8765236  65.8896488  35.6761457  29.1395845  74.9368080
  34.8857001  29.1219984  74.3972579  35.4394812  29.6784139  75.6917116
  35.7959332  25.9888312  72.2500808  35.8457337  25.8238319  73.1916331
  35.6873256  25.1215571  71.8598689  24.6795591  28.6676857  59.5392897
  24.8283711  29.3512322  58.8859570  25.4862035  28.6481948  60.0542353
  37.2977529  28.4085253  72.4942830  37.0062338  28.7715234  73.3306291
  36.6849660  27.6952262  72.3156162  38.4973212  25.9738133  65.0145400
  39.3320103  26.4127937  65.1782960  38.6332340  25.4976786  64.1953646
  35.5464717  23.5317868  70.9622888  36.0218839  23.7245514  70.1541739
  34.6230283  23.5877054  70.7166271  22.4348224  24.6942035  60.5453966
  22.1894266  23.7904365  60.7434176  22.6044139  24.6959186  59.6033444
  21.7043872  20.4270393  58.0440127  21.0113117  20.5014748  57.3880163
  21.4595623  19.6630736  58.5661644  30.3757528  11.9865994  65.4479618
  30.6559282  11.3189183  66.0740045  31.1608135  12.1795090  64.9354282
  28.1790997  31.1624988  57.0104645  27.6064964  31.7815175  56.5575116
  28.7523790  31.7124350  57.5444566  34.2466386  20.4083628  69.1951193
  35.1983809  20.5081726  69.2163417  34.0769837  19.6161897  69.7049278
  32.2680766  17.4939211  69.3810594  31.6730698  17.7744224  68.6857083
  31.9830463  17.9833112  70.1527335  31.3988256  31.4462138  58.1413227
  32.3318930  31.3807700  58.3446102  31.3111469  32.2818405  57.6827759
  36.7254464  23.6289748  68.3093493  36.6930784  22.6905748  68.4953177
  37.3355088  23.7073784  67.5759318  28.5637795  22.4985801  54.3520697
  29.5096900  22.3692009  54.4209115  28.1852040  21.7600463  54.8290125
  36.8748953  20.4200791  68.3551776  36.3588001  19.6359248  68.1681705
  37.7588901  20.0919508  68.5198296  34.5359680  14.1641807  64.3147589
  34.3384501  13.8556895  65.1990921  35.1459385  14.8903446  64.4445519
  42.5431014  24.6905755  67.4499530  43.2734403  24.4291043  68.0107233
  41.9337960  23.9534476  67.4901598  40.6246311  22.8313617  68.0473981
  39.8979475  22.6969582  67.4390473  40.2093598  23.1390446  68.8530699
  26.7480712  20.4235777  54.2875582  25.8412168  20.1268890  54.3638296
  27.0256693  20.1265595  53.4209868  17.6658653  21.7442140  64.7374629
  17.3461437  20.8907449  64.4449003  17.1192081  21.9590719  65.4932596
  21.4438560  24.4604581  68.4544135  21.6624570  25.3921689  68.4732169
  21.8564334  24.1012556  69.2398939  28.3642778  14.9672667  60.4419824
  27.5543506  14.6219752  60.8175070  29.0527195  14.6580211  61.0307435
  30.2933326  14.0450714  62.0644120  30.8464365  14.4646167  62.7234143
  30.5303413  13.1186462  62.1067076  25.5179497  17.2822712  54.4287561
  26.3798661  17.6077611  54.6883379  25.7029841  16.4954208  53.9160627
  17.5346913  25.3645052  66.7067750  16.8410384  24.9499005  66.1937705
  18.2819904  25.4065588  66.1101169  33.6712133  16.1551239  61.5722784
  33.0910802  16.8136043  61.1900837  33.4048066  15.3328583  61.1610202
  32.1215700  15.5556296  63.7744105  32.6215478  15.6672831  62.9658424
  32.7651308  15.2517349  64.4144913  19.4483655  25.2963306  64.5833765
  19.4254343  25.3950993  63.6315648  19.7584292  26.1428457  64.9050931
  22.1071033  27.3539461  68.6980379  23.0614287  27.3223403  68.6310311
  21.9083557  26.8930085  69.5130605  22.6970415  25.9240577  71.2651177
  23.5163304  26.4184655  71.2886014  22.9707223  25.0072545  71.2368745
  32.4537011  18.3151329  60.6279133  31.5662866  18.6000980  60.4099327
  32.8691000  18.1545093  59.7806410  35.8051547  18.3397850  64.3433472
  36.5811938  18.8294303  64.6158089  35.0799682  18.7655904  64.8005341
  38.2424106  19.0525469  65.4007413  38.8368597  18.8121205  64.6900721
  38.3150690  18.3332600  66.0280949  20.4621262  32.8959080  65.7150577
  20.3275730  32.1359481  65.1488575  20.0453324  33.6199980  65.2479366
  31.5980225  28.0796004  54.7227153  32.3016075  28.2846006  55.3384808
  30.8742874  28.6472766  54.9876236  32.4278035  23.8305865  60.8429423
  32.3713237  24.2874416  60.0037055  32.9806378  23.0696550  60.6652266
  36.2382841  19.6195597  61.6679542  35.9819775  19.2192233  62.4987750
  35.6135709  20.3339391  61.5429681  40.5495179  22.3591670  64.1750834
  39.9894737  22.4284859  64.9482396  39.9438682  22.1832655  63.4550330
  23.6190388  33.7928397  65.9269020  23.5022772  34.7373830  65.8247710
  22.7982834  33.4901959  66.3154819  33.1612814  25.0210646  58.1381952
  33.1061618  24.8554918  57.1970396  32.5358870  25.7286679  58.2944142
  26.4708940  14.5218755  57.7167270  26.4587610  15.4660595  57.8735541
  27.3632362  14.3388901  57.4226732  24.6444902  34.4456659  69.1424948
  25.5472149  34.4780269  69.4591443  24.4182272  33.5157110  69.1571284
  26.3998504  33.1987646  65.8035027  25.4494135  33.1989507  65.6899399
  26.7030990  32.4520380  65.2871062  30.2861059  11.1161532  61.9713207
  29.5193455  10.5620019  62.1169890  30.6971764  11.1883401  62.8327359
  42.1351197  39.0348184  66.8680789  42.7729607  38.9154931  66.1644130
  42.0172040  39.9829028  66.9268742  38.9440904  38.9875612  66.8042314
  38.6059415  38.8716677  65.9162849  39.8130672  38.5866777  66.7843320
  34.8027719  40.8411089  62.7939205  34.2392584  40.7501026  62.0255493
  34.6880114  40.0210993  63.2741698  39.4260687  40.1410464  72.7628520
  39.4149327  39.7463262  71.8909023  39.5881326  39.4076537  73.3562291
  32.3492151  42.3362280  65.6323426  33.1413443  41.9953105  65.2169725
  32.5888801  42.4457255  66.5525579  40.3827278  44.5082056  58.1053670
  39.7315258  45.0936137  57.7187684  41.1771641  45.0388251  58.1648707
  36.1467948  42.9247576  71.7107704  35.8557814  43.8293207  71.5954370
  36.7824932  42.9664103  72.4251773  37.0724155  40.3024424  68.3009063
  37.6687727  40.0780447  67.5866026  37.1299126  39.5609170  68.9034511
  41.6892466  36.7599638  63.9433997  42.4755555  36.3419061  63.5924415
  41.9531170  37.6645730  64.1115646  41.8602543  42.1972488  58.6422654
  41.2248376  42.2707115  59.3543559  41.5299950  42.7866087  57.9641734
  47.0900893  36.6974871  64.8466976  47.8226065  36.1274088  65.0804805
  46.3340249  36.3096472  65.2873482  38.7077013  39.1202113  62.0430318
  38.3435220  38.5932734  62.7543240  39.5644129  38.7300582  61.8696804
  44.6126313  30.4096445  69.3061585  44.2809638  31.2791856  69.0822800
  44.0171927  30.0932729  69.9855615  41.1057833  42.6108991  68.7057497
  40.8058556  43.5134030  68.5973305  40.7608892  42.3441174  69.5578650
  34.5570314  39.0622788  64.7394202  33.6320811  38.9299002  64.9471894
  34.8054728  39.8417007  65.2364144  44.5054977  35.1291531  66.3854935
  43.5971854  35.0606940  66.0913696  44.4542572  35.6063476  67.2136760
  31.9179125  38.7056062  65.5737991  32.0471507  38.9590541  66.4877403
  31.2376577  39.2983770  65.2542646  36.0878613  49.3753312  61.6728465
  36.0102642  50.3261137  61.7516946  35.4840256  49.0299184  62.3303391
  38.5795842  36.5481177  74.3289832  37.8029176  37.1075097  74.3192697
  39.2186405  37.0337960  74.8504702  46.3716623  33.3307970  68.1632809
  45.7291003  33.6240503  67.5172603  45.8671552  33.2160890  68.9686005
  44.0256787  37.0771143  58.8518668  44.9374643  37.3098530  58.6766365
  43.5166434  37.6608187  58.2893746  36.8342215  39.3566630  73.8907799
  37.5756899  39.8951674  73.6142623  36.1279200  39.9832919  74.0479351
  42.3097554  41.4995771  72.4879960  42.7180910  41.0578181  71.7434593
  41.5874816  40.9248398  72.7414153  38.6628624  36.4368378  69.8613517
  39.5089820  36.8607791  70.0048166  38.6027262  35.7802002  70.5552080
  42.6326369  42.0596961  66.2432249  42.0035231  42.2242676  65.5408317
  42.2452031  42.4738571  67.0143213  46.5115601  42.9951399  63.5976613
  45.8266639  43.3750301  63.0473646  46.5959450  43.6046726  64.3308561
  41.8128070  34.0972746  71.5194691  41.5689002  34.8514807  70.9828967
  42.0888000  34.4758094  72.3541938  43.7666532  40.6411358  70.1971957
  43.9783428  41.2843118  69.5206338  43.7196281  39.8073675  69.7293887
  41.3692761  33.2529179  67.1008529  40.5077240  33.5510433  67.3925266
  41.3955196  33.4699578  66.1689561  38.1854331  41.7971370  63.5082334
  38.6492676  42.0759073  62.7186957  37.9211129  40.8954814  63.3255425
  35.0778412  41.3442851  66.4462098  35.6479769  41.7730119  65.8079582
  35.6686524  41.0625436  67.1446283  37.1223217  37.9194522  60.3171900
  37.8247260  38.3715566  60.7845826  36.7903845  37.2778341  60.9451793
  35.5703578  36.5106279  74.6923109  34.9402239  37.1922559  74.9258506
  35.4639666  36.3989360  73.7476247  30.8648551  36.1778075  65.6189033
  30.0747605  36.4335603  65.1429144  31.3559798  36.9926412  65.7241074
  44.8812360  43.5183314  68.3694314  45.7029804  43.1163501  68.0876996
  44.8774763  43.4151548  69.3210430  32.8163296  36.5422654  62.5772510
  32.0194460  36.6541348  63.0956005  32.5888888  36.8809306  61.7113400
  38.6468964  43.0667357  70.5255024  38.7113396  43.5287764  71.3613196
  37.9379888  42.4364722  70.6537334  29.1486254  36.4308565  68.0504024
  29.3994292  37.3155575  68.3161600  29.6845802  36.2513167  67.2779116
  52.9718353  39.8622062  64.7179285  52.2182062  39.2929460  64.5623290
  53.1065895  39.8284727  65.6649920  38.3616982  44.7335465  60.3934005
  38.2262656  45.5787000  60.8218853  38.9026794  44.9354742  59.6299939
  34.8484321  30.8127044  77.0548360  34.4551267  30.2593243  77.7296004
  35.6650461  31.1237623  77.4454878  31.8146379  42.2510903  60.9661930
  32.3270899  43.0454153  61.1167495  32.4669092  41.5537193  60.8995531
  33.6241264  45.3676659  63.0484683  33.8007892  46.2894624  62.8605667
  34.4198097  45.0535078  63.4779063  37.7652282  32.2284924  74.6468617
  38.5061996  32.8292077  74.5673079  37.9970205  31.4862561  74.0886659
  32.9093620  37.4141291  72.9246846  32.7947135  36.5126548  73.2253945
  32.0538138  37.6604988  72.5731663  39.9885458  45.3559031  74.5234347
  39.5449312  44.5695410  74.2055251  40.6502671  45.5438182  73.8578238
  34.7472579  46.8854833  69.0495025  35.2980004  46.7571896  68.2772019
  33.9084055  47.1849722  68.6989918  42.0866696  45.6361831  72.5515748
  42.0685171  46.4570712  72.0596017  43.0086616  45.5115906  72.7765889
  38.5439750  43.1505960  73.3939256  39.0768087  42.3894249  73.1638564
  38.0153831  42.8579612  74.1363411  41.7109445  28.2566026  68.9232898
  41.3673714  29.1467668  68.8472009  42.0788408  28.0667684  68.0602483
  29.7795296  40.5799557  61.7421500  30.6170518  40.9896565  61.5255208
  29.9573563  39.6398999  61.7121694  39.2606839  33.0924338  62.4890572
  38.4048435  32.7031189  62.3096210  39.6733791  33.1716299  61.6290357
  40.7905985  30.6270682  66.8882131  40.2870781  30.5900817  66.0749937
  41.0836592  31.5363424  66.9478788  37.0348871  30.7109411  65.8948313
  37.9001868  30.5152220  65.5354203  37.1026380  30.4819763  66.8217670
  46.6494002  41.0006992  59.3658507  45.8723445  40.6618152  58.9213669
  47.3285483  41.0059615  58.6913472  41.4646031  36.1201730  59.2565115
  41.1596167  36.4347879  60.1075258  42.4176473  36.1983150  59.2992448
  39.9092463  42.2791953  60.9058068  39.3813824  41.5444713  60.5931306
  39.4079966  43.0566629  60.6598037  44.8885309  40.4740973  66.0225115
  44.2308983  41.1640235  66.1105243  45.6925708  40.8637405  66.3659101
  34.6411190  32.9411619  63.2664680  35.2154942  32.7186801  62.5337873
  35.2282173  33.0100314  64.0193281  43.6990768  38.8285346  64.0729057
  44.2122649  39.4615338  64.5750766  44.3491992  38.2286542  63.7072417
  36.9433858  29.8152868  61.9939749  36.2898270  29.5001885  61.3696364
  36.9014332  29.1928609  62.7199572  40.9613142  48.8069670  56.8289728
  40.2874841  49.1101367  57.4374686  41.3478964  49.6098751  56.4795185
  40.1771599  36.3034802  66.3187397  39.2594160  36.5249749  66.1609085
  40.5931742  36.3781112  65.4599104  40.9606646  37.7026217  61.4490077
  41.7078465  38.2147615  61.1397199  41.2298236  37.3810270  62.3094471
  39.2333296  40.1984758  58.4317032  38.3244516  39.9143791  58.5289501
  39.2628380  40.6183837  57.5720338  44.4652564  43.8091348  62.2008199
  44.0114891  42.9682257  62.2573390  43.8346531  44.4452746  62.5382979
  43.4085483  34.7383334  63.4308867  42.6708240  34.2260720  63.7619109
  43.6612257  34.2983715  62.6192144  42.9085503  45.6467844  63.1358017
  43.2008477  46.2072901  62.4170383  43.4184124  45.9396405  63.8911176
  43.5097111  27.5159586  64.0250636  43.8155988  26.6556949  63.7376551
  44.2349716  28.1077206  63.8249630  29.8021467  37.9190272  62.4132234
  29.6045867  37.3259633  61.6883300  29.2468131  37.6142482  63.1308173
  37.7818190  37.8113379  64.5326827  37.8366800  36.8587215  64.4569304
  36.9709393  37.9672818  65.0168125  35.7210550  36.4290438  62.2917206
  34.9078416  36.7284609  62.6982398  36.2169545  36.0346127  63.0091688
  37.8719128  46.4248195  64.2251471  37.8295307  46.6509042  63.2960003
  38.7881827  46.1911570  64.3737272  41.3184762  36.8932263  71.1232100
  41.6734150  37.1203736  71.9826565  41.9656893  37.2250640  70.5009355
  47.0482499  40.0150699  61.8281429  46.9100398  40.2052295  60.9002618
  46.6918718  40.7770082  62.2849480  35.2124625  34.0008794  67.9078441
  35.8524004  33.8597553  67.2101404  34.3802156  33.7143307  67.5317043
  47.0751879  42.0827226  66.8392700  47.5088385  41.9902515  67.6875754
  47.7883459  42.0584726  66.2012716  35.9884929  43.3011224  64.0213433
  36.7825528  42.8061545  63.8196008  35.2776621  42.7729088  63.6581139
  40.8079774  45.6829320  68.3725801  40.8616796  46.2520256  69.1403517
  39.9394555  45.8531205  68.0079838  32.2967693  37.4454306  60.0973186
  31.3665281  37.3838762  60.3143148  32.3925165  36.9230259  59.3009827
  32.2153242  33.9709119  62.6851428  32.4760059  34.8854452  62.5760588
  33.0370414  33.5033562  62.8348040  33.6878167  35.3846876  69.8550252
  34.3601220  35.1764238  69.2062901  32.8607953  35.1868962  69.4155484
  47.9367428  42.1250926  69.3725586  48.1303318  43.0296737  69.6184861
  47.8368046  41.6658346  70.2064171  39.5903739  32.0108817  71.8715913
  38.9431654  32.7098767  71.7780389  40.3604754  32.4444961  72.2392161
  42.9982537  42.2757669  74.9466466  42.8468043  42.0468221  74.0296550
  42.9887216  43.2328271  74.9597811  39.7667873  39.8489582  69.9312733
  40.6959933  40.0000742  69.7581700  39.3458903  39.9373603  69.0761379
  38.5656205  43.8740246  67.7011270  38.4267291  43.5059031  68.5737208
  37.7770801  44.3887886  67.5295228  39.1604357  48.9749343  59.0436807
  39.3356113  48.5037386  59.8582430  38.4737145  49.6015109  59.2718068
  40.1161420  43.2521849  65.0900108  39.7811253  43.2122619  65.9857758
  39.6165366  42.5866565  64.6170518  34.0905664  38.6589479  70.6152689
  33.9525462  37.9269718  71.2164228  35.0010588  38.5698379  70.3336877
  36.7187965  38.3709438  70.1036369  37.4287583  37.7302631  70.0622987
  36.6757273  38.6222333  71.0262550  44.7074744  45.3076792  73.0242948
  44.6487290  44.6236012  72.3573531  45.1094262  46.0495782  72.5723574
  35.4316899  35.3574656  71.9232008  34.8954256  34.9065395  72.5753605
  34.8433607  35.4920565  71.1802473  33.7265442  52.1238706  65.8176667
  33.9662041  52.7557230  66.4955686  32.8834639  51.7726746  66.1042026
  44.7092151  43.2716376  71.2556928  43.8218930  42.9342297  71.3783327
  45.2790702  42.5399407  71.4925693  26.3621298  39.6040467  64.5799979
  27.0492338  39.2902197  63.9920995  26.2069427  40.5081832  64.3067231
  31.1656020  34.4930664  69.0085003  31.0814209  33.8856334  68.2735413
  30.3438726  34.9839682  69.0094499  38.2393304  47.9317828  68.2218171
  38.1663476  48.7372800  68.7337476  37.7970697  48.1309794  67.3966192
  38.0283084  47.1689598  61.7320993  37.2450606  47.7111278  61.8259217
  38.7275829  47.6863578  62.1315234  41.3379734  32.9784228  64.3755198
  41.8348433  32.2254190  64.0556268  40.5666715  33.0148544  63.8098407
  49.1909491  38.6824593  66.0173489  49.1799368  39.5649308  65.6467423
  48.3226871  38.3296144  65.8228027  40.6991988  47.8304662  70.3776330
  41.4119960  48.4652127  70.3052231  40.2082016  47.9268528  69.5616332
  42.4209515  41.7355915  61.9493621  41.4865793  41.8557377  61.7798326
  42.5986183  40.8328382  61.6853631  37.9214703  35.1201611  64.1026883
  37.5512490  34.5672651  64.7907788  38.4173795  34.5159744  63.5501883
  45.8082066  37.5773234  62.4843656  46.2742518  38.4101226  62.4103958
  46.2589566  37.1118216  63.1888914  35.7503901  45.5799106  71.1981901
  36.4513361  46.2135589  71.3511295  35.2799016  45.9213837  70.4377540
  43.8758297  43.9217055  59.4829808  44.1518141  43.8073650  60.3923682
  43.0062796  43.5234540  59.4441981  43.7798729  29.9453821  66.5234557
  42.8661809  30.1758048  66.6916764  44.2091830  30.0292265  67.3748589
  43.5505187  38.1343713  69.0234451  42.8976637  38.3819620  68.3686904
  43.9285567  37.3207851  68.6896928  40.5112361  48.1703406  63.1262621
  40.6934756  47.3525062  63.5890373  41.3345347  48.3871098  62.6887511
  40.8454527  47.0971591  60.3877670  41.3742293  46.5864046  59.7747832
  41.1082746  46.7814122  61.2523203  39.5992760  38.8763524  75.5100488
  38.9233397  38.7757653  76.1802863  40.4220394  38.7202738  75.9736485
  31.3471619  45.1135461  68.1313003  31.9325056  44.3679148  68.2640907
  31.1496458  45.4239417  69.0149667  34.2010275  48.1486708  63.1475446
  33.5320650  48.6332836  62.6639486  34.0623144  48.3955928  64.0618824
  25.9389274  37.6841061  66.8517446  25.9773374  37.1504651  67.6454564
  25.4329567  37.1576266  66.2328424  38.3415543  50.1830452  69.7458104
  38.8933851  50.3462073  70.5107189  38.6821737  50.7734889  69.0738129
  33.3180036  32.5305601  70.3479989  33.3821363  33.3920432  69.9357386
  33.2547157  31.9179603  69.6152347  32.7932309  34.6028734  73.9953023
  33.4204348  34.2205811  74.6090547  31.9360228  34.3842936  74.3608715
  43.1926417  45.0091709  75.6006758  43.7366321  45.6221667  75.1061713
  42.6113262  45.5671287  76.1173771  29.5697852  36.4105163  59.9271378
  29.8651293  35.5015841  59.8738431  28.6685887  36.3892902  59.6052380
  41.4783930  48.1312427  66.7321786  41.3535070  47.3302167  66.2232732
  42.1363022  48.6258620  66.2435756  33.0992099  34.4861160  65.9098926
  32.3778684  35.0997127  65.7706400  33.8885354  35.0218924  65.8315572
  43.5418839  45.9321447  68.3601336  42.5949174  45.8126798  68.2879663
  43.8901612  45.0443945  68.4427598  35.9018412  31.8215586  72.1839578
  36.4252814  32.0677883  72.9465887  35.6830745  32.6535621  71.7642715
  31.2985693  34.0919261  60.0510703  30.9698399  33.2116640  59.8685809
  31.6525064  34.0366929  60.9387092  40.5465272  45.7274163  64.5605688
  40.3990235  44.7990871  64.7413258  41.3718766  45.7494254  64.0762764
  34.4127516  34.3792230  60.4186181  34.7523589  34.9078152  59.6964789
  34.8599637  34.7172637  61.1944747  44.1499394  46.5502722  65.6470561
  45.0745941  46.3445583  65.5095012  43.9814697  46.3019123  66.5559903
  37.1070957  32.7629281  69.8689249  36.7667778  31.9637094  70.2709929
  36.4009963  33.0630992  69.2966082  37.7587429  29.8478594  68.3216572
  38.5813498  29.3739072  68.1995462  38.0025493  30.6269077  68.8215258
  35.2826008  36.5397714  66.1308550  35.1370588  36.8538017  67.0232832
  34.8051211  37.1582615  65.5779449  37.1422391  33.5300262  66.1789440
  37.1283959  32.6341355  65.8421738  37.8594819  33.5370926  66.8127726
  38.9948521  33.9637602  68.2242567  38.7366299  34.8854673  68.2226898
  38.4633562  33.5668037  68.9143031  43.9394710  47.0688390  61.0032653
  44.1131588  46.5034812  60.2506505  44.4323601  47.8689284  60.8212143
  29.7571670  39.0803059  69.0696211  29.2125138  39.8562867  69.2016486
  30.6351020  39.4273863  68.9115333  36.5459287  32.4114642  61.4477010
  36.6675198  31.4831289  61.6467897  36.2561329  32.4253328  60.5355325
  39.4150477  30.0969553  64.5843730  39.4372174  30.1608886  63.6295709
  39.8318536  29.2574062  64.7784236  49.7934101  39.8324812  62.6222952
  50.2365247  39.0832138  62.2242076  48.9160612  39.8234949  62.2396684
  44.9269883  46.3855154  58.1029551  45.6220787  47.0061847  58.3216866
  45.2693033  45.5350505  58.3781929  30.5437692  38.2072955  71.9626368
  29.8019428  38.3555590  72.5490999  30.2230436  38.4681220  71.0993118
  46.8261306  43.8354859  59.6316882  47.3512630  44.1742132  58.9066202
  46.7383658  42.9001875  59.4480016  38.4881354  47.7488933  71.7606758
  38.7968481  47.5038080  72.6329458  39.2856836  47.9535572  71.2725629
  38.5101966  49.9026843  63.9912135  38.0706957  49.4103221  64.6844992
  39.2610083  49.3599810  63.7504210  30.9894305  46.0938384  63.9936763
  31.8152325  45.7942155  63.6135406  30.6388357  45.3246006  64.4426552
  35.9575839  45.4464852  66.0634437  35.3355848  44.7835557  65.7636664
  36.6280706  45.4725984  65.3808084  29.1902911  44.0124710  64.9525697
  28.3534819  43.5846884  64.7709698  29.1626556  44.2057153  65.8896488
  36.0300366  33.9246640  75.6566943  36.0788522  34.8008763  75.2744712
  36.5722880  33.3824033  75.0838586  46.5155212  44.4687763  74.9368080
  45.7250756  44.4511902  74.3972579  46.2788566  45.0076057  75.6917116
  46.6353087  41.3180229  72.2500808  46.6851092  41.1530237  73.1916331
  46.5267010  40.4507488  71.8598689  43.9256849  37.3011157  73.5660115
  44.8266712  37.1617622  73.2744113  44.0004824  37.4665612  74.5058292
  38.2599655  34.6778012  72.4113301  37.3902964  34.9711578  72.1395890
  38.4959135  35.2618457  73.1320565  48.1371284  43.7377171  72.4942830
  47.8456092  44.1007152  73.3306291  47.5243415  43.0244179  72.3156162
  49.3366966  41.3030051  65.0145400  50.1713857  41.7419855  65.1782960
  49.4726095  40.8268704  64.1953646  46.3858472  38.8609786  70.9622888
  46.8612594  39.0537432  70.1541739  45.4624037  38.9168971  70.7166271
  33.2741979  40.0233953  60.5453966  33.0288020  39.1196283  60.7434176
  33.4437893  40.0251103  59.6033444  40.9638688  30.8957629  69.9278722
  41.4820632  31.6318656  69.6025210  40.6093821  31.2021622  70.7625481
  32.5437626  35.7562310  58.0440127  31.8506871  35.8306665  57.3880163
  32.2989378  34.9922654  58.5661644  41.2151283  27.3157912  65.4479618
  41.4953036  26.6481101  66.0740045  42.0001890  27.5087007  64.9354282
  39.0184751  46.4916906  57.0104645  38.4458718  47.1107093  56.5575116
  39.5917545  47.0416267  57.5444566  45.0860141  35.7375546  69.1951193
  46.0377564  35.8373643  69.2163417  44.9163591  34.9453814  69.7049278
  43.1074520  32.8231129  69.3810594  42.5124453  33.1036142  68.6857083
  42.8224217  33.3125030  70.1527335  42.2382011  46.7754056  58.1413227
  43.1712684  46.7099617  58.3446102  42.1505224  47.6110323  57.6827759
  47.5648219  38.9581665  68.3093493  47.5324539  38.0197666  68.4953177
  48.1748842  39.0365702  67.5759318  47.7142707  35.7492709  68.3551776
  47.1981756  34.9651165  68.1681705  48.5982656  35.4211425  68.5198296
  45.3753434  29.4933724  64.3147589  45.1778255  29.1848813  65.1990921
  45.9853140  30.2195363  64.4445519  53.3824769  40.0197672  67.4499530
  54.1128157  39.7582960  68.0107233  52.7731714  39.2826394  67.4901598
  51.4640066  38.1605535  68.0473981  50.7373229  38.0261500  67.4390473
  51.0487353  38.4682363  68.8530699  39.2870242  41.8795464  75.8121354
  40.2073252  42.0574063  76.0061400  39.2519825  40.9351510  75.6601053
  28.5052407  37.0734058  64.7374629  28.1855191  36.2199366  64.4449003
  27.9585835  37.2882636  65.4932596  32.2832315  39.7896499  68.4544135
  32.5018324  40.7213607  68.4732169  32.6958088  39.4304474  69.2398939
  39.2036532  30.2964584  60.4419824  38.3937261  29.9511669  60.8175070
  39.8920949  29.9872128  61.0307435  41.1327081  29.3742631  62.0644120
  41.6858119  29.7938085  62.7234143  41.3697167  28.4478379  62.1067076
  37.1560180  35.3629705  77.8446884  37.0556907  36.3124062  77.7758975
  36.9381722  35.0347944  76.9722954  28.3740667  40.6936970  66.7067750
  27.6804139  40.2790922  66.1937705  29.1213658  40.7357506  66.1101169
  44.5105888  31.4843156  61.5722784  43.9304557  32.1427960  61.1900837
  44.2441821  30.6620501  61.1610202  42.9609454  30.8848214  63.7744105
  43.4609233  30.9964749  62.9658424  43.6045062  30.5809267  64.4144913
  37.0191450  38.7926844  76.6611946  36.5358532  39.5927204  76.8675835
  37.1052389  38.8034789  75.7079390  30.2877410  40.6255223  64.5833765
  30.2648098  40.7242911  63.6315648  30.5978046  41.4720374  64.9050931
  32.9464788  42.6831378  68.6980379  33.9008041  42.6515321  68.6310311
  32.7477311  42.2222002  69.5130605  33.5364170  41.2532494  71.2651177
  34.3557059  41.7476573  71.2886014  33.8100977  40.3364463  71.2368745
  43.2930766  33.6443247  60.6279133  42.4056621  33.9292897  60.4099327
  43.7084755  33.4837010  59.7806410  46.6445302  33.6689768  64.3433472
  47.4205692  34.1586220  64.6158089  45.9193436  34.0947822  64.8005341
  49.0817861  34.3817387  65.4007413  49.6762351  34.1413123  64.6900721
  49.1544444  33.6624518  66.0280949  31.3015016  48.2250998  65.7150577
  31.1669484  47.4651399  65.1488575  30.8847079  48.9491898  65.2479366
  42.4373979  43.4087921  54.7227153  43.1409829  43.6137924  55.3384808
  41.7136628  43.9764683  54.9876236  43.2671790  39.1597783  60.8429423
  43.2106991  39.6166334  60.0037055  43.8200132  38.3988467  60.6652266
  47.0776596  34.9487515  61.6679542  46.8213530  34.5484150  62.4987750
  46.4529464  35.6631309  61.5429681  51.3888933  37.6883588  64.1750834
  50.8288491  37.7576777  64.9482396  50.7832437  37.5124572  63.4550330
  34.4584142  49.1220315  65.9269020  34.3416526  50.0665747  65.8247710
  33.6376588  48.8193877  66.3154819  44.3460677  43.8470451  56.7725613
  45.1806281  43.4151649  56.5903088  44.1845020  43.6752464  57.7002507
  44.0006569  40.3502564  58.1381952  43.9455373  40.1846835  57.1970396
  43.3752624  41.0578597  58.2944142  28.7899084  35.5870628  71.9643374
  29.4357947  35.0769582  72.4530599  28.5816235  36.3239310  72.5386799
  41.3152476  42.6551476  77.4635515  42.1843636  42.8292128  77.1022150
  40.8359228  43.4745893  77.3411244  35.4838656  49.7748577  69.1424948
  36.3865903  49.8072187  69.4591443  35.2576026  48.8449028  69.1571284
  37.2392258  48.5279563  65.8035027  36.2887889  48.5281425  65.6899399
  37.5424744  47.7812298  65.2871062  41.1254814  26.4453450  61.9713207
  40.3587210  25.8911936  62.1169890  41.5365519  26.5175318  62.8327359
  33.1296575  32.7338245  76.0618388  33.9928036  32.3775050  76.2721713
  32.5561986  32.3952140  76.7493793  52.9744952  54.3640102  66.8680789
  53.6123362  54.2446849  66.1644130  52.8565795  55.3120946  66.9268742
  49.7834658  54.3167530  66.8042314  49.4453170  54.2008595  65.9162849
  50.6524426  53.9158695  66.7843320  45.6421474  56.1703006  62.7939205
  45.0786339  56.0792943  62.0255493  45.5273869  55.3502911  63.2741698
  43.1885906  57.6654198  65.6323426  43.9807198  57.3245023  65.2169725
  43.4282556  57.7749173  66.5525579  51.2221033  59.8373974  58.1053670
  50.5709012  60.4228054  57.7187684  52.0165395  60.3680169  58.1648707
  45.1476660  56.9263111  58.5040804  45.9207536  56.3792098  58.3653680
  45.5002059  57.7907360  58.7155266  47.9117909  55.6316342  68.3009063
  48.5081481  55.4072364  67.5866026  47.9692881  54.8901087  68.9034511
  47.4842937  53.0855777  56.1359254  47.7368458  52.5637299  55.3742717
  46.5467497  52.9221923  56.2385938  52.5286220  52.0891556  63.9433997
  53.3149310  51.6710979  63.5924415  52.7924925  52.9937648  64.1115646
  52.6996298  57.5264406  58.6422654  52.0642131  57.5999032  59.3543559
  52.3693704  58.1158005  57.9641734  57.9294647  52.0266789  64.8466976
  58.6619819  51.4566006  65.0804805  57.1734003  51.6388389  65.2873482
  47.2039226  54.9883883  58.3383629  47.0875484  54.3128787  59.0064714
  47.3141486  54.5016257  57.5215782  49.5470767  54.4494030  62.0430318
  49.1828974  53.9224651  62.7543240  50.4037883  54.0592499  61.8696804
  55.4520068  45.7388363  69.3061585  55.1203393  46.6083774  69.0822800
  54.8565681  45.4224647  69.9855615  49.1876254  49.4783930  57.0391667
  49.3550656  50.3464166  57.4062138  48.9973423  49.6411212  56.1152956
  51.9451587  57.9400909  68.7057497  51.6452310  58.8425948  68.5973305
  51.6002647  57.6733092  69.5578650  45.3964069  54.3914706  64.7394202
  44.4714565  54.2590920  64.9471894  45.6448482  55.1708925  65.2364144
  55.3448731  50.4583449  66.3854935  54.4365608  50.3898858  66.0913696
  55.2936327  50.9355394  67.2136760  49.1665475  51.9341588  58.0238334
  49.0465100  52.3798638  58.8623814  48.4718063  52.2826905  57.4651872
  42.7572880  54.0347979  65.5737991  42.8865261  54.2882458  66.4877403
  42.0770331  54.6275687  65.2542646  46.9272367  64.7045229  61.6728465
  46.8496397  65.6553054  61.7516946  46.3234011  64.3591102  62.3303391
  57.2110378  48.6599888  68.1632809  56.5684758  48.9532421  67.5172603
  56.7065306  48.5452808  68.9686005  54.8650541  52.4063061  58.8518668
  55.7768397  52.6390447  58.6766365  54.3560188  52.9900105  58.2893746
  49.5022379  51.7660295  69.8613517  50.3483574  52.1899709  70.0048166
  49.4421017  51.1093920  70.5552080  53.4720123  57.3888879  66.2432249
  52.8428986  57.5534593  65.5408317  53.0845786  57.8030489  67.0143213
  57.3509355  58.3243317  63.5976613  56.6660394  58.7042218  63.0473646
  57.4353205  58.9338644  64.3308561  52.6521824  49.4264664  71.5194691
  52.4082756  50.1806724  70.9828967  52.9281755  49.8050011  72.3541938
  54.6060287  55.9703276  70.1971957  54.8177182  56.6135036  69.5206338
  54.5590035  55.1365593  69.7293887  52.2086516  48.5821097  67.1008529
  51.3470995  48.8802350  67.3925266  52.2348951  48.7991496  66.1689561
  49.0248085  57.1263287  63.5082334  49.4886431  57.4050990  62.7186957
  48.7604883  56.2246732  63.3255425  45.9172166  56.6734769  66.4462098
  46.4873523  57.1022037  65.8079582  46.5080278  56.3917353  67.1446283
  47.9616971  53.2486440  60.3171900  48.6641015  53.7007483  60.7845826
  47.6297600  52.6070258  60.9451793  46.4097333  51.8398196  74.6923109
  45.7795994  52.5214477  74.9258506  46.3033421  51.7281278  73.7476247
  41.7042305  51.5069992  65.6189033  40.9141359  51.7627521  65.1429144
  42.1953553  52.3218330  65.7241074  43.6557051  51.8714572  62.5772510
  42.8588214  51.9833266  63.0956005  43.4282643  52.2101224  61.7113400
  39.9880008  51.7600483  68.0504024  40.2388047  52.6447493  68.3161600
  40.5239557  51.5805084  67.2779116  63.8112108  55.1913980  64.7179285
  63.0575816  54.6221378  64.5623290  63.9459649  55.1576644  65.6649920
  49.2010736  60.0627382  60.3934005  49.0656411  60.9078918  60.8218853
  49.7420549  60.2646660  59.6299939  45.6878076  46.1418962  77.0548360
  45.2945021  45.5885161  77.7296004  46.5044216  46.4529541  77.4454878
  42.6540133  57.5802820  60.9661930  43.1664654  58.3746071  61.1167495
  43.3062846  56.8829111  60.8995531  44.4635018  60.6968577  63.0484683
  44.6401646  61.6186541  62.8605667  45.2591852  60.3826996  63.4779063
  48.6046037  47.5576841  74.6468617  49.3455750  48.1583994  74.5673079
  48.8363959  46.8154479  74.0886659  43.7487375  52.7433208  72.9246846
  43.6340890  51.8418466  73.2253945  42.8931892  52.9896905  72.5731663
  45.5866334  62.2146750  69.0495025  46.1373759  62.0863814  68.2772019
  44.7477809  62.5141639  68.6989918  52.5503200  43.5857944  68.9232898
  52.2067469  44.4759586  68.8472009  52.9182162  43.3959602  68.0602483
  40.6189050  55.9091475  61.7421500  41.4564272  56.3188483  61.5255208
  40.7967318  54.9690917  61.7121694  52.5153482  53.5766555  57.4305333
  52.0000106  54.3471160  57.6693721  52.2430791  52.9031691  58.0538395
  50.1000593  48.4216256  62.4890572  49.2442190  48.0323106  62.3096210
  50.5127545  48.5008217  61.6290357  51.6299740  45.9562599  66.8882131
  51.1264536  45.9192734  66.0749937  51.9230347  46.8655342  66.9478788
  47.8742626  46.0401329  65.8948313  48.7395623  45.8444138  65.5354203
  47.9420135  45.8111681  66.8217670  57.4887756  56.3298910  59.3658507
  56.7117199  55.9910069  58.9213669  58.1679237  56.3351533  58.6913472
  52.3039785  51.4493647  59.2565115  51.9989921  51.7639797  60.1075258
  53.2570228  51.5275067  59.2992448  50.7486217  57.6083871  60.9058068
  50.2207579  56.8736630  60.5931306  50.2473720  58.3858547  60.6598037
  55.7279063  55.8032891  66.0225115  55.0702738  56.4932153  66.1105243
  56.5319463  56.1929323  66.3659101  45.4804945  48.2703537  63.2664680
  46.0548697  48.0478718  62.5337873  46.0675927  48.3392231  64.0193281
  54.5384522  54.1577264  64.0729057  55.0516404  54.7907256  64.5750766
  55.1885746  53.5578459  63.7072417  45.8074532  50.3007998  57.2860565
  44.9711844  50.6382684  57.6069840  45.6679302  50.1656978  56.3487702
  47.7827613  45.1444786  61.9939749  47.1292025  44.8293803  61.3696364
  47.7408087  44.5220526  62.7199572  51.8006896  64.1361588  56.8289728
  51.1268595  64.4393285  57.4374686  52.1872718  64.9390668  56.4795185
  51.0165353  51.6326719  66.3187397  50.0987914  51.8541666  66.1609085
  51.4325497  51.7073030  65.4599104  51.8000401  53.0318135  61.4490077
  52.5472220  53.5439532  61.1397199  52.0691990  52.7102188  62.3094471
  50.0727051  55.5276676  58.4317032  49.1638270  55.2435709  58.5289501
  50.1022135  55.9475754  57.5720338  55.3046318  59.1383265  62.2008199
  54.8508645  58.2974175  62.2573390  54.6740285  59.7744664  62.5382979
  54.2479238  50.0675251  63.4308867  53.5101995  49.5552638  63.7619109
  54.5006011  49.6275633  62.6192144  53.7479258  60.9759762  63.1358017
  54.0402232  61.5364819  62.4170383  54.2577878  61.2688323  63.8911176
  54.3490865  42.8451503  64.0250636  54.6549742  41.9848867  63.7376551
  55.0743470  43.4369124  63.8249630  40.6415221  53.2482190  62.4132234
  40.4439621  52.6551551  61.6883300  40.0861885  52.9434400  63.1308173
  48.6211945  53.1405296  64.5326827  48.6760555  52.1879133  64.4569304
  47.8103147  53.2964735  65.0168125  46.5604305  51.7582356  62.2917206
  45.7472170  52.0576527  62.6982398  47.0563299  51.3638045  63.0091688
  48.7112883  61.7540113  64.2251471  48.6689062  61.9800959  63.2960003
  49.6275582  61.5203488  64.3737272  52.1578517  52.2224181  71.1232100
  52.5127904  52.4495654  71.9826565  52.8050648  52.5542557  70.5009355
  57.8876254  55.3442616  61.8281429  57.7494152  55.5344212  60.9002618
  57.5312472  56.1061999  62.2849480  46.0518380  49.3300712  67.9078441
  46.6917759  49.1889471  67.2101404  45.2195910  49.0435225  67.5317043
  57.9145633  57.4119143  66.8392700  58.3482140  57.3194433  67.6875754
  58.6277214  57.3876644  66.2012716  46.8278684  58.6303142  64.0213433
  47.6219282  58.1353462  63.8196008  46.1170376  58.1021005  63.6581139
  43.1361447  52.7746224  60.0973186  42.2059035  52.7130679  60.3143148
  43.2318919  52.2522177  59.3009827  43.0546996  49.3001037  62.6851428
  43.3153813  50.2146370  62.5760588  43.8764168  48.8325479  62.8348040
  44.5271921  50.7138794  69.8550252  45.1994975  50.5056156  69.2062901
  43.7001708  50.5160880  69.4155484  50.4297493  47.3400735  71.8715913
  49.7825408  48.0390684  71.7780389  51.1998509  47.7736879  72.2392161
  50.6061628  55.1781500  69.9312733  51.5353688  55.3292659  69.7581700
  50.1852658  55.2665520  69.0761379  49.4049960  59.2032164  67.7011270
  49.2661045  58.8350948  68.5737208  48.6164556  59.7179803  67.5295228
  49.9998112  64.3041261  59.0436807  50.1749867  63.8329304  59.8582430
  49.3130900  64.9307027  59.2718068  50.9555175  58.5813767  65.0900108
  50.6205007  58.5414537  65.9857758  50.4559120  57.9158483  64.6170518
  44.9299419  53.9881397  70.6152689  44.7919217  53.2561636  71.2164228
  45.8404342  53.8990297  70.3336877  53.8914366  55.9269801  55.3637168
  53.2743537  55.2016629  55.2670220  53.4230855  56.6879161  55.0204242
  47.5581719  53.7001356  70.1036369  48.2681338  53.0594548  70.0622987
  47.5151027  53.9514251  71.0262550  46.2710653  50.6866574  71.9232008
  45.7348010  50.2357312  72.5753605  45.6827362  50.8212483  71.1802473
  44.5659197  67.4530623  65.8176667  44.8055795  68.0849147  66.4955686
  43.7228393  67.1018663  66.1042026  37.2015052  54.9332385  64.5799979
  37.8886092  54.6194115  63.9920995  37.0463181  55.8373750  64.3067231
  42.0049775  49.8222582  69.0085003  41.9207963  49.2148251  68.2735413
  41.1832481  50.3131600  69.0094499  48.8676838  62.4981516  61.7320993
  48.0844360  63.0403196  61.8259217  49.5669583  63.0155495  62.1315234
  52.1773488  48.3076145  64.3755198  52.6742188  47.5546108  64.0556268
  51.4060470  48.3440462  63.8098407  60.0303246  54.0116511  66.0173489
  60.0193122  54.8941226  65.6467423  59.1620625  53.6588062  65.8228027
  53.2603269  57.0647832  61.9493621  52.3259548  57.1849295  61.7798326
  53.4379938  56.1620299  61.6853631  48.7608457  50.4493528  64.1026883
  48.3906245  49.8964569  64.7907788  49.2567550  49.8451662  63.5501883
  56.6475820  52.9065152  62.4843656  57.1136273  53.7393143  62.4103958
  57.0983321  52.4410133  63.1888914  54.7152052  59.2508973  59.4829808
  54.9911895  59.1365568  60.3923682  53.8456550  58.8526458  59.4441981
  54.6192483  45.2745739  66.5234557  53.7055563  45.5049966  66.6916764
  55.0485585  45.3584183  67.3748589  54.3898942  53.4635631  69.0234451
  53.7370392  53.7111538  68.3686904  54.7679322  52.6499769  68.6896928
  51.3506116  63.4995324  63.1262621  51.5328510  62.6816980  63.5890373
  52.1739102  63.7163016  62.6887511  51.6848281  62.4263509  60.3877670
  52.2136048  61.9155964  59.7747832  51.9476501  62.1106039  61.2523203
  42.1865374  60.4427378  68.1313003  42.7718811  59.6971066  68.2640907
  41.9890212  60.7531335  69.0149667  45.0404029  63.4778626  63.1475446
  44.3714404  63.9624753  62.6639486  44.9016899  63.7247846  64.0618824
  36.7783029  53.0132978  66.8517446  36.8167128  52.4796569  67.6454564
  36.2723321  52.4868184  66.2328424  44.1573791  47.8597519  70.3479989
  44.2215117  48.7212350  69.9357386  44.0940911  47.2471521  69.6152347
  43.6326063  49.9320652  73.9953023  44.2598102  49.5497729  74.6090547
  42.7753982  49.7134853  74.3608715  40.4091606  51.7397081  59.9271378
  40.7045047  50.8307759  59.8738431  39.5079642  51.7184820  59.6052380
  52.3177685  63.4604345  66.7321786  52.1928824  62.6594085  66.2232732
  52.9756776  63.9550538  66.2435756  43.9385853  49.8153077  65.9098926
  43.2172439  50.4289045  65.7706400  44.7279109  50.3510842  65.8315572
  46.7412167  47.1507504  72.1839578  47.2646568  47.3969800  72.9465887
  46.5224500  47.9827539  71.7642715  42.1379448  49.4211178  60.0510703
  41.8092154  48.5408557  59.8685809  42.4918818  49.3658847  60.9387092
  51.3859027  61.0566081  64.5605688  51.2383989  60.1282788  64.7413258
  52.2112520  61.0786172  64.0762764  45.2521271  49.7084148  60.4186181
  45.5917343  50.2370069  59.6964789  45.6993391  50.0464554  61.1944747
  54.9893148  61.8794640  65.6470561  55.9139696  61.6737501  65.5095012
  54.8208452  61.6311041  66.5559903  47.9464712  48.0921199  69.8689249
  47.6061532  47.2929012  70.2709929  47.2403718  48.3922910  69.2966082
  48.5981183  45.1770511  68.3216572  49.4207253  44.7030989  68.1995462
  48.8419247  45.9560995  68.8215258  47.2389418  48.2058770  58.6179473
  47.9597780  48.5840022  58.1143190  46.6154722  48.9247646  58.7214451
  51.3820541  48.9103919  59.5537806  51.5984155  49.7928557  59.2526634
  50.9014608  48.5190132  58.8243448  46.1219762  51.8689632  66.1308550
  45.9764343  52.1829935  67.0232832  45.6444966  52.4874532  65.5779449
  47.9816145  48.8592180  66.1789440  47.9677714  47.9633273  65.8421738
  48.6988573  48.8662844  66.8127726  49.8342276  49.2929520  68.2242567
  49.5760054  50.2146591  68.2226898  49.3027316  48.8959955  68.9143031
  54.7788465  62.3980307  61.0032653  54.9525342  61.8326730  60.2506505
  55.2717356  63.1981202  60.8212143  40.5965424  54.4094976  69.0696211
  40.0518892  55.1854784  69.2016486  41.4744774  54.7565781  68.9115333
  47.3853041  47.7406560  61.4477010  47.5068952  46.8123206  61.6467897
  47.0955083  47.7545246  60.5355325  50.2544231  45.4261471  64.5843730
  50.2765928  45.4900804  63.6295709  50.6712290  44.5865979  64.7784236
  60.6327856  55.1616730  62.6222952  61.0759002  54.4124055  62.2242076
  59.7554366  55.1526866  62.2396684  55.7663637  61.7147072  58.1029551
  56.4614542  62.3353764  58.3216866  56.1086787  60.8642423  58.3781929
  41.3831446  53.5364873  71.9626368  40.6413182  53.6847508  72.5490999
  41.0624191  53.7973138  71.0993118  57.6655060  59.1646777  59.6316882
  58.1906384  59.5034050  58.9066202  57.5777413  58.2293792  59.4480016
  49.3495721  65.2318760  63.9912135  48.9100711  64.7395139  64.6844992
  50.1003838  64.6891728  63.7504210  41.8288060  61.4230301  63.9936763
  42.6546080  61.1234073  63.6135406  41.4782112  60.6537924  64.4426552
  46.7969593  60.7756769  66.0634437  46.1749602  60.1127475  65.7636664
  47.4674460  60.8017901  65.3808084  40.0296665  59.3416628  64.9525697
  39.1928573  58.9138802  64.7709698  40.0020310  59.5349071  65.8896488
  46.8694121  49.2538558  75.6566943  46.9182276  50.1300680  75.2744712
  47.4116635  48.7115951  75.0838586  46.3583100  59.3260693  59.5392897
  46.5071220  60.0096157  58.8859570  47.1649543  59.3065783  60.0542353
  49.0993409  50.0069930  72.4113301  48.2296718  50.3003496  72.1395890
  49.3352889  50.5910375  73.1320565  60.1760720  56.6321968  65.0145400
  61.0107612  57.0711772  65.1782960  60.3119849  56.1560622  64.1953646
  44.1135733  55.3525870  60.5453966  43.8681775  54.4488200  60.7434176
  44.2831648  55.3543021  59.6033444  51.8032443  46.2249547  69.9278722
  52.3214387  46.9610574  69.6025210  51.4487576  46.5313540  70.7625481
  43.3831381  51.0854228  58.0440127  42.6900625  51.1598583  57.3880163
  43.1383132  50.3214572  58.5661644  52.0545037  42.6449829  65.4479618
  52.3346791  41.9773018  66.0740045  52.8395644  42.8378925  64.9354282
  49.8578506  61.8208823  57.0104645  49.2852473  62.4399010  56.5575116
  50.4311299  62.3708185  57.5444566  55.9253895  51.0667463  69.1951193
  56.8771318  51.1665561  69.2163417  55.7557346  50.2745732  69.7049278
  53.9468275  48.1523047  69.3810594  53.3518207  48.4328059  68.6857083
  53.6617972  48.6416948  70.1527335  53.0775765  62.1045973  58.1413227
  54.0106439  62.0391535  58.3446102  52.9898978  62.9402240  57.6827759
  55.7063782  61.4211844  55.1017174  55.6277414  61.0871707  55.9952932
  56.5273449  61.9133612  55.1008647  58.4041973  54.2873583  68.3093493
  58.3718293  53.3489584  68.4953177  59.0142597  54.3657620  67.5759318
  50.2425304  53.1569636  54.3520697  51.1884409  53.0275844  54.4209115
  49.8639549  52.4184298  54.8290125  58.5536462  51.0784626  68.3551776
  58.0375510  50.2943083  68.1681705  59.4376410  50.7503343  68.5198296
  56.2147189  44.8225642  64.3147589  56.0172010  44.5140730  65.1990921
  56.8246894  45.5487281  64.4445519  39.3446162  52.4025976  64.7374629
  39.0248946  51.5491284  64.4449003  38.7979590  52.6174554  65.4932596
  43.1226069  55.1188417  68.4544135  43.3412079  56.0505525  68.4732169
  43.5351843  54.7596391  69.2398939  50.0430287  45.6256502  60.4419824
  49.2331015  45.2803587  60.8175070  50.7314704  45.3164046  61.0307435
  51.9720835  44.7034549  62.0644120  52.5251874  45.1230002  62.7234143
  52.2090922  43.7770297  62.1067076  39.2134422  56.0228887  66.7067750
  38.5197893  55.6082840  66.1937705  39.9607413  56.0649424  66.1101169
  55.3499642  46.8135074  61.5722784  54.7698311  47.4719878  61.1900837
  55.0835575  45.9912419  61.1610202  53.8003209  46.2140132  63.7744105
  54.3002987  46.3256666  62.9658424  54.4438817  45.9101185  64.4144913
  41.1271164  55.9547141  64.5833765  41.1041852  56.0534828  63.6315648
  41.4371801  56.8012292  64.9050931  43.7858542  58.0123296  68.6980379
  44.7401796  57.9807238  68.6310311  43.5871066  57.5513920  69.5130605
  44.3757924  56.5824412  71.2651177  45.1950813  57.0768491  71.2886014
  44.6494732  55.6656380  71.2368745  54.1324520  48.9735164  60.6279133
  53.2450375  49.2584815  60.4099327  54.5478509  48.8128928  59.7806410
  57.4839056  48.9981685  64.3433472  58.2599447  49.4878138  64.6158089
  56.7587191  49.4239740  64.8005341  59.9211615  49.7109305  65.4007413
  60.5156106  49.4705041  64.6900721  59.9938199  48.9916435  66.0280949
  42.1408771  63.5542916  65.7150577  42.0063239  62.7943316  65.1488575
  41.7240833  64.2783815  65.2479366  53.2767734  58.7379839  54.7227153
  53.9803584  58.9429842  55.3384808  52.5530383  59.3056601  54.9876236
  54.1065544  54.4889700  60.8429423  54.0500745  54.9458252  60.0037055
  54.6593887  53.7280385  60.6652266  57.9170350  50.2779432  61.6679542
  57.6607284  49.8776068  62.4987750  57.2923218  50.9923226  61.5429681
  62.2282688  53.0175506  64.1750834  61.6682246  53.0868695  64.9482396
  61.6226191  52.8416490  63.4550330  45.2977897  64.4512233  65.9269020
  45.1810281  65.3957665  65.8247710  44.4770343  64.1485794  66.3154819
  55.1854431  59.1762368  56.7725613  56.0200035  58.7443567  56.5903088
  55.0238774  59.0044382  57.7002507  54.8400323  55.6794482  58.1381952
  54.7849127  55.5138753  57.1970396  54.2146379  56.3870515  58.2944142
  39.6292838  50.9162546  71.9643374  40.2751702  50.4061500  72.4530599
  39.4209989  51.6531228  72.5386799  48.1496449  45.1802591  57.7167270
  48.1375119  46.1244431  57.8735541  49.0419871  44.9972736  57.4226732
  48.0786013  63.8571481  65.8035027  47.1281644  63.8573343  65.6899399
  48.3818499  63.1104216  65.2871062  51.9648568  41.7745367  61.9713207
  51.1980964  41.2203854  62.1169890  52.3759273  41.8467236  62.8327359
  43.9690329  48.0630163  76.0618388  44.8321791  47.7066968  76.2721713
  43.3955740  47.7244058  76.7493793  55.9870414  72.2555029  58.5040804
  56.7601290  71.7084016  58.3653680  56.3395813  73.1199278  58.7155266
  58.3236692  68.4147695  56.1359254  58.5762213  67.8929216  55.3742717
  57.3861251  68.2513840  56.2385938  58.0432981  70.3175801  58.3383629
  57.9269239  69.6420704  59.0064714  58.1535241  69.8308175  57.5215782
  60.0270009  64.8075848  57.0391667  60.1944411  65.6756084  57.4062138
  59.8367178  64.9703129  56.1152956  60.0059229  67.2633505  58.0238334
  59.8858855  67.7090556  58.8623814  59.3111818  67.6118823  57.4651872
  54.4950805  67.2006489  62.5772510  53.6981969  67.3125183  63.0956005
  54.2676397  67.5393141  61.7113400  51.4582805  71.2383392  61.7421500
  52.2958027  71.6480401  61.5255208  51.6361072  70.2982834  61.7121694
  63.3547237  68.9058473  57.4305333  62.8393860  69.6763078  57.6693721
  63.0824545  68.2323609  58.0538395  60.9394348  63.7508174  62.4890572
  60.0835944  63.3615024  62.3096210  61.3521300  63.8300134  61.6290357
  63.1433540  66.7785565  59.2565115  62.8383676  67.0931714  60.1075258
  64.0963982  66.8566985  59.2992448  56.3198699  63.5995455  63.2664680
  56.8942451  63.3770636  62.5337873  56.9069682  63.6684149  64.0193281
  56.6468287  65.6299916  57.2860565  55.8105599  65.9674602  57.6069840
  56.5073056  65.4948895  56.3487702  58.6221367  60.4736703  61.9939749
  57.9685779  60.1585721  61.3696364  58.5801841  59.8512444  62.7199572
  59.7332572  70.7555999  53.9093042  58.8259634  70.5245252  54.1084191
  60.2303604  69.9593618  54.0967023  60.9120805  70.8568593  58.4317032
  60.0032025  70.5727626  58.5289501  60.9415889  71.2767672  57.5720338
  65.1884620  58.1743421  64.0250636  65.4943497  57.3140784  63.7376551
  65.9137225  58.7661041  63.8249630  51.4808976  68.5774108  62.4132234
  51.2833376  67.9843468  61.6883300  50.9255640  68.2726318  63.1308173
  60.6096893  72.3977337  55.7705110  60.1716323  71.6813196  55.3110748
  61.3507334  72.6253452  55.2090202  53.9755202  68.1038141  60.0973186
  53.0452790  68.0422597  60.3143148  54.0712674  67.5814094  59.3009827
  53.8940751  64.6292954  62.6851428  54.1547568  65.5438288  62.5760588
  54.7157923  64.1617397  62.8348040  64.7308121  71.2561719  55.3637168
  64.1137291  70.5308547  55.2670220  64.2624609  72.0171079  55.0204242
  56.5206667  65.4747143  54.4858472  55.6436133  65.3535944  54.1220719
  56.9964420  64.6833221  54.2337361  51.2485361  67.0688998  59.9271378
  51.5438802  66.1599677  59.8738431  50.3473396  67.0476738  59.6052380
  52.9773202  64.7503096  60.0510703  52.6485908  63.8700475  59.8685809
  53.3312573  64.6950765  60.9387092  56.0915025  65.0376066  60.4186181
  56.4311098  65.5661987  59.6964789  56.5387146  65.3756472  61.1944747
  58.0783172  63.5350687  58.6179473  58.7991535  63.9131940  58.1143190
  57.4548477  64.2539564  58.7214451  62.2214295  64.2395836  59.5537806
  62.4377910  65.1220474  59.2526634  61.7408363  63.8482050  58.8243448
  58.2246796  63.0698478  61.4477010  58.3462707  62.1415124  61.6467897
  57.9348838  63.0837164  60.5355325  61.0937986  60.7553388  64.5843730
  61.1159683  60.8192721  63.6295709  61.5106045  59.9157897  64.7784236
  54.9529488  70.6817788  60.5453966  54.7075529  69.7780118  60.7434176
  55.1225402  70.6834939  59.6033444  54.2225135  66.4146146  58.0440127
  53.5294380  66.4890501  57.3880163  53.9776887  65.6506489  58.5661644
  61.0819059  68.4861554  54.3520697  62.0278163  68.3567762  54.4209115
  60.7033304  67.7476216  54.8290125  59.2661976  66.4111530  54.2875582
  58.3593431  66.1144643  54.3638296  59.5437957  66.1141348  53.4209868
  60.8824041  60.9548420  60.4419824  60.0724770  60.6095505  60.8175070
  61.5708458  60.6455964  61.0307435  62.8114590  60.0326467  62.0644120
  63.3645628  60.4521920  62.7234143  63.0484676  59.1062215  62.1067076
  58.0360760  63.2698465  54.4287561  58.8979924  63.5953364  54.6883379
  58.2211104  62.4829961  53.9160627  66.1893397  62.1426992  61.5722784
  65.6092066  62.8011796  61.1900837  65.9229329  61.3204336  61.1610202
  64.9718275  64.3027082  60.6279133  64.0844130  64.5876733  60.4099327
  65.3872264  64.1420846  59.7806410  64.1161488  74.0671757  54.7227153
  64.8197338  74.2721759  55.3384808  63.3924137  74.6348519  54.9876236
  58.9890203  60.5094508  57.7167270  58.9768873  61.4536348  57.8735541
  59.8813625  60.3264654  57.4226732  62.8042323  57.1037285  61.9713207
  62.0374719  56.5495772  62.1169890  63.2153028  57.1759154  62.8327359
  31.2957444   0.7118389  53.5926096  31.9335854   0.5925136  52.8889436
  31.1778287   1.6599233  53.6514048  28.1047150   0.6645817  53.5287621
  27.7665662   0.5486882  52.6408156  28.9736919   0.2636982  53.5088627
  23.9633966   2.5181294  49.5184512  23.3998831   2.4271230  48.7500799
  23.8486361   1.6981198  49.9987004  21.5098398   4.0132485  52.3568732
  22.3019690   3.6723310  51.9415031  21.7495048   4.1227460  53.2770886
  29.5433525   6.1852261  44.8298977  28.8921505   6.7706342  44.4432990
  30.3377888   6.7158456  44.8894014  23.4689152   3.2741398  45.2286111
  24.2420028   2.7270385  45.0898987  23.8214551   4.1385648  45.4400572
  25.3074195   4.6017781  58.4353010  25.0164060   5.5063412  58.3199677
  25.9431179   4.6434308  59.1497080  26.2330401   1.9794629  55.0254370
  26.8293974   1.7550652  54.3111333  26.2905373   1.2379375  55.6279818
  25.8055430  -0.5665935  42.8604561  26.0580950  -1.0884414  42.0988024
  24.8679989  -0.7299790  42.9631245  30.8498713  -1.5630157  50.6679304
  31.6361802  -1.9810734  50.3169721  31.1137417  -0.6584065  50.8360953
  31.0208790   3.8742693  45.3667961  30.3854623   3.9477320  46.0788866
  30.6906196   4.4636292  44.6887040  36.2507140  -1.6254924  51.5712283
  36.9832312  -2.1955707  51.8050112  35.4946495  -2.0133323  52.0118788
  25.5251718   1.3362170  45.0628936  25.4087977   0.6607074  45.7310020
  25.6353978   0.8494544  44.2461089  27.8683259   0.7972318  48.7675625
  27.5041467   0.2702939  49.4788547  28.7250375   0.4070787  48.5942111
  27.5088746  -4.1737783  43.7636974  27.6763149  -3.3057546  44.1307445
  27.3185915  -4.0110501  42.8398263  30.2664080   4.2879196  55.4302804
  29.9664803   5.1904235  55.3218611  29.9215139   4.0211379  56.2823957
  23.7176561   0.7392993  51.4639508  22.7927058   0.6069207  51.6717200
  23.9660974   1.5187212  51.9609451  33.6661223  -3.1938264  53.1100241
  32.7578101  -3.2622855  52.8159002  33.6148819  -2.7166319  53.9382067
  27.4877967  -1.7180125  44.7483640  27.3677592  -1.2723074  45.5869121
  26.7930556  -1.3694808  44.1897179  21.0785372   0.3826267  52.2983297
  21.2077753   0.6360745  53.2122709  20.3982823   0.9753975  51.9787953
  25.2484859  11.0523517  48.3973772  25.1708889  12.0031342  48.4762252
  24.6446503  10.7069389  49.0548698  33.1863033  -1.2458652  45.5763974
  34.0980890  -1.0131265  45.4011672  32.6772681  -0.6621608  45.0139053
  31.4703801   3.1765976  59.2125267  31.8787157   2.7348386  58.4679899
  30.7481063   2.6018603  59.4659460  27.8234871  -1.8861417  56.5858824
  28.6696066  -1.4622004  56.7293473  27.7633509  -2.5427793  57.2797387
  31.7932616   3.7367166  52.9677556  31.1641478   3.9012881  52.2653624
  31.4058278   4.1508776  53.7388520  35.6721848   4.6721604  50.3221920
  34.9872886   5.0520506  49.7718953  35.7565697   5.2816931  51.0553867
  32.9272779   2.3181563  56.9217263  33.1389674   2.9613323  56.2451644
  32.8802528   1.4843880  56.4539193  27.3460578   3.4741574  50.2327641
  27.8098923   3.7529277  49.4432264  27.0817376   2.5725019  50.0500732
  24.2384659   3.0213056  53.1707404  24.8086016   3.4500324  52.5324889
  24.8292771   2.7395641  53.8691590  26.2829464  -0.4035273  47.0417206
  26.9853507   0.0485771  47.5091133  25.9510092  -1.0451454  47.6697099
  34.0418607   5.1953519  55.0939621  34.8636051   4.7933706  54.8122302
  34.0381010   5.0921753  56.0455736  21.9769543  -1.7807141  49.3017816
  21.1800706  -1.6688447  49.8201312  21.7495135  -1.4420489  48.4358707
  27.8075211   4.7437562  57.2500331  27.8719643   5.2057969  58.0858503
  27.0986135   4.1134927  57.3782641  42.1324600   1.5392267  51.4424592
  41.3788309   0.9699665  51.2868596  42.2672141   1.5054932  52.3895227
  27.5223228   6.4105669  47.1179311  27.3868903   7.2557205  47.5464159
  28.0633041   6.6124947  46.3545245  20.9752626   3.9281108  47.6907236
  21.4877146   4.7224358  47.8412801  21.6275339   3.2307398  47.6240838
  22.7847510   7.0446864  49.7729990  22.9614139   7.9664828  49.5850974
  23.5804344   6.7305283  50.2024369  29.1491705   7.0329236  61.2479653
  28.7055559   6.2465615  60.9300558  29.8108918   7.2208386  60.5823544
  23.9078826   8.5625038  55.7740332  24.4586251   8.4342101  55.0017326
  23.0690302   8.8619927  55.4235225  31.2472943   7.3132036  59.2761055
  31.2291418   8.1340917  58.7841324  32.1692863   7.1886111  59.5011196
  27.7045997   4.8276165  60.1184563  28.2374334   4.0664454  59.8883871
  27.1760078   4.5349817  60.8608718  18.9401542   2.2569762  48.4666807
  19.7776764   2.6666770  48.2500515  19.1179810   1.3169204  48.4367001
  30.8365975  -0.0755158  44.1550640  30.3212598   0.6949447  44.3939027
  30.5643283  -0.7490021  44.7783701  28.4213086  -5.2305457  49.2135878
  27.5654682  -5.6198606  49.0341517  28.8340037  -5.1513496  48.3535664
  35.8100249   2.6777197  46.0903813  35.0329691   2.3388357  45.6458976
  36.4891730   2.6829820  45.4158779  30.6252278  -2.2028065  45.9810421
  30.3202413  -1.8881916  46.8320564  31.5782720  -2.1246646  46.0237754
  29.0698710   3.9562158  47.6303375  28.5420071   3.2214917  47.3176613
  28.5686212   4.7336834  47.3843343  34.0491556   2.1511178  52.7470421
  33.3915230   2.8410440  52.8350550  34.8531955   2.5407610  53.0904408
  32.8597014   0.5055551  50.7974363  33.3728896   1.1385543  51.2996073
  33.5098238  -0.0943253  50.4317723  24.1287024  -3.3513715  44.0105872
  23.2924337  -3.0139028  44.3315147  23.9891794  -3.4864735  43.0733009
  27.2151310   1.7742368  40.6338348  26.3078372   1.5431622  40.8329497
  27.7122342   0.9779987  40.8212330  29.3377845  -2.0194993  53.0432704
  28.4200407  -1.7980046  52.8854392  29.7537989  -1.9448683  52.1844411
  30.1212893  -0.6203578  48.1735384  30.8684712  -0.1082180  47.8642506
  30.3904483  -0.9419525  49.0339778  28.3939543   1.8754963  45.1562338
  27.4850762   1.5913996  45.2534808  28.4234627   2.2954042  44.2965645
  33.6258811   5.4861553  48.9253506  33.1721138   4.6452462  48.9818696
  32.9952777   6.1222951  49.2628286  32.5691730  -3.5846461  50.1554173
  31.8314487  -4.0969075  50.4864416  32.8218504  -4.0246080  49.3437450
  32.0691750   7.3238049  49.8603324  32.3614724   7.8843106  49.1415690
  32.5790370   7.6166610  50.6156483  18.9627714  -0.4039523  49.1377540
  18.7652113  -0.9970162  48.4128607  18.4074378  -0.7087313  49.8553479
  26.9424437  -0.5116416  51.2572134  26.9973047  -1.4642580  51.1814610
  26.1315639  -0.3556977  51.7413432  28.0915631   3.4163707  42.4950417
  27.6535061   2.6999566  42.0356054  28.8326072   3.6439822  41.9335508
  24.8816797  -1.8939357  49.0162512  24.0684663  -1.5945186  49.4227705
  25.3775791  -2.2883668  49.7336995  27.0325375   8.1018400  50.9496777
  26.9901554   8.3279247  50.0205309  27.9488074   7.8681775  51.0982578
  30.4791009  -1.4297532  57.8477406  30.8340397  -1.2026059  58.7071872
  31.1263140  -1.0979155  57.2254662  36.2088746   1.6920904  48.5526735
  36.0706644   1.8822500  47.6247925  35.8524965   2.4540287  49.0094787
  36.2358125   3.7597431  53.5638007  36.6694632   3.6672720  54.4121061
  36.9489706   3.7354931  52.9258023  25.1491176   4.9781429  50.7458740
  25.9431774   4.4831749  50.5441315  24.4382868   4.4499292  50.3826445
  29.9686020   7.3599525  55.0971108  30.0223043   7.9290461  55.8648823
  29.1000802   7.5301410  54.7325145  21.4573939  -0.8775489  46.8218493
  20.5271527  -0.9391033  47.0388455  21.5531411  -1.3999536  46.0255134
  37.0973675   3.8021131  56.0970892  37.2909565   4.7066942  56.3430167
  36.9974293   3.3428550  56.9309477  32.1588784   3.9527874  61.6711773
  32.0074290   3.7238426  60.7541857  32.1493463   4.9098476  61.6843118
  28.9274120   1.5259787  56.6558039  29.8566180   1.6770946  56.4827007
  28.5065150   1.6143808  55.8006686  27.7262452   5.5510451  54.4256577
  27.5873538   5.1829236  55.2982515  26.9377048   6.0658091  54.2540535
  28.3210604  10.6519548  45.7682114  28.4962360  10.1807591  46.5827736
  27.6343392  11.2785314  45.9963374  29.2767667   4.9292054  51.8145415
  28.9417500   4.8892824  52.7103065  28.7771613   4.2636770  51.3415825
  32.2126859   2.2748088  42.0882474  31.5956029   1.5494916  41.9915527
  31.7443347   3.0357449  41.7449549  25.8794212   0.0479643  56.8281676
  26.5893830  -0.5927164  56.7868294  25.8363520   0.2992538  57.7507856
  33.8680990   6.9846997  59.7488255  33.8093536   6.3006217  59.0818838
  34.2700509   7.7265987  59.2968881  22.8871689  13.8008911  52.5421974
  23.1268287  14.4327435  53.2200992  22.0440886  13.4496951  52.8287333
  24.0025405  -3.5066487  41.2103779  23.1254871  -3.6277687  40.8466025
  24.4783158  -4.2980409  40.9582667  33.8698398   4.9486581  57.9802234
  32.9825176   4.6112502  58.1028633  34.4396949   4.2169612  58.2171000
  15.5227545   1.2810672  51.3045286  16.2098585   0.9672402  50.7166301
  15.3675673   2.1852037  51.0312537  27.3999551   9.6088033  54.9463478
  27.3269722  10.4143004  55.4582782  26.9576944   9.8079999  54.1211499
  27.1889331   8.8459803  48.4566299  26.4056852   9.3881483  48.5504524
  27.8882076   9.3633783  48.8560540  38.3515738   0.3594798  52.7418796
  38.3405614   1.2419513  52.3712729  37.4833118   0.0066349  52.5473333
  29.8598234   9.5074867  57.1021636  30.5726207  10.1422332  57.0297538
  29.3688263   9.6038733  56.2861638  31.5815761   3.4126120  48.6738928
  30.6472040   3.5327582  48.5043632  31.7592430   2.5098586  48.4098938
  27.0820949  -3.2028185  50.8272189  26.7118737  -3.7557144  51.5153095
  27.5780042  -3.8070051  50.2747189  34.9688313  -0.7456561  49.2088962
  35.4348765   0.0871431  49.1349265  35.4195813  -1.2111579  49.9134221
  24.9110148   7.2569310  57.9227207  25.6119608   7.8905793  58.0756601
  24.4405263   7.5984042  57.1622846  33.0364544   5.5987260  46.2075114
  33.3124388   5.4843855  47.1168988  32.1669043   5.2004745  46.1687287
  32.7111434  -0.1886082  55.7479757  32.0582884   0.0589825  55.0932210
  33.0891814  -1.0021944  55.4142235  29.6718608   9.8473611  49.8507928
  29.8541002   9.0295267  50.3135680  30.4951594  10.0641303  49.4132818
  30.0060773   8.7741796  47.1122976  30.5348540   8.2634251  46.4993138
  30.2688993   8.4584326  47.9768509  20.5077866   6.7905666  54.8558310
  21.0931303   6.0449353  54.9886214  20.3102705   7.1009622  55.7394974
  23.3616521   9.8256913  49.8720752  22.6926897  10.3103041  49.3884792
  23.2229391  10.0726133  50.7864131  27.5021790  11.8600656  56.4703411
  28.0540098  12.0232278  57.2352496  27.8427983  12.4505094  55.7983435
  32.3532664   6.6861914  62.3252065  32.8972568   7.2991872  61.8307020
  31.7719509   7.2441492  62.8419078  30.6390177   9.8082632  53.4567093
  30.5141317   9.0072372  52.9478038  31.2969268  10.3028825  52.9681063
  32.7025086   7.6091652  55.0846643  31.7555421   7.4897003  55.0124970
  33.0507859   6.7214150  55.1672904  29.7071519   7.4044368  51.2850995
  29.5596481   6.4761076  51.4658565  30.5325012   7.4264459  50.8008070
  23.5733763  -3.9437565  47.1431487  23.9129836  -3.4151643  46.4210096
  24.0205884  -3.6057159  47.9190054  33.3105641   8.2272927  52.3715868
  34.2352188   8.0215788  52.2340319  33.1420944   7.9789328  53.2805209
  25.5601910  -5.4462943  45.3424780  26.2810273  -5.0681690  44.8388497
  24.9367214  -4.7274066  45.4459758  29.7033033  -4.7417794  46.2783112
  29.9196648  -3.8593156  45.9771940  29.2227100  -5.1331581  45.5488754
  24.4432255  -1.7832081  52.8553857  24.2976835  -1.4691778  53.7478138
  23.9657458  -1.1647181  52.3024756  26.3028637  -4.7929533  52.9034746
  26.2890206  -5.6888440  52.5667044  27.0201066  -4.7858869  53.5373032
  28.1554768  -4.3592193  54.9487874  27.8972546  -3.4375122  54.9472204
  27.6239809  -4.7561758  55.6388338  33.1000957   8.7458594  47.7277959
  33.2737834   8.1805017  46.9751812  33.5929848   9.5459489  47.5457449
  18.9177917   0.7573264  55.7941518  18.3731385   1.5333071  55.9261792
  19.7957267   1.1044068  55.6360639  38.9540348   1.5095017  49.3468259
  39.3971494   0.7602343  48.9487382  38.0766858   1.5005154  48.9641991
  35.9867553   5.5125064  46.3562188  36.5118877   5.8512337  45.6311508
  35.8989905   4.5772080  46.1725323  27.6487601   9.4259138  58.4852065
  27.9574728   9.1808285  59.3574765  28.4463083   9.6305776  57.9970935
  27.6708213  11.5797048  50.7157441  27.2313204  11.0873426  51.4090298
  28.4216330  11.0370015  50.4749517  20.1500552   7.7708588  50.7182070
  20.9758572   7.4712360  50.3380713  19.7994604   7.0016211  51.1671858
  25.1182085   7.1235057  52.7879743  24.4962095   6.4605762  52.4881971
  25.7886952   7.1496189  52.1053391  18.3509157   5.6894915  51.6771003
  17.5141066   5.2617089  51.4955004  18.3232803   5.8827358  52.6141794
  35.6761459   6.1457968  61.6613386  34.8857002   6.1282107  61.1217886
  35.4394813   6.6846262  62.4162423  35.7959334   2.9950434  58.9746115
  35.8457339   2.8300442  59.9161638  35.6873257   2.1277693  58.5843996
  24.6795592   5.6738980  46.2638204  24.8283713   6.3574444  45.6104876
  25.4862036   5.6544070  46.7787659  37.2977530   5.4147376  59.2188136
  37.0062339   5.7777356  60.0551597  36.6849662   4.7014384  59.0401468
  38.4973213   2.9800256  51.7390707  39.3320104   3.4190060  51.9028267
  38.6332342   2.5038909  50.9198952  35.5464719   0.5379991  57.6868194
  36.0218840   0.7307637  56.8787046  34.6230284   0.5939176  57.4411578
  22.4348225   1.7004158  47.2699273  22.1894267   0.7966488  47.4679483
  22.6044140   1.7021308  46.3278751  28.1790998   8.1687111  43.7349951
  27.6064965   8.7877298  43.2820423  28.7523792   8.7186472  44.2689873
  34.2466388  -2.5854249  55.9196500  35.1983811  -2.4856152  55.9408724
  34.0769838  -3.3775981  56.4294584  36.7254465   0.6351870  55.0338800
  36.6930786  -0.3032129  55.2198483  37.3355089   0.7135907  54.3004624
  28.5637796  -0.4952077  41.0766004  29.5096901  -0.6245869  41.1454422
  28.1852041  -1.2337415  41.5535432  42.5431015   1.6967877  54.1744836
  43.2734404   1.4353165  54.7352540  41.9337961   0.9596599  54.2146904
  40.6246312  -0.1624260  54.7719288  39.8979476  -0.2968295  54.1635779
  40.2093599   0.1452568  55.5776006  26.7480713  -2.5702100  41.0120889
  25.8412169  -2.8668988  41.0883602  27.0256695  -2.8672282  40.1455175
  21.4438561   1.4666704  55.1789442  21.6624571   2.3983812  55.1977476
  21.8564335   1.1074678  55.9644246  17.5346914   2.3707175  53.4313057
  16.8410385   1.9561127  52.9183011  18.2819905   2.4127711  52.8346476
  19.4483656   2.3025428  51.3079072  19.4254345   2.4013116  50.3560955
  19.7584293   3.1490579  51.6296238  22.1071034   4.3601583  55.4225686
  23.0614288   4.3285526  55.3555618  21.9083558   3.8992207  56.2375912
  22.6970416   2.9302699  57.9896484  23.5163305   3.4246778  58.0131321
  22.9707224   2.0134668  57.9614051  20.4621263   9.9021203  52.4395884
  20.3275731   9.1421604  51.8733882  20.0453325  10.6262103  51.9724673
  31.5980226   5.0858126  41.4472459  32.3016076   5.2908129  42.0630115
  30.8742875   5.6534888  41.7121543  32.4278036   0.8367988  47.5674729
  32.3713238   1.2936539  46.7282362  32.9806379   0.0758672  47.3897572
  40.5495180  -0.6346207  50.8996140  39.9894738  -0.5653018  51.6727702
  39.9438683  -0.8105223  50.1795637  23.6190389  10.7990520  52.6514327
  23.5022773  11.7435952  52.5493017  22.7982835  10.4964081  53.0400126
  33.1612816   2.0272769  44.8627259  33.1061619   1.8617040  43.9215703
  32.5358871   2.7348802  45.0189448  24.6444903  11.4518782  55.8670255
  25.5472150  11.4842392  56.1836750  24.4182273  10.5219233  55.8816591
  26.3998505  10.2049768  52.5280334  25.4494136  10.2051630  52.4144706
  26.7030991   9.4582503  52.0116368  42.1351199  16.0410307  53.5926096
  42.7729609  15.9217054  52.8889436  42.0172041  16.9891151  53.6514048
  38.9440905  15.9937735  53.5287621  38.6059416  15.8778800  52.6408156
  39.8130673  15.5928900  53.5088627  39.4260688  17.1472587  59.4873826
  39.4149329  16.7525385  58.6154330  39.5881327  16.4138659  60.0807598
  32.3492152  19.3424403  52.3568732  33.1413444  19.0015227  51.9415031
  32.5888803  19.4519378  53.2770886  36.1467949  19.9309698  58.4353010
  35.8557815  20.8355329  58.3199677  36.7824933  19.9726226  59.1497080
  37.0724156  17.3086547  55.0254370  37.6687728  17.0842569  54.3111333
  37.1299127  16.5671292  55.6279818  41.6892467  13.7661761  50.6679304
  42.4755556  13.3481184  50.3169721  41.9531171  14.6707853  50.8360953
  47.0900894  13.7036994  51.5712283  47.8226066  13.1336211  51.8050112
  46.3340250  13.3158594  52.0118788  44.6126315   7.4158568  56.0306891
  44.2809639   8.2853979  55.8068106  44.0171928   7.0994852  56.7100922
  38.3482501  11.1554135  43.7636974  38.5156903  12.0234371  44.1307445
  38.1579670  11.3181417  42.8398263  41.1057834  19.6171114  55.4302804
  40.8058557  20.5196153  55.3218611  40.7608894  19.3503297  56.2823957
  44.5054978  12.1353654  53.1100241  43.5971855  12.0669062  52.8159002
  44.4542574  12.6125599  53.9382067  31.9179127  15.7118184  52.2983297
  32.0471508  15.9652663  53.2122709  31.2376578  16.3045892  51.9787953
  38.5795844  13.5543300  61.0535139  37.8029178  14.1137220  61.0438003
  39.2186407  14.0400083  61.5750009  46.3716624  10.3370092  54.8878115
  45.7291005  10.6302626  54.2417910  45.8671553  10.2223013  55.6931312
  44.0256788  14.0833266  45.5763974  44.9374644  14.3160652  45.4011672
  43.5166435  14.6670310  45.0139053  36.8342216  16.3628753  60.6153106
  37.5756900  16.9013797  60.3387929  36.1279201  16.9895042  60.7724657
  42.3097556  18.5057893  59.2125267  42.7180912  18.0640304  58.4679899
  41.5874817  17.9310521  59.4659460  38.6628626  13.4430500  56.5858824
  39.5089821  13.8669914  56.7293473  38.6027263  12.7864125  57.2797387
  42.6326370  19.0659084  52.9677556  42.0035233  19.2304798  52.2653624
  42.2452032  19.4800694  53.7388520  41.8128071  11.1034869  58.2439998
  41.5689003  11.8576929  57.7074273  42.0888001  11.4820216  59.0787245
  43.7666534  17.6473481  56.9217263  43.9783429  18.2905241  56.2451644
  43.7196282  16.8135798  56.4539193  41.3692763  10.2591302  53.8253835
  40.5077242  10.5572555  54.1170573  41.3955197  10.4761700  52.8934868
  35.0778413  18.3504974  53.1707404  35.6479770  18.7792242  52.5324889
  35.6686525  18.0687558  53.8691590  35.5703580  13.5168401  61.4168416
  34.9402240  14.1984682  61.6503812  35.4639668  13.4051483  60.4721554
  30.8648552  13.1840197  52.3434340  30.0747606  13.4397726  51.8674450
  31.3559800  13.9988535  52.4486380  44.8812362  20.5245436  55.0939621
  45.7029805  20.1225624  54.8122302  44.8774765  20.4213671  56.0455736
  32.8163298  13.5484776  49.3017816  32.0194461  13.6603471  49.8201312
  32.5888890  13.8871429  48.4358707  38.6468965  20.0729480  57.2500331
  38.7113398  20.5349887  58.0858503  37.9379889  19.4426845  57.3782641
  29.1486255  13.4370688  54.7749331  29.3994294  14.3217698  55.0406906
  29.6845804  13.2575289  54.0024422  52.9718355  16.8684185  51.4424592
  52.2182063  16.2991583  51.2868596  53.1065896  16.8346849  52.3895227
  34.8484322   7.8189167  63.7793667  34.4551268   7.2655366  64.4541311
  35.6650463   8.1299745  64.1700184  37.7652283   9.2347046  61.3713923
  38.5061997   9.8354199  61.2918386  37.9970206   8.4924684  60.8131966
  32.9093621  14.4203413  59.6492153  32.7947137  13.5188671  59.9499252
  32.0538139  14.6667110  59.2976969  39.9885459  22.3621154  61.2479653
  39.5449313  21.5757532  60.9300558  40.6502673  22.5500304  60.5823544
  34.7472580  23.8916955  55.7740332  35.2980005  23.7634019  55.0017326
  33.9084056  24.1911844  55.4235225  42.0866697  22.6423954  59.2761055
  42.0685173  23.4632835  58.7841324  43.0086617  22.5178029  59.5011196
  38.5439751  20.1568083  60.1184563  39.0768088  19.3956371  59.8883871
  38.0153832  19.8641735  60.8608718  41.7109446   5.2628149  55.6478205
  41.3673716   6.1529791  55.5717315  42.0788409   5.0729807  54.7847790
  29.7795297  17.5861679  48.4666807  30.6170519  17.9958688  48.2500515
  29.9573565  16.6461122  48.4367001  39.2606840  10.0986461  49.2135878
  38.4048436   9.7093311  49.0341517  39.6733792  10.1778422  48.3535664
  40.7905987   7.6332804  53.6127438  40.2870782   7.5962939  52.7995243
  41.0836594   8.5425547  53.6724095  37.0348873   7.7171534  52.6193620
  37.9001869   7.5214343  52.2599509  37.1026382   7.4881886  53.5462977
  46.6494003  18.0069115  46.0903813  45.8723446  17.6680274  45.6458976
  47.3285484  18.0121738  45.4158779  41.4646032  13.1263852  45.9810421
  41.1596168  13.4410001  46.8320564  42.4176474  13.2045272  46.0237754
  44.8885310  17.4803096  52.7470421  44.2308985  18.1702357  52.8350550
  45.6925709  17.8699528  53.0904408  34.6411192   9.9473742  49.9909987
  35.2154944   9.7248923  49.2583180  35.2282174  10.0162436  50.7438588
  43.6990769  15.8347469  50.7974363  44.2122651  16.4677461  51.2996073
  44.3491993  15.2348664  50.4317723  36.9433859   6.8214991  48.7185056
  36.2898272   6.5064008  48.0941671  36.9014334   6.1990731  49.4444879
  40.1771600  13.3096924  53.0432704  39.2594161  13.5311871  52.8854392
  40.5931743  13.3843235  52.1844411  43.4085485  11.7445456  50.1554173
  42.6708241  11.2322842  50.4864416  43.6612258  11.3045838  49.3437450
  43.5097112   4.5221708  50.7495943  43.8155989   3.6619072  50.4621858
  44.2349717   5.1139328  50.5494936  29.8021468  14.9252395  49.1377540
  29.6045868  14.3321756  48.4128607  29.2468132  14.6204605  49.8553479
  41.3184763  13.8994386  57.8477406  41.6734151  14.1265859  58.7071872
  41.9656895  14.2312762  57.2254662  47.0482500  17.0212821  48.5526735
  46.9100399  17.2114417  47.6247925  46.6918719  17.7832204  49.0094787
  35.2124626  11.0070917  54.6323747  35.8524006  10.8659676  53.9346711
  34.3802157  10.7205430  54.2562349  47.0751880  19.0889348  53.5638007
  47.5088387  18.9964638  54.4121061  47.7883461  19.0646849  52.9258023
  40.8079775  22.6891443  55.0971108  40.8616797  23.2582379  55.8648823
  39.9394556  22.8593328  54.7325145  32.2153243  10.9771242  49.4096734
  32.4760060  11.8916575  49.3005895  33.0370415  10.5095684  49.5593347
  33.6878168  12.3908999  56.5795559  34.3601222  12.1826361  55.9308208
  32.8607955  12.1931085  56.1400791  47.9367429  19.1313049  56.0970892
  48.1303320  20.0358860  56.3430167  47.8368048  18.6720468  56.9309477
  39.5903740   9.0170940  58.5961220  38.9431655   9.7160889  58.5025696
  40.3604756   9.4507084  58.9637468  42.9982538  19.2819792  61.6711773
  42.8468045  19.0530344  60.7541857  42.9887218  20.2390393  61.6843118
  39.7667875  16.8551705  56.6558039  40.6959935  17.0062864  56.4827007
  39.3458905  16.9435725  55.8006686  38.5656206  20.8802369  54.4256577
  38.4267292  20.5121153  55.2982515  37.7770803  21.3950008  54.2540535
  34.0905665  15.6651602  57.3397996  33.9525463  14.9331841  57.9409535
  35.0010589  15.5760502  57.0582184  36.7187966  15.3771561  56.8281676
  37.4287585  14.7364753  56.7868294  36.6757274  15.6284456  57.7507856
  44.7074745  22.3138914  59.7488255  44.6487291  21.6298134  59.0818838
  45.1094263  23.0557904  59.2968881  35.4316900  12.3636779  58.6477315
  34.8954257  11.9127517  59.2998911  34.8433609  12.4982688  57.9047779
  44.7092152  20.2778498  57.9802234  43.8218931  19.9404420  58.1028633
  45.2790703  19.5461530  58.2171000  26.3621299  16.6102590  51.3045286
  27.0492339  16.2964320  50.7166301  26.2069428  17.5143955  51.0312537
  31.1656021  11.4992787  55.7330310  31.0814210  10.8918456  54.9980719
  30.3438728  11.9901805  55.7339806  41.3379735   9.9846350  51.1000505
  41.8348435   9.2316312  50.7801575  40.5666717  10.0210667  50.5343714
  49.1909493  15.6886716  52.7418796  49.1799369  16.5711431  52.3712729
  48.3226872  15.3358266  52.5473333  40.6991989  24.8366785  57.1021636
  41.4119961  25.4714249  57.0297538  40.2082018  24.9330651  56.2861638
  37.9214704  12.1263733  50.8272189  37.5512491  11.5734774  51.5153095
  38.4173796  11.5221867  50.2747189  45.8082067  14.5835357  49.2088962
  46.2742519  15.4163348  49.1349265  46.2589568  14.1180338  49.9134221
  35.7503903  22.5861228  57.9227207  36.4513362  23.2197711  58.0756601
  35.2799018  22.9275960  57.1622846  43.7798730   6.9515944  53.2479863
  42.8661810   7.1820170  53.4162070  44.2091831   7.0354388  54.0993896
  43.5505188  15.1405836  55.7479757  42.8976639  15.3881743  55.0932210
  43.9285568  14.3269974  55.4142235  39.5992761  15.8825647  62.2345795
  38.9233399  15.7819776  62.9048170  40.4220395  15.7264860  62.6981792
  31.3471621  22.1197583  54.8558310  31.9325057  21.3741271  54.9886214
  31.1496459  22.4301540  55.7394974  25.9389275  14.6903183  53.5762753
  25.9773375  14.1566774  54.3699871  25.4329568  14.1638389  52.9573730
  38.3415544  27.1892574  56.4703411  38.8933852  27.3524196  57.2352496
  38.6821738  27.7797012  55.7983435  33.3180038   9.5367724  57.0725295
  33.3821364  10.3982555  56.6602693  33.2547158   8.9241726  56.3397654
  32.7932310  11.6090856  60.7198330  33.4204349  11.2267934  61.3335854
  31.9360229  11.3905058  61.0854022  43.1926419  22.0153832  62.3252065
  43.7366323  22.6283790  61.8307020  42.6113264  22.5733410  62.8419078
  29.5697853  13.4167286  46.6516684  29.8651294  12.5077964  46.5983738
  28.6685889  13.3955025  46.3297687  33.0992100  11.4923282  52.6344233
  32.3778686  12.1059250  52.4951706  33.8885356  12.0281047  52.5560879
  43.5418840  22.9383570  55.0846643  42.5949176  22.8188921  55.0124970
  43.8901613  22.0506068  55.1672904  35.9018413   8.8277709  58.9084885
  36.4252815   9.0740005  59.6711194  35.6830747   9.6597743  58.4888022
  34.4127518  11.3854353  47.1431487  34.7523590  11.9140274  46.4210096
  34.8599638  11.7234759  47.9190054  37.1070958   9.7691404  56.5934555
  36.7667779   8.9699217  56.9955235  36.4009965  10.0693115  56.0211388
  37.7587430   6.8540716  55.0461878  38.5813500   6.3801194  54.9240769
  38.0025494   7.6331200  55.5460565  40.5426788  10.5874124  46.2783112
  40.7590402  11.4698761  45.9771940  40.0620855  10.1960337  45.5488754
  35.2826009  13.5459837  52.8553857  35.1370590  13.8600140  53.7478138
  34.8051213  14.1644737  52.3024756  37.1422392  10.5362385  52.9034746
  37.1283961   9.6403478  52.5667044  37.8594820  10.5433049  53.5373032
  38.9948523  10.9699725  54.9487874  38.7366300  11.8916796  54.9472204
  38.4633563  10.5730160  55.6388338  29.7571671  16.0865181  55.7941518
  29.2125139  16.8624989  55.9261792  30.6351021  16.4335986  55.6360639
  36.5459288   9.4176765  48.1722317  36.6675199   8.4893411  48.3713204
  36.2561330   9.4315451  47.2600632  39.4150478   7.1031675  51.3089036
  39.4372175   7.1671009  50.3541016  39.8318537   6.2636184  51.5029543
  49.7934103  16.8386935  49.3468259  50.2365249  16.0894260  48.9487382
  48.9160613  16.8297071  48.9641991  30.5437693  15.2135077  58.6871675
  29.8019429  15.3617713  59.2736305  30.2230437  15.4743343  57.8238424
  38.4881356  24.7551056  58.4852065  38.7968482  24.5100202  59.3574765
  39.2856838  24.9597694  57.9970935  35.9575840  22.4526974  52.7879743
  35.3355849  21.7897679  52.4881971  36.6280707  22.4788106  52.1053391
  36.0300367  10.9308762  62.3812249  36.0788523  11.8070885  61.9990019
  36.5722882  10.3886155  61.8083892  46.5155213  21.4749886  61.6613386
  45.7250757  21.4574025  61.1217886  46.2788568  22.0138179  62.4162423
  46.6353088  18.3242352  58.9746115  46.6851093  18.1592359  59.9161638
  46.5267011  17.4569611  58.5843996  43.9256851  14.3073280  60.2905422
  44.8266713  14.1679745  59.9989419  44.0004825  14.4727735  61.2303599
  38.2599656  11.6840135  59.1358608  37.3902965  11.9773701  58.8641196
  38.4959136  12.2680580  59.8565871  48.1371285  20.7439294  59.2188136
  47.8456093  21.1069274  60.0551597  47.5243416  20.0306302  59.0401468
  49.3366967  18.3092173  51.7390707  50.1713859  18.7481977  51.9028267
  49.4726096  17.8330827  50.9198952  46.3858473  15.8671908  57.6868194
  46.8612595  16.0599555  56.8787046  45.4624039  15.9231094  57.4411578
  40.9638690   7.9019752  56.6524028  41.4820634   8.6380779  56.3270517
  40.6093822   8.2083745  57.4870787  41.2151284   4.3220034  52.1724925
  41.4953038   3.6543223  52.7985351  42.0001891   4.5149130  51.6599589
  45.0860142  12.7437668  55.9196500  46.0377565  12.8435766  55.9408724
  44.9163593  11.9515937  56.4294584  43.1074522   9.8293251  56.1055901
  42.5124454  10.1098264  55.4102389  42.8224218  10.3187152  56.8772642
  47.5648220  15.9643788  55.0338800  47.5324540  15.0259789  55.2198483
  48.1748844  16.0427825  54.3004624  47.7142708  12.7554831  55.0797083
  47.1981757  11.9713288  54.8927012  48.5982657  12.4273548  55.2443602
  45.3753435   6.4995847  51.0392895  45.1778257   6.1910935  51.9236227
  45.9853141   7.2257486  51.1690825  53.3824770  17.0259795  54.1744836
  54.1128158  16.7645083  54.7352540  52.7731715  16.2888517  54.2146904
  51.4640067  15.1667657  54.7719288  50.7373231  15.0323622  54.1635779
  51.0487354  15.4744486  55.5776006  39.2870243  18.8857587  62.5366661
  40.2073253  19.0636186  62.7306707  39.2519826  17.9413632  62.3846360
  28.5052408  14.0796181  51.4619935  28.1855193  13.2261489  51.1694309
  27.9585837  14.2944759  52.2177903  32.2832316  16.7958622  55.1789442
  32.5018326  17.7275730  55.1977476  32.6958090  16.4366596  55.9644246
  39.2036534   7.3026707  47.1665130  38.3937262   6.9573792  47.5420376
  39.8920951   6.9934251  47.7552742  41.1327082   6.3804754  48.7889427
  41.6858121   6.8000207  49.4479450  41.3697168   5.4540502  48.8312383
  37.1560181  12.3691827  64.5692191  37.0556908  13.3186184  64.5004282
  36.9381723  12.0410066  63.6968261  36.3573253   9.6176753  41.1532868
  37.2192417   9.9431651  41.4128685  36.5423597   8.8308248  40.6405934
  28.3740668  17.6999092  53.4313057  27.6804140  17.2853045  52.9183011
  29.1213659  17.7419629  52.8346476  44.5105889   8.4905279  48.2968091
  43.9304558   9.1490083  47.9146143  44.2441822   7.6682624  47.8855509
  42.9609455   7.8910337  50.4989411  43.4609234   8.0026871  49.6903730
  43.6045063   7.5871390  51.1390220  37.0191451  15.7988966  63.3857252
  36.5358533  16.5989326  63.5921141  37.1052390  15.8096911  62.4324696
  30.2877411  17.6317346  51.3079072  30.2648099  17.7305033  50.3560955
  30.5978047  18.4782497  51.6296238  32.9464789  19.6893501  55.4225686
  33.9008042  19.6577443  55.3555618  32.7477312  19.2284125  56.2375912
  33.5364171  18.2594617  57.9896484  34.3557060  18.7538696  58.0131321
  33.8100979  17.3426585  57.9614051  43.2930767  10.6505369  47.3524439
  42.4056622  10.9355020  47.1344634  43.7084756  10.4899133  46.5051716
  46.6445303  10.6751890  51.0678779  47.4205693  11.1648343  51.3403395
  45.9193437  11.1009945  51.5250648  49.0817862  11.3879510  52.1252719
  49.6762353  11.1475246  51.4146027  49.1544446  10.6686640  52.7526255
  31.3015018  25.2313121  52.4395884  31.1669485  24.4713521  51.8733882
  30.8847080  25.9554020  51.9724673  47.0776597  11.9549637  48.3924849
  46.8213531  11.5546273  49.2233057  46.4529465  12.6693431  48.2674988
  51.3888935  14.6945710  50.8996140  50.8288493  14.7638900  51.6727702
  50.7832438  14.5186695  50.1795637  28.7899085  12.5932751  58.6888681
  29.4357949  12.0831705  59.1775906  28.5816236  13.3301433  59.2632106
  41.3152477  19.6613598  64.1880821  42.1843637  19.8354251  63.8267456
  40.8359229  20.4808015  64.0656551  37.3102696   6.8572796  44.4412577
  37.2981365   7.8014635  44.5980848  38.2026117   6.6742941  44.1472038
  35.4838658  26.7810699  55.8670255  36.3865904  26.8134310  56.1836750
  35.2576028  25.8511150  55.8816591  41.1254815   3.4515572  48.6958514
  40.3587211   2.8974059  48.8415196  41.5365520   3.5237441  49.5572665
  33.1296576   9.7400368  62.7863695  33.9928038   9.3837173  62.9967020
  32.5561987   9.4014263  63.4739099  57.9294649  29.0328911  51.5712283
  58.6619821  28.4628128  51.8050112  57.1734004  28.6450512  52.0118788
  55.4520069  22.7450486  56.0306891  55.1203394  23.6145897  55.8068106
  54.8565682  22.4286770  56.7100922  55.3448732  27.4645572  53.1100241
  54.4365610  27.3960980  52.8159002  55.2936328  27.9417517  53.9382067
  49.4189598  28.8835217  61.0535139  48.6422932  29.4429137  61.0438003
  50.0580161  29.3692000  61.5750009  57.2110379  25.6662010  54.8878115
  56.5684759  25.9594543  54.2417910  56.7065307  25.5514930  55.6931312
  53.1491310  33.8349811  59.2125267  53.5574666  33.3932222  58.4679899
  52.4268572  33.2602439  59.4659460  49.5022380  28.7722418  56.5858824
  50.3483575  29.1961831  56.7293473  49.4421018  28.1156042  57.2797387
  57.3509357  35.3305440  50.3221920  56.6660395  35.7104341  49.7718953
  57.4353206  35.9400766  51.0553867  52.6521825  26.4326786  58.2439998
  52.4082757  27.1868847  57.7074273  52.9281756  26.8112134  59.0787245
  54.6060288  32.9765399  56.9217263  54.8177183  33.6197159  56.2451644
  54.5590036  32.1427715  56.4539193  52.2086517  25.5883219  53.8253835
  51.3470996  25.8864473  54.1170573  52.2348952  25.8053618  52.8934868
  46.4097334  28.8460319  61.4168416  45.7795995  29.5276600  61.6503812
  46.3033422  28.7343400  60.4721554  55.7206116  35.8537354  55.0939621
  56.5423560  35.4517541  54.8122302  55.7168519  35.7505588  56.0455736
  63.8112109  32.1976103  51.4424592  63.0575818  31.6283501  51.2868596
  63.9459650  32.1638767  52.3895227  45.6878077  23.1481085  63.7793667
  45.2945022  22.5947283  64.4541311  46.5044217  23.4591663  64.1700184
  48.6046038  24.5638964  61.3713923  49.3455751  25.1646117  61.2918386
  48.8363961  23.8216602  60.8131966  43.7487376  29.7495331  59.6492153
  43.6340891  28.8480588  59.9499252  42.8931894  29.9959028  59.2976969
  50.8279214  37.6913071  61.2479653  50.3843068  36.9049450  60.9300558
  51.4896427  37.8792222  60.5823544  52.5503201  20.5920067  55.6478205
  52.2067470  21.4821708  55.5717315  52.9182163  20.4021724  54.7847790
  55.7279065  32.8095014  52.7470421  55.0702739  33.4994275  52.8350550
  56.5319464  33.1991446  53.0904408  54.3490866  19.8513626  50.7495943
  54.6549743  18.9910989  50.4621858  55.0743471  20.4431246  50.5494936
  52.1578518  29.2286303  57.8477406  52.5127906  29.4557776  58.7071872
  52.8050649  29.5604680  57.2254662  46.0518381  26.3362834  54.6323747
  46.6917760  26.1951593  53.9346711  45.2195911  26.0497348  54.2562349
  57.9145634  34.4181266  53.5638007  58.3482141  34.3256555  54.4121061
  58.6277215  34.3938767  52.9258023  44.5271923  27.7200916  56.5795559
  45.1994976  27.5118279  55.9308208  43.7001709  27.5223002  56.1400791
  58.7761184  34.4604967  56.0970892  58.9697074  35.3650777  56.3430167
  58.6761802  34.0012386  56.9309477  50.4297495  24.3462857  58.5961220
  49.7825410  25.0452807  58.5025696  51.1998510  24.7799001  58.9637468
  53.8376293  34.6111709  61.6711773  53.6861799  34.3822261  60.7541857
  53.8280972  35.5682311  61.6843118  55.5468499  37.6430832  59.7488255
  55.4881045  36.9590052  59.0818838  55.9488018  38.3849822  59.2968881
  46.2710655  27.6928697  58.6477315  45.7348012  27.2419435  59.2998911
  45.6827363  27.8274605  57.9047779  55.5485907  35.6070416  57.9802234
  54.6612685  35.2696338  58.1028633  56.1184458  34.8753447  58.2171000
  60.0303247  31.0178633  52.7418796  60.0193123  31.9003349  52.3712729
  59.1620627  30.6650184  52.5473333  54.6192484  22.2807861  53.2479863
  53.7055564  22.5112088  53.4162070  55.0485586  22.3646305  54.0993896
  54.3898943  30.4697753  55.7479757  53.7370393  30.7173661  55.0932210
  54.7679323  29.6561891  55.4142235  50.4386516  31.2117564  62.2345795
  49.7627153  31.1111694  62.9048170  51.2614150  31.0556778  62.6981792
  44.1573792  24.8659642  57.0725295  44.2215119  25.7274472  56.6602693
  44.0940912  24.2533643  56.3397654  43.6326065  26.9382774  60.7198330
  44.2598103  26.5559851  61.3335854  42.7753983  26.7196976  61.0854022
  54.0320173  37.3445749  62.3252065  54.5760077  37.9575708  61.8307020
  53.4507018  37.9025328  62.8419078  46.7412168  24.1569626  58.9084885
  47.2646570  24.4031923  59.6711194  46.5224501  24.9889661  58.4888022
  47.9464713  25.0983321  56.5934555  47.6061533  24.2991134  56.9955235
  47.2403719  25.3985032  56.0211388  48.5981185  22.1832634  55.0461878
  49.4207254  21.7093112  54.9240769  48.8419248  22.9623118  55.5460565
  49.8342277  26.2991643  54.9487874  49.5760055  27.2208713  54.9472204
  49.3027317  25.9022077  55.6388338  60.6327857  32.1678853  49.3468259
  61.0759003  31.4186178  48.9487382  59.7554367  32.1588989  48.9641991
  41.3831448  30.5426995  58.6871675  40.6413184  30.6909630  59.2736305
  41.0624192  30.8035261  57.8238424  46.8694122  26.2600680  62.3812249
  46.9182277  27.1362803  61.9990019  47.4116636  25.7178073  61.8083892
  57.3548968  36.8041803  61.6613386  56.5644511  36.7865942  61.1217886
  57.1182322  37.3430097  62.4162423  57.4746843  33.6534270  58.9746115
  57.5244848  33.4884277  59.9161638  57.3660766  32.7861529  58.5843996
  54.7650605  29.6365198  60.2905422  55.6660468  29.4971663  59.9989419
  54.8398580  29.8019653  61.2303599  49.0993410  27.0132053  59.1358608
  48.2296720  27.3065619  58.8641196  49.3352891  27.5972498  59.8565871
  58.9765039  36.0731211  59.2188136  58.6849848  36.4361192  60.0551597
  58.3637171  35.3598220  59.0401468  60.1760722  33.6384091  51.7390707
  61.0107613  34.0773895  51.9028267  60.3119851  33.1622744  50.9198952
  57.2252228  31.1963826  57.6868194  57.7006349  31.3891472  56.8787046
  56.3017793  31.2523012  57.4411578  51.8032444  23.2311669  56.6524028
  52.3214388  23.9672696  56.3270517  51.4487577  23.5375663  57.4870787
  52.0545038  19.6511952  52.1724925  52.3346792  18.9835141  52.7985351
  52.8395645  19.8441048  51.6599589  55.9253897  28.0729586  55.9196500
  56.8771320  28.1727684  55.9408724  55.7557347  27.2807855  56.4294584
  53.9468276  25.1585169  56.1055901  53.3518208  25.4390182  55.4102389
  53.6617973  25.6479070  56.8772642  58.4041974  31.2935706  55.0338800
  58.3718295  30.3551706  55.2198483  59.0142598  31.3719742  54.3004624
  58.5536463  28.0846749  55.0797083  58.0375512  27.3005206  54.8927012
  59.4376411  27.7565466  55.2443602  56.2147190  21.8287765  51.0392895
  56.0172011  21.5202853  51.9236227  56.8246895  22.5549404  51.1690825
  64.2218524  32.3551712  54.1744836  64.9521913  32.0937001  54.7352540
  63.6125470  31.6180434  54.2146904  62.3033821  30.4959575  54.7719288
  61.5766985  30.3615540  54.1635779  61.8881108  30.8036404  55.5776006
  50.1263998  34.2149505  62.5366661  51.0467007  34.3928104  62.7306707
  50.0913581  33.2705550  62.3846360  47.9953936  27.6983745  64.5692191
  47.8950663  28.6478102  64.5004282  47.7775478  27.3701984  63.6968261
  55.3499644  23.8197197  48.2968091  54.7698313  24.4782001  47.9146143
  55.0835576  22.9974541  47.8855509  47.8585206  31.1280884  63.3857252
  47.3752287  31.9281244  63.5921141  47.9446145  31.1388829  62.4324696
  57.4839058  26.0043808  51.0678779  58.2599448  26.4940261  51.3403395
  56.7587192  26.4301862  51.5250648  59.9211616  26.7171427  52.1252719
  60.5156107  26.4767163  51.4146027  59.9938200  25.9978558  52.7526255
  62.2282689  30.0237628  50.8996140  61.6682247  30.0930817  51.6727702
  61.6226192  29.8478613  50.1795637  39.6292840  27.9224669  58.6888681
  40.2751703  27.4123623  59.1775906  39.4209991  28.6593350  59.2632106
  52.1546232  34.9905516  64.1880821  53.0237391  35.1646168  63.8267456
  51.6752983  35.8099933  64.0656551  51.9648570  18.7807490  48.6958514
  51.1980965  18.2265977  48.8415196  52.3759275  18.8529359  49.5572665
  43.9690331  25.0692286  62.7863695  44.8321792  24.7129091  62.9967020
  43.3955741  24.7306181  63.4739099  63.8138708  46.6994142  53.5926096
  64.4517118  46.5800889  52.8889436  63.6959550  47.6474986  53.6514048
  60.6228414  46.6521570  53.5287621  60.2846925  46.5362635  52.6408156
  61.4918182  46.2512735  53.5088627  61.1048197  47.8056422  59.4873826
  61.0936838  47.4109220  58.6154330  61.2668836  47.0722495  60.0807598
  57.8255458  50.5893534  58.4353010  57.5345324  51.4939165  58.3199677
  58.4612442  50.6310061  59.1497080  58.7511665  47.9670382  55.0254370
  59.3475237  47.7426405  54.3111333  58.8086636  47.2255128  55.6279818
  63.3679976  44.4245596  50.6679304  64.1543065  44.0065019  50.3169721
  63.6318680  45.3291688  50.8360953  63.5390053  49.8618446  45.3667961
  62.9035886  49.9353073  46.0788866  63.2087460  50.4512045  44.6887040
  68.7688403  44.3620829  51.5712283  69.5013575  43.7920046  51.8050112
  68.0127759  43.9742430  52.0118788  66.2913824  38.0742403  56.0306891
  65.9597148  38.9437814  55.8068106  65.6959437  37.7578687  56.7100922
  62.7845343  50.2754949  55.4302804  62.4846066  51.1779988  55.3218611
  62.4396403  50.0087132  56.2823957  66.1842487  42.7937489  53.1100241
  65.2759364  42.7252898  52.8159002  66.1330083  43.2709434  53.9382067
  60.2583353  44.2127135  61.0535139  59.4816687  44.7721055  61.0438003
  60.8973916  44.6983918  61.5750009  68.0504133  40.9953928  54.8878115
  67.4078513  41.2886461  54.2417910  67.5459062  40.8806848  55.6931312
  65.7044297  44.7417101  45.5763974  66.6162153  44.9744488  45.4011672
  65.1953944  45.3254145  45.0139053  58.5129725  47.0212588  60.6153106
  59.2544409  47.5597632  60.3387929  57.8066710  47.6478877  60.7724657
  63.9885065  49.1641729  59.2125267  64.3968421  48.7224139  58.4679899
  63.2662326  48.5894356  59.4659460  60.3416135  44.1014336  56.5858824
  61.1877330  44.5253749  56.7293473  60.2814772  43.4447960  57.2797387
  64.3113879  49.7242919  52.9677556  63.6822742  49.8888634  52.2653624
  63.9239541  50.1384529  53.7388520  68.1903111  50.6597357  50.3221920
  67.5054149  51.0396259  49.7718953  68.2746960  51.2692684  51.0553867
  63.4915580  41.7618704  58.2439998  63.2476512  42.5160764  57.7074273
  63.7675510  42.1404052  59.0787245  65.4454043  48.3057316  56.9217263
  65.6570938  48.9489076  56.2451644  65.3983791  47.4719633  56.4539193
  63.0480272  40.9175137  53.8253835  62.1864751  41.2156391  54.1170573
  63.0742706  41.1345536  52.8934868  57.2491089  44.1752237  61.4168416
  56.6189749  44.8568517  61.6503812  57.1427177  44.0635318  60.4721554
  66.5599871  51.1829272  55.0939621  67.3817314  50.7809459  54.8122302
  66.5562274  51.0797506  56.0455736  60.3256474  50.7313315  57.2500331
  60.3900907  51.1933722  58.0858503  59.6167398  50.1010680  57.3782641
  74.6505864  47.5268020  51.4424592  73.8969572  46.9575418  51.2868596
  74.7853405  47.4930685  52.3895227  56.5271831  38.4773002  63.7793667
  56.1338777  37.9239201  64.4541311  57.3437972  38.7883581  64.1700184
  59.4439792  39.8930881  61.3713923  60.1849506  40.4938035  61.2918386
  59.6757715  39.1508519  60.8131966  54.5881130  45.0787249  59.6492153
  54.4734646  44.1772506  59.9499252  53.7325648  45.3250945  59.2976969
  61.6672968  53.0204989  61.2479653  61.2236822  52.2341368  60.9300558
  62.3290182  53.2084140  60.5823544  56.4260089  54.5500791  55.7740332
  56.9767514  54.4217854  55.0017326  55.5871565  54.8495680  55.4235225
  63.7654206  53.3007789  59.2761055  63.7472682  54.1216670  58.7841324
  64.6874126  53.1761864  59.5011196  60.2227260  50.8151918  60.1184563
  60.7555597  50.0540207  59.8883871  59.6941341  50.5225570  60.8608718
  63.3896955  35.9211984  55.6478205  63.0461225  36.8113626  55.5717315
  63.7575918  35.7313642  54.7847790  63.3547238  45.9120595  44.1550640
  62.8393861  46.6825200  44.3939027  63.0824547  45.2385732  44.7783701
  60.9394349  40.7570296  49.2135878  60.0835945  40.3677147  49.0341517
  61.3521301  40.8362257  48.3535664  62.4693496  38.2916640  53.6127438
  61.9658291  38.2546775  52.7995243  62.7624103  39.2009382  53.6724095
  68.3281512  48.6652950  46.0903813  67.5510955  48.3264110  45.6458976
  69.0072993  48.6705573  45.4158779  63.1433541  43.7847688  45.9810421
  62.8383677  44.0993837  46.8320564  64.0963983  43.8629107  46.0237754
  66.5672819  48.1386931  52.7470421  65.9096494  48.8286193  52.8350550
  67.3713218  48.5283363  53.0904408  65.3778278  46.4931304  50.7974363
  65.8910160  47.1261296  51.2996073  66.0279502  45.8932500  50.4317723
  61.8559109  43.9680760  53.0432704  60.9381670  44.1895707  52.8854392
  62.2719252  44.0427070  52.1844411  62.6394157  45.3672175  48.1735384
  63.3865975  45.8793573  47.8642506  62.9085746  45.0456228  49.0339778
  66.1440074  51.4737306  48.9253506  65.6902401  50.6328215  48.9818696
  65.5134041  52.1098704  49.2628286  65.0872994  42.4029292  50.1554173
  64.3495750  41.8906678  50.4864416  65.3399767  41.9629673  49.3437450
  64.5873013  53.3113802  49.8603324  64.8795988  53.8718859  49.1415690
  65.0971634  53.6042363  50.6156483  65.1884621  35.1805544  50.7495943
  65.4943498  34.3202907  50.4621858  65.9137226  35.7723164  50.5494936
  62.9972272  44.5578221  57.8477406  63.3521660  44.7849694  58.7071872
  63.6444404  44.8896598  57.2254662  68.7270009  47.6796657  48.5526735
  68.5887908  47.8698253  47.6247925  68.3706228  48.4416040  49.0094787
  68.7539389  49.7473184  53.5638007  69.1875896  49.6548473  54.4121061
  69.4670970  49.7230684  52.9258023  62.4867284  53.3475278  55.0971108
  62.5404306  53.9166214  55.8648823  61.6182065  53.5177163  54.7325145
  69.6154938  49.7896884  56.0970892  69.8090829  50.6942695  56.3430167
  69.5155557  49.3304303  56.9309477  61.2691249  39.6754775  58.5961220
  60.6219164  40.3744725  58.5025696  62.0392265  40.1090919  58.9637468
  64.6770047  49.9403627  61.6711773  64.5255554  49.7114179  60.7541857
  64.6674727  50.8974229  61.6843118  61.4455384  47.5135540  56.6558039
  62.3747444  47.6646700  56.4827007  61.0246414  47.6019561  55.8006686
  60.2443715  51.5386204  54.4256577  60.1054801  51.1704989  55.2982515
  59.4558312  52.0533844  54.2540535  61.7948930  50.9167807  51.8145415
  61.4598763  50.8768577  52.7103065  61.2952876  50.2512523  51.3415825
  55.7693174  46.3235437  57.3397996  55.6312972  45.5915676  57.9409535
  56.6798098  46.2344337  57.0582184  64.7308122  48.2623841  42.0882474
  64.1137293  47.5370670  41.9915527  64.2624611  49.0233202  41.7449549
  58.3975475  46.0355396  56.8281676  59.1075094  45.3948589  56.7868294
  58.3544783  46.2868291  57.7507856  66.3862254  52.9722750  59.7488255
  66.3274800  52.2881970  59.0818838  66.7881772  53.7141740  59.2968881
  57.1104409  43.0220614  58.6477315  56.5741766  42.5711353  59.2998911
  56.5221118  43.1566523  57.9047779  55.4052953  59.7884664  52.5421974
  55.6449551  60.4203188  53.2200992  54.5622149  59.4372704  52.8287333
  66.3879661  50.9362334  57.9802234  65.5006440  50.5988255  58.1028633
  66.9578212  50.2045365  58.2171000  59.9180814  55.5963786  54.9463478
  59.8450986  56.4018757  55.4582782  59.4758208  55.7955752  54.1211499
  63.0167244  40.6430185  51.1000505  63.5135944  39.8900148  50.7801575
  62.2454226  40.6794502  50.5343714  70.8697002  46.3470551  52.7418796
  70.8586878  47.2295266  52.3712729  70.0014381  45.9942102  52.5473333
  62.3779498  55.4950620  57.1021636  63.0907470  56.1298085  57.0297538
  61.8869527  55.5914486  56.2861638  64.0997025  49.4001873  48.6738928
  63.1653304  49.5203335  48.5043632  64.2773693  48.4974339  48.4098938
  67.4869576  45.2419192  49.2088962  67.9530028  46.0747184  49.1349265
  67.9377077  44.7764174  49.9134221  57.4291411  53.2445063  57.9227207
  58.1300871  53.8781546  58.0756601  56.9586526  53.5859795  57.1622846
  65.5545807  51.5863013  46.2075114  65.8305651  51.4719608  47.1168988
  64.6850306  51.1880498  46.1687287  65.4586239  37.6099779  53.2479863
  64.5449319  37.8404006  53.4162070  65.8879340  37.6938223  54.0993896
  65.2292697  45.7989671  55.7479757  64.5764148  46.0465578  55.0932210
  65.6073077  44.9853809  55.4142235  62.1899871  55.8349364  49.8507928
  62.3722266  55.0171020  50.3135680  63.0132857  56.0517056  49.4132818
  61.2780270  46.5409482  62.2345795  60.6020907  46.4403611  62.9048170
  62.1007904  46.3848696  62.6981792  60.0203053  57.8476409  56.4703411
  60.5721361  58.0108031  57.2352496  60.3609247  58.4380847  55.7983435
  54.4719819  42.2674692  60.7198330  55.0991858  41.8851769  61.3335854
  53.6147738  42.0488894  61.0854022  64.8713928  52.6737667  62.3252065
  65.4153832  53.2867625  61.8307020  64.2900773  53.2317245  62.8419078
  63.1571441  55.7958385  53.4567093  63.0322580  54.9948125  52.9478038
  63.8150532  56.2904578  52.9681063  65.2206349  53.5967405  55.0846643
  64.2736685  53.4772756  55.0124970  65.5689122  52.7089903  55.1672904
  57.5805922  39.4861544  58.9084885  58.1040324  39.7323841  59.6711194
  57.3618256  40.3181579  58.4888022  62.2252782  53.3920121  51.2850995
  62.0777745  52.4636829  51.4658565  63.0506276  53.4140212  50.8008070
  65.8286904  54.2148680  52.3715868  66.7533452  54.0091541  52.2340319
  65.6602208  53.9665081  53.2805209  58.7858467  40.4275239  56.5934555
  58.4455288  39.6283052  56.9955235  58.0797474  40.7276950  56.0211388
  59.4374939  37.5124551  55.0461878  60.2601009  37.0385030  54.9240769
  59.6813003  38.2915035  55.5460565  62.2214297  41.2457959  46.2783112
  62.4377911  42.1282597  45.9771940  61.7408364  40.8544172  45.5488754
  60.6736032  41.6283560  54.9487874  60.4153809  42.5500631  54.9472204
  60.1421072  41.2313995  55.6388338  65.6182220  54.7334347  47.7277959
  65.7919098  54.1680770  46.9751812  66.1111112  55.5335242  47.5457449
  61.0937987  37.7615511  51.3089036  61.1159684  37.8254844  50.3541016
  61.5106046  36.9220019  51.5029543  71.4721612  47.4970770  49.3468259
  71.9152758  46.7478096  48.9487382  70.5948122  47.4880907  48.9641991
  66.6057393  54.0501112  44.8274858  67.3008297  54.6707805  45.0462172
  66.9480543  53.1996463  45.1027235  52.2225202  45.8718913  58.6871675
  51.4806938  46.0201548  59.2736305  51.9017946  46.1327178  57.8238424
  68.5048816  51.5000817  46.3562188  69.0300140  51.8388090  45.6311508
  68.4171169  50.5647833  46.1725323  60.1668865  55.4134891  58.4852065
  60.4755991  55.1684038  59.3574765  60.9644347  55.6181530  57.9970935
  60.1889477  57.5672801  50.7157441  59.7494467  57.0749179  51.4090298
  60.9397594  57.0245768  50.4749517  57.7087876  41.5892598  62.3812249
  57.7576032  42.4654721  61.9990019  58.2510391  41.0469991  61.8083892
  68.1942722  52.1333721  61.6613386  67.4038266  52.1157860  61.1217886
  67.9576077  52.6722015  62.4162423  68.3140597  48.9826187  58.9746115
  68.3638602  48.8176195  59.9161638  68.2054520  48.1153446  58.5843996
  65.6044359  44.9657115  60.2905422  66.5054222  44.8263580  59.9989419
  65.6792334  45.1311570  61.2303599  59.9387165  42.3423970  59.1358608
  59.0690474  42.6357536  58.8641196  60.1746645  42.9264415  59.8565871
  69.8158794  51.4023129  59.2188136  69.5243602  51.7653109  60.0551597
  69.2030925  50.6890137  59.0401468  71.0154476  48.9676009  51.7390707
  71.8501368  49.4065813  51.9028267  71.1513605  48.4914662  50.9198952
  68.0645982  46.5255744  57.6868194  68.5400104  46.7183390  56.8787046
  67.1411548  46.5814929  57.4411578  62.6426199  38.5603587  56.6524028
  63.1608143  39.2964614  56.3270517  62.2881331  38.8667580  57.4870787
  62.8938793  34.9803870  52.1724925  63.1740547  34.3127059  52.7985351
  63.6789400  35.1732965  51.6599589  66.7647651  43.4021504  55.9196500
  67.7165074  43.5019601  55.9408724  66.5951102  42.6099772  56.4294584
  64.7862031  40.4877087  56.1055901  64.1911963  40.7682100  55.4102389
  64.5011727  40.9770988  56.8772642  63.9169521  54.4400014  44.8658533
  64.8500194  54.3745575  45.0691409  63.8292734  55.2756281  44.4073066
  66.5457538  53.7565884  41.8262481  66.4671169  53.4225748  42.7198239
  67.3667205  54.2487652  41.8253953  69.2435729  46.6227623  55.0338800
  69.2112049  45.6843624  55.2198483  69.8536353  46.7011660  54.3004624
  69.3930217  43.4138667  55.0797083  68.8769266  42.6297123  54.8927012
  70.2770166  43.0857383  55.2443602  67.0540944  37.1579682  51.0392895
  66.8565765  36.8494771  51.9236227  67.6640650  37.8841321  51.1690825
  75.0612279  47.6843630  54.1744836  75.7915667  47.4228918  54.7352540
  74.4519224  46.9472352  54.2146904  73.1427576  45.8251493  54.7719288
  72.4160740  45.6907458  54.1635779  72.7274863  46.1328321  55.5776006
  60.9657752  49.5441422  62.5366661  61.8860762  49.7220021  62.7306707
  60.9307335  48.5997468  62.3846360  60.8824043  37.9610542  47.1665130
  60.0724771  37.6157627  47.5420376  61.5708460  37.6518086  47.7552742
  62.8114591  37.0388589  48.7889427  63.3645630  37.4584043  49.4479450
  63.0484677  36.1124337  48.8312383  58.8347690  43.0275663  64.5692191
  58.7344417  43.9770020  64.5004282  58.6169232  42.6993902  63.6968261
  66.1893398  39.1489114  48.2968091  65.6092067  39.8073918  47.9146143
  65.9229331  38.3266459  47.8855509  64.6396964  38.5494172  50.4989411
  65.1396743  38.6610707  49.6903730  65.2832572  38.2455225  51.1390220
  58.6978960  46.4572802  63.3857252  58.2146042  47.2573162  63.5921141
  58.7839899  46.4680747  62.4324696  55.2151680  48.9178452  57.9896484
  56.0344569  49.4122531  58.0131321  55.4888488  48.0010421  57.9614051
  64.9718276  41.3089205  47.3524439  64.0844131  41.5938855  47.1344634
  65.3872265  41.1482968  46.5051716  68.3232812  41.3335726  51.0678779
  69.0993202  41.8232178  51.3403395  67.5980946  41.7593780  51.5250648
  70.7605371  42.0463345  52.1252719  71.3549862  41.8059081  51.4146027
  70.8331955  41.3270476  52.7526255  64.9459300  46.8243741  47.5674729
  64.8894501  47.2812292  46.7282362  65.4987642  46.0634425  47.3897572
  68.7564106  42.6133473  48.3924849  68.5001040  42.2130108  49.2233057
  68.1316974  43.3277266  48.2674988  73.0676444  45.3529546  50.8996140
  72.5076002  45.4222735  51.6727702  72.4619947  45.1770530  50.1795637
  66.0248187  51.5116409  43.4970919  66.8593791  51.0797607  43.3148394
  65.8632530  51.3398422  44.4247814  65.6794079  48.0148522  44.8627259
  65.6242883  47.8492793  43.9215703  65.0540134  48.7224555  45.0189448
  62.9939986  50.3197434  64.1880821  63.8631146  50.4938086  63.8267456
  62.5146738  51.1391851  64.0656551  57.1626167  57.4394535  55.8670255
  58.0653413  57.4718145  56.1836750  56.9363537  56.5094986  55.8816591
  58.9179769  56.1925521  52.5280334  57.9675400  56.1927383  52.4144706
  59.2212255  55.4458256  52.0116368  62.8042324  34.1099408  48.6958514
  62.0374720  33.5557894  48.8415196  63.2153029  34.1821276  49.5572665
  54.8084085  40.3984203  62.7863695  55.6715547  40.0421008  62.9967020
  54.2349496  40.0598098  63.4739099  74.6532462  62.0286060  53.5926096
  75.2910872  61.9092807  52.8889436  74.5353305  62.9766904  53.6514048
  71.4622168  61.9813488  53.5287621  71.1240680  61.8654553  52.6408156
  72.3311937  61.5804653  53.5088627  67.3208984  63.8348964  49.5184512
  66.7573849  63.7438901  48.7500799  67.2061379  63.0148869  49.9987004
  64.8673416  65.3300156  52.3568732  65.6594708  64.9890980  51.9415031
  65.1070066  65.4395131  53.2770886  72.9008543  67.5019932  44.8298977
  72.2496522  68.0874012  44.4432990  73.6952906  68.0326127  44.8894014
  66.8264170  64.5909069  45.2286111  67.5995046  64.0438056  45.0898987
  67.1789569  65.4553318  45.4400572  69.5905419  63.2962300  55.0254370
  70.1868992  63.0718322  54.3111333  69.6480391  62.5547045  55.6279818
  69.1630448  60.7501735  42.8604561  69.4155968  60.2283256  42.0988024
  68.2255007  60.5867881  42.9631245  74.2073731  59.7537514  50.6679304
  74.9936820  59.3356937  50.3169721  74.4712435  60.6583606  50.8360953
  74.3783808  65.1910364  45.3667961  73.7429641  65.2644990  46.0788866
  74.0481214  65.7803963  44.6887040  68.8826736  62.6529841  45.0628936
  68.7662995  61.9774745  45.7310020  68.9928996  62.1662215  44.2461089
  71.2258277  62.1139988  48.7675625  70.8616485  61.5870609  49.4788547
  72.0825393  61.7238457  48.5942111  77.1307578  53.4034321  56.0306891
  76.7990903  54.2729732  55.8068106  76.5353191  53.0870605  56.7100922
  70.8663764  57.1429888  43.7636974  71.0338167  58.0110124  44.1307445
  70.6760933  57.3057170  42.8398263  73.6239098  65.6046867  55.4302804
  73.3239821  66.5071906  55.3218611  73.2790157  65.3379050  56.2823957
  67.0751579  62.0560664  51.4639508  66.1502075  61.9236878  51.6717200
  67.3235992  62.8354883  51.9609451  77.0236241  58.1229407  53.1100241
  76.1153119  58.0544815  52.8159002  76.9723837  58.6001352  53.9382067
  70.8452985  59.5987545  44.7483640  70.7252610  60.0444596  45.5869121
  70.1505574  59.9472863  44.1897179  64.4360390  61.6993937  52.2983297
  64.5652771  61.9528416  53.2122709  63.7557841  62.2921645  51.9787953
  76.5438051  60.0709019  45.5763974  77.4555908  60.3036405  45.4011672
  76.0347698  60.6546063  45.0139053  71.1809889  59.4306253  56.5858824
  72.0271084  59.8545667  56.7293473  71.1208527  58.7739878  57.2797387
  75.1507634  65.0534837  52.9677556  74.5216496  65.2180551  52.2653624
  74.7633296  65.4676447  53.7388520  74.3309334  57.0910622  58.2439998
  74.0870266  57.8452682  57.7074273  74.6069265  57.4695969  59.0787245
  76.2847797  63.6349234  56.9217263  76.4964692  64.2780994  56.2451644
  76.2377545  62.8011551  56.4539193  73.8874026  56.2467055  53.8253835
  73.0258505  56.5448308  54.1170573  73.9136461  56.4637454  52.8934868
  70.7035596  64.7909245  50.2327641  71.1673941  65.0696948  49.4432264
  70.4392394  63.8892690  50.0500732  67.5959677  64.3380727  53.1707404
  68.1661034  64.7667995  52.5324889  68.1867788  64.0563311  53.8691590
  69.6404482  60.9132398  47.0417206  70.3428525  61.3653441  47.5091133
  69.3085110  60.2716216  47.6697099  68.0884843  59.5044154  61.4168416
  67.4583504  60.1860435  61.6503812  67.9820931  59.3927236  60.4721554
  63.3829816  59.1715950  52.3434340  62.5928870  59.4273479  51.8674450
  63.8741063  59.9864288  52.4486380  65.3344561  59.5360529  49.3017816
  64.5375724  59.6479224  49.8201312  65.1070153  59.8747182  48.4358707
  61.6667519  59.4246441  54.7749331  61.9175557  60.3093451  55.0406906
  62.2027067  59.2451042  54.0024422  70.8798246  67.7273340  47.1179311
  70.7443921  68.5724876  47.5464159  71.4208059  67.9292618  46.3545245
  67.3665586  53.8064920  63.7793667  66.9732531  53.2531119  64.4541311
  68.1831726  54.1175499  64.1700184  64.3327644  65.2448778  47.6907236
  64.8452164  66.0392028  47.8412801  64.9850356  64.5475069  47.6240838
  66.1422528  68.3614535  49.7729990  66.3189157  69.2832499  49.5850974
  66.9379362  68.0472954  50.2024369  70.2833547  55.2222799  61.3713923
  71.0243260  55.8229952  61.2918386  70.5151470  54.4800437  60.8131966
  65.4274885  60.4079166  59.6492153  65.3128400  59.5064424  59.9499252
  64.5719403  60.6542863  59.2976969  67.2653844  69.8792708  55.7740332
  67.8161269  69.7509772  55.0017326  66.4265320  70.1787597  55.4235225
  74.2290710  51.2503902  55.6478205  73.8854979  52.1405544  55.5717315
  74.5969672  51.0605560  54.7847790  62.2976560  63.5737433  48.4666807
  63.1351782  63.9834441  48.2500515  62.4754828  62.6336875  48.4367001
  74.1940993  61.2412513  44.1550640  73.6787616  62.0117118  44.3939027
  73.9218301  60.5677649  44.7783701  71.7788104  56.0862214  49.2135878
  70.9229700  55.6969064  49.0341517  72.1915055  56.1654175  48.3535664
  73.3087250  53.6208557  53.6127438  72.8052046  53.5838692  52.7995243
  73.6017857  54.5301300  53.6724095  69.5530136  53.7047287  52.6193620
  70.4183133  53.5090096  52.2599509  69.6207645  53.4757639  53.5462977
  73.9827296  59.1139605  45.9810421  73.6777431  59.4285754  46.8320564
  74.9357738  59.1921025  46.0237754  72.4273728  65.2729829  47.6303375
  71.8995089  64.5382588  47.3176613  71.9261230  66.0504505  47.3843343
  67.1592455  55.9349495  49.9909987  67.7336207  55.7124676  49.2583180
  67.7463438  56.0038189  50.7438588  76.2172032  61.8223222  50.7974363
  76.7303914  62.4553214  51.2996073  76.8673256  61.2224417  50.4317723
  67.4862042  57.9653956  44.0105872  66.6499355  58.3028642  44.3315147
  67.3466812  57.8302936  43.0733009  69.4615123  52.8090744  48.7185056
  68.8079535  52.4939761  48.0941671  69.4195597  52.1866484  49.4444879
  70.5726328  63.0910039  40.6338348  69.6653389  62.8599292  40.8329497
  71.0697360  62.2947658  40.8212330  72.6952863  59.2972677  53.0432704
  71.7775425  59.5187624  52.8854392  73.1113007  59.3718988  52.1844411
  73.4787911  60.6964093  48.1735384  74.2259730  61.2085490  47.8642506
  73.7479501  60.3748146  49.0339778  71.7514561  63.1922634  45.1562338
  70.8425780  62.9081667  45.2534808  71.7809645  63.6121712  44.2965645
  76.9833829  66.8029223  48.9253506  76.5296156  65.9620133  48.9818696
  76.3527795  67.4390622  49.2628286  75.9266748  57.7321209  50.1554173
  75.1889505  57.2198595  50.4864416  76.1793522  57.2921591  49.3437450
  76.0278375  50.5097461  50.7495943  76.3337252  49.6494825  50.4621858
  76.7530980  51.1015081  50.5494936  62.3202732  60.9128148  49.1377540
  62.1227131  60.3197509  48.4128607  61.7649396  60.6080358  49.8553479
  70.2999455  60.8051254  51.2572134  70.3548065  59.8525091  51.1814610
  69.4890657  60.9610693  51.7413432  71.4490649  64.7331377  42.4950417
  71.0110079  64.0167236  42.0356054  72.1901090  64.9607492  41.9335508
  68.2391815  59.4228314  49.0162512  67.4259681  59.7222485  49.4227705
  68.7350809  59.0284003  49.7336995  70.3900393  69.4186071  50.9496777
  70.3476572  69.6446917  50.0205309  71.3063092  69.1849446  51.0982578
  73.8366027  59.8870139  57.8477406  74.1915415  60.1141612  58.7071872
  74.4838158  60.2188515  57.2254662  67.7305890  56.9946670  54.6323747
  68.3705269  56.8535429  53.9346711  66.8983420  56.7081183  54.2562349
  68.5066194  66.2949100  50.7458740  69.3006792  65.7999420  50.5441315
  67.7957886  65.7666963  50.3826445  64.8148957  60.4392182  46.8218493
  63.8846545  60.3776637  47.0388455  64.9106429  59.9168135  46.0255134
  64.7334506  56.9646995  49.4096734  64.9941324  57.8792328  49.3005895
  65.5551679  56.4971437  49.5593347  66.2059432  58.3784752  56.5795559
  66.8782485  58.1702114  55.9308208  65.3789218  58.1806838  56.1400791
  72.1085004  55.0046693  58.5961220  71.4612919  55.7036642  58.5025696
  72.8786019  55.4382837  58.9637468  72.2849138  62.8427458  56.6558039
  73.2141198  62.9938617  56.4827007  71.8640168  62.9311478  55.8006686
  71.0837470  66.8678122  54.4256577  70.9448555  66.4996906  55.2982515
  70.2952066  67.3825761  54.2540535  72.6342685  66.2459725  51.8145415
  72.2992518  66.2060495  52.7103065  72.1346631  65.5804441  51.3415825
  66.6086929  61.6527355  57.3397996  66.4706727  60.9207594  57.9409535
  67.5191852  61.5636255  57.0582184  75.5701877  63.5915759  42.0882474
  74.9531047  62.8662587  41.9915527  75.1018365  64.3525119  41.7449549
  69.2369230  61.3647314  56.8281676  69.9468848  60.7240506  56.7868294
  69.1938538  61.6160209  57.7507856  67.9498164  58.3512532  58.6477315
  67.4135521  57.9003270  59.2998911  67.3614872  58.4858441  57.9047779
  67.3600423  57.8101183  41.2103779  66.4829889  57.6889984  40.8466025
  67.8358176  57.0187262  40.9582667  58.8802563  62.5978343  51.3045286
  59.5673602  62.2840073  50.7166301  58.7250691  63.5019708  51.0312537
  63.6837285  57.4868540  55.7330310  63.5995474  56.8794209  54.9980719
  62.8619991  57.9777558  55.7339806  70.5464349  70.1627474  48.4566299
  69.7631870  70.7049154  48.5504524  71.2457094  70.6801453  48.8560540
  73.8560999  55.9722103  51.1000505  74.3529698  55.2192065  50.7801575
  73.0847980  56.0086420  50.5343714  74.9390779  64.7293790  48.6738928
  74.0047058  64.8495253  48.5043632  75.1167448  63.8266257  48.4098938
  70.4395967  58.1139486  50.8272189  70.0693755  57.5610527  51.5153095
  70.9355060  57.5097620  50.2747189  76.3939562  66.9154931  46.2075114
  76.6699406  66.8011526  47.1168988  75.5244061  66.5172416  46.1687287
  76.2979993  52.9391697  53.2479863  75.3843073  53.1695923  53.4162070
  76.7273095  53.0230141  54.0993896  76.0686452  61.1281589  55.7479757
  75.4157902  61.3757496  55.0932210  76.4466832  60.3145727  55.4142235
  63.8652884  68.1073336  54.8558310  64.4506321  67.3617024  54.9886214
  63.6677722  68.4177293  55.7394974  66.7191539  71.1424584  49.8720752
  66.0501915  71.6270711  49.3884792  66.5804409  71.3893804  50.7864131
  58.4570539  60.6778936  53.5762753  58.4954638  60.1442527  54.3699871
  57.9510832  60.1514142  52.9573730  65.8361301  55.5243477  57.0725295
  65.9002628  56.3858308  56.6602693  65.7728421  54.9117479  56.3397654
  65.3113574  57.5966609  60.7198330  65.9385612  57.2143687  61.3335854
  64.4541492  57.3780811  61.0854022  62.0879116  59.4043039  46.6516684
  62.3832557  58.4953717  46.5983738  61.1867152  59.3830778  46.3297687
  65.6173363  57.4799035  52.6344233  64.8959949  58.0935003  52.4951706
  66.4066619  58.0156800  52.5560879  68.4199677  54.8153462  58.9084885
  68.9434079  55.0615758  59.6711194  68.2012010  55.6473496  58.4888022
  63.8166958  57.0857136  46.7756010  63.4879664  56.2054515  46.5931115
  64.1706329  57.0304805  47.6632399  73.0646537  68.7212039  51.2850995
  72.9171499  67.7928746  51.4658565  73.8900030  68.7432130  50.8008070
  66.9308781  57.3730106  47.1431487  67.2704854  57.9016027  46.4210096
  67.3780902  57.7110512  47.9190054  69.6252222  55.7567157  56.5934555
  69.2849042  54.9574970  56.9955235  68.9191228  56.0568868  56.0211388
  70.2768694  52.8416469  55.0461878  71.0994763  52.3676947  54.9240769
  70.5206757  53.6206953  55.5460565  68.9176928  55.8704728  45.3424780
  69.6385291  56.2485980  44.8388497  68.2942232  56.5893604  45.4459758
  73.0608051  56.5749877  46.2783112  73.2771666  57.4574514  45.9771940
  72.5802118  56.1836090  45.5488754  67.8007273  59.5335590  52.8553857
  67.6551853  59.8475893  53.7478138  67.3232476  60.1520490  52.3024756
  69.6603655  56.5238138  52.9034746  69.6465224  55.6279231  52.5667044
  70.3776083  56.5308802  53.5373032  71.5129786  56.9575478  54.9487874
  71.2547564  57.8792549  54.9472204  70.9814826  56.5605913  55.6388338
  62.2752935  62.0740934  55.7941518  61.7306403  62.8500742  55.9261792
  63.1532285  62.4211739  55.6360639  69.0640551  55.4052518  48.1722317
  69.1856463  54.4769164  48.3713204  68.7742594  55.4191204  47.2600632
  71.9331742  53.0907429  51.3089036  71.9553439  53.1546762  50.3541016
  72.3499801  52.2511937  51.5029543  63.0618957  61.2010830  58.6871675
  62.3200693  61.3493466  59.2736305  62.7411701  61.4619096  57.8238424
  63.5075570  69.0876259  50.7182070  64.3333590  68.7880031  50.3380713
  63.1569622  68.3183882  51.1671858  68.4757103  68.4402727  52.7879743
  67.8537113  67.7773432  52.4881971  69.1461970  68.4663859  52.1053391
  61.7084175  67.0062586  51.6771003  60.8716084  66.5784760  51.4955004
  61.6807821  67.1995029  52.6141794  68.5481631  56.9184515  62.3812249
  68.5969786  57.7946638  61.9990019  69.0904145  56.3761909  61.8083892
  68.0370610  66.9906651  46.2638204  68.1858731  67.6742115  45.6104876
  68.8437054  66.9711741  46.7787659  70.7780919  57.6715888  59.1358608
  69.9084229  57.9649454  58.8641196  71.0140400  58.2556333  59.8565871
  65.7923243  63.0171828  47.2699273  65.5469285  62.1134158  47.4679483
  65.9619158  63.0188979  46.3278751  73.4819953  53.8895505  56.6524028
  74.0001897  54.6256532  56.3270517  73.1275086  54.1959498  57.4870787
  65.0618891  58.7500186  44.7685434  64.3688136  58.8244541  44.1125470
  64.8170643  57.9860530  45.2906951  73.7332547  50.3095787  52.1724925
  74.0134301  49.6418976  52.7985351  74.5183154  50.5024883  51.6599589
  71.5366016  69.4854781  43.7349951  70.9639983  70.1044968  43.2820423
  72.1098809  70.0354143  44.2689873  75.6255785  55.8169005  56.1055901
  75.0305717  56.0974017  55.4102389  75.3405482  56.3062905  56.8772642
  71.9212814  60.8215594  41.0766004  72.8671919  60.6921802  41.1454422
  71.5427059  60.0830256  41.5535432  70.1055731  58.7465570  41.0120889
  69.1987187  58.4498683  41.0883602  70.3831712  58.4495388  40.1455175
  61.0233672  60.0671934  51.4619935  60.7036456  59.2137242  51.1694309
  60.4767100  60.2820512  52.2177903  64.8013579  62.7834375  55.1789442
  65.0199589  63.7151483  55.1977476  65.2139353  62.4242349  55.9644246
  71.7217797  53.2902460  47.1665130  70.9118525  52.9449545  47.5420376
  72.4102214  52.9810004  47.7552742  73.6508345  52.3680507  48.7889427
  74.2039384  52.7875960  49.4479450  73.8878432  51.4416255  48.8312383
  68.8754516  55.6052506  41.1532868  69.7373680  55.9307404  41.4128685
  69.0604860  54.8184001  40.6405934  60.8921932  63.6874845  53.4313057
  60.1985403  63.2728798  52.9183011  61.6394923  63.7295382  52.8346476
  77.0287153  54.4781032  48.2968091  76.4485822  55.1365836  47.9146143
  76.7623085  53.6558377  47.8855509  75.4790719  53.8786090  50.4989411
  75.9790497  53.9902624  49.6903730  76.1226327  53.5747143  51.1390220
  62.8058674  63.6193099  51.3079072  62.7829362  63.7180786  50.3560955
  63.1159311  64.4658250  51.6296238  65.4646052  65.6769254  55.4225686
  66.4189306  65.6453196  55.3555618  65.2658576  65.2159878  56.2375912
  66.0545434  64.2470370  57.9896484  66.8738323  64.7414449  58.0131321
  66.3282242  63.3302338  57.9614051  75.8112031  56.6381122  47.3524439
  74.9237886  56.9230773  47.1344634  76.2266020  56.4774886  46.5051716
  63.8196281  71.2188874  52.4395884  63.6850749  70.4589274  51.8733882
  63.4028343  71.9429773  51.9724673  74.9555244  66.4025797  41.4472459
  75.6591094  66.6075800  42.0630115  74.2317893  66.9702559  41.7121543
  75.7853054  62.1535658  47.5674729  75.7288256  62.6104210  46.7282362
  76.3381397  61.3926343  47.3897572  66.9765407  72.1158191  52.6514327
  66.8597791  73.0603623  52.5493017  66.1557853  71.8131752  53.0400126
  76.8641941  66.8408326  43.4970919  77.6987545  66.4089525  43.3148394
  76.7026284  66.6690340  44.4247814  76.5187834  63.3440440  44.8627259
  76.4636637  63.1784711  43.9215703  75.8933889  64.0516473  45.0189448
  61.3080349  58.5808504  58.6888681  61.9539212  58.0707458  59.1775906
  61.0997500  59.3177186  59.2632106  69.8283959  52.8448549  44.4412577
  69.8162629  53.7890389  44.5980848  70.7207381  52.6618694  44.1472038
  69.7573523  71.5217439  52.5280334  68.8069154  71.5219301  52.4144706
  70.0606009  70.7750174  52.0116368  73.6436079  49.4391325  48.6958514
  72.8768474  48.8849812  48.8415196  74.0546784  49.5113194  49.5572665
  65.6477840  55.7276121  62.7863695  66.5109301  55.3712926  62.9967020
  65.0743250  55.3890016  63.4739099  36.0878615   3.3877557  35.1219078
  36.0102645   4.3385382  35.2007559  35.4840259   3.0423429  35.7794005
  38.3616984  -1.2540290  33.8424618  38.2262659  -0.4088755  34.2709466
  38.9026797  -1.0521013  33.0790552  33.6241266  -0.6199096  36.4975296
  33.8007894   0.3018869  36.3096280  34.4198100  -0.9340677  36.9269676
  39.9885460  -0.6316724  47.9724960  39.5449315  -1.4180345  47.6545865
  40.6502674  -0.4437573  47.3068851  34.7472582   0.8979078  42.4985639
  35.2980007   0.7696141  41.7262633  33.9084058   1.1973967  42.1480531
  42.0866698  -0.3513924  46.0006361  42.0685174   0.4694957  45.5086631
  43.0086619  -0.4759849  46.2256503  40.9613144   2.8193916  30.2780341
  40.2874843   3.1225612  30.8865299  41.3478966   3.6222996  29.9285798
  42.9085506  -0.3407911  36.5848631  43.2008480   0.2197147  35.8660996
  43.4184126  -0.0479350  37.3401790  37.8719131   0.4372441  37.6742084
  37.8295310   0.6633287  36.7450616  38.7881830   0.2035815  37.8227885
  40.8079776  -0.3046435  41.8216414  40.8616798   0.2644501  42.5894130
  39.9394557  -0.1344550  41.4570451  39.1604360   2.9873588  32.4927420
  39.3356115   2.5161631  33.3073043  38.4737148   3.6139354  32.7208681
  33.7265445   6.1362951  39.2667280  33.9662043   6.7681475  39.9446299
  32.8834641   5.7850991  39.5532640  38.2393307   1.9442073  41.6708784
  38.1663478   2.7497045  42.1828089  37.7970700   2.1434039  40.8456806
  38.0283086   1.1813843  35.1811606  37.2450608   1.7235523  35.2749830
  38.7275832   1.6987823  35.5805847  40.6991990   1.8428907  43.8266943
  41.4119962   2.4776372  43.7542844  40.2082019   1.9392773  43.0106945
  35.7503904  -0.4076649  44.6472514  36.4513363   0.2259834  44.8001908
  35.2799019  -0.0661918  43.8868153  40.5112364   2.1827651  36.5753234
  40.6934758   1.3649307  37.0380987  41.3345350   2.3995344  36.1378124
  40.8454529   1.1095836  33.8368283  41.3742296   0.5988291  33.2238445
  41.1082749   0.7938367  34.7013816  31.3471622  -0.8740294  41.5803616
  31.9325059  -1.6196606  41.7131521  31.1496460  -0.5636338  42.4640280
  34.2010277   2.1610953  36.5966059  33.5320652   2.6457081  36.1130099
  34.0623147   2.4080174  37.5109437  38.3415546   4.1954697  43.1948717
  38.8933854   4.3586318  43.9597802  38.6821739   4.7859135  42.5228742
  41.4783933   2.1436672  40.1812399  41.3535072   1.3426412  39.6723345
  42.1363024   2.6382866  39.6926369  40.5465275  -0.2601591  38.0096302
  40.3990237  -1.1884884  38.1903872  41.3718768  -0.2381501  37.5253377
  44.1499396   0.5626967  39.0961174  45.0745944   0.3569829  38.9585626
  43.9814700   0.3143368  40.0050516  43.9394713   1.0812635  34.4523266
  44.1131590   0.5159057  33.6997118  44.4323604   1.8813530  34.2702756
  38.4881357   1.7613178  45.2097372  38.7968483   1.5162325  46.0820071
  39.2856839   1.9659817  44.7216242  38.5101969   3.9151088  37.4402748
  38.0706959   3.4227467  38.1335605  39.2610086   3.3724056  37.1994823
  30.9894308   0.1062629  37.4427376  31.8152328  -0.1933599  37.0626020
  30.6388360  -0.6629749  37.8917165  35.9575841  -0.5410903  39.5125050
  35.3355850  -1.2040198  39.2127278  36.6280708  -0.5149771  38.8298698
  29.1902913  -1.9751045  38.4016310  28.3534821  -2.4028870  38.2200311
  29.1626558  -1.7818601  39.3387101  35.5189348  -1.9906980  32.9883510
  35.6677468  -1.3071515  32.3350183  36.3255792  -2.0101890  33.5032966
  39.0184754   0.5041151  30.4595258  38.4458721   1.1231338  30.0065730
  39.5917547   1.0540512  30.9935180  42.2382013   0.7878301  31.5903840
  43.1712687   0.7223863  31.7936716  42.1505226   1.6234568  31.1318373
  28.3740670  -5.2938785  40.1558363  27.6804141  -5.7084832  39.6428318
  29.1213661  -5.2518249  39.5591782  32.9464790  -3.3044376  42.1470993
  33.9008044  -3.3360434  42.0800924  32.7477314  -3.7653753  42.9621219
  31.3015019   2.2375243  39.1641191  31.1669487   1.4775644  38.5979189
  30.8847081   2.9616143  38.6969980  34.4584145   3.1344560  39.3759633
  34.3416529   4.0789993  39.2738324  33.6376591   2.8318122  39.7645432
  35.4838659   3.7872822  42.5915562  36.3865906   3.8196432  42.9082057
  35.2576029   2.8573273  42.6061898  37.2392261   2.5403809  39.2525640
  36.2887892   2.5405670  39.1390013  37.5424747   1.7936543  38.7361675
  52.9744954   8.3764347  40.3171403  53.6123364   8.2571094  39.6134743
  52.8565797   9.3245191  40.3759355  49.7834661   8.3291775  40.2532927
  49.4453172   8.2132840  39.3653462  50.6524429   7.9282940  40.2333934
  45.6421476  10.1827251  36.2429818  45.0786341  10.0917188  35.4746106
  45.5273871   9.3627156  36.7232311  50.2654444   9.4826627  46.2119133
  50.2543084   9.0879425  45.3399637  50.4275083   8.7492699  46.8052904
  43.1885908  11.6778443  39.0814039  43.9807200  11.3369268  38.6660338
  43.4282558  11.7873418  40.0016192  51.2221035  13.8498219  31.5544283
  50.5709015  14.4352300  31.1678297  52.0165398  14.3804414  31.6139321
  45.1476662  10.9387356  31.9531418  45.9207538  10.3916343  31.8144293
  45.5002061  11.8031606  32.1645879  46.9861705  12.2663739  45.1598317
  46.6951571  13.1709369  45.0444983  47.6218689  12.3080266  45.8742386
  47.9117912   9.6440587  41.7499677  48.5081484   9.4196610  41.0356640
  47.9692883   8.9025333  42.3525124  47.4842940   7.0980022  29.5849868
  47.7368461   6.5761544  28.8233331  46.5467499   6.9346168  29.6876551
  52.5286223   6.1015801  37.3924611  53.3149312   5.6835224  37.0415028
  52.7924927   7.0061893  37.5606259  52.6996300  11.5388651  32.0913268
  52.0642133  11.6123278  32.8034172  52.3693707  12.1282250  31.4132347
  57.9294650   6.0391034  38.2957589  58.6619822   5.4690251  38.5295419
  57.1734006   5.6512634  38.7364095  47.2039229   9.0008128  31.7874243
  47.0875487   8.3253032  32.4555327  47.3141489   8.5140502  30.9706396
  49.5470770   8.4618276  35.4920932  49.1828977   7.9348896  36.2033853
  50.4037886   8.0716745  35.3187417  49.1876257   3.4908175  30.4882280
  49.3550659   4.3588412  30.8552751  48.9973426   3.6535457  29.5643570
  51.9451590  11.9525154  42.1548111  51.6452313  12.8550193  42.0463918
  51.6002649  11.6857337  43.0069264  45.3964071   8.4038951  38.1884815
  44.4714568   8.2715165  38.3962507  45.6448485   9.1833170  38.6854757
  55.3448734   4.4707694  39.8345548  54.4365611   4.4023103  39.5404309
  55.2936329   4.9479639  40.6627373  49.1665478   5.9465833  31.4728947
  49.0465103   6.3922883  32.3114427  48.4718066   6.2951150  30.9142485
  42.7572882   8.0472225  39.0228604  42.8865264   8.3006703  39.9368016
  42.0770334   8.6399933  38.7033259  49.4189599   5.8897340  47.7780445
  48.6422933   6.4491260  47.7683310  50.0580162   6.3754123  48.2995315
  54.8650544   6.4187306  32.3009281  55.7768400   6.6514693  32.1256979
  54.3560191   7.0024350  31.7384360  47.6735972   8.6982793  47.3398412
  48.4150656   9.2367837  47.0633236  46.9672957   9.3249082  47.4969964
  53.1491311  10.8411934  45.9370574  53.5574667  10.3994344  45.1925206
  52.4268573  10.2664561  46.1904767  49.5022381   5.7784540  43.3104131
  50.3483577   6.2023954  43.4538780  49.4421019   5.1218165  44.0042694
  53.4720126  11.4013124  39.6922863  52.8428988  11.5658838  38.9898930
  53.0845788  11.8154734  40.4633827  57.3509358  12.3367562  37.0467226
  56.6660396  12.7166464  36.4964260  57.4353207  12.9462889  37.7799174
  52.6521827   3.4388909  44.9685304  52.4082759   4.1930969  44.4319580
  52.9281757   3.8174256  45.8032551  54.6060289   9.9827521  43.6462570
  54.8177185  10.6259281  42.9696951  54.5590038   9.1489838  43.1784500
  49.0248088  11.1387532  36.9572948  49.4886433  11.4175235  36.1677570
  48.7604886  10.2370977  36.7746038  45.9172169  10.6859014  39.8952711
  46.4873526  11.1146282  39.2570195  46.5080281  10.4041599  40.5936897
  47.9616974   7.2610685  33.7662513  48.6641017   7.7131728  34.2336439
  47.6297602   6.6194504  34.3942406  46.4097335   5.8522441  48.1413722
[truncated: 784,824 more chars]
