# Supplementary material for: An Efficient Implementation of the Nwat-MMGBSA Method to Rescore Docking Results in Medium-Throughput Virtual Screenings
Source: Front Chem. 2018 Mar 5;6:43. doi: 10.3389/fchem.2018.00043 (PMC5844977; doi:10.3389/fchem.2018.00043)
Supplement: Supplementary file 2 [file DataSheet2.ZIP › SI_Examples_and_Scripts/examples/HIV1_protease/3NU3_complex_wat.crd]

default_name
 31158
  33.5430563  52.4866312  50.3285957  32.9448945  53.3021283  49.9220654
  33.4852362  53.7763744  49.1027854  32.7528725  54.0372265  50.7036390
  31.6179967  52.7958563  49.3975267  31.3429543  51.5885739  49.4684203
  30.8004906  53.7020174  48.8772050  30.8112407  55.1555162  48.6469624
  31.8344222  55.5122307  48.7650928  30.1745519  55.6247400  49.3969994
  30.2814427  55.3524050  47.2275601  31.0945299  55.3347957  46.5018341
  29.7386041  56.2936889  47.1414661  29.3346684  54.1529314  47.0402730
  29.6047330  53.5382929  46.1815625  28.3062587  54.4972036  46.9309580
  29.4792911  53.3358468  48.3335839  28.7273961  53.6908821  49.0383549
  29.3005281  51.8262804  48.1125448  30.3015567  51.0975906  48.0599150
  28.0509008  51.3702155  47.9866143  27.2915458  51.9974395  48.2103759
  27.7258967  49.9873581  47.6211889  28.4420309  49.3039177  48.0774350
  26.3150831  49.6245483  48.1173352  26.2367582  49.9108248  49.1661489
  25.5901942  50.1900316  47.5317887  26.0276274  48.1192221  47.9738907
  25.8649652  47.6851259  46.9873805  26.9782929  47.7660662  48.3734132
  24.9070516  47.6567552  48.9009981  25.1384405  47.2168501  50.0231445
  23.6735994  48.0016372  48.6037539  22.9129567  47.7089573  49.2002961
  23.4924640  48.5576463  47.7802582  27.8561996  49.7594811  46.1065249
  27.4286419  50.6013077  45.3060847  28.3664752  48.5911384  45.7073755
  28.8297082  48.0457039  46.4201277  28.4270085  48.1162612  44.3163524
  27.6945226  48.6326546  43.6959481  29.8437458  48.3182542  43.7192810
  30.5757038  47.9923866  44.4582994  30.0381369  47.5174631  42.4161284
  29.3067816  47.8431211  41.6764211  31.0437077  47.6872608  42.0312949
  29.9015404  46.4550836  42.6180945  30.0800907  49.8274786  43.4734601
  29.3073909  50.1531941  42.7770801  29.9366203  50.3243630  44.4329505
  31.4577011  50.1897515  42.9125199  31.6017205  49.6935712  41.9527474
  31.5226762  51.2692449  42.7762428  32.2309504  49.8647378  43.6086173
  27.9216932  46.6671168  44.2331059  28.4116444  45.7731021  44.9326626
  26.9432128  46.4355288  43.3598150  26.5531742  47.2536077  42.9140391
  26.3246466  45.1259643  43.0818336  26.3657956  44.5038243  43.9758961
  24.8519579  45.2919208  42.6653728  24.4712213  44.3149977  42.3674446
  23.9918334  45.8494224  43.7994833  24.3717052  46.8266072  44.0976561
  22.9611442  45.9492332  43.4591649  24.0284783  45.1705127  44.6514454
  24.7254953  46.1786859  41.5689879  23.7993018  46.2633139  41.3310717
  27.1137913  44.3181994  42.0424869  28.0597645  44.8232305  41.4284103
  26.7641947  43.0387829  41.8707525  25.9768800  42.7168324  42.4153466
  27.5061572  42.0546047  41.0686086  28.3678685  42.5203048  40.5904075
  28.0073168  40.9280305  42.0001576  27.1175060  40.4420511  42.4003578
  28.5514706  40.2255772  41.3688448  28.9130843  41.3810053  43.1642538
  28.3918348  42.1275410  43.7634902  29.2544051  40.1741800  44.0383630
  29.7761190  39.4273577  43.4398900  29.8943769  40.4908032  44.8619446
  28.3364310  39.7426715  44.4373922  30.2282116  42.0024906  42.6875262
  30.0155442  42.8770331  42.0726705  30.8231408  42.3016567  43.5504631
  30.7837678  41.2719640  42.0994895  26.7186588  41.5118974  39.8542186
  27.1724456  40.5686828  39.2045172  25.5689334  42.0986524  39.5004745
  25.1876959  42.7938216  40.1261718  24.7611210  41.6882042  38.3338741
  24.6447687  40.6044651  38.3254536  23.3694473  42.3301220  38.3993484
  23.6723330  43.3486808  38.6420364  22.7423593  42.3407461  37.5078621
  22.5008817  41.8593936  39.5298681  22.3945687  42.4481683  40.7445149
  22.9230785  43.3905315  40.8884899  21.5980004  41.6800145  41.5695456
  21.3300239  41.9695557  42.4993058  21.2440798  40.4927753  40.9686986
  20.5125926  39.3781299  41.4051459  20.1083107  39.4187398  42.4165833
  20.3421588  38.2891597  40.5341641  19.7807361  37.4054496  40.8374147
  20.9032587  38.3315491  39.2444447  20.7874770  37.5010829  38.5480109
  21.6351657  39.4572684  38.8160092  22.0362256  39.4094584  37.8036033
  21.8221076  40.5704741  39.6661074  25.4305196  41.9312827  36.9679037
  25.1477732  41.2195564  35.9960112  26.3931738  42.8559284  36.9263778
  26.3527299  43.5285223  37.6787614  27.4117100  43.0428817  35.8746904
  27.4879561  42.1442711  35.2624937  27.0162861  44.2251884  34.9672843
  27.7186142  44.2403489  34.1338549  26.0130430  44.0220512  34.5926662
  27.0320394  45.5891007  35.6747828  26.2818095  45.5783638  36.4654412
  28.0185265  45.7412711  36.1127204  26.7265955  46.7281296  34.6969167
  27.4231885  46.6904511  33.8593981  25.7066460  46.6300292  34.3251925
  26.8772931  48.0661080  35.4258267  26.1329055  48.1084499  36.2209335
  27.8757703  48.1082409  35.8609904  26.6884599  49.2170068  34.5108180
  25.7631534  49.1783902  34.1078089  26.7951751  50.0785368  35.0270330
  27.3783994  49.1781953  33.7742203  28.7983863  43.2153869  36.5176871
  28.8890012  43.3630901  37.7450386  29.8780328  43.2410957  35.7271122
  29.7599783  43.0467831  34.7430365  31.2485211  43.4709308  36.2376694
  31.5210305  42.6677239  36.9222835  32.2690700  43.5045396  35.0889129
  31.9025001  44.1974424  34.3315415  33.2150453  43.8705088  35.4880337
  32.4814790  42.1215402  34.4568772  32.8258804  41.4031626  35.2008007
  31.5611677  41.7576947  33.9999904  33.5578318  42.2924981  33.3737192
  33.2600536  43.0055013  32.6049192  34.5198458  42.5897484  33.7911766
  33.7014007  40.9724625  32.7586126  33.1757214  40.2162113  33.1731541
  34.4594122  40.7118964  31.7108226  34.5000355  39.5037385  31.2441566
  33.9541042  38.7769625  31.6844471  35.0774400  39.2945173  30.4423273
  35.1773801  41.6148331  31.1076399  35.1688287  42.5681211  31.4412100
  35.7396073  41.3578665  30.3089112  31.3452242  44.7694443  37.0642734
  30.8737553  45.8027096  36.5736800  31.9396613  44.7620318  38.2754317
  32.3701083  43.5727735  39.0007662  33.0828658  43.0374767  38.3734430
  31.4934898  42.9471973  39.1689723  32.9912834  44.0657843  40.3035462
  34.0574473  44.2597597  40.1862126  32.8395628  43.3492207  41.1107753
  32.2173172  45.3518148  40.5653246  32.7704466  46.0533564  41.1898133
  31.2415379  45.1601386  41.0116592  32.0432516  45.9331647  39.1561722
  31.0871528  46.4563106  39.1390932  33.1631068  46.8962496  38.7146522
  34.1910204  47.0557579  39.3830531  32.9864943  47.5114757  37.5427653
  32.2048337  47.2062153  36.9806958  33.8867249  48.5267461  36.9881981
  34.9170646  48.2809266  37.2452429  33.7641870  48.5922977  35.4521520
  32.8032839  49.0663223  35.2519889  34.5683827  49.2439865  35.1105809
  33.8395054  47.2469439  34.7019978  32.9935276  46.6236849  34.9917745
  33.7973560  47.4932603  33.1962137  34.6433446  48.1161098  32.9055928
  33.8507998  46.5401963  32.6699881  32.8677809  47.9996229  32.9362378
  35.1138372  46.4653997  35.0126555  35.1591657  46.2530683  36.0808129
  35.1105955  45.5281193  34.4562417  35.9827803  47.0562794  34.7230043
  33.6320380  49.9084245  37.6180340  32.4767893  50.3062883  37.8129952
  34.7062165  50.6600414  37.8672440  35.5955317  50.2012767  37.7303028
  34.7029804  52.0314753  38.4133150  33.7764722  52.5562375  38.1802780
  34.9159814  52.0610897  39.9451360  34.8009099  53.0931189  40.2764570
  33.9289000  51.1695435  40.7021958  34.0437049  50.1372122  40.3717222
  34.1284531  51.2323736  41.7719301  32.9105377  51.5031798  40.5028803
  36.3380946  51.6760147  40.3741739  37.0521389  52.3712796  39.9327563
  36.4144515  51.7185909  41.4606621  36.5592857  50.6642577  40.0342871
  35.7235189  52.9388746  37.7183383  36.7446731  52.4711002  37.2017871
  35.4905667  54.2506948  37.7791994  34.5969736  54.5534900  38.1396240
  36.4272692  55.2729224  37.2891178  36.9054048  54.9197911  36.3754527
  35.7078001  56.6000481  36.9866069  35.3017883  56.9808836  37.9237403
  36.6359250  57.6491902  36.3692813  37.0419875  57.2692285  35.4318156
  36.0746698  58.5636659  36.1773803  37.4529474  57.8627979  37.0584451
  34.6383593  56.4044349  36.0797150  34.2069531  57.2446110  35.9076883
  37.5531565  55.4893874  38.3010286  37.3069257  55.6849681  39.4969519
  38.7947971  55.5021481  37.8165506  38.8837043  55.2566091  36.8408942
  40.0227553  55.7174604  38.5957939  39.8495377  56.1992122  39.5580881
  40.7972422  54.3875792  38.8144808  41.5613452  54.5550896  39.5735508
  39.8610938  53.2541020  39.2707064  39.0969451  53.0856866  38.5118825
  40.4383874  52.3405878  39.4132707  39.3840820  53.5322312  40.2104952
  41.6386926  53.9548541  37.5897608  40.9334587  53.6500084  36.8165757
  42.1837787  54.8377746  37.2559464  42.6282375  52.8143679  37.8569198
  42.0838062  51.9308986  38.1903510  43.1711933  52.5816801  36.9408659
  43.3341252  53.1186643  38.6297238  40.8895008  56.8082545  37.9420857
  40.7460801  57.1096456  36.7494165  41.8547307  57.3392845  38.7024832
  41.7927731  57.1833527  39.6984480  42.9186845  58.2235164  38.1993903
  43.0103292  58.1218227  37.1180213  42.5811003  59.6877856  38.5285673
  41.5654632  59.8918158  38.1895212  42.6362109  59.8195283  39.6091721
  43.5549527  60.6608669  37.8436048  44.5565360  60.4836532  38.2354300
  43.5450065  60.4653839  36.7713224  43.1570507  62.1171655  38.1003372
  42.1414210  62.2841106  37.7415551  43.2022826  62.3221585  39.1699312
  44.1199273  63.0517586  37.3603094  45.1277430  62.8765711  37.7367630
  44.0830810  62.8131263  36.2973907  43.7581718  64.4788126  37.5599612
  43.7926722  64.7002520  38.5447830  44.4114230  65.0648303  37.0600151
  42.8245020  64.6414525  37.2108077  44.2941176  57.8032025  38.7230178
  44.4757631  57.6556161  39.9364951  45.2582441  57.6546688  37.8147497
  44.9711572  57.7862793  36.8553962  46.6420417  57.2200178  38.0766704
  47.0406904  57.6306815  39.0043200  46.7516173  55.6701316  38.1074431
  46.3154318  55.3278914  39.0459069  46.0314107  54.9837673  36.9243343
  46.4673883  55.3251825  35.9854734  46.1464570  53.9029315  37.0059368
  44.9718249  55.2385238  36.9461580  48.2340990  55.2336793  38.1780859
  48.7052342  55.5841827  37.2597833  48.6706252  55.7533166  39.0310346
  48.4635961  53.7299243  38.3261605  48.0277198  53.2096171  37.4732877
  49.5338638  53.5274246  38.3664107  47.9931083  53.3787505  39.2445385
  47.6069201  57.8489236  37.0575991  47.3337480  57.8477369  35.8559724
  48.7502743  58.3713119  37.5091924  48.9193029  58.3411875  38.5044919
  49.7721542  58.9846198  36.6463662  50.6058880  59.2831651  37.2818643
  50.1079964  58.2252455  35.9402076  49.2756753  60.2109696  35.8636121
  49.7444850  60.4591916  34.7484277  48.2303477  60.8834871  36.3590457
  47.9598535  60.6387485  37.3008712  47.4618236  61.9244137  35.6614897
  46.9537479  62.5118844  36.4262356  48.1808282  62.5545535  35.1379864
  46.4199151  61.4076839  34.6519378  45.5478852  62.1752135  34.2344773
  46.4519495  60.1202244  34.2915896  47.1857024  59.5552627  34.6947325
  45.5368587  59.4908043  33.3308038  45.2725900  60.2069807  32.5527597
  46.1979058  58.2645025  32.6681119  46.3035806  57.4996729  33.4375063
  45.5169297  57.9093875  31.8946359  47.5736465  58.5577438  32.0445446
  47.4907039  59.4511498  31.4256366  48.2734669  58.7443593  32.8591170
  48.1182821  57.4154712  31.1839348  47.4052998  56.5568223  30.6736914
  49.4145048  57.3564959  30.9713680  49.7971622  56.6117182  30.4065841
  50.0215083  58.0562469  31.3738562  44.2218326  59.0636524  34.0021067
  44.2348175  58.3307533  34.9977293  43.0825081  59.4304717  33.4082437
  43.1228825  60.1743222  32.7262205  41.7725126  58.8515689  33.7298604
  41.6836628  58.7143508  34.8075320  40.6407738  59.7841928  33.2573257
  40.7642856  59.9062871  32.1812509  39.7040783  59.2642909  33.4583319
  40.6137622  61.1688762  33.9309905  41.5764511  61.6602657  33.7900396
  39.5092652  62.0219184  33.3031669  38.5461526  61.5313661  33.4441325
  39.4906609  63.0017415  33.7803476  39.7031429  62.1411230  32.2371922
  40.3429688  61.0783282  35.4339512  41.1254587  60.4871480  35.9096768
  40.3337129  62.0802900  35.8630061  39.3765225  60.6029396  35.6015408
  41.6297015  57.4614220  33.0879978  41.9821643  57.2742290  31.9151053
  41.1099492  56.4948661  33.8516084  40.8561126  56.7630298  34.7916906
  40.9543463  55.0809670  33.4616748  40.8477725  55.0019976  32.3797760
  42.1948864  54.2723772  33.8952376  42.3595504  54.4571573  34.9567654
  41.9755526  53.2159288  33.7406108  43.4551177  54.6527554  33.1091012
  43.2223152  54.5999967  32.0455597  43.7245228  55.6758972  33.3712151
  44.6312247  53.7185224  33.4217707  44.8365793  53.7785136  34.4905689
  44.3333220  52.7016785  33.1660721  45.8955553  54.0937315  32.6363236
  46.2212848  55.0796987  32.9677894  46.6683376  53.3601310  32.8659690
  45.6568494  54.1184191  31.1713349  44.9411077  54.7984356  30.9582831
  46.5116200  54.3688376  30.6951440  45.3554237  53.2047798  30.8639183
  39.6791347  54.4525516  34.0291422  39.1683422  54.8837927  35.0635963
  39.2168939  53.3695159  33.4118836  39.5480083  53.1946311  32.4738656
  38.2144026  52.4555089  33.9789985  37.7601801  52.9067099  34.8611543
  37.1086367  52.1654116  32.9509818  37.5799953  51.7209601  32.0744071
  36.4219725  51.4462547  33.3975302  36.3308292  53.4241044  32.5315583
  37.0430592  54.0983899  32.0559867  35.5691501  53.1322110  31.8085491
  35.6619097  54.1398737  33.7212204  35.0789206  53.4634996  34.6026640
  35.6984143  55.3945713  33.7822643  38.8849554  51.1560398  34.4490454
  39.7405261  50.6162266  33.7386887  38.5056136  50.6520110  35.6294168
  37.8077717  51.1648412  36.1491487  39.1076068  49.4696116  36.2535295
  39.4503651  48.8274713  35.4421899  40.3233362  49.9010954  37.0843513
  39.9950723  50.5373883  37.9062236  40.8216714  49.0185605  37.4854677
  41.0181064  50.4542858  36.4523909  38.1217068  48.6412764  37.1003944
  37.2037578  49.1663379  37.7374275  38.3483228  47.3289093  37.1166343
  39.1376633  47.0423750  36.5554400  37.5701272  46.2949647  37.7977114
  36.5005035  46.5037638  37.7775327  37.8336518  44.9940341  37.0099936
  37.4404938  45.1731785  36.0092772  38.9178589  44.8930012  36.9611320
  37.2247765  43.7032084  37.5750714  37.5395683  43.6114530  38.6145847
  35.7013709  43.6922098  37.5027162  35.3858062  43.7834687  36.4633945
  35.3242466  42.7565674  37.9155737  35.3037664  44.5287230  38.0773959
  37.7623246  42.5268046  36.7588894  38.8489592  42.4951420  36.8384021
  37.3432342  41.5964167  37.1420902  37.4784376  42.6492375  35.7136539
  37.9526130  46.1656266  39.2824896  39.1212108  45.9229870  39.6005764
  36.9759078  46.2411345  40.1908791  36.0790967  46.6041767  39.9010004
  37.1628103  45.8955958  41.6063000  38.1394965  46.2426782  41.9435196
  36.0797564  46.5569361  42.4743860  35.1339275  46.1053481  42.1750949
  36.3034695  46.2811243  43.5049103  35.9738581  48.0899542  42.3648863
  35.6898388  48.3695924  41.3503734  34.9095675  48.5810885  43.3450565
  35.1931410  48.3022064  44.3599011  34.8250558  49.6656766  43.2770334
  33.9501926  48.1262401  43.0984535  37.2860213  48.8059901  42.6902492
  38.0609151  48.4782182  41.9972813  37.1461787  49.8827993  42.5952366
  37.5872210  48.5678562  43.7103816  37.1678922  44.3677070  41.7851376
  36.1882353  43.6848685  41.4663633  38.2860002  43.8158457  42.2578135
  39.0117927  44.4463956  42.5672183  38.6094441  42.3898345  42.1342414
  37.7035507  41.7842687  42.1069196  39.3761342  42.1883808  40.8136962
  38.6744173  42.3682621  39.9992422  40.1197843  42.9850313  40.8344934
  40.0768664  40.8405309  40.5963941  39.8868782  39.8870678  41.3859139
  40.7947379  40.7232193  39.5762434  39.2424971  41.7580334  43.3891240
  40.4286988  41.9511455  43.6786362  38.4411213  40.9897398  44.1343432
  37.4795082  40.9091976  43.8361613  38.8435542  40.3221014  45.3894351
  39.4867246  40.9791195  45.9748908  37.6129286  39.9545703  46.2380172
  37.9579413  39.4128718  47.1187153  36.8236982  41.1889257  46.6759934
  36.4779375  41.7309226  45.7957726  35.9651250  40.8792850  47.2718740
  37.4646636  41.8376811  47.2729694  36.7327464  39.1099551  45.5188042
  35.9751088  38.8953991  46.0679412  39.7022267  39.0672264  45.1825038
  40.3329098  38.5933262  46.1326345  39.7654531  38.5262600  43.9616981
  39.1684537  38.9252508  43.2514184  40.6344475  37.4046280  43.5900253
  40.6567908  36.7144948  44.4334209  40.1822634  36.9114566  42.7295540
  42.0713296  37.8071140  43.2363790  42.9785722  36.9763799  43.3273395
  42.3061104  39.0756208  42.8978671  41.4956111  39.6628407  42.7623569
  43.6269973  39.6527051  42.6603221  44.2786392  38.9127529  42.1956365
  43.4691091  40.8359283  41.7021331  42.8264032  41.5894811  42.1573114
  44.4473871  41.2701092  41.4958339  43.0209460  40.4919527  40.7699689
  44.3015126  40.0896677  43.9712515  43.7603269  40.9151649  44.7134789
  45.5335473  39.6341276  44.2130813  45.8898080  38.8725195  43.6535003
  46.3726054  40.1495463  45.3021001  45.8075514  40.1273977  46.2339384
  47.6462462  39.3055652  45.4794193  48.1011649  39.2260132  44.4920897
  48.3011128  39.8789903  46.1354936  47.4413518  37.9018006  46.0621097
  46.2946189  37.4613833  46.3149363  48.4580777  37.2019925  46.2777810
  46.7768421  41.6144337  45.1151313  46.7211201  42.4178102  46.0482242
  47.1652137  41.9567472  43.8869624  47.0838335  41.2272111  43.1932378
  47.8578345  43.1866836  43.5191108  47.6911041  43.9505354  44.2786044
  49.3691848  42.9267541  43.4071548  49.4718219  41.9505800  42.9331834
  49.8230990  43.6877887  42.7724200  50.0748875  42.9101501  44.7697248
  49.9914504  43.9066658  45.5258033  50.7634684  41.9095911  45.0906517
  47.2846762  43.9357355  42.3114602  47.0666801  43.3619811  41.2405771
  47.0701155  45.2390213  42.4803857  47.2344971  45.6034769  43.4078824
  46.5738764  46.1595021  41.4480137  45.5786699  45.8556055  41.1234985
  46.4886367  47.5796548  42.0288969  47.4832907  47.8374016  42.3926694
  46.0225838  48.6365452  41.0304398  45.0277375  48.3797072  40.6665515
  45.9898096  49.6099872  41.5197613  46.7170118  48.6755356  40.1911841
  45.5627130  47.5798196  43.1003007  45.5019973  48.4634393  43.4706116
  47.4737397  46.1375889  40.2118256  48.6887605  46.3278556  40.3260228
  46.8792451  45.9477054  39.0302353  45.8905715  45.7431726  39.0583444
  47.5731619  45.8599455  37.7358386  48.4985367  46.4359493  37.7362965
  47.9013067  44.4000858  37.3594975  48.5299514  43.9983078  38.1541543
  46.6717783  43.5060352  37.1807505  46.0428387  43.9069464  36.3858882
  46.9904627  42.4974715  36.9174255  46.1052423  43.4761322  38.1114731
  48.7412160  44.3400114  36.0747270  49.6754819  44.8809526  36.2251663
  48.9592132  43.3002579  35.8308223  48.1857809  44.7961396  35.2552516
  46.8112926  46.6031782  36.6377342  45.5947168  46.4641337  36.4903877
  47.5431899  47.4183928  35.8799785  48.5383342  47.3840860  36.0491238
  47.0365554  48.3895204  34.9033365  45.9840321  48.2556696  34.6535810
  47.2618474  49.8305253  35.4418726  48.3357866  49.9968186  35.5261433
  46.6492306  50.8975070  34.5202740  45.5751589  50.7321349  34.4358783
  46.8321739  51.8875388  34.9379695  47.1053541  50.8304830  33.5325705
  46.7670366  50.0628048  36.8941614  47.2822548  49.3272819  37.5119453
  47.0969460  51.0641082  37.1710201  45.2521892  49.9443623  37.1141562
  44.9215937  48.9431096  36.8379328  45.0216890  50.1258343  38.1639356
  44.7362847  50.6799350  36.4970053  47.7162024  48.1592632  33.5391695
  48.8613501  47.6991721  33.4656979  47.0141457  48.4854681  32.4543061
  46.0341879  48.6747212  32.6091136  47.5219153  48.5184714  31.0718894
  47.7970018  47.5164006  30.7428292  46.4195252  49.0562526  30.1419284
  46.7879334  48.9695980  29.1197417  45.5476642  48.4145244  30.2689851
  46.0254555  50.5192581  30.4232642  46.1218976  50.6687871  31.4986436
  46.7320643  51.1653324  29.9023120  44.5908350  50.8678119  29.9833287
  44.0083948  50.2080001  29.0881858  44.0304415  51.8452707  30.5402328
  48.8148353  49.3483694  30.9177296  49.1097259  50.2298465  31.7324877
  49.5809830  49.0965054  29.8519932  49.2615253  48.3825874  29.2129570
  50.8884674  49.7230646  29.6009353  51.5810746  49.4700158  30.4036561
  51.4748863  49.2215825  28.2689332  50.7052502  49.3472501  27.5073775
  52.3283983  49.8561734  28.0303709  51.9246224  47.7495580  28.3055673
  51.0908380  47.1692528  28.7007259  52.1173550  47.4522034  27.2747746
  53.1815378  47.4888973  29.1586768  53.8376431  48.4430436  29.6468693
  53.5321349  46.2990693  29.3565176  50.8350376  51.2647710  29.6188426
  50.0992103  51.8872337  28.8441967  51.6130097  51.8799929  30.5168200
  52.2104955  51.2882215  31.0762095  51.6179352  53.3269668  30.7829337
  51.5318904  53.8813794  29.8484166  50.4218947  53.6949114  31.6866564
  50.3630570  54.7829985  31.7131847  49.5262213  53.2946070  31.2116557
  50.5266767  53.1522835  33.1221792  50.6215252  52.0690831  33.0461420
  51.4381405  53.5669617  33.5527344  49.1221758  53.5539713  34.1985017
  49.2905413  55.3563861  34.3098701  49.2164763  55.7910242  33.3130235
  48.4971951  55.7576532  34.9404946  50.2592844  55.6052495  34.7431195
  52.9324232  53.8034000  31.4302472  53.6710703  53.0154557  32.0323188
  53.1825427  55.1138546  31.3818113  52.6054730  55.6753673  30.7720627
  54.2568778  55.7802008  32.1338085  55.1704565  55.1882132  32.0788193
  54.5365175  57.1692863  31.5448999  53.6233501  57.7621907  31.5967537
  55.3155087  57.6503252  32.1364016  54.9615129  57.0717162  30.1920303
  55.1301772  57.9509259  29.8454143  53.9073124  55.9330316  33.6207771
  52.7898107  56.3445073  33.9544606  54.8781750  55.6856997  34.5080210
  55.7134338  55.2503035  34.1435046  54.8030336  55.9498367  35.9549472
  54.0602716  56.7241058  36.1470696  54.3987927  54.6759928  36.7273494
  55.0497763  53.8723196  36.3832145  54.6189647  54.8994130  37.7712401
  52.9306231  54.2377891  36.5959201  52.7019863  54.0239108  35.5518502
  52.7115125  52.9775054  37.4338656  52.9395199  53.1907414  38.4782036
  51.6727444  52.6588802  37.3470343  53.3658729  52.1833021  37.0744856
  51.9435968  55.2883924  37.1107724  52.0651450  56.2109113  36.5430715
  50.9247380  54.9201111  36.9907857  52.1370569  55.4833431  38.1656025
  56.1485709  56.4830138  36.4978621  57.2100256  56.0714590  36.0094571
  56.1404718  57.3521438  37.5276687  54.9658013  57.8789551  38.2103084
  54.3218492  57.0398480  38.4736053  54.4391686  58.5377426  37.5198331
  55.4923099  58.6217893  39.4368482  55.5727194  57.9566481  40.2966276
  54.8523277  59.4668800  39.6905127  56.8663977  59.0991145  38.9704413
  57.5519956  59.2462660  39.8049477  56.8117846  60.0137957  38.3801233
  57.3534112  57.9396415  38.0943127  57.9499745  58.3294496  37.2695338
  58.1895741  56.9314042  38.8987865  57.6808507  55.9228060  39.4033975
  59.4736729  57.2465667  39.0832423  59.8115859  58.0711184  38.6078176
  60.4150583  56.4889530  39.9169737  61.3011972  57.1109118  40.0435608
  59.9355977  56.3393342  40.8843573  60.8385154  55.1244880  39.3526075
  60.4683869  54.7357555  38.2382781  61.6522536  54.3981706  40.1269274
  61.9829442  54.8470938  40.9690741  62.1811416  53.0621028  39.7926306
  62.5135045  53.0359520  38.7548685  63.3852645  52.7411240  40.7046694
  63.0652022  52.9365078  41.7281363  63.5943167  51.6778923  40.5866201
  64.6653320  53.5548017  40.4008576  64.4127371  54.6148658  40.4245382
  65.4014396  53.3398399  41.1754795  65.2560025  53.1955127  39.0131326
  64.5171063  53.3287181  38.2229506  66.1371496  53.7975058  38.7911331
  65.6533677  51.7712853  39.0552181  66.4612549  51.5567637  39.6221381
  65.0604132  50.7848436  38.4019106  64.1870973  50.9830090  37.4536971
  63.9374697  51.9255266  37.1901698  63.7645259  50.1930214  36.9873790
  65.3191589  49.5500192  38.7128161  65.9738766  49.3456956  39.4542314
  64.8643468  48.8003332  38.2116019  61.1288708  51.9451442  39.8418086
  60.0640792  52.1000024  40.4502960  61.4603277  50.8064211  39.2339739
  62.3571828  50.8051723  38.7694862  60.6230142  49.6037266  39.1346469
  60.0178269  49.4896238  40.0339956  59.6829195  49.7290937  37.9215994
  58.8341605  49.0539772  37.8123970  59.3213975  50.7343973  38.1378551
  60.3558159  49.7937150  36.5805646  60.8593850  50.9120249  36.0095776
  60.6380559  51.8615672  36.4968993  61.5784402  50.5787832  34.8776824
  61.9960209  51.2681422  34.2689870  61.6448662  49.2139693  34.7047069
  62.2788741  48.3946571  33.7585977  62.8501358  48.8967672  32.9778005
  62.1483868  46.9988758  33.8629129  62.6312573  46.3325549  33.1481035
  61.3835798  46.4429997  34.9042361  61.2627182  45.3650571  35.0116217
  60.7476792  47.2767197  35.8448834  60.1568535  46.7673928  36.6062059
  60.8695856  48.6827375  35.7784176  61.4661881  48.3187751  39.0322584
  62.6528373  48.3668926  38.6815259  60.8440427  47.1601196  39.2834128
  59.8958785  47.2271703  39.6248629  61.4763927  45.8226709  39.2258157
  62.3629356  45.8500827  38.5922627  61.8980898  45.3929561  40.6446825
  62.3975347  44.4287159  40.5503703  62.6094115  46.1363314  41.0045641
  60.7348876  45.2717910  41.6428471  60.1818592  46.2109379  41.6590788
  60.0737909  44.4669593  41.3214453  61.2647412  44.9667578  43.0488410
  61.7380480  43.9848822  43.0489684  61.9982483  45.7231439  43.3280308
  60.1131620  44.9774758  44.0558224  59.6248720  45.9509355  44.0105493
  59.4017215  44.2012570  43.7739783  60.5936256  44.7294263  45.4371891
  61.2525496  45.4488211  45.6987040  59.8096955  44.7433217  46.0738684
  61.0457410  43.8272598  45.4794549  60.5908631  44.7759659  38.5229786
  59.3641772  44.9297590  38.5281998  61.1580142  43.7359530  37.8833077
  62.5845535  43.4732502  37.7355688  63.0446185  43.5300736  38.7220836
  63.0077352  44.2452368  37.0928768  62.6896312  42.0798975  37.1187243
  62.7285502  41.3113973  37.8907293  63.5704537  41.9992191  36.4817439
  61.4080999  41.9768502  36.2929569  61.0880412  40.9432338  36.1614330
  61.5047215  42.4536567  35.3175496  60.3852501  42.7342234  37.1459717
  59.6954254  43.2624762  36.4878006  59.5927047  41.7953012  38.0707819
  60.0258672  41.4888885  39.1884341  58.4383500  41.3142405  37.5912239
  58.1795494  41.6336647  36.6686787  57.4992787  40.4372410  38.3169243
  58.0316880  39.7252456  38.9475606  56.6228055  41.3348184  39.2173594
  57.3037978  41.8747570  39.8752462  56.1199721  42.0412814  38.5569288
  55.5768382  40.5905684  40.0626081  54.9233532  40.0178827  39.4045129
  56.0845307  39.9129702  40.7490562  54.7414790  41.5963355  40.8625215
  55.4345174  42.1725882  41.4754894  54.2589729  42.2567623  40.1420190
  53.6766157  40.9552153  41.7608004  53.1136766  41.7570109  42.2386330
  53.0094731  40.3716805  41.1263658  54.2630631  40.0769673  42.7997181
  54.8809540  40.6175834  43.3879738  53.5236590  39.6808887  43.3623043
  54.7843828  39.3336919  42.3571500  56.6641764  39.5820092  37.3486590
  56.3867498  40.0163976  36.2268144  56.2224970  38.4007463  37.7903572
  56.6075508  38.0739639  38.6650264  55.2619052  37.5340397  37.0819279
  55.0105849  37.9758094  36.1176785  55.8626463  36.1378640  36.8415522
  56.1313011  35.7319070  37.8168074  55.0797273  35.5240204  36.3962054
  57.0955180  36.1342388  35.9294720  57.8358667  36.7670933  36.4188388
  57.4542062  35.1051383  35.9095478  56.8474978  36.7135130  34.2250089
  55.5798730  35.5637006  33.6228005  54.6856623  35.6522885  34.2397595
  55.3324960  35.8038780  32.5887695  55.9588015  34.5431536  33.6775569
  53.9439755  37.3940918  37.8584135  53.9677281  37.1580588  39.0719839
  52.8060771  37.4325172  37.1552188  52.8937717  37.7035412  36.1862219
  51.4497318  37.2012585  37.6988362  51.4484210  36.5294624  38.5571994
  50.7450157  38.5288292  38.0808012  49.7528804  38.2938973  38.4662554
  51.5392739  39.3052359  39.1476786  52.5314296  39.5409448  38.7627512
  51.0152008  40.2296644  39.3903308  51.6341296  38.6953827  40.0461110
  50.4505842  39.4125556  36.8463900  51.4118029  39.6883381  36.4126812
  49.8954052  38.7984805  36.1373148  49.6503647  40.6792298  37.1597639
  50.2051589  41.2940757  37.8684725  49.4865292  41.2426720  36.2411835
  48.6887615  40.4042178  37.5931085  50.5940703  36.3909129  36.7077992
  50.8179830  36.4524936  35.4927223  49.6113350  35.6290522  37.2016256
  49.4323626  35.6275728  38.1956408  48.7719587  34.7836783  36.3414046
  48.2146499  35.4647196  35.6982181  49.4582126  34.1921999  35.7353449
  47.7880717  33.8426144  37.0418004  47.5503347  33.9246041  38.2522461
  47.1886134  32.9622819  36.2392966  47.5565091  32.9078336  35.3002612
  46.0688327  32.0895624  36.5978460  46.4298818  31.3115024  37.2704272
  45.3079562  32.6829924  37.1048048  45.4451795  31.4299124  35.3600219
  46.1021039  30.6468377  34.6654275  44.1834145  31.7582784  35.0608785
  43.6993930  32.3433530  35.7268441  43.4407202  31.2824558  33.8785046
  43.4316017  30.1964540  33.7856806  41.9858273  31.8092408  33.9120916
  42.0140539  32.8986019  33.9365075  41.1872839  31.3445736  32.6812777
  41.1582231  30.2552441  32.6564318  40.1706435  31.7334154  32.7391149
  41.6666066  31.7154875  31.7753131  41.2332938  31.4388428  35.2093937
  41.8199485  31.8511770  36.0303185  40.2709523  31.9482633  35.1595028
  41.0065028  29.9401856  35.4457246  41.9684778  29.4301304  35.4961983
  40.4701738  29.7968313  36.3837544  40.4194831  29.5272161  34.6253808
  44.1459648  31.7098413  32.5789268  44.4247775  32.8965010  32.3715836
  44.4371608  30.7507572  31.6978158  44.1445769  29.8080569  31.9118487
  45.1554647  30.9875647  30.4407992  45.0007911  30.1112761  29.8112807
  44.7004031  31.8583032  29.9687476  46.6652302  31.2333623  30.5938538
  47.2981521  31.7351363  29.6613069  47.2534645  30.9286733  31.7567910
  46.6629790  30.5614124  32.4892837  48.6856175  31.0919014  32.0336582
  48.9800535  30.2966897  32.7185268  49.2177952  30.9733809  31.0898155
  49.0591757  32.4462457  32.6508841  48.3407893  32.9696557  33.5075328
  50.2187628  32.9783606  32.2577817  50.6804748  32.4631536  31.5219263
  50.9596572  34.0625250  32.9207885  50.2923222  34.6142235  33.5829002
  52.1232367  33.4897852  33.7585664  52.6278034  32.7038595  33.1965766
  52.8248740  34.2991735  33.9602985  51.7508604  32.8905667  35.1063427
  51.0567527  31.6667437  35.1836131  50.8154804  31.1261553  34.2683800
  50.6755366  31.1419931  36.4315427  50.1198817  30.2056247  36.4821653
  51.0109739  31.8248211  37.6132388  50.7045926  31.4282137  38.5811918
  51.7435937  33.0222779  37.5444326  52.0206795  33.5427815  38.4611657
  52.1190760  33.5489876  36.2959679  52.6979516  34.4711794  36.2453203
  51.3808527  35.2583035  32.0453361  51.5835394  35.0976717  30.8365881
  51.5964107  36.4305451  32.6573127  51.2616938  36.5063900  33.6072134
  52.1790904  37.6319212  32.0211603  52.7610628  37.4072202  31.1273389
  51.1068800  38.7049298  31.6844731  51.5784981  39.5068898  31.1165498
  49.9628958  38.0946852  30.8563338  49.4904609  37.2929028  31.4238292
  49.2245762  38.8647707  30.6328318  50.3619917  37.6934112  29.9247755
  50.5826150  39.4573373  32.9327416  50.1499238  38.7044763  33.5915885
  51.4517603  39.9049305  33.4147647  49.5395855  40.5462447  32.6461911
  48.6698904  40.0993035  32.1645544  49.2353573  41.0140838  33.5824982
  49.9717266  41.2997570  31.9877283  53.3010461  38.2201755  32.8908347
  53.2572523  38.1526648  34.1276368  54.2840694  38.8551012  32.2413084
  54.3567583  38.6991146  31.2460779  55.3089264  39.6832848  32.8937738
  55.5024140  39.3095969  33.8992683  56.6229000  39.6402098  32.0913850
  56.8008777  38.6140294  31.7698623  56.5175102  40.2814879  31.2163104
  57.8095428  40.1238414  32.9407697  57.6074949  41.1493707  33.2499091
  57.8760911  39.4857076  33.8219386  59.1342841  40.0738483  32.1733408
  59.2323554  39.1113047  31.6713539  59.1608200  40.8734735  31.4330741
  60.2916373  40.2544673  33.1616303  60.0852652  41.1341552  33.7712699
  60.3352514  39.3723977  33.8004965  61.5898583  40.4272005  32.4696710
  61.5497984  41.2447407  31.8779591  62.3234633  40.5426511  33.1542108
  61.7814790  39.6119849  31.9050436  54.8064963  41.1174835  33.0870517
  54.1179910  41.6616865  32.2158965  55.1832052  41.7369223  34.2036752
  55.6651276  41.1563292  34.8750632  54.8353330  43.1152880  34.5939647
  54.6464923  43.7265675  33.7114820  53.5841650  43.1615008  35.5048045
  53.2685047  44.2026013  35.5723881  52.4187836  42.3065523  34.9911826
  52.7335639  41.2651736  34.9237680  51.5772958  42.3874066  35.6792678
  52.1161861  42.6586805  34.0050071  53.8906616  42.7008546  36.9328948
  54.6506360  43.3491318  37.3691029  52.9827685  42.7506632  37.5340178
  54.2570305  41.6744559  36.9133928  56.0190799  43.8762991  35.2078835
  56.9491767  43.2718157  35.7570298  55.9792804  45.2114579  35.1364974
  55.2954572  45.6077565  34.5076631  56.8750881  46.1294913  35.8636242
  57.8051343  45.6183480  36.1123124  57.2059118  47.3595144  34.9961238
  56.2790213  47.9071937  34.8257697  57.8999982  47.9862696  35.5560541
  57.8344928  46.9809746  33.6418832  58.6132651  46.2359284  33.8047349
  57.0635963  46.5642886  32.9936600  58.4501391  48.2318569  32.9720213
  59.2546355  48.6271434  33.5922093  58.8439824  47.9710846  31.9896850
  57.4227218  49.2781542  32.8069560  57.4723373  50.0334917  33.4756136
  56.4741242  49.3119154  31.8859805  56.2568937  48.3433210  31.0470259
  56.8293428  47.5119112  31.0810818  55.5166571  48.4265866  30.3649583
  55.6955782  50.3475591  31.7828869  55.8159947  51.1304095  32.4095808
  54.9738297  50.3646164  31.0765678  56.2140673  46.5570666  37.1750024
  55.1390473  47.1606731  37.1532720  56.8220846  46.2257272  38.3105829
  57.6314495  45.6253310  38.2431126  56.3460806  46.6025171  39.6437707
  55.2576380  46.6583343  39.6603958  56.8002164  45.5328062  40.6575774
  56.3556991  44.5811877  40.3661569  57.8863111  45.4571983  40.6048346
  56.3803947  45.8747715  42.0947449  56.8511870  46.8115480  42.3929151
  55.2979999  46.0021313  42.0773344  56.7290976  44.8037908  43.1254420
  57.1390653  43.6870194  42.8275188  56.6110410  45.1226083  44.3933170
  56.8324612  44.4410105  45.1050045  56.2993365  46.0480292  44.6512661
  56.8301244  48.0087046  40.0275287  58.0209776  48.1905675  40.3007678
  55.9057343  48.9635107  40.1652583  54.9810784  48.7388457  39.8266783
  56.1552832  50.3238756  40.6569674  57.2295896  50.4809792  40.7533180
  55.5878620  51.3827880  39.6962247  54.5098028  51.2483902  39.6077658
  55.7951622  52.3033530  40.2418316  56.2027945  51.4669447  38.3096316
  55.7619382  50.5876278  37.3027008  55.0462730  49.8022217  37.5457237
  56.2409930  50.7195064  35.9881969  55.8971423  50.0303968  35.2168367
  57.1811921  51.7214388  35.6703967  57.6272210  51.8330979  34.3890659
  57.2370332  51.1848203  33.7982281  57.6253172  52.6071760  36.6770190
  58.3511926  53.3849593  36.4398299  57.1280201  52.4839156  37.9905518
  57.4579251  53.1759407  38.7653834  55.6219999  50.5101314  42.0857682
  54.4086922  50.5262386  42.3106814  56.5123075  50.5930597  43.0736752
  57.4805322  50.4230302  42.8418770  56.1512290  50.7427157  44.4892480
  55.1809335  50.2836137  44.6785924  57.2005585  50.0536969  45.3724143
  58.1719953  50.4793727  45.1209986  56.9668783  50.2732445  46.4141880
  57.2399645  48.5319094  45.1665719  56.1731639  47.8900812  45.0178509
  58.3543963  47.9542225  45.1598967  55.8629939  52.1939613  44.9147217
  56.4463924  53.1300026  44.3590798  54.9877668  52.3897236  45.9066998
  54.5194883  51.5600955  46.2421572  54.5218411  53.7001368  46.3937303
  53.6220618  53.5587206  46.9924773  55.5866043  54.4034223  47.2620497
  56.4769268  54.5084583  46.6420557  55.1928206  55.3911337  47.5017590
  55.9524280  53.6666890  48.5648874  56.4334492  54.3816132  49.2324222
  55.0129538  53.3337186  49.0060460  56.8723765  52.4549698  48.4013130
  56.6132956  51.3756167  48.9246150  57.9622863  52.5529803  47.6682806
  58.5687419  51.7524717  47.5610471  58.1865340  53.4281892  47.2168122
  53.9499126  54.6043479  45.2774749  54.4035176  55.7353184  45.0695489
  52.9789806  54.0845652  44.5221749  52.8057346  53.0980759  44.6522670
  52.2128591  54.7973968  43.4854112  52.5828278  55.8044754  43.2930185
  52.2165634  53.9871292  42.1687773  51.9235420  52.9634842  42.4019937
  51.2522360  54.5703007  41.1179179  51.5449180  55.5938444  40.8838319
  51.2921305  53.9653529  40.2120772  50.2365367  54.5648213  41.5134227
  53.6331498  53.8399834  41.5715125  54.2369526  53.3664480  42.3456489
  53.5321218  53.1614936  40.7244326  54.3167412  55.1354621  41.1105445
  54.4185443  55.8143127  41.9572427  55.3038835  54.9035835  40.7106926
  53.7137119  55.6093596  40.3360274  50.7842887  55.0771142  43.9788196
  50.1103971  54.1926500  44.5193361  50.3136424  56.3108253  43.7852764
  50.9616696  56.9947181  43.4213385  48.9601930  56.7576835  44.1510650
  48.6056023  56.2551960  45.0509933  48.9426359  58.2922801  44.3752527
  49.4025566  58.7625618  43.5061103  47.5162101  58.8495349  44.5666852
  47.0557828  58.3800291  45.4359791  47.5642506  59.9276982  44.7195145
  46.9197279  58.6350059  43.6799578  49.8141718  58.6670308  45.5973419
  49.2561649  58.3797198  46.4885105  50.7265222  58.0740204  45.5336636
  50.1768539  60.1557091  45.6792248  49.2649603  60.7493684  45.7434002
  50.7882903  60.3331096  46.5639698  50.7353160  60.4436695  44.7885516
  47.9277510  56.3223813  43.0952428  48.1645646  56.4767548  41.8928959
  46.7343964  55.9166103  43.5427693  46.6962754  55.5684053  44.4900810
  45.5036965  55.8712180  42.7310045  45.5856628  56.5299417  41.8664445
  45.1290318  54.4411798  42.2577793  44.7763498  53.8606267  43.1102310
  44.0157351  54.5159395  41.1904094  44.3678659  55.0959898  40.3373876
  43.7576436  53.5089141  40.8627064  43.1346959  54.9957642  41.6165989
  46.3454876  53.6466576  41.7301746  46.8782568  54.2987864  41.0380867
  46.9826053  53.4296293  42.5875422  45.9808350  52.3368962  41.0200291
  45.3440604  52.5531751  40.1622171  46.8905365  51.8414262  40.6808360
  45.4484066  51.6840186  41.7116726  44.3459769  56.4928767  43.5250473
  44.1437960  56.1703013  44.6992032  43.5323534  57.3273450  42.8763274
  43.8772833  57.7830515  42.0435884  42.1941006  57.6875848  43.3639163
  42.1285216  57.5108680  44.4374944  41.9158293  59.1738340  43.0931893
  42.7359328  59.7631726  43.5033229  41.8614221  59.3284391  42.0155822
  40.5934214  59.6156504  43.7414120  39.8038445  59.1037551  43.1912918
  40.5858260  59.2840724  44.7797267  40.3539884  61.1367321  43.6866115
  41.1484602  61.8935118  43.0759945  39.3617998  61.6038755  44.2960045
  41.1488208  56.7637801  42.7222459  40.8794025  56.8738983  41.5234682
  40.5954414  55.8247358  43.4946499  40.8717476  55.8279240  44.4661148
  39.6638830  54.7780126  43.0363927  39.6067540  54.7172997  41.9495857
  40.0756579  53.3999623  43.6088941  40.0926394  53.4708060  44.6964571
  39.0956686  52.2900014  43.1820444  39.0784908  52.2182416  42.0945445
  39.4183336  51.3379353  43.6034209  38.0960029  52.5275834  43.5458059
  41.5199111  52.9957247  43.2316097  41.4819623  52.4898109  42.2668757
  42.1071907  53.9093364  43.1393275  42.1717988  52.0718694  44.2676053
  41.5852953  51.1577812  44.3601052  43.1835804  51.8229360  43.9475594
  42.2105215  52.5773063  45.2325581  38.2384913  55.1435730  43.4698938
  37.9913706  55.3302269  44.6650969  37.2999834  55.2485702  42.5240663
  37.6219509  55.1955066  41.5682313  35.8969991  55.6197881  42.7680894
  35.5062173  55.8570814  41.7786044  35.1438045  54.3936922  43.3131671
  35.5177736  54.1493407  44.3074203  34.0785321  54.6171831  43.3710192
  35.3008077  53.5447859  42.6477294  35.7073978  56.9107507  43.6130172
  34.7517338  57.0206353  44.3900351  36.6359041  57.8720880  43.5129538
  37.3695518  57.7271531  42.8340913  36.6596621  59.1064500  44.3126024
  37.1777205  59.8569961  43.7156139  35.6219545  59.4084555  44.4542183
  37.3425684  59.0014145  45.6872629  37.1379396  59.8809721  46.5307221
  38.1505051  57.9590892  45.9368473  38.2584866  57.2933399  45.1850380
  38.8063703  57.6691618  47.2289866  38.7733486  58.5493733  47.8710429
  38.0779900  56.5131928  47.9405678  38.2232297  55.5967812  47.3685587
  38.4420228  56.3676029  48.9576144  36.5880228  56.7271487  48.0419318
  35.9487302  57.6615749  48.8381916  36.3943683  58.2916059  49.4897799
  34.6263792  57.5828024  48.5909857  33.9312087  58.2447490  49.1073804
  34.4128474  56.6160710  47.6743726  33.5206332  56.3384652  47.2909815
  35.6315518  56.0544076  47.3360341  35.6730082  55.2310769  46.6229358
  40.2981223  57.3719481  47.0410319  40.6703772  56.4447449  46.3144332
  41.1605338  58.1924741  47.6475643  40.7648269  58.9463052  48.1909369
  42.6256753  58.1476064  47.4762943  42.8725498  57.8722275  46.4509560
  43.2365256  59.5281543  47.7753900  42.9292789  59.8413672  48.7731858
  44.3230106  59.4488488  47.7384995  42.7634158  60.5661994  46.7443131
  43.1369305  60.2620763  45.7665111  41.6734896  60.5572628  46.7351918
  43.2597115  61.9807811  47.0630295  42.9856327  62.2283636  48.0885453
  44.3446815  62.0055060  46.9614009  42.6328428  63.0037350  46.1049283
  43.1748595  63.9434026  46.2114331  42.7501573  62.6305180  45.0875564
  41.1902082  63.2293510  46.3865272  41.0813186  63.5755932  47.3290552
  40.8218313  63.9068450  45.7343000  40.6877144  62.3588411  46.2874742
  43.2896439  57.0359256  48.2969723  42.9093617  56.7882048  49.4465170
  44.2977805  56.4007665  47.7051687  44.4652157  56.6541205  46.7419052
  45.1291187  55.3563427  48.3017933  45.2623004  55.5486014  49.3664052
  44.4201526  54.0073717  48.1324442  44.2877775  53.7965943  47.0712422
  45.0223667  53.2203239  48.5863100  43.4456060  54.0448746  48.6192211
  46.5329311  55.3247735  47.6665170  46.7223079  55.7664481  46.5273673
  47.5059240  54.7409209  48.3734964  47.2810203  54.4891424  49.3254025
  48.8958260  54.5723536  47.9164531  48.9644456  54.5181957  46.8299645
  49.7922787  55.7263777  48.4335585  49.3952113  56.6616301  48.0389186
  49.8388310  55.7971782  49.9729652  50.2362536  54.8623875  50.3683415
  50.4806522  56.6229561  50.2799785  48.8325467  55.9563162  50.3604780
  51.2251519  55.6132491  47.8610639  51.6846126  54.7390611  48.3223577
  51.1275816  55.4481485  46.7880675  52.1054218  56.8449047  48.1107006
  52.2038404  57.0103781  49.1835623  53.0918548  56.6810938  47.6768631
  51.6468078  57.7194664  47.6492736  49.4336559  53.1786941  48.2808790
  49.1574156  52.6457870  49.3627105  50.2072991  52.5888085  47.3718023
  50.3763074  53.1025369  46.5187966  50.8211774  51.2672075  47.5196843
  51.5639095  51.3113896  48.3162370  50.0469397  50.5473268  47.7850654
  51.5027200  50.8117694  46.2283939  51.7680637  51.6215782  45.3351776
  51.7565516  49.5148211  46.0823514  51.6279290  48.8971828  46.8710710
  52.2901156  48.9502539  44.8353236  53.1547836  49.5356656  44.5226871
  52.7308625  47.4899470  45.0335959  51.8569302  46.9216059  45.3519213
  53.3136758  46.8614340  43.7685279  54.1879803  47.4289972  43.4498380
  53.6051141  45.8315994  43.9749339  52.5642465  46.8747495  42.9771500
  53.7374641  47.4110648  46.0256321  54.0033906  46.4956967  46.1395826
  51.2569589  49.0583561  43.7096797  50.0687518  48.7838252  43.9153725
  51.7195178  49.3685792  42.4960180  52.6325855  49.7988482  42.4603078
  50.9591396  49.2394111  41.2416936  50.1362990  48.5419927  41.3986653
  50.3811775  50.5796654  40.7473666  51.2010734  51.2517599  40.4940705
  49.5055983  50.3509543  39.5071097  48.6851620  49.6792754  39.7597612
  49.1020687  51.3042440  39.1657843  50.1070598  49.9067358  38.7140048
  49.5229971  51.2685682  41.8165776  50.1311767  51.4667899  42.6991465
  49.1371953  52.2090197  41.4231216  48.6901071  50.6199802  42.0881079
  51.8117813  48.5660757  40.1654842  52.9631242  48.9425965  39.9283418
  51.2457143  47.5453626  39.5246879  50.3302327  47.2626960  39.8442069
  51.8789000  46.7681878  38.4613406  52.9631599  46.8673183  38.5128464
  51.5118086  45.2806564  38.6289838  50.4558145  45.2349736  38.3627343
  52.0922550  44.7003902  37.9117160  51.7109610  44.6970616  40.0432947
  51.1098187  45.2711435  40.7483896  51.2874788  43.2299430  40.0900685
  51.8885391  42.6551041  39.3855221  51.4368497  42.8400445  41.0969291
  50.2344726  43.1464365  39.8211726  53.1580652  44.8322742  40.5115009
  53.4365354  45.8858794  40.5331774  53.2579439  44.4099551  41.5113869
  53.8141808  44.2976456  39.8246359  51.4749932  47.3087096  37.0799745
  50.3186485  47.6905347  36.8710402  52.3972041  47.2962571  36.1154922
  53.3376078  47.0391178  36.3793478  52.1561479  47.7392916  34.7290358
  51.0881679  47.9047694  34.5871383  52.9038311  49.0447414  34.4027037
  53.9752712  48.8614482  34.4834441  52.5752012  49.5335867  32.9898425
  51.5039232  49.7175493  32.9084650  53.1182116  50.4570832  32.7888591
  52.8691249  48.7747163  32.2647037  52.5340715  50.1681984  35.3762663
  52.7933837  49.8694970  36.3919614  53.0821692  51.0728471  35.1130185
  51.4631870  50.3627686  35.3175330  52.4989775  46.6314520  33.7367952
  53.6358738  46.1506810  33.6965841  51.5199339  46.2253623  32.9277447
  50.6438959  46.7271834  32.9565940  51.6433550  45.0960102  32.0025722
  52.5871979  45.2117415  31.4697815  51.6737225  44.1853612  32.6008159
  50.5046795  44.9846972  30.9819128  49.5942611  45.8206321  30.9720503
  50.5062611  43.9280002  30.1481755  51.5700687  42.9334522  30.0641891
  51.6745954  42.4696360  31.0450300  52.4943870  43.4508119  29.8071410
  51.1409578  41.9389137  28.9879907  50.5687478  41.1146527  29.4137472
  52.0009170  41.5427642  28.4479563  50.2761386  42.8051509  28.0753699
  49.5569739  42.2395885  27.4828834  50.8955173  43.4103184  27.4133713
  49.5351997  43.7096823  29.0720500  49.3717762  44.6720849  28.5871044
  48.1808203  43.1371487  29.5487007  47.5264274  42.3928618  28.8106621
  47.7344473  43.4504030  30.7746912  48.3328796  44.0074479  31.3677166
  46.4769599  42.9227803  31.3455754  46.4862628  41.8328226  31.3477598
  46.2366173  43.4165537  32.7870522  47.0679064  43.0397252  33.3829205
  46.1331618  44.9344039  32.9583815  45.3017445  45.3119240  32.3631308
  45.9643251  45.1713243  34.0088395  47.0596552  45.4021470  32.6253247
  45.0488933  42.8416177  33.2874983  44.8982768  43.1482416  34.1846587
  45.2624312  43.2260502  30.4409604  45.1267609  44.3710912  29.9869662
  44.3565160  42.2622365  30.1646962  44.4491549  40.8514590  30.5124530
  44.0513709  40.7211040  31.5188703  45.5005927  40.5644639  30.4979130
  43.6314742  40.1141676  29.4603871  43.2188506  39.1894270  29.8637426
  44.2373688  39.8886837  28.5828051  42.5317278  41.1122428  29.1201272
  41.6808942  41.0416915  29.7977728  42.1900346  40.9791764  28.0936581
  43.2079597  42.4799030  29.2732223  43.6059353  42.8004945  28.3104478
  42.2015370  43.5243242  29.7845302  41.5436453  44.1933230  28.9824173
  42.1121969  43.6854671  31.1093269  42.6066422  42.9926909  31.6530955
  41.3093032  44.6934177  31.8253879  41.1194725  45.5518303  31.1810346
  39.9514922  44.1289522  32.3104129  40.1481340  43.4317627  33.1248809
  39.0008085  45.2295319  32.7982177  38.8033170  45.9268986  31.9841060
  38.0634002  44.7810864  33.1272510  39.4592114  45.7637761  33.6304145
  39.2001550  43.3277879  31.2349417  39.8103385  42.4816838  30.9188942
  38.2583062  42.9629088  31.6446778  38.9983082  43.9698753  30.3775722
  42.1140465  45.2773317  32.9909043  42.8333796  44.5352638  33.6688727
  42.0154618  46.5836919  33.2533505  41.5409544  47.1898530  32.5995073
  42.6237259  47.1863764  34.4456542  43.6801179  46.9220606  34.4933222
  42.5023553  48.7157307  34.4006928  41.4267379  48.8852925  34.3517516
  42.9009946  49.1735188  35.3060197  43.1522570  49.3740606  33.1978147
  44.1654609  48.9272579  32.6769068  42.6480158  50.5112158  32.7846416
  43.0534247  50.9797454  31.9870054  41.8564162  50.9136130  33.2658351
  41.9531685  46.6254311  35.7124664  40.7284840  46.4824807  35.7610383
  42.7410503  46.3194589  36.7404028  43.7147794  46.5714378  36.6484368
  42.3224109  45.5834679  37.9411519  41.2411425  45.5675157  38.0779119
  42.8540689  44.1290805  37.8578747  43.8204170  44.1686903  37.3551791
  43.0151451  43.4383782  39.2263906  42.0490556  43.3979771  39.7295203
  43.3910384  42.4256513  39.0808254  43.7194084  44.0023750  39.8379623
  41.9423171  43.2839489  36.9424473  41.0901784  42.9577757  37.5387454
  41.5951013  43.9312513  36.1371273  42.6464112  42.0604214  36.3463080
  42.9935222  41.4123723  37.1510727  41.9488142  41.5114898  35.7137484
  43.4984470  42.3858482  35.7494562  42.8037847  46.3117071  39.1960965
  44.0018859  46.5623908  39.3446232  41.8886702  46.5724318  40.1319507
  40.9196956  46.5531244  39.8476715  42.2009760  46.9564239  41.5139815
  43.2080245  47.3629456  41.6072165  41.1803096  47.9809336  42.0564285
  40.1921195  47.5218597  42.0852701  41.5808245  48.4245175  43.4739130
  42.5687818  48.8841376  43.4457988  40.8551468  49.1468104  43.8477919
  41.6027408  47.5573594  44.1339552  40.9915845  49.2133025  41.1395164
  40.4996597  48.8532159  40.2359410  40.3243838  49.8930137  41.6695498
  42.2822333  49.9562042  40.7584854  42.9497864  49.2772147  40.2279707
  42.0389040  50.8019266  40.1153341  42.7745119  50.3170106  41.6615803
  42.2509802  45.6849405  42.3706563  41.2280600  45.0254915  42.5861124
  43.4497773  45.3366872  42.8400070  44.2364939  45.9032938  42.5569285
  43.6973973  44.1991589  43.7290861  42.9999414  43.4027583  43.4694697
  44.7186368  43.8538839  43.5679823  43.5193889  44.5548059  45.2060672
  43.4473836  45.7333219  45.5790501  43.5041089  43.5333426  46.0685666
  43.5714425  42.6035300  45.6799614  43.2999529  43.6704690  47.5246894
  42.3223501  44.1073240  47.7285268  43.3671760  42.2896108  48.1870252
  44.3000132  41.8185175  47.8772106  43.3777249  42.4400200  49.2665463
  42.1818319  41.3805212  47.8068245  41.2458554  41.9247490  47.9327801
  42.2800761  41.0630877  46.7687079  42.1832881  40.1389916  48.7271142
  42.2144773  40.4283999  49.7775280  41.3068415  39.5161338  48.5482594
  43.3905268  39.3546634  48.4178100  43.3416862  38.8087372  47.5694714
  44.4967553  39.3047380  49.1360635  44.6682276  39.9388731  50.2574808
  43.9251165  40.5141629  50.6275179  45.5437886  39.8534073  50.7536544
  45.5081261  38.5972311  48.7455664  45.4528920  38.0765130  47.8819103
  46.3476349  38.5693055  49.3064086  44.2651041  44.6389082  48.2203242
  43.8741519  45.2948627  49.1913969  45.4630886  44.8281069  47.6647561
  45.7008488  44.2414880  46.8777061  46.4824382  45.7465682  48.1797456
  46.6705413  45.5578193  49.2366705  47.7897745  45.5245057  47.4005607
  48.6388169  45.7117300  48.0579597  47.7956144  44.4800225  47.0889184
  47.9289715  46.4014032  46.1648504  47.1602513  46.3211131  45.2106116
  48.8954347  47.2885936  46.1621652  49.0220782  47.8904591  45.3610291
  49.5083273  47.3656059  46.9612476  46.0595193  47.2352369  48.1577679
  46.6513474  48.0250828  48.8957739  45.0502302  47.6210426  47.3594756
  44.7701720  46.9735926  46.6366512  44.4213038  48.9543027  47.3856126
  44.8570625  49.5480738  48.1891358  44.6419130  49.6931680  46.0523465
  44.2121538  49.0717023  45.2667342  44.0682928  50.6159082  46.1395841
  46.1047241  50.0291962  45.6989589  46.6763753  49.1081572  45.5849292
  46.1333317  50.8117000  44.3869545  45.5622348  51.7331595  44.5003544
  47.1646416  51.0533433  44.1298377  45.6935550  50.2076263  43.5933602
  46.8107882  50.9028459  46.7400178  46.8219554  50.3873250  47.7003370
  47.8347079  51.0951031  46.4195077  46.2789250  51.8487748  46.8421901
  42.9273717  48.9294475  47.7652256  42.4395948  49.9307983  48.2986565
  42.2199160  47.7961732  47.6405264  42.6025761  47.0323873  47.1017300
  40.8633956  47.6442123  48.2053532  40.2240874  48.4437995  47.8311281
  40.2402096  46.2900068  47.8115796  40.9061435  45.5281728  48.2168453
  39.2765219  46.2361469  48.3180430  40.0414244  46.0480566  46.3031557
  40.9865292  46.2247649  45.7896852  39.5807976  44.6134465  46.0428310
  38.6354502  44.4361194  46.5556392  39.4462438  44.4632181  44.9716506
  40.3318732  43.9168818  46.4153675  38.9994141  46.9881333  45.6981662
  39.3184258  48.0213688  45.8351167  38.8949655  46.7787383  44.6335792
  38.0405958  46.8357426  46.1936898  40.8735499  47.7949880  49.7398458
  40.0335697  48.5039096  50.2967707  41.9008640  47.2654289  50.4148657
  42.5429665  46.6758414  49.9047772  42.1238964  47.4549904  51.8678684
  41.2318483  47.1787357  52.4300364  43.3078551  46.6138390  52.3792342
  43.5758436  46.9779454  53.3710552  42.9760457  45.1267349  52.4563179
  42.7083907  44.7617823  51.4647182  43.8442104  44.5787322  52.8224902
  42.1381308  44.9756978  53.1368964  44.4534845  46.7655207  51.5577386
  45.1696449  46.2288127  51.9050988  42.3836981  48.9127188  52.2772597
  42.1653423  49.2764727  53.4369785  42.8408834  49.7564256  51.3474821
  42.9230657  49.3929839  50.4087299  43.2921521  51.1320879  51.6044017
  43.6012608  51.2435461  52.6436938  44.4914453  51.4471345  50.6994489
  44.1264451  51.4766050  49.6728011  44.8624652  52.4326063  50.9810330
  45.6304709  50.4207661  50.8086534  45.2767409  49.4583559  50.4388662
  46.4499414  50.7715240  50.1813265  46.1497828  50.2355324  52.2298446
  46.5625653  51.1780773  52.9000959  46.1356539  49.0292758  52.7529607
  46.4754706  48.8859089  53.6932117  45.7850483  48.2516839  52.2121022
  42.1845134  52.1804042  51.4092952  42.0827269  53.1198778  52.2036163
  41.2908766  51.9831193  50.4308480  41.5332686  51.3196226  49.7089633
  40.0456382  52.7671923  50.2736869  40.1421761  53.7943714  50.6253725
  39.5621589  52.7689345  48.8040615  38.6710943  53.3907994  48.7181065
  40.6678617  53.3287905  47.8920256  41.5591575  52.7071348  47.9770949
  40.3220981  53.3277534  46.8583200  40.9066771  54.3486243  48.1936967
  39.0737823  51.3773287  48.3407132  39.9251031  50.7002559  48.4109001
  38.3000151  51.0610273  49.0402396  38.5148307  51.3485274  46.9138899
  39.2882214  51.6642843  46.2137012  38.1950574  50.3357312  46.6687611
  37.6631343  52.0250579  46.8430403  38.9307538  52.3121082  51.2397185
  37.8346307  52.8820041  51.2328628  39.1928684  51.2991673  52.0745308
  40.1047425  50.8706436  52.0041585  38.2551998  50.7771704  53.0719666
  38.8296163  50.2065664  53.8017310  37.7861527  51.6286366  53.5650179
  37.1630831  49.8779140  52.4838189  36.0398213  49.8697016  52.9947501
  37.4524591  49.1631998  51.3918430  38.3461728  49.3335352  50.9532534
  36.5119230  48.2688379  50.7223361  35.5240203  48.6964269  50.8935523
  36.7821671  48.2481106  49.2121985  37.7642299  47.8141501  49.0242335
  36.0195563  47.6492742  48.7142828  36.7549804  49.2661606  48.8236960
  36.4867310  46.8583154  51.3375286  37.5204861  46.3073528  51.7325013
  35.2991504  46.2512714  51.3526284  34.5253805  46.7969546  51.0010472
  35.0201160  44.9059327  51.8859055  35.8997090  44.2671718  51.8059065
  34.5718851  44.9448810  53.3609618  34.2446311  43.9402242  53.6286742
  35.6694007  45.3951358  54.3218110  35.9968615  46.3999634  54.0549955
  35.2821804  45.3983074  55.3407073  36.5139091  44.7090790  54.2567566
  33.4570104  45.7907122  53.5560764  33.2108324  45.7867148  54.4839669
  33.9605481  44.1765771  51.0552207  33.0613842  44.7973967  50.4736355
  34.0422554  42.8432500  51.0187810  34.9071979  42.4254081  51.3308416
  33.0002651  41.9629712  50.4750426  32.4608431  42.4580051  49.6675374
  33.6698929  40.6920055  49.9138272  34.3171271  41.0196295  49.1002858
  34.2789218  40.2807515  50.7188452  32.7026926  39.6079272  49.3961120
  32.0296122  39.3373760  50.2096633  31.8841284  40.0894682  48.1960067
  32.5565493  40.3597807  47.3818321  31.2177177  39.2922615  47.8666757
  31.2942886  40.9598166  48.4835535  33.4970573  38.3731647  48.9651696
  34.0543364  37.9834778  49.8170402  32.8113822  37.6086789  48.5997761
  34.1921223  38.6465063  48.1712755  31.9477754  41.6642889  51.5581272
  32.3003668  41.3070928  52.6841672  30.6629220  41.8093234  51.2313892
  30.4657928  42.0578967  50.2725093  29.5372964  41.6955753  52.1661584
  29.8597210  41.2147412  53.0897060  29.0051339  43.1013374  52.5028983
  28.8716269  43.5944148  51.5400121  28.0476729  43.0529288  53.0215745
  29.9686395  43.9231675  53.3391072  29.8053027  44.0759575  54.5422785
  30.9502886  44.5408888  52.7254155  31.6058295  45.0946063  53.2581094
  31.0457597  44.4597583  51.7232160  28.4137836  40.8122436  51.6027027
  28.0879860  40.9055268  50.4156702  27.7757624  40.0132189  52.4603492
  28.2616320  39.8690636  53.3339906  26.6352729  39.1359854  52.1422312
  25.9467227  39.6753117  51.4917508  27.0713746  37.8421836  51.4319754
  26.3028721  37.0784275  51.5510537  27.2102922  38.0549342  50.3720041
  28.3715218  37.2314095  51.9267421  29.5418883  37.3280438  51.1488339
  29.5127551  37.8372366  50.1855199  30.7460370  36.7693306  51.6126179
  31.6513029  36.8477752  51.0105874  30.7820307  36.1090961  52.8538346
  31.7147417  35.6728900  53.2114298  29.6166481  36.0115368  53.6328851
  29.6434274  35.4967876  54.5933101  28.4149480  36.5788168  53.1723591
  27.5130996  36.5137123  53.7810715  25.5971392  38.9149375  53.2491862
  25.9662819  38.9554401  54.4447376  24.3663162  38.6961756  52.8411960
  24.1473928  38.6801057  51.8553392  23.2674625  38.4675667  53.8086342
  23.6608520  38.5153539  54.8240463  22.5033445  39.2340213  53.6791288
  22.8287228  37.4849209  53.6353870  24.7059096  41.2331338  55.5350430
  24.9582780  40.3718841  56.1536374  24.5882116  39.4626629  55.6798590
  24.4986092  40.4821404  57.1358019  26.4563033  40.2491776  56.3317509
  27.2140435  41.0751741  55.8000061  26.8864901  39.2325097  57.0675489
  26.2842445  38.1151205  57.8115593  25.2438485  38.0169575  57.5016555
  26.3254214  38.3486039  58.8754621  27.1209706  36.8905569  57.4517962
  26.7396135  36.4084972  56.5516383  27.1319582  36.1719573  58.2713053
  28.5228366  37.4825161  57.2214008  28.9494059  37.2243914  56.2521180
  29.1915346  37.1454639  58.0134479  28.3227729  39.0044318  57.3159099
  28.5174045  39.2844764  58.3511838  29.2575368  39.7978230  56.3863467
  28.8207747  40.2807056  55.3310115  30.5286217  39.9246093  56.7849310
  30.7688063  39.5111062  57.6745522  31.5612452  40.6856147  56.0692478
  31.2817193  40.8169437  55.0239167  31.7069736  42.0755587  56.7183525
  30.7223151  42.5429862  56.7107129  32.0274304  41.9214051  57.7487137
  32.7151573  42.9911942  55.9990340  33.6639501  42.5620639  55.6769464
  32.1143789  43.2408494  55.1244829  32.9988380  44.2725799  56.7777315
  32.3729309  45.3122395  56.5861999  33.7679065  44.1842191  57.8433693
  33.9761963  45.0127279  58.3821549  34.1457795  43.2883640  58.1167867
  32.9009122  39.9307032  56.0314991  33.3849669  39.4416951  57.0584987
  33.5327028  39.9112510  54.8586278  32.9543037  40.1226181  54.0580793
  34.9266672  39.5149009  54.6248523  35.3748740  39.0187850  55.4857116
  34.9941346  38.5747388  53.3940536  34.2172867  38.8948266  52.6996823
  36.3574315  38.5826461  52.6777520  37.1347720  38.2622023  53.3714076
  36.3259087  37.9007738  51.8279537  36.5778930  39.5905666  52.3261953
  34.6174405  37.1460437  53.8482087  35.3759792  36.8298731  54.5642784
  33.6520851  37.2161214  54.3494846  34.5294150  36.1210393  52.7114991
  35.4945965  36.0500655  52.2100141  34.2602732  35.1469620  53.1199538
  33.7707034  36.4363154  51.9952187  35.8119928  40.7640049  54.4936321
  35.4471424  41.7294543  53.8121003  37.0137276  40.7138552  55.0716412
  37.1828863  39.9246634  55.6788158  38.0380709  41.7748429  55.0009385
  37.6594065  42.5824020  54.3743919  38.3976660  42.3508623  56.3811751
  39.1411285  43.1346325  56.2360267  37.1821203  42.9297819  57.1057664
  36.4383651  42.1464351  57.2516967  37.4894507  43.3233283  58.0746670
  36.7507472  43.7328812  56.5082303  38.9455918  41.3532602  57.2183785
  39.1617326  41.7352838  58.0721592  39.2732174  41.2900670  54.2390544
  39.6382066  40.1108563  54.2916569  39.8655504  42.1735603  53.4364229
  39.6054842  43.1413287  53.5624755  40.7161884  41.8243391  52.2900143
  40.5702404  40.7831905  52.0022507  40.3241097  42.7246843  51.0994078
  40.5478240  43.7508064  51.3911690  40.9574599  42.4401068  50.2591797
  38.8400882  42.6198275  50.6837909  38.2068598  42.8285341  51.5460926
  38.5437967  43.6300456  49.5791889  39.1763611  43.4216803  48.7163187
  37.4961999  43.5538956  49.2879109  38.7468830  44.6372037  49.9431791
  38.4714869  41.2285240  50.1603278  38.6538348  40.4870345  50.9381723
  37.4175261  41.2116187  49.8828715  39.0803924  40.9953148  49.2868597
  42.2247105  41.8143248  52.6037571  43.0578062  41.8062909  51.6946278
  42.5985579  41.7283770  53.8821045  41.8713301  41.8191756  54.5770827
  43.9949812  41.6260491  54.3414257  44.6301457  42.3185961  53.7891179
  44.0603911  41.9837362  55.8339120  43.3386386  41.2572960  56.2073518
  45.0031378  41.8661422  56.3682342  43.5284092  43.3428791  56.1942658
  42.2590495  43.6121832  56.5825145  41.5945322  42.7609986  56.7308430
  42.0849217  44.9763418  56.7092419  41.2275616  45.3920951  57.0441782
  43.2094312  45.6676014  56.3196774  43.5121515  47.0350121  56.2375642
  42.7311930  47.7312702  56.5432225  44.7788390  47.4289216  55.7756302
  45.0529926  48.4815834  55.7060382  45.7179349  46.4523880  55.3933160
  46.7050694  46.7277219  55.0220261  45.4028077  45.0810038  55.4816966
  46.1880171  44.3915210  55.1715992  44.1443876  44.6502123  55.9573556
  44.6533948  40.2556598  54.0558953  45.8685882  40.1013699  54.2168447
  43.8625887  39.2805962  53.5852003  42.8794839  39.5114079  53.6033743
  44.2570406  37.9329173  53.1277121  45.2804410  37.9432413  52.7526864
  44.1763366  36.9490592  54.3131134  44.6283233  36.0103572  53.9927295
  44.7591964  37.3716773  55.1315072  42.7361603  36.6881460  54.7905268
  42.2419893  37.6509827  54.9203007  42.2208660  36.1170319  54.0182557
  42.6967530  35.9124593  56.1105246  43.2700498  34.9903310  56.0150828
  43.1190256  36.5210954  56.9101166  41.2393710  35.5753758  56.4411216
  40.6422252  36.4777677  56.3099484  40.8992216  34.8105542  55.7429487
  41.0864606  35.0797409  57.8291859  41.4011939  35.7884601  58.4763024
  40.1145967  34.8696324  58.0064845  41.6393742  34.2433257  57.9508209
  43.3734493  37.4892058  51.9505238  42.3041702  38.0775959  51.7312219
  43.7544637  36.4299129  51.2258091  44.6765373  36.0471321  51.3786441
  42.9181002  35.8396518  50.1572199  42.6613319  36.6121241  49.4323366
  43.6572011  34.7039175  49.4251656  43.9733483  33.9709767  50.1674243
  42.9593508  34.2379434  48.7294839  44.8843438  35.2137171  48.6544652
  44.5998232  36.0098192  47.9664460  45.6421888  35.5843319  49.3446953
  45.4533906  34.0265654  47.8576046  45.8877636  33.2640584  48.5041355
  44.7078967  33.5690509  47.2072057  46.5157002  34.5970823  47.0253458
  46.7102189  35.5789413  47.1603077  47.2194306  33.9330130  46.1266120
  47.0430294  32.6710913  45.8655787  46.3360212  32.1495182  46.3637763
  47.6138863  32.2186710  45.1659088  48.1436939  34.5499865  45.4597949
  48.3177284  35.5298464  45.6320935  48.6856085  34.0480466  44.7709673
  41.5740784  35.3296678  50.7163707  41.6022203  34.5981590  51.7135211
  40.4156933  35.6518853  50.1073954  40.2678534  36.6081153  49.0178398
  40.8259157  36.2282938  48.1620347  40.7009509  37.5542407  49.3424508
  38.7700719  36.7183980  48.7393093  38.4650157  36.0233505  47.9570377
  38.5001217  37.7335209  48.4481843  38.1472532  36.3535986  50.0818633
  37.1401630  35.9498948  49.9775010  38.1298961  37.1985506  50.7702342
  39.0910965  35.2685386  50.6099366  39.1013698  35.3535922  51.6965638
  38.7157272  33.8278186  50.2116741  37.7982109  33.5883691  49.4188231
  39.4781457  32.8573483  50.7224212  40.2912845  33.1572939  51.2410127
  39.2672633  31.4191493  50.5312328  38.8626503  31.2320285  49.5365603
  40.6020926  30.6611888  50.6705725  40.8439119  30.6940192  51.7329025
  40.4149471  29.6294895  50.3727921  41.7836611  31.2236293  49.8577069
  41.9894973  32.2456294  50.1759021  43.0209346  30.3596845  50.0899884
  42.8160046  29.3375702  49.7715785  43.8563694  30.7583758  49.5144933
  43.2749738  30.3654602  51.1499559  41.4987113  31.2726280  48.3567949
  40.6337799  31.9094697  48.1712534  42.3658460  31.6772767  47.8348389
  41.2930167  30.2661289  47.9924486  38.2198006  30.8896150  51.5244948
  38.3512922  31.0696310  52.7423610  37.1593909  30.2522245  51.0170741
  37.1188844  30.2065201  50.0089225  35.9655995  29.8424609  51.7854274
  36.2115282  29.5971418  52.8185957  34.8436278  30.9098634  51.7838675
  34.2213298  30.7149481  52.6572818  35.3395573  32.3604423  51.8234351
  35.9615921  32.5562581  50.9500338  34.4851877  33.0373009  51.8194994
  35.9248942  32.5202810  52.7289371  33.8918528  30.7558543  50.5907575
  33.4212176  29.7732981  50.6252220  33.1237114  31.5278682  50.6360670
  34.4533675  30.8568039  49.6619888  35.4299464  28.4366016  51.4905420
  35.6616671  27.8473725  50.4348344  34.6299141  27.9158084  52.4154463
  34.2873534  28.5572783  53.1163513  34.2523869  26.4983212  52.5233909
  35.0356599  25.9074684  52.0485481  34.1567020  26.0901576  53.9978670
  33.5638295  25.1762355  54.0345939  35.4939057  25.8535454  54.6786035
  36.0871941  26.7672291  54.6426807  35.3279525  25.5693293  55.7177281
  36.0274546  25.0540541  54.1645608  33.5240150  27.2160903  54.7199201
  33.4468992  26.9960566  55.6511766  32.9303034  26.1313393  51.8367748
  31.8245830  26.5717308  52.2098802  33.0613985  25.2111679  50.8794371
  34.0205336  24.9474926  50.7044097  32.0163503  24.6541856  50.0103127
  31.0095236  24.9645476  50.2897308  32.2858315  25.0413000  48.5195035
  31.3969656  24.7781273  47.9461295  32.5990835  26.5411806  48.3236326
  33.4881588  26.8050175  48.8963766  32.7758117  26.7409807  47.2667751
  31.7546367  27.1374163  48.6693374  33.3974294  24.1996030  47.8439212
  34.3534975  24.6178978  48.1586654  33.3046159  23.1816062  48.2222962
  33.3261288  24.1836714  46.3089787  33.4193440  25.2013414  45.9298235
  34.1379322  23.5733059  45.9133419  32.3704607  23.7650516  45.9934543
  31.8691248  23.1386028  50.2123235  32.6530808  22.4939208  50.9113128
  30.8279098  22.5977056  49.5889950  30.1895806  23.2726053  49.1925792
  30.4980003  21.1825422  49.4718059  31.3896017  20.5691760  49.6019138
  29.4845454  20.8147545  50.5676081  29.9405457  21.0394350  51.5318081
  28.6025865  21.4400512  50.4288546  29.0724493  19.3292764  50.5279511
  28.5677915  19.1056038  49.5880618  29.9523891  18.6937441  50.6274835
  28.1109724  19.0628204  51.7031397  28.0983562  17.9996163  51.9430083
  28.4253818  19.6288692  52.5799720  26.7017606  19.5096938  51.2836159
  26.6942356  20.5578909  50.9847400  26.3217628  18.8966578  50.4663719
  25.8472022  19.3316209  52.4683348  24.9025320  19.6124024  52.2472919
  25.8536973  18.3603283  52.7451876  29.9557580  20.9320679  48.0560673
  29.0642923  21.6570121  47.6031281  30.5350871  19.9721130  47.3379271
  31.3338770  19.5157090  47.7547359  30.1651031  19.6104535  45.9586298
  29.0921031  19.4708717  45.8271489  30.6745758  20.6774946  44.9535671
  30.1913552  21.6236740  45.1971710  32.2027528  20.8554995  44.9994061
  32.6867026  19.9097866  44.7554386  32.5026049  21.6137261  44.2760239
  32.5026916  21.1692205  45.9992637  30.2023717  20.3731386  43.5151479
  30.8751720  19.6247653  43.0963666  29.1949791  19.9614697  43.5766965
  30.1931193  21.6154097  42.6119658  31.2003297  22.0273950  42.5495549
  29.8523150  21.3375929  41.6145844  29.5201380  22.3641008  43.0298865
  30.6808114  18.1962894  45.6422287  31.7152148  17.7699071  46.1667751
  29.9178575  17.4140916  44.8709143  29.1178043  17.8248991  44.4112934
  30.1859803  15.9829868  44.6580526  29.4931070  15.6269144  43.8956627
  31.2082111  15.8893723  44.2914740  30.0263638  15.1203205  45.9217184
  30.6107453  14.0355597  45.9987795  29.3397383  15.6288004  46.9533596
  28.8585931  16.5024583  46.7942350  29.2400033  15.0101833  48.2838327
  28.3915609  15.4733731  48.7875190  29.0353123  13.9509880  48.1279279
  30.4886833  15.1535009  49.1717378  30.5875381  14.4601135  50.1880048
  31.4496768  16.0115841  48.8034204  31.2921140  16.5227946  47.9467191
  32.7264485  16.2094385  49.5096263  32.7106674  15.6817353  50.4632401
  33.8908359  15.6606400  48.6623299  33.9237751  16.2527562  47.7477739
  34.8040019  15.8253307  49.2342607  33.7729118  14.1689162  48.3032282
  32.8373208  14.0616226  47.7543581  34.6056262  13.8846889  47.6598748
  33.7431354  13.2273975  49.5090682  34.2693008  13.5057480  50.5824423
  33.1622727  12.0555775  49.3724760  33.1301715  11.4170724  50.1543853
  32.7509327  11.7994975  48.4862910  32.9758679  17.6844329  49.8636182
  32.5895467  18.5893118  49.1137840  33.6459062  17.9413643  50.9913872
  33.8129618  17.1719128  51.6239504  34.0617663  19.2856345  51.4062617
  33.3010916  20.0079385  51.1100350  34.2487635  19.3659505  52.9332704
  35.1091801  18.7459224  53.1849602  34.4811728  20.4104891  53.1406952
  33.0371571  18.9313838  53.7811501  32.8967160  17.8540185  53.6936225
  33.2901843  19.2946086  55.2439197  33.4302709  20.3719482  55.3323157
  32.4356875  18.9890949  55.8477387  34.1853162  18.7822100  55.5964633
  31.7477626  19.6366071  53.3562241  31.5313030  19.4021527  52.3139786
  30.9235211  19.2967489  53.9832996  31.8684788  20.7140978  53.4682083
  35.3316954  19.7435912  50.6712775  36.2949235  18.9824570  50.5218102
  35.3241778  21.0149450  50.2427965  34.4877563  21.5416677  50.4503092
  36.3855224  21.6695719  49.4522218  37.3506511  21.2243425  49.6938755
  36.1265949  21.4959506  47.9376280  35.2909011  22.1485714  47.6850389
  37.0241433  21.8405334  47.4240430  35.8049169  20.0586073  47.4978102
  36.6028413  19.4018098  47.8442699  34.8626015  19.7572839  47.9553560
  35.6871297  19.9584314  45.9731578  35.0055426  20.7374836  45.6316675
  36.6744940  20.1260459  45.5429062  35.1619370  18.5895475  45.5277620
  34.2198312  18.4078452  46.0449868  34.9835081  18.6327282  44.4533330
  36.1108075  17.4884663  45.8274606  36.2759451  17.4480071  46.8230470
  35.7184872  16.6116727  45.5153425  36.9837046  17.6564246  45.3479403
  36.5220899  23.1582654  49.7966864  35.5929606  23.7808951  50.3295252
  37.6605924  23.7429533  49.4444804  38.3723984  23.1201227  49.0902014
  37.9867296  25.1689273  49.5781286  37.2760906  25.6723613  50.2336022
  39.3927137  25.2812520  50.1975772  39.3898521  24.6331006  51.0739280
  40.0834738  24.8832818  49.4542265  39.8391206  26.6934994  50.6068842
  40.9284127  26.7310426  50.6184654  39.4610328  27.3670523  49.8378098
  39.2953845  27.1283404  51.9832048  40.0483654  27.7771050  52.7503796
  38.1076705  26.8613971  52.3066947  37.9004246  25.8805504  48.2119759
  38.3425064  25.3324649  47.1944702  37.3292367  27.0910150  48.1808981
  36.9527972  27.4365933  49.0520860  37.1457511  27.9030365  46.9733837
  37.9615457  27.6752888  46.2873011  35.8191614  27.5121446  46.3054493
  34.9919683  27.7427022  46.9767874  35.7002012  28.0716957  45.3776285
  35.8224754  26.4442203  46.0872159  37.1947764  29.4188335  47.2525201
  36.6161236  29.9079645  48.2281121  37.8341882  30.1683135  46.3574385
  38.2779070  29.6590812  45.6065088  37.9796063  31.6265755  46.3891499
  38.2815947  31.9870330  47.3724975  39.0948249  31.9588187  45.3790841
  39.9981100  31.5022501  45.7837079  38.8291975  31.4691634  44.4421851
  39.3471805  33.4522032  45.1223657  38.3901848  33.9329012  44.9194135
  40.0097668  34.1249909  46.3200201  40.9670964  33.6451028  46.5233085
  40.1722302  35.1802611  46.1006773  39.3641911  34.0311268  47.1932452
  40.2458882  33.5892708  43.8956539  39.7535041  33.1421492  43.0320917
  40.4350869  34.6446162  43.6993092  41.1915609  33.0790361  44.0785825
  36.6647322  32.3525720  46.0423154  36.0926358  32.0937493  44.9794294
  36.2384472  33.3325676  46.8478045  36.5971433  33.3794469  47.7907990
  35.1895675  34.2898521  46.4504245  34.4953972  33.7943112  45.7717007
  34.4003326  34.8189882  47.6610926  35.1065544  35.4012283  48.2529932
  33.6214808  35.4767202  47.2752448  33.7628315  33.7337728  48.5455839
  34.5460336  33.2209182  49.1038629  32.7715219  34.3680175  49.5237010
  31.9877137  34.8807011  48.9661177  32.3259320  33.5911906  50.1450627
  33.2938053  35.0845775  50.1576269  33.0108900  32.6680335  47.7469767
  33.7000373  32.1715907  47.0638076  32.5857585  31.9333973  48.4308437
  32.2101967  33.1384699  47.1762939  35.7899605  35.4396781  45.6357145
  36.7347521  36.1011098  46.0796414  35.2707420  35.6707169  44.4297949
  34.3780136  35.2659772  44.1862355  35.9884032  36.4343882  43.4078998
  36.7260227  37.1023591  43.8526825  36.7200573  35.4176197  42.5184140
  37.2238445  34.6736115  43.1354630  35.9354216  34.9347645  41.9359213
  37.7339587  36.0654774  41.5704312  37.7750029  37.3136258  41.4654224
  38.5424111  35.3214574  40.9668147  35.0299414  37.3402016  42.6119871
  34.3343386  36.9017078  41.6877139  35.0305551  38.6366520  42.9413472
  35.5495222  38.9064978  43.7647278  34.2542329  39.6746963  42.2308342
  33.2698826  39.2874525  41.9677828  34.0720304  40.9385813  43.0898354
  33.4583531  41.6456983  42.5317261  33.4000297  40.6263688  44.4286817
  34.0133988  39.9196197  44.9875946  33.2904243  41.5457132  45.0039135
  32.4169080  40.1910608  44.2495750  35.3178979  41.5552350  43.3543376
  35.1793502  42.3395260  43.8903343  34.8572627  40.0644622  40.8740296
  34.2028544  40.7467898  40.0815192  36.0815936  39.6155828  40.5762139
  36.5795195  39.1412088  41.3159019  36.7409677  39.7598226  39.2772390
  36.3832757  40.6887066  38.8330204  37.8122215  39.8357428  39.4636545
  36.4844751  38.6040408  38.2951713  36.9811194  38.6445989  37.1661321
  35.6757910  37.6066749  38.6687920  35.3021398  37.6482233  39.6062128
  35.3923295  36.4206768  37.8613342  35.9553654  36.5001925  36.9314057
  35.8757738  35.1836761  38.6214243  35.3148429  35.0854382  39.5508359
  35.7202695  34.2960235  38.0082429  36.9370593  35.2871880  38.8473834
  33.9100594  36.3346318  37.4603136  33.0178037  36.2479494  38.3127425
  33.6448720  36.2978238  36.1529828  34.4068638  36.4806593  35.5157708
  32.3052970  36.0910247  35.5936127  31.6155399  36.8280041  36.0049469
  32.3315085  36.2427869  34.0631653  33.1624528  35.6163773  33.7387554
  31.3973299  35.8347652  33.6772525  32.5267421  37.6699300  33.5275505
  32.6348496  38.6567523  34.2962277  32.5397962  37.8306952  32.2850316
  31.6509530  34.7470934  35.9525174  30.4312484  34.6703363  36.1283868
  32.4588899  33.6893926  36.0635897  33.4496111  33.8854319  36.0517855
  32.0282459  32.2908010  36.1445797  30.9402492  32.2314991  36.1736604
  32.5284089  31.5276272  34.9095847  33.6165539  31.5798959  34.9457471
  32.2128442  30.4863154  34.9743050  32.0319554  32.1304389  33.5911318
  30.8309942  31.9622726  33.2689108  32.8337198  32.7389234  32.8434879
  32.5056533  31.5730149  37.4162554  33.5311855  31.9148083  38.0150542
  31.8143611  30.4899788  37.7694608  30.9057807  30.3780466  37.3427851
  32.2150820  29.5383586  38.8143066  32.9215089  30.0351108  39.4793611
  30.9954575  29.0893183  39.6390514  30.2830214  28.6512303  38.9400422
  31.3145979  28.0771369  40.7439220  32.0266705  28.5147101  41.4436234
  30.3986157  27.8162706  41.2740395  31.7458939  27.1792620  40.3013104
  30.4533229  30.2278048  40.2852121  29.6899433  29.9671210  40.8056887
  32.9952257  28.3870804  38.1742299  32.4433894  27.3198102  37.8888600
  34.2704354  28.6320134  37.8529884  34.5547450  29.5984137  37.7799284
  35.2154766  27.5911929  37.4145596  34.6841903  26.7648382  36.9423606
  36.2686133  28.1292464  36.4253262  35.7329563  28.6705805  35.6455005
  37.3063631  29.0541023  37.0674359  37.8427814  28.5132934  37.8471039
  38.0122801  29.3913553  36.3084615  36.8038086  29.9169624  37.5044862
  37.0143705  26.9757750  35.7382841  36.3030116  26.3576247  35.1905971
  37.7518219  27.3808507  35.0453348  37.5183147  26.3690295  36.4906144
  35.8217946  26.8300217  38.5981569  36.2335245  27.4262650  39.5966004
  35.8853655  25.5053604  38.4850363  35.4709978  25.1117628  37.6522820
  36.3997243  24.5869715  39.5065778  37.0579479  25.0686570  40.2296408
  35.2456622  23.8762135  40.2535320  35.6742679  23.1877310  40.9818104
  34.3414091  24.8919280  40.9777772  33.9120436  25.5805110  40.2500413
  33.5399890  24.3627604  41.4933431  34.9315679  25.4521062  41.7030441
  34.4164752  22.9384101  39.3475398  33.7455776  23.5581512  38.7526297
  35.1087530  22.4159503  38.6873227  33.5974878  21.9156488  40.1403620
  32.9046077  22.4373948  40.8005120  33.0363365  21.2853789  39.4504575
  34.2677835  21.2951951  40.7352071  37.3922363  23.5861990  38.9004686
  37.4015319  23.3169737  37.6938119  38.2409765  23.0331674  39.7622006
  38.2315467  23.3978575  40.7040135  39.2135792  21.9906542  39.4315099
  39.8272908  22.2978058  38.5846834  40.1297412  21.7517317  40.6403843
  39.4995758  21.4995914  41.4932712  40.7788381  20.9078042  40.4068042
  40.9890929  22.9789164  40.9837944  41.6845333  23.1108258  40.1549015
  40.3397261  23.8514761  41.0549380  41.7787376  22.8192927  42.2950115
  41.4016637  22.0098864  43.1796712  42.7931005  23.5390855  42.4669020
  38.5291432  20.6786959  39.0021468  37.3823529  20.4079778  39.3760153
  39.2311215  19.8429729  38.2338007  40.1796339  20.1100194  38.0121937
  38.6825891  18.6341176  37.6040055  37.8622681  18.8936136  36.9348011
  39.7874022  17.9405970  36.7830042  40.1455876  18.6630335  36.0495958
  40.5943869  17.6932744  37.4727195  39.3226762  16.6672401  36.0618578
  40.1685303  16.2805355  35.4934467  39.0258858  15.9358203  36.8135491
  38.1438666  16.9310721  35.1104049  38.2886956  17.7167940  34.1439627
  37.0458739  16.3614584  35.3173327  38.0201591  17.6657660  38.6078594
  38.6687259  17.1683179  39.5361802  36.7297038  17.3815625  38.3974203
  36.2781979  17.9275703  37.6776168  35.9229186  16.3992250  39.1364743
  36.5026856  15.4877931  39.2822867  35.5107901  16.9466699  40.5165106
  35.0196322  16.1329442  41.0500961  36.4272526  17.2217994  41.0385262
  34.5702574  18.1619210  40.4576038  35.1066022  18.9584484  39.9418722
  33.7021942  17.8679188  39.8675776  34.0151117  18.7667382  42.0738784
  32.8895810  17.4368920  42.5696836  33.4380840  16.4963835  42.6215215
  32.4661867  17.6643766  43.5479927  32.0862213  17.3485456  41.8383087
  34.6659478  16.0058005  38.3430775  34.1706496  16.7819560  37.5197565
  34.0831654  14.8492938  38.6605941  34.5976180  14.2293938  39.2698246
  32.7810570  14.3997902  38.1474057  32.7635325  14.4348711  37.0581117
  32.5499098  12.9521066  38.5945937  33.3721703  12.3452421  38.2155126
  32.5546692  12.9294914  39.6843487  31.3190250  12.4321940  38.1163307
  31.2150352  11.5269521  38.4185279  31.6288498  15.3033360  38.6230490
  31.6018989  15.7160471  39.7891952  30.6530287  15.5683844  37.7472741
  30.8301117  15.2802905  36.7955688  29.3975267  16.2826679  38.0388467
  29.1962406  16.2480303  39.1095396  29.4935315  17.7604264  37.6024778
  29.8349399  17.7631015  36.5673293  28.4701521  18.1328865  37.6479531
  30.4085226  18.6687369  38.4472585  31.4325526  18.2969417  38.4121621
  30.3612899  20.0867253  37.8748435  29.3375826  20.4593964  37.9100349
  31.0052972  20.7388919  38.4647875  30.7072896  20.0735942  36.8413000
  29.9791016  18.7690242  39.9135565  29.9947709  17.7774459  40.3659129
  30.6662101  19.4234241  40.4499742  28.9701956  19.1776955  39.9700848
  28.1938686  15.5979491  37.3494757  28.3604166  15.0114567  36.2695602
  26.9800818  15.6692084  37.9327910  26.6579674  16.3483166  39.1816662
  27.0745036  17.3546737  39.1387311  27.1240213  15.7972962  39.9985317
  25.1334528  16.3479851  39.2742351  24.7064001  17.2201745  38.7792495
  24.8002402  16.3201844  40.3116829  24.7621784  15.0566868  38.5475287
  23.7565834  15.0957793  38.1287810  24.8528058  14.1828408  39.1927259
  25.7951313  14.9814182  37.4166844  26.0675001  13.9403410  37.2432722
  25.2585287  15.5941408  36.1124730  25.4965041  16.7695154  35.8080372
  24.4627050  14.8157327  35.3764603  24.3489349  13.8623560  35.6898746
  23.7521301  15.2391715  34.1632613  23.0144357  14.4690600  33.9377961
  23.2414508  16.1727229  34.3994558  24.6421811  15.4545156  32.9309071
  25.8356182  15.1280648  32.9283045  24.0421931  15.9870989  31.8611097
  23.0394778  16.0907234  31.9237470  24.7043796  16.3399214  30.5892149
  25.3233692  15.5133147  30.2403991  23.6314244  16.6353399  29.5236518
  22.9387459  17.3695233  29.9350767  24.1289062  17.0558062  28.6496838
  22.8537403  15.3698604  29.1124412  23.5293270  14.6614124  28.6330823
  22.4090792  14.9076907  29.9937911  21.7367398  15.7678866  28.1207946
  21.1033693  14.9122129  27.8867788  21.1242689  16.5716842  28.5293141
  22.3701410  16.2425043  26.8744018  22.4732876  17.2439710  26.7936266
  22.7997384  15.4810405  25.8803872  22.6934926  14.1805954  25.8852321
  22.2673539  13.7147282  26.6735680  23.0378885  13.6459151  25.1006252
  23.3582410  16.0309401  24.8431566  23.4611008  17.0348303  24.8016301
  23.6866469  15.4516752  24.0837486  25.6918846  17.5102600  30.7248963
  25.7103789  18.2059790  31.7468645  26.4889587  17.7518354  29.6822054
  26.4436741  17.1106509  28.9031475  27.4719333  18.8447237  29.6296131
  27.1366965  19.6873082  30.2343998  28.8155382  18.3446609  30.1855063
  29.4722285  19.0685944  30.6679764  28.4154886  17.6617759  30.9349918
  29.6789324  17.5229481  29.2731339  29.5117438  16.2057245  29.0155393
  28.7590405  15.6774292  29.6007244  30.3785140  15.8077120  28.0166066
  30.4471782  14.8523066  27.6963174  31.0953802  16.8728428  27.5163115
  32.0350057  16.9980198  26.4822532  32.2961738  16.0873715  25.9431711
  32.5800314  18.2623403  26.1996743  33.3089361  18.3973193  25.4005632
  32.1834677  19.3793871  26.9567111  32.5893305  20.3724293  26.7637294
  31.2419593  19.2403665  27.9939016  31.0026830  20.1522377  28.5410199
  30.6632943  17.9875696  28.2960154  27.6247674  19.3895901  28.2020869
  27.2565326  18.7284386  27.2213097  28.1812904  20.5994224  28.0808426
  28.3737056  21.0867729  28.9443038  28.4271850  21.3070956  26.8072146
  28.6146830  20.5915270  26.0066490  27.1860170  22.1461910  26.4378625
  27.3788115  22.5884668  25.4604569  26.3447724  21.4569535  26.3646557
  26.8504241  23.2602499  27.4482125  26.8007005  22.8064512  28.4380080
  27.6624657  23.9869103  27.4226196  25.5226859  23.9664148  27.1423197
  25.4072456  24.7944769  27.8416663  25.5688276  24.3545952  26.1248294
  24.3247245  23.0160209  27.2730787  24.4404898  22.2138432  26.5442372
  24.3269388  22.5956130  28.2787385  23.0404486  23.7191654  27.0342374
  23.0380193  24.1084309  26.1022684  22.2762388  23.0655015  27.1280824
  22.9327837  24.4622482  27.7097633  29.7140179  22.1502697  26.8584438
  30.1307743  22.5402239  27.9541627  30.3729466  22.4406156  25.7235019
  30.0623567  21.9654820  24.3818600  28.9980822  22.1182418  24.2027383
  30.2889246  20.9003161  24.3350887  30.9393522  22.7890182  23.4416153
  30.4344811  23.7060309  23.1378195  31.2111449  22.2141153  22.5563375
  32.1694591  23.0866613  24.2974160  32.6672961  24.0063966  23.9902611
  32.8854594  22.2649048  24.2847941  31.5897088  23.2535832  25.7066969
  32.2856070  22.8266861  26.4289038  31.3275570  24.7303669  26.0583094
  30.2454783  25.2681331  25.7908267  32.3485371  25.4019643  26.6070121
  33.1120485  24.8305806  26.9396837  32.4039798  26.8549509  26.8528066
  31.9300798  27.3892464  26.0293709  31.6591472  27.2055561  28.1637549
  30.6266885  26.8677694  28.0741536  32.1431127  26.6788833  28.9862470
  31.6810842  28.7185247  28.4406062  32.7098838  28.9769363  28.6913961
  31.3994789  29.2120381  27.5104208  30.7492367  29.1813230  29.5667110
  29.7279972  28.8505757  29.3775678  31.0857715  28.7890819  30.5263936
  30.7923578  30.7146913  29.5978245  31.8317862  31.0154170  29.7291758
  30.4285535  31.0770528  28.6363466  29.9692304  31.2932706  30.6873824
  30.3064476  30.9579619  31.5784225  30.0347376  32.3007744  30.6600905
  29.0059635  31.0150826  30.5656147  33.8554159  27.3678699  26.8577503
  34.7598168  26.6866416  27.3526846  34.0671296  28.5870012  26.3557881
  33.3297603  28.9883440  25.7942636  35.3104028  29.3546595  26.5262857
  36.1385789  28.6742527  26.7244526  35.6291753  30.1596504  25.2559909
  34.7666136  30.7908502  25.0422775  36.4932331  30.7875168  25.4734488
  35.9315656  29.2786940  24.0382647  35.0369154  28.6814935  23.8620448
  36.0857552  29.9574290  23.1994284  37.3673858  28.1746715  24.1850834
  38.7162464  29.3589761  24.4467848  38.5237151  29.9356451  25.3514856
  39.6578270  28.8203090  24.5533897  38.7788691  30.0336268  23.5929546
  35.2346698  30.3073316  27.7288677  34.2476591  31.0362258  27.8824551
  36.3201195  30.3964953  28.5024695  36.9980004  29.6548617  28.3997246
  36.5564698  31.4237760  29.5401409  36.0478448  32.3683092  29.3471208
  36.1881954  30.9196192  30.9583831  36.3450906  31.7360183  31.6633488
  34.7268462  30.4493808  31.0365063  34.5692891  29.6326240  30.3321024
  34.5093257  30.1039039  32.0471651  34.0641857  31.2776863  30.7857270
  37.1611054  29.8481014  31.4992913  36.9941552  28.9349235  30.9280344
  38.1752270  30.2064005  31.3224335  36.9755868  29.5572836  32.9923920
  35.9617718  29.1984743  33.1699728  37.6900003  28.7962767  33.3063682
  37.1428415  30.4699526  33.5643719  38.0138469  31.9053423  29.4806430
  38.8717215  31.2320414  28.9016283  38.3153745  33.0530360  30.0907168
  37.5901841  33.5359211  30.6016182  39.6569884  33.6497943  30.0544288
  40.3705155  32.8261333  30.0307466  39.7272013  34.2174309  29.1265505
  39.9976695  34.5697167  31.2275375  39.1210743  35.0210243  31.9737092
  41.2940181  34.8490338  31.3662871  41.8993586  34.4271150  30.6766158
  41.9010167  35.6906331  32.4021681  41.1572913  36.4127246  32.7391482
  42.1922981  35.0533344  33.2370961  43.1368396  36.4460843  31.8958270
  43.2899764  36.6781748  30.6916683  44.0317193  36.8367581  32.8083560
  43.8122127  36.6380564  33.7739821  45.2009334  37.6869576  32.5179109
  44.9817335  38.5678787  31.9145630  45.8848969  38.1252525  33.8464742
  45.2399919  37.7850302  34.6566882  47.3068036  37.5772250  34.0586608
  47.9524461  37.9174320  33.2490278  47.6974942  37.9378311  35.0101989
  47.2792597  36.4876077  34.0672925  45.8429125  39.6626840  33.9615552
  46.4908393  40.0593136  33.1799053  44.8145067  39.9693193  33.7706211
  46.2924873  40.2046128  35.3199177  47.3210304  39.8987537  35.5113573
  46.2324702  41.2929496  35.3154114  45.6446987  39.8087573  36.1020738
  46.1722315  37.0746502  31.4925467  46.6655388  37.7947131  30.6219415
  46.3967301  35.7574180  31.5342198  45.9082940  35.2158334  32.2329440
  47.3099212  35.0572097  30.6246615  48.2053568  35.6713791  30.5293184
  47.5691653  34.1081925  31.0939783  46.7410737  34.7837548  29.2267288
  47.4981383  34.7743798  28.2490467  45.4288373  34.5593704  29.1098645
  44.8481612  34.6885556  29.9260911  44.7868030  34.1352068  27.8584260
  44.6936469  35.0180578  27.2259744  45.4511129  33.4151084  27.3806709
  43.4025765  33.4979394  28.0329464  42.6975153  33.7686581  29.0102581
  43.0469415  32.6079195  27.1033705  43.6434282  32.6202967  26.2884167
  41.7852629  31.8507477  27.0339238  41.2690872  31.9326757  27.9904538
  40.8545036  32.3767041  25.9259626  41.4726991  32.6662278  25.0761923
  40.1585002  31.5960189  25.6190263  40.0153826  33.5897259  26.2859529
  38.6440079  33.4320904  26.5687049  38.1949498  32.4399963  26.5218448
  37.8556898  34.5451291  26.9097099  36.7984327  34.4165263  27.1415926
  38.4335807  35.8257306  26.9512665  37.8261109  36.6900020  27.2198094
  39.7954969  35.9914766  26.6463164  40.2384273  36.9871695  26.6688666
  40.5870236  34.8765279  26.3125264  41.6424527  35.0090317  26.0745935
  41.8996060  30.3173998  27.0704196  42.8880366  29.7562668  26.5851468
  40.8895480  29.6394880  27.6280040  40.1251115  30.1953285  27.9840622
  40.8464155  28.1803069  27.8312262  41.4434849  27.6432541  27.0942177
  41.3115334  27.7883423  29.2575477  41.2249760  26.7073863  29.3677398
  42.7683137  28.2128519  29.5019893  42.8555741  29.2938148  29.3924197
  43.0668987  27.9250767  30.5100236  43.4170932  27.7211581  28.7771296
  40.3955076  28.3447896  30.3738274  40.6108313  29.4086048  30.4739953
  39.3640692  28.2125805  30.0470936  40.5948560  27.6538240  31.7274713
  41.6260145  27.7860073  32.0550983  39.9212608  28.0934295  32.4630770
  40.3792544  26.5899818  31.6281958  39.4555640  27.5859272  27.5572628
  38.4218193  28.2357534  27.7614286  39.4358661  26.3033177  27.1840595
  40.3079200  25.9205674  26.8477210  38.2450354  25.4371374  27.1785717
  37.3734834  26.0039299  26.8510928  38.4542472  24.2556818  26.2142050
  39.3121342  23.6812496  26.5637143  37.5618149  23.6306577  26.2459762
  38.7024918  24.7192232  24.7728924  37.9820007  25.5020819  24.5359837
  39.7122743  25.1252152  24.7127926  38.5544422  23.5699411  23.7720399
  39.2761711  22.7863403  24.0026399  37.5453550  23.1616044  23.8277508
  38.8124898  24.1014872  22.3587854  38.3017600  25.0583207  22.2505022
  39.8855741  24.2468937  22.2345027  38.3192877  23.1591573  21.3269894
  37.3248843  23.0246169  21.4417085  38.5041116  23.5380077  20.4091590
  38.7927254  22.2726037  21.4268820  37.9161497  24.9147380  28.5826454
  38.8233872  24.4956327  29.3116151  36.6265739  24.8598156  28.9199685
  35.9924661  25.3168672  28.2803510  36.0699465  24.2684055  30.1570174
  36.7010458  23.4543545  30.5135757  35.9297585  25.3160968  31.2861835
  35.4371727  24.8343772  32.1308164  37.2808893  25.8809687  31.7375661
  37.7738997  26.3632844  30.8935203  37.1231137  26.6112292  32.5312455
  37.9080605  25.0707461  32.1094495  35.0421139  26.5079824  30.9058193
  34.0404611  26.1529533  30.6634392  34.9878018  27.2031801  31.7435842
  35.4664582  27.0159207  30.0397758  34.7150475  23.5971795  29.8705609
  33.9673604  24.0371224  28.9902226  34.3926253  22.5035792  30.5737681
  35.0832730  22.1460183  31.2181711  33.1151232  21.7705479  30.4370841
  32.7797726  21.8122618  29.4007931  33.2797922  20.2955988  30.8414330
  33.5192633  20.2791619  31.9046746  32.3181669  19.8089310  30.6785487
  34.3718656  19.5471646  30.0586834  34.3242967  19.8311242  29.0073961
  35.3506192  19.8083116  30.4611080  34.1502273  18.0194023  30.1911859
  33.2158805  17.7320971  29.7089505  34.9772231  17.4785003  29.7311834
  34.0789503  17.6495310  31.6190685  33.1448841  17.5070613  31.9758908
  35.1008256  17.4944665  32.4451289  36.3410300  17.6926563  32.1092005
  36.5659976  17.9826445  31.1682455  37.0737088  17.5557022  32.7907613
  34.8953376  17.1230700  33.6703392  33.9531761  16.9526294  33.9918694
  35.6784058  17.0059707  34.2973885  32.0231761  22.4159136  31.2933922
  32.1709895  22.4908853  32.5143060  30.9313962  22.8660985  30.6821604
  30.9174025  22.8337516  29.6727758  29.7995368  23.4914576  31.3733754
  30.1418111  24.0338302  32.2547263  29.1166566  24.4872535  30.4170542
  29.8598077  25.2318695  30.1317953  28.8018673  23.9318614  29.5335684
  27.9023473  25.1892666  31.0389640  27.1435707  24.4432337  31.2751713
  28.2427465  25.6644410  31.9589856  27.2761457  26.2553011  30.1417283
  27.8141383  26.6778353  29.1214804  26.0936297  26.7159551  30.4793671
  25.6484733  27.4214740  29.9099988  25.6348113  26.3625818  31.3068417
  28.8091077  22.4555059  31.9291770  28.3177009  21.6068238  31.1798625
  28.3933744  22.6399593  33.1850594  28.9111055  23.3338293  33.7052500
  27.3490153  21.8789383  33.8862764  26.7727213  21.3044762  33.1610332
  27.9545752  20.9080930  34.9121392  28.5347286  21.5030141  35.6175398
  27.1073706  20.4570056  35.4287284  28.8314801  19.8163152  34.3314086
  30.1756823  20.1020320  34.0275658  30.5787822  21.0932678  34.2350785
  30.9966555  19.1153272  33.4590539  32.0405653  19.3387668  33.2389881
  30.4782494  17.8320970  33.1891015  31.2654793  16.9167266  32.5612027
  32.1402885  17.2534945  32.3540894  29.1487706  17.5232730  33.5570635
  28.7621693  16.5146929  33.4107555  28.3231115  18.5205010  34.1133974
  27.2905547  18.2895873  34.3753235  26.3282227  22.8196815  34.5382731
  26.7113363  23.8304086  35.1331855  25.0354222  22.5290893  34.4099295
  24.8068547  21.6487685  33.9707354  23.9430033  23.4722830  34.6909644
  24.3406518  24.4018296  35.0982949  23.1939256  23.7880422  33.3895972
  22.8790934  22.8430898  32.9468275  22.3150196  24.3827171  33.6385667
  24.0663385  24.5591011  32.3848301  24.7833375  25.5129301  32.7725394
  24.0418354  24.2173408  31.1776049  23.0053759  23.0772991  35.8427268
  22.8041644  21.8888001  36.1144492  22.4385157  24.0749889  36.5317707
  22.7365741  25.0044022  36.2720562  21.5980660  23.9207367  37.7328763
  21.5082731  24.8726201  38.2562829  20.1878721  23.4512334  37.3178995
  19.9354245  23.9582549  36.3866108  20.2393178  22.3765085  37.1434870
  19.1064738  23.7484679  38.3732640  19.3444127  22.9329396  39.0561986
  19.1310780  24.6940874  38.9148361  17.6959821  23.5340003  37.8299567
  17.1000743  22.4710714  37.9785002  17.2195790  24.3996154  36.9616253
  16.2887243  24.2767262  36.5894569  17.7868469  25.1831332  36.6710942
  22.2714291  23.0743207  38.8446871  21.6154214  22.3372816  39.5893898
  23.6025463  23.1475337  38.9458441  24.0797132  23.6679189  38.2236182
  24.4123339  22.4728394  39.9682959  24.0720753  21.4600035  40.1839039
  25.8976098  22.4361835  39.5328666  26.2025280  23.4498010  39.2726652
  26.8098506  21.8969838  40.6487449  26.5058181  20.8831603  40.9091807
  27.8430385  21.8880327  40.3015514  26.7277676  22.5372905  41.5270210
  26.1196508  21.6348836  38.2268465  25.5218098  22.1269553  37.4596749
  27.1771369  21.7342923  37.9820187  25.7466006  20.1456572  38.2895534
  24.6890774  20.0454491  38.5338951  25.9413042  19.6807832  37.3230743
  26.3444034  19.6527863  39.0562411  24.2219827  23.1763347  41.3185995
  24.3291881  24.4033625  41.4103154  23.9169318  22.4094317  42.3664037
  23.7885138  21.4226000  42.1938602  23.6827533  22.9154974  43.7270356
  23.2011463  23.8933089  43.7208235  22.8134063  21.9173550  44.5310298
  23.3145908  20.9494821  44.5427128  22.6022500  22.4037143  45.9783545
  22.1006635  23.3713888  45.9674965  21.9884208  21.6829214  46.5185138
  23.5681324  22.5012550  46.4739915  21.4521695  21.6780519  43.8306234
  20.9295384  22.6345366  43.8209025  21.6726244  21.3746495  42.8071752
  20.5661334  20.6183062  44.4982193  20.3448571  20.9212611  45.5216229
  19.6352097  20.5183018  43.9401158  21.0879445  19.6613740  44.5078976
  25.0292285  23.1853098  44.4132548  25.8527722  22.2733396  44.5523630
  25.2672011  24.4213185  44.8652710  24.6136541  25.1451273  44.6024472
  26.5117465  24.8179033  45.5473591  26.7986913  24.1485978  46.3584028
  27.6937585  24.9506046  44.5412502  28.0802157  23.9497515  44.3487811
  27.2779844  25.6048722  43.2101042  26.8918279  26.6060036  43.4017284
  28.1434571  25.6698971  42.5506881  26.5040466  25.0023365  42.7346359
  28.9171353  25.6738927  45.1530611  28.7044576  26.7425966  45.1258401
  28.9980031  25.3463418  46.1895312  30.2386949  25.3972099  44.4251629
  30.1587452  25.7249448  43.3886795  31.0454823  25.9411038  44.9164599
  30.4522896  24.3286890  44.4523688  26.3089015  26.0523746  46.4507192
  26.2847900  27.1965725  45.9942919  26.2213698  25.8198035  47.7630663
  26.1268319  24.8566186  48.0519208  26.2074441  26.8658632  48.8022482
  25.4030216  27.5778005  48.6174541  25.9756379  26.2070848  50.1730607
  26.7832638  25.4927236  50.3328352  26.0317622  26.9926680  50.9265918
  24.6266523  25.4866031  50.2857632  23.7800530  26.1532550  50.1216116
  24.6478285  24.7276970  49.5036428  24.4844842  24.8086624  51.6500321
  25.3539967  23.9813110  52.0081461  23.5598094  25.1535524  52.4208748
  27.5159586  27.6914703  48.8278199  28.5006270  27.3185401  48.1804621
  27.5660636  28.7860275  49.6032727  26.7288292  29.0299108  50.1128400
  28.6999325  29.7383930  49.6189318  29.6332785  29.2594938  49.3229249
  28.4208925  30.9532875  48.6844736  27.7650714  31.6651007  49.1857929
  29.7602809  31.6351702  48.3539019  30.4165091  30.9240621  47.8521146
  29.5823447  32.4887003  47.6997414  30.2320288  31.9764119  49.2753721
  27.6601048  30.5952033  47.3813716  28.2175961  29.7902625  46.9024411
  26.6782986  30.2284039  47.6807279  27.4922464  31.7578444  46.3948634
  28.4737046  32.1248957  46.0946751  26.9491825  31.4129116  45.5149759
  26.9344087  32.5630384  46.8729632  29.1200366  30.1575278  51.0528330
  28.9964868  31.3243883  51.4215362  29.6390448  29.2398849  51.8927407
  29.5055041  28.2907790  51.5742062  30.0657746  29.4520249  53.2640456
  30.3029058  28.4168678  53.5096423  31.3499735  30.2757669  53.3302900
  31.1271134  31.3166123  53.0956112  31.7716310  30.2122751  54.3334222
  32.0690898  29.8872049  52.6091864  28.9689941  29.8530082  54.2604391
  28.7086311  29.0320281  55.1360091  28.1992275  30.9148902  54.0378655
  28.5974697  31.7456140  53.6238601  26.7721587  30.9225857  54.3770959
  26.6134175  30.3412461  55.2853605  26.4453183  31.9493143  54.5417262
  25.9401294  30.3089900  53.2383090  26.4720150  29.5100492  52.4574906
  24.6810485  30.7459283  53.1396871  24.2571128  30.8410678  54.0514581
  23.8313764  30.9514313  51.9463121  22.7798554  30.9932655  52.2303063
  24.2120764  32.2793492  51.2783887  25.2053280  32.1476215  50.8492054
  23.5100875  32.5537982  50.4909947  24.2984482  33.4636839  52.2125542
  25.4013489  33.7726256  53.0188376  25.0706214  34.9073932  53.6623069
  25.7872116  35.3318869  54.3654446  23.8488990  35.3222170  53.2917378
  23.3646501  36.1433602  53.6253946  23.3508297  34.4335967  52.3666919
  22.3690117  34.6009797  51.9238403  23.7292913  29.8391480  50.8799283
  24.7381425  29.3512037  50.3578261  22.5028681  29.5384542  50.4406683
  21.7361107  29.8982166  50.9908987  22.1920384  28.6505746  49.3042086
  22.9509210  27.8727571  49.2193776  20.8229698  27.9807043  49.5183810
  20.0843865  28.7612432  49.7010091  20.5608416  27.4385910  48.6098096
  20.8436886  27.0076587  50.7068633  21.5791818  26.2300959  50.5005948
  21.1407499  27.5608998  51.5978071  19.4729187  26.3647456  50.9389080
  18.7395948  27.1384392  51.1663572  19.1652859  25.8253831  50.0430567
  19.5661936  25.3884531  52.1154702  20.3244943  24.6407275  51.8831192
  19.8663724  25.9460985  53.0026137  18.2677651  24.7135771  52.3710541
  17.9896441  24.1964426  51.5492753  18.3658234  24.0792304  53.1508546
  17.5650663  25.4062308  52.5867951  22.2583130  29.3518855  47.9398217
  21.8005420  30.4903817  47.7942092  22.7921222  28.6380532  46.9472774
  23.2493940  27.7816823  47.2259004  22.8458184  29.0269448  45.5344660
  21.9369654  29.5766101  45.2896121  24.0537281  29.9450055  45.2964754
  24.9720226  29.4056388  45.5286796  24.0716756  30.2595429  44.2529984
  23.9760228  30.8223566  45.9385940  22.8741212  27.7846212  44.6150330
  23.4033475  26.7274642  44.9804773  22.2661689  27.9017660  43.4308961
  21.8688724  28.8080170  43.2285005  22.0924050  26.8258501  42.4396958
  22.8952959  26.0900897  42.4857616  20.7226849  26.1081391  42.5978340
  19.9176267  26.8073697  42.3718732  20.6526828  24.9137070  41.6269660
  21.4572085  24.2137654  41.8526223  19.6921912  24.4104652  41.7378904
  20.7590594  25.2707318  40.6026045  20.4238808  25.6697340  44.0524848
  21.2039287  24.9622967  44.3338362  20.5033129  26.5628339  44.6722933
  19.0483670  25.0234503  44.2613534  18.9683599  24.1299644  43.6421752
  18.9302597  24.7500274  45.3098713  18.2677437  25.7305014  43.9806298
  22.2249552  27.4278429  41.0331254  21.4604596  28.3242478  40.6640541
  23.1689341  26.9439146  40.2247899  23.7179397  26.1500343  40.5221891
  23.4445334  27.5255757  38.9059782  22.5226777  27.4666631  38.3273500
  23.7084755  28.5714982  39.0624389  24.5657610  26.8412366  38.1258457
  24.9298398  25.6935488  38.3970380  25.1091989  27.5349662  37.1281245
  24.7348997  28.4516660  36.9289742  26.1425878  26.9961681  36.2354258
  25.8803069  25.9715830  35.9717343  26.2384937  27.8267237  34.9444678
  26.4409000  28.8590522  35.2298268  27.3308777  27.3375151  33.9973589
  27.1288889  26.3053335  33.7111750  27.3472419  27.9646030  33.1059599
  28.2977249  27.3927480  34.4976152  25.0157437  27.7477396  34.2310157
  25.0805570  28.2674744  33.4264815  27.5009602  26.8840783  36.9377733
  27.9585952  27.8268599  37.5954868  28.1824620  25.7560107  36.7276094
  27.6868212  25.0513426  36.2004638  29.5314404  25.4346474  37.2279363
  30.0413067  26.3382958  37.5619349  29.4511895  24.4467797  38.4124903
  28.8651732  23.5859056  38.0906520  30.8308468  23.9770274  38.8855312
  31.4173196  24.8373609  39.2079856  30.7133977  23.2848996  39.7193569
  31.3446510  23.4741847  38.0662290  28.7365163  25.0754083  39.6182798
  27.7227640  25.3574607  39.3339300  28.6969843  24.3540457  40.4344740
  29.2819812  25.9614006  39.9432204  30.3641388  24.8593105  36.0738580
  29.8805770  24.0210377  35.3066242  31.6044346  25.3298881  35.9230968
  31.9091098  26.0227033  36.5918863  32.5114614  24.9784377  34.8221231
  31.9937277  24.3376478  34.1083730  32.9896385  26.2461157  34.0889435
  33.7301101  26.7063916  34.7431202  33.4761706  25.9006220  33.1767918
  31.9061786  27.2812069  33.7321136  31.4200197  27.6241384  34.6454309
  32.5411729  28.4681304  33.0188360  33.0271653  28.1260316  32.1051192
  31.7704313  29.1971800  32.7687463  33.2809089  28.9316330  33.6715659
  30.8223046  26.7177571  32.8161734  30.3296577  25.8792596  33.3084340
  30.0882458  27.4941726  32.6006784  31.2741340  26.3770207  31.8845899
  33.7042358  24.1460670  35.3178945  34.2897072  24.4656000  36.3532055
  34.1079939  23.1161916  34.5711723  33.5750005  22.9227400  33.7353530
  35.1729111  22.1664813  34.9589902  35.6396272  22.4987911  35.8862688
  34.6260872  20.7390333  35.1663351  34.3662828  20.3197886  34.1943090
  35.6653486  19.8453452  35.8453957  35.9253276  20.2637276  36.8177475
  35.2533387  18.8451247  35.9792134  36.5589888  19.7894576  35.2237966
  33.3585055  20.7140757  36.0298742  32.5788577  21.3047215  35.5488453
  33.0161608  19.6855410  36.1439620  33.5785086  21.1342090  37.0112953
  36.3615257  22.1848145  33.9960363  36.1945293  21.9733463  32.7911768
  37.5685588  22.4282085  34.5155132  37.6309714  22.5646144  35.5143112
  38.8032558  22.5085201  33.7229708  39.0048258  21.5154178  33.3214529
  38.6255968  23.2027451  32.9016375  40.0286925  22.9831426  34.5236127
  40.0163242  22.9145588  35.7598769  41.1030166  23.4517493  33.8566746
  41.2678980  23.4876298  32.4082401  40.4191174  24.0256223  31.9860603
  41.2643035  22.4605303  32.0433391  42.6004439  24.1947586  32.1481014
  42.4430750  25.2580767  31.9673010  43.1096553  23.7525954  31.2917739
  43.3910894  23.9583735  33.4348099  44.0876622  24.7761743  33.6194372
  43.9336814  23.0130214  33.4331025  42.3113704  23.9390974  34.5206738
  42.5936968  23.2216337  35.2911515  42.0897095  25.3191881  35.1627066
  41.6112685  26.2559343  34.5149431  42.4387011  25.4556542  36.4433517
  42.7807802  24.6286755  36.9115264  42.2639067  26.6890162  37.2383102
  42.5673962  27.5819018  36.6917311  40.7814648  26.8441929  37.6549301
  40.2161199  27.0048590  36.7369586  40.1905662  25.6564220  38.4158717
  40.7551414  25.4954213  39.3342579  39.1490885  25.8636169  38.6618261
  40.2457330  24.7624876  37.7946321  40.5748519  27.9913620  38.4453782
  39.6468342  28.0531861  38.6832045  43.2173895  26.7059602  38.4495375
  43.4567924  25.6421388  39.0349658  43.7987599  27.8583663  38.8553301
  43.6223043  29.1847354  38.2744081  42.5624042  29.3318869  38.0669027
  44.1843477  29.2301188  37.3415917  44.1544330  30.1568934  39.3215991
  43.3917951  30.4005453  40.0612722  44.5197372  31.0748745  38.8612026
  45.3028646  29.3647305  39.9444769  45.5226862  29.6790719  40.9647548
  46.2058387  29.4411910  39.3387615  44.7922806  27.9169035  39.9430626
  45.6072163  27.2462614  39.6706342  44.2374269  27.5156349  41.3246005
  44.9793684  27.0026728  42.1673731  42.9317545  27.6972558  41.5323970
  42.4682712  28.1805164  40.7762609  42.1235545  27.2796422  42.6964252
  42.4955104  26.3561238  43.1401163  42.0860937  28.3752716  43.7917671
  41.3003578  28.1154452  44.5011391  43.4200752  28.5067613  44.5334096
  44.2062705  28.7670475  43.8247142  43.3404219  29.2875232  45.2898266
  43.6640374  27.5594011  45.0141306  41.6908132  29.7641339  43.2689852
  40.6958680  29.7166779  42.8263408  41.6871415  30.4760885  44.0943377
  42.4084771  30.0867926  42.5146970  40.6930077  27.0182208  42.2017197
  40.3409280  27.4041096  41.0818007  39.8183119  26.4521826  43.0340592
  40.1367370  25.8845285  43.8063762  38.3715339  26.5865677  42.8186453
  38.1203944  26.2942230  41.7990558  37.5995609  25.6843601  43.7919819
  37.9133977  26.0398139  44.7734391  36.5194605  25.7940041  43.6947125
  37.9497313  24.2141939  43.6744953  37.9279799  23.6306475  42.5991258
  38.1707928  23.5431887  44.7788620  38.4061118  22.5621255  44.7315359
  38.1047502  24.0104384  45.6718440  37.9556106  28.0635099  42.9833827
  38.4255509  28.7406452  43.9027880  37.0676506  28.5629895  42.1215885
  36.7137767  27.9237865  41.4242421  36.6200680  29.9664303  42.0742948
  36.9056430  30.5095664  42.9751551  37.1937738  30.6932739  40.8286375
  36.8920550  30.1451295  39.9361108  36.6765109  32.1405292  40.7409091
  36.9782568  32.6894691  41.6329377  37.0956126  32.6238445  39.8583782
  35.5888890  32.1344771  40.6692075  38.7394763  30.6712063  40.8250817
  39.0619349  31.2448330  41.6940315  39.0371585  29.6297558  40.9470061
  39.3940346  31.2451711  39.5624556  39.0971681  32.2868052  39.4401094
  40.4784125  31.1854874  39.6555235  39.0723895  30.6717289  38.6930832
  35.0895166  30.0161999  42.0823271  34.4415613  29.3426247  41.2762928
  34.5124959  30.8595359  42.9393222  35.1029462  31.2319867  43.6692182
  33.0896740  31.2230055  42.9414684  32.4879418  30.5653682  42.3141482
  32.5190853  31.2294323  44.3751494  32.9874427  32.0318493  44.9451219
  30.9996569  31.4511822  44.3329819  30.5305219  30.6488504  43.7635289
  30.6041068  31.4544815  45.3486738  30.7846390  32.4077887  43.8567776
  32.8624614  29.9657150  45.2020985  33.9431174  29.9741460  45.3442679
  32.3686996  30.0844423  46.1665686  32.4398625  28.6307381  44.5720304
  32.9336184  28.5110811  43.6076720  32.7263505  27.8107480  45.2305441
  31.3592001  28.6213785  44.4299706  32.9260142  32.5865626  42.2586724
  33.4391629  33.6036561  42.7431116  32.2420126  32.6004638  41.1152571
  31.8513776  31.7242659  40.7993759  32.0227677  33.7944578  40.2951742
  32.8894910  34.4437918  40.4186866  31.9551147  33.4734447  39.2557162
  30.7606713  34.5756154  40.6574178  29.9255494  34.1328003  41.4589035
  30.5713724  35.7172911  39.9864659  31.3189679  36.0295314  39.3833851
  29.3937855  36.5904141  40.1498891  29.2966558  36.8961107  41.1916255
  29.5484090  37.8460100  39.2831092  29.7163460  37.5241864  38.2553320
  28.6162478  38.4081390  39.3395581  30.7175622  38.7429497  39.7381178
  30.6705773  38.8861126  40.8176536  31.6645290  38.2713447  39.4755444
  30.6118581  40.1126582  39.0324243  29.6184684  40.5431842  39.1586113
  31.3598018  40.8084449  39.4126355  30.8537803  39.8984568  37.5977298
  31.8258778  39.8016019  37.3413220  29.9412452  39.8316723  36.6454642
  28.6673122  39.9860638  36.8433025  28.3226712  40.1701626  37.7746619
  28.0269937  39.9213330  36.0649056  30.2798409  39.5919912  35.4196597
  31.2525599  39.4539580  35.1854274  29.5697865  39.5440948  34.7029816
  28.0508343  35.9036800  39.8617753  27.0405165  36.2663825  40.4718169
  28.0467451  34.8487102  39.0427980  28.9142613  34.6114080  38.5832302
  26.8411709  34.0933778  38.6854105  26.0595775  34.7665200  38.3331457
  27.1835797  33.1018750  37.5554798  26.2490219  32.8842374  37.0384356
  27.8791646  33.5764124  36.8633266  27.7907954  31.7926508  38.0330926
  28.9149807  31.7377417  38.5201433  27.0801986  30.6997308  37.8786164
  27.4520470  29.8118446  38.1843723  26.1649358  30.7518307  37.4547292
  26.1750006  33.3877083  39.8911682  24.9548275  33.1955521  39.8775836
  26.9373982  33.0576449  40.9451270  27.9385639  33.1225545  40.8287079
  26.4154934  32.5296142  42.2159456  25.3665828  32.2552924  42.1035469
  27.2078596  31.2804862  42.6321198  28.2369725  31.6024378  42.7914096
  26.7749772  30.9659972  43.5817564  27.1868478  30.1017154  41.6440274
  27.6488136  30.3924101  40.7005312  27.9769246  28.9526419  42.2641449
  27.5152579  28.6610667  43.2075147  27.9777805  28.1021013  41.5824698
  29.0028235  29.2729050  42.4459783  25.7776117  29.5831667  41.3401030
  25.1812719  30.3845091  40.9038362  25.8393092  28.7526905  40.6368222
  25.3082124  29.2428498  42.2631131  26.4140542  33.5686580  43.3516670
  25.4951720  33.5616770  44.1738353  27.3682966  34.5095442  43.3775020
  28.1160417  34.4519286  42.7009984  27.4200624  35.5836780  44.3874182
  27.4176479  35.1577414  45.3907484  28.7104290  36.4053957  44.2045084
  28.7335389  36.7193944  43.1609711  28.6082774  37.2815426  44.8448457
  30.0185827  35.6689385  44.5476814  30.0253765  34.6978578  44.0526491
  31.2194055  36.4911224  44.0738787  31.2135483  37.4622334  44.5688615
  32.1411769  35.9639964  44.3200013  31.1599122  36.6335163  42.9948583
  30.1641293  35.4460884  46.0555534  29.3284575  34.8469158  46.4171394
  31.0992685  34.9237817  46.2575725  30.1684185  36.4087022  46.5668804
  26.1821636  36.5067490  44.3353080  25.6999155  36.9632771  45.3751277
  25.5929932  36.7049994  43.1515390  26.0633299  36.3545533  42.3293041
  24.3360418  37.4646077  42.9705183  24.3866354  38.4080164  43.5141354
  24.0531610  37.7655228  41.4895009  23.0112121  38.0707407  41.3931432
  24.9571700  38.8712727  40.9584538  25.9993377  38.5665667  41.0540589
  24.7279926  39.0560122  39.9089548  24.7917592  39.7833332  41.5319392
  24.2302451  36.6248865  40.6712252  24.0445564  36.8544411  39.7577567
  23.1017350  36.7771283  43.5655584  22.1716734  37.4655947  43.9999561
  23.0977628  35.4444005  43.6775663  23.8854155  34.9375679  43.2996465
  21.9940390  34.6749167  44.2737679  21.0415019  35.0457237  43.8952519
  22.1163950  33.1860304  43.9199972  23.0369871  32.8097212  44.3660923
  21.2631551  32.6663648  44.3559208  22.1449026  32.9407950  42.4047042
  21.3321107  33.5017793  41.9434377  23.0987978  33.3015173  42.0199116
  21.9941738  31.4688728  42.0323079  21.5030642  30.6373252  42.7907867
  22.4018941  31.0816050  40.8467398  22.3126752  30.1123545  40.5771200
  22.8030427  31.7545714  40.2093252  21.9338943  34.8249568  45.8001046
  20.8467872  34.9702123  46.3677410  23.0947599  34.8784025  46.4608585
  23.9300675  34.6536339  45.9394760  23.2145781  35.0919210  47.9152375
  22.3581699  34.7352633  48.4874784  24.5072863  34.4403925  48.4619825
  24.4777972  34.4584759  49.5514337  24.6307960  32.9819254  47.9754890
  24.6608135  32.9630662  46.8860653  25.5464557  32.5426340  48.3713313
  23.7725249  32.4079362  48.3247832  25.8035501  35.2272884  48.1743699
  26.1059840  35.0037571  47.1513019  25.5719400  36.2889090  48.2604984
  26.9474110  34.8741815  49.1342239  27.1799131  33.8127377  49.0483189
  27.8301701  35.4607244  48.8796596  26.6458679  35.0978877  50.1575163
  23.0844338  36.5776692  48.3092015  23.1250023  36.9072372  49.4977385
  22.9216281  37.4826352  47.3362221  22.9083795  37.1403862  46.3860697
  22.7630292  38.9229073  47.5583831  22.3087435  39.3438165  46.6614108
  22.0853074  39.0506566  48.4024641  24.0711939  39.6674730  47.8516358
  24.0373308  40.7264727  48.4884198  25.2274674  39.1098425  47.4737988
  25.1944929  38.2175671  47.0017219  26.5373545  39.6749659  47.7980599
  26.5367032  39.8764605  48.8692735  27.6405266  38.6584381  47.4921358
  27.6596557  38.4533296  46.4217786  28.6042067  39.0632360  47.8012629
  27.4442503  37.7339907  48.0352490  26.8048885  41.0147436  47.0854735
  26.3584152  41.2388409  45.9548595  27.5901510  41.8824681  47.7271673
  27.9129038  41.5927727  48.6393112  27.9802639  43.2167464  47.2395546
  28.0691623  43.2113820  46.1531995  26.9786163  44.3204399  47.6475910
  27.3804790  45.2656410  47.2826230  25.5649909  44.1236386  47.1016224
  25.1622635  43.1787954  47.4665629  24.9284205  44.9427493  47.4361890
  25.5945230  44.1087920  46.0121234  26.8720276  44.4393171  49.0510585
  26.2433281  45.1320242  49.2666835  29.3681857  43.6176929  47.7487116
  29.8009317  43.2016593  48.8301828  30.0487144  44.4883644  47.0043650
  29.8090043  44.5752189  46.0270755  31.1590282  45.2911124  47.5207563
  31.7392843  44.7117456  48.2389041  32.0831335  45.7067246  46.3632819
  31.4601618  46.1973063  45.6153948  32.7981763  46.4236851  46.7667437
  32.8427438  44.5363265  45.7106430  32.1431305  43.7386607  45.4609004
  33.5259778  45.0310041  44.4372819  34.2261313  45.8284216  44.6862985
  34.0656025  44.2070875  43.9703050  32.7744683  45.4110229  43.7452417
  33.9152566  43.9588983  46.6399297  33.4464868  43.5928424  47.5533613
  34.4258477  43.1362225  46.1393275  34.6375588  44.7362348  46.8891815
  30.6092774  46.5235087  48.2578122  29.5922877  47.0932747  47.8548177
  31.3027567  46.9708289  49.3044235  32.0678019  46.3920804  49.6204224
  30.9868216  48.1835474  50.0672864  30.4557986  48.8955667  49.4355094
  30.0918710  47.8290314  51.2687181  30.3354905  46.7961675  51.5175974
  30.2950911  48.4670872  52.1287683  28.6160056  47.9127687  50.9422289
  28.0546763  48.9961078  50.8334729  27.9240424  46.8014553  50.8552617
  26.9383722  46.8395733  50.6382341  28.3802590  45.9130174  51.0057453
  32.2493338  48.9265126  50.5242837  33.2046748  48.2944247  50.9803294
  32.2215153  50.2620741  50.4455973  31.5159971  50.6096702  49.8119410
  33.2522125  51.2005724  50.9273039  33.6810080  50.8032293  51.8472779
  34.3890513  51.4194983  49.9079777  34.9152703  52.3282124  50.2002644
  35.0812488  50.5776905  49.9259308  33.9703673  51.6064869  48.4614892
  33.7447314  50.4880339  47.6367728  33.8557932  49.4832273  48.0443618
  33.3774725  50.6640197  46.2922912  33.1954204  49.7956795  45.6590906
  33.2446428  51.9606941  45.7631089  32.9589276  52.0973226  44.7201327
  33.4803719  53.0798320  46.5793602  33.3798096  54.0847181  46.1692487
  33.8465139  52.9030171  47.9271683  34.0347124  53.7709261  48.5591612
  32.7529743  52.4937230  51.5903437  31.5576549  52.8315705  51.4081665
  33.6414638  53.1482691  52.3058561  34.5850389  52.7997392  52.3969181
  33.2890791  54.4103786  52.9972421  32.2439144  54.6517381  52.8036520
  33.4414948  54.2923648  54.0700621  33.9222124  55.2168827  52.6273862
  47.3022271  38.4720302  40.2649856  48.1269143  38.0008098  40.7935794
  46.3519720  37.6679504  39.6339581  46.3619959  36.6108032  39.8867592
  47.1916057  39.8583798  40.2297762  48.1494841  40.6576537  40.8026420
  48.0674061  41.6637589  40.7692411  48.9523381  40.2582455  41.2695676
  46.1037688  40.4317940  39.5733229  46.0077833  41.5144389  39.5242232
  45.1225254  39.6387250  38.9857407  44.1686957  40.1149421  38.7736200
  45.2432819  38.2529056  39.0226817  44.1796340  37.2794362  38.0278695
  43.5465842  38.1514465  37.0655437  44.9389796  36.1495349  37.5151053
  42.9629717  36.5974581  38.9828380  43.4248539  35.6958243  40.0823248
  43.5114093  36.2612769  41.0195417  43.0063180  36.4115778  39.3640397
  42.4623450  34.5211885  40.2648113  42.8274980  33.8863369  41.0748056
  42.4366129  33.6604632  39.0059833  42.0672802  34.2264792  38.1444473
  43.4392929  33.2915884  38.7660059  41.7866963  32.7899432  39.1431990
  42.8400293  33.6812114  41.4830674  43.8103621  33.1959106  41.3504541
  42.8819496  34.2934143  42.3911788  42.1044764  32.8857500  41.6486549
  41.7839474  37.4471769  39.3506828  42.6133646  36.7966352  39.0542241
  41.7018315  37.3992407  40.4355239  40.4794811  36.9567313  38.6605532
  40.5453439  37.1652496  37.5845485  39.3343544  37.6620837  39.1514034
  39.4939245  38.6275062  38.9946305  40.4133840  37.1628640  37.1409209
  40.3784539  36.9958554  38.2255830  40.3870899  38.6531800  36.8499970
  39.5752526  39.2338035  37.3075999  41.2963411  38.9948244  37.3641394
  40.5391640  39.0281199  35.4177399  39.5838099  39.8804236  34.8897153
  38.6082332  40.0120648  35.3530345  39.8714830  40.5610943  33.7367207
  39.1356365  41.2409861  33.3175870  41.1023107  40.3840897  33.0975973
  41.9923092  39.4281093  33.5501777  41.6993341  38.7266569  34.7007215
  42.3791835  37.9437207  35.0302057  42.9161046  39.2276781  33.0135229
  41.3579727  41.0087221  32.2455173  39.1976598  36.5366076  36.5874304
  38.3170081  37.0338848  36.6734133  39.1312841  35.3348524  35.9694891
  40.0862451  34.6014129  35.7577109  37.8475816  35.0738309  35.6258020
  37.6110474  33.8398533  34.9135325  38.3468395  33.6372821  34.1241157
  36.1968511  33.8738523  34.3608664  36.0575047  33.2229185  33.4927053
  35.8723270  34.8827278  34.0814557  35.3606235  33.4083359  35.4368050
  36.1068859  32.3456442  36.0484093  35.8160373  32.2566643  37.0992784
  35.8416346  31.4173324  35.5317819  37.5749132  32.6709007  35.8762667
  38.1619107  31.8247305  35.5071246  38.0181502  32.9828600  36.8300127
  22.8733029  21.3680409  20.8354095  67.7986128  42.9244497  31.3728555
  60.0673904  37.8705355  45.2539992  47.6560549  66.8311392  43.1943427
  38.3161554  16.3683972  22.0690511  20.0720812  49.3585351  35.5895747
  33.6318774  41.0146521  84.9042183  34.4049650  40.4675508  84.7655059
  33.9844173  41.8790771  85.1156644  35.9685052  37.1739187  82.5360633
  36.2210572  36.6520709  81.7744096  35.0309611  37.0105333  82.6387316
  40.9995596  37.6649965  83.8306712  40.4842220  38.4354570  84.0695099
  40.7272905  36.9915101  84.4539773  37.3780932  39.5147491  80.3094420
  36.4707993  39.2836744  80.5085569  37.8751964  38.7185110  80.4968402
  38.5569165  39.6160086  84.8318410  37.6480384  39.3319119  84.9290880
  38.5864249  40.0359164  83.9721717  38.2545253  41.1568829  82.1706489
  37.8164683  40.4404688  81.7112126  38.9955694  41.3844944  81.6091580
  42.3756480  40.0153211  81.7638546  41.7585651  39.2900039  81.6671599
  41.9072969  40.7762571  81.4205621  34.1655026  34.2338635  80.8859851
  33.2884493  34.1127436  80.5222097  34.6412779  33.4424714  80.6338739
  38.7267418  37.2453046  80.7522075  39.6726523  37.1159254  80.8210493
  38.3481663  36.5067708  81.2291504  36.9110335  35.1703022  80.6876961
  36.0041791  34.8736135  80.7639674  37.1886316  34.8732841  79.8211247
  39.7063148  20.9319507  71.2300355  39.0551128  21.5173587  70.8434369
  40.5007511  21.4625702  71.2895393  33.6318775  18.0208644  71.6287489
  34.4049651  17.4737631  71.4900365  33.9844174  18.8852893  71.8401951
  35.9685053  14.1801310  69.2605939  36.2210573  13.6582831  68.4989402
  35.0309612  14.0167455  69.3632623  41.1838413  18.6209939  71.7669339
  40.5484246  18.6944565  72.4790244  40.8535819  19.2103537  71.0888419
  35.4114482  25.7990762  74.7975150  35.3338512  26.7498587  74.8763631
  34.8076126  25.4536634  75.4550076  43.3492657  13.5008593  71.9765353
  44.2610513  13.7335980  71.8013050  42.8402304  14.0845638  71.4140432
  45.8351471  19.4188850  76.7223298  45.1502509  19.7987751  76.1720331
  45.9195320  20.0284176  77.4555246  37.6852851  21.1572915  73.5180690
  37.5498526  22.0024451  73.9465538  38.2262664  21.3592193  72.7546624
  40.9995598  14.6712088  70.5552018  40.4842221  15.4416693  70.7940406
  40.7272906  13.9977224  71.1785080  45.9729872  17.4244443  72.4905192
  45.1959315  17.0855602  72.0460354  46.6521353  17.4297066  71.8160157
  39.2328333  18.7029403  74.0304754  38.7049694  17.9682163  73.7177991
  38.7315835  19.4804080  73.7844722  37.3780933  16.5209614  67.0339727
  36.4707995  16.2898867  67.2330876  37.8751965  15.7247233  67.2213708
  40.2849012  25.2307121  69.9536413  39.6110710  25.5338817  70.5621371
  40.6714834  26.0336201  69.6041870  38.5569166  16.6222208  71.5563717
  37.6480386  16.3381241  71.6536186  38.5864250  17.0421287  70.6967024
  43.7888434  20.2328798  75.3254884  43.3350761  19.3919708  75.3820075
  43.1582400  20.8690196  75.6629664  42.2321373  22.0705295  76.2604702
  42.5244347  22.6310352  75.5417068  42.7419994  22.3633856  77.0157862
  38.2545254  18.1630952  68.8951795  37.8164684  17.4466811  68.4357433
  38.9955695  18.3907067  68.3336887  46.3718369  16.4388149  74.9528114
  46.2336267  16.6289745  74.0249303  46.0154588  17.2007532  75.4096165
  38.4840227  25.3986793  72.1683492  38.6591983  24.9274836  72.9829115
  37.7973015  26.0252559  72.3964753  42.3756482  17.0215334  68.4883853
  41.7585652  16.2962162  68.3916906  41.9072970  17.7824694  68.1450927
  34.1655028  11.2400758  67.6105157  33.2884494  11.1189559  67.2467404
  34.6412781  10.4486836  67.3584046  37.3518954  23.5927048  74.8567678
  36.5686476  24.1348729  74.9505902  38.0511699  24.1101028  75.2561919
  43.1994167  20.3454506  72.6076493  43.4754011  20.2311100  73.5170367
  42.3298666  19.9471991  72.5688666  39.8348231  24.5940856  76.2509306
  40.0170625  23.7762512  76.7137059  40.6581217  24.8108549  75.8134196
  40.1690396  23.5209042  73.5124355  40.6978163  23.0101496  72.8994517
  40.4318616  23.2051572  74.3769888  43.2630580  23.4925840  74.1279338
  43.4367457  22.9272262  73.3753190  43.7559471  24.2926735  73.9458828
  49.1169971  16.2562263  75.7469637  49.5601117  15.5069588  75.3488761
  48.2396481  16.2472399  75.3643369  44.2505752  22.8092604  71.2276236
  44.9456657  23.4299297  71.4463551  44.5928903  21.9587955  71.5028614
  46.1497176  20.2592310  72.7563567  46.6748500  20.5979583  72.0312887
  46.0619528  19.3239325  72.5726701  37.8337836  26.3264293  77.1158820
  37.3942827  25.8340672  77.8091677  38.5845953  25.7837261  76.8750895
  34.8425215  20.4206225  72.6639582  34.9913336  21.1041690  72.0106255
  35.6491659  20.4011316  73.1789038  38.3420621  22.9154356  70.1351330
  37.7694588  23.5344543  69.6821801  38.9153415  23.4653718  70.6691252
  41.5617881  23.1991506  71.2659912  42.4948554  23.1337068  71.4692787
  41.4741094  24.0347773  70.8074445  44.1905897  22.5157376  68.2263859
  44.1119529  22.1817240  69.1199617  45.0115564  23.0079144  68.2255332
  38.7267419  14.2515169  67.4767382  39.6726524  14.1221377  67.5455800
  38.3481664  13.5129831  67.9536810  36.9110337  12.1765145  67.4122267
  36.0041792  11.8798258  67.4884981  37.1886318  11.8794963  66.5456554
  41.7609849  19.8325372  67.8473838  42.4645699  20.0375374  68.4631493
  41.0372498  20.4002134  68.1122921  42.5907659  15.5835233  73.9676108
  42.5342861  16.0403784  73.1283740  43.1436002  14.8225918  73.7898951
  43.6696547  20.2707901  69.8972298  44.5042150  19.8389099  69.7149773
  43.5080889  20.0989915  70.8249192  43.3242439  16.7740014  71.2628637
  43.2691243  16.6084286  70.3217081  42.6988494  17.4816047  71.4190827
  52.2980822  30.7877552  79.9927475  52.9359232  30.6684299  79.2890815
  52.1801665  31.7358396  80.0515427  49.1070528  30.7404980  79.9288999
  48.7689039  30.6246045  79.0409534  49.9760296  30.3396145  79.9090005
  44.9657344  32.5940457  75.9185890  44.4022209  32.5030394  75.1502178
  44.8509739  31.7740361  76.3988383  42.5121776  34.0891648  78.7570111
  43.3043067  33.7482473  78.3416410  42.7518426  34.1986623  79.6772264
  50.5456902  36.2611424  71.2300355  49.8944882  36.8465505  70.8434369
  51.3401265  36.7917619  71.2895393  44.4712529  33.3500561  71.6287489
  45.2443405  32.8029549  71.4900365  44.8237928  34.2144811  71.8401951
  47.2353779  32.0553792  81.4255748  47.8317351  31.8309815  80.7112711
  47.2928750  31.3138538  82.0281196  46.8078807  29.5093228  69.2605939
  47.0604328  28.9874749  68.4989402  45.8703366  29.3459373  69.3632623
  51.8522090  28.5129006  77.0680683  52.6385179  28.0948429  76.7171100
  52.1160794  29.4175098  77.2362331  52.0232167  33.9501856  71.7669339
  51.3878000  34.0236483  72.4790244  51.6929574  34.5395455  71.0888419
  57.2530517  28.4504239  77.9713661  57.9855689  27.8803456  78.2051491
  56.4969873  28.0625840  78.4120167  46.5275096  31.4121334  71.4630314
  46.4111354  30.7366237  72.1311399  46.6377356  30.9253707  70.6462467
  48.8706637  30.8731481  75.1677004  48.5064844  30.3462102  75.8789925
  49.7273753  30.4829950  74.9943489  48.5112124  25.9021380  70.1638352
  48.6786526  26.7701617  70.5308823  48.3209293  26.0648662  69.2399641
  51.2687457  34.3638359  81.8304182  50.9688180  35.2663398  81.7219990
  50.9238517  34.0970542  82.6825335  44.7199939  30.8152156  77.8640887
  43.7950435  30.6828370  78.0718579  44.9684352  31.5946375  78.3610829
  54.6684601  26.8820899  79.5101620  53.7601478  26.8136308  79.2160381
  54.6172197  27.3592844  80.3383445  48.4901345  28.3579038  71.1485019
  48.3700970  28.8036089  71.9870499  47.7953933  28.7064356  70.5898557
  42.0808750  30.4585430  78.6984676  42.2101131  30.7119909  79.6124088
  41.4006201  31.0513138  78.3789331  46.2508237  41.1282680  74.7975150
  46.1732267  42.0790505  74.8763631  45.6469881  40.7828552  75.4550076
  54.1886411  28.8300511  71.9765353  55.1004267  29.0627898  71.8013050
  53.6796058  29.4137555  71.4140432  52.7955993  33.8126329  79.3678934
  52.1664856  33.9772044  78.6655002  52.4081655  34.2267939  80.1389898
  56.6745225  34.7480767  76.7223298  55.9896263  35.1279669  76.1720331
  56.7589075  35.3576094  77.4555246  51.5322386  25.0058547  80.2255214
  50.6706865  25.3039801  80.5171951  51.5584820  25.2228946  79.2936246
  48.3483955  33.5500738  76.6329020  48.8122301  33.8288441  75.8433642
  48.0840753  32.6484182  76.4502110  45.2408036  33.0972219  79.5708783
  45.8109393  33.5259487  78.9326267  45.8316148  32.8154804  80.2692968
  47.2852841  29.6723890  73.4418585  47.9876885  30.1244934  73.9092511
  46.9533470  29.0307709  74.0698478  41.0278175  27.9307443  78.7435718
  40.2377229  28.1864971  78.2675829  41.5189423  28.7455780  78.8487759
  42.9792921  28.2952022  75.7019195  42.1824084  28.4070716  76.2202691
  42.7518513  28.6338674  74.8360085  48.5246606  36.4864833  73.5180690
  48.3892281  37.3316368  73.9465538  49.0656418  36.6884110  72.7546624
  41.9776003  34.0040271  74.0908615  42.4900524  34.7983521  74.2414180
  42.6298716  33.3066561  74.0242216  43.7870888  37.1206027  76.1731368
  43.9637516  38.0423992  75.9852352  44.5827721  36.8064446  76.6025748
  44.9102203  38.6384201  82.1741710  45.4609629  38.5101264  81.4018704
  44.0713679  38.9379090  81.8236603  39.9424920  32.3328925  74.8668185
  40.7800142  32.7425933  74.6501893  40.1203188  31.3928367  74.8368379
  51.8389352  30.0004006  70.5552018  51.3235976  30.7708610  70.7940406
  51.5666661  29.3269142  71.1785080  49.4236463  24.8453706  75.6137257
  48.5678060  24.4560557  75.4342896  49.8363415  24.9245667  74.7537042
  50.9535610  22.3800050  80.0128817  50.4500405  22.3430185  79.1996622
  51.2466217  23.2892792  80.0725473  56.8123626  32.7536360  72.4905192
  56.0353069  32.4147520  72.0460354  57.4915107  32.7588983  71.8160157
  51.6275655  27.8731098  72.3811800  51.3225791  28.1877247  73.2321943
  52.5806097  27.9512518  72.4239133  50.0722087  34.0321321  74.0304754
  49.5443449  33.2974081  73.7177991  49.5709590  34.8095997  73.7844722
  55.0514933  32.2270341  79.1471800  54.3938608  32.9169603  79.2351929
  55.8555332  32.6166773  79.4905786  44.8040815  24.6940987  76.3911365
  45.3784567  24.4716169  75.6584558  45.3911797  24.7629682  77.1439966
  53.8620392  30.5814714  77.1975742  54.3752274  31.2144706  77.6997451
  54.5121616  29.9815910  76.8319102  45.1310402  26.7245448  70.4107250
  44.2947714  27.0620135  70.7316525  44.9915172  26.5894428  69.4734387
  47.1063482  21.5682236  75.1186435  46.4527895  21.2531253  74.4943049
  47.0643957  20.9457977  75.8446257  48.2174687  31.8501531  67.0339727
  47.3101749  31.6190785  67.2330876  48.7145719  31.0539150  67.2213708
  51.1242766  40.5599038  69.9536413  50.4504465  40.8630735  70.5621371
  51.5108588  41.3628119  69.6041870  50.3401223  28.0564170  79.4434082
  49.4223784  28.2779117  79.2855770  50.7561366  28.1310480  78.5845790
  51.1236271  29.4555585  74.5736762  51.8708090  29.9676983  74.2643884
  51.3927860  29.1339638  75.4341156  49.3962921  31.9514126  71.5563717
  48.4874140  31.6673159  71.6536186  49.4258005  32.3713205  70.6967024
  54.6282188  35.5620716  75.3254884  54.1744515  34.7211625  75.3820075
  53.9976155  36.1982114  75.6629664  53.5715108  26.4912702  76.5555552
  52.8337865  25.9790088  76.8865794  53.8241881  26.0513083  75.7438829
  53.0715127  37.3997212  76.2604702  53.3638102  37.9602269  75.5417068
  53.5813748  37.6925773  77.0157862  53.6726735  19.2688954  77.1497321
  53.9785612  18.4086317  76.8623236  54.3979340  19.8606574  76.9496315
  39.9651091  29.6719640  75.5378919  39.7675491  29.0789001  74.8129986
  39.4097755  29.3671850  76.2554858  47.9447815  29.5642747  77.6573512
  47.9996425  28.6116583  77.5815989  47.1339017  29.7202186  78.1414810
  49.0939009  33.4922870  68.8951795  48.6558439  32.7758729  68.4357433
  49.8349449  33.7198985  68.3336887  45.8840175  28.1819806  75.4163891
  45.0708040  28.4813977  75.8229083  46.3799169  27.7875495  76.1338373
  48.0348753  38.1777563  77.3498156  47.9924931  38.4038410  76.4206688
  48.9511451  37.9440938  77.4983957  57.2112123  31.7680067  74.9528114
  57.0730022  31.9581663  74.0249303  56.8548342  32.5299450  75.4096165
  46.1514553  35.0540592  77.1460118  46.9455152  34.5590913  76.9442693
  45.4406246  34.5258456  76.7827824  42.4597317  29.1983674  73.2219871
  41.5294905  29.1368130  73.4389833  42.5554789  28.6759627  72.4256512
  42.3782866  25.7238487  75.8098113  42.6389683  26.6383820  75.7007273
  43.2000038  25.2562930  75.9594726  49.9297498  31.6018950  83.0559418
  50.8589558  31.7530110  82.8828385  49.5088528  31.6902971  82.2008064
  48.7285829  35.6269614  80.8257955  48.5896915  35.2588399  81.6983894
  47.9400426  36.1417254  80.6541913  49.3233981  40.7278711  72.1683492
  49.4985737  40.2566754  72.9829115  48.6366769  41.3544477  72.3964753
  50.2791045  35.0051217  78.2146793  49.9440877  34.9651987  79.1104443
  49.7794990  34.3395933  77.7417203  53.2150236  32.3507251  68.4883853
  52.5979407  31.6254080  68.3916906  52.7466725  33.1116612  68.1450927
  46.8817589  30.1238806  83.2283054  47.5917208  29.4831999  83.1869672
  46.8386897  30.3751701  84.1509235  43.8895067  43.8768074  78.9423352
  44.1291665  44.5086598  79.6202371  43.0464263  43.5256114  79.2288711
  45.0048782  26.5692676  67.6105157  44.1278248  26.4481476  67.2467404
  45.4806535  25.7778754  67.3584046  36.5250922  31.3569835  77.7046664
  37.2121962  31.0431565  77.1167680  36.3699051  32.2611200  77.4313916
  48.1912708  38.9218966  74.8567678  47.4080230  39.4640646  74.9505902
  48.8905453  39.4392946  75.2561919  51.5009358  24.7313596  77.5001883
  51.9978058  23.9783558  77.1802953  50.7296340  24.7677912  76.9345092
  59.3539116  30.4353961  79.1420175  59.3428992  31.3178676  78.7714108
  58.4856495  30.0825512  78.9474712  52.5839139  33.4885283  75.0740306
  51.6495418  33.6086745  74.9045011  52.7615807  32.5857750  74.8100316
  48.0844327  26.8730979  77.2273568  47.7142115  26.3202019  77.9154473
  48.5803419  26.2689112  76.6748568  55.9711690  29.3302602  75.6090341
  56.4372142  30.1630594  75.5350643  56.4219191  28.8647584  76.3135599
  54.0387921  35.6746423  72.6076493  54.3147765  35.5603018  73.5170367
  53.1692420  35.2763908  72.5688666  53.7134812  29.8873081  82.1481136
  53.0606262  30.1348988  81.4933589  54.0915191  29.0737219  81.8143613
  50.6741985  39.9232774  76.2509306  50.8564380  39.1054430  76.7137059
  51.4974971  40.1400466  75.8134196  51.0084151  38.8500959  73.5124355
  51.5371917  38.3393414  72.8994517  51.2712370  38.5343490  74.3769888
  41.5101244  36.8664829  81.2559688  42.0954680  36.1208516  81.3887592
  41.3126082  37.1768785  82.1396352  44.3639899  39.9016076  76.2722131
  43.6950274  40.3862204  75.7886171  44.2252769  40.1485296  77.1865509
  39.7327476  28.1634531  73.0518063  40.0280917  27.2545209  72.9985117
  38.8315512  28.1422270  72.7299065  43.2621723  26.2390528  79.0345611
  42.5408309  26.8526495  78.8953085  44.0514979  26.7748292  78.9562257
  41.4615318  25.8448629  73.1757388  41.1328024  24.9646008  72.9932494
  41.8154688  25.7896297  74.0633777  50.7094896  37.4803531  77.6852374
  50.5619859  36.5520239  77.8659944  51.5348390  37.5023622  77.2009449
  44.5757141  26.1321598  73.5432866  44.9153213  26.6607520  72.8211474
  45.0229261  26.4702005  74.3191432  46.5625288  24.6296220  71.7426158
  47.2833650  25.0077473  71.2389875  45.9390592  25.3485097  71.8461136
  50.7056411  25.3341369  72.6784491  50.9220025  26.2166007  72.3773319
  50.2250478  24.9427582  71.9490133  45.4455632  28.2927082  79.2555235
  45.3000213  28.6067385  80.1479517  44.9680836  28.9111983  78.7026134
  47.3052015  25.2829630  79.3036125  47.2913584  24.3870723  78.9668423
  48.0224443  25.2900294  79.9374411  49.1578146  25.7166970  81.3489252
  48.8995924  26.6384041  81.3473583  48.6263186  25.3197405  82.0389716
  54.1024334  38.8217758  74.1279338  54.2761212  38.2564180  73.3753190
  54.5953226  39.6218652  73.9458828  46.7088911  24.1644010  74.5723695
  46.8304822  23.2360657  74.7714583  46.4190953  24.1782696  73.6602010
  49.5780101  21.8498921  77.7090415  49.6001798  21.9138254  76.7542394
  49.9948160  21.0103430  77.9030921  59.9563726  31.5854180  75.7469637
  60.3994872  30.8361506  75.3488761  59.0790236  31.5764317  75.3643369
  55.0899507  38.1384522  71.2276236  55.7850412  38.7591215  71.4463551
  55.4322657  37.2879873  71.5028614  56.9890930  35.5884227  72.7563567
  57.5142254  35.9271500  72.0312887  56.9013283  34.6531243  72.5726701
  48.6731591  41.6556211  77.1158820  48.2336581  41.1632589  77.8091677
  49.4239708  41.1129178  76.8750895  41.1523930  37.8467752  77.1183448
  41.9781950  37.5471523  76.7382092  40.8017982  37.0775374  77.5673237
  46.1205463  37.1994220  79.1881122  45.4985472  36.5364925  78.8883349
  46.7910330  37.2255352  78.5054769  39.3532535  35.7654078  78.0772382
  38.5164443  35.3376252  77.8956383  39.3256180  35.9586521  79.0143173
  45.6818970  35.7498143  72.6639582  45.8307090  36.4333608  72.0106255
  46.4885413  35.7303233  73.1789038  59.4996590  33.0559419  78.1392085
  60.3343482  33.4949223  78.3029645  59.6355719  32.5798072  77.3200331
  43.4371603  31.7763321  73.6700651  43.1917645  30.8725651  73.8680861
  43.6067517  31.7780471  72.7280129  42.7067250  27.5091678  71.1686813
  42.0136495  27.5836033  70.5126849  42.4619002  26.7452022  71.6908329
  49.1814375  38.2446274  70.1351330  48.6088342  38.8636461  69.6821801
  49.7547169  38.7945635  70.6691252  52.4011635  38.5283424  71.2659912
  53.3342308  38.4628985  71.4692787  52.3134848  39.3639691  70.8074445
  55.0299652  37.8449294  68.2263859  54.9513283  37.5109158  69.1199617
  55.8509319  38.3371062  68.2255332  49.5661174  29.5807086  67.4767382
  50.5120279  29.4513294  67.5455800  49.1875419  28.8421748  67.9536810
  47.7504091  27.5057063  67.4122267  46.8435546  27.2090175  67.4884981
  48.0280072  27.2086881  66.5456554  38.6682031  28.8263426  77.8621314
  38.3484816  27.9728734  77.5695688  38.1215460  29.0412004  78.6179281
  42.4461939  31.5425867  81.5790820  42.6647949  32.4742975  81.5978854
  42.8587713  31.1833842  82.3645624  49.3666157  22.0493952  73.5666509
  48.5566885  21.7041037  73.9421755  50.0550574  21.7401496  74.1554120
  51.2956705  21.1271999  75.1890805  51.8487744  21.5467453  75.8480828
  51.5326791  20.2007747  75.2313761  46.5202876  24.3643998  67.5534247
  47.3822040  24.6898896  67.8130064  46.7053220  23.5775494  67.0407312
  38.5370291  32.4466338  79.8314435  37.8433763  32.0320290  79.3184390
  39.2843282  32.4886874  79.2347854  54.6735512  23.2372524  74.6969470
  54.0934181  23.8957328  74.3147522  54.4071445  22.4149869  74.2856887
  53.1239079  22.6377582  76.8990790  53.6238857  22.7494117  76.0905109
  53.7674686  22.3338635  77.5391598  40.4507034  32.3784591  77.7080450
  40.4277722  32.4772279  76.7562333  40.7607670  33.2249742  78.0297616
  43.1094412  34.4360746  81.8227065  44.0637665  34.4044689  81.7556996
  42.9106935  33.9751370  82.6377291  53.4560390  25.3972615  73.7525818
  52.5686245  25.6822265  73.5346013  53.8714379  25.2366378  72.9053095
  56.8074926  25.4219136  77.4680157  57.5835316  25.9115588  77.7404774
  56.0823060  25.8477190  77.9252027  41.4644641  39.9780366  78.8397262
  41.3299109  39.2180767  78.2735261  41.0476703  40.7021266  78.3726051
  52.6003604  35.1617289  67.8473838  53.3039454  35.3667292  68.4631493
  51.8766252  35.7294051  68.1122921  53.4301414  30.9127151  73.9676108
  53.3736615  31.3695702  73.1283740  53.9829756  30.1517835  73.7898951
  57.2406220  26.7016883  74.7926227  56.9843154  26.3013518  75.6234435
  56.6159088  27.4160677  74.6676367  44.6213766  40.8749683  79.0515705
  44.5046151  41.8195115  78.9494395  43.8006213  40.5723245  79.4401504
  54.5090301  35.5999819  69.8972298  55.3435905  35.1681017  69.7149773
  54.3474644  35.4281832  70.8249192  54.1636193  32.1031932  71.2628637
  54.1084997  31.9376203  70.3217081  53.5382248  32.8107965  71.4190827
  47.4732319  21.6040041  70.8413956  47.4610989  22.5481881  70.9982226
  48.3655741  21.4210186  70.5473417  47.4021883  40.2808931  78.9281712
  46.4517514  40.2810793  78.8146084  47.7054369  39.5341666  78.4117747
  51.2884438  18.1982818  75.0959892  50.5216834  17.6441304  75.2416575
  51.6995143  18.2704686  75.9574044  55.3106284  48.6792479  71.6287489
  56.0837160  48.1321466  71.4900365  55.6631683  49.5436728  71.8401951
  57.6472562  44.8385145  69.2605939  57.8998082  44.3166667  68.4989402
  56.7097121  44.6751291  69.3632623  57.3668851  46.7413251  71.4630314
  57.2505109  46.0658155  72.1311399  57.4771110  46.2545625  70.6462467
  59.3505878  41.2313298  70.1638352  59.5180281  42.0993534  70.5308823
  59.1603048  41.3940580  69.2399641  59.3295099  43.6870956  71.1485019
  59.2094725  44.1328006  71.9870499  58.6347688  44.0356273  70.5898557
  53.8186675  43.6243940  75.7019195  53.0217838  43.7362634  76.2202691
  53.5912267  43.9630592  74.8360085  50.7818675  47.6620843  74.8668185
  51.6193897  48.0717851  74.6501893  50.9596942  46.7220285  74.8368379
  62.6783107  45.3295923  70.5552018  62.1629730  46.1000528  70.7940406
  62.4060415  44.6561059  71.1785080  60.2630218  40.1745624  75.6137257
  59.4071814  39.7852474  75.4342896  60.6757169  40.2537585  74.7537042
  55.6434569  40.0232905  76.3911365  56.2178321  39.8008086  75.6584558
  56.2305552  40.0921599  77.1439966  55.9704156  42.0537366  70.4107250
  55.1341469  42.3912052  70.7316525  55.8308926  41.9186346  69.4734387
  57.9457237  36.8974154  75.1186435  57.2921649  36.5823171  74.4943049
  57.9037711  36.2749894  75.8446257  59.0568442  47.1793449  67.0339727
  58.1495504  46.9482702  67.2330876  59.5539474  46.3831068  67.2213708
  60.2356675  47.2806044  71.5563717  59.3267895  46.9965077  71.6536186
  60.2651759  47.7005122  70.6967024  50.8044846  45.0011558  75.5378919
  50.6069245  44.4080919  74.8129986  50.2491510  44.6963768  76.2554858
  59.9332763  48.8214787  68.8951795  59.4952193  48.1050646  68.4357433
  60.6743204  49.0490902  68.3336887  53.2991071  44.5275592  73.2219871
  52.3688659  44.4660047  73.4389833  53.3948543  44.0051545  72.4256512
  53.2176620  41.0530405  75.8098113  53.4783438  41.9675738  75.7007273
  54.0393793  40.5854847  75.9594726  64.0543991  47.6799169  68.4883853
  63.4373161  46.9545997  68.3916906  63.5860479  48.4408529  68.1450927
  55.8442537  41.8984593  67.6105157  54.9672003  41.7773394  67.2467404
  56.3200290  41.1070672  67.3584046  50.5721230  43.4926449  73.0518063
  50.8674672  42.5837127  72.9985117  49.6709266  43.4714188  72.7299065
  52.3009072  41.1740546  73.1757388  51.9721778  40.2937925  72.9932494
  52.6548443  41.1188215  74.0633777  55.4150895  41.4613516  73.5432866
  55.7546968  41.9899437  72.8211474  55.8623016  41.7993922  74.3191432
  57.4019042  39.9588138  71.7426158  58.1227405  40.3369390  71.2389875
  56.7784346  40.6777014  71.8461136  61.5450165  40.6633287  72.6784491
  61.7613780  41.5457925  72.3773319  61.0644232  40.2719500  71.9490133
  57.5482665  39.4935928  74.5723695  57.6698577  38.5652574  74.7714583
  57.2584708  39.5074614  73.6602010  54.2765357  47.1055238  73.6700651
  54.0311399  46.2017568  73.8680861  54.4461272  47.1072389  72.7280129
  53.5461005  42.8383596  71.1686813  52.8530250  42.9127951  70.5126849
  53.3012757  42.0743940  71.6908329  60.4054928  44.9099004  67.4767382
  61.3514033  44.7805212  67.5455800  60.0269173  44.1713666  67.9536810
  58.5897846  42.8348980  67.4122267  57.6829301  42.5382093  67.4884981
  58.8673827  42.5378799  66.5456554  60.2059911  37.3785870  73.5666509
  59.3960640  37.0332955  73.9421755  60.8944328  37.0693414  74.1554120
  62.1350460  36.4563917  75.1890805  62.6881498  36.8759370  75.8480828
  62.3720546  35.5299665  75.2313761  57.3596630  39.6935916  67.5534247
  58.2215794  40.0190814  67.8130064  57.5446974  38.9067412  67.0407312
  64.2954145  40.7264532  73.7525818  63.4080000  41.0114183  73.5346013
  64.7108134  40.5658296  72.9053095  58.3126073  36.9331959  70.8413956
  58.3004743  37.8773799  70.9982226  59.2049495  36.7502104  70.5473417
  62.1278193  33.5274735  75.0959892  61.3610588  32.9733222  75.2416575
  62.5388898  33.5996604  75.9574044  35.4114484   2.8052885  61.5220457
  35.3338513   3.7560710  61.6008937  34.8076127   2.4598757  62.1795383
  37.6852853  -1.8364963  60.2425996  37.5498527  -0.9913427  60.6710844
  38.2262665  -1.6345685  59.4791930  40.2849013   2.2369243  56.6781719
  39.6110712   2.5400940  57.2866677  40.6714835   3.0398324  56.3287176
  38.4840228   2.4048916  58.8928799  38.6591984   1.9336959  59.7074421
  37.7973016   3.0314682  59.1210059  37.3518955   0.5989171  61.5812984
  36.5686477   1.1410851  61.6751209  38.0511700   1.1163151  61.9807225
  39.8348232   1.6002979  62.9754613  40.0170627   0.7824635  63.4382365
  40.6581218   1.8170671  62.5379503  40.1690398   0.5271164  60.2369661
  40.6978164   0.0163619  59.6239823  40.4318617   0.2113694  61.1015194
  43.2630581   0.4987962  60.8524644  43.4367459  -0.0665615  60.0998497
  43.7559472   1.2988857  60.6704134  37.8337838   3.3326416  63.8404127
  37.3942828   2.8402794  64.5336983  38.5845955   2.7899383  63.5996202
  34.8425217  -2.5731652  59.3884889  34.9913337  -1.8896188  58.7351562
  35.6491660  -2.5926562  59.9034345  38.3420622  -0.0783521  56.8596636
  37.7694589   0.5406666  56.4067108  38.9153416   0.4715840  57.3936558
  41.5617882   0.2053629  57.9905218  42.4948555   0.1399190  58.1938094
  41.4741095   1.0409895  57.5319751  52.2980823   7.7939675  66.7172781
  52.9359233   7.6746422  66.0136121  52.1801666   8.7420519  66.7760733
  49.1070529   7.7467103  66.6534306  48.7689041   7.6308168  65.7654841
  49.9760297   7.3458268  66.6335312  44.9657345   9.6002579  62.6431197
  44.4022210   9.5092516  61.8747485  44.8509740   8.7802484  63.1233689
  42.5121777  11.0953771  65.4815417  43.3043069  10.7544595  65.0661717
  42.7518427  11.2048746  66.4017571  50.5456904  13.2673547  57.9545662
  49.8944883  13.8527627  57.5679676  51.3401266  13.7979742  58.0140699
  44.4712531  10.3562684  58.3532796  45.2443407   9.8091671  58.2145672
  44.8237930  11.2206933  58.5647257  46.3097573  11.6839066  71.5599695
  46.0187439  12.5884697  71.4446362  46.9454558  11.7255594  72.2743765
  47.2353780   9.0615915  68.1501055  47.8317352   8.8371937  67.4358018
  47.2928752   8.3200660  68.7526503  46.8078809   6.5155350  55.9851246
  47.0604329   5.9936871  55.2234709  45.8703368   6.3521496  56.0877930
  51.8522091   5.5191129  63.7925989  52.6385181   5.1010552  63.4416406
  52.1160796   6.4237221  63.9607638  52.0232169  10.9563979  58.4914646
  51.3878002  11.0298605  59.2035551  51.6929575  11.5457578  57.8133725
  57.2530519   5.4566362  64.6958968  57.9855690   4.8865579  64.9296797
  56.4969874   5.0687962  65.1365473  46.5275097   8.4183456  58.1875621
  46.4111355   7.7428360  58.8556705  46.6377357   7.9315830  57.3707774
  48.8706638   7.8793603  61.8922310  48.5064845   7.3524224  62.6035232
  49.7273754   7.4892072  61.7188796  48.5112125   2.9083503  56.8883659
  48.6786528   3.7763739  57.2554130  48.3209294   3.0710785  55.9644948
  51.2687458  11.3700482  68.5549489  50.9688181  12.2725521  68.4465296
  50.9238518  11.1032665  69.4070642  44.7199940   7.8214279  64.5886193
  43.7950436   7.6890493  64.7963885  44.9684353   8.6008498  65.0856136
  54.6684602   3.8883022  66.2346926  53.7601480   3.8198430  65.9405687
  54.6172198   4.3654967  67.0628752  48.4901346   5.3641160  57.8730326
  48.3700971   5.8098211  58.7115806  47.7953934   5.7126478  57.3143864
  42.0808751   7.4647552  65.4229983  42.2101132   7.7182031  66.3369394
  41.4006202   8.0575260  65.1034638  46.2508238  18.1344802  61.5220457
  46.1732268  19.0852627  61.6008937  45.6469882  17.7890675  62.1795383
  54.1886412   5.8362634  58.7010660  55.1004268   6.0690020  58.5258357
  53.6796059   6.4199678  58.1385738  52.4727180  10.2587261  72.3371952
  52.8810536   9.8169672  71.5926585  51.7504441   9.6839889  72.5906145
  52.7955995  10.8188452  66.0924241  52.1664857  10.9834166  65.3900309
  52.4081657  11.2330062  66.8635205  56.6745226  11.7542890  63.4468605
  55.9896265  12.1341791  62.8965638  56.7589076  12.3638217  64.1800553
  53.9296158   9.4002849  70.0463948  54.1413053  10.0434609  69.3698329
  53.8825906   8.5665166  69.5785878  48.3483956  10.5562860  63.3574326
  48.8122302  10.8350563  62.5678949  48.0840755   9.6546305  63.1747417
  45.2408037  10.1034342  66.2954089  45.8109395  10.5321610  65.6571574
  45.8316149   9.8216926  66.9938275  47.2852842   6.6786013  60.1663891
  47.9876886   7.1307056  60.6337818  46.9533471   6.0369831  60.7943784
  41.0278176   4.9369565  65.4681025  40.2377230   5.1927094  64.9921135
  41.5189424   5.7517903  65.5733065  55.0441986  12.2774804  68.2186306
  55.8659430  11.8754992  67.9368987  55.0404389  12.1743039  69.1702421
  42.9792922   5.3014144  62.4264502  42.1824085   5.4132839  62.9447997
  42.7518514   5.6400797  61.5605392  48.8098589  11.8258848  70.3747016
  48.8743022  12.2879255  71.2105188  48.1009513  11.1956213  70.5029326
  48.5246607  13.4926955  60.2425996  48.3892282  14.3378491  60.6710844
  49.0656420  13.6946233  59.4791930  41.9776005  11.0102393  60.8153922
  42.4900525  11.8045643  60.9659486  42.6298717  10.3128684  60.7487523
  43.7870889  14.1268149  62.8976675  43.9637518  15.0486114  62.7097659
  44.5827723  13.8126569  63.3271055  50.1515083  14.1150522  74.3726339
  49.7078938  13.3286900  74.0547243  50.8132297  14.3029672  73.7070229
  44.9102205  15.6446323  68.8987017  45.4609630  15.5163387  68.1264011
  44.0713681  15.9441212  68.5481910  52.2496322  14.3953322  72.4007740
  52.2314797  15.2162203  71.9088009  53.1716242  14.2707397  72.6257881
  48.7069376  11.9097451  73.2431248  49.2397713  11.1485739  73.0130556
  48.1783457  11.6171103  73.9855403  39.9424921   9.3391047  61.5913492
  40.7800143   9.7488056  61.3747200  40.1203189   8.3990490  61.5613686
  51.8389353   7.0066128  57.2797325  51.3235977   7.7770733  57.5185712
  51.5666662   6.3331264  57.9030387  56.8123628   9.7598483  59.2150499
  56.0353070   9.4209642  58.7705661  57.4915109   9.7651106  58.5405464
  51.6275657   4.8793220  59.1057106  51.3225792   5.1939369  59.9567249
  52.5806099   4.9574640  59.1484439  50.0722088  11.0383444  60.7550060
  49.5443450  10.3036203  60.4423298  49.5709591  11.8158120  60.5090029
  55.0514934   9.2332464  65.8717107  54.3938609   9.9231725  65.9597235
  55.8555334   9.6228896  66.2151093  44.8040816   1.7003110  63.1156672
  45.3784568   1.4778291  62.3829865  45.3911798   1.7691804  63.8685273
  53.8620393   7.5876837  63.9221048  54.3752275   8.2206829  64.4242758
  54.5121617   6.9878032  63.5564408  45.1310403   3.7307571  57.1352557
  44.2947715   4.0682257  57.4561832  44.9915173   3.5956551  56.1979694
  48.2174689   8.8563654  53.7585033  47.3101750   8.6252907  53.9576182
  48.7145721   8.0601273  53.9459015  51.1242767  17.5661161  56.6781719
  50.4504466  17.8692858  57.2866677  51.5108589  18.3690241  56.3287176
  50.3401224   5.0626292  66.1679389  49.4223785   5.2841239  66.0101077
  50.7561368   5.1372603  65.3091096  51.1236272   6.4617708  61.2982069
  51.8708091   6.9739105  60.9889191  51.3927861   6.1401761  62.1586463
  49.3962922   8.9576249  58.2809023  48.4874141   8.6735282  58.3781493
  49.4258006   9.3775327  57.4212330  54.6282189  12.5682838  62.0500191
  54.1744517  11.7273748  62.1065381  53.9976156  13.2044237  62.3874971
  53.0715129  14.4059335  62.9850009  53.3638103  14.9664392  62.2662375
  53.5813749  14.6987896  63.7403168  39.9651092   6.6781763  62.2624226
  39.7675492   6.0851124  61.5375292  39.4097756   6.3733973  62.9800164
  47.9447816   6.5704869  64.3818819  47.9996426   5.6178706  64.3061295
  47.1339018   6.7264308  64.8660117  49.0939010  10.4984992  55.6197102
  48.6558440   9.7820851  55.1602739  49.8349451  10.7261107  55.0582193
  45.8840176   5.1881929  62.1409198  45.0708042   5.4876100  62.5474390
  46.3799170   4.7937618  62.8583680  48.0348754  15.1839686  64.0743462
  47.9924933  15.4100532  63.1451994  48.9511453  14.9503061  64.2229263
  57.2112125   8.7742189  61.6773420  57.0730023   8.9643785  60.7494610
  56.8548343   9.5361572  62.1341472  57.2381504  10.8418716  66.6884692
  57.6718011  10.7494006  67.5367746  57.9513085  10.8176217  66.0504708
  46.1514555  12.0602715  63.8705425  46.9455153  11.5653035  63.6688000
  45.4406247  11.5320578  63.5073131  50.9709399  14.4420811  68.2217793
  51.0246421  15.0111747  68.9895509  50.1024180  14.6122696  67.8571830
  42.4597318   6.2045797  59.9465178  41.5294906   6.1430252  60.1635140
  42.5554790   5.6821749  59.1501819  42.3782867   2.7300610  62.5343419
  42.6389684   3.6445943  62.4252580  43.2000040   2.2625052  62.6840032
  49.9297499   8.6081073  69.7804724  50.8589559   8.7592232  69.6073692
  49.5088529   8.6965093  68.9253371  48.7285831  12.6331737  67.5503262
  48.5896916  12.2650521  68.4229200  47.9400427  13.1479376  67.3787220
  49.3233983  17.7340833  58.8928799  49.4985738  17.2628877  59.7074421
  48.6366771  18.3606600  59.1210059  50.2791046  12.0113340  64.9392100
  49.9440878  11.9714110  65.8349750  49.7794991  11.3458056  64.4662510
  53.2150237   9.3569374  55.2129160  52.5979408   8.6316202  55.1162212
  52.7466726  10.1178734  54.8696234  46.8817590   7.1300929  69.9528361
  47.5917209   6.4894121  69.9114979  46.8386899   7.3813824  70.8754541
  54.8704369  14.0668282  72.8734940  54.8116915  13.3827502  72.2065523
  55.2723887  14.8087272  72.4215566  43.8895068  20.8830196  65.6668659
  44.1291666  21.5148720  66.3447677  43.0464264  20.5318236  65.9534018
  45.0048783   3.5754798  54.3350464  44.1278250   3.4543599  53.9712710
  45.4806536   2.7840877  54.0829352  54.8721776  12.0307866  71.1048920
  53.9848555  11.6933788  71.2275318  55.4420327  11.2990898  71.3417685
  36.5250923   8.3631958  64.4291971  37.2121963   8.0493688  63.8412986
  36.3699052   9.2673323  64.1559222  48.4022930  16.6909319  68.0710163
  48.3293101  17.4964290  68.5829467  47.9600323  16.8901284  67.2458184
  48.1912709  15.9281089  61.5812984  47.4080231  16.4702769  61.6751209
  48.8905455  16.4455068  61.9807225  59.3539117   7.4416084  65.8665481
  59.3428993   8.3240799  65.4959414  58.4856496   7.0887634  65.6720018
  50.8621613  16.5896153  70.2268321  51.5749585  17.2243617  70.1544223
  50.3711642  16.6860019  69.4108323  52.5839140  10.4947405  61.7985613
  51.6495419  10.6148868  61.6290317  52.7615809   9.5919872  61.5345623
  48.0844328   3.8793101  63.9518874  47.7142116   3.3264142  64.6399780
  48.5803421   3.2751235  63.3993874  55.9711692   6.3364725  62.3335647
  56.4372144   7.1692716  62.2595950  56.4219192   5.8709706  63.0380906
  45.9133527  14.3390596  71.0473892  46.6142986  14.9727079  71.2003286
  45.4428642  14.6805328  70.2869532  54.0387923  12.6808546  59.3321799
  54.3147767  12.5665141  60.2415673  53.1692421  12.2826031  59.2933972
  53.7134813   6.8935204  68.8726443  53.0606263   7.1411111  68.2178895
  54.0915193   6.0799342  68.5388920  50.6741987  16.9294897  62.9754613
  50.8564381  16.1116553  63.4382365  51.4974973  17.1462589  62.5379503
  51.0084152  15.8563082  60.2369661  51.5371919  15.3455536  59.6239823
  51.2712372  15.5405612  61.1015194  41.5101245  13.8726951  67.9804995
  42.0954682  13.1270639  68.1132899  41.3126083  14.1830908  68.8641659
  44.3639900  16.9078199  62.9967437  43.6950275  17.3924326  62.5131477
  44.2252770  17.1547419  63.9110816  48.5045169  18.9421942  69.5950096
  49.0563477  19.1053564  70.3599181  48.8451362  19.5326380  68.9230121
  39.7327477   5.1696654  59.7763369  40.0280918   4.2607332  59.7230423
  38.8315513   5.1484393  59.4544372  51.6413556  16.8903918  66.5813778
  51.5164695  16.0893657  66.0724723  52.2992647  17.3850111  66.0927748
  43.2621724   3.2452650  65.7590918  42.5408310   3.8588618  65.6198391
  44.0514980   3.7810415  65.6807564  53.7048464  14.6912938  68.2093328
  52.7578800  14.5718289  68.1371655  54.0531237  13.8035436  68.2919589
  41.4615319   2.8510751  59.9002695  41.1328025   1.9708130  59.7177801
  41.8154689   2.7958420  60.7879084  50.7094898  14.4865654  64.4097680
  50.5619860  13.5582361  64.5905250  51.5348391  14.5085745  63.9254755
  44.5757142   3.1383721  60.2678172  44.9153214   3.6669642  59.5456781
  45.0229262   3.4764127  61.0436739  54.3129019  15.3094213  65.4962553
  55.2375567  15.1037074  65.3587004  54.1444323  15.0610614  66.4051894
  46.5625289   1.6358343  58.4671465  47.2833652   2.0139595  57.9635182
  45.9390593   2.3547219  58.5706443  45.4455633   5.2989205  65.9800542
  45.3000214   5.6129508  66.8724823  44.9680837   5.9174105  65.4271441
  47.3052016   2.2891753  66.0281432  47.2913585   1.3932846  65.6913729
  48.0224444   2.2962417  66.6619718  49.1578147   2.7229093  68.0734559
  48.8995925   3.6446164  68.0718889  48.6263187   2.3259528  68.7635023
  54.1024336  15.8279880  60.8524644  54.2761213  15.2626303  60.0998497
  54.5953227  16.6280775  60.6704134  59.9563727   8.5916303  62.4714944
  60.3994873   7.8423628  62.0734067  59.0790237   8.5826439  62.0888676
  55.0899508  15.1446645  57.9521543  55.7850413  15.7653337  58.1708857
  55.4322658  14.2941996  58.2273921  56.9890931  12.5946350  59.4808873
  57.5142255  12.9333623  58.7558193  56.9013284  11.6593365  59.2972008
  48.6510980  16.5080424  71.6098750  48.9598106  16.2629570  72.4821450
  49.4486462  16.7127062  71.1217620  48.6731592  18.6618333  63.8404127
  48.2336582  18.1694712  64.5336983  49.4239709  18.1191301  63.5996202
  41.1523931  14.8529874  63.8428755  41.9781951  14.5533646  63.4627398
  40.8017983  14.0837497  64.2918543  46.1205464  14.2056342  65.9126428
  45.4985474  13.5427047  65.6128656  46.7910331  14.2317474  65.2300076
  39.3532536  12.7716201  64.8017688  38.5164444  12.3438375  64.6201690
  39.3256182  12.9648644  65.7388479  45.6818971  12.7560266  59.3884889
  45.8307091  13.4395730  58.7351562  46.4885415  12.7365356  59.9034345
  59.4996592  10.0621541  64.8637392  60.3343483  10.5011345  65.0274952
  59.6355720   9.5860195  64.0445637  43.4371604   8.7825443  60.3945958
  43.1917646   7.8787773  60.5926168  43.6067519   8.7842594  59.4525436
  42.7067252   4.5153801  57.8932119  42.0136497   4.5898156  57.2372155
  42.4619004   3.7514145  58.4153636  49.1814377  15.2508396  56.8596636
  48.6088344  15.8698583  56.4067108  49.7547170  15.8007758  57.3936558
  52.4011636  15.5345546  57.9905218  53.3342310  15.4691108  58.1938094
  52.3134849  16.3701813  57.5319751  55.0299653  14.8511417  54.9509166
  54.9513285  14.5171280  55.8444924  55.8509320  15.3433185  54.9500638
  49.5661175   6.5869209  54.2012689  50.5120280   6.4575417  54.2701107
  49.1875420   5.8483871  54.6782117  47.7504092   4.5119185  54.1367574
  46.8435548   4.2152298  54.2130288  48.0280073   4.2149003  53.2701860
  38.6682033   5.8325549  64.5866620  38.3484817   4.9790857  64.2940994
  38.1215461   6.0474127  65.3424588  42.4461940   8.5487990  68.3036127
  42.6647950   9.4805098  68.3224161  42.8587714   8.1895964  69.0890931
  38.5370293   9.4528460  66.5559742  37.8433764   9.0382413  66.0429696
  39.2843284   9.4948997  65.9593161  40.4507035   9.3846714  64.4325757
  40.4277723   9.4834401  63.4807640  40.7607672  10.2311865  64.7542923
  43.1094413  11.4422869  68.5472371  44.0637667  11.4106811  68.4802303
  42.9106937  10.9813493  69.3622597  41.4644642  16.9842489  65.5642569
  41.3299110  16.2242889  64.9980567  41.0476704  17.7083388  65.0971358
  52.6003605  12.1679412  54.5719144  53.3039455  12.3729415  55.1876800
  51.8766254  12.7356174  54.8368228  53.4301415   7.9189273  60.6921415
  53.3736617   8.3757825  59.8529047  53.9829758   7.1579958  60.5144257
  44.6213768  17.8811806  65.7761012  44.5046152  18.8257238  65.6739702
  43.8006214  17.5785367  66.1646811  54.5090302  12.6061941  56.6217604
  55.3435906  12.1743140  56.4395079  54.3474645  12.4343955  57.5494499
  54.1636194   9.1094055  57.9873944  54.1084998   8.9438326  57.0462388
  53.5382250   9.8170087  58.1436133  45.6468282  18.5340067  68.9916940
  46.5495529  18.5663678  69.3083435  45.4205652  17.6040518  69.0063276
  47.4021884  17.2871054  65.6527019  46.4517515  17.2872916  65.5391391
  47.7054370  16.5403789  65.1363053  63.1374577  23.1231592  66.7172781
  63.7752987  23.0038340  66.0136121  63.0195420  24.0712436  66.7760733
  59.9464284  23.0759020  66.6534306  59.6082795  22.9600085  65.7654841
  60.8154052  22.6750186  66.6335312  55.8051099  24.9294497  62.6431197
  55.2415964  24.8384434  61.8747485  55.6903494  24.1094401  63.1233689
  60.4284067  24.2293872  72.6120511  60.4172707  23.8346670  71.7401015
  60.5904706  23.4959945  73.2054283  53.3515531  26.4245688  65.4815417
  54.1436823  26.0836513  65.0661717  53.5912181  26.5340664  66.4017571
  61.3850658  28.5965465  57.9545662  60.7338638  29.1819545  57.5679676
  62.1795021  29.1271660  58.0140699  55.3106285  25.6854602  58.3532796
  56.0837161  25.1383589  58.2145672  55.6631684  26.5498851  58.5647257
  57.1491328  27.0130984  71.5599695  56.8581194  27.9176615  71.4446362
  57.7848312  27.0547512  72.2743765  58.0747535  24.3907833  68.1501055
  58.6711107  24.1663855  67.4358018  58.1322506  23.6492578  68.7526503
  57.6472563  21.8447268  55.9851246  57.8998084  21.3228789  55.2234709
  56.7097122  21.6813413  56.0877930  62.6915846  20.8483046  63.7925989
  63.4778935  20.4302469  63.4416406  62.9554550  21.7529138  63.9607638
  62.8625923  26.2855897  58.4914646  62.2271756  26.3590523  59.2035551
  62.5323330  26.8749495  57.8133725  68.0924273  20.7858279  64.6958968
  68.8249445  20.2157496  64.9296797  67.3363629  20.3979880  65.1365473
  57.3668852  23.7475374  58.1875621  57.2505110  23.0720277  58.8556705
  57.4771112  23.2607748  57.3707774  59.7100393  23.2085521  61.8922310
  59.3458600  22.6816142  62.6035232  60.5667509  22.8183990  61.7188796
  59.3505880  18.2375421  56.8883659  59.5180282  19.1055657  57.2554130
  59.1603049  18.4002702  55.9644948  62.1081213  26.6992400  68.5549489
  61.8081936  27.6017438  68.4465296  61.7632272  26.4324583  69.4070642
  55.5593694  23.1506196  64.5886193  54.6344191  23.0182410  64.7963885
  55.8078108  23.9300416  65.0856136  65.5078357  19.2174940  66.2346926
  64.5995234  19.1490348  65.9405687  65.4565952  19.6946885  67.0628752
  59.3295101  20.6933078  57.8730326  59.2094726  21.1390129  58.7115806
  58.6347689  21.0418396  57.3143864  52.9202505  22.7939470  65.4229983
  53.0494887  23.0473949  66.3369394  52.2399957  23.3867178  65.1034638
  57.0901993  33.4636720  61.5220457  57.0126022  34.4144545  61.6008937
  56.4863636  33.1182592  62.1795383  65.0280167  21.1654551  58.7010660
  65.9398023  21.3981938  58.5258357  64.5189814  21.7491596  58.1385738
  57.8365595  23.4450039  73.7399791  58.5780279  23.9835083  73.4634614
  57.1302580  24.0716327  73.8971342  63.3120934  25.5879179  72.3371952
  63.7204290  25.1461590  71.5926585  62.5898196  25.0131807  72.5906145
  59.6652004  20.5251786  69.7105509  60.5113200  20.9491199  69.8540158
  59.6050642  19.8685410  70.4044072  63.6349749  26.1480370  66.0924241
  63.0058611  26.3126084  65.3900309  63.2475411  26.5621979  66.8635205
  67.5138981  27.0834808  63.4468605  66.8290019  27.4633709  62.8965638
  67.5982830  27.6930134  64.1800553  64.7689913  24.7294767  70.0463948
  64.9806808  25.3726527  69.3698329  64.7219661  23.8957083  69.5785878
  62.3716142  17.3412587  66.9500520  61.5100621  17.6393841  67.2417258
  62.3978576  17.5582986  66.0181553  59.1877711  25.8854778  63.3574326
  59.6516056  26.1642481  62.5678949  58.9234509  24.9838222  63.1747417
  56.0801792  25.4326259  66.2954089  56.6503149  25.8613528  65.6571574
  56.6709904  25.1508844  66.9938275  58.1246597  22.0077930  60.1663891
  58.8270640  22.4598974  60.6337818  57.7927225  21.3661749  60.7943784
  56.5726959  20.5989687  74.5415101  55.9425619  21.2805968  74.7750497
  56.4663046  20.4872768  73.5968239  51.8671931  20.2661483  65.4681025
  51.0770985  20.5219011  64.9921135  52.3583178  21.0809821  65.5733065
  65.8835740  27.6066722  68.2186306  66.7053184  27.2046909  67.9368987
  65.8798143  27.5034956  69.1702421  53.8186676  20.6306062  62.4264502
  53.0217840  20.7424756  62.9447997  53.5912269  20.9692714  61.5605392
  59.6492344  27.1550765  70.3747016  59.7136776  27.6171173  71.2105188
  58.9403268  26.5248130  70.5029326  50.1509634  20.5191973  67.8996016
  50.4017672  21.4038983  68.1653592  50.6869182  20.3396575  67.1271107
  59.3640362  28.8218873  60.2425996  59.2286036  29.6670409  60.6710844
  59.9050174  29.0238150  59.4791930  52.8169759  26.3394311  60.8153922
  53.3294280  27.1337561  60.9659486  53.4692472  25.6420601  60.7487523
  54.6264644  29.4560067  62.8976675  54.8031272  30.3778032  62.7097659
  55.4221477  29.1418486  63.3271055  53.9117000  21.5024699  72.7738838
  53.7970515  20.6009956  73.0745937  53.0561518  21.7488396  72.4223655
  60.9908838  29.4442439  74.3726339  60.5472692  28.6578818  74.0547243
  61.6526052  29.6321590  73.7070229  55.7495959  30.9738241  68.8987017
  56.3003384  30.8455304  68.1264011  54.9107435  31.2733130  68.5481910
  63.0890076  29.7245239  72.4007740  63.0708551  30.5454120  71.9088009
  64.0109996  29.5999314  72.6257881  59.5463130  27.2389369  73.2431248
  60.0791467  26.4777657  73.0130556  59.0177211  26.9463021  73.9855403
  50.7818676  24.6682965  61.5913492  51.6193898  25.0779974  61.3747200
  50.9596943  23.7282407  61.5613686  62.6783108  22.3358046  57.2797325
  62.1629731  23.1062650  57.5185712  62.4060416  21.6623182  57.9030387
  60.2630219  17.1807747  62.3382563  59.4071815  16.7914597  62.1588202
  60.6757171  17.2599707  61.4782349  61.7929366  14.7154090  66.7374123
  61.2894161  14.6784225  65.9241928  62.0859972  15.6246833  66.7970780
  58.0372251  14.7992820  65.7440305  58.9025248  14.6035628  65.3846194
  58.1049760  14.5703171  66.6709662  67.6517382  25.0890400  59.2150499
  66.8746825  24.7501560  58.7705661  68.3308863  25.0943024  58.5405464
  62.4669411  20.2085138  59.1057106  62.1619547  20.5231287  59.9567249
  63.4199853  20.2866558  59.1484439  60.9115843  26.3675361  60.7550060
  60.3837204  25.6328121  60.4423298  60.4103346  27.1450038  60.5090029
  65.8908689  24.5624382  65.8717107  65.2332363  25.2523643  65.9597235
  66.6949088  24.9520814  66.2151093  55.6434571  17.0295028  63.1156672
  56.2178322  16.8070209  62.3829865  56.2305553  17.0983722  63.8685273
  64.7014148  22.9168754  63.9221048  65.2146029  23.5498746  64.4242758
  65.3515372  22.3169950  63.5564408  55.9704158  19.0599489  57.1352557
  55.1341470  19.3974175  57.4561832  55.8308927  18.9248468  56.1979694
  57.9457238  13.9036276  61.8431741  57.2921651  13.5885294  61.2188356
  57.9037712  13.2812017  62.5691564  59.0568443  24.1855572  53.7585033
  58.1495505  23.9544825  53.9576182  59.5539475  23.3893191  53.9459015
  61.9636522  32.8953079  56.6781719  61.2898221  33.1984775  57.2866677
  62.3502344  33.6982159  56.3287176  61.1794979  20.3918210  66.1679389
  60.2617540  20.6133157  66.0101077  61.5955122  20.4664520  65.3091096
  61.9630026  21.7909626  61.2982069  62.7101845  22.3031023  60.9889191
  62.2321616  21.4693678  62.1586463  60.2356677  24.2868166  58.2809023
  59.3267896  24.0027199  58.3781493  60.2651760  24.7067245  57.4212330
  65.4675944  27.8974756  62.0500191  65.0138271  27.0565666  62.1065381
  64.8369911  28.5336154  62.3874971  64.4108864  18.8266742  63.2800858
  63.6731620  18.3144128  63.6111101  64.6635637  18.3867124  62.4684135
  63.9108883  29.7351253  62.9850009  64.2031858  30.2956310  62.2662375
  64.4207504  30.0279814  63.7403168  64.5120491  11.6042994  63.8742628
  64.8179368  10.7440357  63.5868543  65.2373096  12.1960614  63.6741622
  50.8044847  22.0073680  62.2624226  50.6069247  21.4143041  61.5375292
  50.2491511  21.7025891  62.9800164  58.7841571  21.8996787  64.3818819
  58.8390180  20.9470623  64.3061295  57.9732773  22.0556226  64.8660117
  59.9332764  25.8276910  55.6197102  59.4952194  25.1112769  55.1602739
  60.6743205  26.0553025  55.0582193  56.7233930  20.5173847  62.1409198
  55.9101796  20.8168017  62.5474390  57.2192925  20.1229535  62.8583680
  58.8742508  30.5131604  64.0743462  58.8318687  30.7392450  63.1451994
  59.7905207  30.2794978  64.2229263  68.0505879  24.1034107  61.6773420
  67.9123778  24.2935703  60.7494610  67.6942098  24.8653490  62.1341472
  56.2148005  18.0892202  67.7570433  56.8547385  17.9480961  67.0593396
  55.3825536  17.8026716  67.3809035  68.0775259  26.1710634  66.6884692
  68.5111765  26.0785923  67.5367746  68.7906839  26.1468135  66.0504708
  56.9908309  27.3894633  63.8705425  57.7848908  26.8944953  63.6688000
  56.2800002  26.8612496  63.5073131  61.8103154  29.7712728  68.2217793
  61.8640176  30.3403665  68.9895509  60.9417935  29.9414613  67.8571830
  53.2991073  21.5337714  59.9465178  52.3688661  21.4722170  60.1635140
  53.3948545  21.0113667  59.1501819  53.2176622  18.0592527  62.5343419
  53.4783439  18.9737860  62.4252580  54.0393794  17.5916970  62.6840032
  54.6901547  19.4730284  69.7042244  55.3624600  19.2647647  69.0554893
  53.8631334  19.2752370  69.2647476  60.7691253  23.9372990  69.7804724
  61.6983313  24.0884150  69.6073692  60.3482283  24.0257011  68.9253371
  59.5679585  27.9623655  67.5503262  59.4290671  27.5942439  68.4229200
  58.7794181  28.4771294  67.3787220  60.1627737  33.0632751  58.8928799
  60.3379493  32.5920794  59.7074421  59.4760525  33.6898517  59.1210059
  61.1184800  27.3405257  64.9392100  60.7834633  27.3006027  65.8349750
  60.6188746  26.6749973  64.4662510  55.0929044  22.7472887  70.4644681
  54.9548842  22.0153126  71.0656220  56.0033968  22.6581787  70.1828869
  64.0543992  24.6861292  55.2129160  63.4373163  23.9608120  55.1162212
  63.5860480  25.4470652  54.8696234  57.7211345  22.4592847  69.9528361
  58.4310963  21.8186039  69.9114979  57.6780653  22.7105742  70.8754541
  65.7098124  29.3960200  72.8734940  65.6510670  28.7119420  72.2065523
  66.1117642  30.1379190  72.4215566  56.4340279  19.4458065  71.7724000
  55.8977636  18.9948803  72.4245596  55.8456987  19.5803973  71.0294464
  54.7288822  36.2122114  65.6668659  54.9685421  36.8440638  66.3447677
  53.8858019  35.8610154  65.9534018  55.8442538  18.9046716  54.3350464
  54.9672004  18.7835517  53.9712710  56.3200291  18.1132794  54.0829352
  65.7115531  27.3599784  71.1048920  64.8242310  27.0225706  71.2275318
  66.2814082  26.6282815  71.3417685  47.3644678  23.6923876  64.4291971
  48.0515718  23.3785606  63.8412986  47.2092807  24.5965240  64.1559222
  52.1679400  18.5814072  68.8576995  52.0837589  17.9739742  68.1227405
  51.3462107  19.0723091  68.8586491  59.2416684  32.0201236  68.0710163
  59.1686856  32.8256208  68.5829467  58.7994077  32.2193202  67.2458184
  59.0306464  31.2573006  61.5812984  58.2473986  31.7994687  61.6751209
  59.7299209  31.7746986  61.9807225  62.3403114  17.0667636  64.2247190
  62.8371814  16.3137598  63.9048260  61.5690096  17.1031952  63.6590399
  70.1932871  22.7708001  65.8665481  70.1822748  23.6532717  65.4959414
  69.3250251  22.4179552  65.6720018  61.7015368  31.9188070  70.2268321
  62.4143340  32.5535535  70.1544223  61.2105396  32.0151936  69.4108323
  63.4232895  25.8239323  61.7985613  62.4889173  25.9440785  61.6290317
  63.6009563  24.9211790  61.5345623  58.9238083  19.2085019  63.9518874
  58.5535870  18.6556059  64.6399780  59.4197175  18.6043152  63.3993874
  66.8105446  21.6656642  62.3335647  67.2765898  22.4984634  62.2595950
  67.2612947  21.2001624  63.0380906  56.7527281  29.6682514  71.0473892
  57.4536741  30.3018997  71.2003286  56.2822396  30.0097245  70.2869532
  64.8781677  28.0100464  59.3321799  65.1541521  27.8957058  60.2415673
  64.0086176  27.6117948  59.2933972  64.5528567  22.2227121  68.8726443
  63.9000018  22.4703029  68.2178895  64.9308947  21.4091259  68.5388920
  61.5135741  32.2586814  62.9754613  61.6958136  31.4408470  63.4382365
  62.3368727  32.4754507  62.5379503  61.8477907  31.1855000  60.2369661
  62.3765673  30.6747454  59.6239823  62.1106126  30.8697530  61.1015194
  52.3494999  29.2018869  67.9804995  52.9348436  28.4562557  68.1132899
  52.1519838  29.5122826  68.8641659  55.2033655  32.2370116  62.9967437
  54.5344030  32.7216244  62.5131477  55.0646524  32.4839337  63.9110816
  46.9412654  21.7724469  66.7009438  46.9796754  21.2388060  67.4946556
  46.4352947  21.2459675  66.0820415  59.3438923  34.2713860  69.5950096
  59.8957231  34.4345481  70.3599181  59.6845117  34.8618298  68.9230121
  54.3203416  16.6189010  70.1971980  54.3844743  17.4803840  69.7849378
  54.2570537  16.0063011  69.4644339  53.7955689  18.6912142  73.8445015
  54.4227728  18.3089219  74.4582539  52.9383608  18.4726344  74.2100707
  50.5721232  20.4988571  59.7763369  50.8674673  19.5899250  59.7230423
  49.6709267  20.4776311  59.4544372  62.4807310  32.2195835  66.5813778
  62.3558450  31.4185575  66.0724723  63.1386402  32.7142029  66.0927748
  54.1015479  18.5744568  65.7590918  53.3802064  19.1880536  65.6198391
  54.8908734  19.1102333  65.6807564  64.5442219  30.0204855  68.2093328
  63.5972554  29.9010207  68.1371655  64.8924992  29.1327353  68.2919589
  56.9041792  15.9098994  72.0331570  57.4276194  16.1561291  72.7957879
  56.6854125  16.7419029  71.6134707  52.3009073  18.1802669  59.9002695
  51.9721779  17.3000048  59.7177801  52.6548444  18.1250338  60.7879084
  61.5488652  29.8157572  64.4097680  61.4013615  28.8874279  64.5905250
  62.3742146  29.8377662  63.9254755  55.4150896  18.4675639  60.2678172
  55.7546969  18.9961560  59.5456781  55.8623017  18.8056045  61.0436739
  65.1522774  30.6386130  65.4962553  66.0769321  30.4328992  65.3587004
  64.9838077  30.3902531  66.4051894  58.1094337  16.8512689  69.7181240
  57.7691158  16.0520502  70.1201920  57.4033344  17.1514400  69.1458074
  58.7610809  13.9362002  68.1708563  59.5836878  13.4622480  68.0487454
  59.0048873  14.7152486  68.6707250  57.4019044  16.9650260  58.4671465
  58.1227406  17.3431513  57.9635182  56.7784348  17.6839137  58.5706443
  61.5450166  17.6695409  59.4029797  61.7613781  18.5520047  59.1018626
  61.0644234  17.2781623  58.6735439  56.2849388  20.6281122  65.9800542
  56.1393969  20.9421426  66.8724823  55.8074591  21.2466023  65.4271441
  58.1445771  17.6183670  66.0281432  58.1307339  16.7224764  65.6913729
  58.8618199  17.6254334  66.6619718  59.9971901  18.0521011  68.0734559
  59.7389679  18.9738081  68.0718889  59.4656942  17.6551445  68.7635023
  64.9418090  31.1571798  60.8524644  65.1154968  30.5918220  60.0998497
  65.4346981  31.9572693  60.6704134  50.7595050  23.1686467  68.9188203
  50.2148518  23.9446275  69.0508477  51.6374400  23.5157271  68.7607325
  57.5482667  16.4998051  61.2969002  57.6698578  15.5714697  61.4959889
  57.2584709  16.5136737  60.3847317  60.4173857  14.1852961  64.4335722
  60.4395554  14.2492294  63.4787701  60.8341916  13.3457470  64.6276228
  70.7957481  23.9208221  62.4714944  71.2388627  23.1715546  62.0734067
  69.9183992  23.9118357  62.0888676  65.9293263  30.4738562  57.9521543
  66.6244167  31.0945255  58.1708857  66.2716413  29.6233913  58.2273921
  51.5461072  22.2956363  71.8118360  50.8042808  22.4438998  72.3982990
  51.2253816  22.5564629  70.9485109  67.8284686  27.9238268  59.4808873
  68.3536010  28.2625540  58.7558193  67.7407038  26.9885283  59.2972008
  59.4904735  31.8372341  71.6098750  59.7991861  31.5921488  72.4821450
  60.2880217  32.0418980  71.1217620  59.5125347  33.9910251  63.8404127
  59.0730337  33.4986630  64.5336983  60.2633464  33.4483219  63.5996202
  51.9917686  30.1821792  63.8428755  52.8175705  29.8825564  63.4627398
  51.6411738  29.4129414  64.2918543  56.9599219  29.5348260  65.9126428
  56.3379228  28.8718965  65.6128656  57.6304086  29.5609392  65.2300076
  50.1926291  28.1008118  64.8017688  49.3558199  27.6730293  64.6201690
  50.1649936  28.2940562  65.7388479  56.5212726  28.0852183  59.3884889
  56.6700846  28.7687648  58.7351562  57.3279169  28.0657273  59.9034345
  59.2623035  18.7661421  72.2605293  58.3926344  19.0594987  71.9887881
  59.4982515  19.3501866  72.9812557  70.3390346  25.3913459  64.8637392
  71.1737237  25.8303263  65.0274952  70.4749475  24.9152112  64.0445637
  54.2765359  24.1117361  60.3945958  54.0311401  23.2079691  60.5926168
  54.4461273  24.1134512  59.4525436  53.5461006  19.8445719  57.8932119
  52.8530251  19.9190074  57.2372155  53.3012758  19.0806062  58.4153636
  60.0208131  30.5800314  56.8596636  59.4482098  31.1990501  56.4067108
  60.5940925  31.1299676  57.3936558  63.2405391  30.8637464  57.9905218
  64.1736064  30.7983026  58.1938094  63.1528604  31.6993731  57.5319751
  65.8693408  30.1803334  54.9509166  65.7907039  29.8463198  55.8444924
  66.6903074  30.6725102  54.9500638  60.4054930  21.9161127  54.2012689
  61.3514034  21.7867335  54.2701107  60.0269175  21.1775789  54.6782117
  58.5897847  19.8411103  54.1367574  57.6829302  19.5444216  54.2130288
  58.8673828  19.5440921  53.2701860  49.5075787  21.1617466  64.5866620
  49.1878572  20.3082775  64.2940994  48.9609215  21.3766045  65.3424588
  53.2855695  23.8779907  68.3036127  53.5041705  24.8097015  68.3224161
  53.6981469  23.5187882  69.0890931  60.2059913  14.3847993  60.2911815
  59.3960641  14.0395078  60.6667061  60.8944329  14.0755536  60.8799427
  62.1350461  13.4626040  61.9136112  62.6881499  13.8821493  62.5726135
  62.3720547  12.5361788  61.9559068  57.3596631  16.6998038  54.2779553
  58.2215795  17.0252937  54.5375370  57.5446976  15.9129534  53.7652619
  49.3764047  24.7820378  66.5559742  48.6827519  24.3674331  66.0429696
  50.1237038  24.8240914  65.9593161  65.5129268  15.5726565  61.4214776
  64.9327937  16.2311369  61.0392829  65.2465201  14.7503909  61.0102194
  63.9632834  14.9731622  63.6236096  64.4632613  15.0848157  62.8150415
  64.6068442  14.6692675  64.2636905  51.2900790  24.7138632  64.4325757
  51.2671478  24.8126319  63.4807640  51.6001426  25.5603782  64.7542923
  53.9488168  26.7714787  68.5472371  54.9031421  26.7398729  68.4802303
  53.7500691  26.3105410  69.3622597  54.5387550  25.3415903  71.1143169
  55.3580439  25.8359981  71.1378006  54.8124357  24.4247871  71.0860736
  64.2954146  17.7326655  60.4771124  63.4080001  18.0176306  60.2591319
  64.7108135  17.5720418  59.6298401  67.6468682  17.7573176  64.1925464
  68.4229072  18.2469629  64.4650080  66.9216816  18.1831230  64.6497333
  52.3038396  32.3134406  65.5642569  52.1692864  31.5534807  64.9980567
  51.8870459  33.0375306  65.0971358  63.4397359  27.4971330  54.5719144
  64.1433210  27.7021332  55.1876800  62.7160008  28.0648092  54.8368228
  64.2695170  23.2481191  60.6921415  64.2130371  23.7049742  59.8529047
  64.8223512  22.4871876  60.5144257  68.0799976  19.0370923  61.5171534
  67.8236910  18.6367559  62.3479742  67.4552844  19.7514717  61.3921673
  55.4607522  33.2103723  65.7761012  55.3439906  34.1549156  65.6739702
  54.6399969  32.9077285  66.1646811  65.3484057  27.9353859  56.6217604
  66.1829661  27.5035057  56.4395079  65.1868400  27.7635873  57.5494499
  65.0029949  24.4385972  57.9873944  64.9478753  24.2730244  57.0462388
  64.3776004  25.1462005  58.1436133  49.7922464  19.6754037  71.8135366
  50.4381328  19.1652991  72.3022591  49.5839615  20.4122718  72.3878791
  58.3126074  13.9394081  57.5659262  58.3004744  14.8835921  57.7227533
  59.2049496  13.7564227  57.2718723  56.4862036  33.8631985  68.9916940
  57.3889283  33.8955595  69.3083435  56.2599406  32.9332436  69.0063276
  58.2415638  32.6162972  65.6527019  57.2911269  32.6164833  65.5391391
  58.5448125  31.8695706  65.1363053  62.1278194  10.5336858  61.8205199
  61.3610590   9.9795345  61.9661881  62.5388899  10.6058727  62.6819351
  73.9768332  38.4523510  66.7172781  74.6146742  38.3330257  66.0136121
  73.8589175  39.4004354  66.7760733  70.7858038  38.4050938  66.6534306
  70.4476550  38.2892003  65.7654841  71.6547806  38.0042103  66.6335312
  66.6444854  40.2586415  62.6431197  66.0809719  40.1676352  61.8747485
  66.5297249  39.4386319  63.1233689  64.1909286  41.7537606  65.4815417
  64.9830578  41.4128431  65.0661717  64.4305936  41.8632581  66.4017571
  72.2244413  43.9257382  57.9545662  71.5732392  44.5111463  57.5679676
  73.0188775  44.4563577  58.0140699  66.1500040  41.0146519  58.3532796
  66.9230916  40.4675507  58.2145672  66.5025439  41.8790769  58.5647257
  68.9141289  39.7199750  68.1501055  69.5104861  39.4955773  67.4358018
  68.9716261  38.9784496  68.7526503  68.4866318  37.1739186  55.9851246
  68.7391838  36.6520707  55.2234709  67.5490877  37.0105331  56.0877930
  73.5309600  36.1774964  63.7925989  74.3172690  35.7594387  63.4416406
  73.7948305  37.0821056  63.9607638  73.7019678  41.6147814  58.4914646
  73.0665511  41.6882441  59.2035551  73.3717084  42.2041413  57.8133725
  68.2062606  39.0767292  58.1875621  68.0898864  38.4012195  58.8556705
  68.3164866  38.5899665  57.3707774  70.5494147  38.5377439  61.8922310
  70.1852354  38.0108060  62.6035232  71.4061263  38.1475908  61.7188796
  70.1899634  33.5667338  56.8883659  70.3574037  34.4347575  57.2554130
  69.9996803  33.7294620  55.9644948  72.9474967  42.0284317  68.5549489
  72.6475690  42.9309356  68.4465296  72.6026027  41.7616500  69.4070642
  66.3987449  38.4798114  64.5886193  65.4737945  38.3474328  64.7963885
  66.6471862  39.2592333  65.0856136  76.3472111  34.5466857  66.2346926
  75.4388989  34.4782266  65.9405687  76.2959707  35.0238802  67.0628752
  70.1688855  36.0224996  57.8730326  70.0488480  36.4682047  58.7115806
  69.4741443  36.3710313  57.3143864  63.7596260  38.1231388  65.4229983
  63.8888641  38.3765867  66.3369394  63.0793711  38.7159096  65.1034638
  67.9295747  48.7928638  61.5220457  67.8519777  49.7436463  61.6008937
  67.3257391  48.4474510  62.1795383  70.5045759  35.8543704  69.7105509
  71.3506954  36.2783117  69.8540158  70.4444397  35.1977328  70.4044072
  74.4743504  41.4772287  66.0924241  73.8452366  41.6418002  65.3900309
  74.0869166  41.8913897  66.8635205  73.2109896  32.6704505  66.9500520
  72.3494375  32.9685759  67.2417258  73.2372331  32.8874904  66.0181553
  70.0271465  41.2146696  63.3574326  70.4909811  41.4934399  62.5678949
  69.7628264  40.3130140  63.1747417  66.9195546  40.7618177  66.2954089
  67.4896904  41.1905445  65.6571574  67.5103658  40.4800762  66.9938275
  68.9640351  37.3369848  60.1663891  69.6664395  37.7890892  60.6337818
  68.6320980  36.6953667  60.7943784  67.4120713  35.9281605  74.5415101
  66.7819374  36.6097885  74.7750497  67.3056801  35.8164686  73.5968239
  62.7065685  35.5953401  65.4681025  61.9164739  35.8510929  64.9921135
  63.1976933  36.4101738  65.5733065  64.6580431  35.9597980  62.4264502
  63.8611594  36.0716674  62.9447997  64.4306023  36.2984632  61.5605392
  60.9903388  35.8483891  67.8996016  61.2411427  36.7330901  68.1653592
  61.5262937  35.6688493  67.1271107  70.2034116  44.1510791  60.2425996
  70.0679791  44.9962326  60.6710844  70.7443929  44.3530068  59.4791930
  63.6563513  41.6686229  60.8153922  64.1688034  42.4629479  60.9659486
  64.3086226  40.9712519  60.7487523  65.4658398  44.7851985  62.8976675
  65.6425027  45.7069950  62.7097659  66.2615232  44.4710404  63.3271055
  64.7510755  36.8316617  72.7738838  64.6364270  35.9301874  73.0745937
  63.8955272  37.0780313  72.4223655  66.5889714  46.3030159  68.8987017
  67.1397139  46.1747222  68.1264011  65.7501190  46.6025048  68.5481910
  61.6212430  39.9974883  61.5913492  62.4587652  40.4071891  61.3747200
  61.7990698  39.0574325  61.5613686  73.5176862  37.6649963  57.2797325
  73.0023486  38.4354568  57.5185712  73.2454171  36.9915100  57.9030387
  71.1023973  32.5099664  62.3382563  70.2465570  32.1206515  62.1588202
  71.5150925  32.5891625  61.4782349  72.6323120  30.0446008  66.7374123
  72.1287916  30.0076143  65.9241928  72.9253727  30.9538750  66.7970780
  68.8766006  30.1284737  65.7440305  69.7419003  29.9327546  65.3846194
  68.9443515  29.8995089  66.6709662  73.3063166  35.5377056  59.1057106
  73.0013301  35.8523205  59.9567249  74.2593608  35.6158475  59.1484439
  71.7509597  41.6967279  60.7550060  71.2230959  40.9620038  60.4423298
  71.2497100  42.4741955  60.5090029  66.4828325  32.3586945  63.1156672
  67.0572077  32.1362127  62.3829865  67.0699307  32.4275640  63.8685273
  75.5407902  38.2460672  63.9221048  76.0539784  38.8790664  64.4242758
  76.1909126  37.6461868  63.5564408  66.8097912  34.3891406  57.1352557
  65.9735224  34.7266093  57.4561832  66.6702682  34.2540386  56.1979694
  68.7850993  29.2328194  61.8431741  68.1315405  28.9177211  61.2188356
  68.7431467  28.6103935  62.5691564  69.8962198  39.5147489  53.7585033
  68.9889259  39.2836743  53.9576182  70.3933230  38.7185108  53.9459015
  72.8030276  48.2244996  56.6781719  72.1291975  48.5276693  57.2866677
  73.1896098  49.0274077  56.3287176  72.0188733  35.7210128  66.1679389
  71.1011294  35.9425075  66.0101077  72.4348877  35.7956438  65.3091096
  72.8023781  37.1201543  61.2982069  73.5495600  37.6322941  60.9889191
  73.0715370  36.7985596  62.1586463  71.0750431  39.6160084  58.2809023
  70.1661650  39.3319117  58.3781493  71.1045515  40.0359163  57.4212330
  76.3069698  43.2266674  62.0500191  75.8532026  42.3857583  62.1065381
  75.6763665  43.8628072  62.3874971  75.2502618  34.1558660  63.2800858
  74.5125375  33.6436046  63.6111101  75.5029392  33.7159041  62.4684135
  74.7502638  45.0643170  62.9850009  75.0425612  45.6248227  62.2662375
  75.2601258  45.3571731  63.7403168  75.3514245  26.9334912  63.8742628
  75.6573122  26.0732275  63.5868543  76.0766850  27.5252532  63.6741622
  61.6438601  37.3365598  62.2624226  61.4463001  36.7434959  61.5375292
  61.0885265  37.0317808  62.9800164  69.6235325  37.2288705  64.3818819
  69.6783935  36.2762541  64.3061295  68.8126527  37.3848144  64.8660117
  70.7726519  41.1568828  55.6197102  70.3345949  40.4404687  55.1602739
  71.5136960  41.3844943  55.0582193  67.5627685  35.8465764  62.1409198
  66.7495551  36.1459935  62.5474390  68.0586679  35.4521453  62.8583680
  69.7136263  45.8423521  64.0743462  69.6712442  46.0684368  63.1451994
  70.6298962  45.6086896  64.2229263  67.0541760  33.4184120  67.7570433
  67.6941139  33.2772879  67.0593396  66.2219290  33.1318633  67.3809035
  67.8302064  42.7186550  63.8705425  68.6242662  42.2236870  63.6688000
  67.1193756  42.1904413  63.5073131  64.1384827  36.8629632  59.9465178
  63.2082415  36.8014088  60.1635140  64.2342299  36.3405585  59.1501819
  64.0570376  33.3884445  62.5343419  64.3177193  34.3029778  62.4252580
  64.8787548  32.9208887  62.6840032  65.5295301  34.8022202  69.7042244
  66.2018355  34.5939564  69.0554893  64.7025088  34.6044288  69.2647476
  71.6085008  39.2664908  69.7804724  72.5377068  39.4176068  69.6073692
  71.1876038  39.3548929  68.9253371  70.4073340  43.2915572  67.5503262
  70.2684425  42.9234357  68.4229200  69.6187936  43.8063212  67.3787220
  71.0021492  48.3924669  58.8928799  71.1773247  47.9212712  59.7074421
  70.3154280  49.0190435  59.1210059  71.9578555  42.6697175  64.9392100
  71.6228387  42.6297945  65.8349750  71.4582500  42.0041891  64.4662510
  65.9322799  38.0764805  70.4644681  65.7942597  37.3445044  71.0656220
  66.8427722  37.9873705  70.1828869  74.8937746  40.0153209  55.2129160
  74.2766917  39.2900038  55.1162212  74.4254235  40.7762570  54.8696234
  68.5605099  37.7884764  69.9528361  69.2704718  37.1477957  69.9114979
  68.5174408  38.0397659  70.8754541  67.2734033  34.7749982  71.7724000
  66.7371390  34.3240721  72.4245596  66.6850742  34.9095891  71.0294464
  65.5682577  51.5414032  65.6668659  65.8079175  52.1732556  66.3447677
  64.7251773  51.1902072  65.9534018  66.6836292  34.2338634  54.3350464
  65.8065759  34.1127434  53.9712710  67.1594045  33.4424712  54.0829352
  58.2038432  39.0215793  64.4291971  58.8909472  38.7077523  63.8412986
  58.0486561  39.9257158  64.1559222  63.0073155  33.9105990  68.8576995
  62.9231343  33.3031660  68.1227405  62.1855861  34.4015008  68.8586491
  69.8700218  46.5864924  61.5812984  69.0867740  47.1286604  61.6751209
  70.5692964  47.1038904  61.9807225  73.1796868  32.3959553  64.2247190
  73.6765568  31.6429516  63.9048260  72.4083850  32.4323870  63.6590399
  74.2626649  41.1531241  61.7985613  73.3282928  41.2732703  61.6290317
  74.4403318  40.2503707  61.5345623  69.7631837  34.5376936  63.9518874
  69.3929625  33.9847977  64.6399780  70.2590930  33.9335070  63.3993874
  75.7175432  43.3392381  59.3321799  75.9935276  43.2248976  60.2415673
  74.8479930  42.9409866  59.2933972  75.3922322  37.5519039  68.8726443
  74.7393772  37.7994946  68.2178895  75.7702702  36.7383177  68.5388920
  72.3529496  47.5878732  62.9754613  72.5351890  46.7700388  63.4382365
  73.1762482  47.8046424  62.5379503  72.6871661  46.5146917  60.2369661
  73.2159428  46.0039372  59.6239823  72.9499881  46.1989447  61.1015194
  63.1888754  44.5310787  67.9804995  63.7742191  43.7854474  68.1132899
  62.9913592  44.8414743  68.8641659  66.0427409  47.5662034  62.9967437
  65.3737784  48.0508162  62.5131477  65.9040279  47.8131254  63.9110816
  57.7806409  37.1016387  66.7009438  57.8190508  36.5679977  67.4946556
  57.2746701  36.5751592  66.0820415  65.1597171  31.9480927  70.1971980
  65.2238497  32.8095758  69.7849378  65.0964291  31.3354929  69.4644339
  64.6349443  34.0204060  73.8445015  65.2621482  33.6381137  74.4582539
  63.7777362  33.8018262  74.2100707  61.4114986  35.8280489  59.7763369
  61.7068427  34.9191167  59.7230423  60.5103022  35.8068228  59.4544372
  64.9409233  33.9036485  65.7590918  64.2195819  34.5172453  65.6198391
  65.7302489  34.4394250  65.6807564  67.7435547  31.2390912  72.0331570
  68.2669949  31.4853209  72.7957879  67.5247880  32.0710947  71.6134707
  63.1402828  33.5094587  59.9002695  62.8115534  32.6291965  59.7177801
  63.4942198  33.4542255  60.7879084  72.3882407  45.1449489  64.4097680
  72.2407369  44.2166197  64.5905250  73.2135900  45.1669580  63.9254755
  66.2544651  33.7967556  60.2678172  66.5940723  34.3253478  59.5456781
  66.7016771  34.1347962  61.0436739  68.9488092  32.1804607  69.7181240
  68.6084912  31.3812420  70.1201920  68.2427098  32.4806318  69.1458074
  69.6004564  29.2653919  68.1708563  70.4230633  28.7914398  68.0487454
  69.8442627  30.0444403  68.6707250  68.2412798  32.2942178  58.4671465
  68.9621161  32.6723431  57.9635182  67.6178102  33.0131055  58.5706443
  72.3843921  32.9987327  59.4029797  72.6007535  33.8811965  59.1018626
  71.9037988  32.6073540  58.6735439  67.1243142  35.9573040  65.9800542
  66.9787723  36.2713343  66.8724823  66.6468346  36.5757940  65.4271441
  68.9839525  32.9475588  66.0281432  68.9701094  32.0516681  65.6913729
  69.7011953  32.9546252  66.6619718  70.8365656  33.3812928  68.0734559
  70.5783434  34.3029999  68.0718889  70.3050696  32.9843363  68.7635023
  75.7811845  46.4863715  60.8524644  75.9548722  45.9210138  60.0998497
  76.2740736  47.2864610  60.6704134  61.5988804  38.4978385  68.9188203
  61.0542273  39.2738193  69.0508477  62.4768154  38.8449189  68.7607325
  68.3876421  31.8289968  61.2969002  68.5092332  30.9006615  61.4959889
  68.0978464  31.8428654  60.3847317  71.2567612  29.5144879  64.4335722
  71.2789308  29.5784212  63.4787701  71.6735671  28.6749387  64.6276228
  62.3854826  37.6248281  71.8118360  61.6436562  37.7730916  72.3982990
  62.0647571  37.8856546  70.9485109  70.3519101  49.3202169  63.8404127
  69.9124091  48.8278547  64.5336983  71.1027218  48.7775136  63.5996202
  62.8311440  45.5113710  63.8428755  63.6569460  45.2117481  63.4627398
  62.4805492  44.7421332  64.2918543  67.7992973  44.8640178  65.9126428
  67.1772982  44.2010883  65.6128656  68.4697840  44.8901310  65.2300076
  61.0320045  43.4300036  64.8017688  60.1951953  43.0022210  64.6201690
  61.0043691  43.6232479  65.7388479  67.3606480  43.4144101  59.3884889
  67.5094600  44.0979565  58.7351562  68.1672924  43.3949191  59.9034345
  70.1016789  34.0953338  72.2605293  69.2320099  34.3886904  71.9887881
  70.3376269  34.6793783  72.9812557  65.1159113  39.4409279  60.3945958
  64.8705155  38.5371609  60.5926168  65.2855028  39.4426429  59.4525436
  64.3854761  35.1737636  57.8932119  63.6924006  35.2481991  57.2372155
  64.1406513  34.4097980  58.4153636  70.8601886  45.9092232  56.8596636
  70.2875853  46.5282419  56.4067108  71.4334679  46.4591593  57.3936558
  74.0799145  46.1929382  57.9905218  75.0129819  46.1274943  58.1938094
  73.9922358  47.0285649  57.5319751  71.2448684  37.2453044  54.2012689
  72.1907789  37.1159252  54.2701107  70.8662929  36.5067706  54.6782117
  69.4291601  35.1703021  54.1367574  68.5223057  34.8736133  54.2130288
  69.7067582  34.8732839  53.2701860  60.3469542  36.4909384  64.5866620
  60.0272326  35.6374692  64.2940994  59.8002970  36.7057962  65.3424588
  64.1249449  39.2071825  68.3036127  64.3435459  40.1388933  68.3224161
  64.5375223  38.8479799  69.0890931  71.0453667  29.7139910  60.2911815
  70.2354395  29.3686995  60.6667061  71.7338084  29.4047454  60.8799427
  72.9744215  28.7917957  61.9136112  73.5275254  29.2113411  62.5726135
  73.2114302  27.8653705  61.9559068  68.1990386  32.0289956  54.2779553
  69.0609550  32.3544854  54.5375370  68.3840730  31.2421452  53.7652619
  60.2157802  40.1112296  66.5559742  59.5221273  39.6966248  66.0429696
  60.9630793  40.1532832  65.9593161  76.3523022  30.9018482  61.4214776
  75.7721691  31.5603286  61.0392829  76.0858955  30.0795827  61.0102194
  74.8026589  30.3023540  63.6236096  75.3026367  30.4140075  62.8150415
  75.4462197  29.9984593  64.2636905  62.1294544  40.0430549  64.4325757
  62.1065232  40.1418237  63.4807640  62.4395181  40.8895700  64.7542923
  64.7881922  42.1006704  68.5472371  65.7425176  42.0690647  68.4802303
  64.5894446  41.6397328  69.3622597  65.3781304  40.6707820  71.1143169
  66.1974193  41.1651899  71.1378006  65.6518112  39.7539789  71.0860736
  75.1347900  33.0618573  60.4771124  74.2473755  33.3468223  60.2591319
  75.5501889  32.9012336  59.6298401  63.1432151  47.6426324  65.5642569
  63.0086619  46.8826725  64.9980567  62.7264213  48.3667224  65.0971358
  74.2791114  42.8263247  54.5719144  74.9826964  43.0313250  55.1876800
  73.5553763  43.3940009  54.8368228  75.1088924  38.5773109  60.6921415
  75.0524126  39.0341660  59.8529047  75.6617267  37.8163793  60.5144257
  66.3001277  48.5395641  65.7761012  66.1833661  49.4841073  65.6739702
  65.4793723  48.2369202  66.1646811  75.8423703  39.7677890  57.9873944
  75.7872507  39.6022161  57.0462388  75.2169759  40.4753923  58.1436133
  60.6316218  35.0045954  71.8135366  61.2775082  34.4944908  72.3022591
  60.4233370  35.7414636  72.3878791  69.1519829  29.2685999  57.5659262
  69.1398499  30.2127839  57.7227533  70.0443251  29.0856144  57.2718723
  69.0809393  47.9454889  65.6527019  68.1305024  47.9456751  65.5391391
  69.3841879  47.1987624  65.1363053  72.9671948  25.8628776  61.8205199
  72.2004344  25.3087262  61.9661881  73.3782653  25.9350644  62.6819351
  75.4974185  51.2889897  62.4264502  74.7005349  51.4008592  62.9447997
  75.2699778  51.6276550  61.5605392  72.4606185  55.3266801  61.5913492
  73.2981407  55.7363809  61.3747200  72.6384452  54.3866243  61.5613686
  72.4832356  52.6657516  62.2624226  72.2856756  52.0726877  61.5375292
  71.9279020  52.3609726  62.9800164  74.9778582  52.1921550  59.9465178
  74.0476170  52.1306005  60.1635140  75.0736054  51.6697503  59.1501819
  74.8964131  48.7176363  62.5343419  75.1570948  49.6321696  62.4252580
  75.7181303  48.2500805  62.6840032  72.2508741  51.1572407  59.7763369
  72.5462182  50.2483085  59.7230423  71.3496776  51.1360146  59.4544372
  73.9796582  48.8386504  59.9002695  73.6509288  47.9583883  59.7177801
  74.3335953  48.7834173  60.7879084  75.9552868  54.7701196  60.3945958
  75.7098910  53.8663526  60.5926168  76.1248782  54.7718347  59.4525436
  75.2248515  50.5029554  57.8932119  74.5317760  50.5773909  57.2372155
  74.9800267  49.7389898  58.4153636  57.0901994  10.4698842  48.2465763
  57.0126024  11.4206668  48.3254244  56.4863638  10.1244715  48.9040690
  59.3640363   5.8280995  46.9671303  59.2286038   6.6732531  47.3956151
  59.9050175   6.0300273  46.2037237  54.6264645   6.4622190  49.6221981
  54.8031273   7.3840154  49.4342965  55.4221478   6.1480609  50.0516361
  55.7495960   7.9800364  55.6232324  56.3003386   7.8517427  54.8509318
  54.9107436   8.2795253  55.2727217  61.9636523   9.9015201  43.4027026
  61.2898222  10.2046898  44.0111984  62.3502345  10.7044282  43.0532483
  58.8742510   7.5193726  50.7988769  58.8318688   7.7454573  49.8697301
  59.7905208   7.2857101  50.9474570  61.8103155   6.7774851  54.9463099
  61.8640177   7.3465787  55.7140815  60.9417936   6.9476736  54.5817136
  60.1627738  10.0694874  45.6174105  60.3379494   9.5982917  46.4319728
  59.4760526  10.6960640  45.8455366  54.7288824  13.2184236  52.3913965
  54.9685422  13.8502761  53.0692984  53.8858020  12.8672276  52.6779325
  59.2416686   9.0263359  54.7955469  59.1686857   9.8318330  55.3074774
  58.7994079   9.2255325  53.9703491  59.0306465   8.2635129  48.3058291
  58.2473987   8.8056809  48.3996515  59.7299210   8.7809109  48.7052532
  61.7015369   8.9250193  56.9513628  62.4143341   9.5597658  56.8789530
  61.2105398   9.0214059  56.1353630  56.7527283   6.6744636  57.7719199
  57.4536742   7.3081119  57.9248593  56.2822398   7.0159368  57.0114838
  61.5135742   9.2648937  49.6999920  61.6958137   8.4470593  50.1627672
  62.3368728   9.4816629  49.2624810  61.8477908   8.1917122  46.9614968
  62.3765674   7.6809577  46.3485130  62.1106128   7.8759652  47.8260501
  52.3495001   6.2080991  54.7050302  52.9348437   5.4624679  54.8378206
  52.1519839   6.5184948  55.5886965  55.2033656   9.2432239  49.7212744
  54.5344031   9.7278366  49.2376784  55.0646526   9.4901459  50.6356122
  59.3438924  11.2775982  56.3195402  59.8957232  11.4407604  57.0844488
  59.6845118  11.8680420  55.6475427  62.4807312   9.2257958  53.3059084
  62.3558451   8.4247698  52.7970030  63.1386403   9.7204151  52.8173054
  64.9418091   8.1633920  47.5769951  65.1154969   7.5980343  46.8243803
  65.4346983   8.9634815  47.3949441  59.4904736   8.8434464  58.3344057
  59.7991862   8.5983611  59.2066756  60.2880218   9.0481102  57.8462927
  59.5125348  10.9972374  50.5649433  59.0730338  10.5048752  51.2582290
  60.2633465  10.4545341  50.3241508  51.9917687   7.1883914  50.5674061
  52.8175707   6.8887686  50.1872705  51.6411739   6.4191537  51.0163850
  56.9599220   6.5410383  52.6371735  56.3379229   5.8781088  52.3373963
  57.6304087   6.5671515  51.9545383  50.1926292   5.1070241  51.5262995
  49.3558200   4.6792415  51.3446996  50.1649937   5.3002684  52.4633786
  56.5212727   5.0914306  46.1130195  56.6700847   5.7749770  45.4596868
  57.3279170   5.0719396  46.6279651  60.0208132   7.5862436  43.5841943
  59.4482099   8.2052624  43.1312415  60.5940926   8.1361798  44.1181865
  63.2405392   7.8699587  44.7150525  64.1736065   7.8045148  44.9183401
  63.1528605   8.7055853  44.2565058  52.3038398   9.3196529  52.2887876
  52.1692866   8.5596930  51.7225874  51.8870460  10.0437429  51.8216665
  55.4607524  10.2165846  52.5006318  55.3439908  11.1611278  52.3985009
  54.6399970   9.9139407  52.8892118  56.4862038  10.8694108  55.7162247
  57.3889284  10.9017718  56.0328742  56.2599408   9.9394559  55.7308583
  58.2415640   9.6225094  52.3772325  57.2911271   9.6226956  52.2636698
  58.5448126   8.8757829  51.8608360  73.9768333  15.4585633  53.4418088
  74.6146743  15.3392380  52.7381428  73.8589176  16.4066477  53.5006040
  70.7858039  15.4113061  53.3779613  70.4476551  15.2954125  52.4900147
  71.6547808  15.0104226  53.3580619  66.6444855  17.2648537  49.3676503
  66.0809720  17.1738474  48.5992791  66.5297250  16.4448442  49.8478996
  71.2677822  16.5647912  59.3365818  71.2566463  16.1700711  58.4646322
  71.4298462  15.8313985  59.9299590  64.1909287  18.7599729  52.2060724
  64.9830579  18.4190553  51.7907023  64.4305937  18.8694704  53.1262877
  72.2244414  20.9319505  44.6790968  71.5732394  21.5173585  44.2924982
  73.0188777  21.4625700  44.7386006  66.1500041  18.0208642  45.0778103
  66.9230917  17.4737629  44.9390979  66.5025440  18.8852891  45.2892564
  67.9885084  19.3485024  58.2845002  67.6974950  20.2530655  58.1691668
  68.6242068  19.3901552  58.9989072  68.9141290  16.7261873  54.8746362
  69.5104863  16.5017895  54.1603325  68.9716262  15.9846618  55.4771810
  68.4866319  14.1801308  42.7096553  68.7391839  13.6582829  41.9480016
  67.5490878  14.0167454  42.8123236  73.5309602  13.1837086  50.5171296
  74.3172691  12.7656510  50.1661713  73.7948306  14.0883179  50.6852944
  73.7019679  18.6209937  45.2159953  73.0665512  18.6944563  45.9280857
  73.3717085  19.2103536  44.5379032  68.2062608  16.0829414  44.9120928
  68.0898866  15.4074317  45.5802012  68.3164867  15.5961788  44.0953081
  70.5494148  15.5439561  48.6167617  70.1852356  15.0170182  49.3280538
  71.4061264  15.1538030  48.4434102  70.1899635  10.5729461  43.6128965
  70.3574038  11.4409697  43.9799436  69.9996805  10.7356743  42.6890255
  72.9474969  19.0346440  55.2794796  72.6475692  19.9371479  55.1710603
  72.6026028  18.7678623  56.1315949  66.3987450  15.4860237  51.3131500
  65.4737947  15.3536451  51.5209192  66.6471863  16.2654456  51.8101443
  76.3472112  11.5528980  52.9592233  75.4388990  11.4844388  52.6650994
  76.2959708  12.0300925  53.7874059  70.1688856  13.0287118  44.5975632
  70.0488482  13.4744169  45.4361112  69.4741445  13.3772436  44.0389170
  63.7596261  15.1293510  52.1475289  63.8888642  15.3827989  53.0614701
  63.0793712  15.7221218  51.8279944  67.9295748  25.7990760  48.2465763
  67.8519778  26.7498585  48.3254244  67.3257392  25.4536633  48.9040690
  68.6759351  15.7804079  60.4645097  69.4174035  16.3189123  60.1879921
  67.9696336  16.4070368  60.6216649  74.1514690  17.9233219  59.0617259
  74.5598046  17.4815630  58.3171891  73.4291952  17.3485847  59.3151452
  70.5045760  12.8605826  56.4350816  71.3506955  13.2845240  56.5785465
  70.4444398  12.2039450  57.1289379  74.4743505  18.4834410  52.8169548
  73.8452367  18.6480124  52.1145616  74.0869167  18.8976020  53.5880512
  75.6083668  17.0648807  56.7709255  75.8200564  17.7080567  56.0943636
  75.5613417  16.2311123  56.3031185  70.0271467  18.2208818  50.0819633
  70.4909812  18.4996521  49.2924255  69.7628265  17.3192263  49.8992723
  66.9195548  17.7680300  53.0199396  67.4896905  18.1967568  52.3816881
  67.5103660  17.4862884  53.7183582  68.9640353  14.3431970  46.8909198
  69.6664396  14.7953014  47.3583124  68.6320981  13.7015789  47.5189091
  67.4120714  12.9343727  61.2660407  66.7819375  13.6160008  61.4995804
  67.3056802  12.8226809  60.3213546  62.7065687  12.6015523  52.1926331
  61.9164741  12.8573052  51.7166442  63.1976934  13.4163861  52.2978372
  64.6580432  12.9660102  49.1509808  63.8611595  13.0778797  49.6693304
  64.4306024  13.3046755  48.2850699  70.4886100  19.4904806  57.0992323
  70.5530532  19.9525213  57.9350495  69.7797024  18.8602171  57.2274633
  60.9903390  12.8546014  54.6241322  61.2411428  13.7393024  54.8898898
  61.5262938  12.6750615  53.8516414  70.2034117  21.1572913  46.9671303
  70.0679792  22.0024449  47.3956151  70.7443930  21.3592191  46.2037237
  63.6563515  18.6748351  47.5399228  64.1688035  19.4691601  47.6904793
  64.3086228  17.9774642  47.4732830  65.4658399  21.7914107  49.6221981
  65.6425028  22.7132072  49.4342965  66.2615233  21.4772527  50.0516361
  64.7510756  13.8378739  59.4984145  64.6364271  12.9363997  59.7991244
  63.8955274  14.0842436  59.1468961  71.8302594  21.7796480  61.0971645
  71.3866448  20.9932858  60.7792550  72.4919807  21.9675630  60.4315536
  66.5889715  23.3092281  55.6232324  67.1397140  23.1809345  54.8509318
  65.7501191  23.6087170  55.2727217  73.9283832  22.0599280  59.1253047
  73.9102307  22.8808161  58.6333316  74.8503752  21.9353355  59.3503188
  70.3856886  19.5743409  59.9676555  70.9185223  18.8131697  59.7375863
  69.8570967  19.2817061  60.7100709  61.6212432  17.0037005  48.3158799
  62.4587654  17.4134014  48.0992506  61.7990699  16.0636448  48.2858993
  73.5176864  14.6712086  44.0042632  73.0023487  15.4416691  44.2431019
  73.2454172  13.9977222  44.6275693  73.3063167  12.5439178  45.8302413
  73.0013302  12.8585327  46.6812556  74.2593609  12.6220598  45.8729746
  71.7509599  18.7029402  47.4795367  71.2230960  17.9682161  47.1668604
  71.2497101  19.4804078  47.2335335  66.4828326   9.3649068  49.8401978
  67.0572078   9.1424249  49.1075171  67.0699309   9.4337762  50.5930580
  75.5407903  15.2522795  50.6466355  76.0539785  15.8852787  51.1488065
  76.1909127  14.6523990  50.2809715  66.8097913  11.3953529  43.8597864
  65.9735226  11.7328215  44.1807138  66.6702683  11.2602509  42.9225001
  69.8962199  16.5209612  40.4830340  68.9889261  16.2898865  40.6821489
  70.3933231  15.7247231  40.6704321  72.8030278  25.2307119  43.4027026
  72.1291976  25.5338816  44.0111984  73.1896100  26.0336199  43.0532483
  72.0188734  12.7272250  52.8924695  71.1011296  12.9487197  52.7346384
  72.4348878  12.8018561  52.0336403  72.8023782  14.1263666  48.0227376
  73.5495601  14.6385063  47.7134498  73.0715372  13.8047719  48.8831769
  71.0750432  16.6222207  45.0054330  70.1661652  16.3381239  45.1026800
  71.1045516  17.0421285  44.1457637  76.3069700  20.2328796  48.7745498
  75.8532027  19.3919706  48.8310688  75.6763666  20.8690195  49.1120278
  74.7502639  22.0705293  49.7095316  75.0425613  22.6310350  48.9907681
  75.2601260  22.3633854  50.4648475  61.6438603  14.3427721  48.9869532
  61.4463002  13.7497081  48.2620599  61.0885267  14.0379931  49.7045471
  69.6235326  14.2350827  51.1064125  69.6783936  13.2824664  51.0306602
  68.8126528  14.3910266  51.5905424  70.7726520  18.1630950  42.3442409
  70.3345950  17.4466809  41.8848046  71.5136961  18.3907065  41.7827500
  67.5627686  12.8527887  48.8654504  66.7495552  13.1522058  49.2719696
  68.0586680  12.4583576  49.5828986  69.7136264  22.8485644  50.7988769
  69.6712443  23.0746490  49.8697301  70.6298963  22.6149019  50.9474570
  67.0541761  10.4246243  54.4815739  67.6941140  10.2835002  53.7838702
  66.2219292  10.1380756  54.1054341  67.8302065  19.7248673  50.5950732
  68.6242663  19.2298993  50.3933307  67.1193757  19.1966536  50.2318437
  72.6496909  22.1066768  54.9463099  72.7033932  22.6757705  55.7140815
  71.7811691  22.2768654  54.5817136  64.1384828  13.8691755  46.6710484
  63.2082416  13.8076210  46.8880446  64.2342300  13.3467707  45.8747126
  64.0570377  10.3946567  49.2588726  64.3177195  11.3091901  49.1497886
  64.8787550   9.9271010  49.4085339  65.5295303  11.8084325  56.4287551
  66.2018356  11.6001687  55.7800199  64.7025089  11.6106411  55.9892783
  71.6085009  16.2727030  56.5050031  72.5377069  16.4238190  56.3318998
  71.1876039  16.3611051  55.6498678  70.4073341  20.2977695  54.2748569
  70.2684427  19.9296479  55.1474507  69.6187937  20.8125334  54.1032527
  71.0021493  25.3986791  45.6174105  71.1773249  24.9274835  46.4319728
  70.3154281  26.0252558  45.8455366  71.9578556  19.6759298  51.6637407
  71.6228389  19.6360068  52.5595056  71.4582502  19.0104014  51.1907817
  65.9322800  15.0826928  57.1889988  65.7942598  14.3507166  57.7901527
  66.8427723  14.9935828  56.9074175  74.8937748  17.0215332  41.9374466
  74.2766918  16.2962160  41.8407519  74.4254236  17.7824692  41.5941540
  68.5605101  14.7946887  56.6773667  69.2704719  14.1540079  56.6360286
  68.5174409  15.0459782  57.5999848  67.2734035  11.7812105  58.4969307
  66.7371392  11.3302843  59.1490903  66.6850743  11.9158014  57.7539771
  65.5682578  28.5476154  52.3913965  65.8079176  29.1794678  53.0692984
  64.7251775  28.1964194  52.6779325  66.6836294  11.2400756  41.0595770
  65.8065760  11.1189557  40.6958017  67.1594047  10.4486835  40.8074659
  58.2038434  16.0277916  51.1537278  58.8909474  15.7139646  50.5658293
  58.0486562  16.9319281  50.8804529  63.0073156  10.9168113  55.5822301
  62.9231345  10.3093782  54.8472711  62.1855862  11.4077131  55.5831798
  70.0810440  24.3555277  54.7955469  70.0080611  25.1610248  55.3074774
  69.6387833  24.5547242  53.9703491  69.8700220  23.5927047  48.3058291
  69.0867742  24.1348727  48.3996515  70.5692965  24.1101026  48.7052532
  72.5409124  24.2542111  56.9513628  73.2537096  24.8889575  56.8789530
  72.0499152  24.3505977  56.1353630  74.2626650  18.1593363  48.5230920
  73.3282929  18.2794826  48.3535624  74.4403319  17.2565830  48.2590930
  69.7631839  11.5439059  50.6764181  69.3929626  10.9910099  51.3645087
  70.2590931  10.9397193  50.1239181  67.5921037  22.0036554  57.7719199
  68.2930497  22.6373037  57.9248593  67.1216152  22.3451286  57.0114838
  75.7175433  20.3454504  46.0567106  75.9935277  20.2311098  46.9660980
  74.8479932  19.9471989  46.0179279  75.3922323  14.5581162  55.5971749
  74.7393773  14.8057069  54.9424202  75.7702703  13.7445300  55.2634227
  72.3529497  24.5940855  49.6999920  72.5351891  23.7762511  50.1627672
  73.1762483  24.8108547  49.2624810  72.6871662  23.5209040  46.9614968
  73.2159429  23.0101494  46.3485130  72.9499882  23.2051570  47.8260501
  63.1888755  21.5372909  54.7050302  63.7742192  20.7916597  54.8378206
  62.9913594  21.8476866  55.5886965  66.0427410  24.5724157  49.7212744
  65.3737786  25.0570284  49.2376784  65.9040280  24.8193377  50.6356122
  57.7806410  14.1078509  53.4254745  57.8190509  13.5742100  54.2191863
  57.2746703  13.5813715  52.8065722  70.1832679  26.6067900  56.3195402
  70.7350987  26.7699522  57.0844488  70.5238872  27.1972338  55.6475427
  65.1597172   8.9543050  56.9217287  65.2238499   9.8157881  56.5094685
  65.0964292   8.3417052  56.1889646  64.6349445  11.0266182  60.5690321
  65.2621484  10.6443260  61.1827846  63.7777364  10.8080384  60.9346014
  61.4114987  12.8342612  46.5008676  61.7068429  11.9253290  46.4475730
  60.5103023  12.8130351  46.1789678  73.3201066  24.5549876  53.3059084
  73.1952206  23.7539615  52.7970030  73.9780157  25.0496069  52.8173054
  64.9409234  10.9098608  52.4836225  64.2195820  11.5234576  52.3443698
  65.7302490  11.4456373  52.4052871  75.3835975  22.3558896  54.9338635
  74.4366310  22.2364247  54.8616961  75.7318748  21.4681394  55.0164896
  63.1402829  10.5156709  46.6248001  62.8115535   9.6354088  46.4423107
  63.4942200  10.4604378  47.5124390  72.3882408  22.1511612  51.1342987
  72.2407370  21.2228319  51.3150557  73.2135901  22.1731703  50.6500062
  66.2544652  10.8029679  46.9923479  66.5940725  11.3315600  46.2702087
  66.7016773  11.1410085  47.7682045  68.2412799   9.3004301  45.1916772
  68.9621162   9.6785553  44.6880489  67.6178103  10.0193177  45.2951750
  67.1243144  12.9635163  52.7045849  66.9787724  13.2775466  53.5970130
  66.6468347  13.5820063  52.1516747  68.9839526   9.9537711  52.7526738
  68.9701095   9.0578804  52.4159036  69.7011955   9.9608374  53.3865024
  70.8365657  10.3875051  54.7979866  70.5783435  11.3092122  54.7964196
  70.3050698   9.9905485  55.4880330  75.7811846  23.4925838  47.5769951
  75.9548723  22.9272261  46.8243803  76.2740737  24.2926733  47.3949441
  61.5988806  15.5040507  55.6433510  61.0542274  16.2800315  55.7753784
  62.4768156  15.8511312  55.4852631  62.3854828  14.6310403  58.5363667
  61.6436564  14.7793039  59.1228297  62.0647572  14.8918669  57.6730416
  70.3298490  24.1726382  58.3344057  70.6385617  23.9275528  59.2066756
  71.1273972  24.3773020  57.8462927  70.3519102  26.3264291  50.5649433
  69.9124093  25.8340670  51.2582290  71.1027219  25.7837259  50.3241508
  62.8311441  22.5175832  50.5674061  63.6569461  22.2179604  50.1872705
  62.4805493  21.7483455  51.0163850  67.7992974  21.8702300  52.6371735
  67.1772984  21.2073005  52.3373963  68.4697841  21.8963432  51.9545383
  61.0320046  20.4362159  51.5262995  60.1951955  20.0084333  51.3446996
  61.0043692  20.6294602  52.4633786  67.3606481  20.4206224  46.1130195
  67.5094602  21.1041688  45.4596868  68.1672925  20.4011314  46.6279651
  70.1016790  11.1015461  58.9850600  69.2320100  11.3949027  58.7133188
  70.3376271  11.6855906  59.7057863  65.1159114  16.4471401  47.1191264
  64.8705156  15.5433731  47.3171474  65.2855029  16.4488552  46.1770742
  64.3854762  12.1799759  44.6177426  63.6924007  12.2544114  43.9617462
  64.1406514  11.4160103  45.1398943  70.8601887  22.9154354  43.5841943
  70.2875854  23.5344541  43.1312415  71.4334681  23.4653716  44.1181865
  74.0799147  23.1991504  44.7150525  75.0129820  23.1337066  44.9183401
  73.9922360  24.0347771  44.2565058  71.2448685  14.2515167  40.9257995
  72.1907790  14.1221375  40.9946413  70.8662930  13.5129829  41.4027424
  69.4291603  12.1765143  40.8612881  68.5223058  11.8798256  40.9375594
  69.7067584  11.8794961  39.9947167  60.3469543  13.4971507  51.3111927
  60.0272327  12.6436815  51.0186301  59.8002971  13.7120085  52.0669894
  64.1249450  16.2133948  55.0281434  64.3435460  17.1451056  55.0469467
  64.5375224  15.8541922  55.8136237  60.2157803  17.1174418  53.2805049
  59.5221274  16.7028371  52.7675003  60.9630794  17.1594955  52.6838467
  62.1294545  17.0492672  51.1571063  62.1065234  17.1480359  50.2052947
  62.4395182  17.8957823  51.4788230  64.7881923  19.1068827  55.2717678
  65.7425177  19.0752769  55.2047609  64.5894447  18.6459451  56.0867904
  65.3781305  17.6769943  57.8388476  66.1974194  18.1714022  57.8623313
  65.6518113  16.7601911  57.8106043  63.1432152  24.6488446  52.2887876
  63.0086620  23.8888847  51.7225874  62.7264214  25.3729346  51.8216665
  74.2791115  19.8325370  41.2964451  74.9826965  20.0375373  41.9122107
  73.5553764  20.4002132  41.5613535  75.1088925  15.5835231  47.4166721
  75.0524127  16.0403783  46.5774354  75.6617268  14.8225916  47.2389564
  66.3001278  25.5457764  52.5006318  66.1833662  26.4903196  52.3985009
  65.4793724  25.2431325  52.8892118  75.8423705  16.7740013  44.7119250
  75.7872509  16.6084284  43.7707695  75.2169760  17.4816045  44.8681440
  60.6316220  12.0108077  58.5380673  61.2775083  11.5007031  59.0267898
  60.4233371  12.7476759  59.1124098  67.3255792  26.1986025  55.7162247
  68.2283039  26.2309636  56.0328742  67.0993162  25.2686476  55.7308583
  69.0809394  24.9517012  52.3772325  68.1305025  24.9518874  52.2636698
  69.3841880  24.2049747  51.8608360  75.0303042  34.0891646  52.2060724
  75.8224333  33.7482471  51.7907023  75.2699692  34.1986621  53.1262877
  74.5990016  30.4585428  52.1475289  74.7282397  30.7119907  53.0614701
  73.9187467  31.0513136  51.8279944  73.5459441  27.9307441  52.1926331
  72.7558495  28.1864969  51.7166442  74.0370689  28.7455779  52.2978372
  75.4974187  28.2952020  49.1509808  74.7005350  28.4070714  49.6693304
  75.2699779  28.6338672  48.2850699  71.8297144  28.1837931  54.6241322
  72.0805183  29.0684941  54.8898898  72.3656693  28.0042533  53.8516414
  74.4957269  34.0040269  47.5399228  75.0081790  34.7983519  47.6904793
  75.1479982  33.3066559  47.4732830  75.5904510  29.1670657  59.4984145
  75.4758026  28.2655914  59.7991244  74.7349028  29.4134354  59.1468961
  72.4606186  32.3328923  48.3158799  73.2981408  32.7425931  48.0992506
  72.6384454  31.3928365  48.2858993  72.4832357  29.6719638  48.9869532
  72.2856757  29.0788999  48.2620599  71.9279021  29.3671849  49.7045471
  74.9778583  29.1983672  46.6710484  74.0476171  29.1368128  46.8880446
  75.0736055  28.6759625  45.8747126  74.8964132  25.7238485  49.2588726
  75.1570949  26.6383818  49.1497886  75.7181304  25.2562928  49.4085339
  76.4076333  43.8768072  52.3913965  76.6472931  44.5086596  53.0692984
  75.5645529  43.5256112  52.6779325  69.0432188  31.3569834  51.1537278
  69.7303228  31.0431564  50.5658293  68.8880317  32.2611198  50.8804529
  73.8466910  26.2460030  55.5822301  73.7625099  25.6385700  54.8472711
  73.0249617  26.7369049  55.5831798  74.0282510  36.8664827  54.7050302
  74.6135946  36.1208515  54.8378206  73.8307348  37.1768784  55.5886965
  68.6200164  29.4370427  53.4254745  68.6584264  28.9034018  54.2191863
  68.1140457  28.9105633  52.8065722  75.9990927  24.2834968  56.9217287
  76.0632253  25.1449798  56.5094685  75.9358047  23.6708969  56.1889646
  75.4743199  26.3558100  60.5690321  76.1015238  25.9735177  61.1827846
  74.6171118  26.1372302  60.9346014  72.2508742  28.1634529  46.5008676
  72.5462183  27.2545208  46.4475730  71.3496778  28.1422269  46.1789678
  75.7802989  26.2390526  52.4836225  75.0589575  26.8526493  52.3443698
  76.5696245  26.7748291  52.4052871  73.9796584  25.8448627  46.6248001
  73.6509290  24.9646006  46.4423107  74.3335954  25.7896296  47.5124390
  72.4382560  30.8332425  55.6433510  71.8936028  31.6092233  55.7753784
  73.3161910  31.1803229  55.4852631  73.2248582  29.9602321  58.5363667
  72.4830318  30.1084956  59.1228297  72.9041326  30.2210587  57.6730416
  73.6705196  37.8467750  50.5674061  74.4963216  37.5471522  50.1872705
  73.3199248  37.0775372  51.0163850  71.8713801  35.7654076  51.5262995
  71.0345709  35.3376251  51.3446996  71.8437446  35.9586520  52.4633786
  75.9552869  31.7763319  47.1191264  75.7098911  30.8725649  47.3171474
  76.1248783  31.7780469  46.1770742  75.2248516  27.5091677  44.6177426
  74.5317761  27.5836032  43.9617462  74.9800268  26.7452020  45.1398943
  71.1863297  28.8263424  51.3111927  70.8666082  27.9728733  51.0186301
  70.6396726  29.0412003  52.0669894  74.9643205  31.5425865  55.0281434
  75.1829215  32.4742973  55.0469467  75.3768979  31.1833840  55.8136237
  71.0551557  32.4466336  53.2805049  70.3615029  32.0320289  52.7675003
  71.8024548  32.4886872  52.6838467  72.9688300  32.3784590  51.1571063
  72.9458988  32.4772277  50.2052947  73.2788936  33.2249740  51.4788230
  75.6275678  34.4360745  55.2717678  76.5818931  34.4044687  55.2047609
  75.4288201  33.9751368  56.0867904  73.9825907  39.9780364  52.2887876
  73.8480375  39.2180765  51.7225874  73.5657969  40.7021264  51.8216665
  71.4709974  27.3399995  58.5380673  72.1168838  26.8298949  59.0267898
  71.2627125  28.0768676  59.1124098  76.4076334  20.8830194  39.1159272
  76.6472932  21.5148719  39.7938291  75.5645530  20.5318234  39.4024631
  74.0282511  13.8726949  41.4295608  74.6135948  13.1270637  41.5623512
  73.8307349  14.1830906  42.3132272  73.6705197  14.8529872  37.2919368
  74.4963217  14.5533644  36.9118011  73.3199249  14.0837495  37.7409157
  71.8713802  12.7716199  38.2508302  71.0345710  12.3438373  38.0692303
  71.8437448  12.9648642  39.1879093  73.9825908  16.9842487  39.0133182
  73.8480376  16.2242888  38.4471180  73.5657970  17.7083387  38.5461971
  18.0275639  36.2611424  71.2300352  17.3763619  36.8465505  70.8434366
  18.8220002  36.7917619  71.2895389  11.9531266  33.3500561  71.6287486
  12.7262142  32.8029549  71.4900362  12.3056665  34.2144811  71.8401948
  14.2897544  29.5093228  69.2605936  14.5423065  28.9874749  68.4989399
  13.3522103  29.3459373  69.3632620  19.5050904  33.9501856  71.7669336
  18.8696737  34.0236483  72.4790241  19.1748310  34.5395455  71.0888416
  13.7326973  41.1282680  74.7975147  13.6551003  42.0790505  74.8763628
  13.1288617  40.7828552  75.4550073  21.6705148  28.8300511  71.9765350
  22.5823004  29.0627898  71.8013047  21.1614795  29.4137555  71.4140428
  24.1563962  34.7480767  76.7223295  23.4715000  35.1279669  76.1720328
  24.2407811  35.3576094  77.4555243  16.0065342  36.4864833  73.5180687
  15.8711017  37.3316368  73.9465535  16.5475155  36.6884110  72.7546621
  19.3208089  30.0004006  70.5552015  18.8054712  30.7708610  70.7940403
  19.0485397  29.3269142  71.1785077  24.2942363  32.7536360  72.4905189
  23.5171806  32.4147520  72.0460351  24.9733844  32.7588983  71.8160154
  17.5540824  34.0321321  74.0304751  17.0262185  33.2974081  73.7177988
  17.0528326  34.8095997  73.7844719  15.6993424  31.8501531  67.0339724
  14.7920486  31.6190785  67.2330873  16.1964456  31.0539150  67.2213705
  18.6061503  40.5599038  69.9536410  17.9323202  40.8630735  70.5621368
  18.9927325  41.3628119  69.6041867  16.8781657  31.9514126  71.5563714
  15.9692877  31.6673159  71.6536183  16.9076741  32.3713205  70.6967020
  22.1100925  35.5620716  75.3254881  21.6563252  34.7211625  75.3820072
  21.4794891  36.1982114  75.6629661  20.5533864  37.3997212  76.2604699
  20.8456838  37.9602269  75.5417065  21.0632485  37.6925773  77.0157858
  16.5757745  33.4922870  68.8951792  16.1377175  32.7758729  68.4357430
  17.3168186  33.7198985  68.3336884  24.6930860  31.7680067  74.9528111
  24.5548758  31.9581663  74.0249300  24.3367079  32.5299450  75.4096162
  16.8052718  40.7278711  72.1683489  16.9804474  40.2566754  72.9829112
  16.1185506  41.3544477  72.3964750  20.6968973  32.3507251  68.4883850
  20.0798143  31.6254080  68.3916902  20.2285461  33.1116612  68.1450924
  12.4867519  26.5692676  67.6105154  11.6096985  26.4481476  67.2467401
  12.9625272  25.7778754  67.3584043  15.6731445  38.9218966  74.8567675
  14.8898967  39.4640646  74.9505899  16.3724190  39.4392946  75.2561916
  21.5206658  35.6746423  72.6076490  21.7966502  35.5603018  73.5170364
  20.6511157  35.2763908  72.5688663  18.1560722  39.9232774  76.2509303
  18.3383116  39.1054430  76.7137056  18.9793708  40.1400466  75.8134193
  18.4902887  38.8500959  73.5124352  19.0190654  38.3393414  72.8994514
  18.7531107  38.5343490  74.3769885  21.5843071  38.8217758  74.1279335
  21.7579949  38.2564180  73.3753187  22.0771962  39.6218652  73.9458825
  27.4382462  31.5854180  75.7469634  27.8813608  30.8361506  75.3488758
  26.5608972  31.5764317  75.3643366  22.5718243  38.1384522  71.2276233
  23.2669148  38.7591215  71.4463548  22.9141394  37.2879873  71.5028611
  24.4709667  35.5884227  72.7563564  24.9960991  35.9271500  72.0312884
  24.3832019  34.6531243  72.5726698  16.1550327  41.6556211  77.1158817
  15.7155318  41.1632589  77.8091674  16.9058444  41.1129178  76.8750892
  13.1637706  35.7498143  72.6639579  13.3125827  36.4333608  72.0106252
  13.9704150  35.7303233  73.1789035  16.6633112  38.2446274  70.1351327
  16.0907079  38.8636461  69.6821798  17.2365906  38.7945635  70.6691248
  19.8830372  38.5283424  71.2659909  20.8161045  38.4628985  71.4692784
  19.7953585  39.3639691  70.8074441  22.5118388  37.8449294  68.2263856
  22.4332020  37.5109158  69.1199614  23.3328055  38.3371062  68.2255329
  17.0479910  29.5807086  67.4767379  17.9939015  29.4513294  67.5455797
  16.6694155  28.8421748  67.9536807  15.2322828  27.5057063  67.4122264
  14.3254283  27.2090175  67.4884978  15.5098809  27.2086881  66.5456550
  20.0822340  35.1617289  67.8473835  20.7858190  35.3667292  68.4631490
  19.3584989  35.7294051  68.1122918  20.9120150  30.9127151  73.9676105
  20.8555352  31.3695702  73.1283737  21.4648493  30.1517835  73.7898948
  21.9909038  35.5999819  69.8972295  22.8254641  35.1681017  69.7149770
  21.8293380  35.4281832  70.8249189  21.6454930  32.1031932  71.2628634
  21.5903734  31.9376203  70.3217078  21.0200985  32.8107965  71.4190824
  30.6193313  46.1169470  79.9927471  31.2571723  45.9976217  79.2890812
  30.5014156  47.0650314  80.0515424  27.4283019  46.0696898  79.9288996
  27.0901530  45.9537963  79.0409531  28.2972787  45.6688063  79.9090002
  23.2869835  47.9232374  75.9185887  22.7234700  47.8322311  75.1502175
  23.1722230  47.1032279  76.3988380  20.8334267  49.4183566  78.7570108
  21.6255558  49.0774391  78.3416407  21.0730917  49.5278541  79.6772261
  28.8669393  51.5903342  71.2300352  28.2157373  52.1757422  70.8434366
  29.6613756  52.1209537  71.2895389  22.7925021  48.6792479  71.6287486
  23.5655897  48.1321466  71.4900362  23.1450419  49.5436728  71.8401948
  25.5566270  47.3845710  81.4255745  26.1529842  47.1601732  80.7112708
  25.6141241  46.6430455  82.0281193  25.1291298  44.8385145  69.2605936
  25.3816819  44.3166667  68.4989399  24.1915857  44.6751291  69.3632620
  30.1734581  43.8420924  77.0680680  30.9597670  43.4240347  76.7171097
  30.4373285  44.7467016  77.2362328  30.3444658  49.2793774  71.7669336
  29.7090491  49.3528400  72.4790241  30.0142065  49.8687373  71.0888416
  35.5743008  43.7796157  77.9713658  36.3068180  43.2095374  78.2051488
  34.8182364  43.3917757  78.4120164  24.8487587  46.7413251  71.4630311
  24.7323845  46.0658155  72.1311396  24.9589847  46.2545625  70.6462464
  27.1919128  46.2023398  75.1677000  26.8277335  45.6754019  75.8789922
  28.0486244  45.8121867  74.9943486  26.8324615  41.2313298  70.1638349
  26.9999017  42.0993534  70.5308820  26.6421784  41.3940580  69.2399638
  29.5899948  49.6930277  81.8304179  29.2900671  50.5955316  81.7219987
  29.2451008  49.4262460  82.6825332  23.0412430  46.1444074  77.8640884
  22.1162926  46.0120288  78.0718576  23.2896843  46.9238293  78.3610826
  32.9897092  42.2112817  79.5101617  32.0813969  42.1428226  79.2160378
  32.9384688  42.6884762  80.3383442  26.8113836  43.6870956  71.1485016
  26.6913461  44.1328006  71.9870496  26.1166424  44.0356273  70.5898554
  20.4021241  45.7877347  78.6984673  20.5313622  46.0411826  79.6124085
  19.7218692  46.3805055  78.3789328  24.5720728  56.4574597  74.7975147
  24.4944758  57.4082422  74.8763628  23.9682372  56.1120470  75.4550073
  34.8558738  40.4129256  81.2879491  34.2133119  40.7061789  80.6419285
  34.3513667  40.2982176  82.0932687  32.5098902  44.1592429  71.9765350
  33.4216758  44.3919815  71.8013047  32.0008549  44.7429473  71.4140428
  31.1168484  49.1418247  79.3678931  30.4877347  49.3063961  78.6654999
  30.7294146  49.5559857  80.1389895  34.9957716  50.0772685  76.7223295
  34.3108754  50.4571586  76.1720328  35.0801566  50.6868012  77.4555243
  29.8534877  40.3350465  80.2255211  28.9919356  40.6331718  80.5171948
  29.8797311  40.5520864  79.2936243  26.6696446  48.8792655  76.6329016
  27.1334792  49.1580358  75.8433639  26.4053244  47.9776100  76.4502107
  23.5620527  48.4264137  79.5708780  24.1321884  48.8551405  78.9326264
  24.1528639  48.1446721  80.2692965  25.6065332  45.0015808  73.4418582
  26.3089376  45.4536851  73.9092508  25.2745961  44.3599626  74.0698475
  19.3490666  43.2599360  78.7435715  18.5589720  43.5156889  78.2675826
  19.8401914  44.0747698  78.8487756  21.3005412  43.6243940  75.7019192
  20.5036575  43.7362634  76.2202688  21.0731004  43.9630592  74.8360082
  41.4560469  46.9443348  77.8425967  40.7024177  46.3750746  77.6869972
  41.5908010  46.9106012  78.7896602  26.8459097  51.8156750  73.5180687
  26.7104772  52.6608286  73.9465535  27.3868909  52.0176028  72.7546621
  20.2988494  49.3332188  74.0908612  20.8113015  50.1275439  74.2414177
  20.9511207  48.6358479  74.0242213  22.1083379  52.4497945  76.1731365
  22.2850007  53.3715909  75.9852349  22.9040212  52.1356364  76.6025745
  18.2637411  47.6620843  74.8668182  19.1012633  48.0717851  74.6501890
  18.4415679  46.7220285  74.8368376  30.1601843  45.3295923  70.5552015
  29.6448467  46.1000528  70.7940403  29.8879152  44.6561059  71.1785077
  27.7448954  40.1745624  75.6137254  26.8890551  39.7852474  75.4342892
  28.1575906  40.2537585  74.7537039  29.2748101  37.7091967  80.0128813
  28.7712896  37.6722102  79.1996619  29.5678708  38.6184710  80.0725470
  35.1336117  48.0828278  72.4905189  34.3565560  47.7439437  72.0460351
  35.8127598  48.0880901  71.8160154  29.9488146  43.2023015  72.3811797
  29.6438282  43.5169165  73.2321940  30.9018588  43.2804435  72.4239130
  28.3934578  49.3613239  74.0304751  27.8655940  48.6265998  73.7177988
  27.8922081  50.1387915  73.7844719  33.3727424  47.5562259  79.1471797
  32.7151099  48.2461521  79.2351925  34.1767823  47.9458691  79.4905783
  23.1253306  40.0232905  76.3911362  23.6997058  39.8008086  75.6584555
  23.7124288  40.0921599  77.1439963  32.1832883  45.9106632  77.1975739
  32.6964765  46.5436624  77.6997448  32.8334107  45.3107827  76.8319099
  23.4522893  42.0537366  70.4107247  22.6160205  42.3912052  70.7316522
  23.3127663  41.9186346  69.4734384  25.4275974  36.8974154  75.1186431
  24.7740386  36.5823171  74.4943046  25.3856448  36.2749894  75.8446254
  26.5387178  47.1793449  67.0339724  25.6314240  46.9482702  67.2330873
  27.0358210  46.3831068  67.2213705  29.4455257  55.8890956  69.9536410
  28.7716956  56.1922653  70.5621368  29.8321079  56.6920036  69.6041867
  28.6613714  43.3856087  79.4434079  27.7436275  43.6071034  79.2855767
  29.0773857  43.4602398  78.5845786  29.4448762  44.7847503  74.5736759
  30.1920581  45.2968900  74.2643881  29.7140351  44.4631556  75.4341153
  27.7175412  47.2806044  71.5563714  26.8086631  46.9965077  71.6536183
  27.7470496  47.7005122  70.6967020  32.9494679  50.8912633  75.3254881
  32.4957006  50.0503543  75.3820072  32.3188646  51.5274032  75.6629661
  31.8927599  41.8204619  76.5555549  31.1550356  41.3082006  76.8865791
  32.1454372  41.3805001  75.7438826  31.3927618  52.7289130  76.2604699
  31.6850593  53.2894187  75.5417065  31.9026239  53.0217691  77.0157858
  31.9939226  34.5980871  77.1497318  32.2998103  33.7378235  76.8623233
  32.7191831  35.1898492  76.9496312  18.2863582  45.0011558  75.5378916
  18.0887982  44.4080919  74.8129982  17.7310246  44.6963768  76.2554855
  26.2660306  44.8934664  77.6573509  26.3208916  43.9408501  77.5815986
  25.4551508  45.0494103  78.1414807  27.4151500  48.8214787  68.8951792
  26.9770930  48.1050646  68.4357430  28.1561940  49.0490902  68.3336884
  24.2052666  43.5111724  75.4163888  23.3920531  43.8105895  75.8229080
  24.7011660  43.1167413  76.1338370  26.3561244  53.5069481  77.3498153
  26.3137422  53.7330327  76.4206685  27.2723943  53.2732856  77.4983954
  29.8026877  43.9753549  84.2478782  30.1576265  44.2025022  85.1073248
  30.4499009  44.3071925  83.6256037  35.5324614  47.0971984  74.9528111
  35.3942513  47.2873580  74.0249300  35.1760833  47.8591367  75.4096162
  24.4727044  50.3832510  77.1460115  25.2667643  49.8882830  76.9442690
  23.7618737  49.8550373  76.7827821  20.7809808  44.5275592  73.2219868
  19.8507396  44.4660047  73.4389830  20.8767280  44.0051545  72.4256509
  20.6995357  41.0530405  75.8098110  20.9602174  41.9675738  75.7007270
  21.5212529  40.5854847  75.9594722  28.2509989  46.9310868  83.0559415
  29.1802049  47.0822027  82.8828382  27.8301019  47.0194888  82.2008061
  27.0498320  50.9561532  80.8257952  26.9109406  50.5880316  81.6983890
  26.2612917  51.4709171  80.6541910  27.6446472  56.0570629  72.1683489
  27.8198228  55.5858672  72.9829112  26.9579260  56.6836395  72.3964750
  28.6003536  50.3343135  78.2146790  28.2653368  50.2943905  79.1104440
  28.1007481  49.6687851  77.7417200  31.5362727  47.6799169  68.4883850
  30.9191898  46.9545997  68.3916902  31.0679216  48.4408529  68.1450924
  25.2030080  45.4530724  83.2283051  25.9129699  44.8123916  83.1869669
  25.1599388  45.7043619  84.1509232  23.3261273  41.8984593  67.6105154
  22.4490739  41.7773394  67.2467401  23.8019026  41.1070672  67.3584043
  26.5125199  54.2510884  74.8567675  25.7292721  54.7932564  74.9505899
  27.2117944  54.7684863  75.2561916  29.8221849  40.0605513  77.5001880
  30.3190549  39.3075476  77.1802950  29.0508831  40.0969830  76.9345089
  37.6751607  45.7645879  79.1420171  37.6641483  46.6470594  78.7714105
  36.8068986  45.4117430  78.9474709  30.9051630  48.8177200  75.0740303
  29.9707909  48.9378663  74.9045008  31.0828298  47.9149667  74.8100313
  26.4056818  42.2022896  77.2273565  26.0354606  41.6493937  77.9154470
  26.9015910  41.5981030  76.6748565  34.2924181  44.6594520  75.6090338
  34.7584634  45.4922511  75.5350640  34.7431682  44.1939501  76.3135596
  32.3600412  51.0038341  72.6076490  32.6360256  50.8894936  73.5170364
  31.4904911  50.6055826  72.5688663  32.2640844  37.0275107  79.6481239
  31.3503924  37.2579334  79.8163446  32.6933946  37.1113551  80.4995271
  32.0347303  45.2164999  82.1481133  31.3818753  45.4640906  81.4933586
  32.4127682  44.4029137  81.8143610  28.9954476  55.2524692  76.2509303
  29.1776871  54.4346348  76.7137056  29.8187462  55.4692384  75.8134193
  29.3296642  54.1792877  73.5124352  29.8584408  53.6685332  72.8994514
  29.5924862  53.8635407  74.3769885  22.6852390  55.2307994  76.2722128
  22.0162765  55.7154121  75.7886168  22.5465260  55.4777214  77.1865506
  18.0539967  43.4926449  73.0518060  18.3493408  42.5837127  72.9985113
  17.1528003  43.4714188  72.7299062  21.5834214  41.5682445  79.0345608
  20.8620800  42.1818413  78.8953082  22.3727470  42.1040210  78.9562254
  19.7827809  41.1740546  73.1757385  19.4540515  40.2937925  72.9932491
  20.1367179  41.1188215  74.0633774  29.0307387  52.8095449  77.6852370
  28.8832350  51.8812156  77.8659940  29.8560881  52.8315540  77.2009446
  22.8969632  41.4613516  73.5432863  23.2365704  41.9899437  72.8211471
  23.3441752  41.7993922  74.3191429  24.8837779  39.9588138  71.7426155
  25.6046141  40.3369390  71.2389872  24.2603083  40.6777014  71.8461133
  29.0268902  40.6633287  72.6784488  29.2432516  41.5457925  72.3773316
  28.5462969  40.2719500  71.9490130  23.7668123  43.6219000  79.2555232
  23.6212704  43.9359303  80.1479514  23.2893327  44.2403900  78.7026131
  25.6264506  40.6121548  79.3036122  25.6126075  39.7162641  78.9668420
  26.3436934  40.6192212  79.9374408  27.4790637  41.0458888  81.3489249
  27.2208415  41.9675959  81.3473580  26.9475677  40.6489323  82.0389713
  32.4236825  54.1509675  74.1279335  32.5973703  53.5856098  73.3753187
  32.9165717  54.9510570  73.9458825  25.0301402  39.4935928  74.5723692
  25.1517313  38.5652574  74.7714579  24.7403444  39.5074614  73.6602007
  27.8992592  37.1790839  77.7090412  27.9214289  37.2430172  76.7542391
  28.3160651  36.3395347  77.9030918  38.2776217  46.9146098  75.7469634
  38.7207363  46.1653423  75.3488758  37.4002727  46.9056234  75.3643366
  33.4111998  53.4676440  71.2276233  34.1062903  54.0883132  71.4463548
  33.7535148  52.6171791  71.5028611  35.3103421  50.9176145  72.7563564
  35.8354745  51.2563418  72.0312884  35.2225774  49.9823160  72.5726698
  26.9944082  56.9848128  77.1158817  26.5549072  56.4924507  77.8091674
  27.7452199  56.4421096  76.8750892  24.4417954  52.5286137  79.1881119
  23.8197963  51.8656843  78.8883346  25.1122821  52.5547269  78.5054766
  24.0031461  51.0790061  72.6639579  24.1519581  51.7625525  72.0106252
  24.8097904  51.0595151  73.1789035  37.8209081  48.3851336  78.1392082
  38.6555973  48.8241140  78.3029642  37.9568210  47.9089990  77.3200328
  21.7584094  47.1055238  73.6700648  21.5130136  46.2017568  73.8680858
  21.9280008  47.1072389  72.7280126  21.0279741  42.8383596  71.1686809
  20.3348986  42.9127951  70.5126845  20.7831493  42.0743940  71.6908326
  29.6993398  34.3979197  78.5726300  29.9795152  33.7302386  79.1986727
  30.4844005  34.5908293  78.0600964  27.5026866  53.5738191  70.1351327
  26.9300834  54.1928378  69.6821798  28.0759660  54.1237553  70.6691248
  33.5702256  42.8196831  82.3197875  34.5219679  42.9194929  82.3410099
  33.4005707  42.0275100  82.8295960  31.5916636  39.9052415  82.5057276
  30.9966568  40.1857427  81.8103765  31.3066332  40.3946316  83.2774017
  30.7224126  53.8575341  71.2659909  31.6554799  53.7920903  71.4692784
  30.6347339  54.6931608  70.8074441  33.3512143  53.1741212  68.2263856
  33.2725774  52.8401075  69.1199614  34.1721810  53.6662980  68.2255329
  36.0490334  46.0402951  81.4340175  36.0166654  45.1018952  81.6199859
  36.6590958  46.1186988  80.7006000  27.8873665  44.9099004  67.4767379
  28.8332770  44.7805212  67.5455797  27.5087910  44.1713666  67.9536807
  36.1984823  42.8313994  81.4798458  35.6823871  42.0472451  81.2928387
  37.0824771  42.5032711  81.6444978  33.8595549  36.5755010  77.4394271
  33.6620371  36.2670098  78.3237603  34.4695255  37.3016649  77.5692201
  26.0716582  42.8348980  67.4122264  25.1648037  42.5382093  67.4884978
  26.3492563  42.5378799  66.5456550  16.9894522  44.1555344  77.8621311
  16.6697307  43.3020652  77.5695685  16.4427951  44.3703922  78.6179278
  20.7674430  46.8717785  81.5790817  20.9860440  47.8034893  81.5978851
  21.1800204  46.5125759  82.3645621  27.6878648  37.3785870  73.5666506
  26.8779376  37.0332955  73.9421752  28.3763065  37.0693414  74.1554117
  29.6169196  36.4563917  75.1890802  30.1700235  36.8759370  75.8480825
  29.8539282  35.5299665  75.2313758  24.8415367  39.6935916  67.5534243
  25.7034531  40.0190814  67.8130061  25.0265711  38.9067412  67.0407309
  32.9948003  38.5664442  74.6969466  32.4146672  39.2249246  74.3147519
  32.7283936  37.7441787  74.2856884  31.4451570  37.9669500  76.8990787
  31.9451348  38.0786034  76.0905106  32.0887177  37.6630553  77.5391595
  18.7719525  47.7076509  77.7080447  18.7490213  47.8064196  76.7562330
  19.0820161  48.5541660  78.0297613  31.7772881  40.7264532  73.7525815
  30.8898736  41.0114183  73.5346009  32.1926870  40.5658296  72.9053092
  35.1287417  40.7511053  77.4680154  35.9047807  41.2407506  77.7404771
  34.4035551  41.1769108  77.9252023  37.5659976  41.4638673  78.5254095
  38.1604467  41.2234409  77.8147403  37.6386560  40.7445803  79.1527631
  30.9216095  50.4909207  67.8473835  31.6251945  50.6959210  68.4631490
  30.1978743  51.0585969  68.1122918  31.7513905  46.2419068  73.9676105
  31.6949106  46.6987620  73.1283737  32.3042247  45.4809753  73.7898948
  35.5618711  42.0308800  74.7926224  35.3055645  41.6305436  75.6234432
  34.9371579  42.7452594  74.6676364  39.8731049  44.7704874  77.2997516
  39.3130607  44.8398063  78.0729078  39.2674552  44.5945858  76.5797012
  32.8302792  50.9291736  69.8972295  33.6648396  50.4972935  69.7149770
  32.6687135  50.7573750  70.8249189  32.4848684  47.4323850  71.2628634
  32.4297488  47.2668121  70.3217078  31.8594740  48.1399883  71.4190824
  25.7944810  36.9331959  70.8413952  25.7823480  37.8773799  70.9982223
  26.6868232  36.7502104  70.5473414  25.7234374  55.6100849  78.9281709
  24.7730005  55.6102711  78.8146081  26.0266860  54.8633584  78.4117744
  29.6096929  33.5274735  75.0959889  28.8429325  32.9733222  75.2416572
  30.0207634  33.5996604  75.9574041  33.6318775  64.0084397  71.6287486
  34.4049651  63.4613384  71.4900362  33.9844174  64.8728646  71.8401948
  35.9685053  60.1677063  69.2605936  36.2210573  59.6458584  68.4989399
  35.0309612  60.0043208  69.3632620  35.6881342  62.0705169  71.4630311
  35.5717600  61.3950072  72.1311396  35.7983601  61.5837543  70.6462464
  37.6718369  56.5605216  70.1638349  37.8392772  57.4285452  70.5308820
  37.4815539  56.7232497  69.2399638  37.6507590  59.0162873  71.1485016
  37.5307216  59.4619924  71.9870496  36.9560179  59.3648191  70.5898554
  32.1399166  58.9535857  75.7019192  31.3430329  59.0654551  76.2202688
  31.9124758  59.2922509  74.8360082  29.1031166  62.9912760  74.8668182
  29.9406388  63.4009769  74.6501890  29.2809433  62.0512202  74.8368376
  40.9995598  60.6587841  70.5552015  40.4842221  61.4292446  70.7940403
  40.7272906  59.9852977  71.1785077  38.5842709  55.5037542  75.6137254
  37.7284305  55.1144392  75.4342892  38.9969660  55.5829502  74.7537039
  33.9647060  55.3524823  76.3911362  34.5390812  55.1300004  75.6584555
  34.5518043  55.4213517  77.1439963  34.2916647  57.3829284  70.4107247
  33.4553960  57.7203970  70.7316522  34.1521417  57.2478263  69.4734384
  36.2669728  52.2266071  75.1186431  35.6134140  51.9115089  74.4943046
  36.2250202  51.6041812  75.8446254  37.3780933  62.5085367  67.0339724
  36.4707995  62.2774620  67.2330873  37.8751965  61.7122986  67.2213705
  38.5569166  62.6097961  71.5563714  37.6480386  62.3256994  71.6536183
  38.5864250  63.0297040  70.6967020  29.1257337  60.3303476  75.5378916
  28.9281736  59.7372836  74.8129982  28.5704001  60.0255686  76.2554855
  38.2545254  64.1506705  68.8951792  37.8164684  63.4342564  68.4357430
  38.9955695  64.3782820  68.3336884  31.6203562  59.8567509  73.2219868
  30.6901150  59.7951965  73.4389830  31.7161034  59.3343462  72.4256509
  31.5389111  56.3822322  75.8098110  31.7995929  57.2967656  75.7007270
  32.3606284  55.9146765  75.9594722  42.3756482  63.0091087  68.4883850
  41.7585652  62.2837915  68.3916902  41.9072970  63.7700447  68.1450924
  34.1655028  57.2276511  67.6105154  33.2884494  57.1065312  67.2467401
  34.6412781  56.4362589  67.3584043  28.8933721  58.8218366  73.0518060
  29.1887163  57.9129045  72.9985113  27.9921757  58.8006106  72.7299062
  30.6221563  56.5032464  73.1757385  30.2934269  55.6229843  72.9932491
  30.9760934  56.4480133  74.0633774  33.7363386  56.7905434  73.5432863
  34.0759459  57.3191355  72.8211471  34.1835507  57.1285840  74.3191429
  35.7231533  55.2880055  71.7426155  36.4439896  55.6661308  71.2389872
  35.0996837  56.0068932  71.8461133  39.8662656  55.9925204  72.6784488
  40.0826271  56.8749842  72.3773316  39.3856723  55.6011418  71.9490130
  35.8695156  54.8227846  74.5723692  35.9911068  53.8944492  74.7714579
  35.5797199  54.8366532  73.6602007  32.5977848  62.4347156  73.6700648
  32.3523890  61.5309486  73.8680858  32.7673763  62.4364307  72.7280126
  31.8673496  58.1675514  71.1686809  31.1742741  58.2419869  70.5126845
  31.6225248  57.4035857  71.6908326  38.7267419  60.2390922  67.4767379
  39.6726524  60.1097130  67.5455797  38.3481664  59.5005584  67.9536807
  36.9110337  58.1640898  67.4122264  36.0041792  57.8674011  67.4884978
  37.1886318  57.8670716  66.5456550  38.5272402  52.7077788  73.5666506
  37.7173131  52.3624873  73.9421752  39.2156819  52.3985332  74.1554117
  40.4562951  51.7855835  75.1890802  41.0093989  52.2051288  75.8480825
  40.6933037  50.8591583  75.2313758  35.6809121  55.0227833  67.5534243
  36.5428285  55.3482732  67.8130061  35.8659465  54.2359329  67.0407309
  42.6166636  56.0556450  73.7525815  41.7292491  56.3406101  73.5346009
  43.0320625  55.8950214  72.9053092  36.6338564  52.2623876  70.8413952
  36.6217234  53.2065716  70.9982223  37.5261986  52.0794022  70.5473414
  40.4490684  48.8566653  75.0959889  39.6823079  48.3025140  75.2416572
  40.8601389  48.9288522  75.9574041  18.0275640  13.2673547  57.9545659
  17.3763620  13.8527627  57.5679672  18.8220003  13.7979742  58.0140696
  11.9531267  10.3562684  58.3532793  12.7262143   9.8091671  58.2145669
  12.3056666  11.2206933  58.5647254  14.2897545   6.5155350  55.9851243
  14.5423066   5.9936871  55.2234706  13.3522104   6.3521496  56.0877927
  19.5050905  10.9563979  58.4914643  18.8696738  11.0298605  59.2035548
  19.1748312  11.5457578  57.8133722  13.7326975  18.1344802  61.5220454
  13.6551004  19.0852627  61.6008934  13.1288618  17.7890675  62.1795380
  21.6705149   5.8362634  58.7010657  22.5823005   6.0690020  58.5258354
  21.1614796   6.4199678  58.1385735  24.1563963  11.7542890  63.4468602
  23.4715001  12.1341791  62.8965635  24.2407812  12.3638217  64.1800549
  16.0065344  13.4926955  60.2425993  15.8711018  14.3378491  60.6710841
  16.5475156  13.6946233  59.4791927  19.3208090   7.0066128  57.2797322
  18.8054713   7.7770733  57.5185709  19.0485398   6.3331264  57.9030383
  24.2942364   9.7598483  59.2150495  23.5171807   9.4209642  58.7705658
  24.9733845   9.7651106  58.5405461  17.5540825  11.0383444  60.7550057
  17.0262187  10.3036203  60.4423295  17.0528328  11.8158120  60.5090025
  15.6993425   8.8563654  53.7585030  14.7920487   8.6252907  53.9576179
  16.1964457   8.0601273  53.9459012  18.6061504  17.5661161  56.6781716
  17.9323203  17.8692858  57.2866674  18.9927326  18.3690241  56.3287173
  16.8781659   8.9576249  58.2809020  15.9692878   8.6735282  58.3781490
  16.9076742   9.3775327  57.4212327  22.1100926  12.5682838  62.0500188
  21.6563253  11.7273748  62.1065378  21.4794893  13.2044237  62.3874968
  20.5533865  14.4059335  62.9850006  20.8456840  14.9664392  62.2662372
  21.0632486  14.6987896  63.7403165  16.5757746  10.4984992  55.6197099
  16.1377176   9.7820851  55.1602736  17.3168187  10.7261107  55.0582190
  24.6930861   8.7742189  61.6773417  24.5548760   8.9643785  60.7494607
  24.3367080   9.5361572  62.1341469  16.8052719  17.7340833  58.8928796
  16.9804475  17.2628877  59.7074418  16.1185507  18.3606600  59.1210056
  20.6968974   9.3569374  55.2129156  20.0798145   8.6316202  55.1162209
  20.2285462  10.1178734  54.8696231  15.6731446  15.9281089  61.5812981
  14.8898968  16.4702769  61.6751206  16.3724191  16.4455068  61.9807222
  21.5206659  12.6808546  59.3321796  21.7966503  12.5665141  60.2415670
  20.6511158  12.2826031  59.2933969  18.1560723  16.9294897  62.9754610
  18.3383118  16.1116553  63.4382362  18.9793709  17.1462589  62.5379500
  18.4902889  15.8563082  60.2369658  19.0190655  15.3455536  59.6239820
  18.7531108  15.5405612  61.1015191  21.5843072  15.8279880  60.8524641
  21.7579950  15.2626303  60.0998494  22.0771963  16.6280775  60.6704131
  27.4382463   8.5916303  62.4714941  27.8813609   7.8423628  62.0734064
  26.5608974   8.5826439  62.0888673  22.5718245  15.1446645  57.9521540
  23.2669149  15.7653337  58.1708854  22.9141395  14.2941996  58.2273917
  24.4709668  12.5946350  59.4808870  24.9960992  12.9333623  58.7558190
  24.3832020  11.6593365  59.2972005  16.1550329  18.6618333  63.8404124
  15.7155319  18.1694712  64.5336980  16.9058446  18.1191301  63.5996199
  13.1637708  12.7560266  59.3884886  13.3125828  13.4395730  58.7351558
  13.9704151  12.7365356  59.9034341  16.6633113  15.2508396  56.8596633
  16.0907080  15.8698583  56.4067105  17.2365907  15.8007758  57.3936555
  19.8830373  15.5345546  57.9905215  20.8161046  15.4691108  58.1938091
  19.7953586  16.3701813  57.5319748  22.5118390  14.8511417  54.9509163
  22.4332021  14.5171280  55.8444921  23.3328056  15.3433185  54.9500635
  17.0479912   6.5869209  54.2012686  17.9939016   6.4575417  54.2701104
  16.6694157   5.8483871  54.6782114  15.2322829   4.5119185  54.1367571
  14.3254284   4.2152298  54.2130284  15.5098810   4.2149003  53.2701857
  20.0822341  12.1679412  54.5719141  20.7858192  12.3729415  55.1876797
  19.3584990  12.7356174  54.8368225  20.9120152   7.9189273  60.6921411
  20.8555353   8.3757825  59.8529044  21.4648494   7.1579958  60.5144254
  21.9909039  12.6061941  56.6217601  22.8254643  12.1743140  56.4395076
  21.8293382  12.4343955  57.5494496  21.6454931   9.1094055  57.9873941
  21.5903735   8.9438326  57.0462385  21.0200986   9.8170087  58.1436130
  30.6193314  23.1231592  66.7172778  31.2571724  23.0038340  66.0136118
  30.5014157  24.0712436  66.7760730  27.4283020  23.0759020  66.6534303
  27.0901532  22.9600085  65.7654838  28.2972788  22.6750186  66.6335309
  23.2869836  24.9294497  62.6431194  22.7234701  24.8384434  61.8747482
  23.1722231  24.1094401  63.1233686  20.8334268  26.4245688  65.4815414
  21.6255560  26.0836513  65.0661714  21.0730918  26.5340664  66.4017568
  22.7925022  25.6854602  58.3532793  23.5655898  25.1383589  58.2145669
  23.1450421  26.5498851  58.5647254  24.6310064  27.0130984  71.5599692
  24.3399930  27.9176615  71.4446359  25.2667049  27.0547512  72.2743762
  25.5566271  24.3907833  68.1501052  26.1529843  24.1663855  67.4358015
  25.6141243  23.6492578  68.7526500  25.1291300  21.8447268  55.9851243
  25.3816820  21.3228789  55.2234706  24.1915859  21.6813413  56.0877927
  30.1734582  20.8483046  63.7925986  30.9597672  20.4302469  63.4416403
  30.4373287  21.7529138  63.9607635  30.3444660  26.2855897  58.4914643
  29.7090493  26.3590523  59.2035548  30.0142066  26.8749495  57.8133722
  35.5743010  20.7858279  64.6958965  36.3068181  20.2157496  64.9296794
  34.8182365  20.3979880  65.1365470  24.8487588  23.7475374  58.1875618
  24.7323846  23.0720277  58.8556702  24.9589848  23.2607748  57.3707771
  27.1919129  23.2085521  61.8922307  26.8277336  22.6816142  62.6035229
  28.0486245  22.8183990  61.7188793  26.8324616  18.2375421  56.8883656
  26.9999019  19.1055657  57.2554127  26.6421785  18.4002702  55.9644945
  29.5899949  26.6992400  68.5549486  29.2900673  27.6017438  68.4465293
  29.2451009  26.4324583  69.4070639  23.0412431  23.1506196  64.5886190
  22.1162927  23.0182410  64.7963882  23.2896844  23.9300416  65.0856133
  32.9897093  19.2174940  66.2346923  32.0813971  19.1490348  65.9405684
  32.9384689  19.6946885  67.0628749  26.8113837  20.6933078  57.8730322
  26.6913462  21.1390129  58.7115803  26.1166425  21.0418396  57.3143861
  20.4021242  22.7939470  65.4229979  20.5313623  23.0473949  66.3369391
  19.7218693  23.3867178  65.1034635  24.5720729  33.4636720  61.5220454
  24.4944759  34.4144545  61.6008934  23.9682373  33.1182592  62.1795380
  34.8558740  17.4191378  68.0124797  34.2133120  17.7123911  67.3664592
  34.3513668  17.3044298  68.8177994  32.5098903  21.1654551  58.7010657
  33.4216759  21.3981938  58.5258354  32.0008550  21.7491596  58.1385735
  30.7939671  25.5879179  72.3371949  31.2023027  25.1461590  71.5926581
  30.0716932  25.0131807  72.5906142  31.1168486  26.1480370  66.0924238
  30.4877348  26.3126084  65.3900306  30.7294148  26.5621979  66.8635202
  34.9957717  27.0834808  63.4468602  34.3108756  27.4633709  62.8965635
  35.0801567  27.6930134  64.1800549  32.2508649  24.7294767  70.0463945
  32.4625544  25.3726527  69.3698326  32.2038397  23.8957083  69.5785875
  29.8534878  17.3412587  66.9500517  28.9919357  17.6393841  67.2417255
  29.8797313  17.5582986  66.0181550  26.6696447  25.8854778  63.3574323
  27.1334793  26.1642481  62.5678946  26.4053246  24.9838222  63.1747414
  23.5620529  25.4326259  66.2954086  24.1321886  25.8613528  65.6571571
  24.1528640  25.1508844  66.9938272  25.6065334  22.0077930  60.1663888
  26.3089377  22.4598974  60.6337815  25.2745962  21.3661749  60.7943781
  19.3490667  20.2661483  65.4681022  18.5589721  20.5219011  64.9921132
  19.8401915  21.0809821  65.5733062  33.3654477  27.6066722  68.2186303
  34.1871921  27.2046909  67.9368984  33.3616880  27.5034956  69.1702418
  21.3005413  20.6306062  62.4264498  20.5036576  20.7424756  62.9447994
  21.0731005  20.9692714  61.5605389  27.1311080  27.1550765  70.3747013
  27.1955513  27.6171173  71.2105185  26.4222004  26.5248130  70.5029323
  41.4560470  23.9505471  64.5671274  40.7024178  23.3812869  64.4115278
  41.5908011  23.9168135  65.5141909  26.8459098  28.8218873  60.2425993
  26.7104773  29.6670409  60.6710841  27.3868911  29.0238150  59.4791927
  20.2988496  26.3394311  60.8153919  20.8113016  27.1337561  60.9659483
  20.9511208  25.6420601  60.7487520  22.1083380  29.4560067  62.8976672
  22.2850009  30.3778032  62.7097656  22.9040214  29.1418486  63.3271051
  28.4727575  29.4442439  74.3726336  28.0291429  28.6578818  74.0547240
  29.1344788  29.6321590  73.7070226  23.2314696  30.9738241  68.8987014
  23.7822121  30.8455304  68.1264008  22.3926172  31.2733130  68.5481907
  30.5708813  29.7245239  72.4007737  30.5527288  30.5454120  71.9088006
  31.4928733  29.5999314  72.6257878  27.0281867  27.2389369  73.2431245
  27.5610204  26.4777657  73.0130553  26.4995948  26.9463021  73.9855400
  18.2637412  24.6682965  61.5913489  19.1012634  25.0779974  61.3747197
  18.4415680  23.7282407  61.5613683  30.1601844  22.3358046  57.2797322
  29.6448468  23.1062650  57.5185709  29.8879153  21.6623182  57.9030383
  27.7448955  17.1807747  62.3382560  26.8890552  16.7914597  62.1588199
  28.1575907  17.2599707  61.4782346  29.2748102  14.7154090  66.7374120
  28.7712898  14.6784225  65.9241925  29.5678709  15.6246833  66.7970777
  35.1336119  25.0890400  59.2150495  34.3565561  24.7501560  58.7705658
  35.8127600  25.0943024  58.5405461  29.9488148  20.2085138  59.1057103
  29.6438283  20.5231287  59.9567246  30.9018590  20.2866558  59.1484436
  28.3934579  26.3675361  60.7550057  27.8655941  25.6328121  60.4423295
  27.8922082  27.1450038  60.5090025  33.3727425  24.5624382  65.8717103
  32.7151100  25.2523643  65.9597232  34.1767825  24.9520814  66.2151090
  23.1253307  17.0295028  63.1156669  23.6997059  16.8070209  62.3829862
  23.7124289  17.0983722  63.8685270  32.1832884  22.9168754  63.9221045
  32.6964766  23.5498746  64.4242755  32.8334108  22.3169950  63.5564405
  23.4522894  19.0599489  57.1352554  22.6160206  19.3974175  57.4561829
  23.3127664  18.9248468  56.1979691  25.4275975  13.9036276  61.8431738
  24.7740387  13.5885294  61.2188353  25.3856449  13.2812017  62.5691561
  28.6613715  20.3918210  66.1679386  27.7436276  20.6133157  66.0101074
  29.0773859  20.4664520  65.3091093  29.4448763  21.7909626  61.2982066
  30.1920582  22.3031023  60.9889188  29.7140352  21.4693678  62.1586460
  27.7175413  24.2868166  58.2809020  26.8086632  24.0027199  58.3781490
  27.7470497  24.7067245  57.4212327  32.9494680  27.8974756  62.0500188
  32.4957008  27.0565666  62.1065378  32.3188647  28.5336154  62.3874968
  31.8927600  18.8266742  63.2800855  31.1550357  18.3144128  63.6111098
  32.1454374  18.3867124  62.4684132  31.3927620  29.7351253  62.9850006
  31.6850594  30.2956310  62.2662372  31.9026240  30.0279814  63.7403165
  31.9939227  11.6042994  63.8742625  32.2998104  10.7440357  63.5868540
  32.7191832  12.1960614  63.6741618  18.2863583  22.0073680  62.2624222
  18.0887983  21.4143041  61.5375289  17.7310247  21.7025891  62.9800161
  26.2660307  21.8996787  64.3818816  26.3208917  20.9470623  64.3061292
  25.4551509  22.0556226  64.8660114  27.4151501  25.8276910  55.6197099
  26.9770931  25.1112769  55.1602736  28.1561942  26.0553025  55.0582190
  24.2052667  20.5173847  62.1409194  23.3920533  20.8168017  62.5474387
  24.7011661  20.1229535  62.8583677  26.3561245  30.5131604  64.0743459
  26.3137424  30.7392450  63.1451991  27.2723944  30.2794978  64.2229260
  29.8026879  20.9815671  70.9724088  30.1576266  21.2087144  71.8318554
  30.4499010  21.3134048  70.3501344  35.5324616  24.1034107  61.6773417
  35.3942514  24.2935703  60.7494607  35.1760834  24.8653490  62.1341469
  35.5593995  26.1710634  66.6884689  35.9930502  26.0785923  67.5367743
  36.2725576  26.1468135  66.0504705  24.4727046  27.3894633  63.8705422
  25.2667644  26.8944953  63.6687997  23.7618738  26.8612496  63.5073127
  29.2921890  29.7712728  68.2217790  29.3458912  30.3403665  68.9895505
  28.4236672  29.9414613  67.8571827  20.7809809  21.5337714  59.9465175
  19.8507397  21.4722170  60.1635137  20.8767281  21.0113667  59.1501816
  20.6995358  18.0592527  62.5343416  20.9602175  18.9737860  62.4252577
  21.5212531  17.5916970  62.6840029  36.4209545  26.2134335  69.2217574
  36.6145435  27.1180145  69.4676849  36.3210163  25.7541754  70.0556159
  31.4824653  26.3641077  74.7958455  31.3310160  26.1351629  73.8788539
  31.4729333  27.3211679  74.8089800  28.2509990  23.9372990  69.7804721
  29.1802050  24.0884150  69.6073689  27.8301020  24.0257011  68.9253368
  27.0498322  27.9623655  67.5503259  26.9109407  27.5942439  68.4229197
  26.2612918  28.4771294  67.3787217  28.6003537  27.3405257  64.9392097
  28.2653369  27.3006027  65.8349747  28.1007483  26.6749973  64.4662507
  25.2030081  22.4592847  69.9528358  25.9129700  21.8186039  69.9114976
  25.1599390  22.7105742  70.8754538  33.1916860  29.3960200  72.8734937
  33.1329406  28.7119420  72.2065520  33.5936379  30.1379190  72.4215563
  22.2107559  36.2122114  65.6668656  22.4504157  36.8440638  66.3447674
  21.3676755  35.8610154  65.9534015  33.1934267  27.3599784  71.1048916
  32.3061046  27.0225706  71.2275315  33.7632818  26.6282815  71.3417682
  14.8463415  23.6923876  64.4291968  15.5334454  23.3785606  63.8412983
  14.6911543  24.5965240  64.1559219  26.7235421  32.0201236  68.0710160
  26.6505592  32.8256208  68.5829464  26.2812814  32.2193202  67.2458181
  26.5125200  31.2573006  61.5812981  25.7292722  31.7994687  61.6751206
  27.2117946  31.7746986  61.9807222  29.8221851  17.0667636  64.2247187
  30.3190550  16.3137598  63.9048257  29.0508832  17.1031952  63.6590396
  37.6751608  22.7708001  65.8665478  37.6641484  23.6532717  65.4959411
  36.8068987  22.4179552  65.6720015  29.1834104  31.9188070  70.2268318
  29.8962077  32.5535535  70.1544220  28.6924133  32.0151936  69.4108320
  30.9051631  25.8239323  61.7985610  29.9707910  25.9440785  61.6290314
  31.0828300  24.9211790  61.5345620  26.4056819  19.2085019  63.9518871
  26.0354607  18.6556059  64.6399777  26.9015912  18.6043152  63.3993871
  34.2924183  21.6656642  62.3335644  34.7584635  22.4984634  62.2595947
  34.7431683  21.2001624  63.0380903  24.2346018  29.6682514  71.0473889
  24.9355477  30.3018997  71.2003283  23.7641133  30.0097245  70.2869528
  32.3600414  28.0100464  59.3321796  32.6360258  27.8957058  60.2415670
  31.4904912  27.6117948  59.2933969  32.2640845  14.0337229  66.3726545
  31.3503925  14.2641456  66.5408752  32.6933947  14.1175673  67.2240578
  32.0347304  22.2227121  68.8726440  31.3818754  22.4703029  68.2178892
  32.4127684  21.4091259  68.5388917  28.9954478  32.2586814  62.9754610
  29.1776872  31.4408470  63.4382362  29.8187464  32.4754507  62.5379500
  29.3296643  31.1855000  60.2369658  29.8584410  30.6747454  59.6239820
  29.5924863  30.8697530  61.1015191  19.8313736  29.2018869  67.9804992
  20.4167173  28.4562557  68.1132896  19.6338574  29.5122826  68.8641656
  22.6852391  32.2370116  62.9967434  22.0162766  32.7216244  62.5131474
  22.5465261  32.4839337  63.9110813  26.8257660  34.2713860  69.5950093
  27.3775968  34.4345481  70.3599178  27.1663853  34.8618298  68.9230117
  31.6768534  29.0975117  75.4498747  32.2208438  29.7105076  74.9553702
  31.0955379  29.6554696  75.9665760  18.0539968  20.4988571  59.7763366
  18.3493409  19.5899250  59.7230420  17.1528004  20.4776311  59.4544369
  29.9626047  32.2195835  66.5813775  29.8377186  31.4185575  66.0724720
  30.6205138  32.7142029  66.0927745  21.5834215  18.5744568  65.7590915
  20.8620801  19.1880536  65.6198388  22.3727471  19.1102333  65.6807561
  32.0260955  30.0204855  68.2093325  31.0791291  29.9010207  68.1371652
  32.3743728  29.1327353  68.2919586  19.7827810  18.1802669  59.9002692
  19.4540516  17.3000048  59.7177797  20.1367181  18.1250338  60.7879081
  29.0307389  29.8157572  64.4097677  28.8832351  28.8874279  64.5905247
  29.8560882  29.8377662  63.9254752  22.8969633  18.4675639  60.2678169
  23.2365705  18.9961560  59.5456778  23.3441753  18.8056045  61.0436736
  32.6341511  30.6386130  65.4962550  33.5588058  30.4328992  65.3587001
  32.4656814  30.3902531  66.4051891  24.8837780  16.9650260  58.4671462
  25.6046143  17.3431513  57.9635179  24.2603084  17.6839137  58.5706440
  29.0268903  17.6695409  59.4029794  29.2432517  18.5520047  59.1018622
  28.5462970  17.2781623  58.6735436  23.7668124  20.6281122  65.9800539
  23.6212705  20.9421426  66.8724820  23.2893328  21.2466023  65.4271438
  25.6264507  17.6183670  66.0281428  25.6126076  16.7224764  65.6913726
  26.3436935  17.6254334  66.6619715  27.4790638  18.0521011  68.0734556
  27.2208416  18.9738081  68.0718886  26.9475678  17.6551445  68.7635020
  32.4236827  31.1571798  60.8524641  32.5973704  30.5918220  60.0998494
  32.9165718  31.9572693  60.6704131  25.0301403  16.4998051  61.2968999
  25.1517314  15.5714697  61.4959886  24.7403446  16.5136737  60.3847314
  27.8992594  14.1852961  64.4335718  27.9214290  14.2492294  63.4787698
  28.3160653  13.3457470  64.6276225  38.2776218  23.9208221  62.4714941
  38.7207364  23.1715546  62.0734064  37.4002728  23.9118357  62.0888673
  33.4111999  30.4738562  57.9521540  34.1062904  31.0945255  58.1708854
  33.7535149  29.6233913  58.2273917  35.3103422  27.9238268  59.4808870
  35.8354746  28.2625540  58.7558190  35.2225775  26.9885283  59.2972005
  26.9723471  31.8372341  71.6098747  27.2810597  31.5921488  72.4821447
  27.7698953  32.0418980  71.1217617  26.9944083  33.9910251  63.8404124
  26.5549073  33.4986630  64.5336980  27.7452200  33.4483219  63.5996199
  19.4736422  30.1821792  63.8428752  20.2994442  29.8825564  63.4627395
  19.1230474  29.4129414  64.2918540  24.4417955  29.5348260  65.9126425
  23.8197965  28.8718965  65.6128653  25.1122822  29.5609392  65.2300073
  17.6745027  28.1008118  64.8017685  16.8376935  27.6730293  64.6201686
  17.6468673  28.2940562  65.7388476  34.9997328  28.5571171  74.7860068
  34.2092872  28.5395310  74.2464568  34.7630683  29.0959465  75.5409105
  35.1195203  25.4063638  72.0992797  35.1693208  25.2413645  73.0408320
  35.0109127  24.5390897  71.7090678  24.0031462  28.0852183  59.3884886
  24.1519583  28.7687648  58.7351558  24.8097906  28.0657273  59.9034341
  36.6213400  27.8260579  72.3434818  36.3298209  28.1890560  73.1798279
  36.0085532  27.1127588  72.1648150  37.8209083  25.3913459  64.8637389
  38.6555974  25.8303263  65.0274949  37.9568211  24.9152112  64.0445634
  34.8700589  22.9493194  70.8114876  35.3454710  23.1420840  70.0033728
  33.9466154  23.0052380  70.5658260  21.7584095  24.1117361  60.3945955
  21.5130137  23.2079691  60.5926165  21.9280010  24.1134512  59.4525433
  21.0279743  19.8445719  57.8932116  20.3348988  19.9190074  57.2372152
  20.7831495  19.0806062  58.4153633  29.6993399  11.4041320  65.2971607
  29.9795153  10.7364509  65.9232033  30.4844006  11.5970416  64.7846271
  33.5702258  19.8258954  69.0443182  34.5219680  19.9257052  69.0655406
  33.4005708  19.0337223  69.5541266  31.5916637  16.9114537  69.2302583
  30.9966569  17.1919550  68.5349071  31.3066334  17.4008438  70.0019324
  30.7224127  30.8637464  57.9905215  31.6554801  30.7983026  58.1938091
  30.6347340  31.6993731  57.5319748  36.0490335  23.0465074  68.1585482
  36.0166655  22.1081074  68.3445165  36.6590959  23.1249110  67.4251306
  36.1984824  19.8376117  68.2043765  35.6823872  19.0534574  68.0173694
  37.0824772  19.5094834  68.3690284  33.8595551  13.5817133  64.1639577
  33.6620372  13.2732221  65.0482909  34.4695256  14.3078772  64.2937507
  41.8666885  24.1081080  67.2991518  42.5970274  23.8466369  67.8599222
  41.2573831  23.3709802  67.3393586  39.9482182  22.2488943  67.8965970
  39.2215346  22.1144908  67.2882461  39.5329469  22.5565772  68.7022688
  16.9894524  21.1617466  64.5866617  16.6697308  20.3082775  64.2940991
  16.4427952  21.3766045  65.3424585  20.7674431  23.8779907  68.3036124
  20.9860441  24.8097015  68.3224158  21.1800205  23.5187882  69.0890928
  27.6878649  14.3847993  60.2911812  26.8779377  14.0395078  60.6667058
  28.3763066  14.0755536  60.8799424  29.6169197  13.4626040  61.9136109
  30.1700236  13.8821493  62.5726132  29.8539284  12.5361788  61.9559065
  16.8582784  24.7820378  66.5559739  16.1646255  24.3674331  66.0429693
  17.6055775  24.8240914  65.9593158  32.9948004  15.5726565  61.4214773
  32.4146673  16.2311369  61.0392825  32.7283937  14.7503909  61.0102191
  31.4451571  14.9731622  63.6236093  31.9451349  15.0848157  62.8150412
  32.0887179  14.6692675  64.2636902  18.7719526  24.7138632  64.4325754
  18.7490214  24.8126319  63.4807637  19.0820163  25.5603782  64.7542920
  21.4306904  26.7714787  68.5472368  22.3850158  26.7398729  68.4802300
  21.2319428  26.3105410  69.3622594  31.7772882  17.7326655  60.4771121
  30.8898737  18.0176306  60.2591316  32.1926872  17.5720418  59.6298398
  35.1287419  17.7573176  64.1925461  35.9047809  18.2469629  64.4650077
  34.4035553  18.1831230  64.6497330  37.5659977  18.4700795  65.2499401
  38.1604468  18.2296531  64.5392709  37.6386561  17.7507926  65.8772937
  19.7857133  32.3134406  65.5642566  19.6511601  31.5534807  64.9980564
  19.3689195  33.0375306  65.0971355  31.7513906  23.2481191  60.6921411
  31.6949108  23.7049742  59.8529044  32.3042249  22.4871876  60.5144254
  35.5618712  19.0370923  61.5171531  35.3055646  18.6367559  62.3479739
  34.9371580  19.7514717  61.3921670  39.8731050  21.7766996  64.0242822
  39.3130608  21.8460185  64.7974384  39.2674553  21.6007981  63.3042319
  22.9426259  33.2103723  65.7761009  22.8258643  34.1549156  65.6739699
  22.1218705  32.9077285  66.1646808  32.4848686  24.4385972  57.9873941
  32.4297489  24.2730244  57.0462385  31.8594741  25.1462005  58.1436130
  25.7944811  13.9394081  57.5659259  25.7823481  14.8835921  57.7227530
  26.6868233  13.7564227  57.2718720  23.9680773  33.8631985  68.9916937
  24.8708020  33.8955595  69.3083432  23.7418143  32.9332436  69.0063273
  25.7234375  32.6162972  65.6527016  24.7730006  32.6164833  65.5391388
  26.0266861  31.8695706  65.1363050  29.6096930  10.5336858  61.8205196
  28.8429326   9.9795345  61.9661878  30.0207635  10.6058727  62.6819347
  41.4587068  38.4523510  66.7172778  42.0965478  38.3330257  66.0136118
  41.3407911  39.4004354  66.7760730  38.2676775  38.4050938  66.6534303
  37.9295286  38.2892003  65.7654838  39.1366543  38.0042103  66.6335309
  34.1263590  40.2586415  62.6431194  33.5628456  40.1676352  61.8747482
  34.0115985  39.4386319  63.1233686  38.7496558  39.5585790  72.6120508
  38.7385198  39.1638588  71.7401012  38.9117197  38.8251863  73.2054280
  31.6728022  41.7537606  65.4815414  32.4649314  41.4128431  65.0661714
  31.9124672  41.8632581  66.4017568  35.4703819  42.3422902  71.5599692
  35.1793685  43.2468533  71.4446359  36.1060803  42.3839429  72.2743762
  36.3960026  39.7199750  68.1501052  36.9923598  39.4955773  67.4358015
  36.4534997  38.9784496  68.7526500  41.0128337  36.1774964  63.7925986
  41.7991426  35.7594387  63.4416403  41.2767041  37.0821056  63.9607635
  46.4136764  36.1150197  64.6958965  47.1461936  35.5449414  64.9296794
  45.6576120  35.7271798  65.1365470  38.0312884  38.5377439  61.8922307
  37.6671091  38.0108060  62.6035229  38.8880000  38.1475908  61.7188793
  43.9362184  29.8271771  69.1553573  43.6045509  30.6967182  68.9314788
  43.3407798  29.5108055  69.8347604  37.6718371  33.5667338  56.8883656
  37.8392773  34.4347575  57.2554127  37.4815540  33.7294620  55.9644945
  40.4293704  42.0284317  68.5549486  40.1294427  42.9309356  68.4465293
  40.0844763  41.7616500  69.4070639  33.8806185  38.4798114  64.5886190
  32.9556682  38.3474328  64.7963882  34.1290599  39.2592333  65.0856133
  43.8290848  34.5466857  66.2346923  42.9207725  34.4782266  65.9405684
  43.7778443  35.0238802  67.0628749  31.2414996  38.1231388  65.4229979
  31.3707378  38.3765867  66.3369391  30.5612448  38.7159096  65.1034635
  35.4114484  48.7928638  61.5220454  35.3338513  49.7436463  61.6008934
  34.8076127  48.4474510  62.1795380  37.9031713  35.9656503  74.1781821
  37.1265048  36.5250423  74.1684685  38.5422277  36.4513286  74.6996691
  45.6952494  32.7483296  68.0124797  45.0526874  33.0415829  67.3664592
  45.1907423  32.6336216  68.8177994  36.1578086  38.7741956  73.7399788
  36.8992770  39.3127000  73.4634611  35.4515071  39.4008245  73.8971339
  41.6333425  40.9171097  72.3371949  42.0416781  40.4753507  71.5926581
  40.9110687  40.3423724  72.5906142  37.9864495  35.8543704  69.7105506
  38.8325691  36.2783117  69.8540155  37.9263133  35.1977328  70.4044069
  41.9562240  41.4772287  66.0924238  41.3271103  41.6418002  65.3900306
  41.5687902  41.8913897  66.8635202  45.8351472  42.4126725  63.4468602
  45.1502510  42.7925627  62.8965635  45.9195321  43.0222052  64.1800549
  41.1363941  33.5148072  71.3686680  40.8924873  34.2690132  70.8320955
  41.4123871  33.8933420  72.2033927  43.0902404  40.0586684  70.0463945
  43.3019299  40.7018444  69.3698326  43.0432152  39.2249001  69.5785875
  40.6928633  32.6704505  66.9500517  39.8313112  32.9685759  67.2417255
  40.7191067  32.8874904  66.0181550  37.5090202  41.2146696  63.3574323
  37.9728547  41.4934399  62.5678946  37.2447000  40.3130140  63.1747414
  34.4014283  40.7618177  66.2954086  34.9715640  41.1905445  65.6571571
  34.9922395  40.4800762  66.9938272  36.4459088  37.3369848  60.1663888
  37.1483131  37.7890892  60.6337815  36.1139716  36.6953667  60.7943781
  34.8939450  35.9281605  74.5415098  34.2638110  36.6097885  74.7750494
  34.7875537  35.8164686  73.5968236  30.1884422  35.5953401  65.4681022
  29.3983476  35.8510929  64.9921132  30.6795669  36.4101738  65.5733062
  44.2048232  42.9358640  68.2186303  45.0265675  42.5338827  67.9368984
  44.2010634  42.8326874  69.1702418  32.1399167  35.9597980  62.4264498
  31.3430331  36.0716674  62.9447994  31.9124760  36.2984632  61.5605389
  37.9704835  42.4842683  70.3747013  38.0349267  42.9463090  71.2105185
  37.2615759  41.8540048  70.5029323  28.4722125  35.8483891  67.8996013
  28.7230163  36.7330901  68.1653589  29.0081673  35.6688493  67.1271104
  52.2954225  39.2797388  64.5671274  51.5417933  38.7104786  64.4115278
  52.4301766  39.2460053  65.5141909  34.1720192  30.2302370  76.9040349
  33.7787138  29.6768569  77.5787993  34.9886333  30.5412949  77.2946866
  32.9477135  44.7851985  62.8976672  33.1243763  45.7069950  62.7097656
  33.7433968  44.4710404  63.3271051  37.0888153  31.6460249  74.4960605
  37.8297867  32.2467403  74.4165068  37.3206076  30.9037887  73.9378648
  32.2329491  36.8316617  72.7738835  32.1183006  35.9301874  73.0745934
  31.3774009  37.0780313  72.4223651  39.3121329  44.7734357  74.3726336
  38.8685183  43.9870736  74.0547240  39.9738543  44.9613508  73.7070226
  34.0708450  46.3030159  68.8987014  34.6215875  46.1747222  68.1264008
  33.2319926  46.6025048  68.5481907  41.4102567  45.0537157  72.4007737
  41.3921042  45.8746038  71.9088006  42.3322487  44.9291232  72.6257878
  37.8675621  42.5681286  73.2431245  38.4003958  41.8069575  73.0130553
  37.3389702  42.2754938  73.9855400  41.0345316  27.6741352  68.7724887
  40.6909586  28.5642994  68.6963997  41.4024279  27.4843010  67.9094472
  29.1031167  39.9974883  61.5913489  29.9406389  40.4071891  61.3747197
  29.2809434  39.0574325  61.5613683  38.5842710  32.5099664  62.3382560
  37.7284306  32.1206515  62.1588199  38.9969662  32.5891625  61.4782346
  40.1141857  30.0446008  66.7374120  39.6106652  30.0076143  65.9241925
  40.4072463  30.9538750  66.7970777  36.3584742  30.1284737  65.7440302
  37.2237739  29.9327546  65.3846191  36.4262251  29.8995089  66.6709659
  45.9729873  40.4182318  59.2150495  45.1959316  40.0793478  58.7705658
  46.6521354  40.4234941  58.5405461  44.2121180  39.8916299  65.8717103
  43.5544854  40.5815561  65.9597232  45.0161579  40.2812731  66.2151090
  33.9647062  32.3586945  63.1156669  34.5390813  32.1362127  62.3829862
  34.5518044  32.4275640  63.8685270  43.0226639  38.2460672  63.9221045
  43.5358520  38.8790664  64.4242755  43.6727863  37.6461868  63.5564405
  34.2916649  34.3891406  57.1352554  33.4553961  34.7266093  57.4561829
  34.1521418  34.2540386  56.1979691  36.2669729  29.2328194  61.8431738
  35.6134142  28.9177211  61.2188353  36.2250203  28.6103935  62.5691561
  39.5007470  35.7210128  66.1679386  38.5830031  35.9425075  66.0101074
  39.9167613  35.7956438  65.3091093  40.2842517  37.1201543  61.2982066
  41.0314336  37.6322941  60.9889188  40.5534107  36.7985596  62.1586460
  43.7888435  43.2266674  62.0500188  43.3350762  42.3857583  62.1065378
  43.1582402  43.8628072  62.3874968  42.7321355  34.1558660  63.2800855
  41.9944111  33.6436046  63.6111098  42.9848128  33.7159041  62.4684132
  42.2321374  45.0643170  62.9850006  42.5244349  45.6248227  62.2662372
  42.7419995  45.3571731  63.7403165  42.8332982  26.9334912  63.8742625
  43.1391859  26.0732275  63.5868540  43.5585587  27.5252532  63.6741618
  29.1257338  37.3365598  62.2624222  28.9281738  36.7434959  61.5375289
  28.5704002  37.0317808  62.9800161  37.1054062  37.2288705  64.3818816
  37.1602671  36.2762541  64.3061292  36.2945264  37.3848144  64.8660114
  35.0446422  35.8465764  62.1409194  34.2314287  36.1459935  62.5474387
  35.5405416  35.4521453  62.8583677  37.1954999  45.8423521  64.0743459
  37.1531178  46.0684368  63.1451991  38.1117698  45.6086896  64.2229260
  40.6420633  36.3107589  70.9724088  40.9970021  36.5379062  71.8318554
  41.2892764  36.6425966  70.3501344  46.3718370  39.4326025  61.6773417
  46.2336269  39.6227621  60.7494607  46.0154589  40.1945408  62.1341469
  34.5360496  33.4184120  67.7570429  35.1759876  33.2772879  67.0593393
  33.7038027  33.1318633  67.3809031  46.3987750  41.5002552  66.6884689
  46.8324256  41.4077841  67.5367743  47.1119330  41.4760052  66.0504705
  35.3120800  42.7186550  63.8705422  36.1061399  42.2236870  63.6687997
  34.6012493  42.1904413  63.5073127  40.1315645  45.1004646  68.2217790
  40.1852667  45.6695582  68.9895505  39.2630426  45.2706531  67.8571827
  31.5389113  33.3884445  62.5343416  31.7995930  34.3029778  62.4252577
  32.3606285  32.9208887  62.6840029  33.0114038  34.8022202  69.7042241
  33.6837091  34.5939564  69.0554890  32.1843825  34.6044288  69.2647473
  47.2603299  41.5426252  69.2217574  47.4539189  42.4472063  69.4676849
  47.1603917  41.0833671  70.0556159  38.9139610  31.4284143  71.7207902
  38.2667525  32.1274093  71.6272378  39.6840625  31.8620287  72.0884150
  42.3218408  41.6932995  74.7958455  42.1703914  41.4643547  73.8788539
  42.3123087  42.6503597  74.8089800  39.0903744  39.2664908  69.7804721
  40.0195804  39.4176068  69.6073689  38.6694774  39.3548929  68.9253368
  37.8892076  43.2915572  67.5503259  37.7503162  42.9234357  68.4229197
  37.1006672  43.8063212  67.3787217  38.4840228  48.3924669  58.8928796
  38.6591984  47.9212712  59.7074418  37.7973016  49.0190435  59.1210056
  39.4397291  42.6697175  64.9392097  39.1047124  42.6297945  65.8349747
  38.9401237  42.0041891  64.4662507  33.4141535  38.0764805  70.4644678
  33.2761333  37.3445044  71.0656217  34.3246459  37.9873705  70.1828866
  36.0423836  37.7884764  69.9528358  36.7523454  37.1477957  69.9114976
  35.9993144  38.0397659  70.8754538  44.0310615  44.7252118  72.8734937
  43.9723161  44.0411338  72.2065520  44.4330133  45.4671108  72.4215563
  34.7552770  34.7749982  71.7723997  34.2190127  34.3240721  72.4245593
  34.1669478  34.9095891  71.0294461  33.0501313  51.5414032  65.6668656
  33.2897912  52.1732556  66.3447674  32.2070510  51.1902072  65.9534015
  44.0328022  42.6891702  71.1048916  43.1454801  42.3517623  71.2275315
  44.6026573  41.9574733  71.3417682  25.6857169  39.0215793  64.4291968
  26.3728209  38.7077523  63.8412983  25.5305298  39.9257158  64.1559219
  30.4891891  33.9105990  68.8576992  30.4050080  33.3031660  68.1227401
  29.6674598  34.4015008  68.8586488  37.5629175  47.3493154  68.0710160
  37.4899347  48.1548125  68.5829464  37.1206568  47.5485120  67.2458181
  37.3518955  46.5864924  61.5812981  36.5686477  47.1286604  61.6751206
  38.0511700  47.1038904  61.9807222  40.6615605  32.3959553  64.2247187
  41.1584305  31.6429516  63.9048257  39.8902587  32.4323870  63.6590396
  48.5145362  38.0999919  65.8665478  48.5035239  38.9824634  65.4959411
  47.6462742  37.7471470  65.6720015  40.0227859  47.2479988  70.2268318
  40.7355831  47.8827453  70.1544220  39.5317887  47.3443854  69.4108320
  41.7445386  41.1531241  61.7985610  40.8101664  41.2732703  61.6290314
  41.9222054  40.2503707  61.5345620  37.2450574  34.5376936  63.9518871
  36.8748361  33.9847977  64.6399777  37.7409666  33.9335070  63.3993871
  45.1317937  36.9948560  62.3335644  45.5978389  37.8276552  62.2595947
  45.5825438  36.5293542  63.0380903  35.0739772  44.9974431  71.0473889
  35.7749232  45.6310914  71.2003283  34.6034887  45.3389163  70.2869528
  43.1034600  29.3629147  66.3726545  42.1897680  29.5933374  66.5408752
  43.5327701  29.4467591  67.2240578  42.8741058  37.5519039  68.8726440
  42.2212509  37.7994946  68.2178892  43.2521438  36.7383177  68.5388917
  39.8348232  47.5878732  62.9754610  40.0170627  46.7700388  63.4382362
  40.6581218  47.8046424  62.5379500  40.1690398  46.5146917  60.2369658
  40.6978164  46.0039372  59.6239820  40.4318617  46.1989447  61.1015191
  38.9228631  38.2938850  75.3592477  38.2469268  38.1932979  76.0294852
  39.7456265  38.1378064  75.8228474  30.6707490  44.5310787  67.9804992
  31.2560927  43.7854474  68.1132896  30.4732329  44.8414743  68.8641656
  33.5246146  47.5662034  62.9967434  32.8556521  48.0508162  62.5131474
  33.3859015  47.8131254  63.9110813  25.2625145  37.1016387  66.7009435
  25.3009245  36.5679977  67.4946553  24.7565438  36.5751592  66.0820412
  37.6651414  49.6005777  69.5950093  38.2169722  49.7637399  70.3599178
  38.0057608  50.1910215  68.9230117  32.6415907  31.9480927  70.1971977
  32.7057234  32.8095758  69.7849375  32.5783028  31.3354929  69.4644336
  32.1168180  34.0204060  73.8445012  32.7440219  33.6381137  74.4582536
  31.2596099  33.8018262  74.2100704  42.5162289  44.4267035  75.4498747
  43.0602193  45.0396993  74.9553702  41.9349133  44.9846613  75.9665760
  40.8019801  47.5487753  66.5813775  40.6770941  46.7477493  66.0724720
  41.4598893  48.0433946  66.0927745  32.4227970  33.9036485  65.7590915
  31.7014555  34.5172453  65.6198388  33.2121225  34.4394250  65.6807561
  42.8654710  45.3496773  68.2093325  41.9185045  45.2302124  68.1371652
  43.2137483  44.4619271  68.2919586  35.2254283  31.2390912  72.0331567
  35.7488685  31.4853209  72.7957876  35.0066617  32.0710947  71.6134704
  30.6221564  33.5094587  59.9002692  30.2934270  32.6291965  59.7177797
  30.9760935  33.4542255  60.7879081  39.8701143  45.1449489  64.4097677
  39.7226106  44.2166197  64.5905247  40.6954637  45.1669580  63.9254752
  33.7363387  33.7967556  60.2678169  34.0759460  34.3253478  59.5456778
  34.1835508  34.1347962  61.0436736  43.4735265  45.9678048  65.4962550
  44.3981812  45.7620909  65.3587001  43.3050568  45.7194449  66.4051891
  36.4306828  32.1804607  69.7181237  36.0903649  31.3812420  70.1201917
  35.7245835  32.4806318  69.1458070  37.0823300  29.2653919  68.1708560
  37.9049369  28.7914398  68.0487451  37.3261364  30.0444403  68.6707247
  35.7231535  32.2942178  58.4671462  36.4439897  32.6723431  57.9635179
  35.0996839  33.0131055  58.5706440  34.6061879  35.9573040  65.9800539
  34.4606460  36.2713343  66.8724820  34.1287082  36.5757940  65.4271438
  36.4658262  32.9475588  66.0281428  36.4519831  32.0516681  65.6913726
  37.1830690  32.9546252  66.6619715  38.3184392  33.3812928  68.0734556
  38.0602170  34.3029999  68.0718886  37.7869433  32.9843363  68.7635020
  43.2630581  46.4863715  60.8524641  43.4367459  45.9210138  60.0998494
  43.7559472  47.2864610  60.6704131  29.0807541  38.4978385  68.9188200
  28.5361009  39.2738193  69.0508474  29.9586891  38.8449189  68.7607322
  35.8695158  31.8289968  61.2968999  35.9911069  30.9006615  61.4959886
  35.5797200  31.8428654  60.3847314  38.7386348  29.5144879  64.4335718
  38.7608045  29.5784212  63.4787698  39.1554407  28.6749387  64.6276225
  49.1169972  39.2500138  62.4714941  49.5601118  38.5007464  62.0734064
  48.2396483  39.2410275  62.0888673  29.8673563  37.6248281  71.8118357
  29.1255299  37.7730916  72.3982987  29.5466307  37.8856546  70.9485106
  46.1497177  43.2530185  59.4808870  46.6748501  43.5917458  58.7558190
  46.0619529  42.3177201  59.2972005  37.8117226  47.1664259  71.6098747
  38.1204352  46.9213406  72.4821447  38.6092708  47.3710898  71.1217617
  37.8337838  49.3202169  63.8404124  37.3942828  48.8278547  64.5336980
  38.5845955  48.7775136  63.5996199  30.3130177  45.5113710  63.8428752
  31.1388196  45.2117481  63.4627395  29.9624229  44.7421332  64.2918540
  35.2811710  44.8640178  65.9126425  34.6591719  44.2010883  65.6128653
  35.9516577  44.8901310  65.2300073  28.5138782  43.4300036  64.8017685
  27.6770690  43.0022210  64.6201686  28.4862427  43.6232479  65.7388476
  35.3536237  33.3421966  75.5058931  35.4024393  34.2184089  75.1236701
  35.8958751  32.7999359  74.9330574  45.8391083  43.8863089  74.7860068
  45.0486627  43.8687228  74.2464568  45.6024437  44.4251383  75.5409105
  45.9588958  40.7355555  72.0992797  46.0086963  40.5705563  73.0408320
  45.8502881  39.8682814  71.7090678  43.2492720  36.7186483  73.4152104
  44.1502583  36.5792948  73.1236101  43.3240695  36.8840938  74.3550281
  37.5835526  34.0953338  72.2605290  36.7138835  34.3886904  71.9887878
  37.8195006  34.6793783  72.9812553  47.4607155  43.1552497  72.3434818
  47.1691963  43.5182477  73.1798279  46.8479286  42.4419505  72.1648150
  48.6602837  40.7205377  64.8637389  49.4949728  41.1595181  65.0274949
  48.7961966  40.2444030  64.0445634  45.7094343  38.2785112  70.8114876
  46.1848465  38.4712758  70.0033728  44.7859908  38.3344297  70.5658260
  40.2874559  30.3132955  69.7770710  40.8056503  31.0493982  69.4517199
  39.9329692  30.6196948  70.6117469  31.8673497  35.1737636  57.8932116
  31.1742742  35.2481991  57.2372152  31.6225249  34.4097980  58.4153633
  40.5387154  26.7333238  65.2971607  40.8188907  26.0656427  65.9232033
  41.3237761  26.9262333  64.7846271  44.4096012  35.1550872  69.0443182
  45.3613435  35.2548969  69.0655406  44.2399462  34.3629140  69.5541266
  42.4310391  32.2406455  69.2302583  41.8360324  32.5211468  68.5349071
  42.1460088  32.7300356  70.0019324  46.8884090  38.3756991  68.1585482
  46.8560410  37.4372992  68.3445165  47.4984713  38.4541028  67.4251306
  47.0378578  35.1668035  68.2043765  46.5217627  34.3826491  68.0173694
  47.9218527  34.8386751  68.3690284  44.6989305  28.9109050  64.1639577
  44.5014126  28.6024139  65.0482909  45.3089011  29.6370689  64.2937507
  52.7060640  39.4372998  67.2991518  53.4364028  39.1758286  67.8599222
  52.0967585  38.7001720  67.3393586  50.7875937  37.5780861  67.8965970
  50.0609100  37.4436826  67.2882461  50.3723224  37.8857689  68.7022688
  38.6106113  41.2970790  75.6613343  39.5309123  41.4749389  75.8553389
  38.5755696  40.3526836  75.5093042  27.8288278  36.4909384  64.5866617
  27.5091063  35.6374692  64.2940991  27.2821706  36.7057962  65.3424585
  31.6068186  39.2071825  68.3036124  31.8254196  40.1388933  68.3224158
  32.0193960  38.8479799  69.0890928  38.5272404  29.7139910  60.2911812
  37.7173132  29.3686995  60.6667058  39.2156820  29.4047454  60.8799424
  40.4562952  28.7917957  61.9136109  41.0093990  29.2113411  62.5726132
  40.6933038  27.8653705  61.9559065  36.4796051  34.7805031  77.6938873
  36.3792778  35.7299388  77.6250964  36.2617593  34.4523270  76.8214943
  27.6976538  40.1112296  66.5559739  27.0040010  39.6966248  66.0429693
  28.4449529  40.1532832  65.9593158  43.8341759  30.9018482  61.4214773
  43.2540428  31.5603286  61.0392825  43.5677692  30.0795827  61.0102191
  42.2845325  30.3023540  63.6236093  42.7845104  30.4140075  62.8150412
  42.9280933  29.9984593  64.2636902  36.3427321  38.2102170  76.5103934
  35.8594403  39.0102530  76.7167823  36.4288260  38.2210115  75.5571378
  29.6113281  40.0430549  64.4325754  29.5883969  40.1418237  63.4807637
  29.9213917  40.8895700  64.7542920  32.2700659  42.1006704  68.5472368
  33.2243912  42.0690647  68.4802300  32.0713182  41.6397328  69.3622594
  32.8600041  40.6707820  71.1143166  33.6792930  41.1651899  71.1378003
  33.1336848  39.7539789  71.0860733  42.6166637  33.0618573  60.4771121
  41.7292492  33.3468223  60.2591316  43.0320626  32.9012336  59.6298398
  45.9681173  33.0865094  64.1925461  46.7441563  33.5761546  64.4650077
  45.2429307  33.5123148  64.6497330  48.4053732  33.7992713  65.2499401
  48.9998222  33.5588449  64.5392709  48.4780315  33.0799844  65.8772937
  30.6250887  47.6426324  65.5642566  30.4905355  46.8826725  64.9980564
  30.2082950  48.3667224  65.0971355  42.5907661  38.5773109  60.6921411
  42.5342862  39.0341660  59.8529044  43.1436003  37.8163793  60.5144254
  46.4012467  34.3662841  61.5171531  46.1449401  33.9659476  62.3479739
  45.7765335  35.0806634  61.3921670  50.7124804  37.1058914  64.0242822
  50.1524362  37.1752103  64.7974384  50.1068308  36.9299898  63.3042319
  33.7820013  48.5395641  65.7761009  33.6652397  49.4841073  65.6739699
  32.9612460  48.2369202  66.1646808  28.1134955  35.0045954  71.8135363
  28.7593819  34.4944908  72.3022588  27.9052106  35.7414636  72.3878788
  40.6388347  42.0726802  77.3127503  41.5079507  42.2467454  76.9514138
  40.1595099  42.8921219  77.1903233  36.6338565  29.2685999  57.5659259
  36.6217235  30.2127839  57.7227530  37.5261987  29.0856144  57.2718720
  34.8074527  49.1923903  68.9916937  35.7101774  49.2247513  69.3083432
  34.5811897  48.2624354  69.0063273  36.5628129  47.9454889  65.6527016
  35.6123760  47.9456751  65.5391388  36.8660616  47.1987624  65.1363050
  40.4490685  25.8628776  61.8205196  39.6823081  25.3087262  61.9661878
  40.8601390  25.9350644  62.6819347  32.4532446  32.1513571  75.9110377
  33.3163908  31.7950376  76.1213702  31.8797857  31.8127466  76.5985781
  52.2980823  53.7815428  66.7172778  52.9359233  53.6622175  66.0136118
  52.1801666  54.7296272  66.7760730  49.1070529  53.7342856  66.6534303
  48.7689041  53.6183921  65.7654838  49.9760297  53.3334021  66.6335309
  44.9657345  55.5878332  62.6431194  44.4022210  55.4968269  61.8747482
  44.8509740  54.7678237  63.1233686  42.5121777  57.0829524  65.4815414
  43.3043069  56.7420348  65.0661714  42.7518427  57.1924499  66.4017568
  50.5456904  59.2549300  57.9545659  49.8944883  59.8403380  57.5679672
  51.3401266  59.7855495  58.0140696  44.4712531  56.3438437  58.3532793
  45.2443407  55.7967424  58.2145669  44.8237930  57.2082686  58.5647254
  47.2353780  55.0491668  68.1501052  47.8317352  54.8247690  67.4358015
  47.2928752  54.3076413  68.7526500  51.8522091  51.5066882  63.7925986
  52.6385181  51.0886305  63.4416403  52.1160796  52.4112974  63.9607635
  52.0232169  56.9439732  58.4914643  51.3878002  57.0174358  59.2035548
  51.6929575  57.5333331  57.8133722  57.2530519  51.4442115  64.6958965
  57.9855690  50.8741332  64.9296794  56.4969874  51.0563715  65.1365470
  46.5275097  54.4059209  58.1875618  46.4111355  53.7304113  58.8556702
  46.6377357  53.9191583  57.3707771  48.8706638  53.8669356  61.8922307
  48.5064845  53.3399977  62.6035229  49.7273754  53.4767825  61.7188793
  54.7755939  45.1563689  69.1553573  54.4439264  46.0259100  68.9314788
  54.1801552  44.8399973  69.8347604  48.5112125  48.8959256  56.8883656
  48.6786528  49.7639492  57.2554127  48.3209294  49.0586538  55.9644945
  51.2687458  57.3576235  68.5549486  50.9688181  58.2601274  68.4465293
  50.9238518  57.0908418  69.4070639  44.7199940  53.8090032  64.5886190
  43.7950436  53.6766246  64.7963882  44.9684353  54.5884251  65.0856133
  54.6684602  49.8758775  66.2346923  53.7601480  49.8074183  65.9405684
  54.6172198  50.3530720  67.0628749  48.4901346  51.3516913  57.8730322
  48.3700971  51.7973964  58.7115803  47.7953934  51.7002231  57.3143861
  42.0808751  53.4523305  65.4229979  42.2101132  53.7057784  66.3369391
  41.4006202  54.0451013  65.1034635  46.2508238  64.1220555  61.5220454
  46.1732268  65.0728380  61.6008934  45.6469882  63.7766428  62.1795380
  56.5346249  48.0775213  68.0124797  55.8920629  48.3707747  67.3664592
  56.0301177  47.9628134  68.8177994  54.1886412  51.8238387  58.7010657
  55.1004268  52.0565773  58.5258354  53.6796059  52.4075431  58.1385735
  48.8258250  51.1835621  69.7105506  49.6719445  51.6075035  69.8540155
  48.7656888  50.5269246  70.4044069  52.7955995  56.8064205  66.0924238
  52.1664857  56.9709919  65.3900306  52.4081657  57.2205815  66.8635202
  56.6745226  57.7418643  63.4468602  55.9896265  58.1217544  62.8965635
  56.7589076  58.3513970  64.1800549  51.9757695  48.8439990  71.3686680
  51.7318627  49.5982050  70.8320955  52.2517626  49.2225337  72.2033927
  51.5322387  47.9996423  66.9500517  50.6706866  48.2977676  67.2417255
  51.5584822  48.2166822  66.0181550  48.3483956  56.5438613  63.3574323
  48.8122302  56.8226316  62.5678946  48.0840755  55.6422058  63.1747414
  45.2408037  56.0910095  66.2954086  45.8109395  56.5197363  65.6571571
  45.8316149  55.8092679  66.9938272  47.2852842  52.6661766  60.1663888
  47.9876886  53.1182809  60.6337815  46.9533471  52.0245584  60.7943781
  45.7333204  51.2573522  74.5415098  45.1031865  51.9389803  74.7750494
  45.6269292  51.1456604  73.5968236  41.0278176  50.9245318  65.4681022
  40.2377230  51.1802847  64.9921132  41.5189424  51.7393656  65.5733062
  42.9792922  51.2889897  62.4264498  42.1824085  51.4008592  62.9447994
  42.7518514  51.6276550  61.5605389  39.3115879  51.1775809  67.8996013
  39.5623918  52.0622819  68.1653589  39.8475428  50.9980410  67.1271104
  63.1347979  54.6089306  64.5671274  62.3811687  54.0396704  64.4115278
  63.2695520  54.5751970  65.5141909  48.5246607  59.4802708  60.2425993
  48.3892282  60.3254244  60.6710841  49.0656420  59.6821986  59.4791927
  45.0113947  45.5594288  76.9040349  44.6180892  45.0060487  77.5787993
  45.8280087  45.8704867  77.2946866  41.9776005  56.9978146  60.8153919
  42.4900525  57.7921396  60.9659483  42.6298717  56.3004437  60.7487520
  43.7870889  60.1143903  62.8976672  43.9637518  61.0361867  62.7097656
  44.5827723  59.8002322  63.3271051  47.9281908  46.9752167  74.4960605
  48.6691621  47.5759320  74.4165068  48.1599831  46.2329805  73.9378648
  43.0723246  52.1608534  72.7738835  42.9576761  51.2593792  73.0745934
  42.2167763  52.4072231  72.4223651  44.9102205  61.6322076  68.8987014
  45.4609630  61.5039140  68.1264008  44.0713681  61.9316965  68.5481907
  51.8739071  43.0033270  68.7724887  51.5303340  43.8934912  68.6963997
  52.2418033  42.8134928  67.9094472  39.9424921  55.3266801  61.5913489
  40.7800143  55.7363809  61.3747197  40.1203189  54.3866243  61.5613683
  51.8389353  52.9941881  57.2797322  51.3235977  53.7646486  57.5185709
  51.5666662  52.3207017  57.9030383  49.4236464  47.8391582  62.3382560
  48.5678061  47.4498432  62.1588199  49.8363416  47.9183543  61.4782346
  50.9535611  45.3737925  66.7374120  50.4500407  45.3368060  65.9241925
  51.2466218  46.2830668  66.7970777  47.1978497  45.4576655  65.7440302
  48.0631494  45.2619464  65.3846191  47.2656006  45.2287007  66.6709659
  56.8123628  55.7474236  59.2150495  56.0353070  55.4085395  58.7705658
  57.4915109  55.7526859  58.5405461  51.6275657  50.8668973  59.1057103
  51.3225792  51.1815122  59.9567246  52.5806099  50.9450393  59.1484436
  50.0722088  57.0259197  60.7550057  49.5443450  56.2911956  60.4423295
  49.5709591  57.8033873  60.5090025  55.0514934  55.2208217  65.8717103
  54.3938609  55.9107478  65.9597232  55.8555334  55.6104649  66.2151090
  44.8040816  47.6878863  63.1156669  45.3784568  47.4654044  62.3829862
  45.3911798  47.7567557  63.8685270  53.8620393  53.5752590  63.9221045
  54.3752275  54.2082582  64.4242755  54.5121617  52.9753785  63.5564405
  47.1063484  44.5620112  61.8431738  46.4527896  44.2469129  61.2188353
  47.0643958  43.9395852  62.5691561  48.2174689  54.8439407  53.7585030
  47.3101750  54.6128660  53.9576179  48.7145721  54.0477026  53.9459012
  51.1242767  63.5536914  56.6781716  50.4504466  63.8568611  57.2866674
  51.5108589  64.3565994  56.3287173  50.3401224  51.0502045  66.1679386
  49.4223785  51.2716992  66.0101074  50.7561368  51.1248356  65.3091093
  51.1236272  52.4493461  61.2982066  51.8708091  52.9614858  60.9889188
  51.3927861  52.1277514  62.1586460  49.3962922  54.9452002  58.2809020
  48.4874141  54.6611035  58.3781490  49.4258006  55.3651080  57.4212327
  54.6282189  58.5558591  62.0500188  54.1744517  57.7149501  62.1065378
  53.9976156  59.1919990  62.3874968  53.5715109  49.4850577  63.2800855
  52.8337866  48.9727963  63.6111098  53.8241883  49.0450959  62.4684132
  53.0715129  60.3935088  62.9850006  53.3638103  60.9540145  62.2662372
  53.5813749  60.6863649  63.7403165  53.6726736  42.2626829  63.8742625
  53.9785613  41.4024193  63.5868540  54.3979341  42.8544449  63.6741618
  39.9651092  52.6657516  62.2624222  39.7675492  52.0726877  61.5375289
  39.4097756  52.3609726  62.9800161  47.9447816  52.5580622  64.3818816
  47.9996426  51.6054459  64.3061292  47.1339018  52.7140061  64.8660114
  49.0939010  56.4860745  55.6197099  48.6558440  55.7696604  55.1602736
  49.8349451  56.7136860  55.0582190  45.8840176  51.1757682  62.1409194
  45.0708042  51.4751853  62.5474387  46.3799170  50.7813371  62.8583677
  48.0348754  61.1715439  64.0743459  47.9924933  61.3976285  63.1451991
  48.9511453  60.9378814  64.2229260  51.4814388  51.6399507  70.9724088
  51.8363775  51.8670980  71.8318554  52.1286519  51.9717883  70.3501344
  57.2112125  54.7617942  61.6773417  57.0730023  54.9519538  60.7494607
  56.8548343  55.5237325  62.1341469  45.3754251  48.7476038  67.7570429
  46.0153630  48.6064797  67.0593393  44.5431781  48.4610551  67.3809031
  46.1514555  58.0478468  63.8705422  46.9455153  57.5528788  63.6687997
  45.4406247  57.5196331  63.5073127  42.4597318  52.1921550  59.9465175
  41.5294906  52.1306005  60.1635137  42.5554790  51.6697503  59.1501816
  42.3782867  48.7176363  62.5343416  42.6389684  49.6321696  62.4252577
  43.2000040  48.2500805  62.6840029  43.8507793  50.1314120  69.7042241
  44.5230846  49.9231482  69.0554890  43.0237579  49.9336206  69.2647473
  49.7533365  46.7576061  71.7207902  49.1061280  47.4566010  71.6272378
  50.5234380  47.1912205  72.0884150  49.9297499  54.5956826  69.7804721
  50.8589559  54.7467985  69.6073689  49.5088529  54.6840846  68.9253368
  48.7285831  58.6207490  67.5503259  48.5896916  58.2526274  68.4229197
  47.9400427  59.1355129  67.3787217  49.3233983  63.7216586  58.8928796
  49.4985738  63.2504630  59.7074418  48.6366771  64.3482353  59.1210056
  50.2791046  57.9989093  64.9392097  49.9440878  57.9589863  65.8349747
  49.7794991  57.3333809  64.4662507  44.2535290  53.4056723  70.4644678
  44.1155088  52.6736962  71.0656217  45.1640213  53.3165623  70.1828866
  53.2150237  55.3445127  55.2129156  52.5979408  54.6191955  55.1162209
  52.7466726  56.1054487  54.8696231  46.8817590  53.1176682  69.9528358
  47.5917209  52.4769874  69.9114976  46.8386899  53.3689577  70.8754538
  45.5946524  50.1041900  71.7723997  45.0583881  49.6532638  72.4245593
  45.0063233  50.2387809  71.0294461  43.8895068  66.8705949  65.6668656
  44.1291666  67.5024473  66.3447674  43.0464264  66.5193989  65.9534015
  36.5250923  54.3507711  64.4291968  37.2121963  54.0369441  63.8412983
  36.3699052  55.2549076  64.1559219  41.3285646  49.2397908  68.8576992
  41.2443834  48.6323577  68.1227401  40.5068352  49.7306926  68.8586488
  48.1912709  61.9156842  61.5812981  47.4080231  62.4578522  61.6751206
  48.8905455  62.4330821  61.9807222  51.5009360  47.7251471  64.2247187
  51.9978059  46.9721433  63.9048257  50.7296341  47.7615788  63.6590396
  59.3539117  53.4291837  65.8665478  59.3428993  54.3116552  65.4959411
  58.4856496  53.0763388  65.6720015  52.5839140  56.4823158  61.7985610
  51.6495419  56.6024621  61.6290314  52.7615809  55.5795625  61.5345620
  48.0844328  49.8668854  63.9518871  47.7142116  49.3139895  64.6399777
  48.5803421  49.2626988  63.3993871  55.9711692  52.3240478  62.3335644
  56.4372144  53.1568469  62.2595947  56.4219192  51.8585459  63.0380903
  54.0387923  58.6684299  59.3321796  54.3147767  58.5540894  60.2415670
  53.1692421  58.2701784  59.2933969  53.9428354  44.6921065  66.3726545
  53.0291434  44.9225291  66.5408752  54.3721456  44.7759509  67.2240578
  53.7134813  52.8810957  68.8726440  53.0606263  53.1286864  68.2178892
  54.0915193  52.0675095  68.5388917  50.6741987  62.9170650  62.9754610
  50.8564381  62.0992306  63.4382362  51.4974973  63.1338342  62.5379500
  51.0084152  61.8438835  60.2369658  51.5371919  61.3331290  59.6239820
  51.2712372  61.5281365  61.1015191  41.5101245  59.8602704  67.9804992
  42.0954682  59.1146392  68.1132896  41.3126083  60.1706661  68.8641656
  44.3639900  62.8953952  62.9967434  43.6950275  63.3800079  62.5131474
  44.2252770  63.1423172  63.9110813  36.1018900  52.4308304  66.7009435
  36.1402999  51.8971895  67.4946553  35.5959192  51.9043510  66.0820412
  43.4809662  47.2772845  70.1971977  43.5450988  48.1387676  69.7849375
  43.4176782  46.6646847  69.4644336  42.9561934  49.3495977  73.8445012
  43.5833973  48.9673055  74.4582536  42.0989853  49.1310179  74.2100704
  39.7327477  51.1572407  59.7763366  40.0280918  50.2483085  59.7230420
  38.8315513  51.1360146  59.4544369  43.2621724  49.2328403  65.7590915
  42.5408310  49.8464371  65.6198388  44.0514980  49.7686168  65.6807561
  46.0648038  46.5682830  72.0331567  46.5882440  46.8145126  72.7957876
  45.8460371  47.4002864  71.6134704  41.4615319  48.8386504  59.9002692
  41.1328025  47.9583883  59.7177797  41.8154689  48.7834173  60.7879081
  50.7094898  60.4741407  64.4097677  50.5619860  59.5458114  64.5905247
  51.5348391  60.4961498  63.9254752  44.5757142  49.1259474  60.2678169
  44.9153214  49.6545395  59.5456778  45.0229262  49.4639880  61.0436736
  47.2700583  47.5096525  69.7181237  46.9297403  46.7104338  70.1201917
  46.5639589  47.8098236  69.1458070  47.9217055  44.5945837  68.1708560
  48.7443124  44.1206315  68.0487451  48.1655118  45.3736321  68.6707247
  50.7056412  48.3279245  59.4029794  50.9220026  49.2103882  59.1018622
  50.2250479  47.9365458  58.6735436  45.4455633  51.2864958  65.9800539
  45.3000214  51.6005261  66.8724820  44.9680837  51.9049858  65.4271438
  47.3052016  48.2767506  66.0281428  47.2913585  47.3808599  65.6913726
  48.0224444  48.2838170  66.6619715  49.1578147  48.7104846  68.0734556
  48.8995925  49.6321917  68.0718886  48.6263187  48.3135281  68.7635020
  54.1024336  61.8155633  60.8524641  54.2761213  61.2502056  60.0998494
  54.5953227  62.6156528  60.6704131  39.9201296  53.8270302  68.9188200
  39.3754764  54.6030110  69.0508474  40.7980645  54.1741107  68.7607322
  46.7088912  47.1581886  61.2968999  46.8304823  46.2298532  61.4959886
  46.4190955  47.1720572  60.3847314  49.5780103  44.8436797  64.4335718
  49.6001799  44.9076130  63.4787698  49.9948162  44.0041305  64.6276225
  59.9563727  54.5792056  62.4714941  60.3994873  53.8299381  62.0734064
  59.0790237  54.5702192  62.0888673  55.0899508  61.1322398  57.9521540
  55.7850413  61.7529090  58.1708854  55.4322658  60.2817749  58.2273917
  40.7067317  52.9540198  71.8118357  39.9649053  53.1022834  72.3982987
  40.3860062  53.2148464  70.9485106  56.9890931  58.5822103  59.4808870
  57.5142255  58.9209376  58.7558190  56.9013284  57.6469118  59.2972005
  48.6731592  64.6494086  63.8404124  48.2336582  64.1570465  64.5336980
  49.4239709  64.1067054  63.5996199  41.1523931  60.8405627  63.8428752
  41.9781951  60.5409399  63.4627395  40.8017983  60.0713250  64.2918540
  46.1205464  60.1932095  65.9126425  45.4985474  59.5302800  65.6128653
  46.7910331  60.2193227  65.2300073  39.3532536  58.7591954  64.8017685
  38.5164444  58.3314128  64.6201686  39.3256182  58.9524397  65.7388476
  46.1929992  48.6713883  75.5058931  46.2418147  49.5476006  75.1236701
  46.7352506  48.1291277  74.9330574  45.6818971  58.7436019  59.3884886
  45.8307091  59.4271483  58.7351558  46.4885415  58.7241109  59.9034341
  48.4229280  49.4245256  72.2605290  47.5532590  49.7178822  71.9887878
  48.6588761  50.0085701  72.9812553  59.4996592  56.0497294  64.8637389
  60.3343483  56.4887098  65.0274949  59.6355720  55.5735948  64.0445634
  43.4371604  54.7701196  60.3945955  43.1917646  53.8663526  60.5926165
  43.6067519  54.7718347  59.4525433  51.1268314  45.6424873  69.7770710
  51.6450258  46.3785900  69.4517199  50.7723447  45.9488866  70.6117469
  51.3780908  42.0625155  65.2971607  51.6582662  41.3948344  65.9232033
  52.1631515  42.2554251  64.7846271  49.1814377  61.2384149  56.8596633
  48.6088344  61.8574336  56.4067105  49.7547170  61.7883511  57.3936555
  55.2489767  50.4842789  69.0443182  56.2007189  50.5840887  69.0655406
  55.0793217  49.6921058  69.5541266  53.2704146  47.5698373  69.2302583
  52.6754078  47.8503385  68.5349071  52.9853843  48.0592273  70.0019324
  52.4011636  61.5221299  57.9905215  53.3342310  61.4566861  58.1938091
  52.3134849  62.3577566  57.5319748  55.0299653  60.8387170  54.9509163
  54.9513285  60.5047033  55.8444921  55.8509320  61.3308938  54.9500635
  57.7277844  53.7048909  68.1585482  57.6954164  52.7664910  68.3445165
  58.3378468  53.7832946  67.4251306  49.5661175  52.5744962  54.2012686
  50.5120280  52.4451170  54.2701104  49.1875420  51.8359624  54.6782114
  57.8772333  50.4959952  68.2043765  57.3611381  49.7118409  68.0173694
  58.7612281  50.1678669  68.3690284  55.5383060  44.2400968  64.1639577
  55.3407881  43.9316056  65.0482909  56.1482765  44.9662607  64.2937507
  38.6682033  51.8201302  64.5866617  38.3484817  50.9666610  64.2940991
  38.1215461  52.0349880  65.3424585  42.4461940  54.5363743  68.3036124
  42.6647950  55.4680851  68.3224158  42.8587714  54.1771717  69.0890928
  49.3666158  45.0431828  60.2911812  48.5566886  44.6978913  60.6667058
  50.0550575  44.7339372  60.8799424  51.2956706  44.1209875  61.9136109
  51.8487745  44.5405328  62.5726132  51.5326793  43.1945623  61.9559065
  38.5370293  55.4404213  66.5559739  37.8433764  55.0258166  66.0429693
  39.2843284  55.4824750  65.9593158  54.6735513  46.2310400  61.4214773
  54.0934182  46.8895204  61.0392825  54.4071446  45.4087745  61.0102191
  53.1239080  45.6315458  63.6236093  53.6238858  45.7431992  62.8150412
  53.7674688  45.3276511  64.2636902  40.4507035  55.3722467  64.4325754
  40.4277723  55.4710154  63.4807637  40.7607672  56.2187618  64.7542920
  43.1094413  57.4298622  68.5472368  44.0637667  57.3982564  68.4802300
  42.9106937  56.9689246  69.3622594  43.6993795  55.9999738  71.1143166
  44.5186684  56.4943817  71.1378003  43.9730603  55.0831706  71.0860733
  53.4560391  48.3910490  60.4771121  52.5686246  48.6760141  60.2591316
  53.8714380  48.2304254  59.6298398  56.8074928  48.4157011  64.1925461
  57.5835318  48.9053464  64.4650077  56.0823062  48.8415066  64.6497330
  59.2447486  49.1284631  65.2499401  59.8391977  48.8880367  64.5392709
  59.3174070  48.4091761  65.8772937  41.4644642  62.9718242  65.5642566
  41.3299110  62.2118642  64.9980564  41.0476704  63.6959141  65.0971355
  52.6003605  58.1555165  54.5719141  53.3039455  58.3605168  55.1876797
  51.8766254  58.7231927  54.8368225  53.4301415  53.9065026  60.6921411
  53.3736617  54.3633578  59.8529044  53.9829758  53.1455711  60.5144254
  57.2406221  49.6954758  61.5171531  56.9843155  49.2951394  62.3479739
  56.6159089  50.4098552  61.3921670  61.5518559  52.4350831  64.0242822
  60.9918117  52.5044021  64.7974384  60.9462062  52.2591816  63.3042319
  44.6213768  63.8687559  65.7761009  44.5046152  64.8132991  65.6739699
  43.8006214  63.5661120  66.1646808  54.5090302  58.5937694  56.6217601
  55.3435906  58.1618893  56.4395076  54.3474645  58.4219708  57.5494496
  54.1636194  55.0969808  57.9873941  54.1084998  54.9314079  57.0462385
  53.5382250  55.8045841  58.1436130  38.9528709  50.3337872  71.8135363
  39.5987573  49.8236826  72.3022588  38.7445861  51.0706554  72.3878788
  47.4021884  63.2746807  65.6527016  46.4517515  63.2748669  65.5391388
  47.7054370  62.5279542  65.1363050  51.2884439  41.1920693  61.8205196
  50.5216835  40.6379180  61.9661878  51.6995144  41.2642562  62.6819347
  43.2926200  47.4805489  75.9110377  44.1557662  47.1242294  76.1213702
  42.7191611  47.1419384  76.5985781  55.3106285  71.6730355  58.3532793
  56.0837161  71.1259342  58.2145669  55.6631684  72.5374604  58.5647254
  57.6472563  67.8323021  55.9851243  57.8998084  67.3104542  55.2234706
  56.7097122  67.6689166  56.0877927  57.3668852  69.7351127  58.1875618
  57.2505110  69.0596030  58.8556702  57.4771112  69.2483501  57.3707771
  59.3505880  64.2251174  56.8883656  59.5180282  65.0931410  57.2554127
  59.1603049  64.3878455  55.9644945  59.3295101  66.6808831  57.8730322
  59.2094726  67.1265882  58.7115803  58.6347689  67.0294149  57.3143861
  53.8186676  66.6181815  62.4264498  53.0217840  66.7300509  62.9447994
  53.5912269  66.9568467  61.5605389  50.7818676  70.6558718  61.5913489
  51.6193898  71.0655727  61.3747197  50.9596943  69.7158160  61.5613683
  62.6783108  68.3233799  57.2797322  62.1629731  69.0938403  57.5185709
  62.4060416  67.6498935  57.9030383  60.2630219  63.1683500  62.3382560
  59.4071815  62.7790350  62.1588199  60.6757171  63.2475460  61.4782346
  55.6434571  63.0170781  63.1156669  56.2178322  62.7945962  62.3829862
  56.2305553  63.0859475  63.8685270  55.9704158  65.0475242  57.1352554
  55.1341470  65.3849928  57.4561829  55.8308927  64.9124221  56.1979691
  57.9457238  59.8912029  61.8431738  57.2921651  59.5761047  61.2188353
  57.9037712  59.2687770  62.5691561  59.0568443  70.1731325  53.7585030
  58.1495505  69.9420578  53.9576179  59.5539475  69.3768944  53.9459012
  60.2356677  70.2743919  58.2809020  59.3267896  69.9902952  58.3781490
  60.2651760  70.6942998  57.4212327  50.8044847  67.9949434  62.2624222
  50.6069247  67.4018794  61.5375289  50.2491511  67.6901644  62.9800161
  59.9332764  71.8152663  55.6197099  59.4952194  71.0988522  55.1602736
  60.6743205  72.0428778  55.0582190  53.2991073  67.5213467  59.9465175
  52.3688661  67.4597923  60.1635137  53.3948545  66.9989420  59.1501816
  53.2176622  64.0468280  62.5343416  53.4783439  64.9613614  62.4252577
  54.0393794  63.5792723  62.6840029  64.0543992  70.6737045  55.2129156
  63.4373163  69.9483873  55.1162209  63.5860480  71.4346405  54.8696231
  55.8442538  64.8922469  54.3350461  54.9672004  64.7711270  53.9712707
  56.3200291  64.1008547  54.0829349  50.5721232  66.4864324  59.7763366
  50.8674673  65.5775003  59.7230420  49.6709267  66.4652064  59.4544369
  52.3009073  64.1678422  59.9002692  51.9721779  63.2875801  59.7177797
  52.6548444  64.1126091  60.7879081  55.4150896  64.4551392  60.2678169
  55.7546969  64.9837313  59.5456778  55.8623017  64.7931798  61.0436736
  57.4019044  62.9526013  58.4671462  58.1227406  63.3307266  57.9635179
  56.7784348  63.6714890  58.5706440  61.5450166  63.6571162  59.4029794
  61.7613781  64.5395800  59.1018622  61.0644234  63.2657376  58.6735436
  57.5482667  62.4873804  61.2968999  57.6698578  61.5590450  61.4959886
  57.2584709  62.5012490  60.3847314  54.2765359  70.0993114  60.3945955
  54.0311401  69.1955444  60.5926165  54.4461273  70.1010265  59.4525433
  53.5461006  65.8321472  57.8932116  52.8530251  65.9065827  57.2372152
  53.3012758  65.0681815  58.4153633  60.4054930  67.9036880  54.2012686
  61.3514034  67.7743088  54.2701104  60.0269175  67.1651542  54.6782114
  58.5897847  65.8286856  54.1367571  57.6829302  65.5319969  54.2130284
  58.8673828  65.5316674  53.2701857  60.2059913  60.3723746  60.2911812
  59.3960641  60.0270831  60.6667058  60.8944329  60.0631289  60.8799424
  62.1350461  59.4501793  61.9136109  62.6881499  59.8697246  62.5726132
  62.3720547  58.5237541  61.9559065  57.3596631  62.6873791  54.2779550
  58.2215795  63.0128690  54.5375367  57.5446976  61.9005287  53.7652616
  64.2954146  63.7202408  60.4771121  63.4080001  64.0052059  60.2591316
  64.7108135  63.5596171  59.6298398  58.3126074  59.9269834  57.5659259
  58.3004744  60.8711674  57.7227530  59.2049496  59.7439980  57.2718720
  62.1278194  56.5212611  61.8205196  61.3610590  55.9671098  61.9661878
  62.5388899  56.5934480  62.6819347  30.6193315   0.1293715  53.4418085
  31.2571725   0.0100462  52.7381425  30.5014158   1.0774559  53.5006037
  27.4283021   0.0821143  53.3779609  27.0901533  -0.0337792  52.4900144
  28.2972790  -0.3187692  53.3580616  23.2869837   1.9356619  49.3676500
  22.7234702   1.8446556  48.5992788  23.1722232   1.1156524  49.8478993
  20.8334269   3.4307811  52.2060721  21.6255561   3.0898636  51.7907020
  21.0730919   3.5402786  53.1262874  28.8669396   5.6027587  44.6790965
  28.2157376   6.1881668  44.2924979  29.6613759   6.1333782  44.7386003
  22.7925023   2.6916724  45.0778100  23.5655899   2.1445711  44.9390975
  23.1450422   3.5560974  45.2892561  24.6310066   4.0193107  58.2844999
  24.3399932   4.9238737  58.1691665  25.2667050   4.0609634  58.9989069
  25.5566272   1.3969955  54.8746359  26.1529845   1.1725978  54.1603322
  25.6141244   0.6554701  55.4771806  25.1291301  -1.1490610  42.7096550
  25.3816822  -1.6709088  41.9480013  24.1915860  -1.3124464  42.8123233
  30.1734584  -2.1454831  50.5171293  30.9597673  -2.5635408  50.1661710
  30.4373288  -1.2408739  50.6852941  30.3444661   3.2918019  45.2159950
  29.7090494   3.3652646  45.9280854  30.0142067   3.8811618  44.5379029
  35.5743011  -2.2079598  51.4204271  36.3068183  -2.7780381  51.6542101
  34.8182366  -2.5957998  51.8610777  24.8487590   0.7537496  44.9120925
  24.7323848   0.0782400  45.5802009  24.9589849   0.2669870  44.0953078
  27.1919131   0.2147644  48.6167614  26.8277338  -0.3121736  49.3280535
  28.0486246  -0.1753887  48.4434099  26.8324617  -4.7562457  43.6128962
  26.9999020  -3.8882220  43.9799433  26.6421787  -4.5935175  42.6890252
  29.5899951   3.7054522  55.2794793  29.2900674   4.6079561  55.1710600
  29.2451010   3.4386705  56.1315946  23.0412432   0.1568319  51.3131497
  22.1162929   0.0244533  51.5209189  23.2896845   0.9362538  51.8101439
  32.9897094  -3.7762938  52.9592230  32.0813972  -3.8447529  52.6650991
  32.9384690  -3.2990993  53.7874055  26.8113838  -2.3004799  44.5975629
  26.6913464  -1.8547749  45.4361109  26.1166427  -1.9519482  44.0389167
  20.4021243  -0.1998407  52.1475286  20.5313624   0.0536071  53.0614698
  19.7218694   0.3929301  51.8279941  24.5720730  10.4698842  48.2465760
  24.4944760  11.4206668  48.3254241  23.9682374  10.1244715  48.9040687
  32.5098905  -1.8283326  45.4255963  33.4216761  -1.5955939  45.2503661
  32.0008552  -1.2446282  44.8631042  30.7939672   2.5941302  59.0617256
  31.2023028   2.1523712  58.3171888  30.0716934   2.0193929  59.3151449
  31.1168487   3.1542492  52.8169545  30.4877349   3.3188206  52.1145612
  30.7294149   3.5684102  53.5880509  34.9957719   4.0896930  50.1713908
  34.3108757   4.4695832  49.6210942  35.0801568   4.6992257  50.9045856
  32.2508650   1.7356889  56.7709252  32.4625546   2.3788649  56.0943633
  32.2038399   0.9019206  56.3031182  26.6696449   2.8916900  50.0819630
  27.1334794   3.1704603  49.2924252  26.4053247   1.9900345  49.8992720
  23.5620530   2.4388382  53.0199393  24.1321887   2.8675650  52.3816877
  24.1528642   2.1570967  53.7183579  25.6065335  -0.9859947  46.8909195
  26.3089378  -0.5338904  47.3583121  25.2745963  -1.6276128  47.5189088
  33.3654478   4.6128845  54.9431609  34.1871922   4.2109032  54.6614291
  33.3616881   4.5097079  55.8947725  21.3005414  -2.3631815  49.1509805
  20.5036577  -2.2513121  49.6693301  21.0731006  -2.0245163  48.2850696
  27.1311082   4.1612888  57.0992320  27.1955514   4.6233295  57.9350492
  26.4222006   3.5310253  57.2274630  41.4560471   0.9567593  51.2916581
  40.7024180   0.3874991  51.1360585  41.5908013   0.9230258  52.2387215
  26.8459099   5.8280995  46.9671300  26.7104774   6.6732531  47.3956148
  27.3868912   6.0300273  46.2037234  20.2988497   3.3456433  47.5399225
  20.8113017   4.1399684  47.6904790  20.9511210   2.6482724  47.4732827
  22.1083381   6.4622190  49.6221978  22.2850010   7.3840154  49.4342962
  22.9040215   6.1480609  50.0516358  28.4727576   6.4504562  61.0971642
  28.0291430   5.6640941  60.7792547  29.1344789   6.6383712  60.4315533
  23.2314697   7.9800364  55.6232321  23.7822122   7.8517427  54.8509315
  22.3926173   8.2795253  55.2727213  30.5708814   6.7307362  59.1253043
  30.5527289   7.5516243  58.6333313  31.4928734   6.6061437  59.3503185
  27.0281868   4.2451491  59.9676552  27.5610205   3.4839780  59.7375860
  26.4995949   3.9525143  60.7100706  18.2637414   1.6745088  48.3158796
  19.1012636   2.0842096  48.0992503  18.4415681   0.7344530  48.2858990
  30.1601846  -0.6579832  44.0042629  29.6448469   0.1124773  44.2431016
  29.8879154  -1.3314695  44.6275690  35.1336120   2.0952523  45.9395802
  34.3565563   1.7563683  45.4950964  35.8127601   2.1005146  45.2650767
  29.9488149  -2.7852739  45.8302410  29.6438284  -2.4706590  46.6812553
  30.9018591  -2.7071320  45.8729743  28.3934581   3.3737484  47.4795364
  27.8655942   2.6390243  47.1668601  27.8922083   4.1512160  47.2335332
  33.3727427   1.5686504  52.5962410  32.7151101   2.2585766  52.6842539
  34.1767826   1.9582936  52.9396396  32.1832886  -0.0769123  50.6466352
  32.6964767   0.5560869  51.1488062  32.8334109  -0.6767927  50.2809712
  23.4522895  -3.9338389  43.8597861  22.6160208  -3.5963702  44.1807135
  23.3127665  -4.0689409  42.9224998  26.5387181   1.1917694  40.4830337
  25.6314243   0.9606948  40.6821486  27.0358213   0.3955313  40.6704318
  29.4455260   9.9015201  43.4027023  28.7716959  10.2046898  44.0111981
  29.8321082  10.7044282  43.0532480  28.6613716  -2.6019667  52.8924692
  27.7436278  -2.3804720  52.7346380  29.0773860  -2.5273357  52.0336400
  29.4448764  -1.2028252  48.0227373  30.1920583  -0.6906855  47.7134495
  29.7140354  -1.5244199  48.8831766  27.7175414   1.2930289  45.0054327
  26.8086634   1.0089322  45.1026797  27.7470498   1.7129368  44.1457634
  32.9494682   4.9036878  48.7745494  32.4957009   4.0627788  48.8310685
  32.3188648   5.5398277  49.1120275  31.3927621   6.7413375  49.7095313
  31.6850595   7.3018432  48.9907678  31.9026242   7.0341936  50.4648472
  26.2660308  -1.0941090  51.1064122  26.3208918  -2.0467254  51.0306599
  25.4551510  -0.9381651  51.5905421  27.4151502   2.8339033  42.3442406
  26.9770932   2.1174892  41.8848043  28.1561943   3.0615147  41.7827497
  24.2052668  -2.4764031  48.8654501  23.3920534  -2.1769860  49.2719693
  24.7011662  -2.8708342  49.5828983  26.3561246   7.5193726  50.7988766
  26.3137425   7.7454573  49.8697298  27.2723945   7.2857101  50.9474567
  29.8026880  -2.0122206  57.6969395  30.1576268  -1.7850733  58.5563861
  30.4499011  -1.6803829  57.0746650  35.5324617   1.1096230  48.4018724
  35.3942515   1.2997826  47.4739913  35.1760836   1.8715612  48.8586775
  35.5593997   3.1772757  53.4129996  35.9930503   3.0848046  54.2613050
  36.2725577   3.1530257  52.7750012  24.4727047   4.3956755  50.5950729
  25.2667645   3.9007075  50.3933304  23.7618739   3.8674618  50.2318434
  29.2921891   6.7774851  54.9463096  29.3458914   7.3465787  55.7140812
  28.4236673   6.9476736  54.5817133  20.7809810  -1.4600163  46.6710481
  19.8507399  -1.5215708  46.8880443  20.8767282  -1.9824210  45.8747122
  36.4209546   3.2196457  55.9462881  36.6145436   4.1242268  56.1922156
  36.3210164   2.7603876  56.7801466  31.4824655   3.3703200  61.5203762
  31.3310161   3.1413752  60.6033845  31.4729334   4.3273801  61.5335107
  28.2509991   0.9435113  56.5050028  29.1802051   1.0946272  56.3318995
  27.8301021   1.0319134  55.6498675  27.0498323   4.9685777  54.2748566
  26.9109409   4.6004562  55.1474504  26.2612919   5.4833417  54.1032523
  27.6446475  10.0694874  45.6174102  27.8198231   9.5982917  46.4319725
  26.9579263  10.6960640  45.8455363  28.6003538   4.3467380  51.6637403
  28.2653371   4.3068150  52.5595053  28.1007484   3.6812096  51.1907814
  31.5362730   1.6923414  41.9374463  30.9191900   0.9670242  41.8407516
  31.0679218   2.4532775  41.5941537  25.2030083  -0.5345031  56.6773664
  25.9129701  -1.1751839  56.6360283  25.1599391  -0.2832136  57.5999845
  33.1916861   6.4022323  59.5980243  33.1329408   5.7181543  58.9310826
  33.5936380   7.1441313  59.1460869  22.2107560  13.2184236  52.3913962
  22.4504158  13.8502761  53.0692981  21.3676757  12.8672276  52.6779322
  33.1934269   4.3661907  57.8294223  32.3061047   4.0287828  57.9520622
  33.7632820   3.6344938  58.0662989  26.7235422   9.0263359  54.7955466
  26.6505594   9.8318330  55.3074771  26.2812815   9.2255325  53.9703488
  26.5125202   8.2635129  48.3058288  25.7292724   8.8056809  48.3996512
  27.2117947   8.7809109  48.7052529  37.6751609  -0.2229876  52.5910785
  37.6641485   0.6594839  52.2204718  36.8068989  -0.5758325  52.3965322
  29.1834106   8.9250193  56.9513625  29.8962078   9.5597658  56.8789526
  28.6924134   9.0214059  56.1353627  30.9051632   2.8301446  48.5230917
  29.9707911   2.9502908  48.3535621  31.0828301   1.9273912  48.2590926
  26.4056821  -3.7852859  50.6764178  26.0354608  -4.3381818  51.3645083
  26.9015913  -4.3894725  50.1239178  34.2924184  -1.3281235  49.0580951
  34.7584636  -0.4953244  48.9841253  34.7431684  -1.7936254  49.7626209
  24.2346019   6.6744636  57.7719196  24.9355479   7.3081119  57.9248590
  23.7641134   7.0159368  57.0114835  32.3600415   5.0162586  46.0567103
  32.6360259   4.9019181  46.9660977  31.4904914   4.6180071  46.0179276
  32.0347305  -0.7710756  55.5971746  31.3818755  -0.5234849  54.9424199
  32.4127685  -1.5846618  55.2634223  28.9954479   9.2648937  49.6999916
  29.1776873   8.4470593  50.1627669  29.8187465   9.4816629  49.2624806
  29.3296644   8.1917122  46.9614965  29.8584411   7.6809577  46.3485127
  29.5924864   7.8759652  47.8260498  19.8313737   6.2080991  54.7050298
  20.4167174   5.4624679  54.8378203  19.6338576   6.5184948  55.5886962
  22.6852392   9.2432239  49.7212741  22.0162768   9.7278366  49.2376781
  22.5465262   9.4901459  50.6356119  26.8257661  11.2775982  56.3195399
  27.3775969  11.4407604  57.0844484  27.1663854  11.8680420  55.6475424
  31.6768535   6.1037240  62.1744054  32.2208439   6.7167198  61.6799008
  31.0955380   6.6616818  62.6911067  29.9626048   9.2257958  53.3059081
  29.8377188   8.4247698  52.7970027  30.6205139   9.7204151  52.8173051
  32.0260957   7.0266978  54.9338631  31.0791292   6.9072329  54.8616958
  32.3743730   6.1389476  55.0164893  29.0307390   6.8219694  51.1342984
  28.8832352   5.8936402  51.3150554  29.8560883   6.8439785  50.6500059
  32.6341512   7.6448253  52.2207856  33.5588059   7.4391114  52.0832308
  32.4656815   7.3964654  53.1297198  23.7668126  -2.3656755  52.7045846
  23.6212706  -2.0516452  53.5970127  23.2893329  -1.7471855  52.1516744
  25.6264509  -5.3754207  52.7526735  25.6126077  -6.2713114  52.4159033
  26.3436937  -5.3683543  53.3865021  27.4790639  -4.9416867  54.7979863
  27.2208417  -4.0199796  54.7964193  26.9475680  -5.3386432  55.4880327
  32.4236828   8.1633920  47.5769948  32.5973706   7.5980343  46.8243800
  32.9165719   8.9634815  47.3949438  38.2776219   0.9270343  49.1960248
  38.7207365   0.1777669  48.7979371  37.4002729   0.9180480  48.8133980
  33.4112000   7.4800685  44.6766846  34.1062905   8.1007377  44.8954161
  33.7535151   6.6296036  44.9519224  35.3103424   4.9300390  46.2054177
  35.8354748   5.2687663  45.4803497  35.2225776   3.9947406  46.0217312
  26.9723472   8.8434464  58.3344054  27.2810599   8.5983611  59.2066753
  27.7698954   9.0481102  57.8462924  26.9944084  10.9972374  50.5649430
  26.5549075  10.5048752  51.2582287  27.7452201  10.4545341  50.3241505
  19.4736423   7.1883914  50.5674058  20.2994443   6.8887686  50.1872702
  19.1230475   6.4191537  51.0163847  24.4417957   6.5410383  52.6371732
  23.8197966   5.8781088  52.3373960  25.1122823   6.5671515  51.9545380
  17.6745028   5.1070241  51.5262992  16.8376937   4.6792415  51.3446993
  17.6468674   5.3002684  52.4633783  34.9997330   5.5633294  61.5105375
  34.2092873   5.5457433  60.9709874  34.7630684   6.1021588  62.2654412
  35.1195205   2.4125760  58.8238103  35.1693210   2.2475768  59.7653626
  35.0109128   1.5453019  58.4335984  24.0031463   5.0914306  46.1130192
  24.1519584   5.7749770  45.4596865  24.8097907   5.0719396  46.6279648
  36.6213402   4.8322702  59.0680125  36.3298210   5.1952682  59.9043586
  36.0085533   4.1189710  58.8893457  37.8209084   2.3975582  51.5882695
  38.6555975   2.8365386  51.7520256  37.9568213   1.9214235  50.7690941
  34.8700590  -0.0444684  57.5360183  35.3454711   0.1482963  56.7279034
  33.9466155   0.0114502  57.2903567  21.7584096   1.1179484  47.1191261
  21.5130138   0.2141814  47.3171471  21.9280011   1.1196634  46.1770739
  27.5026869   7.5862436  43.5841940  26.9300836   8.2052624  43.1312412
  28.0759663   8.1361798  44.1181862  30.7224129   7.8699587  44.7150522
  31.6554802   7.8045148  44.9183398  30.6347342   8.7055853  44.2565055
  33.3512145   7.1865457  41.6754470  33.2725777   6.8525321  42.5690228
  34.1721812   7.6787225  41.6745942  36.0490337   0.0527196  54.8830788
  36.0166657  -0.8856803  55.0690472  36.6590960   0.1311233  54.1496613
  27.8873667  -1.0776751  40.9257992  28.8332772  -1.2070543  40.9946410
  27.5087912  -1.8162089  41.4027420  41.8666886   1.1143203  54.0236825
  42.5970275   0.8528491  54.5844528  41.2573832   0.3771925  54.0638893
  39.9482184  -0.7448934  54.6211276  39.2215347  -0.8792969  54.0127768
  39.5329470  -0.4372106  55.4267994  26.0716585  -3.1526774  40.8612878
  25.1648040  -3.4493662  40.9375591  26.3492566  -3.4496956  39.9947164
  20.7674433   0.8842030  55.0281430  20.9860442   1.8159138  55.0469464
  21.1800206   0.5250004  55.8136234  16.8582785   1.7882500  53.2805045
  16.1646256   1.3736453  52.7675000  17.6055776   1.8303037  52.6838464
  18.7719527   1.7200754  51.1571060  18.7490216   1.8188442  50.2052943
  19.0820164   2.5665905  51.4788226  21.4306905   3.7776909  55.2717675
  22.3850159   3.7460852  55.2047606  21.2319429   3.3167533  56.0867901
  19.7857134   9.3196529  52.2887873  19.6511602   8.5596930  51.7225871
  19.3689196  10.0437429  51.8216662  30.9216097   4.5033452  41.2964448
  31.6251947   4.7083455  41.9122104  30.1978746   5.0710214  41.5613531
  31.7513907   0.2543314  47.4166718  31.6949109   0.7111865  46.5774351
  32.3042250  -0.5066002  47.2389561  39.8731051  -1.2170881  50.7488129
  39.3130609  -1.1477692  51.5219691  39.2674555  -1.3929897  50.0287625
  22.9426260  10.2165846  52.5006315  22.8258644  11.1611278  52.3985006
  22.1218706   9.9139407  52.8892115  32.8302795   4.9415982  43.3462908
  33.6648399   4.5097180  43.1640383  32.6687137   4.7697995  44.2739802
  32.4848687   1.4448095  44.7119247  32.4297491   1.2792366  43.7707691
  31.8594742   2.1524128  44.8681437  23.9680774  10.8694108  55.7162244
  24.8708021  10.9017718  56.0328739  23.7418144   9.9394559  55.7308580
  25.7234376   9.6225094  52.3772322  24.7730007   9.6226956  52.2636695
  26.0266862   8.8757829  51.8608357  41.4587070  15.4585633  53.4418085
  42.0965480  15.3392380  52.7381425  41.3407913  16.4066477  53.5006037
  38.2676776  15.4113061  53.3779609  37.9295287  15.2954125  52.4900144
  39.1366544  15.0104226  53.3580616  38.7496559  16.5647912  59.3365815
  38.7385200  16.1700711  58.4646319  38.9117198  15.8313985  59.9299586
  41.0128338  13.1837086  50.5171293  41.7991427  12.7656510  50.1661710
  41.2767042  14.0883179  50.6852941  41.1838416  18.6209937  45.2159950
  40.5484248  18.6944563  45.9280854  40.8535822  19.2103536  44.5379029
  46.4136765  13.1212320  51.4204271  47.1461937  12.5511537  51.6542101
  45.6576121  12.7333920  51.8610777  38.0312885  15.5439561  48.6167614
  37.6671092  15.0170182  49.3280535  38.8880001  15.1538030  48.4434099
  43.9362186   6.8333894  55.8798880  43.6045510   7.7029305  55.6560095
  43.3407799   6.5170178  56.5592910  37.6718372  10.5729461  43.6128962
  37.8392774  11.4409697  43.9799433  37.4815541  10.7356743  42.6890252
  40.4293705  19.0346440  55.2794793  40.1294428  19.9371479  55.1710600
  40.0844765  18.7678623  56.1315946  43.8290849  11.5528980  52.9592230
  42.9207726  11.4844388  52.6650991  43.7778445  12.0300925  53.7874055
  37.6507593  13.0287118  44.5975629  37.5307218  13.4744169  45.4361109
  36.9560181  13.3772436  44.0389167  37.9031715  12.9718626  60.9027127
  37.1265049  13.5312546  60.8929992  38.5422278  13.4575409  61.4241997
  45.6952495   9.7545418  54.7370104  45.0526876  10.0477952  54.0909898
  45.1907424   9.6398339  55.5423301  43.3492659  13.5008592  45.4255963
  44.2610515  13.7335978  45.2503661  42.8402306  14.0845636  44.8631042
  36.1578087  15.7804079  60.4645094  36.8992771  16.3189123  60.1879918
  35.4515073  16.4070368  60.6216646  41.6333427  17.9233219  59.0617256
  42.0416783  17.4815630  58.3171888  40.9110688  17.3485847  59.3151449
  37.9864497  12.8605826  56.4350813  38.8325692  13.2845240  56.5785462
  37.9263134  12.2039450  57.1289376  41.9562241  18.4834410  52.8169545
  41.3271104  18.6480124  52.1145612  41.5687903  18.8976020  53.5880509
  45.8351473  19.4188848  50.1713908  45.1502511  19.7987749  49.6210942
  45.9195323  20.0284175  50.9045856  41.1363942  10.5210195  58.0931986
  40.8924874  11.2752255  57.5566262  41.4123873  10.8995542  58.9279233
  43.0902405  17.0648807  56.7709252  43.3019300  17.7080567  56.0943633
  43.0432153  16.2311123  56.3031182  40.6928634   9.6766628  53.6745824
  39.8313113   9.9747881  53.9662562  40.7191068   9.8937026  52.7426857
  34.8939451  12.9343727  61.2660404  34.2638111  13.6160008  61.4995801
  34.7875539  12.8226809  60.3213542  44.2048233  19.9420762  54.9431609
  45.0265677  19.5400950  54.6614291  44.2010636  19.8388996  55.8947725
  37.9704836  19.4904806  57.0992320  38.0349269  19.9525213  57.9350492
  37.2615760  18.8602171  57.2274630  28.4722126  12.8546014  54.6241319
  28.7230165  13.7393024  54.8898895  29.0081675  12.6750615  53.8516411
  52.2954226  16.2859511  51.2916581  51.5417934  15.7166909  51.1360585
  52.4301767  16.2522175  52.2387215  34.1720194   7.2364493  63.6285655
  33.7787139   6.6830692  64.3033300  34.9886334   7.5475071  64.0192173
  37.0888155   8.6522372  61.2205912  37.8297868   9.2529525  61.1410374
  37.3206077   7.9100010  60.6623954  32.2329493  13.8378739  59.4984142
  32.1183008  12.9363997  59.7991240  31.3774010  14.0842436  59.1468958
  39.3121330  21.7796480  61.0971642  38.8685184  20.9932858  60.7792547
  39.9738544  21.9675630  60.4315533  41.4102568  22.0599280  59.1253043
  41.3921044  22.8808161  58.6333313  42.3322488  21.9353355  59.3503185
  37.8675622  19.5743409  59.9676552  38.4003959  18.8131697  59.7375860
  37.3389704  19.2817061  60.7100706  41.0345317   4.6803475  55.4970194
  40.6909587   5.5705117  55.4209304  41.4024280   4.4905133  54.6339779
  40.9995600  14.6712086  44.0042629  40.4842224  15.4416691  44.2431016
  40.7272909  13.9977222  44.6275690  38.5842711   9.5161787  49.0627867
  37.7284308   9.1268637  48.8833506  38.9969663   9.5953748  48.2027653
  40.1141858   7.0508130  53.4619427  39.6106653   7.0138265  52.6487232
  40.4072465   7.9600873  53.5216083  36.3584744   7.1346860  52.4685609
  37.2237740   6.9389669  52.1091498  36.4262253   6.9057212  53.3954965
  45.9729874  17.4244441  45.9395802  45.1959317  17.0855600  45.4950964
  46.6521355  17.4297064  45.2650767  40.7881903  12.5439178  45.8302410
  40.4832039  12.8585327  46.6812553  41.7412345  12.6220598  45.8729743
  44.2121181  16.8978422  52.5962410  43.5544856  17.5877683  52.6842539
  45.0161580  17.2874854  52.9396396  43.0226640  15.2522795  50.6466352
  43.5358522  15.8852787  51.1488062  43.6727864  14.6523990  50.2809712
  34.2916650  11.3953529  43.8597861  33.4553962  11.7328215  44.1807135
  34.1521420  11.2602509  42.9224998  36.2669731   6.2390317  48.5677045
  35.6134143   5.9239334  47.9433660  36.2250205   5.6166057  49.2936868
  39.5007471  12.7272250  52.8924692  38.5830032  12.9487197  52.7346380
  39.9167614  12.8018561  52.0336400  40.2842519  14.1263666  48.0227373
  41.0314338  14.6385063  47.7134495  40.5534108  13.8047719  48.8831766
  43.7888436  20.2328796  48.7745494  43.3350763  19.3919706  48.8310685
  43.1582403  20.8690195  49.1120275  42.7321356  11.1620782  50.0046162
  41.9944113  10.6498168  50.3356405  42.9848129  10.7221164  49.1929439
  42.2321375  22.0705293  49.7095313  42.5244350  22.6310350  48.9907678
  42.7419996  22.3633854  50.4648472  42.8332983   3.9397034  50.5987931
  43.1391860   3.0794398  50.3113846  43.5585588   4.5314654  50.3986925
  40.6420634  13.3169711  57.6969395  40.9970022  13.5441185  58.5563861
  41.2892766  13.6488088  57.0746650  46.3718371  16.4388147  48.4018724
  46.2336270  16.6289743  47.4739913  46.0154590  17.2007530  48.8586775
  34.5360498  10.4246243  54.4815736  35.1759877  10.2835002  53.7838699
  33.7038028  10.1380756  54.1054338  46.3987751  18.5064674  53.4129996
  46.8324258  18.4139963  54.2613050  47.1119332  18.4822175  52.7750012
  40.1315646  22.1066768  54.9463096  40.1852668  22.6757705  55.7140812
  39.2630427  22.2768654  54.5817133  33.0114039  11.8084325  56.4287547
  33.6837093  11.6001687  55.7800196  32.1843826  11.6106411  55.9892780
  47.2603301  18.5488375  55.9462881  47.4539191  19.4534186  56.1922156
  47.1603919  18.0895794  56.7801466  38.9139611   8.4346266  58.4453208
  38.2667526   9.1336215  58.3517685  39.6840627   8.8682410  58.8129457
  42.3218409  18.6995118  61.5203762  42.1703916  18.4705669  60.6033845
  42.3123089  19.6565719  61.5335107  39.0903746  16.2727030  56.5050028
  40.0195806  16.4238190  56.3318995  38.6694776  16.3611051  55.6498675
  37.8892077  20.2977695  54.2748566  37.7503163  19.9296479  55.1474504
  37.1006674  20.8125334  54.1032523  33.4141537  15.0826928  57.1889985
  33.2761334  14.3507166  57.7901524  34.3246460  14.9935828  56.9074172
  42.3756484  17.0215332  41.9374463  41.7585655  16.2962160  41.8407516
  41.9072973  17.7824692  41.5941537  36.0423837  14.7946887  56.6773664
  36.7523456  14.1540079  56.6360283  35.9993145  15.0459782  57.5999845
  44.0310616  21.7314240  59.5980243  43.9723162  21.0473460  58.9310826
  44.4330134  22.4733230  59.1460869  34.7552771  11.7812105  58.4969304
  34.2190128  11.3302843  59.1490900  34.1669480  11.9158014  57.7539768
  44.0328023  19.6953824  57.8294223  43.1454802  19.3579746  57.9520622
  44.6026574  18.9636855  58.0662989  30.4891892  10.9168113  55.5822298
  30.4050081  10.3093782  54.8472708  29.6674599  11.4077131  55.5831795
  40.6615606   9.4021676  50.9492493  41.1584306   8.6491638  50.6293563
  39.8902588   9.4385993  50.3835703  48.5145364  15.1062042  52.5910785
  48.5035240  15.9886757  52.2204718  47.6462743  14.7533592  52.3965322
  40.0227860  24.2542111  56.9513625  40.7355832  24.8889575  56.8789526
  39.5317889  24.3505977  56.1353627  41.7445387  18.1593363  48.5230917
  40.8101666  18.2794826  48.3535621  41.9222055  17.2565830  48.2590926
  37.2450575  11.5439059  50.6764178  36.8748363  10.9910099  51.3645083
  37.7409667  10.9397193  50.1239178  45.1317938  14.0010683  49.0580951
  45.5978391  14.8338674  48.9841253  45.5825439  13.5355664  49.7626209
  35.0739774  22.0036554  57.7719196  35.7749233  22.6373037  57.9248590
  34.6034889  22.3451286  57.0114835  43.1994169  20.3454504  46.0567103
  43.4754013  20.2311098  46.9660977  42.3298668  19.9471989  46.0179276
  43.1034601   6.3691270  53.0971852  42.1897681   6.5995496  53.2654059
  43.5327703   6.4529714  53.9485884  42.8741060  14.5581162  55.5971746
  42.2212510  14.8057069  54.9424199  43.2521439  13.7445300  55.2634223
  38.9228633  15.3000973  62.0837783  38.2469270  15.1995102  62.7540158
  39.7456266  15.1440186  62.5473780  25.2625146  14.1078509  53.4254742
  25.3009246  13.5742100  54.2191860  24.7565439  13.5813715  52.8065719
  32.6415909   8.9543050  56.9217284  32.7057235   9.8157881  56.5094682
  32.5783029   8.3417052  56.1889642  32.1168181  11.0266182  60.5690318
  32.7440220  10.6443260  61.1827843  31.2596100  10.8080384  60.9346011
  42.5162290  21.4329158  62.1744054  43.0602194  22.0459116  61.6799008
  41.9349135  21.9908736  62.6911067  42.8654711  22.3558896  54.9338631
  41.9185047  22.2364247  54.8616958  43.2137484  21.4681394  55.0164893
  35.2254284   8.2453035  58.7576873  35.7488686   8.4915331  59.5203183
  35.0066618   9.0773069  58.3380011  30.6221566  10.5156709  46.6247998
  30.2934272   9.6354088  46.4423104  30.9760936  10.4604378  47.5124387
  43.4735266  22.9740171  52.2207856  44.3981814  22.7683032  52.0832308
  43.3050570  22.7256572  53.1297198  36.4306830   9.1866730  56.4426544
  36.0903650   8.3874543  56.8447224  35.7245836   9.4868441  55.8703377
  37.0823301   6.2716042  54.8953867  37.9049371   5.7976520  54.7732757
  37.3261365   7.0506526  55.3952553  35.7231536   9.3004301  45.1916769
  36.4439898   9.6785553  44.6880485  35.0996840  10.0193177  45.2951747
  39.8662659  10.0049450  46.1275101  40.0826273  10.8874087  45.8263929
  39.3856726   9.6135663  45.3980743  36.4658263   9.9537711  52.7526735
  36.4519832   9.0578804  52.4159033  37.1830691   9.9608374  53.3865021
  38.3184394  10.3875051  54.7979863  38.0602172  11.3092122  54.7964193
  37.7869434   9.9905485  55.4880327  43.2630582  23.4925838  47.5769948
  43.4367460  22.9272261  46.8243800  43.7559474  24.2926733  47.3949438
  29.0807542  15.5040507  55.6433507  28.5361010  16.2800315  55.7753781
  29.9586892  15.8511312  55.4852628  35.8695159   8.8352091  48.0214305
  35.9911070   7.9068737  48.2205193  35.5797201   8.8490777  47.1092621
  38.7386349   6.5207001  51.1581025  38.7608046   6.5846335  50.2033005
  39.1554408   5.6811510  51.3521531  49.1169974  16.2562261  49.1960248
  49.5601120  15.5069586  48.7979371  48.2396484  16.2472397  48.8133980
  29.8673564  14.6310403  58.5363664  29.1255300  14.7793039  59.1228294
  29.5466308  14.8918669  57.6730413  46.1497178  20.2592308  46.2054177
  46.6748502  20.5979581  45.4803497  46.0619531  19.3239323  46.0217312
  37.8117227  24.1726382  58.3344054  38.1204353  23.9275528  59.2066753
  38.6092709  24.3773020  57.8462924  35.3536238  10.3484088  62.2304238
  35.4024394  11.2246211  61.8482007  35.8958753   9.8061481  61.6575881
  45.8391084  20.8925212  61.5105375  45.0486628  20.8749350  60.9709874
  45.6024439  21.4313505  62.2654412  45.9588959  17.7417678  58.8238103
  46.0086964  17.5767685  59.7653626  45.8502883  16.8744937  58.4335984
  43.2492722  13.7248606  60.1397410  44.1502584  13.5855071  59.8481408
  43.3240696  13.8903061  61.0795588  37.5835527  11.1015461  58.9850596
  36.7138836  11.3949027  58.7133185  37.8195007  11.6855906  59.7057860
  47.4607156  20.1614620  59.0680125  47.1691964  20.5244600  59.9043586
  46.8479287  19.4481628  58.8893457  48.6602838  17.7267499  51.5882695
  49.4949730  18.1657303  51.7520256  48.7961967  17.2506153  50.7690941
  45.7094344  15.2847234  57.5360183  46.1848466  15.4774880  56.7279034
  44.7859910  15.3406420  57.2903567  40.2874561   7.3195078  56.5016017
  40.8056505   8.0556105  56.1762505  39.9329694   7.6259071  57.3362776
  40.5387155   3.7395360  52.0216913  40.8188909   3.0718549  52.6477340
  41.3237762   3.9324456  51.5091577  44.4096013  12.1612994  55.7688489
  45.3613436  12.2611092  55.7900713  44.2399464  11.3691263  56.2786573
  42.4310393   9.2468577  55.9547890  41.8360325   9.5273590  55.2594378
  42.1460089   9.7362478  56.7264631  46.8884091  15.3819114  54.8830788
  46.8560411  14.4435115  55.0690472  47.4984715  15.4603151  54.1496613
  47.0378580  12.1730157  54.9289071  46.5217628  11.3888614  54.7419000
  47.9218528  11.8448874  55.0935591  44.6989306   5.9171173  50.8884884
  44.5014128   5.6086261  51.7728216  45.3089012   6.6432812  51.0182814
  52.7060641  16.4435121  54.0236825  53.4364029  16.1820409  54.5844528
  52.0967586  15.7063843  54.0638893  50.7875938  14.5842983  54.6211276
  50.0609102  14.4498948  54.0127768  50.3723225  14.8919812  55.4267994
  38.6106114  18.3032913  62.3858649  39.5309124  18.4811512  62.5798696
  38.5755697  17.3588958  62.2338349  36.9110339  12.1765143  40.8612878
  36.0041794  11.8798256  40.9375591  37.1886320  11.8794961  39.9947164
  38.5272405   6.7202033  47.0157119  37.7173133   6.3749118  47.3912365
  39.2156822   6.4109577  47.6044730  40.4562953   5.7980080  48.6381415
  41.0093992   6.2175533  49.2971439  40.6933039   4.8715828  48.6804371
  36.4796052  11.7867153  64.4184179  36.3792779  12.7361510  64.3496270
  36.2617594  11.4585392  63.5460249  35.6809124   9.0352079  41.0024857
  36.5428288   9.3606977  41.2620674  35.8659468   8.2483574  40.4897922
  43.8341760   7.9080605  48.1460080  43.2540429   8.5665409  47.7638132
  43.5677693   7.0857950  47.7347497  42.2845327   7.3085663  50.3481400
  42.7845105   7.4202197  49.5395719  42.9280934   7.0046716  50.9882208
  36.3427322  15.2164292  63.2349241  35.8594404  16.0164652  63.4413130
  36.4288261  15.2272237  62.2816685  42.6166638  10.0680695  47.2016428
  41.7292493  10.3530346  46.9836623  43.0320627   9.9074459  46.3543705
  45.9681174  10.0927216  50.9170767  46.7441564  10.5823669  51.1895384
  45.2429308  10.5185271  51.3742637  48.4053733  10.8054836  51.9744708
  48.9998224  10.5650572  51.2638016  48.4780317  10.0861966  52.6018244
  42.5907662  15.5835231  47.4166718  42.5342863  16.0403783  46.5774351
  43.1436004  14.8225916  47.2389561  46.4012468  11.3724963  48.2416838
  46.1449402  10.9721599  49.0725045  45.7765336  12.0868757  48.1166977
  50.7124806  14.1121036  50.7488129  50.1524364  14.1814226  51.5219691
  50.1068309  13.9362021  50.0287625  43.3242441  16.7740013  44.7119247
  43.2691245  16.6084284  43.7707691  42.6988497  17.4816045  44.8681437
  28.1134956  12.0108077  58.5380670  28.7593820  11.5007031  59.0267895
  27.9052107  12.7476759  59.1124095  40.6388348  19.0788924  64.0372810
  41.5079508  19.2529577  63.6759445  40.1595100  19.8983341  63.9148539
  36.6338567   6.2748122  44.2904566  36.6217237   7.2189961  44.4472837
  37.5261989   6.0918267  43.9964027  40.4490686   2.8690898  48.5450502
  39.6823082   2.3149385  48.6907185  40.8601391   2.9412767  49.4064654
  32.4532447   9.1575694  62.6355684  33.3163909   8.8012499  62.8459008
  31.8797858   8.8189589  63.3231088  52.2980824  30.7877550  53.4418085
  52.9359234  30.6684298  52.7381425  52.1801667  31.7358394  53.5006037
  49.1070530  30.7404978  53.3779609  48.7689042  30.6246043  52.4900144
  49.9760299  30.3396144  53.3580616  49.5890313  31.8939830  59.3365815
  49.5778954  31.4992628  58.4646319  49.7510953  31.1605903  59.9299586
  46.3097575  34.6776942  58.2844999  46.0187441  35.5822573  58.1691665
  46.9454559  34.7193470  58.9989069  47.2353781  32.0553790  54.8746359
  47.8317354  31.8309813  54.1603322  47.2928753  31.3138536  55.4771806
  51.8522093  28.5129004  50.5171293  52.6385182  28.0948427  50.1661710
  52.1160797  29.4175096  50.6852941  52.0232170  33.9501854  45.2159950
  51.3878003  34.0236481  45.9280854  51.6929576  34.5395453  44.5379029
  57.2530520  28.4504237  51.4204271  57.9855692  27.8803454  51.6542101
  56.4969875  28.0625838  51.8610777  48.8706639  30.8731479  48.6167614
  48.5064847  30.3462100  49.3280535  49.7273755  30.4829948  48.4434099
  54.7755940  22.1625811  55.8798880  54.4439265  23.0321222  55.6560095
  54.1801554  21.8462095  56.5592910  48.5112126  25.9021379  43.6128962
  48.6786529  26.7701615  43.9799433  48.3209296  26.0648660  42.6890252
  51.2687460  34.3638357  55.2794793  50.9688183  35.2663396  55.1710600
  50.9238519  34.0970541  56.1315946  54.6684603  26.8820898  52.9592230
  53.7601481  26.8136306  52.6650991  54.6172199  27.3592843  53.7874055
  48.4901347  28.3579036  44.5975629  48.3700973  28.8036087  45.4361109
  47.7953936  28.7064354  44.0389167  48.7425469  28.3010543  60.9027127
  47.9658803  28.8604463  60.8929992  49.3816032  28.7867326  61.4241997
  56.5346250  25.0837336  54.7370104  55.8920630  25.3769869  54.0909898
  56.0301178  24.9690256  55.5423301  54.1886414  28.8300509  45.4255963
  55.1004270  29.0627896  45.2503661  53.6796061  29.4137553  44.8631042
  46.9971842  31.1095997  60.4645094  47.7386526  31.6481041  60.1879918
  46.2908827  31.7362285  60.6216646  52.4727181  33.2525137  59.0617256
  52.8810537  32.8107548  58.3171888  51.7504443  32.6777765  59.3151449
  48.8258251  28.1897744  56.4350813  49.6719446  28.6137157  56.5785462
  48.7656889  27.5331368  57.1289376  52.7955996  33.8126328  52.8169545
  52.1664858  33.9772042  52.1145612  52.4081658  34.2267937  53.5880509
  56.6745228  34.7480766  50.1713908  55.9896266  35.1279667  49.6210942
  56.7589077  35.3576092  50.9045856  51.9757697  25.8502112  58.0931986
  51.7318628  26.6044173  57.5566262  52.2517627  26.2287460  58.9279233
  53.9296159  32.3940725  56.7709252  54.1413055  33.0372484  56.0943633
  53.8825908  31.5603041  56.3031182  51.5322388  25.0058545  53.6745824
  50.6706867  25.3039799  53.9662562  51.5584823  25.2228944  52.7426857
  45.7333205  28.2635645  61.2660404  45.1031866  28.9451926  61.4995801
  45.6269293  28.1518726  60.3213542  55.0441987  35.2712680  54.9431609
  55.8659431  34.8692867  54.6614291  55.0404390  35.1680914  55.8947725
  48.8098591  34.8196723  57.0992320  48.8743023  35.2817131  57.9350492
  48.1009515  34.1894088  57.2274630  63.1347980  31.6151428  51.2916581
  62.3811689  31.0458827  51.1360585  63.2695522  31.5814093  52.2387215
  45.0113948  22.5656411  63.6285655  44.6180894  22.0122609  64.3033300
  45.8280088  22.8766989  64.0192173  47.9281909  23.9814290  61.2205912
  48.6691622  24.5821443  61.1410374  48.1599832  23.2391928  60.6623954
  43.0723247  29.1670657  59.4984142  42.9576762  28.2655914  59.7991240
  42.2167765  29.4134354  59.1468958  50.1515085  37.1088397  61.0971642
  49.7078939  36.3224776  60.7792547  50.8132298  37.2967548  60.4315533
  52.2496323  37.3891197  59.1253043  52.2314798  38.2100078  58.6333313
  53.1716243  37.2645272  59.3503185  48.7069377  34.9035327  59.9676552
  49.2397714  34.1423615  59.7375860  48.1783458  34.6108979  60.7100706
  51.8739072  20.0095393  55.4970194  51.5303341  20.8997034  55.4209304
  52.2418035  19.8197050  54.6339779  51.8389355  30.0004004  44.0042629
  51.3235978  30.7708608  44.2431016  51.5666663  29.3269140  44.6275690
  49.4236466  24.8453705  49.0627867  48.5678062  24.4560555  48.8833506
  49.8363417  24.9245665  48.2027653  50.9535612  22.3800048  53.4619427
  50.4500408  22.3430183  52.6487232  51.2466219  23.2892791  53.5216083
  47.1978498  22.4638778  52.4685609  48.0631495  22.2681586  52.1091498
  47.2656007  22.2349129  53.3954965  56.8123629  32.7536358  45.9395802
  56.0353072  32.4147518  45.4950964  57.4915110  32.7588982  45.2650767
  51.6275658  27.8731096  45.8302410  51.3225793  28.1877245  46.6812553
  52.5806100  27.9512516  45.8729743  55.0514936  32.2270340  52.5962410
  54.3938610  32.9169601  52.6842539  55.8555335  32.6166772  52.9396396
  44.8040817  24.6940985  49.8401975  45.3784569  24.4716167  49.1075168
  45.3911800  24.7629680  50.5930577  53.8620395  30.5814712  50.6466352
  54.3752276  31.2144704  51.1488062  54.5121618  29.9815908  50.2809712
  47.1063485  21.5682234  48.5677045  46.4527897  21.2531252  47.9433660
  47.0643959  20.9457975  49.2936868  50.3401225  28.0564168  52.8924692
  49.4223787  28.2779115  52.7346380  50.7561369  28.1310478  52.0336400
  51.1236273  29.4555584  48.0227373  51.8708092  29.9676981  47.7134495
  51.3927863  29.1339636  48.8831766  54.6282191  35.5620714  48.7745494
  54.1744518  34.7211624  48.8310685  53.9976157  36.1982112  49.1120275
  53.5715110  26.4912700  50.0046162  52.8337867  25.9790086  50.3356405
  53.8241884  26.0513081  49.1929439  53.0715130  37.3997211  49.7095313
  53.3638104  37.9602268  48.9907678  53.5813751  37.6925772  50.4648472
  53.6726738  19.2688952  50.5987931  53.9785614  18.4086315  50.3113846
  54.3979342  19.8606572  50.3986925  47.9447817  29.5642745  51.1064122
  47.9996427  28.6116581  51.0306599  47.1339019  29.7202184  51.5905421
  51.4814389  28.6461629  57.6969395  51.8363777  28.8733102  58.5563861
  52.1286520  28.9780006  57.0746650  57.2112126  31.7680065  48.4018724
  57.0730024  31.9581661  47.4739913  56.8548345  32.5299448  48.8586775
  45.3754252  25.7538160  54.4815736  46.0153631  25.6126919  53.7838699
  44.5431783  25.4672674  54.1054338  57.2381505  33.8356592  53.4129996
  57.6718012  33.7431881  54.2613050  57.9513086  33.8114092  52.7750012
  50.9709400  37.4358686  54.9463096  51.0246423  38.0049622  55.7140812
  50.1024182  37.6060571  54.5817133  43.8507794  27.1376242  56.4287547
  44.5230847  26.9293604  55.7800196  43.0237580  26.9398328  55.9892780
  58.0997055  33.8780293  55.9462881  58.2932945  34.7826103  56.1922156
  57.9997673  33.4187712  56.7801466  49.7533366  23.7638183  58.4453208
  49.1061281  24.4628133  58.3517685  50.5234381  24.1974327  58.8129457
  53.1612164  34.0287035  61.5203762  53.0097670  33.7997587  60.6033845
  53.1516843  34.9857637  61.5335107  49.9297500  31.6018948  56.5050028
  50.8589560  31.7530108  56.3318995  49.5088530  31.6902969  55.6498675
  48.7285832  35.6269613  54.2748566  48.5896918  35.2588397  55.1474504
  47.9400428  36.1417252  54.1032523  50.2791047  35.0051215  51.6637403
  49.9440880  34.9651985  52.5595053  49.7794993  34.3395931  51.1907814
  44.2535291  30.4118845  57.1889985  44.1155089  29.6799084  57.7901524
  45.1640214  30.3227745  56.9074172  53.2150239  32.3507250  41.9374463
  52.5979409  31.6254078  41.8407516  52.7466727  33.1116610  41.5941537
  46.8817592  30.1238805  56.6773664  47.5917210  29.4831997  56.6360283
  46.8386900  30.3751699  57.5999845  54.8704370  37.0606158  59.5980243
  54.8116917  36.3765378  58.9310826  55.2723889  37.8025148  59.1460869
  45.5946526  27.1104023  58.4969304  45.0583883  26.6594761  59.1490900
  45.0063234  27.2449931  57.7539768  54.8721778  35.0245742  57.8294223
  53.9848556  34.6871664  57.9520622  55.4420329  34.2928773  58.0662989
  41.3285647  26.2460030  55.5822298  41.2443836  25.6385700  54.8472708
  40.5068353  26.7369049  55.5831795  51.5009361  24.7313594  50.9492493
  51.9978060  23.9783556  50.6293563  50.7296342  24.7677910  50.3835703
  59.3539118  30.4353959  52.5910785  59.3428994  31.3178675  52.2204718
  58.4856498  30.0825510  52.3965322  50.8621615  39.5834028  56.9513625
  51.5749587  40.2181493  56.8789526  50.3711643  39.6797894  56.1353627
  52.5839141  33.4885281  48.5230917  51.6495420  33.6086743  48.3535621
  52.7615810  32.5857748  48.2590926  48.0844330  26.8730977  50.6764178
  47.7142117  26.3202017  51.3645083  48.5803422  26.2689110  50.1239178
  55.9711693  29.3302600  49.0580951  56.4372145  30.1630592  48.9841253
  56.4219193  28.8647582  49.7626209  54.0387924  35.6746422  46.0567103
  54.3147768  35.5603016  46.9660977  53.1692423  35.2763906  46.0179276
  53.9428356  21.6983187  53.0971852  53.0291435  21.9287414  53.2654059
  54.3721457  21.7821631  53.9485884  53.7134814  29.8873079  55.5971746
  53.0606264  30.1348987  54.9424199  54.0915194  29.0737217  55.2634223
  50.6741988  39.9232772  49.6999916  50.8564382  39.1054428  50.1627669
  51.4974974  40.1400465  49.2624806  49.7622387  30.6292890  62.0837783
  49.0863024  30.5287020  62.7540158  50.5850021  30.4732104  62.5473780
  48.5045170  41.9359818  56.3195399  49.0563478  42.0991439  57.0844484
  48.8451363  42.5264256  55.6475424  43.4809663  24.2834968  56.9217284
  43.5450990  25.1449798  56.5094682  43.4176783  23.6708969  56.1889642
  42.9561936  26.3558100  60.5690318  43.5833975  25.9735177  61.1827843
  42.0989855  26.1372302  60.9346011  53.3556044  36.7621075  62.1744054
  53.8995948  37.3751034  61.6799008  52.7742889  37.3200654  62.6911067
  51.6413557  39.8841793  53.3059081  51.5164697  39.0831533  52.7970027
  52.2992648  40.3787987  52.8173051  53.7048466  37.6850813  54.9338631
  52.7578801  37.5656165  54.8616958  54.0531239  36.7973311  55.0164893
  46.0648039  23.5744952  58.7576873  46.5882441  23.8207249  59.5203183
  45.8460372  24.4064987  58.3380011  50.7094899  37.4803530  51.1342984
  50.5619861  36.5520237  51.3150554  51.5348392  37.5023620  50.6500059
  54.3129021  38.3032088  52.2207856  55.2375568  38.0974950  52.0832308
  54.1444324  38.0548489  53.1297198  47.2700584  24.5158647  56.4426544
  46.9297404  23.7166460  56.8447224  46.5639590  24.8160358  55.8703377
  47.9217056  21.6007960  54.8953867  48.7443125  21.1268438  54.7732757
  48.1655119  22.3798444  55.3952553  46.5625290  24.6296218  45.1916769
  47.2833653  25.0077471  44.6880485  45.9390594  25.3485095  45.2951747
  50.7056413  25.3341367  46.1275101  50.9220028  26.2166005  45.8263929
  50.2250480  24.9427581  45.3980743  47.3052017  25.2829628  52.7526735
  47.2913586  24.3870722  52.4159033  48.0224446  25.2900292  53.3865021
  49.1578148  25.7166969  54.7979863  48.8995926  26.6384039  54.7964193
  48.6263189  25.3197403  55.4880327  54.1024337  38.8217756  47.5769948
  54.2761215  38.2564178  46.8243800  54.5953228  39.6218651  47.3949438
  46.7088913  24.1644009  48.0214305  46.8304825  23.2360655  48.2205193
  46.4190956  24.1782695  47.1092621  49.5780104  21.8498919  51.1581025
  49.6001801  21.9138252  50.2033005  49.9948163  21.0103428  51.3521531
  59.9563728  31.5854179  49.1960248  60.3994874  30.8361504  48.7979371
  59.0790238  31.5764315  48.8133980  40.7067319  29.9602321  58.5363664
  39.9649055  30.1084956  59.1228294  40.3860063  30.2210587  57.6730413
  48.6510981  39.5018299  58.3344054  48.9598108  39.2567446  59.2066753
  49.4486463  39.7064938  57.8462924  48.6731593  41.6556209  50.5649430
  48.2336584  41.1632588  51.2582287  49.4239710  41.1129177  50.3241505
  46.1929993  25.6776006  62.2304238  46.2418148  26.5538129  61.8482007
  46.7352507  25.1353399  61.6575881  56.6784839  36.2217129  61.5105375
  55.8880382  36.2041268  60.9709874  56.4418193  36.7605423  62.2654412
  56.7982714  33.0709596  58.8238103  56.8480719  32.9059603  59.7653626
  56.6896637  32.2036855  58.4335984  54.0886476  29.0540524  60.1397410
  54.9896339  28.9146989  59.8481408  54.1634451  29.2194979  61.0795588
  48.4229281  26.4307378  58.9850596  47.5532591  26.7240945  58.7133185
  48.6588762  27.0147823  59.7057860  58.3000911  35.4906537  59.0680125
  58.0085719  35.8536518  59.9043586  57.6873042  34.7773545  58.8893457
  59.4996593  33.0559417  51.5882695  60.3343484  33.4949221  51.7520256
  59.6355722  32.5798070  50.7690941  56.5488099  30.6139152  57.5360183
  57.0242220  30.8066798  56.7279034  55.6253664  30.6698338  57.2903567
  51.1268315  22.6486995  56.5016017  51.6450259  23.3848022  56.1762505
  50.7723448  22.9550989  57.3362776  51.3780909  19.0687278  52.0216913
  51.6582663  18.4010467  52.6477340  52.1631516  19.2616374  51.5091577
  55.2489768  27.4904912  55.7688489  56.2007191  27.5903010  55.7900713
  55.0793218  26.6983180  56.2786573  53.2704147  24.5760495  55.9547890
  52.6754079  24.8565508  55.2594378  52.9853844  25.0654396  56.7264631
  57.7277846  30.7111032  54.8830788  57.6954166  29.7727032  55.0690472
  58.3378469  30.7895068  54.1496613  57.8772334  27.5022075  54.9289071
  57.3611383  26.7180532  54.7419000  58.7612283  27.1740792  55.0935591
  55.5383061  21.2463091  50.8884884  55.3407882  20.9378179  51.7728216
  56.1482767  21.9724730  51.0182814  63.5454395  31.7727038  54.0236825
  64.2757784  31.5112327  54.5844528  62.9361341  31.0355760  54.0638893
  61.6269693  29.9134901  54.6211276  60.9002856  29.7790866  54.0127768
  61.2116979  30.2211730  55.4267994  49.4499869  33.6324831  62.3858649
  50.3702878  33.8103430  62.5798696  49.4149452  32.6880876  62.2338349
  42.4461941  31.5425865  55.0281430  42.6647951  32.4742973  55.0469464
  42.8587715  31.1833840  55.8136234  49.3666159  22.0493951  47.0157119
  48.5566888  21.7041036  47.3912365  50.0550576  21.7401494  47.6044730
  51.2956708  21.1271997  48.6381415  51.8487746  21.5467451  49.2971439
  51.5326794  20.2007746  48.6804371  47.3189807  27.1159071  64.4184179
  47.2186534  28.0653428  64.3496270  47.1011349  26.7877310  63.5460249
  54.6735515  23.2372523  48.1460080  54.0934184  23.8957327  47.7638132
  54.4071447  22.4149867  47.7347497  53.1239081  22.6377580  50.3481400
  53.6238859  22.7494115  49.5395719  53.7674689  22.3338633  50.9882208
  47.1821077  30.5456210  63.2349241  46.6988159  31.3456570  63.4413130
  47.2682016  30.5564155  62.2816685  53.4560393  25.3972613  47.2016428
  52.5686248  25.6822264  46.9836623  53.8714382  25.2366376  46.3543705
  56.8074929  25.4219134  50.9170767  57.5835319  25.9115586  51.1895384
  56.0823063  25.8477188  51.3742637  59.2447487  26.1346753  51.9744708
  59.8391978  25.8942489  51.2638016  59.3174071  25.4153884  52.6018244
  53.4301416  30.9127149  47.4166718  53.3736618  31.3695700  46.5774351
  53.9829759  30.1517834  47.2389561  57.2406222  26.7016881  48.2416838
  56.9843157  26.3013516  49.0725045  56.6159090  27.4160675  48.1166977
  61.5518560  29.4412954  50.7488129  60.9918118  29.5106143  51.5219691
  60.9462064  29.2653939  50.0287625  54.5090304  35.5999817  43.3462908
  55.3435907  35.1681015  43.1640383  54.3474646  35.4281831  44.2739802
  54.1636196  32.1031930  44.7119247  54.1085000  31.9376202  43.7707691
  53.5382251  32.8107963  44.8681437  38.9528711  27.3399995  58.5380670
  39.5987574  26.8298949  59.0267895  38.7445862  28.0768676  59.1124095
  51.4782103  34.4080842  64.0372810  52.3473263  34.5821494  63.6759445
  50.9988854  35.2275259  63.9148539  47.4732321  21.6040039  44.2904566
  47.4610991  22.5481879  44.4472837  48.3655743  21.4210185  43.9964027
  51.2884441  18.1982816  48.5450502  50.5216836  17.6441303  48.6907185
  51.6995146  18.2704685  49.4064654  43.2926202  24.4867612  62.6355684
  44.1557663  24.1304417  62.8459008  42.7191612  24.1481506  63.3231088
  63.1374579  46.1169468  53.4418085  63.7752989  45.9976215  52.7381425
  63.0195422  47.0650312  53.5006037  59.9464285  46.0696896  53.3779609
  59.6082796  45.9537961  52.4900144  60.8154053  45.6688061  53.3580616
  55.8051101  47.9232373  49.3676500  55.2415966  47.8322309  48.5992788
  55.6903496  47.1032277  49.8478993  60.4284068  47.2231748  59.3365815
  60.4172709  46.8284546  58.4646319  60.5904707  46.4897820  59.9299586
  53.3515533  49.4183564  52.2060721  54.1436824  49.0774389  51.7907020
  53.5912183  49.5278539  53.1262874  61.3850659  51.5903340  44.6790965
  60.7338639  52.1757421  44.2924979  62.1795022  52.1209535  44.7386003
  57.1491329  50.0068860  58.2844999  56.8581195  50.9114490  58.1691665
  57.7848313  50.0485387  58.9989069  58.0747536  47.3845708  54.8746359
  58.6711108  47.1601731  54.1603322  58.1322507  46.6430454  55.4771806
  62.6915847  43.8420922  50.5171293  63.4778936  43.4240345  50.1661710
  62.9554551  44.7467014  50.6852941  62.8625924  49.2793772  45.2159950
  62.2271757  49.3528399  45.9280854  62.5323331  49.8687371  44.5379029
  68.0924274  43.7796155  51.4204271  68.8249446  43.2095372  51.6542101
  67.3363630  43.3917756  51.8610777  59.7100394  46.2023397  48.6167614
  59.3458601  45.6754018  49.3280535  60.5667510  45.8121866  48.4434099
  65.6149695  37.4917729  55.8798880  65.2833019  38.3613140  55.6560095
  65.0195308  37.1754013  56.5592910  62.1081214  49.6930275  55.2794793
  61.8081937  50.5955314  55.1710600  61.7632274  49.4262458  56.1315946
  55.5593696  46.1444072  51.3131497  54.6344192  46.0120286  51.5209189
  55.8078109  46.9238291  51.8101439  65.5078358  42.2112815  52.9592230
  64.5995235  42.1428224  52.6650991  65.4565954  42.6884760  53.7874055
  52.9202507  45.7877346  52.1475286  53.0494888  46.0411824  53.0614698
  52.2399958  46.3805054  51.8279941  59.5819224  43.6302461  60.9027127
  58.8052558  44.1896381  60.8929992  60.2209787  44.1159244  61.4241997
  67.3740004  40.4129254  54.7370104  66.7314385  40.7061787  54.0909898
  66.8694933  40.2982174  55.5423301  65.0280168  44.1592427  45.4255963
  65.9398024  44.3919814  45.2503661  64.5189815  44.7429471  44.8631042
  57.8365596  46.4387914  60.4645094  58.5780280  46.9772958  60.1879918
  57.1302581  47.0654203  60.6216646  63.3120936  48.5817055  59.0617256
  63.7204292  48.1399465  58.3171888  62.5898197  48.0069682  59.3151449
  59.6652006  43.5189662  56.4350813  60.5113201  43.9429075  56.5785462
  59.6050643  42.8623286  57.1289376  63.6349750  49.1418245  52.8169545
  63.0058613  49.3063960  52.1145612  63.2475412  49.5559855  53.5880509
  67.5138982  50.0772683  50.1713908  66.8290020  50.4571585  49.6210942
  67.5982832  50.6868010  50.9045856  62.8151451  41.1794030  58.0931986
  62.5712383  41.9336090  57.5566262  63.0911382  41.5579377  58.9279233
  64.7689914  47.7232642  56.7709252  64.9806809  48.3664402  56.0943633
  64.7219662  46.8894959  56.3031182  62.3716143  40.3350463  53.6745824
  61.5100622  40.6331716  53.9662562  62.3978577  40.5520862  52.7426857
  59.1877712  48.8792653  50.0819630  59.6516058  49.1580356  49.2924252
  58.9234510  47.9776098  49.8992720  56.0801793  48.4264135  53.0199393
  56.6503150  48.8551403  52.3816877  56.6709905  48.1446720  53.7183579
  56.5726960  43.5927562  61.2660404  55.9425620  44.2743843  61.4995801
  56.4663048  43.4810644  60.3213542  51.8671932  43.2599358  52.1926328
  51.0770986  43.5156887  51.7166439  52.3583180  44.0747696  52.2978369
  65.8835742  50.6004598  54.9431609  66.7053185  50.1984785  54.6614291
  65.8798145  50.4972832  55.8947725  53.8186678  43.6243938  49.1509805
  53.0217841  43.7362632  49.6693301  53.5912270  43.9630590  48.2850696
  59.6492345  50.1488641  57.0992320  59.7136778  50.6109048  57.9350492
  58.9403269  49.5186006  57.2274630  50.1509635  43.5129849  54.6241319
  50.4017674  44.3976859  54.8898895  50.6869184  43.3334450  53.8516411
  73.9741735  46.9443346  51.2916581  73.2205443  46.3750744  51.1360585
  74.1089276  46.9106011  52.2387215  55.8507702  37.8948328  63.6285655
  55.4574648  37.3414527  64.3033300  56.6673843  38.2058907  64.0192173
  58.7675663  39.3106207  61.2205912  59.5085377  39.9113361  61.1410374
  58.9993586  38.5683845  60.6623954  53.9117001  44.4962575  59.4984142
  53.7970517  43.5947832  59.7991240  53.0561519  44.7426271  59.1468958
  60.9908839  52.4380315  61.0971642  60.5472693  51.6516694  60.7792547
  61.6526053  52.6259465  60.4315533  55.7495960  53.9676117  55.6232321
  56.3003386  53.8393180  54.8509315  54.9107436  54.2671006  55.2727213
  63.0890077  52.7183115  59.1253043  63.0708553  53.5391996  58.6333313
  64.0109997  52.5937190  59.3503185  59.5463131  50.2327244  59.9676552
  60.0791468  49.4715533  59.7375860  59.0177213  49.9400896  60.7100706
  62.7132826  35.3387310  55.4970194  62.3697096  36.2288952  55.4209304
  63.0811789  35.1488968  54.6339779  60.2630220  40.1745622  49.0627867
  59.4071817  39.7852473  48.8833506  60.6757172  40.2537583  48.2027653
  61.7929367  37.7091965  53.4619427  61.2894162  37.6722101  52.6487232
  62.0859974  38.6184708  53.5216083  58.0372253  37.7930695  52.4685609
  58.9025249  37.5973504  52.1091498  58.1049762  37.5641047  53.3954965
  67.6517383  48.0828276  45.9395802  66.8746826  47.7439436  45.4950964
  68.3308864  48.0880899  45.2650767  60.9115844  49.3613237  47.4795364
  60.3837206  48.6265996  47.1668601  60.4103347  50.1387913  47.2335332
  65.8908690  47.5562257  52.5962410  65.2332365  48.2461519  52.6842539
  66.6949089  47.9458689  52.9396396  55.6434572  40.0232903  49.8401975
  56.2178324  39.8008085  49.1075168  56.2305554  40.0921598  50.5930577
  64.7014149  45.9106630  50.6466352  65.2146031  46.5436622  51.1488062
  65.3515373  45.3107826  50.2809712  61.9636523  55.8890954  43.4027023
  61.2898222  56.1922651  44.0111981  62.3502345  56.6920035  43.0532480
  61.1794980  43.3856086  52.8924692  60.2617541  43.6071033  52.7346380
  61.5955123  43.4602396  52.0336400  65.4675945  50.8912631  48.7745494
  65.0138272  50.0503541  48.8310685  64.8369912  51.5274030  49.1120275
  64.4108865  41.8204618  50.0046162  63.6731622  41.3082004  50.3356405
  64.6635638  41.3804999  49.1929439  63.9108884  52.7289128  49.7095313
  64.2031859  53.2894185  48.9907678  64.4207505  53.0217689  50.4648472
  64.5120492  34.5980870  50.5987931  64.8179369  33.7378233  50.3113846
  65.2373097  35.1898490  50.3986925  58.7841572  44.8934663  51.1064122
  58.8390182  43.9408499  51.0306599  57.9732774  45.0494102  51.5905421
  56.7233932  43.5111722  48.8654501  55.9101797  43.8105893  49.2719693
  57.2192926  43.1167411  49.5828983  62.3208143  43.9753547  57.6969395
  62.6757531  44.2025020  58.5563861  62.9680275  44.3071924  57.0746650
  68.0505880  47.0971983  48.4018724  67.9123779  47.2873579  47.4739913
  67.6942099  47.8591366  48.8586775  56.2148007  41.0830078  54.4815736
  56.8547386  40.9418837  53.7838699  55.3825537  40.7964591  54.1054338
  68.0775260  49.1648510  53.4129996  68.5111767  49.0723799  54.2613050
  68.7906841  49.1406010  52.7750012  61.8103155  52.7650604  54.9463096
  61.8640177  53.3341540  55.7140812  60.9417936  52.9352489  54.5817133
  53.2176623  41.0530403  49.2588723  53.4783440  41.9675736  49.1497883
  54.0393795  40.5854845  49.4085336  54.6901548  42.4668160  56.4287547
  55.3624602  42.2585522  55.7800196  53.8631335  42.2690246  55.9892780
  68.9390810  49.2072210  55.9462881  69.1326700  50.1118021  56.1922156
  68.8391428  48.7479629  56.7801466  60.5927120  39.0930101  58.4453208
  59.9455035  39.7920051  58.3517685  61.3628136  39.5266245  58.8129457
  64.0005918  49.3578953  61.5203762  63.8491425  49.1289505  60.6033845
  63.9910598  50.3149555  61.5335107  60.7691255  46.9310866  56.5050028
  61.6983315  47.0822025  56.3318995  60.3482285  47.0194887  55.6498675
  59.5679586  50.9561530  54.2748566  59.4290672  50.5880315  55.1474504
  58.7794183  51.4709170  54.1032523  60.1627738  56.0570627  45.6174102
  60.3379494  55.5858670  46.4319725  59.4760526  56.6836393  45.8455363
  61.1184802  50.3343133  51.6637403  60.7834634  50.2943903  52.5595053
  60.6188747  49.6687849  51.1907814  55.0929046  45.7410763  57.1889985
  54.9548843  45.0091002  57.7901524  56.0033969  45.6519663  56.9074172
  57.7211346  45.4530722  56.6773664  58.4310965  44.8123915  56.6360283
  57.6780654  45.7043617  57.5999845  65.7098125  52.3898076  59.5980243
  65.6510671  51.7057296  58.9310826  66.1117643  53.1317066  59.1460869
  56.4340280  42.4395940  58.4969304  55.8977637  41.9886679  59.1490900
  55.8456989  42.5741849  57.7539768  54.7288824  59.2059990  52.3913962
  54.9685422  59.8378514  53.0692981  53.8858020  58.8548030  52.6779322
  65.7115532  50.3537660  57.8294223  64.8242311  50.0163581  57.9520622
  66.2814083  49.6220691  58.0662989  52.1679401  41.5751948  55.5822298
  52.0837590  40.9677617  54.8472708  51.3462108  42.0660966  55.5831795
  59.2416686  55.0139112  54.7955466  59.1686857  55.8194083  55.3074771
  58.7994079  55.2131078  53.9703488  62.3403115  40.0605511  50.9492493
  62.8371815  39.3075474  50.6293563  61.5690097  40.0969828  50.3835703
  70.1932873  45.7645877  52.5910785  70.1822749  46.6470592  52.2204718
  69.3250252  45.4117428  52.3965322  61.7015369  54.9125946  56.9513625
  62.4143341  55.5473411  56.8789526  61.2105398  55.0089812  56.1353627
  63.4232896  48.8177199  48.5230917  62.4889175  48.9378661  48.3535621
  63.6009564  47.9149665  48.2590926  58.9238084  42.2022894  50.6764178
  58.5535872  41.6493935  51.3645083  59.4197176  41.5981028  50.1239178
  66.8105447  44.6594518  49.0580951  67.2765900  45.4922510  48.9841253
  67.2612948  44.1939500  49.7626209  56.7527283  52.6620389  57.7719196
  57.4536742  53.2956872  57.9248590  56.2822398  53.0035121  57.0114835
  64.8781678  51.0038339  46.0567103  65.1541522  50.8894934  46.9660977
  64.0086177  50.6055824  46.0179276  64.7822110  37.0275105  53.0971852
  63.8685190  37.2579332  53.2654059  65.2115212  37.1113549  53.9485884
  64.5528569  45.2164997  55.5971746  63.9000019  45.4640904  54.9424199
  64.9308948  44.4029135  55.2634223  61.5135742  55.2524690  49.6999916
  61.6958137  54.4346346  50.1627669  62.3368728  55.4692382  49.2624806
  61.8477908  54.1792875  46.9614965  62.3765674  53.6685330  46.3485127
  62.1106128  53.8635405  47.8260498  60.6016142  45.9584808  62.0837783
  59.9256779  45.8578937  62.7540158  61.4243775  45.8024022  62.5473780
  52.3495001  52.1956744  54.7050298  52.9348437  51.4500432  54.8378203
  52.1519839  52.5060701  55.5886962  59.3438924  57.2651735  56.3195399
  59.8957232  57.4283357  57.0844484  59.6845118  57.8556173  55.6475424
  54.3203418  39.6126885  56.9217284  54.3844744  40.4741716  56.5094682
  54.2570538  39.0000887  56.1889642  53.7955690  41.6850018  60.5690318
  54.4227729  41.3027095  61.1827843  52.9383609  41.4664220  60.9346011
  64.1949799  52.0912993  62.1744054  64.7389703  52.7042951  61.6799008
  63.6136644  52.6492571  62.6911067  62.4807312  55.2133711  53.3059081
  62.3558451  54.4123451  52.7970027  63.1386403  55.7079904  52.8173051
  54.1015480  41.5682443  52.4836222  53.3802066  42.1818411  52.3443695
  54.8908736  42.1040208  52.4052868  64.5442220  53.0142731  54.9338631
  63.5972556  52.8948082  54.8616958  64.8924993  52.1265229  55.0164893
  56.9041793  38.9036870  58.7576873  57.4276195  39.1499166  59.5203183
  56.6854127  39.7356905  58.3380011  61.5488653  52.8095447  51.1342984
  61.4013616  51.8812155  51.3150554  62.3742147  52.8315538  50.6500059
  55.4150898  41.4613514  46.9923476  55.7546970  41.9899436  46.2702084
  55.8623018  41.7993920  47.7682042  65.1522775  53.6324006  52.2207856
  66.0769323  53.4266867  52.0832308  64.9838079  53.3840407  53.1297198
  58.1094339  39.8450565  56.4426544  57.7691159  39.0458378  56.8447224
  57.4033345  40.1452276  55.8703377  58.7610810  36.9299877  54.8953867
  59.5836880  36.4560356  54.7732757  59.0048874  37.7090361  55.3952553
  56.2849389  43.6218998  52.7045846  56.1393970  43.9359301  53.5970127
  55.8074593  44.2403898  52.1516744  58.1445772  40.6121546  52.7526735
  58.1307341  39.7162639  52.4159033  58.8618200  40.6192210  53.3865021
  59.9971903  41.0458886  54.7979863  59.7389681  41.9675957  54.7964193
  59.4656943  40.6489321  55.4880327  64.9418091  54.1509673  47.5769948
  65.1154969  53.5856096  46.8243800  65.4346983  54.9510568  47.3949438
  50.7595051  46.1624342  55.6433507  50.2148519  46.9384150  55.7753781
  51.6374401  46.5095147  55.4852628  60.4173858  37.1790837  51.1581025
  60.4395555  37.2430170  50.2033005  60.8341917  36.3395345  51.3521531
  70.7957483  46.9146096  49.1960248  71.2388629  46.1653422  48.7979371
  69.9183993  46.9056233  48.8133980  65.9293264  53.4676438  44.6766846
  66.6244169  54.0883130  44.8954161  66.2716414  52.6171789  44.9519224
  51.5461073  45.2894239  58.5363664  50.8042809  45.4376874  59.1228294
  51.2253817  45.5502504  57.6730413  67.8284687  50.9176143  46.2054177
  68.3536011  51.2563416  45.4803497  67.7407040  49.9823159  46.0217312
  59.4904736  54.8310217  58.3344054  59.7991862  54.5859364  59.2066753
  60.2880218  55.0356855  57.8462924  59.5125348  56.9848127  50.5649430
  59.0730338  56.4924505  51.2582287  60.2633465  56.4421094  50.3241505
  56.9599220  52.5286136  52.6371732  56.3379229  51.8656841  52.3373960
  57.6304087  52.5547268  51.9545380  57.0323747  41.0067924  62.2304238
  57.0811903  41.8830047  61.8482007  57.5746262  40.4645317  61.6575881
  67.5178593  51.5509047  61.5105375  66.7274137  51.5333186  60.9709874
  67.2811948  52.0897341  62.2654412  67.6376468  48.4001513  58.8238103
  67.6874473  48.2351521  59.7653626  67.5290392  47.5328772  58.4335984
  64.9280231  44.3832441  60.1397410  65.8290093  44.2438906  59.8481408
  65.0028205  44.5486896  61.0795588  59.2623036  41.7599296  58.9850596
  58.3926345  42.0532862  58.7133185  59.4982516  42.3439741  59.7057860
  69.1394665  50.8198455  59.0680125  68.8479473  51.1828435  59.9043586
  68.5266796  50.1065463  58.8893457  70.3390347  48.3851335  51.5882695
  71.1737239  48.8241139  51.7520256  70.4749476  47.9089988  50.7690941
  67.3881853  45.9431069  57.5360183  67.8635975  46.1358716  56.7279034
  66.4647419  45.9990255  57.2903567  61.9662070  37.9778913  56.5016017
  62.4844014  38.7139940  56.1762505  61.6117203  38.2842906  57.3362776
  62.2174664  34.3979196  52.0216913  62.4976418  33.7302385  52.6477340
  63.0025271  34.5908291  51.5091577  60.0208132  53.5738189  43.5841940
  59.4482099  54.1928377  43.1312412  60.5940926  54.1237551  44.1181862
  66.0883522  42.8196830  55.7688489  67.0400945  42.9194927  55.7900713
  65.9186973  42.0275098  56.2786573  64.1097902  39.9052413  55.9547890
  63.5147834  40.1857426  55.2594378  63.8247598  40.3946314  56.7264631
  68.5671600  46.0402949  54.8830788  68.5347920  45.1018950  55.0690472
  69.1772224  46.1186986  54.1496613  68.7166089  42.8313993  54.9289071
  68.2005137  42.0472449  54.7419000  69.6006037  42.5032709  55.0935591
  66.3776815  36.5755008  50.8884884  66.1801637  36.2670096  51.7728216
  66.9876521  37.3016647  51.0182814  74.3848150  47.1018956  54.0236825
  75.1151538  46.8404244  54.5844528  73.7755095  46.3647678  54.0638893
  72.4663447  45.2426819  54.6211276  71.7396611  45.1082784  54.0127768
  72.0510734  45.5503647  55.4267994  60.2893623  48.9616748  62.3858649
  61.2096633  49.1395347  62.5798696  60.2543206  48.0172794  62.2338349
  49.5075788  44.1555342  51.3111924  49.1878573  43.3020650  51.0186298
  48.9609217  44.3703920  52.0669891  53.2855696  46.8717783  55.0281430
  53.5041706  47.8034891  55.0469464  53.6981470  46.5125757  55.8136234
  58.1583561  42.4450989  64.4184179  58.0580288  43.3945346  64.3496270
  57.9405103  42.1169228  63.5460249  65.5129269  38.5664440  48.1460080
  64.9327938  39.2249244  47.7638132  65.2465202  37.7441785  47.7347497
  63.9632836  37.9669498  50.3481400  64.4632614  38.0786033  49.5395719
  64.6068443  37.6630551  50.9882208  58.0214831  45.8748128  63.2349241
  57.5381913  46.6748488  63.4413130  58.1075770  45.8856073  62.2816685
  51.2900791  47.7076507  51.1571060  51.2671479  47.8064195  50.2052943
  51.6001427  48.5541658  51.4788226  53.9488169  49.7652662  55.2717675
  54.9031422  49.7336605  55.2047606  53.7500692  49.3043286  56.0867901
  54.5387551  48.3353778  57.8388472  55.3580440  48.8297857  57.8623310
  54.8124359  47.4185747  57.8106040  64.2954147  40.7264531  47.2016428
  63.4080002  41.0114181  46.9836623  64.7108136  40.5658294  46.3543705
  67.6468683  40.7511052  50.9170767  68.4229073  41.2407504  51.1895384
  66.9216817  41.1769106  51.3742637  70.0841242  41.4638671  51.9744708
  70.6785733  41.2234407  51.2638016  70.1567826  40.7445801  52.6018244
  64.2695171  46.2419067  47.4166718  64.2130372  46.6987618  46.5774351
  64.8223513  45.4809751  47.2389561  68.0799977  42.0308798  48.2416838
  67.8236911  41.6305434  49.0725045  67.4552845  42.7452592  48.1166977
  72.3912315  44.7704872  50.7488129  71.8311873  44.8398061  51.5219691
  71.7855818  44.5945856  50.0287625  55.4607524  56.2041599  52.5006315
  55.3439908  57.1487031  52.3985006  54.6399970  55.9015160  52.8892115
  65.0029950  47.4323848  44.7119247  64.9478754  47.2668119  43.7707691
  64.3776005  48.1399881  44.8681437  49.7922465  42.6691912  58.5380670
  50.4381329  42.1590866  59.0267895  49.5839616  43.4060594  59.1124095
  62.3175857  49.7372760  64.0372810  63.1867017  49.9113412  63.6759445
  61.8382609  50.5567177  63.9148539  56.4862038  56.8569861  55.7162244
  57.3889284  56.8893471  56.0328739  56.2599408  55.9270312  55.7308580
  58.2415640  55.6100847  52.3772322  57.2911271  55.6102709  52.2636695
  58.5448126  54.8633582  51.8608357  62.1278195  33.5274734  48.5450502
  61.3610591  32.9733220  48.6907185  62.5388900  33.5996602  49.4064654
  54.1319956  39.8159529  62.6355684  54.9951418  39.4596334  62.8459008
  53.5585367  39.4773424  63.3231088  73.9768333  61.4461386  53.4418085
  74.6146743  61.3268133  52.7381425  73.8589176  62.3942230  53.5006037
  70.7858039  61.3988814  53.3779609  70.4476551  61.2829878  52.4900144
  71.6547808  60.9979979  53.3580616  66.6444855  63.2524290  49.3676500
  66.0809720  63.1614227  48.5992788  66.5297250  62.4324195  49.8478993
  64.1909287  64.7475482  52.2060721  64.9830579  64.4066306  51.7907020
  64.4305937  64.8570457  53.1262874  72.2244414  66.9195258  44.6790965
  71.5732394  67.5049338  44.2924979  73.0188777  67.4501453  44.7386003
  66.1500041  64.0084395  45.0778100  66.9230917  63.4613382  44.9390975
  66.5025440  64.8728644  45.2892561  68.9141290  62.7137626  54.8746359
  69.5104863  62.4893648  54.1603322  68.9716262  61.9722371  55.4771806
  68.4866319  60.1677061  42.7096550  68.7391839  59.6458582  41.9480013
  67.5490878  60.0043207  42.8123233  73.5309602  59.1712840  50.5171293
  74.3172691  58.7532263  50.1661710  73.7948306  60.0758932  50.6852941
  73.7019679  64.6085690  45.2159950  73.0665512  64.6820316  45.9280854
  73.3717085  65.1979289  44.5379029  68.2062608  62.0705167  44.9120925
  68.0898866  61.3950071  45.5802009  68.3164867  61.5837541  44.0953078
  70.5494148  61.5315314  48.6167614  70.1852356  61.0045935  49.3280535
  71.4061264  61.1413783  48.4434099  76.4543449  52.8209647  55.8798880
  76.1226774  53.6905058  55.6560095  75.8589062  52.5045931  56.5592910
  70.1899635  56.5605214  43.6128962  70.3574038  57.4285450  43.9799433
  69.9996805  56.7232496  42.6890252  72.9474969  65.0222193  55.2794793
  72.6475692  65.9247232  55.1710600  72.6026028  64.7554376  56.1315946
  66.3987450  61.4735990  51.3131497  65.4737947  61.3412204  51.5209189
  66.6471863  62.2530209  51.8101439  76.3472112  57.5404733  52.9592230
  75.4388990  57.4720141  52.6650991  76.2959708  58.0176678  53.7874055
  70.1688856  59.0162871  44.5975629  70.0488482  59.4619922  45.4361109
  69.4741445  59.3648189  44.0389167  63.7596261  61.1169263  52.1475286
  63.8888642  61.3703742  53.0614698  63.0793712  61.7096971  51.8279941
  70.5045760  58.8481579  56.4350813  71.3506955  59.2720993  56.5785462
  70.4444398  58.1915204  57.1289376  74.4743505  64.4710163  52.8169545
  73.8452367  64.6355877  52.1145612  74.0869167  64.8851773  53.5880509
  73.6545206  56.5085948  58.0931986  73.4106137  57.2628008  57.5566262
  73.9305136  56.8871295  58.9279233  73.2109897  55.6642381  53.6745824
  72.3494376  55.9623634  53.9662562  73.2372332  55.8812779  52.7426857
  70.0271467  64.2084571  50.0819630  70.4909812  64.4872274  49.2924252
  69.7628265  63.3068016  49.8992720  66.9195548  63.7556053  53.0199393
  67.4896905  64.1843321  52.3816877  67.5103660  63.4738637  53.7183579
  68.9640353  60.3307724  46.8909195  69.6664396  60.7828767  47.3583121
  68.6320981  59.6891542  47.5189088  67.4120714  58.9219480  61.2660404
  66.7819375  59.6035761  61.4995801  67.3056802  58.8102562  60.3213542
  62.7065687  58.5891276  52.1926328  61.9164741  58.8448805  51.7166439
  63.1976934  59.4039614  52.2978369  64.6580432  58.9535855  49.1509805
  63.8611595  59.0654550  49.6693301  64.4306024  59.2922508  48.2850696
  60.9903390  58.8421767  54.6241319  61.2411428  59.7268777  54.8898895
  61.5262938  58.6626368  53.8516411  70.2034117  67.1448666  46.9671300
  70.0679792  67.9900202  47.3956148  70.7443930  67.3467944  46.2037234
  66.6901457  53.2240246  63.6285655  66.2968403  52.6706445  64.3033300
  67.5067597  53.5350824  64.0192173  63.6563515  64.6624104  47.5399225
  64.1688035  65.4567354  47.6904790  64.3086228  63.9650395  47.4732827
  65.4658399  67.7789860  49.6221978  65.6425028  68.7007825  49.4342962
  66.2615233  67.4648280  50.0516358  69.6069418  54.6398125  61.2205912
  70.3479131  55.2405278  61.1410374  69.8387341  53.8975763  60.6623954
  64.7510756  59.8254492  59.4984142  64.6364271  58.9239750  59.7991240
  63.8955274  60.0718189  59.1468958  66.5889715  69.2968034  55.6232321
  67.1397140  69.1685098  54.8509315  65.7501191  69.5962923  55.2727213
  73.5526581  50.6679228  55.4970194  73.2090850  51.5580870  55.4209304
  73.9205544  50.4780886  54.6339779  61.6212432  62.9912758  48.3158796
  62.4587654  63.4009767  48.0992503  61.7990699  62.0512201  48.2858990
  73.5176864  60.6587839  44.0042629  73.0023487  61.4292444  44.2431016
  73.2454172  59.9852975  44.6275690  71.1023975  55.5037540  49.0627867
  70.2465571  55.1144390  48.8833506  71.5150926  55.5829501  48.2027653
  72.6323121  53.0383883  53.4619427  72.1287917  53.0014018  52.6487232
  72.9253728  53.9476626  53.5216083  68.8766007  53.1222613  52.4685609
  69.7419004  52.9265422  52.1091498  68.9443516  52.8932965  53.3954965
  73.3063167  58.5314931  45.8302410  73.0013302  58.8461080  46.6812553
  74.2593609  58.6096351  45.8729743  71.7509599  64.6905155  47.4795364
  71.2230960  63.9557914  47.1668601  71.2497101  65.4679831  47.2335332
  66.4828326  55.3524821  49.8401975  67.0572078  55.1300002  49.1075168
  67.0699309  55.4213515  50.5930577  75.5407903  61.2398548  50.6466352
  76.0539785  61.8728540  51.1488062  76.1909127  60.6399743  50.2809712
  66.8097913  57.3829282  43.8597861  65.9735226  57.7203968  44.1807135
  66.6702683  57.2478262  42.9224998  68.7850994  52.2266070  48.5677045
  68.1315406  51.9115087  47.9433660  68.7431468  51.6041810  49.2936868
  69.8962199  62.5085365  40.4830337  68.9889261  62.2774618  40.6821486
  70.3933231  61.7122984  40.6704318  72.0188734  58.7148003  52.8924692
  71.1011296  58.9362950  52.7346380  72.4348878  58.7894314  52.0336400
  72.8023782  60.1139419  48.0227373  73.5495601  60.6260816  47.7134495
  73.0715372  59.7923472  48.8831766  71.0750432  62.6097960  45.0054327
  70.1661652  62.3256992  45.1026797  71.1045516  63.0297038  44.1457634
  75.2502619  57.1496535  50.0046162  74.5125376  56.6373921  50.3356405
  75.5029393  56.7096917  49.1929439  75.3514247  49.9272787  50.5987931
  75.6573123  49.0670151  50.3113846  76.0766851  50.5190407  50.3986925
  61.6438603  60.3303474  48.9869529  61.4463002  59.7372834  48.2620596
  61.0885267  60.0255684  49.7045468  69.6235326  60.2226580  51.1064122
  69.6783936  59.2700417  51.0306599  68.8126528  60.3786019  51.5905421
  70.7726520  64.1506703  42.3442406  70.3345950  63.4342562  41.8848043
  71.5136961  64.3782818  41.7827497  67.5627686  58.8403640  48.8654501
  66.7495552  59.1397811  49.2719693  68.0586680  58.4459329  49.5828983
  69.7136264  68.8361397  50.7988766  69.6712443  69.0622243  49.8697298
  70.6298963  68.6024772  50.9474567  73.1601898  59.3045464  57.6969395
  73.5151286  59.5316938  58.5563861  73.8074029  59.6363841  57.0746650
  67.0541761  56.4121996  54.4815736  67.6941140  56.2710755  53.7838699
  66.2219292  56.1256509  54.1054338  67.8302065  65.7124426  50.5950729
  68.6242663  65.2174746  50.3933304  67.1193757  65.1842289  50.2318434
  64.1384828  59.8567508  46.6710481  63.2082416  59.7951963  46.8880443
  64.2342300  59.3343460  45.8747122  64.0570377  56.3822321  49.2588723
  64.3177195  57.2967654  49.1497883  64.8787550  55.9146763  49.4085336
  65.5295303  57.7960078  56.4287547  66.2018356  57.5877440  55.7800196
  64.7025089  57.5982164  55.9892780  71.4320875  54.4222019  58.4453208
  70.7848790  55.1211968  58.3517685  72.2021890  54.8558163  58.8129457
  71.6085009  62.2602784  56.5050028  72.5377069  62.4113943  56.3318995
  71.1876039  62.3486804  55.6498675  70.4073341  66.2853448  54.2748566
  70.2684427  65.9172232  55.1474504  69.6187937  66.8001087  54.1032523
  71.9578556  65.6635051  51.6637403  71.6228389  65.6235821  52.5595053
  71.4582502  64.9979767  51.1907814  65.9322800  61.0702681  57.1889985
  65.7942598  60.3382920  57.7901524  66.8427723  60.9811581  56.9074172
  74.8937748  63.0091085  41.9374463  74.2766918  62.2837913  41.8407516
  74.4254236  63.7700445  41.5941537  68.5605101  60.7822640  56.6773664
  69.2704719  60.1415832  56.6360283  68.5174409  61.0335535  57.5999845
  67.2734035  57.7687858  58.4969304  66.7371392  57.3178596  59.1490900
  66.6850743  57.9033767  57.7539768  66.6836294  57.2276509  41.0595767
  65.8065760  57.1065310  40.6958014  67.1594047  56.4362588  40.8074656
  58.2038434  62.0153669  51.1537275  58.8909474  61.7015399  50.5658290
  58.0486562  62.9195034  50.8804526  63.0073156  56.9043866  55.5822298
  62.9231345  56.2969535  54.8472708  62.1855862  57.3952884  55.5831795
  73.1796870  55.3897429  50.9492493  73.6765569  54.6367391  50.6293563
  72.4083851  55.4261746  50.3835703  74.2626650  64.1469116  48.5230917
  73.3282929  64.2670579  48.3535621  74.4403319  63.2441583  48.2590926
  69.7631839  57.5314812  50.6764178  69.3929626  56.9785852  51.3645083
  70.2590931  56.9272946  50.1239178  75.6215865  52.3567023  53.0971852
  74.7078944  52.5871249  53.2654059  76.0508966  52.4405467  53.9485884
  75.3922323  60.5456915  55.5971746  74.7393773  60.7932822  54.9424199
  75.7702703  59.7321053  55.2634223  63.1888755  67.5248662  54.7050298
  63.7742192  66.7792350  54.8378203  62.9913594  67.8352619  55.5886962
  66.0427410  70.5599910  49.7212741  65.3737786  71.0446037  49.2376781
  65.9040280  70.8069130  50.6356119  57.7806410  60.0954262  53.4254742
  57.8190509  59.5617853  54.2191860  57.2746703  59.5689468  52.8065719
  65.1597172  54.9418803  56.9217284  65.2238499  55.8033634  56.5094682
  65.0964292  54.3292805  56.1889642  64.6349445  57.0141935  60.5690318
  65.2621484  56.6319013  61.1827843  63.7777364  56.7956137  60.9346011
  61.4114987  58.8218365  46.5008673  61.7068429  57.9129043  46.4475727
  60.5103023  58.8006104  46.1789675  64.9409234  56.8974361  52.4836222
  64.2195820  57.5110329  52.3443695  65.7302490  57.4332126  52.4052868
  67.7435548  54.2328788  58.7576873  68.2669950  54.4791084  59.5203183
  67.5247881  55.0648822  58.3380011  63.1402829  56.5032462  46.6247998
  62.8115535  55.6229841  46.4423104  63.4942200  56.4480131  47.5124387
  72.3882408  68.1387365  51.1342984  72.2407370  67.2104072  51.3150554
  73.2135901  68.1607456  50.6500059  66.2544652  56.7905432  46.9923476
  66.5940725  57.3191353  46.2702084  66.7016773  57.1285838  47.7682042
  68.9488093  55.1742483  56.4426544  68.6084913  54.3750296  56.8447224
  68.2427099  55.4744194  55.8703377  69.6004565  52.2591795  54.8953867
  70.4230634  51.7852273  54.7732757  69.8442628  53.0382279  55.3952553
  68.2412799  55.2880054  45.1916769  68.9621162  55.6661306  44.6880485
  67.6178103  56.0068930  45.2951747  72.3843922  55.9925203  46.1275101
  72.6007537  56.8749840  45.8263929  71.9037989  55.6011416  45.3980743
  67.1243144  58.9510916  52.7045846  66.9787724  59.2651219  53.5970127
  66.6468347  59.5695816  52.1516744  68.9839526  55.9413464  52.7526735
  68.9701095  55.0454557  52.4159033  69.7011955  55.9484128  53.3865021
  70.8365657  56.3750804  54.7979863  70.5783435  57.2967875  54.7964193
  70.3050698  55.9781239  55.4880327  61.5988806  61.4916260  55.6433507
  61.0542274  62.2676068  55.7753781  62.4768156  61.8387065  55.4852628
  68.3876422  54.8227844  48.0214305  68.5092334  53.8944490  48.2205193
  68.0978465  54.8366530  47.1092621  71.2567613  52.5082754  51.1581025
  71.2789310  52.5722088  50.2033005  71.6735672  51.6687263  51.3521531
  62.3854828  60.6186156  58.5363664  61.6436564  60.7668792  59.1228294
  62.0647572  60.8794422  57.6730413  62.8311441  68.5051585  50.5674058
  63.6569461  68.2055357  50.1872702  62.4805493  67.7359208  51.0163847
  67.7992974  67.8578053  52.6371732  67.1772984  67.1948758  52.3373960
  68.4697841  67.8839185  51.9545380  61.0320046  66.4237912  51.5262992
  60.1951955  65.9960086  51.3446993  61.0043692  66.6170355  52.4633783
  67.8717502  56.3359841  62.2304238  67.9205657  57.2121964  61.8482007
  68.4140016  55.7937234  61.6575881  67.3606481  66.4081977  46.1130192
  67.5094602  67.0917441  45.4596865  68.1672925  66.3887067  46.6279648
  70.1016790  57.0891214  58.9850596  69.2320100  57.3824780  58.7133185
  70.3376271  57.6731659  59.7057860  65.1159114  62.4347154  47.1191261
  64.8705156  61.5309484  47.3171471  65.2855029  62.4364305  46.1770739
  72.8055824  53.3070831  56.5016017  73.3237768  54.0431858  56.1762505
  72.4510957  53.6134824  57.3362776  64.3854762  58.1675512  44.6177423
  63.6924007  58.2419867  43.9617459  64.1406514  57.4035856  45.1398940
  73.0568418  49.7271113  52.0216913  73.3370172  49.0594302  52.6477340
  73.8419025  49.9200209  51.5091577  74.9491656  55.2344330  55.9547890
  74.3541588  55.5149343  55.2594378  74.6641353  55.7238231  56.7264631
  71.2448685  60.2390920  40.9257992  72.1907790  60.1097128  40.9946410
  70.8662930  59.5005582  41.4027420  69.4291603  58.1640896  40.8612878
  68.5223058  57.8674009  40.9375591  69.7067584  57.8670714  39.9947164
  60.3469543  59.4847260  51.3111924  60.0272327  58.6312568  51.0186298
  59.8002971  59.6995838  52.0669891  64.1249450  62.2009701  55.0281430
  64.3435460  63.1326809  55.0469464  64.5375224  61.8417675  55.8136234
  71.0453668  52.7077786  47.0157119  70.2354397  52.3624871  47.3912365
  71.7338085  52.3985330  47.6044730  72.9744217  51.7855833  48.6381415
  73.5275255  52.2051286  49.2971439  73.2114303  50.8591581  48.6804371
  68.1990387  55.0227832  41.0024857  69.0609551  55.3482730  41.2620674
  68.3840731  54.2359327  40.4897922  60.2157803  63.1050171  53.2805045
  59.5221274  62.6904124  52.7675000  60.9630794  63.1470708  52.6838464
  76.3523024  53.8956358  48.1460080  75.7721693  54.5541162  47.7638132
  76.0858956  53.0733703  47.7347497  74.8026590  53.2961416  50.3481400
  75.3026368  53.4077950  49.5395719  75.4462198  52.9922469  50.9882208
  62.1294545  63.0368425  51.1571060  62.1065234  63.1356112  50.2052943
  62.4395182  63.8833576  51.4788226  64.7881923  65.0944580  55.2717675
  65.7425177  65.0628522  55.2047606  64.5894447  64.6335204  56.0867901
  65.3781305  63.6645696  57.8388472  66.1974194  64.1589775  57.8623310
  65.6518113  62.7477664  57.8106040  75.1347902  56.0556448  47.2016428
  74.2473757  56.3406099  46.9836623  75.5501891  55.8950212  46.3543705
  63.1432152  70.6364200  52.2887873  63.0086620  69.8764600  51.7225871
  62.7264214  71.3605099  51.8216662  74.2791115  65.8201123  41.2964448
  74.9826965  66.0251126  41.9122104  73.5553764  66.3877885  41.5613531
  75.1088925  61.5710984  47.4166718  75.0524127  62.0279536  46.5774351
  75.6617268  60.8101669  47.2389561  66.3001278  71.5333517  52.5006315
  66.1833662  72.4778949  52.3985006  65.4793724  71.2307078  52.8892115
  75.8423705  62.7615766  44.7119247  75.7872509  62.5960037  43.7707691
  75.2169760  63.4691798  44.8681437  60.6316220  57.9983830  58.5380670
  61.2775083  57.4882784  59.0267895  60.4233371  58.7352512  59.1124095
  69.1519830  52.2623875  44.2904566  69.1398500  53.2065714  44.4472837
  70.0443252  52.0794020  43.9964027  69.0809394  70.9392765  52.3772322
  68.1305025  70.9394627  52.2636695  69.3841880  70.1925500  51.8608357
  72.9671950  48.8566651  48.5450502  72.2004345  48.3025138  48.6907185
  73.3782655  48.9288520  49.4064654  64.9713711  55.1451447  62.6355684
  65.8345172  54.7888252  62.8459008  64.3979121  54.8065342  63.3231088
  35.4114486   2.8052883  34.9711067  35.3338516   3.7560708  35.0499548
  34.8076130   2.4598755  35.6285993  37.6852855  -1.8364964  33.6916607
  37.5498530  -0.9913429  34.1201455  38.2262668  -1.6345687  32.9282540
  32.9477137  -1.2023770  36.3467285  33.1243766  -0.2805805  36.1588269
  33.7433971  -1.5165351  36.7761665  34.0708453   0.3154404  42.3477627
  34.6215878   0.1871467  41.5754621  33.2319929   0.6149293  41.9972520
  40.2849016   2.2369242  30.1272330  39.6110714   2.5400938  30.7357287
  40.6714837   3.0398322  29.7777787  37.1955002  -0.1452233  37.5234072
  37.1531181   0.0808613  36.5942604  38.1117701  -0.3788859  37.6719874
  40.1315647  -0.8871109  41.6708403  40.1852669  -0.3180173  42.4386119
  39.2630429  -0.7169224  41.3062440  38.4840231   2.4048914  32.3419409
  38.6591986   1.9336957  33.1565031  37.7973019   3.0314680  32.5700670
  33.0501316   5.5538277  39.1159269  33.2897914   6.1856801  39.7938288
  32.2070512   5.2026317  39.4024628  37.5629178   1.3617399  41.5200773
  37.4899349   2.1672371  42.0320078  37.1206571   1.5609365  40.6948794
  37.3518957   0.5989169  35.0303594  36.5686479   1.1410849  35.1241819
  38.0511703   1.1163149  35.4297836  40.0227861   1.2604233  43.6758932
  40.7355834   1.8951698  43.6034833  39.5317890   1.3568099  42.8598933
  35.0739775  -0.9901323  44.4964502  35.7749234  -0.3564840  44.6493897
  34.6034890  -0.6486592  43.7360142  39.8348235   1.6002977  36.4245223
  40.0170629   0.7824633  36.8872975  40.6581221   1.8170670  35.9870113
  40.1690400   0.5271162  33.6860272  40.6978167   0.0163617  33.0730434
  40.4318620   0.2113693  34.5505805  30.6707493  -1.4564968  41.4295605
  31.2560930  -2.2021280  41.5623509  30.4732331  -1.1461012  42.3132269
  33.5246148   1.5786279  36.4458047  32.8556523   2.0632407  35.9622088
  33.3859018   1.8255500  37.3601426  37.6651417   3.6130023  43.0440706
  38.2169725   3.7761644  43.8089791  38.0057610   4.2034460  42.3720731
  40.8019804   1.5611998  40.0304388  40.6770943   0.7601738  39.5215334
  41.4598895   2.0558192  39.5418358  43.2630584   0.4987961  34.3015255
  43.4367461  -0.0665617  33.5489107  43.7559475   1.2988856  34.1194744
  37.8117228   1.1788504  45.0589360  38.1204354   0.9337651  45.9312060
  38.6092710   1.3835143  44.5708230  37.8337840   3.3326414  37.2894737
  37.3942830   2.8402793  37.9827593  38.5845957   2.7899382  37.0486812
  30.3130179  -0.4762045  37.2919365  31.1388199  -0.7758273  36.9118008
  29.9624231  -1.2454423  37.7409154  35.2811712  -1.1235577  39.3617038
  34.6591722  -1.7864872  39.0619266  35.9516579  -1.0974445  38.6790686
  28.5138784  -2.5575719  38.2508298  27.6770692  -2.9853544  38.0692300
  28.4862430  -2.3643275  39.1879090  34.8425219  -2.5731654  32.8375499
  34.9913340  -1.8896189  32.1842172  35.6491663  -2.5926564  33.3524955
  38.3420625  -0.0783523  30.3087246  37.7694592   0.5406664  29.8557718
  38.9153418   0.4715838  30.8427168  41.5617884   0.2053627  31.4395829
  42.4948558   0.1399189  31.6428704  41.4741097   1.0409894  30.9810361
  30.6250890   1.6550569  39.0133179  30.4905358   0.8950970  38.4471177
  30.2082952   2.3791469  38.5461968  33.7820016   2.5519886  39.2251622
  33.6652400   3.4965319  39.1230312  32.9612462   2.2493448  39.6137421
  34.8074530   3.2048148  42.4407550  35.7101777   3.2371758  42.7574045
  34.5811900   2.2748599  42.4553886  36.5628132   1.9579135  39.1017629
  35.6123763   1.9580996  38.9882001  36.8660618   1.2111869  38.5853664
  52.2980825   7.7939673  40.1663391  52.9359235   7.6746420  39.4626731
  52.1801668   8.7420517  40.2251344  49.1070532   7.7467101  40.1024916
  48.7689043   7.6308166  39.2145451  49.9760300   7.3458266  40.0825922
  44.9657347   9.6002577  36.0921807  44.4022213   9.5092514  35.3238095
  44.8509742   8.7802482  36.5724300  49.5890315   8.9001953  46.0611122
  49.5778955   8.5054751  45.1891625  49.7510954   8.1668025  46.6544893
  42.5121779  11.0953769  38.9306027  43.3043071  10.7544594  38.5152327
  42.7518429  11.2048744  39.8508181  50.5456906  13.2673545  31.4036272
  49.8944886  13.8527626  31.0170286  51.3401269  13.7979740  31.4631309
  44.4712533  10.3562682  31.8023406  45.2443409   9.8091669  31.6636282
  44.8237932  11.2206932  32.0137868  46.3097576  11.6839065  45.0090306
  46.0187442  12.5884695  44.8936972  46.9454560  11.7255592  45.7234375
  47.2353783   9.0615913  41.5991665  47.8317355   8.8371935  40.8848628
  47.2928754   8.3200659  42.2017113  46.8078811   6.5155348  29.4341856
  47.0604332   5.9936870  28.6725319  45.8703370   6.3521494  29.5368540
  51.8522094   5.5191127  37.2416599  52.6385183   5.1010550  36.8907016
  52.1160798   6.4237219  37.4098248  52.0232171  10.9563977  31.9405256
  51.3878004  11.0298604  32.6526161  51.6929578  11.5457576  31.2624335
  57.2530521   5.4566360  38.1449578  57.9855693   4.8865577  38.3787407
  56.4969877   5.0687960  38.5856084  46.5275100   8.4183454  31.6366231
  46.4111358   7.7428358  32.3047315  46.6377360   7.9315828  30.8198384
  48.8706641   7.8793601  35.3412920  48.5064848   7.3524222  36.0525842
  49.7273757   7.4892071  35.1679406  48.5112128   2.9083501  30.3374269
  48.6786530   3.7763738  30.7044740  48.3209297   3.0710783  29.4135558
  51.2687461  11.3700480  42.0040099  50.9688184  12.2725519  41.8955906
  50.9238520  11.1032663  42.8561252  44.7199942   7.8214277  38.0376804
  43.7950439   7.6890491  38.2454495  44.9684356   8.6008496  38.5346746
  54.6684605   3.8883020  39.6837537  53.7601482   3.8198429  39.3896298
  54.6172200   4.3654965  40.5119362  48.4901349   5.3641159  31.3220936
  48.3700974   5.8098209  32.1606416  47.7953937   5.7126476  30.7634474
  42.0808753   7.4647550  38.8720593  42.2101135   7.7182029  39.7860004
  41.4006205   8.0575258  38.5525248  46.2508241  18.1344800  34.9711067
  46.1732270  19.0852626  35.0499548  45.6469884  17.7890673  35.6285993
  48.7425470   5.3072666  47.6272434  47.9658805   5.8666586  47.6175299
  49.3816034   5.7929449  48.1487304  54.1886415   5.8362632  32.1501270
  55.1004271   6.0690019  31.9748967  53.6796062   6.4199676  31.5876348
  46.9971843   8.1158119  47.1890401  47.7386527   8.6543163  46.9125224
  46.2908828   8.7424408  47.3461953  52.4727182  10.2587260  45.7862562
  52.8810538   9.8169670  45.0417195  51.7504444   9.6839887  46.0396755
  48.8258252   5.1959866  43.1596119  49.6719448   5.6199280  43.3030768
  48.7656890   4.5393491  43.8534682  52.7955997  10.8188450  39.5414851
  52.1664860  10.9834164  38.8390919  52.4081659  11.2330060  40.3125815
  56.6745229  11.7542888  36.8959215  55.9896267  12.1341790  36.3456248
  56.7589078  12.3638215  37.6291163  51.9757698   2.8564235  44.8177293
  51.7318630   3.6106295  44.2811569  52.2517628   3.2349582  45.6524540
  53.9296161   9.4002847  43.4954559  54.1413056  10.0434607  42.8188940
  53.8825909   8.5665164  43.0276489  48.3483959  10.5562858  36.8064936
  48.8122304  10.8350561  36.0169559  48.0840757   9.6546303  36.6238027
  45.2408040  10.1034340  39.7444700  45.8109397  10.5321608  39.1062184
  45.8316152   9.8216925  40.4428885  47.2852845   6.6786011  33.6154501
  47.9876888   7.1307054  34.0828428  46.9533474   6.0369830  34.2434395
  45.7333207   5.2697767  47.9905711  45.1031867   5.9514048  48.2241108
  45.6269294   5.1580849  47.0458849  41.0278179   4.9369563  38.9171635
  40.2377233   5.1927092  38.4411746  41.5189426   5.7517901  39.0223676
  55.0441989  12.2774803  41.6676916  55.8659432  11.8754990  41.3859597
  55.0404391  12.1743037  42.6193032  42.9792924   5.3014143  35.8755112
  42.1824088   5.4132837  36.3938607  42.7518517   5.6400795  35.0096002
  48.8098592  11.8258846  43.8237626  48.8743024  12.2879253  44.6595798
  48.1009516  11.1956211  43.9519936  39.3115882   5.1900054  41.3486626
  39.5623920   6.0747064  41.6144202  39.8475430   5.0104655  40.5761718
  63.1347982   8.6213551  38.0161887  62.3811690   8.0520949  37.8605892
  63.2695523   8.5876216  38.9632522  48.5246610  13.4926953  33.6916607
  48.3892284  14.3378489  34.1201455  49.0656422  13.6946231  32.9282540
  41.9776007  11.0102391  34.2644532  42.4900528  11.8045642  34.4150096
  42.6298720  10.3128682  34.1978133  43.7870892  14.1268148  36.3467285
  43.9637520  15.0486112  36.1588269  44.5827725  13.8126567  36.7761665
  43.0723248   6.1732780  46.2229448  42.9576763   5.2718037  46.5236547
  42.2167766   6.4196476  45.8714265  50.1515086  14.1150520  47.8216949
  49.7078940  13.3286898  47.5037853  50.8132300  14.3029670  47.1560840
  44.9102207  15.6446321  42.3477627  45.4609632  15.5163385  41.5754621
  44.0713683  15.9441211  41.9972520  52.2496324  14.3953320  45.8498350
  52.2314799  15.2162201  45.3578619  53.1716244  14.2707395  46.0748491
  48.7069378  11.9097449  46.6921858  49.2397715  11.1485737  46.4621166
  48.1783459  11.6171101  47.4346013  39.9424924   9.3391046  35.0404102
  40.7800146   9.7488054  34.8237810  40.1203191   8.3990488  35.0104296
  51.8389356   7.0066126  30.7287935  51.3235979   7.7770731  30.9676323
  51.5666664   6.3331263  31.3520997  56.8123630   9.7598481  32.6641109
  56.0353073   9.4209641  32.2196271  57.4915111   9.7651104  31.9896074
  51.6275659   4.8793218  32.5547716  51.3225795   5.1939368  33.4057860
  52.5806101   4.9574638  32.5975049  50.0722091  11.0383442  34.2040670
  49.5443453  10.3036201  33.8913908  49.5709594  11.8158118  33.9580639
  55.0514937   9.2332462  39.3207717  54.3938611   9.9231724  39.4087845
  55.8555336   9.6228894  39.6641703  44.8040819   1.7003108  36.5647282
  45.3784570   1.4778290  35.8320475  45.3911801   1.7691803  37.3175883
  53.8620396   7.5876835  37.3711658  54.3752278   8.2206827  37.8733368
  54.5121620   6.9878030  37.0055018  45.1310406   3.7307569  30.5843167
  44.2947718   4.0682256  30.9052442  44.9915175   3.5956549  29.6470304
  48.2174691   8.8563652  27.2075643  47.3101753   8.6252905  27.4066792
  48.7145723   8.0601271  27.3949625  51.1242770  17.5661159  30.1272330
  50.4504469  17.8692856  30.7357287  51.5108592  18.3690240  29.7777787
  50.3401227   5.0626291  39.6169999  49.4223788   5.2841238  39.4591687
  50.7561370   5.1372601  38.7581706  51.1236274   6.4617706  34.7472679
  51.8708093   6.9739103  34.4379801  51.3927864   6.1401759  35.6077073
  49.3962925   8.9576247  31.7299634  48.4874144   8.6735280  31.8272103
  49.4258008   9.3775325  30.8702940  54.6282192  12.5682836  35.4990801
  54.1744519  11.7273746  35.5555992  53.9976159  13.2044235  35.8365581
  53.0715131  14.4059333  36.4340619  53.3638106  14.9664390  35.7152985
  53.5813752  14.6987894  37.1893778  39.9651095   6.6781761  35.7114836
  39.7675495   6.0851122  34.9865902  39.4097759   6.3733971  36.4290775
  47.9447819   6.5704868  37.8309429  47.9996428   5.6178704  37.7551905
  47.1339021   6.7264307  38.3150727  49.0939012  10.4984991  29.0687712
  48.6558442   9.7820850  28.6093349  49.8349453  10.7261105  28.5072804
  45.8840179   5.1881927  35.5899808  45.0708044   5.4876098  35.9965000
  46.3799173   4.7937616  36.3074290  48.0348756  15.1839684  37.5234072
  47.9924935  15.4100530  36.5942604  48.9511455  14.9503059  37.6719874
  51.4814390   5.6523752  44.4214702  51.8363778   5.8795225  45.2809167
  52.1286521   5.9842129  43.7991957  57.2112127   8.7742188  35.1264031
  57.0730026   8.9643784  34.1985220  56.8548346   9.5361570  35.5832082
  45.3754253   2.7600283  41.2061043  46.0153633   2.6189042  40.5084006
  44.5431784   2.4734796  40.8299645  57.2381507  10.8418715  40.1375302
  57.6718013  10.7494004  40.9858356  57.9513087  10.8176215  39.4995318
  46.1514557  12.0602713  37.3196035  46.9455156  11.5653033  37.1178610
  45.4406250  11.5320576  36.9563741  50.9709402  14.4420809  41.6708403
  51.0246424  15.0111745  42.4386119  50.1024183  14.6122694  41.3062440
  42.4597321   6.2045795  33.3955788  41.5294909   6.1430250  33.6125750
  42.5554793   5.6821748  32.5992429  42.3782870   2.7300608  35.9834030
  42.6389687   3.6445941  35.8743190  43.2000042   2.2625050  36.1330642
  43.8507795   4.1438365  43.1532854  44.5230848   3.9355727  42.5045503
  43.0237582   3.9460451  42.7138086  58.0997056  10.8842415  42.6708188
  58.2932946  11.7888226  42.9167463  57.9997674  10.4249834  43.5046773
  53.1612165  11.0349158  48.2449068  53.0097671  10.8059710  47.3279152
  53.1516844  11.9919759  48.2580413  49.9297501   8.6081071  43.2295335
  50.8589561   8.7592230  43.0564302  49.5088531   8.6965092  42.3743981
  48.7285833  12.6331735  40.9993872  48.5896919  12.2650520  41.8719810
  47.9400429  13.1479375  40.8277830  49.3233985  17.7340832  32.3419409
  49.4985741  17.2628875  33.1565031  48.6366773  18.3606598  32.5700670
  50.2791048  12.0113338  38.3882710  49.9440881  11.9714108  39.2840360
  49.7794994  11.3458054  37.9153120  44.2535292   7.4180968  43.9135291
  44.1155090   6.6861207  44.5146830  45.1640216   7.3289868  43.6319479
  53.2150240   9.3569372  28.6619770  52.5979411   8.6316200  28.5652822
  52.7466728  10.1178733  28.3186844  46.8817593   7.1300927  43.4018971
  47.5917211   6.4894119  43.3605589  46.8386901   7.3813822  44.3245152
  54.8704372  14.0668281  46.3225550  54.8116918  13.3827501  45.6556133
  55.2723890  14.8087271  45.8706176  45.5946527   4.1166145  45.2214610
  45.0583884   3.6656884  45.8736207  45.0063235   4.2512054  44.4785075
  43.8895070  20.8830194  39.1159269  44.1291669  21.5148719  39.7938288
  43.0464267  20.5318234  39.4024628  45.0048786   3.5754797  27.7841074
  44.1278252   3.4543597  27.4203321  45.4806539   2.7840875  27.5319963
  54.8721779  12.0307865  44.5539530  53.9848558  11.6933786  44.6765929
  55.4420330  11.2990896  44.7908295  36.5250926   8.3631956  37.8782581
  37.2121966   8.0493686  37.2903596  36.3699055   9.2673321  37.6049833
  41.3285648   3.2522153  42.3067605  41.2443837   2.6447822  41.5718015
  40.5068355   3.7431171  42.3077101  48.4022932  16.6909317  41.5200773
  48.3293104  17.4964288  42.0320078  47.9600325  16.8901283  40.6948794
  48.1912712  15.9281087  35.0303594  47.4080234  16.4702767  35.1241819
  48.8905457  16.4455067  35.4297836  59.3539119   7.4416082  39.3156091
  59.3428996   8.3240797  38.9450024  58.4856499   7.0887633  39.1210628
  50.8621616  16.5896151  43.6758932  51.5749588  17.2243616  43.6034833
  50.3711644  16.6860017  42.8598933  52.5839143  10.4947404  35.2476223
  51.6495421  10.6148866  35.0780928  52.7615811   9.5919870  34.9836233
  48.0844331   3.8793099  37.4009484  47.7142118   3.3264140  38.0890390
  48.5803423   3.2751233  36.8484485  55.9711694   6.3364723  35.7826257
  56.4372146   7.1692714  35.7086560  56.4219195   5.8709704  36.4871516
  45.9133529  14.3390594  44.4964502  46.6142989  14.9727077  44.6493897
  45.4428644  14.6805326  43.7360142  54.0387925  12.6808544  32.7812409
  54.3147769  12.5665139  33.6906284  53.1692424  12.2826029  32.7424583
  53.7134815   6.8935202  42.3217053  53.0606266   7.1411109  41.6669506
  54.0915195   6.0799340  41.9879530  50.6741989  16.9294895  36.4245223
  50.8564384  16.1116551  36.8872975  51.4974975  17.1462587  35.9870113
  51.0084155  15.8563080  33.6860272  51.5371921  15.3455535  33.0730434
  51.2712374  15.5405610  34.5505805  49.7622388   7.6355013  48.8083090
  49.0863025   7.5349142  49.4785465  50.5850022   7.4794227  49.2719087
  41.5101247  13.8726949  41.4295605  42.0954684  13.1270637  41.5623509
  41.3126086  14.1830906  42.3132269  44.3639903  16.9078197  36.4458047
  43.6950278  17.3924324  35.9622088  44.2252772  17.1547417  37.3601426
  36.1018902   6.4432550  40.1500048  36.1403002   5.9096140  40.9437166
  35.5959195   5.9167755  39.5311025  48.5045171  18.9421940  43.0440706
  49.0563479  19.1053562  43.8089791  48.8451365  19.5326378  42.3720731
  43.4809664   1.2897090  43.6462591  43.5450991   2.1511921  43.2339988
  43.4176785   0.6771092  42.9134949  42.9561937   3.3620223  47.2935625
  43.5833976   2.9797300  47.9073149  42.0989856   3.1434425  47.6591317
  53.3556046  13.7683198  48.8989360  53.8995950  14.3813156  48.4044315
[truncated: 737,374 more chars]
