# Supplementary material for: An Efficient Implementation of the Nwat-MMGBSA Method to Rescore Docking Results in Medium-Throughput Virtual Screenings
Source: Front Chem. 2018 Mar 5;6:43. doi: 10.3389/fchem.2018.00043 (PMC5844977; doi:10.3389/fchem.2018.00043)
Supplement: Supplementary file 2 [file DataSheet2.ZIP › SI_Examples_and_Scripts/examples/HIV1_protease/3NU4_complex_wat.crd]

default_name
 33060
  47.2321689  23.7831249  47.3998763  47.9317851  22.9554439  47.5079283
  47.7464340  22.2082975  46.7395097  47.8272892  22.5082428  48.4945755
  49.3443814  23.4774279  47.3476617  50.0478596  23.6776584  48.3485614
  49.7589781  23.6961336  46.1075002  48.8805248  23.4407668  44.9526112
  47.9382359  23.9791757  45.0460799  48.6812456  22.3754143  44.8351126
  49.7055093  23.9727581  43.8092224  49.5081682  23.4099333  42.8972428
  49.4932559  25.0283316  43.6389812  51.1156214  23.7815942  44.2540170
  51.4231575  22.7417515  44.1460285  51.7947472  24.4212879  43.6884365
  51.0730860  24.1931314  45.7332296  51.8723033  23.8106125  46.3674330
  51.1813195  25.7047732  45.8363960  50.2496077  26.3177136  46.3772908
  52.2446320  26.2910148  45.3547048  52.9464013  25.7122536  44.9153344
  52.4816256  27.7173812  45.4090559  51.6467447  28.2148271  45.9022977
  53.6909613  28.1114790  46.2396219  54.5232139  27.4591641  45.9753685
  53.4478286  27.9793309  47.2942358  54.1144157  29.5561085  46.0146814
  53.2506686  30.2061954  46.1525144  54.4909064  29.6634120  44.9981256
  55.2129258  29.9610269  47.0039345  54.8008583  30.0539454  48.2834018
  56.3791993  30.1532854  46.5986003  56.5938674  30.0599710  45.6162042
  57.1067185  30.4019421  47.2535824  52.6618842  28.1408260  43.9673464
  53.5366949  27.6287953  43.2884062  51.8063115  29.0293656  43.5422269
  51.1852930  29.4366709  44.2269198  51.6723228  29.4782316  42.1870415
  52.3117357  28.9010072  41.5191754  50.1869850  29.2851273  41.7723318
  49.5630963  29.8613510  42.4551979  49.9335049  29.8256760  40.3984632
  50.1989132  30.8832062  40.3697332  50.5389096  29.2792063  39.6751119
  48.8783242  29.7100901  40.1516037  49.7650255  27.8133641  41.9093147
  50.1011589  27.4568784  42.8832543  50.2645394  27.2461186  41.1233017
  48.2895465  27.5493263  41.8037364  47.7653947  28.1055680  42.5809809
  47.9334289  27.8681560  40.8246338  48.1017116  26.4832320  41.9297445
  52.1120614  30.9282843  42.0652098  51.5589468  31.8193191  42.7153646
  53.1408437  31.1173547  41.2302245  53.5831854  30.3352448  40.7691139
  53.6106608  32.4902683  41.0002501  53.5709617  33.0188412  41.9530678
  55.0844261  32.5846190  40.5418139  55.3539255  33.6342219  40.4245209
  55.9846388  31.9200254  41.5698750  55.8744832  32.4252385  42.5299861
  55.7035062  30.8727934  41.6761658  57.0217511  31.9865237  41.2425586
  55.2369481  31.8753945  39.3069784  56.1569792  31.9451605  39.0437192
  52.7036230  33.1218083  39.9646475  51.8727764  32.4913285  39.3067302
  52.9093888  34.4099332  39.7973613  53.6950069  34.8697880  40.2331041
  51.9761649  35.1539899  38.9682999  51.2278286  34.4840383  38.5450228
  51.2497506  36.1626190  39.8441222  50.6172291  36.7771957  39.2030131
  51.9966749  36.7922068  40.3286347  50.3615976  35.5392000  40.9412539
  50.9753347  34.8481815  41.5180374  49.8427178  36.6180878  41.8769104
  50.6834340  37.1500133  42.3213713  49.2252879  37.3199671  41.3150067
  49.2448212  36.1594570  42.6645699  49.2226848  34.7358429  40.3457676
  48.5820556  35.3937277  39.7587388  49.6266570  33.9536450  39.7041611
  48.6395820  34.2837157  41.1488169  52.6498319  35.7536875  37.7746331
  52.1232070  36.6406748  37.1517007  53.8067096  35.2037569  37.4199749
  54.2471747  34.5046174  38.0003433  54.4247013  35.6351326  36.1710992
  54.5694856  36.7134190  36.2273931  55.7438784  34.9084235  36.0014769
  56.0720116  35.0850044  34.9767234  55.5393815  33.8467365  36.1396898
  56.8813708  35.2393370  36.8748480  57.4161058  34.4325921  37.8383408
  57.0539772  33.4435549  38.0758071  58.4867867  35.0507820  38.4741566
  59.0395105  34.6641555  39.2258596  58.6530347  36.2782646  37.8918561
  59.5845498  37.2663869  38.1641134  60.3337565  37.1422746  38.9325146
  59.5123939  38.4003755  37.4189098  60.2237953  39.1916036  37.6034364
  58.5510752  38.5765716  36.4253736  58.5420012  39.5011171  35.8669111
  57.6130135  37.6136876  36.1295754  56.8716781  37.7578438  35.3568983
  57.6707192  36.4294750  36.8910501  53.5445190  35.3439969  34.9576132
  53.6471485  36.0691439  33.9603073  52.7352560  34.3054900  35.0018711
  52.7500284  33.6983001  35.8082086  51.8187774  34.0190110  33.9026606
  51.8315856  34.8656755  33.2170221  52.2049608  32.8289302  33.0427192
  53.1317781  33.0866666  32.5315767  51.4116015  32.6881313  32.3095400
  52.4193431  31.5316623  33.7139667  51.5051358  31.2220417  34.2188638
  53.2256765  31.6206748  34.4422635  52.8019456  30.4861078  32.6303731
  53.8041592  30.7156781  32.2691207  52.0914039  30.5664243  31.8078338
  52.7923957  29.0706117  33.1263565  51.8118027  28.8248409  33.5321520
  53.5493866  28.9415399  33.8996373  53.1028613  28.1735056  31.9435240
  52.3980946  28.2991925  31.2306350  54.0090489  28.4145253  31.5667503
  53.1101618  27.2094133  32.2441165  50.4519735  33.7726993  34.5444600
  50.3469485  33.7199478  35.7633706  49.4474140  33.6562390  33.7140847
  49.5893211  33.7033691  32.7160951  48.1283728  33.4578726  34.2714509
  47.8979394  34.3098441  34.9108428  47.1171547  33.3347622  33.1256561
  46.1940691  32.9178207  33.5276484  47.5281821  32.6543997  32.3787416
  46.7865410  34.6633326  32.4369898  47.6557994  34.9993534  31.8732401
  46.5357316  35.4055994  33.1953510  45.6012274  34.5055161  31.4817921
  44.7560202  34.0649478  32.0099420  45.8822323  33.8639970  30.6465015
  45.2420252  35.8321661  30.9894522  45.7666639  36.6338049  31.3111622
  44.2417058  36.0158880  30.1268484  43.9823797  37.2597832  29.7267547
  43.2317482  37.4346148  29.0746786  44.5378253  38.0282288  30.0756337
  43.5457465  34.9470573  29.7050196  43.7838072  34.0249960  30.0392592
  42.7845455  35.0666532  29.0523973  48.0640564  32.1831482  35.1101733
  48.5983109  31.1818677  34.6409830  47.4415522  32.2295431  36.2907265
  46.8991335  33.4029222  36.9947815  46.1350933  33.8944205  36.3910423
  47.6931558  34.1142492  37.2253363  46.2951826  32.8415352  38.2690522
  46.4130233  33.5476294  39.0907349  45.2365575  32.6229501  38.1258860
  47.0553142  31.5865058  38.5442308  47.9896315  31.8025105  39.0634101
  46.4609209  30.8944527  39.1400916  47.3234278  31.0160918  37.1445583
  48.2186981  30.3962116  37.1025160  46.2255768  30.0904523  36.6943509
  45.0956241  30.1003531  37.1906490  46.5053460  29.2543422  35.7060903
  47.4486420  29.2554372  35.3461717  45.5700890  28.3508109  35.1118154
  44.5526672  28.7024781  35.2783840  45.9171241  28.2571804  33.6267386
  45.2990636  27.4714905  33.1923785  46.9681166  27.9764192  33.5510234
  45.7129691  29.5239748  32.7891398  46.3341096  30.3184934  33.2029678
  46.1527855  29.2585404  31.3554445  47.1993690  28.9540294  31.3464414
  45.5394986  28.4656442  30.9276634  46.0347826  30.1672242  30.7648591
  44.2787722  30.0410413  32.8644148  43.6001350  29.2882955  32.4622128
  44.0207244  30.2454010  33.9032480  44.1915407  30.9576682  32.2811792
  45.7329405  26.9774410  35.7047171  46.8708360  26.5575885  35.9297833
  44.6243227  26.3109867  35.9218117  43.7389112  26.7629120  35.7421787
  44.6290791  24.9459082  36.4103525  45.6244325  24.5368433  36.2376608
  44.3439230  24.8768034  37.9169980  44.3698997  23.8285235  38.2135118
  45.3911510  25.6176587  38.6999367  46.3718902  25.1938570  38.4859866
  45.3794340  26.6699560  38.4169329  45.1795013  25.5253286  39.7652905
  42.9644296  25.4432993  38.2257559  42.9279624  26.4921472  37.9320037
  42.2094724  24.8844732  37.6722778  42.7675655  25.3583514  39.2946999
  43.5894154  24.1238653  35.6576356  42.7029466  24.6959811  35.0118480
  43.6802734  22.8123821  35.7811079  44.4774069  22.4144290  36.2570380
  42.6590784  21.9321990  35.2484651  42.2340227  22.4202690  34.3710003
  43.2498011  20.5828232  34.8368771  43.6408908  20.0932356  35.7286600
  42.1753512  19.7313279  34.1601304  41.3518373  19.5660899  34.8541976
  41.8059403  20.2477543  33.2745682  42.6028147  18.7719663  33.8690594
  44.2615315  20.7928893  33.8582066  44.6159143  19.9339022  33.6168667
  41.5768468  21.6895552  36.2886602  41.8367408  21.4905411  37.4616757
  40.3523238  21.7577602  35.8111882  40.2156413  22.0105068  34.8427740
  39.2073326  21.4821945  36.6313393  39.5483666  21.1649487  37.6158249
  38.3304509  22.7513603  36.8324007  37.5317414  22.4641738  37.5168611
  39.1562446  23.8802247  37.4294636  39.5959160  23.5499321  38.3701947
  39.9501670  24.1557567  36.7346468  38.5157566  24.7430557  37.6097626
  37.6828058  23.2352282  35.5444226  37.2652182  22.3685223  35.0315129
  38.4581577  23.6852981  34.9256694  36.5698111  24.2570240  35.7221445
  35.7794450  23.8300807  36.3395794  36.9688410  25.1473414  36.2075022
  36.1645326  24.5256738  34.7473062  38.3910195  20.3758684  35.9773015
  38.4740011  20.1398661  34.7630071  37.5975904  19.7073542  36.8065904
  37.7038440  19.8433807  37.8014335  36.5819427  18.7854063  36.3238868
  36.5790255  18.7748574  35.2337339  36.8730096  17.3489465  36.7733503
  36.7584072  17.2946365  37.8555355  37.8994730  17.1024318  36.5029058
  35.9548202  16.3319867  36.1423106  35.8978617  16.5494390  35.0766319
  34.9684392  16.4504139  36.5909937  36.3542345  14.9119141  36.2946003
  35.9875158  14.5794660  37.2667555  37.4437928  14.8841998  36.2887204
  35.8771738  13.9000845  35.2702259  34.8813624  13.5835835  35.5802528
  36.5612515  13.0525006  35.3244316  35.7800780  14.2803469  33.8426150
  35.1534446  15.0660330  33.7459614  36.6950202  14.5348766  33.4992154
  35.4257036  13.4993256  33.3095995  35.2199703  19.2653958  36.8506072
  35.0317815  19.4716003  38.0591971  34.2765665  19.4044732  35.9356537
  34.4949839  19.1361459  34.9868349  32.9418244  19.9205522  36.2111331
  32.6805048  19.6831549  37.2414809  32.8503564  21.4448662  36.1143577
  33.5169171  21.8756922  36.8627819  33.3360215  21.9580705  34.7533581
  34.3640273  21.6376602  34.5897876  32.6993147  21.5549791  33.9656205
  33.2878569  23.0469289  34.7371817  31.4357246  21.9036468  36.4196956
  31.1491025  21.5339913  37.4039398  30.7619476  21.4948879  35.6664787
  31.3230817  23.4152939  36.4116568  31.9943298  23.8340890  37.1618938
  31.5969844  23.7938482  35.4272367  30.2978067  23.7043630  36.6398436
  31.9895417  19.2597979  35.2415417  32.2264051  19.2127487  34.0283277
  30.9188898  18.7085813  35.7688989  30.7817840  18.7549851  36.7684261
  29.9345109  18.0383519  34.9523599  29.4658566  18.7759089  34.3004621
  29.1812069  17.6018615  35.6075341  30.5087963  16.9477964  34.0988501
  30.0338370  16.7554955  32.9783752  31.5249095  16.2602999  34.5869653
  31.8825708  16.4884563  35.5028955  32.1346175  15.1854819  33.8329119
  31.3369163  14.6482715  33.3193802  32.6213941  14.5182741  34.5446142
  33.1670837  15.5805942  32.7913930  33.7424236  14.7336598  32.0829784
  33.4227169  16.8850194  32.6910511  33.0183310  17.5023822  33.3805555
  34.2404810  17.4683065  31.6574240  34.4971303  16.6705301  30.9601822
  33.4682588  18.5956304  30.9295046  34.1286718  19.0530381  30.1927293
  33.1698411  19.3453304  31.6633669  32.2398135  18.0940705  30.2284134
  31.5701819  17.6592129  30.9704339  32.5375279  17.3265779  29.5150921
  31.4871882  19.1908699  29.4783760  32.1219173  20.1696101  28.8775628
  30.2564780  19.1361479  29.4317737  29.7673126  18.3830631  29.8938577
  29.7374034  19.8439750  28.9319414  35.5106117  18.0716118  32.2402942
  35.4689616  18.7234758  33.2838232  36.6486357  17.9196738  31.5869665
  36.6779055  17.3039244  30.7869935  37.8574174  18.6149682  31.9873996
  37.8306603  18.7584261  33.0671305  39.0862848  17.8007106  31.5767349
  39.9738755  18.4016050  31.7740843  39.0172241  17.5943751  30.5095085
  39.2410322  16.4819951  32.3028703  38.3268660  15.9043477  32.1674428
  40.4162179  15.7296638  31.7436277  40.2601955  15.5509218  30.6800426
  41.3235664  16.3162187  31.8846388  40.5164398  14.7755864  32.2615203
  39.4779426  16.7216396  33.7821380  40.3918506  17.2997742  33.9153985
  38.6353330  17.2727417  34.2002248  39.5750856  15.7639513  34.2945094
  37.9407098  19.9384472  31.2538243  37.7136795  19.9815622  30.0164624
  38.2814469  20.9714389  32.0181640  38.4171653  20.8299061  33.0089288
  38.4631492  22.2971973  31.4584257  38.6068601  22.1937906  30.3834595
  37.2203890  23.1821222  31.6960495  37.4638426  24.2003190  31.3957503
  36.9863263  23.1638370  32.7613393  35.9841751  22.7426973  30.9309437
  35.7310873  21.7288707  31.2393720  36.2185861  22.7499197  29.8663553
  34.7792960  23.6258313  31.1585766  35.0475109  24.6559024  30.9249098
  34.4838790  23.5546690  32.2059036  33.6040480  23.2150750  30.2892870
  32.7367305  23.8106997  30.5735819  33.3943586  22.1598574  30.4651055
  33.8579668  23.4129371  28.8286937  34.0541925  24.3877176  28.6497763
  34.6490651  22.8519903  28.5446616  33.0417216  23.1319583  28.3039151
  39.6807308  22.9519791  32.0780488  40.1170259  22.5649339  33.1660881
  40.2076711  23.9667695  31.4021958  39.8845696  24.1274955  30.4579090
  41.2276437  24.8657135  31.9433555  41.8052745  24.3751665  32.7259482
  42.1525794  25.2664670  30.8047007  41.5493471  25.7064832  30.0105662
  42.6450016  24.3680905  30.4310030  43.2146709  26.2588753  31.1980382
  43.8176230  25.8312858  31.9986917  42.7317603  27.1690147  31.5529432
  44.1232250  26.6067268  30.0286748  45.1974887  25.9712450  29.9553436
  43.7320974  27.5085187  29.2540312  40.5505288  26.0938668  32.5488674
  39.6466549  26.6461153  31.9348344  40.9202049  26.5315303  33.7407404
  41.6663158  26.0562470  34.2270504  40.2821697  27.6828349  34.3750802
  39.7965875  28.2765566  33.6001057  39.2297131  27.2282843  35.3843893
  38.4754300  26.6261751  34.8778593  39.7054691  26.6335231  36.1635307
  38.7555815  28.1012401  35.8327946  41.3338953  28.5225438  35.0924924
  42.3745183  28.0412431  35.5871309  41.0238444  29.8231790  35.1648155
  40.1668890  30.1360349  34.7322537  41.8562183  30.8024713  35.8317563
  42.9071925  30.5150744  35.8196175  41.6228936  32.0955277  35.0778320
  40.5484067  32.2757598  35.1208225  41.9178044  31.8972687  34.0470546
  42.2725136  33.3982296  35.4460886  42.0389118  33.6081834  36.4897282
  43.7562737  33.3463951  35.3116895  44.1520171  32.5588173  35.9536422
  44.0200309  33.1366344  34.2746535  44.1810402  34.3051537  35.6077104
  41.7298792  34.4967482  34.5048369  41.9837029  34.2502232  33.4745622
  40.6466478  34.5608189  34.6076610  42.1769985  35.4551558  34.7699672
  41.5039692  30.9326468  37.3141341  40.3280233  31.1293057  37.6280918
  42.4652074  30.8654381  38.2103578  43.4060182  30.6656775  37.9029448
  42.2180592  31.0708411  39.6394475  41.2661843  30.6059626  39.8970368
  43.3393023  30.4489246  40.4652682  43.1543922  30.6804965  41.5148903
  44.2800355  30.9028748  40.1534808  43.4802373  28.9223280  40.3318289
  43.7820555  28.6565282  39.3187300  44.5378190  28.4895356  41.3378863
  45.4809138  28.9852473  41.1090410  44.2171218  28.7647127  42.3428827
  44.6718968  27.4098867  41.2812951  42.1735581  28.2099424  40.5515748
  41.8045322  28.4284597  41.5537420  41.4466710  28.5498454  39.8138038
  42.3235845  27.1348084  40.4456454  42.1919870  32.5435998  39.9316856
  43.2552704  33.1861878  39.8069174  41.0618126  33.1348656  40.1793982
  40.2647154  32.5625248  40.4202322  40.8837923  34.5741373  40.1287261
  41.8599612  35.0295890  39.9570317  39.8484771  34.8340098  39.0146876
  38.8672462  34.5026633  39.3556340  40.1332501  34.2709697  38.1250662
  39.7816551  36.2809485  38.6733092  40.4141588  37.1014259  39.3911092
  39.1331444  36.6603376  37.6711237  40.3541513  35.1882104  41.4087771
  39.1631971  35.1380394  41.7364004  41.2453574  35.7936256  42.1646204
  42.2029193  35.8205203  41.8452587  40.9294919  36.4208565  43.4277037
  40.3734004  35.6719916  43.9910008  42.1799334  36.7939196  44.2297242
  41.8559322  37.2474286  45.1663040  43.0201188  35.5756624  44.5447051
  42.4264476  34.8620227  45.1162451  43.3508400  35.1117821  43.6151452
  43.8896020  35.8757256  45.1301920  42.9780780  37.7039268  43.4573996
  43.0463229  38.5233924  43.9533075  40.0498839  37.6515599  43.2558869
  39.4226685  38.0567255  44.2292510  39.9818552  38.1797585  42.0541963
  40.5343855  37.7800039  41.3087551  39.1364570  39.3157843  41.7707244
  39.5851664  39.8751664  40.9496535  39.1017718  39.9422364  42.6623497
  37.7350715  38.9740633  41.3882806  36.9376494  39.9003408  41.1972964
  37.3810198  37.7292130  41.2553209  38.0706994  37.0200335  41.4594961
  36.0586627  37.2854688  40.8326807  35.5289375  38.1037159  40.3446378
  36.2201908  36.1163903  39.8837791  36.7885532  36.4345731  39.0099159
  36.7501562  35.3091561  40.3885748  35.2371051  35.7649414  39.5693032
  35.2854672  36.8141314  42.0444507  35.7137219  35.9259069  42.7480415
  34.1096662  37.3984508  42.3121876  33.7665037  38.1407805  41.7188646
  33.3293305  36.9657589  43.4541254  33.9645605  37.0168087  44.3387054
  32.1227772  37.8885674  43.6382712  31.4875046  37.4522498  44.4086346
  31.5808670  37.9157492  42.6923296  32.4158321  39.3270190  44.0421422
  33.4990590  39.6489726  44.5374102  31.5033197  40.1846377  43.8618895
  32.8640592  35.5200369  43.2934039  32.8826018  34.7644268  44.2832713
  32.4425965  35.1668030  42.0902265  32.5565116  35.8224405  41.3311370
  31.8260802  33.8837844  41.8078229  32.0112381  33.2404994  42.6688130
  30.3357137  33.9640544  41.6697558  29.9752371  33.0053091  41.2963993
  30.1011260  34.7457555  40.9477573  29.6016036  34.2777271  42.9753798
  29.6506248  33.4059821  43.9133555  29.0015414  35.3878802  43.0288067
  32.4603056  33.2668015  40.5668054  32.9347779  33.8960746  39.6619339
  32.4300905  31.9786347  40.5507369  32.0174694  31.5177123  41.3499606
  32.9350632  31.1322159  39.4876490  33.9307865  31.4366316  39.1638404
  32.9601774  29.7151581  40.0529864  31.9594202  29.4710185  40.4075594
  33.3103352  28.6573628  39.0134212  32.5858912  28.6938416  38.2006788
  34.3080597  28.8513516  38.6207076  33.2873904  27.6714667  39.4769948
  33.9162589  29.6901295  41.1023612  33.6469266  30.3380243  41.7572631
  32.0421299  31.2252546  38.2734563  30.8040462  31.1716678  38.4194945
  32.6424621  31.3899547  37.0843995  33.6529921  31.4044203  37.0701901
  31.9444416  31.5497862  35.8089391  30.9183367  31.1974893  35.9073295
  31.8153385  33.0223183  35.4045921  31.1670806  33.3935023  36.1974667
  33.1071339  33.8262763  35.4360930  33.5895361  33.7012311  36.4049598
  33.7740201  33.4732024  34.6501474  32.8829417  34.8811476  35.2749608
  31.1351992  33.2555363  34.0530549  31.7830630  32.8211360  33.2912374
  31.0761212  34.3340116  33.9084803  29.7931276  32.7199657  33.8271588
  29.8053820  31.6388831  33.9624191  29.0988971  33.1666777  34.5395844
  29.4736999  32.9552248  32.8119755  32.6393531  30.7086846  34.7710300
  33.8323894  30.8150867  34.5679368  31.8633212  29.7975091  34.1809895
  30.8834558  29.7829190  34.4217882  32.3457532  28.8215980  33.2109911
  33.4233893  28.9015899  33.0692353  32.0293450  27.4073194  33.7345700
  30.9426285  27.3310768  33.7845735  32.4381685  26.2924370  32.7905475
  31.9724555  26.4507965  31.8170308  33.5230047  26.2911434  32.6776505
  32.1143204  25.3342422  33.1960536  32.5906224  27.2132833  35.1686034
  32.3517028  26.2088317  35.5180606  32.1388701  27.9472504  35.8359752
  34.0898544  27.3978329  35.1634956  34.5434231  26.6647946  34.4970392
  34.3308486  28.4027260  34.8171208  34.4764524  27.2586926  36.1729073
  31.6692508  29.0861559  31.8914474  30.5028404  29.5102305  31.8497744
  32.3608951  28.8480833  30.7670837  33.3372063  28.6033478  30.8532631
  31.7917785  28.9224455  29.4339796  31.4242937  29.9302574  29.2433409
  32.8912457  28.5551186  28.4322527  33.7363935  29.2271562  28.5837409
  32.4984984  28.6861587  27.4235982  33.3818423  27.1221783  28.5772487
  32.6668062  26.4662268  28.0802417  33.4194725  26.8813020  29.6395018
  34.7607667  26.8615894  27.9810877  35.2918353  27.7416368  27.2338395
  35.3272675  25.7680624  28.2450378  30.6074078  27.9787458  29.2950440
  30.3995701  27.0252245  30.0587983  29.8128254  28.2128193  28.2462064
  30.0814812  28.9165997  27.5736477  28.5678922  27.4780158  28.0460858
  27.9176777  27.7850068  28.8653694  27.9128613  27.8158607  26.7155430
  27.1460591  27.0678256  26.5141013  28.6770512  27.7698369  25.9395117
  27.2648916  29.1851837  26.6589751  26.9500033  29.3940841  25.6364019
  27.9849070  29.9384434  26.9774539  26.0585690  29.2283480  27.5723981
  25.6166993  28.1192713  27.9806505  25.5447201  30.3394331  27.9027952
  28.7762693  25.9707067  28.0935347  29.6286193  25.4062985  27.4008791
  27.9684841  25.3318510  28.9201268  27.3242556  25.8887105  29.4630846
  27.9297088  23.8866638  29.1120423  28.0287695  23.3858686  28.1487084
  29.0886557  23.3863514  29.9865544  30.0209820  23.7538425  29.5584995
  29.0839726  22.2960494  29.9648622  29.0250076  23.8289542  31.4258900
  28.0778950  23.4969206  31.8516802  29.0781428  24.9169432  31.4597494
  30.3705463  23.1544441  32.4171356  29.9072966  21.4229143  32.3981878
  28.9197161  21.3065245  32.8449799  29.8854614  21.0645891  31.3696124
  30.6347990  20.8461698  32.9686544  26.6075379  23.5745748  29.7877275
  25.9934376  24.4454879  30.3903230  26.1722480  22.3247630  29.7237804
  26.6656766  21.6709765  29.1326920  25.0180789  21.8526844  30.4643865
  24.2847882  22.6587529  30.5040772  24.4290064  20.6164509  29.7457673
  23.6124611  20.1934665  30.3302936  25.2005350  19.8608009  29.5997994
  23.9529946  21.0759238  28.5024643  24.6973677  21.4543329  28.0277251
  25.3756720  21.4871626  31.8910476  26.4136754  20.8460331  32.1073340
  24.5619802  21.8234617  32.8531431  23.8064738  22.4573862  32.6352743
  24.6776235  21.3384016  34.2268335  25.3869352  20.5138110  34.2961241
  25.1843586  22.4503498  35.1289757  25.0251837  22.1294811  36.1593075
  24.5784579  23.3337992  34.9258538  26.6538117  22.8665139  35.0036725
  26.8147915  23.1617504  33.9673628  26.9615764  24.0593446  35.8974006
  26.3016064  24.8873497  35.6393383  26.8053136  23.7820987  36.9399621
  27.9981919  24.3619515  35.7542838  27.6006695  21.7106642  35.3047503
  27.4646603  21.3892469  36.3377370  27.3832265  20.8787991  34.6346264
  28.6295565  22.0358733  35.1584066  23.2878016  20.8805108  34.6581395
  22.2808085  21.3880347  34.1783121  23.2491628  19.9304051  35.5884772
  24.4116037  19.2415211  36.1645258  25.0481757  18.8344473  35.3788178
  24.9939259  19.9206416  36.7877634  23.8139493  18.1417500  36.9893613
  24.1758513  17.1796613  36.6279608  24.1048211  18.2709958  38.0322161
  22.3412767  18.1825669  36.8846168  21.9818670  17.3038202  36.3482261
  21.8971963  18.2082601  37.8795969  21.9670572  19.4654612  36.1059659
  21.2612368  19.3495697  35.2830505  21.3056507  20.4175948  37.1034732
  22.0102093  21.1945258  37.7530619  19.9862958  20.3176785  37.2349316
  19.5016752  19.7166463  36.5843879  19.1948551  20.9892236  38.2212976
  19.7965414  21.1267757  39.1196311  18.3276675  20.3709599  38.4555407
  18.7163958  22.3358112  37.7476455  18.7547863  22.7596312  36.5947201
  18.2340903  23.0333329  38.7464072  18.3349556  22.6685356  39.6832813
  17.5705044  24.2872847  38.5702373  16.9394507  24.1818995  37.6877102
  16.7299781  24.6398353  39.8105230  16.3667403  25.6638226  39.7217682
  17.3493273  24.5499113  40.7036004  15.5226440  23.6731144  39.9229511
  15.8633782  22.6408075  40.0014407  14.8667883  23.7749179  39.0585817
  14.8007619  24.1002211  41.1995540  15.5419158  24.2338152  41.9890155
  14.1048628  23.3122272  41.4845998  14.0527881  25.3498939  41.0477022
  13.7743195  25.6137194  40.1134344  13.7117485  26.1606125  42.0380135
  14.0402584  25.9095965  43.2991464  14.5597576  25.0737696  43.5292661
  13.7717680  26.5542183  44.0288920  13.0275619  27.2623894  41.7359452
  12.7589656  27.9064262  42.4664947  12.7761469  27.4547146  40.7768417
  18.5598043  25.4118709  38.3785275  19.6938238  25.3159865  38.8550188
  18.1317988  26.4661885  37.7025596  17.2216570  26.4552493  37.2649076
  18.9915196  27.6533333  37.5952636  19.6602866  27.7318783  38.4520357
  19.8608314  27.5223432  36.3123012  20.4651213  26.6184853  36.3896618
  20.5147535  28.3921236  36.2416893  19.0498496  27.4425445  35.0900960
  18.6144881  26.2806672  34.5055555  18.8166924  25.2869986  34.8787273
  17.8889840  26.5615481  33.3879484  17.4638248  25.8730238  32.7835620
  17.8241802  27.9089987  33.2057776  17.1764487  28.6113224  32.1911967
  16.6242362  28.1221976  31.4017391  17.3005365  29.9845782  32.2765890
  16.8362814  30.6037229  31.5241716  18.0163242  30.5920701  33.3205193
  18.0734744  31.6705144  33.3429867  18.6503323  29.8805152  34.3203540
  19.2005101  30.3756805  35.1077203  18.5467823  28.4951045  34.2611620
  18.1379975  28.8920031  37.5831812  16.9229539  28.8811911  37.3516939
  18.7956185  30.0440430  37.7781721  19.7762057  30.0261670  38.0200611
  18.1119445  31.3118970  37.6430533  17.1915478  31.1762876  37.0747637
  17.7190082  31.8476127  39.0022619  17.1092341  31.0795195  39.4785679
  17.1115637  32.7355889  38.8271065  18.7624970  32.2290034  39.9770892
  19.2884907  33.1061722  39.5989683  19.4633495  31.4014223  40.0804018
  18.1855066  32.5591941  41.3540053  17.3763368  31.8698649  41.5976621
  17.8090899  33.5816861  41.3693902  19.3345029  32.4022035  42.3576538
  19.9616324  33.2924572  42.3096031  19.9223221  31.5276528  42.0785487
  18.8654474  32.2310100  43.7483471  18.3183054  33.0345671  44.0209506
  18.2966972  31.3983078  43.8111513  19.6615874  32.1418370  44.3630391
  18.9897998  32.2745178  36.8896760  20.2079628  32.1639500  36.9573700
  18.4266403  33.2276927  36.1683037  16.9783620  33.3961091  35.9282917
  16.4384402  33.5506163  36.8625892  16.5614702  32.5351564  35.4059789
  16.9391775  34.6268579  35.0675530  16.1931703  34.5024670  34.2816617
  16.6851674  35.4938556  35.6762145  18.2822076  34.8170318  34.4588797
  18.3407807  34.3073997  33.4974587  18.4911495  35.8783358  34.3209742
  19.2749053  34.1967920  35.4605163  20.1478255  33.7332259  34.9994329
  19.8933112  35.2429745  36.3705648  19.3924771  35.6232787  37.4308062
  21.0610964  35.7130415  35.9250664  21.4130055  35.3672789  35.0444586
  21.8509591  36.6979624  36.6477129  21.1948537  37.3234662  37.2527423
  22.8520028  35.9783234  37.5544804  23.5705998  35.4782266  36.9046754
  22.2937107  35.2326712  38.1210692  23.6403229  36.7837115  38.5442796
  22.9512305  37.3654453  39.1553953  24.3037606  37.4587606  38.0023608
  24.4686616  35.9021395  39.4435170  25.0224245  35.2120959  38.8066336
  23.7808196  35.3399649  40.0755567  25.4649772  36.5796389  40.3502538
  26.1101878  37.2188935  39.7475442  26.0670730  35.8170658  40.8435781
  24.8029580  37.4125069  41.3902386  24.2413081  38.1241593  40.9447913
  24.2125949  36.8279280  41.9640984  25.5058775  37.8513548  41.9677018
  22.6051989  37.5553881  35.6509855  22.8685512  37.0303052  34.5523321
  22.9802844  38.7720801  35.9652315  22.5988259  39.1820361  36.8065705
  23.9009772  39.5610723  35.1894028  24.1044691  39.0233000  34.2639218
  23.3212446  40.9387682  34.8917051  24.1146857  41.5363738  34.4424070
  23.0271332  41.3809182  35.8438595  22.1427850  41.0097286  33.9857433
  21.7361593  42.0216455  34.0018875  21.3818956  40.3073050  34.3282260
  22.6214765  40.5908142  32.3061749  22.9304064  42.3048643  31.7696680
  22.0158554  42.8887879  31.8700659  23.7119260  42.7445137  32.3891714
  23.2506509  42.3071999  30.7265208  25.1627248  39.8048506  36.0182304
  25.0403887  40.1349071  37.1900625  26.3280342  39.6531472  35.3935463
  26.3303559  39.3255073  34.4377505  27.6017957  39.9432175  36.0412283
  27.3752728  40.4010687  37.0050133  28.4490555  38.7253085  36.3909774
  29.3860803  39.1358926  36.7685358  27.8278825  37.8608684  37.4847203
  27.6381696  38.4715296  38.3668036  26.8886959  37.4398002  37.1253666
  28.5125861  37.0530309  37.7420635  28.7438419  37.8508935  35.1703524
  29.0798342  38.5040120  34.3653242  27.8152288  37.3606275  34.8777060
  29.7933046  36.7779253  35.3661692  30.7356097  37.2401402  35.6601071
  29.4677210  36.0890533  36.1453063  29.9321987  36.2309380  34.4329284
  28.3808117  40.8665181  35.1131206  28.2373081  40.8293946  33.9017604
  29.2084367  41.7136904  35.6646285  29.3699553  41.6829771  36.6610850
  29.8814409  42.6801841  34.8659188  29.2588214  43.5739695  34.8198563
  29.9998096  42.2680280  33.8639157  31.2457548  43.0858239  35.3695941
  31.5684964  42.8293559  36.4991329  31.9426786  43.8088230  34.5137509
  31.5156133  44.0566165  33.6328028  33.2808238  44.2601655  34.7760914
  33.9167608  43.3905601  34.9459844  33.2713568  44.8834893  35.6700085
  33.8424149  45.0516537  33.6462787  33.1368982  45.8473660  33.0241331
  35.1112835  44.8115164  33.3788508  35.6588250  44.1813643  33.9476703
  35.6937892  45.4998645  32.2215116  35.6050029  46.5832866  32.2980139
  37.2051938  45.1688490  32.1724101  37.2236112  44.0848057  32.2864278
  37.7989649  45.6307548  30.8368381  37.2285381  45.1974576  30.0159557
  37.7546183  46.7180161  30.7764703  38.8374435  45.3051835  30.7691512
  38.0843880  45.6699498  33.3233930  39.0882068  45.2856576  33.1437260
  37.6859985  45.2319914  34.2382199  38.2188907  47.1029062  33.5667896
  38.6165436  47.5864300  32.6738317  37.2426131  47.5245677  33.8046461
  38.8991582  47.2668105  34.4026206  34.9382491  45.0968341  30.9790964
  34.7446175  43.9129837  30.6778471  34.4993414  46.0893502  30.1820884
  34.7052540  47.0422592  30.4474872  33.7607647  45.8681304  28.9859132
  34.1744607  44.9886998  28.4924899  33.8897057  46.7398292  28.3437540
  32.2873180  45.6451949  29.1754407  31.5835518  45.3823332  28.2047941
  31.8136248  45.7149204  30.4062730  32.4411806  45.7722077  31.1948780
  30.3604990  45.7057765  30.6072993  29.8697419  45.8841743  29.6500388
  30.0948775  46.4990548  31.3050599  29.8829602  44.3888112  31.1617982
  30.6625578  43.7089600  31.8394706  28.6293321  44.0403372  30.9245168
  28.1161904  44.5589998  30.2268574  27.9484256  42.9598490  31.6043997
  28.6517900  42.5694175  32.3396111  26.6698358  43.4794804  32.2630021
  26.0218458  42.6256798  32.4629410  26.1779340  44.1524787  31.5610571
  26.8774404  44.2236754  33.5583269  27.4055421  45.5069320  33.5319834
  27.6349289  45.9901953  32.5930205  27.6301426  46.1549098  34.7284325
  28.0608093  47.1449529  34.7308338  27.3094155  45.5525062  35.9094460
  27.4845677  46.0962879  36.8257861  26.7754253  44.2849266  35.9949297
  26.5436397  43.8225667  36.9425698  26.5525187  43.6390498  34.7766010
  26.1126238  42.6522566  34.7815671  27.5391873  41.8439180  30.6537547
  27.3528918  42.0846239  29.4573502  27.4324860  40.6557193  31.1916485
  27.7284364  40.5351082  32.1491115  26.9062634  39.4921545  30.4744980
  26.4765222  39.8317717  29.5319119  28.0214162  38.4855895  30.1153585
  27.5122697  37.6628932  29.6149432  29.0465141  39.1164682  29.1747946
  28.5403306  39.4949966  28.2865179  29.5499195  39.9372049  29.6842210
  29.7804621  38.3652113  28.8815467  28.7335156  37.8914436  31.3228730
  27.9806628  37.5698195  32.0430435  29.3581301  38.6639346  31.7696360
  29.6131272  36.6990595  30.9827751  29.0047788  35.9147026  30.5332526
  30.3857214  37.0069690  30.2788583  30.0800915  36.3211976  31.8924859
  25.8243738  38.8362942  31.3073048  25.8301117  38.8797304  32.5212658
  24.9089773  38.1994009  30.5887971  24.9532560  38.2654827  29.5817785
  23.8446355  37.4095201  31.1895681  23.6056676  37.7960462  32.1794079
  22.5828204  37.5041743  30.3408554  22.7953966  37.0873401  29.3565741
  22.3123424  38.5553100  30.2393106  21.4047237  36.7603175  30.9327600
  21.1755027  37.1979378  31.9038544  21.6882514  35.7156812  31.0618994
  20.1566687  36.8133237  30.0804278  20.4002239  36.3579845  29.1207163
  19.9111177  37.8653329  29.9318099  18.9230932  36.1380107  30.5905226
  18.6541980  36.5847324  31.5480847  19.1406714  35.0791350  30.7316994
  17.7598898  36.2650940  29.6639825  17.5468864  37.2415138  29.5231034
  17.9892245  35.8389659  28.7771373  16.9581828  35.7991200  30.0649503
  24.3113622  35.9722537  31.3295128  24.8493743  35.3873960  30.3877477
  24.1079028  35.4270569  32.5191108  23.6309833  35.9652998  33.2285383
  24.5528907  34.0643026  32.8385252  24.8310219  33.5653946  31.9101229
  25.7669691  34.1081227  33.7692810  26.0872559  33.0762627  33.9162959
  26.8703048  34.9403245  33.1323103  27.1323856  34.5149889  32.1632942
  26.5215455  35.9645351  32.9971193  27.7476636  34.9371995  33.7792862
  25.4433289  34.6954623  35.1341496  25.1192578  35.7285799  35.0174018
  24.6470051  34.1141772  35.5999199  26.3323808  34.6622872  35.7632856
  23.4209420  33.2820064  33.5155049  22.3985598  33.8784900  33.9416738
  23.5534777  31.9811174  33.6285499  24.3217652  31.5447794  33.1399053
  22.6736184  31.1196200  34.4067477  21.7549709  31.6767704  34.5915993
  22.3276835  29.8446379  33.6633765  21.6514727  29.2578706  34.2852713
  23.2465376  29.2838790  33.4970704  21.6573966  30.0814774  32.3170175
  22.3752849  30.5559770  31.6487657  20.8039700  30.7435689  32.4637036
  21.1725744  28.7963213  31.6760416  20.7779984  29.0655733  30.6968337
  20.3638530  28.4197419  32.3028332  22.0826546  27.6929148  31.4681468
  21.9091686  26.9589219  32.1387279  23.0711805  27.3614058  30.6644277
  23.4502839  28.2054160  29.7079836  24.2066716  27.9577850  29.0864439
  22.9806286  29.0941865  29.6038106  23.6997359  26.1615006  30.8093909
  23.4086865  25.5243505  31.5374377  24.4568759  25.9093865  30.1909069
  23.3567607  30.7387867  35.7196623  24.5338713  30.3241468  35.6638904
  22.6673882  30.8795881  36.8071187  21.7194225  31.2233495  36.7532098
  23.2372215  30.5501405  38.1113964  24.3253480  30.5205311  38.0392717
  22.8155972  31.6076822  39.1040416  21.7273025  31.6732181  39.1127371
  23.2346668  32.5675750  38.8006335  23.3018983  31.2745828  40.4991270
  24.3922668  31.2523281  40.4948395  22.9198997  30.2924786  40.7788203
  22.8422184  32.2839087  41.5200743  22.6239422  33.4548971  41.2228326
  22.7281878  31.8294016  42.7526356  22.4528166  32.4532488  43.4974499
  22.9168244  30.8571765  42.9518128  22.7477613  29.1590866  38.5768237
  21.5419405  28.9947187  38.7559476  23.6747236  28.2437907  38.7170070
  24.6241387  28.4784310  38.4619366  23.4009683  26.8912334  39.2276937
  22.3269604  26.7067697  39.2453912  24.0245597  25.8558821  38.3350379
  23.9112772  24.8900168  38.8286423  25.0831050  26.0968648  38.2469805
  23.4741245  25.7130125  36.9296403  23.9609910  26.4927764  35.8573146
  24.7418967  27.2164189  36.0391325  23.4640763  26.3477320  34.5991815
  23.8530664  26.9640394  33.8017143  22.4780283  25.4331658  34.3222699
  22.0262679  25.2871241  33.0345380  21.3643398  24.6028960  32.9120147
  21.9898306  24.6323524  35.3355690  21.2292837  23.8930025  35.1325662
  22.4879478  24.7927971  36.6150184  22.0905995  24.1724810  37.4047350
  23.9687505  26.7971715  40.6271314  25.1016938  27.1782096  40.8348871
  23.2080383  26.2959620  41.5625886  22.2736319  25.9812777  41.3447185
  23.7130983  26.1938136  42.9155339  24.6102576  26.7994098  43.0454272
  22.6486955  26.7236890  43.8859487  22.9938582  26.5623065  44.9072931
  21.7225092  26.1731723  43.7239046  22.3785130  28.1872489  43.6952793
  23.2836420  29.0079378  43.3857404  21.1830675  28.5870376  43.8025028
  24.0996629  24.7525043  43.2011724  23.6491954  23.8190420  42.5470375
  24.9495755  24.5575106  44.2272869  25.3646660  25.3668091  44.6657510
  25.3078603  23.2195979  44.7448916  26.0699683  23.3773531  45.5086787
  24.1070686  22.5238980  45.4061638  24.4644767  21.5851519  45.8285726
  23.3774771  22.3162897  44.6240646  23.3935058  23.2776745  46.5074168
  22.8534126  24.1102782  46.0570621  24.1427723  23.6624351  47.1996385
  22.4165721  22.4483364  47.2850265  22.7382327  22.1839064  48.5504198
  21.3649053  22.0309060  46.8065260  21.1305341  22.2373433  45.8462579
  20.7340035  21.4824267  47.3739494  25.9034035  22.3371611  43.6675321
  25.5331843  21.1718342  43.4510101  26.8601930  22.8710200  42.9172578
  27.1021616  23.8381811  43.0758912  27.5890583  22.1406550  41.8711295
  27.0394323  21.2429599  41.5894048  27.7463259  23.0399090  40.6258914
  28.2566687  23.9514283  40.9398609  28.5909459  22.3765953  39.5704369
  29.5691609  22.1362589  39.9859398  28.1026881  21.4608731  39.2376636
  28.7117582  23.0523825  38.7236866  26.3974744  23.4071735  40.0611105
  26.5676772  24.0298704  39.1822354  25.8698148  23.9857822  40.8193442
  25.4940660  22.2697335  39.6453359  25.9929950  21.6690017  38.8846275
  25.2720363  21.6470048  40.5123802  24.5661141  22.6727838  39.2392022
  28.9596748  21.7601714  42.4105029  29.6539978  22.6038162  42.9854021
  29.3587806  20.4882102  42.1531257  28.7510345  19.8466585  41.6645736
  30.6940814  20.0646953  42.6030446  31.0424269  20.6698277  43.4400991
  30.5901109  18.6026066  43.0725729  30.1958696  18.0274727  42.2338860
  31.9678806  18.0518195  43.4329812  32.6315072  18.1449372  42.5733098
  32.3761235  18.6164972  44.2708796  31.8780487  17.0020429  43.7106505
  29.5989246  18.4159964  44.2128130  28.6773793  18.9431713  43.9662633
  30.0276991  18.8377035  45.1222577  29.2747293  16.9547558  44.4586512
  28.8458372  16.5208636  43.5552487  30.1872930  16.4187435  44.7199735
  28.5593128  16.8737457  45.2755298  31.7191042  20.2739204  41.4961610
  31.4740226  19.9495217  40.3222962  32.9007072  20.7889026  41.8177596
  33.0524086  21.0511850  42.7811233  33.9744419  20.9982808  40.8915391
  33.6517434  20.4250180  40.0226009  34.2432343  22.4666642  40.4993161
  34.3478331  22.9727042  41.4584906  35.4910470  22.5810288  39.6375962
  36.3364464  22.1341169  40.1613744  35.3307814  22.0585719  38.6952053
  35.7005319  23.6321548  39.4401163  33.1277268  23.1306442  39.7210325
  32.2727892  23.2324876  40.3889064  32.8653376  22.4745703  38.8918196
  33.4282110  24.4940218  39.1496047  33.6961066  25.1757427  39.9571631
  34.2589654  24.4187546  38.4481320  32.5487468  24.8728912  38.6302755
  35.3072280  20.5714765  41.5103746  35.6199078  21.0249492  42.6092235
  36.0488439  19.7550218  40.8037740  35.6899593  19.4195891  39.9215531
  37.3652100  19.3082807  41.2318063  37.3926422  19.2679870  42.3205289
  37.7026449  17.8982722  40.7638450  37.6649675  17.8769461  39.6749480
  36.9583686  17.2125845  41.1667173  39.0856622  17.4302875  41.2100799
  39.2255365  17.6960991  42.2577861  39.8398821  17.9326661  40.6042201
  39.2565494  15.9349320  41.0597925  39.2954936  15.4208068  39.9146530
  39.3554573  15.2259887  42.0842663  38.3669611  20.3038263  40.6667340
  38.4506309  20.4740956  39.4670983  39.0747577  20.9670334  41.5312514
  39.0069024  20.7171792  42.5071436  39.9626412  22.0567323  41.1490406
  39.8408455  22.2410386  40.0817867  39.6303576  23.3982491  41.8215682
  39.6540115  23.2132508  42.8952805  40.6861020  24.4464890  41.4847984
  41.6690480  24.0784348  41.7768842  40.6740467  24.6423738  40.4130751
  40.4675538  25.3678926  42.0257884  38.1941122  23.9090673  41.5412792
  37.5111027  23.0601595  41.5249874  38.1763417  24.4090989  40.5732288
  37.7400195  24.8980713  42.6252884  37.7554594  24.4053461  43.5971051
  38.4142847  25.7548120  42.6411527  36.7275624  25.2375103  42.4055025
  41.3784773  21.6235616  41.4893656  41.7083615  21.5825649  42.6734208
  42.1244266  21.3594453  40.4191286  41.7434869  21.4440484  39.4876893
  43.5166218  20.9406298  40.6312115  43.9103476  20.5887035  39.6782478
  44.3968989  22.0952826  41.0776075  44.3621071  22.8886582  40.3307436
  44.0364066  22.4788916  42.0318902  45.4236072  21.7469110  41.1907814
  43.5624814  19.8099788  41.6502534  44.4750227  19.8403678  42.5003868
  42.5835029  18.8887175  41.6206457  41.8351177  18.9507778  40.9452546
  42.6305352  17.7894601  42.5967682  43.6758115  17.6364863  42.8670280
  42.2484892  16.8960515  42.1026934  41.8569896  17.9652457  43.8714731
  41.7309821  17.0429433  44.6749539  41.3264495  19.1447891  44.1251117
  41.4227403  19.8752508  43.4343210  40.6106524  19.4403700  45.3515755
  40.6940939  18.6249479  46.0701522  41.2228551  20.7033628  45.9447079
  40.5938448  20.9888913  46.7884813  41.1659019  21.4705345  45.1733650
  42.6378378  20.7020797  46.4449963  43.7429437  20.7738601  45.6354622
  43.7080578  20.8195506  44.5571471  44.8451565  20.7801000  46.3412851
  45.8494619  20.8127311  45.9451957  44.5239076  20.7392337  47.6112347
  43.1537304  20.7054733  47.7207048  42.5873094  20.6860466  48.6393570
  39.1246029  19.6268164  45.0425906  38.7479430  20.4743917  44.2254234
  38.2717296  18.8495459  45.6916118  38.6166107  18.1515637  46.3348481
  36.8451716  18.9955255  45.4804236  36.7111500  19.2425354  44.4273394
  36.1049668  17.6947937  45.7869829  35.0368560  17.8945464  45.6970099
  36.3380107  17.4176775  46.8150429  36.4172457  16.5209235  44.9228766
  37.4680087  16.2781493  45.0800003  36.2668972  16.8353573  43.8905881
  35.6231791  15.2273327  45.1193228  34.6802713  15.3000845  44.5765651
  35.4208686  15.0890587  46.1810793  36.4133991  14.0205490  44.5965127
  36.7424650  13.4150698  45.4405550  37.2822052  14.3743083  44.0418811
  35.5710704  13.1927913  43.7027170  34.7635717  12.8616021  44.2122045
  35.2675191  13.7478614  42.9149056  36.1067980  12.4027721  43.3712965
  36.2529026  20.1336214  46.3213837  36.5609934  20.4337547  47.4647520
  35.2924100  20.8104030  45.6922560  35.0365546  20.5141773  44.7613546
  34.5948712  21.9425166  46.2587649  34.5777186  21.7897658  47.3381277
  35.3013247  23.2383762  45.9006778  36.3283923  23.2047196  46.2640763
  35.3033181  23.3643467  44.8184839  34.7786503  24.0761629  46.3631093
  33.1785913  22.0452726  45.7214554  32.9637716  21.7697098  44.5286626
  32.2693617  22.4762765  46.5694785  32.5186990  22.7166858  47.5186019
  30.8863251  22.5989614  46.1032937  30.8364389  22.3189639  45.0509084
  29.9449837  21.6211370  46.8123612  30.3671228  20.6340237  46.6222828
  29.9182347  21.8319484  48.3142444  30.9330905  21.7739980  48.7068607
  29.4979569  22.8131151  48.5350664  29.3031551  21.0608752  48.7789758
  28.5041611  21.5991912  46.2208658  28.5694605  21.5028746  45.1369907
  28.0052498  22.5338809  46.4733684  27.6760118  20.4263234  46.7743068
  28.1672375  19.4851389  46.5272584  27.5934262  20.5201758  47.8578410
  26.6800984  20.4447351  46.3317817  30.4502238  24.0466248  46.2361475
  30.8163331  24.7106939  47.1955495  29.6512679  24.4925899  45.2737725
  29.4236600  23.9230760  44.4723378  29.1179434  25.8320478  45.4220279
  29.9351431  26.5245046  45.6257364  28.4115634  25.8502791  46.2513752
  28.4036413  26.2544013  44.1364654  28.0794851  25.4468089  43.2634692
  28.1318504  27.5486328  44.0574307  28.4115314  28.1521061  44.8183049
  27.4342717  28.1406517  42.8975464  26.5837526  27.5207210  42.6153600
  26.9350552  29.5467121  43.2666789  27.7788779  30.1541993  43.5911657
  26.3425847  30.3157630  42.1151576  27.0899730  30.4278167  41.3300610
  25.4808807  29.7749767  41.7224268  26.0279053  31.3003961  42.4593893
  25.9481576  29.3474021  44.2900331  25.1197127  29.7108788  43.9702086
  28.4044346  28.2366757  41.7532875  29.5576113  28.6387576  41.9093734
  27.8910317  27.8960140  40.5745017  26.9449356  27.5436144  40.5502806
  28.6081845  28.0026152  39.3349328  29.5451506  28.5263405  39.5224331
  29.0268593  26.6508439  38.7471779  28.1543600  26.0143902  38.5931041
  29.6759163  26.8540482  37.3699288  28.9613069  27.3320350  36.6981968
  30.5562044  27.4882783  37.4736598  29.9697927  25.8881538  36.9594770
  29.9477708  25.9453979  39.7308246  30.8308096  26.5590081  39.9057332
  29.4218691  25.7882527  40.6727538  30.2496791  24.9826355  39.3187359
  27.7283495  28.7798668  38.3542313  26.5942732  28.4199319  38.1305894
  28.2855713  29.8798287  37.8475877  29.1821376  30.1887356  38.1955683
  27.6144597  30.6502065  36.7874108  26.5328018  30.5409735  36.8663113
  27.9276794  32.1106027  36.9400094  27.2754875  32.6597964  36.2611625
  28.9672274  32.2581021  36.6458428  27.7527599  32.7168878  38.3444910
  28.3805203  32.1830036  39.0573778  28.1863095  34.1661869  38.3307478
  29.2329508  34.2297728  38.0311751  27.5723441  34.7231449  37.6227899
  28.0671822  34.5909654  39.3269113  26.3155364  32.5695212  38.7940382
  25.6611661  33.0950274  38.0976655  26.0479015  31.5126219  38.8167147
  26.2013243  32.9945998  39.7910682  28.0432430  30.1207832  35.4511890
  29.1898288  29.7502637  35.2866853  27.1465513  30.0743988  34.4820516
  26.2139554  30.4055313  34.6846603  27.4172933  29.5774774  33.1424286
  28.4871665  29.3854970  33.0604292  26.7319154  28.2365965  32.8598325
  25.6555104  28.3688604  32.9684079  27.0156923  27.7712857  31.4491612
  26.6584757  28.5200400  30.7417453  28.0888822  27.6326832  31.3206237
  26.5023565  26.8267510  31.2674870  27.2283449  27.1824460  33.8608637
  28.3039335  27.0528618  33.7479119  27.0051946  27.5113869  34.8755581
  26.7252614  26.2335911  33.6686906  27.0087649  30.6332793  32.1280682
  25.8602856  31.1243362  32.1773064  27.9465456  31.0160398  31.2367195
  28.8785977  30.6277595  31.2635946  27.5700162  32.0177450  30.2257663
  27.2217680  32.9183322  30.7295330  26.7675588  31.6131530  29.6078712
  28.7366997  32.3700644  29.3436855  29.7485908  31.6404071  29.3913570
  28.5835425  33.4239539  28.5444364  27.4222575  34.3028535  28.4812024
  27.2800293  34.8260992  29.4265765  26.5220100  33.7384973  28.2391230
  27.7620769  35.2837717  27.3654819  26.8687967  35.5488236  26.8000582
  28.2162223  36.1877342  27.7735085  28.7403932  34.5459821  26.4960909
  28.2209939  33.8987474  25.7899255  29.3771699  35.2426289  25.9502056
  29.5673409  33.7147900  27.4977292  30.0017854  32.8191568  27.0549515
  30.7942169  34.4395367  28.0115340  31.1797402  35.5258184  27.5568760
  31.4622137  33.8435968  28.9631720  31.0842421  33.0002383  29.3704874
  32.7362652  34.3586073  29.4574271  32.6753615  35.4445107  29.5307045
  33.0186778  33.7889548  30.8711439  32.2143475  34.0578495  31.5553202
  33.0789625  32.2840933  30.9095566  32.1216300  31.8742017  30.5857952
  33.8674711  31.9342680  30.2427557  33.2888216  31.9539645  31.9270748
  34.2943760  34.3367349  31.2327474  34.8957751  33.6028597  31.3749735
  33.8477632  34.0485112  28.5026672  33.9175877  32.9599035  27.9261094
  34.7970236  34.9631237  28.3095876  34.8606872  36.3156642  28.8396009
  35.1716590  36.3036528  29.8842962  33.8911245  36.8067275  28.7544708
  35.8561314  36.9981436  28.0147695  35.3536112  37.6082600  27.2644186
  36.4783763  37.6334145  28.6436973  36.6956222  35.9817731  27.3484700
  36.8598591  36.2522084  26.3057346  37.6557178  35.8930181  27.8569716
  35.9157815  34.6487889  27.4397649  35.5364626  34.2258953  26.5098573
  36.9026884  33.6557975  28.0412594  37.7544075  33.1536330  27.2856091
  36.8522141  33.4239172  29.3347627  36.1237633  33.8714243  29.8728573
  37.7983551  32.5465023  30.0386253  38.1934933  31.8008489  29.3490661
  38.9864763  33.3587173  30.5711745  39.4143507  33.8664591  29.7072881
  38.5842360  34.4423648  31.5567667  37.8521852  35.1030148  31.0915387
  38.1476750  33.9823202  32.4430255  39.4644834  35.0177477  31.8415475
  40.0321404  32.4422361  31.1925631  39.6033898  31.9349316  32.0566522
  40.3504248  31.7030462  30.4577745  40.8913730  33.0340552  31.5089228
  37.0698893  31.8410642  31.1642845  36.2587520  32.5110597  31.8023982
  37.2733521  30.5769141  31.4751087  37.8737744  30.0296909  30.8749305
  36.6778448  29.9175917  32.6419068  35.6018802  30.0814928  32.6989371
  36.9199528  28.4216589  32.5540716  36.5512392  27.9489496  33.4649339
  37.9898755  28.2404999  32.4588096  36.1961515  27.8038422  31.3398792
  35.0442505  28.1597861  31.0490442  36.8814566  26.8924020  30.6786201
  36.4707878  26.4337679  29.8777737  37.8166625  26.6514758  30.9735956
  37.3898521  30.4916727  33.8550542  38.6394007  30.5584142  33.8979618
  36.6090077  30.8864570  34.8379231  35.6118835  30.7448198  34.7601073
  37.1424998  31.5219589  36.0349212  38.2300634  31.4618845  35.9915467
  36.6603848  32.9885680  36.0759937  35.5840669  33.0732957  35.9223739
  36.9092275  33.5448861  37.4713719  36.3529024  32.9584417  38.2013468
  37.9742937  33.4928344  37.6982834  36.5796806  34.5832887  37.5119776
  37.2394617  33.7700476  34.9150831  37.1929933  33.1393729  34.0270989
  38.2809604  33.9960033  35.1459326  36.5372743  35.0718632  34.6019900
  35.4912279  34.8731449  34.3667310  36.5957405  35.7333617  35.4654803
  37.0176104  35.5480077  33.7469007  36.6782532  30.8311538  37.2943716
  35.4535102  30.6422418  37.4693082  37.6009460  30.4606440  38.1749865
  38.5726216  30.5293715  37.9053422  37.2915786  29.9669254  39.4962945
  36.3021408  29.5110331  39.5079585  38.2401572  28.8615517  39.9524923
  39.2385347  29.2975778  39.9039175  37.8587169  28.4378406  41.3687290
  37.8787907  29.3079463  42.0257367  36.8559389  28.0114152  41.3627652
  38.5683276  27.6938271  41.7292862  38.3072607  27.6302268  39.0552955
  38.9782939  26.9089975  39.5206318  38.7133817  27.9351998  38.0907282
  36.9883754  26.9540882  38.8134917  36.5620154  26.6393860  39.7658229
  36.3079579  27.6501574  38.3223891  37.1391158  26.0828854  38.1769612
  37.3821384  31.1916723  40.4281465  38.4413348  31.7764649  40.6028195
  36.2562955  31.5956140  40.9654796  35.4029375  31.0878114  40.7794452
  36.2242870  32.7479491  41.8098185  35.2989236  33.2916819  41.6195917
  37.0753239  33.3830030  41.5632772  36.2886991  32.4094943  43.2871778
  36.3857361  31.2535548  43.7037660  36.1742502  33.4367416  44.0942927
  35.9374869  34.3364417  43.7004184  36.3733674  33.3386803  45.5367442
  37.3965234  32.9884971  45.6730070  36.2147944  34.6816404  46.2170541
  36.2101669  34.5222813  47.2957465  35.2631303  35.1128605  45.9091407
  37.3061611  35.6583410  45.8876446  37.1890847  35.9608390  44.8473248
  38.2635360  35.1532661  46.0144535  37.3154349  36.9067521  46.7426683
  38.1454274  37.5443138  46.4392074  37.4375041  36.6252183  47.7889526
  36.0535801  37.6411940  46.5809474  35.9908802  38.2189222  45.7543133
  34.9847408  37.6544223  47.3688190  34.9524649  36.9602213  48.4999110
  35.7504473  36.4055549  48.7748406  34.1305490  36.9878513  49.0857914
  33.9098325  38.3697809  47.0499457  33.1056400  38.3730186  47.6614561
  33.8979711  38.9106499  46.1969709  35.4325731  32.3352776  46.1800055
  35.8364614  31.6627424  47.1468042  34.1939480  32.2342947  45.6957078
  33.9040258  32.8096109  44.9182084  33.2686692  31.2917457  46.2945046
  33.1599937  31.6056588  47.3332549  31.9098031  31.3465545  45.6154428
  31.6322410  32.3930027  45.4933836  31.1857793  30.8528938  46.2639662
  31.8557171  30.6885316  44.2699839  32.6693344  30.9393103  43.3831323
  30.8895037  29.7728072  44.1602676  30.2532671  29.6165804  44.9291149
  30.7950365  29.2366508  43.3098653  33.7904088  29.8650573  46.3287530
  33.3889170  29.1085493  47.2364721  34.6193462  29.4545048  45.3855254
  34.8517889  30.0847908  44.6310753  35.2102542  28.1238915  45.3980647
  34.6419359  27.5542418  46.1337056  35.0508312  27.3642280  44.0829093
  35.5407053  26.3964860  44.1932219  35.5519560  27.9385529  43.3032550
  33.6251623  27.1162952  43.6349210  33.1500015  28.0904949  43.5150786
  33.6013815  26.3871138  42.3026174  34.1440230  26.9708089  41.5588875
  34.0751278  25.4113045  42.4148831  32.5689169  26.2542713  41.9790299
  32.8275334  26.3356537  44.6780763  33.2788871  25.3537133  44.8202415
  32.8346613  26.8793126  45.6231706  31.7998353  26.2166623  44.3353466
  36.6674870  28.1680071  45.8449219  37.1396004  27.1567559  46.4311804
  37.4309177  29.2555412  45.6201018  37.0586749  30.0264753  45.0860504
  38.7769144  29.3281301  46.1364484  39.3087454  28.4882117  45.6885982
  39.4633655  30.6438487  45.7279875  40.4461755  30.6683991  46.1988068
  38.8583954  31.4674303  46.1070425  39.6570283  30.8569246  44.2207707
  38.7133959  30.6821850  43.7055182  40.0856794  32.2796844  43.9519929
  39.3239117  32.9640696  44.3235047  41.0303633  32.4761146  44.4595374
  40.2131893  32.4238849  42.8797128  40.6865619  29.8679848  43.6902845
  41.6385724  30.0275328  44.1955859  40.3426632  28.8503739  43.8757776
  40.8145178  30.0175470  42.6182339  38.8498237  29.1596314  47.6440855
  39.7942520  28.5835763  48.1690254  37.8693190  29.7177429  48.3538207
  37.1294035  30.2293905  47.8947916  37.8837962  29.5774260  49.8046117
  38.8100329  30.0306410  50.1570459  36.6873284  30.2963265  50.4673166
  36.7303472  30.0988337  51.5382204  36.7460886  31.7812124  50.3156330
  37.6762236  32.1537646  50.7454513  36.7056735  32.0398729  49.2572487
  35.9002646  32.2339463  50.8333508  35.4714961  29.7809751  49.9245186
  35.4690382  29.9741790  48.9839505  37.8157084  28.1147225  50.1838957
  38.4281401  27.7171495  51.1581411  37.0481949  27.3307314  49.4599240
  36.6323707  27.7040359  48.6183154  36.7702160  25.9403164  49.8218560
  36.5020333  25.8993644  50.8773459  35.5946912  25.4304713  49.0023090
  35.3860144  24.4063336  49.3128198  35.8875547  25.4383692  47.9521373
  34.3130389  26.2303495  49.1368432  33.5477901  25.8114918  48.4836209
  34.4980544  27.2687744  48.8609737  33.8407901  26.1605647  50.5959403
  33.2848948  25.1741214  51.0361176  34.0764402  27.2163015  51.3206898
  34.5418981  28.0152525  50.9137351  33.7937867  27.2363556  52.2905593
  38.0025196  25.0544876  49.6692606  38.0651191  24.0396058  50.3431673
  38.9186268  25.4600704  48.7879320  38.7704592  26.3032461  48.2526618
  40.1282859  24.6844527  48.6055917  39.9172869  23.6667428  48.9316682
  40.5563997  24.5687235  47.1437287  41.4541686  23.9516252  47.1015527
  39.4607042  23.8969998  46.3474965  39.2518452  22.9155420  46.7723769
  38.5583402  24.5078532  46.3832782  39.7816575  23.7829515  45.3117847
  40.9561539  25.9100863  46.5407600  41.6913262  26.3845546  47.1906866
  40.0711233  26.5430576  46.4705447  41.5589429  25.7464728  45.1479237
  42.4452056  25.1140409  45.2074998  40.8260007  25.2838525  44.4870129
  41.8358634  26.7236969  44.7550545  41.2425208  25.2810466  49.4565578
  42.3366306  24.7811333  49.3887314  40.9670930  26.2966338  50.2737654
  40.0359351  26.6879376  50.2442333  41.9214450  26.8782468  51.2059353
  42.4469075  26.0764138  51.7240182  41.3838536  27.4883278  51.9322808
  42.9385166  27.7521884  50.4760275  44.0725531  27.8864421  50.9396548
  42.5463811  28.3980483  49.3906190  41.6003907  28.2964871  49.0526893
  43.4893033  29.2594908  48.6828844  44.4527007  28.7502990  48.6719190
  43.0237531  29.4938832  47.2746713  42.9219364  28.5373179  46.7616283
  42.0601017  30.0031229  47.2893694  43.7530484  30.1105501  46.7486986
  43.6594652  30.5922458  49.3854249  42.6624112  31.2018401  49.7349218
  44.9209235  31.0293079  49.4506457  45.6510196  30.4350358  49.0833239
  45.3011028  32.3053883  50.0189822  44.3840058  32.8829694  50.1417921
  45.9645751  32.1797000  51.4266761  46.2223847  33.1861480  51.7565363
  45.0239191  31.5473890  52.4196187  44.1170351  32.1472648  52.4940793
  44.7680739  30.5412369  52.0877451  45.5067140  31.4953030  53.3956131
  47.1297946  31.3553606  51.3448112  46.8501397  30.4849477  51.0513685
  46.2781936  33.0017423  49.0799377  47.0057210  32.3727140  48.3225551
  46.2745955  34.3342447  49.1847589  45.5711297  34.7764747  49.7583767
  47.2564101  35.1760080  48.4951934  47.7081964  34.6448075  47.6569803
  46.5888045  36.4145516  47.9154887  46.3776526  37.0703625  48.7604389
  45.6509066  36.0778591  47.4734302  47.2593170  37.2697055  46.8774627
  48.1962466  37.7042226  47.2276496  47.6147461  36.4312537  45.6835420
  48.3216173  35.6564415  45.9802796  46.7132087  35.9665812  45.2849811
  48.0676202  37.0625231  44.9178234  46.2674825  38.3811369  46.5468366
  45.3331637  37.9418474  46.1984960  46.0783623  38.9763479  47.4401424
  46.6836113  39.0184907  45.7670200  48.3112589  35.5463969  49.5132632
  47.9709118  36.0425580  50.5832057  49.5697147  35.3274917  49.2536951
  49.8101472  35.0003218  48.3296328  50.6510082  35.5227685  50.2112468
  50.2222421  35.9853777  51.0995927  51.2733066  34.1656974  50.5892674
  52.1372764  34.3371769  51.2309488  51.5922925  33.6551060  49.6801368
  50.2676162  33.2817326  51.3307943  50.3577713  33.0976522  52.5370764
  49.2651826  32.7968523  50.6679067  49.1966582  32.9518458  49.6721645
  48.5535468  32.2630233  51.1457958  51.7192075  36.4671427  49.6885906
  52.1340481  36.3106108  48.5435430  52.1144363  37.4448002  50.5069096
  51.6315972  37.5926302  51.3816843  53.2369404  38.2989798  50.1471673
  53.9848700  37.6516719  49.6901172  52.8777857  39.3632921  49.1256091
  52.5874083  38.8612429  48.2033046  53.7645675  39.9705170  48.9456174
  51.7494363  40.2900969  49.5306851  50.4292320  39.9089438  49.4411930
  50.1791630  38.9245906  49.0724625  49.4082514  40.7830902  49.8221021
  48.3815438  40.4591296  49.7432732  49.6768537  42.0370743  50.2912403
  48.8790117  42.7060114  50.5795896  50.9952856  42.4233413  50.3867078
  51.2417857  43.4076402  50.7549284  52.0029749  41.5563863  50.0117676
  53.0293446  41.8828310  50.0985786  53.7883732  38.9758817  51.3965598
  53.2020455  38.7213961  52.4599327  54.8280765  39.7599722  51.2099693
  55.2023765  39.8736955  50.2786425  55.4590933  40.4772707  52.3412919
  56.5226772  40.6307913  52.1429847  54.9828242  41.4495369  52.4823345
  55.3527441  39.8973148  53.2609337  54.7644857  39.7009051  54.4571127
  53.8440107  39.8941709  53.9092449  53.9472535  39.5607534  52.8792160
  53.6134630  40.9572466  53.9348379  52.7120570  39.1252321  54.5573875
  52.9621888  38.1843748  55.3248142  51.4800415  39.5149227  54.2569179
  51.1110124  40.6163424  53.3593215  51.5775506  40.4947680  52.3821021
  51.4011329  41.5774560  53.7835840  49.5976090  40.5040116  53.2559138
  49.1445374  41.4885298  53.1352987  49.3136640  39.8679843  52.4185474
  49.1837403  39.8847295  54.5591311  49.1434991  40.6297618  55.3534841
  48.2127595  39.3955908  54.4706750  50.3058113  38.8530516  54.8169572
  50.4541808  38.5772618  55.8609387  49.9620274  37.5640354  54.0835568
  50.4511964  37.2546782  52.9875879  49.0909771  36.8087169  54.7299880
  48.9545417  37.0142506  55.7098376  48.3119071  35.7186178  54.1822217
  48.7076539  35.4957062  53.1915734  48.4222216  34.4359813  55.0232832
  47.9434333  34.5950164  55.9900798  49.4741567  34.1915039  55.1743467
  47.7204940  33.2581049  54.2887488  48.0032354  33.2512685  53.2364701
  46.6382158  33.3553205  54.3735311  48.1879860  31.9750775  54.9676589
  47.5372221  31.5020169  55.9032705  49.3395014  31.4634572  54.5170395
  49.7284591  30.6366115  54.9479283  49.8200821  31.9041604  53.7443993
  46.8462710  36.1431979  54.1089307  46.2309780  36.3658531  55.1575131
  46.3701234  36.3401688  52.8984556  46.9327826  36.1340220  52.0850479
  45.0133242  36.8630373  52.7530818  44.6579304  37.2051770  53.7251212
  45.0309417  38.0376494  51.7557443  45.4300412  37.6751061  50.8094442
  43.6323765  38.5389706  51.5108250  43.0162263  37.7250585  51.1308051
  43.2098249  38.9076677  52.4460739  43.6589157  39.3470623  50.7802688
  45.9539505  39.1559112  52.2285542  46.9336912  38.7260144  52.4378982
  45.5401815  39.5790152  53.1436101  46.1268231  40.2657051  51.2281455
  46.5401275  39.8616576  50.3045086  45.1587368  40.7241311  51.0224433
  46.8051423  41.0166955  51.6327596  44.0776730  35.7872563  52.2622568
  44.2688337  35.1950909  51.1935755  43.0806861  35.5121187  53.0897937
  43.0623572  35.9472526  54.0010607  42.0069006  34.5926003  52.7156217
  42.4375175  33.7744689  52.1384422  41.3403109  33.9875937  53.9760098
  40.5578010  33.2984218  53.6586182  42.3485212  33.2361987  54.8046416
  42.7841806  32.4348919  54.2080326  43.1350764  33.9179685  55.1258861
  41.8559476  32.8111578  55.6791388  40.7888464  35.0412989  54.7659094
  40.3738208  34.6425161  55.5341672  40.9853551  35.3002615  51.8496733
  41.0262898  36.5167766  51.6670005  40.0647517  34.5537290  51.3106403
  39.9391343  33.6118893  51.6546800  39.2093527  35.0266681  50.2286134
  39.4014166  36.0916486  50.0986210  39.5818121  34.2775402  48.9452264
  38.9188852  34.6190620  48.1499014  39.4237734  33.2131446  49.1174437
  41.0226731  34.4743826  48.4786820  41.6672236  34.2901474  49.3387855
  41.3262759  33.4840259  47.3439975  41.1589501  32.4664307  47.6958157
  40.6695643  33.6899283  46.4980590  42.3647640  33.5957525  47.0336080
  41.3077372  35.8758355  48.0150201  40.6822842  36.1067427  47.1515987
  41.0884354  36.5773049  48.8199843  42.3578854  35.9598941  47.7357839
  37.7213849  35.0003508  50.5282203  36.8670361  35.1028189  49.6331910
  37.3815036  34.9567746  51.7974727  38.1104785  34.8959481  52.4948347
  36.0131047  34.9940862  52.2300444  35.4745787  34.2230107  51.6787455
  35.9141927  34.6902175  53.7309422  34.8634297  34.6485093  54.0197735
  36.4133949  35.4815532  54.2905574  36.5725301  33.3609415  54.0518522
  37.8393123  33.2153050  54.5830226  38.5073586  34.0220022  54.8477180
  38.1098390  31.8800767  54.7203639  38.9687968  31.4919335  55.0822304
  37.0378346  31.1565395  54.2912898  36.8678367  29.7762853  54.2494783
  37.6444876  29.1025626  54.5804754  35.6767249  29.3091661  53.7736471
  35.5067547  28.2434115  53.7393219  34.6473432  30.1927558  53.3182797
  33.7206369  29.7869155  52.9405588  34.8313427  31.5625537  53.3593028
  34.0595347  32.2356519  53.0160518  36.0403608  32.0544087  53.8542523
  35.3498437  36.3389016  51.9086000  34.1644818  36.4209792  51.6889245
  36.1399965  37.4068587  51.9106183  37.0804022  37.3061502  52.2660337
  35.7207023  38.7132353  51.4291843  34.7024195  38.6097609  51.0542121
  35.6546654  39.7711303  52.5373739  35.0192103  39.3935859  53.3380473
  35.2170825  40.6783621  52.1225057  37.0098563  40.1144115  53.1213310
  37.6085346  40.6584243  52.3896921  37.5348858  39.2054803  53.4146501
  36.7456115  41.0070996  54.3654996  36.1752406  40.4400297  55.1015036
  36.1780480  41.8866734  54.0651088  38.0604912  41.4436939  54.9784685
  38.6773706  41.9161934  54.2133548  38.5805491  40.5734881  55.3789165
  37.8054237  42.4122978  56.0738703  37.3224088  43.2193953  55.7032746
  37.2346655  41.9758458  56.7829892  38.6837892  42.7018205  56.4787277
  36.6388057  39.1618360  50.3057928  37.6645440  38.5268321  50.0759143
  36.2462522  40.2181626  49.6011347  35.3626958  40.6657085  49.7991568
  37.1177280  40.7289698  48.5268169  37.2787230  39.9398194  47.7921474
  36.4361318  41.9276835  47.8590676  37.1522876  42.3988182  47.1856509
  36.1490487  42.6359208  48.6376331  35.1960705  41.5688676  47.0613212
  34.4271039  41.1981935  47.7386963  35.4462572  40.7938932  46.3362892
  34.6684776  42.8005357  46.3221857  35.4149724  43.1552899  45.6116057
  34.4426343  43.5929977  47.0357905  33.4545415  42.4092429  45.6137015
  33.4123505  41.4675211  45.2524065  32.3945419  43.1926977  45.4048084
  32.2886552  44.4644702  45.8201081  33.0454726  44.8924450  46.3333312
  31.4523356  44.9930905  45.6181844  31.3463991  42.6935644  44.7280097
  30.5355874  43.2708123  44.5561310  31.3701089  41.7423427  44.3908773
  38.4786521  41.1381078  49.0773672  38.5296574  41.7757382  50.1426536
  39.5937453  40.7791933  48.4457634  39.6826844  39.8554134  47.3100854
  39.0524350  40.1931888  46.4864911  39.3857774  38.8493658  47.6047164
  41.1170830  39.8900879  46.9236771  41.4203189  38.9370287  46.4914616
  41.3012512  40.6898982  46.2066314  41.8505174  40.1456020  48.1913957
  41.9613805  39.2295488  48.7719454  42.8331599  40.5728481  47.9950531
  40.9427975  41.1549856  48.9182425  41.0225121  41.1244248  50.0047716
  41.3178237  42.5684599  48.5610104  42.0602130  42.9007166  47.6345113
  40.6967882  43.4948062  49.3199487  40.0724089  43.1683161  50.0435651
  40.8631362  44.9071465  49.1682113  41.1078579  45.1208327  48.1271261
  39.5616297  45.6448743  49.5384810  39.7716965  46.7147432  49.5251161
  39.2844331  45.3420005  50.5476923  38.3650944  45.3990147  48.6358901
  38.2300717  44.3167895  48.6352307  37.1091359  46.0556988  49.1509468
  36.9089572  45.7120068  50.1667260  37.2399716  47.1378198  49.1534659
  36.2707282  45.7924881  48.5068237  38.6071533  45.8806984  47.2123729
  38.7429461  46.9619013  47.2136336  39.5023466  45.4026851  46.8146076
  37.7500814  45.6223780  46.5904924  41.9826178  45.3857016  50.0695392
  41.9890539  45.0146330  51.2580575  42.8676230  46.1888895  49.5281927
  42.7846384  46.3802172  48.5395733  43.9678427  46.8262689  50.2552511
  43.7780553  46.6890866  51.3194531  45.3134689  46.1570361  49.8983565
  46.1365636  46.5892518  50.4669359  45.2177503  44.6695817  50.2559854
  45.0313672  44.5647658  51.3242901  44.3991833  44.2143682  49.6973857
  46.1533271  44.1728518  49.9991772  45.6258835  46.3894953  48.4482648
  44.8288837  45.9718501  47.8327838  45.7067889  47.4598629  48.2602745
  46.5697062  45.9043284  48.1972273  44.0282650  48.3070275  49.9963052
  43.3895720  48.7780999  49.0509423  44.8087081  49.0150536  50.7574943
  45.2194197  48.5714172  51.5659019  45.1212258  50.4096040  50.5063593
  44.2686990  50.8777502  50.0145076  45.3796352  51.1621617  51.8256619
  46.2553027  50.7559462  52.3332959  45.6078491  52.6590304  51.5222026
  46.4829258  52.7719510  50.8826804  44.7320755  53.0646607  51.0153726
  45.7680561  53.1994236  52.4552508  44.2215813  51.0321554  52.6256430
  44.3748591  51.5173813  53.4405152  46.3332575  50.4968186  49.6077259
  47.3223478  49.8136007  49.8217600  46.2308201  51.3330087  48.5845941
  45.3363285  51.7576293  48.3851368  47.3851857  51.6604492  47.7325351
  48.2581437  51.0888874  48.0473421  47.1061123  51.2775475  46.2616131
  48.0031354  51.5109243  45.6890140  46.8189088  49.7897466  46.1671277
  47.6629854  49.2311414  46.5708898  45.9214155  49.5556869  46.7391679
  46.6671398  49.5143146  45.1232899  45.9935971  52.1048831  45.6175309
  46.1597237  53.1524272  45.8669527  45.0408768  51.7792749  46.0348201
  45.9193041  51.9842189  44.1405679  46.8637000  52.3054789  43.7016038
  45.7275586  50.9457019  43.8694624  45.1117695  52.6126702  43.7638466
  47.6692837  53.1388823  47.8732763  46.7963202  53.9212413  48.3026725
  48.8817716  53.5336606  47.5268904  49.5844221  52.8458999  47.2968698
  49.2159865  54.9562459  47.4719040  48.3179709  55.5512022  47.6397250
  50.2127911  55.3309675  48.5800021  51.1649011  54.8380096  48.3816012
  49.8210882  54.9908784  49.5395714  50.4371821  56.8362184  48.6415923
  49.4722938  57.3433153  48.6259609  51.0253217  57.1476080  47.7790742
  51.1695856  57.2068005  49.8983878  50.5773556  56.8466699  50.7398208
  51.2266539  58.2949417  49.9341203  52.5342391  56.6875972  50.0648774
  53.1107914  56.8768384  49.1592024  52.4971205  55.6150079  50.2545361
  53.1788584  57.3894630  51.2340260  53.2111757  58.3834793  51.0549612
  52.6399674  57.2162753  52.0705279  54.1181357  57.0401231  51.3610881
  49.7777401  55.2679465  46.0999140  50.7430418  54.6105966  45.6816262
  49.1672905  56.2441384  45.4599533  48.3882321  56.7245251  45.8859505
  49.6319759  56.6247414  44.1265536  50.6832330  56.3995045  43.9470020
  48.9131432  55.7845791  43.0385187  49.2066260  54.7466315  43.2012015
  47.3831385  55.8294171  43.1953116  47.1103114  55.4977963  44.1966163
  47.0316982  56.8497754  43.0420382  46.9222309  55.1723363  42.4573536
  49.3822332  56.1113919  41.6329718  50.4712009  56.0764667  41.6006220
  49.0424375  57.1121899  41.3650084  48.8144149  55.1018525  40.6356125
  49.1516659  54.0999300  40.8999345  47.7254430  55.1372170  40.6620626
  49.1619699  55.3486430  39.6321759  49.4671625  58.1351946  44.0386284
  48.4358793  58.6630434  44.4559637  50.4724197  58.8562990  43.5429518
  51.3280147  58.4146190  43.2360593  50.2999539  60.2968993  43.4591529
  49.4272907  60.5008741  42.8383170  51.1874331  60.7217367  42.9898045
  50.1012516  60.9698766  44.7896310  49.4744435  62.0229090  44.9049278
  50.5956250  60.3632675  45.8573811  51.0892039  59.4946449  45.7057383
  50.4918509  60.8358854  47.2311804  50.7122810  61.9036226  47.2474813
  51.2252506  60.3044714  47.8379012  49.1142589  60.6172437  47.8357241
  48.8440906  61.0954763  48.9615729  48.2126304  59.9196877  47.1743871
  48.4939965  59.4827222  46.3089027  46.8308489  59.7408281  47.6157873
  46.6724524  60.3864368  48.4789246  45.8256317  60.1138130  46.5457454
  44.8303793  59.9649067  46.9653747  45.9726306  59.4339700  45.7071866
  45.8871549  61.5395831  46.0006578  46.9273910  61.8591941  45.9499951
  45.3344514  62.2023809  46.6663604  45.2791839  61.6029240  44.6170971
  44.1720647  61.1602822  44.3430383  46.0049833  62.1853260  43.6565227
  46.9198037  62.5550530  43.8683353  45.6367188  62.2549877  42.7183684
  46.6254723  58.2651952  47.9277613  47.0673437  57.3949019  47.2009207
  45.9361701  58.0319851  49.0427930  45.7248989  58.7966518  49.6671953
  45.4865673  56.7002260  49.3700591  46.2433112  55.9895589  49.0384600
  45.2727332  56.6145648  50.8852526  44.9336885  55.6047543  51.1143759
  44.4917318  57.3286620  51.1489856  46.4761307  56.9056174  51.7644231
  46.7811096  57.9351075  51.5774689  46.0869563  56.7284500  53.2222454
  45.2563033  57.3938809  53.4601851  45.7849399  55.6956034  53.3947097
  46.9384055  56.9691171  53.8579007  47.6699684  56.0384157  51.4300135
  47.4172982  54.9913187  51.5998564  47.9409439  56.1815239  50.3833152
  48.5112463  56.3165456  52.0642281  44.1974559  56.3682229  48.6773992
  43.2350361  57.1527370  48.6463208  44.1295318  55.1633515  48.1261803
  44.9522117  54.5793136  48.1765229  42.9669462  54.6256309  47.4621824
  42.1065386  55.2239941  47.7605753  43.1153001  54.6956929  45.9245165
  42.2215528  54.2639364  45.4738226  43.9876327  54.1090928  45.6375001
  43.2905334  56.1122361  45.3827300  44.0586775  56.6224888  45.9647865
  42.3464741  56.6480588  45.4790583  43.6984567  56.1002820  43.9452197
  42.9087808  55.6203580  43.3674707  44.6179669  55.5227012  43.8525790
  43.9410004  57.4774098  43.3699410  43.9142005  57.4157952  42.2817653
  44.9231501  57.8270534  43.6891986  42.9026411  58.4571329  43.8278796
  41.9894482  58.1414186  43.5361860  42.9281647  58.5282587  44.8357440
  43.0919374  59.3629176  43.4224638  42.7679469  53.1692967  47.8686439
  43.7135659  52.5233700  48.2632898  41.5776255  52.6305002  47.6890132
  40.8221961  53.2381634  47.4047792  41.2836327  51.2339889  47.8715117
  41.9653905  50.8176430  48.6136225  39.8445029  51.0502544  48.3814057
  39.1590450  51.3906175  47.6046551  39.7155249  51.6636421  49.2734803
  39.4928186  49.6155196  48.7324617  40.1735197  49.2506839  49.5019693
  39.5781923  48.9904630  47.8448033  38.0514237  49.5689746  49.2573191
  37.0797264  49.5500392  48.4375729  37.9013673  49.5790668  50.5160273
  41.4681527  50.4996790  46.5330864  41.1073302  51.0140917  45.4817679
  42.0272877  49.3062120  46.5317918  42.3578980  48.9269690  47.4075958
  42.1909407  48.5085935  45.3186725  41.4326008  48.8407430  44.6096696
  43.5686628  48.7081807  44.7015229  43.7153657  49.7639384  44.4742612
  44.3324900  48.3780387  45.4052476  43.6431383  48.1256092  43.7836445
  42.0056511  47.0288012  45.6277803  42.2787863  46.5660506  46.7362301
  41.6187288  46.3011522  44.6168767  41.4543791  46.7776934  43.7417604
  41.4066831  44.8723303  44.6411421  41.2249606  44.5520602  45.6664494
  40.1920944  44.5744891  43.7331677  40.4544929  44.9012203  42.7269298
  39.3589591  45.1712297  44.1036271  39.7098975  43.1588046  43.6269005
  40.5586386  42.5171371  43.3912262  39.1169881  42.7054796  44.9476865
  39.8714583  42.7843638  45.7301832  38.2650568  43.3381727  45.1987972
  38.7880273  41.6696968  44.8619738  38.6896441  43.0314358  42.5153727
  37.8316425  43.6669498  42.7341539  39.1405444  43.3407172  41.5722821
  38.3639383  41.9935126  42.4384817  42.6158295  44.1006448  44.1717944
  43.0946716  44.3538962  43.0411140  43.1127662  43.1545214  44.9617074
  42.7543945  43.0314165  45.8982568  44.2023627  42.2786955  44.4518059
  44.8979047  42.8533077  43.8410269  44.9658621  41.6878982  45.6424142
  45.7991205  41.1081213  45.2457591  44.2842916  41.0258828  46.1765024
  45.5250009  42.6642340  46.6393411  44.6696924  43.1590198  47.0993469
  46.3506377  41.9444433  47.7206349  45.7280004  41.2004035  48.2177249
  47.2049179  41.4511671  47.2578607  46.7023311  42.6712899  48.4526777
  46.3980655  43.7074474  45.9775654  47.2562724  43.2224628  45.5138805
  45.8215407  44.2321097  45.2149707  46.7433879  44.4206844  46.7262272
  43.6113036  41.1941933  43.5995653  42.8187657  40.3870160  44.0805472
  43.9534421  41.1794380  42.3030852  44.7612357  41.7156380  42.0187033
  43.2333846  40.4405408  41.2873406  42.5259309  39.7662575  41.7705312
  42.5270695  41.4615927  40.4173877  43.2880273  41.9869824  39.8403566
  42.0210944  42.1658916  41.0771644  41.5147376  40.9353057  39.4556482
  41.5063352  39.6866703  39.2709752  40.6926410  41.6942716  38.9120381
  44.1171941  39.5423007  40.4591211  44.7101079  39.9586925  39.4696671
  44.1966803  38.2696618  40.8344878  43.6520920  37.9328126  41.6145674
  45.0859236  37.3619149  40.1045440  46.0402317  37.8812652  40.0162707
  45.2656938  36.0521043  40.8703097  45.8935167  35.4021391  40.2599191
  45.9427188  36.2839307  42.2215619  46.9125422  36.7562336  42.0650257
  45.3173766  36.9332172  42.8342732  46.0810337  35.3292325  42.7278556
  43.9931613  35.4429469  41.1087359  43.9916405  34.5902441  40.6670882
  44.5931198  37.0519203  38.6920849  45.3873304  36.5960218  37.8692391
  43.3024829  37.3197708  38.4108898  42.7004801  37.6444899  39.1536597
  42.7535885  37.1587633  37.0907544  41.6891594  36.9511543  37.1948611
  43.2472080  36.3052377  36.6254764  42.9079365  38.3484974  36.1585176
  42.4418159  38.2912646  35.0069061  43.5530588  39.3984296  36.6282990
  43.8361202  39.3772692  37.5967361  43.8869924  40.5827262  35.8575720
  43.2859628  40.6004040  34.9479150  43.5650424  41.8279389  36.6641136
  42.5051053  41.8329594  36.9160902  44.1565774  41.8298377  37.5793031
  43.8035469  42.7137922  36.0753067  45.3494164  40.5546269  35.4366378
  46.2571244  40.5600580  36.2605083  45.5614025  40.5367937  34.1120526
  44.7963023  40.4720603  33.4553683  46.9505397  40.6158525  33.6611816
  47.4909212  39.7998651  34.1410798  47.0021107  40.4853517  32.1476335
  48.0408307  40.6089699  31.8421973  46.4014500  41.2922204  31.7277792
  46.5056149  39.1929095  31.5557864  46.4642737  38.1355118  32.2223626
  46.1584292  39.2683390  30.3460010  47.6200112  41.9199464  34.0629192
  48.8201735  41.9441340  34.3245667  46.8655636  42.9797580  34.0805011
  45.8676168  42.8489400  33.9955251  47.3651342  44.3469734  34.2134871
  48.4432477  44.3102535  34.3749180  47.0015172  45.1089910  32.9514460
  47.5587180  46.0463539  32.9583106  45.9332710  45.3218873  32.9904235
  47.2795238  44.4267290  31.6532731  48.5116489  44.2448195  31.4171572
  46.3444948  44.0763884  30.8534011  46.7083737  45.0573094  35.3826549
  45.6868082  44.5929699  35.9200065  47.2650929  46.1435615  35.8162182
  48.1324611  46.4083601  35.3732734  46.7801182  47.0315362  36.8761151
  46.1042934  46.5226924  37.5634758  47.9811449  47.5233441  37.6622658
  48.7205072  47.9426116  36.9790380  47.6175331  48.6439966  38.6363485
  47.2060907  49.4872944  38.0826274  46.8769839  48.2803329  39.3474475
  48.5113767  48.9629655  39.1728850  48.5001274  46.3858733  38.3829969
  48.7475929  45.7202514  37.7359433  46.0408159  48.1572942  36.2297545
  46.5908637  48.8272369  35.3171799  44.8343235  48.4227093  36.6481799
  44.4423822  47.8673733  37.3951023  44.0378499  49.4950015  36.0722881
  44.6890784  50.1711536  35.5196121  43.0094287  48.9630434  35.0433550
  43.5570281  48.4770238  34.2357284  42.1419173  47.8721904  35.5654716
  42.7653204  47.0506471  35.9179431  41.5392991  48.2510456  36.3910902
  41.4873370  47.5167852  34.7702801  42.2223687  50.1514930  34.4500035
  42.9143548  50.9788454  34.2901000  41.4580242  50.4511027  35.1667793
  41.5527083  49.8359909  33.1482802  42.3033692  49.5336320  32.4177494
  40.8392923  49.0250307  33.2936560  41.0280738  50.7204161  32.7861840
  43.3582621  50.2514596  37.2060912  42.7624698  49.6383219  38.1091985
  43.4288503  51.5798109  37.1373233  43.9086650  52.0061364  36.3578501
  42.8351828  52.4334545  38.1516873  42.3072071  51.8077741  38.8717712
  43.8989417  53.2018751  38.9120898  43.4129718  53.7566633  39.7144546
  44.9025229  52.2330801  39.5433417  44.3764017  51.5477062  40.2077905
  45.4025068  51.6665176  38.7578877  45.6423166  52.7954870  40.1123520
  44.5827217  54.2211285  38.0362808  43.8181037  54.8407883  37.5680233
  45.1438101  53.6920908  37.2662906  45.5387033  55.1269643  38.7891942
  44.9938107  55.6654332  39.5644518  46.3241597  54.5265411  39.2468351
  45.9834173  55.8412603  38.0952600  41.8398014  53.3855483  37.4981681
  41.8323670  53.6523680  36.2983281  40.9524839  53.8754616  38.3434435
  40.9651513  53.5531187  39.3008298  39.9770853  54.8395928  37.9625133
  39.4227900  54.4748993  37.0979126  39.0032972  55.0754110  39.1301295
  38.2885304  55.8498189  38.8494697  39.5650154  55.3994682  40.0059369
  38.2479289  53.7932208  39.4643525  38.9554102  52.9649338  39.4448907
  37.4850087  53.6377062  38.7020888  37.5800718  53.8091136  40.8008088
  37.8741561  54.7049742  41.6395497  36.7632682  52.9026514  41.0210136
  40.6752164  56.1533258  37.6038985  41.8033659  56.4175078  38.0282199
  39.9606723  56.9611265  36.8475688  39.0053679  56.7029424  36.6444297
  40.4634950  58.1910872  36.2940313  41.2021392  57.9432986  35.5319777
  39.3540471  58.9805118  35.6364454  38.5760057  59.1825748  36.3712223
  38.9373230  58.3948615  34.8169920  39.8781514  60.3005716  35.0890936
  40.4381127  60.8258733  35.8636118  39.0445617  60.9209344  34.7602650
  40.8029204  59.9921581  33.8957662  40.4251466  59.1381294  33.0440967
  41.8860865  60.6253628  33.8426614  41.1400855  59.0309872  37.3875002
  40.5467137  59.2688333  38.4438089  42.3694771  59.4065352  37.0915372
  42.7709348  59.0583140  36.2330853  43.1833941  60.2801189  37.9067278
  42.5584107  61.0990413  38.2635846  43.7335631  59.5854101  39.1639886
  42.9191464  59.0236408  39.6229195  44.0758023  60.3564514  39.8535644
  44.8693383  58.6411011  38.9225263  45.6262110  59.1674109  38.3406512
  44.4896681  57.7976615  38.3457264  45.6688269  57.9827260  40.4194466
  46.3704040  59.5377432  41.0403639  47.0563321  59.9479168  40.2986974
  45.5672775  60.2506937  41.2257186  46.9103387  59.3479247  41.9684331
  44.3331604  60.8005523  37.0427709  44.6139056  60.2805614  35.9787232
  44.9837165  61.8260169  37.5986964  44.6730253  62.1880729  38.4891331
  46.1265503  62.4261481  36.9472983  45.9423699  62.3829493  35.8741643
  46.2838088  63.8877725  37.4048568  46.2919666  63.9273771  38.4944576
  45.4496685  64.4774847  37.0262865  47.4941180  64.4139117  36.9087559
  47.5609684  65.3227331  37.2108015  47.4167052  61.6704382  37.2328448
  47.7818738  61.5155038  38.3958479  48.0930866  61.1973692  36.1991331
  47.6745784  61.2657792  35.2832947  49.4183533  60.5789790  36.3106352
  49.7147128  60.6043741  37.3594822  49.4252180  59.1235535  35.9078321
  50.4571917  58.7728123  35.9353984  49.0463738  59.0567931  34.8876590
  48.5822876  58.1831482  36.7889463  47.5477418  58.5249648  36.7744466
  48.6690389  56.7768498  36.2160091  48.3053448  56.7805881  35.1881931
  49.7062113  56.4414215  36.2330166  48.0591896  56.1021221  36.8162218
  49.0071400  58.2196121  38.2707495  50.0413673  57.8878258  38.3609149
  48.9185239  59.2390069  38.6489378  48.3622454  57.5598913  38.8499000
  50.4005553  61.3703685  35.4551079  49.9605655  61.9437191  34.4573884
  51.6490385  61.3899865  35.8516413  52.1823973  60.7762547  37.0885021
  51.9479094  59.7131166  37.1445905  51.8097702  61.2781853  37.9817706
  53.6622652  61.0107030  36.8920304  54.1530404  61.1275047  37.8588996
  54.1054667  60.1700698  36.3585922  53.8076852  62.2457319  36.0997888
  53.6937892  63.1324928  36.7238921  54.7724705  62.2798244  35.5938313
  52.6700458  62.1206002  35.1074983  52.3016777  63.0762349  34.7344925
  53.1362062  61.3410538  33.8951733  53.0551660  60.1247002  33.8251635
  53.6381364  62.1672235  32.9556203  53.5769895  63.1686594  33.0768477
  54.2465859  61.6324085  31.8058281  54.7217800  60.6984444  32.1054541
  55.0090062  62.3434090  31.4909334  53.4106909  61.3269161  30.5976829
  52.2164533  61.6432901  30.5249576  53.9963560  60.7139213  29.6019225
  54.9858509  60.5171671  29.6613252  53.2676056  60.3099033  28.4133156
  52.5099472  61.0755058  28.2474589  54.1989409  60.2317864  27.1906899
  53.6550022  59.7951214  26.3534358  55.0571588  59.6042595  27.4342183
  54.6918896  61.6217164  26.7970440  55.3306078  61.9955673  27.5973493
  53.8239419  62.2732389  26.6915864  55.4550064  61.6697614  25.5420650
  56.3687945  61.0934597  25.6834320  55.7099906  62.7113093  25.3448569
  54.7700694  61.1452847  24.3636107  54.9094925  60.1703027  24.1388700
  53.9808503  61.8474564  23.5665850  53.7195060  63.0985835  23.8033301
  54.1195605  63.5537397  24.6101964  53.1159400  63.6143164  23.1799260
  53.4759384  61.2231423  22.5232879  52.8692757  61.7168429  21.8846854
  53.6953424  60.2509110  22.3620884  52.5669618  58.9917531  28.5880359
  52.9812913  58.1743134  29.3599611  51.4792213  58.8399600  27.8689912
  51.1244525  59.6192072  27.3333431  50.7808042  57.5715013  27.8326552
  51.3378545  56.8347751  28.4109903  49.4086643  57.7326248  28.4605589
  49.5584946  58.0862796  29.4802217  48.9445919  56.7461324  28.4837008
  48.4414341  58.6631731  27.8025341  48.3467674  60.0200354  27.9988981
  48.9705565  60.6047646  28.6596559  47.3291553  60.5129571  27.2184861
  47.0547392  61.4832254  27.1707555  46.7436495  59.4982374  26.5160206
  45.6922968  59.4903460  25.6191832  45.1775004  60.4012393  25.3560044
  45.3232073  58.2830484  25.0737582  44.5013455  58.2553194  24.3730876
  45.9777309  57.0938852  25.3966294  45.6590261  56.1657734  24.9453516
  47.0370157  57.0961841  26.2954177  47.5445663  56.1773364  26.5493649
  47.4305897  58.2953790  26.8605621  50.6991873  57.0364073  26.4138236
  50.8838989  57.7854645  25.4434959  50.4056224  55.7530953  26.3342310
  50.2498522  55.2551411  27.1988247  50.2882593  55.0064522  25.1037481
  50.3869322  55.7189002  24.2844902  51.3787288  53.9123397  24.9599808
  51.1610937  53.3241858  24.0691811  51.3380320  53.2678671  25.8388385
  52.7812248  54.4674932  24.8374470  52.8763631  55.2899490  25.5467884
  52.9003331  54.8473661  23.8223850  53.9049068  53.5054137  25.1001156
  53.7806321  52.6309011  24.4609893  53.8736052  53.1980505  26.1459402
  55.2557288  54.1417500  24.8109441  55.9129178  53.3741558  24.4036472
  55.6659626  54.5093746  25.7519692  55.2140390  55.2860483  23.8396973
  54.8361715  54.9666686  22.9591936  54.6294755  56.0215464  24.2108228
  56.1492967  55.6394253  23.6965338  48.9600888  54.2753414  25.1229536
  48.4517136  53.9616642  26.2020343  48.4383085  53.9369532  23.9770562
  49.0050093  54.1803779  22.6306578  50.0385893  53.8377884  22.5735721
  48.9569999  55.2380248  22.3716382  48.1231827  53.3709315  21.7387620
  48.0776921  53.7989873  20.7370650  48.4667525  52.3380120  21.6778759
  46.7719629  53.4624828  22.4394398  46.3076098  54.4358271  22.2793548
  46.0964626  52.6772756  22.1010924  47.1610792  53.2661229  23.9137618
  46.4360286  53.6512308  24.6307746  47.2987049  51.7664198  24.2260755
  48.2837370  51.1306806  23.9007430  46.2682814  51.2181770  24.8715971
  45.5023298  51.7920747  25.1920012  46.2628471  49.7794216  25.1099024
  46.8565688  49.2854774  24.3411465  46.8668840  49.4819904  26.4929841
  46.2331697  49.9202622  27.2632159  47.8635354  49.9203406  26.5503509
  46.9684352  47.9668392  26.7221354  47.2685666  47.5090042  25.7805043
  45.9778192  47.6082899  27.0022467  47.9282305  47.5161954  27.7732054
  47.7100745  48.0102736  28.7196813  48.9499944  47.7436450  27.4714450
  47.7409054  45.9966505  27.9125675  46.7542338  45.7228412  27.5384490
  47.8209843  45.7225065  28.9636690  48.7578993  45.2724581  27.1514547
  48.6890372  45.5228760  26.1753615  49.6751199  45.5163339  27.4971206
  48.6125127  44.2789544  27.2550406  44.8466691  49.2609660  25.0595776
  43.9385811  49.9383773  25.5733910  44.7193983  48.0673565  24.5087306
  45.5309383  47.6711932  24.0562690  43.5127178  47.2925769  24.5059540
  42.6857538  47.9806832  24.6862550  43.2607259  46.6000291  23.1490798
  42.3492535  46.0076905  23.2296844  44.1032943  45.9420221  22.9367704
  43.1042259  47.5596484  22.0009340  43.0505637  46.9871588  21.0747434
  43.9754844  48.2136670  21.9735968  41.6316546  48.5750816  22.1328394
  40.3669103  47.2915903  22.1278170  40.4309028  46.7216261  21.2015623
  40.5225413  46.6246226  22.9763859  39.3817861  47.7522466  22.2038305
  43.5804090  46.2346179  25.6056510  44.5651848  45.4921533  25.6130641
  42.5619384  46.2091715  26.4628138  41.8686213  46.9425470  26.4324843
  42.4355876  45.1444871  27.4387511  43.2158188  44.4314123  27.1744167
  42.6808481  45.6358752  28.8896384  42.5597573  44.7832417  29.5591451
  44.1080668  46.1513167  29.0238024  44.8078817  45.3605749  28.7520460
  44.2494407  47.0047612  28.3612914  44.2881877  46.4577918  30.0541686
  41.6540613  46.6388636  29.3523524  40.6656291  46.2416807  29.1232920
  41.8112380  47.5634277  28.7971645  41.6963499  46.9627618  30.8100634
  41.5414040  46.0520884  31.3893360  42.6671496  47.3907650  31.0592286
  40.9109467  47.6812417  31.0453112  41.0947836  44.4282320  27.3663558
  40.0848327  45.0304809  27.0147758  41.0876448  43.1306020  27.7270404
  41.9473226  42.7136115  28.0555705  39.9026571  42.3117570  27.6614732
  40.1400691  41.3718582  27.1629929  39.1319374  42.8371121  27.0989056
  39.4007098  42.0279780  29.0492298  40.1604271  41.7888925  29.9778829
  38.0957259  42.1512021  29.1857684  37.5414878  42.5274944  28.4300765
  37.4629375  41.7489018  30.4115642  37.1570631  42.6347825  30.9674286
  38.1681711  41.1700720  31.0086719  36.2501183  40.9030398  30.1161981
  36.0370314  40.4159503  29.0122335  35.4261074  40.7558435  31.1392506
  35.5742002  41.2745390  31.9927220  34.3014833  39.8378229  31.0206606
  34.6867915  38.8551446  30.7505958  33.5773563  39.6924507  32.3778610
  34.3424776  39.5251350  33.1355759  32.8454808  40.9723082  32.7140294
  33.5505039  41.8031705  32.7213345  32.0739038  41.1563293  31.9663770
  32.3834002  40.8784223  33.6967277  32.6899394  38.4585731  32.4761030
  32.1436494  38.3392431  31.5411198  31.9835748  38.5938235  33.2948412
  33.5008248  37.2119605  32.7305158  34.2106586  37.0680400  31.9158755
  34.0432583  37.3166628  33.6705144  32.8358217  36.3504980  32.7895510
  33.3571970  40.2495587  29.8985438  32.7493187  39.3772521  29.2806003
  33.1914584  41.5252151  29.6421117  33.7589246  42.1894611  30.1493319
  32.2413420  42.0394177  28.6733983  31.8693934  43.0001753  29.0287742
  31.4118583  41.3355709  28.5941099  32.8367282  42.2338614  27.3001110
  32.1596344  42.5424368  26.3172498  34.1487124  42.0579176  27.1398104
  34.7122385  41.6955788  27.8956873  34.7630584  42.3958135  25.8597380
  34.0376444  42.9320170  25.2476053  35.0568456  41.4767668  25.3527704
  35.9869294  43.2674870  26.0534545  36.3985395  43.4792766  27.2033924
  36.5397912  43.7830550  24.9729349  36.0917356  43.6001263  24.0867085
  37.7478110  44.5940986  24.9624781  38.3154668  44.3586119  25.8622108
  38.5794464  44.2701927  23.7107718  39.2963149  45.0742399  23.5458949
  37.9107613  44.1969115  22.8528661  39.3407206  42.9546492  23.8549972
  38.7391075  41.7349482  23.7027273  37.6841096  41.6984120  23.4736190
  39.4364773  40.5444621  23.8337667  38.9367260  39.5959950  23.7045042
  40.7774461  40.5966482  24.1306220  41.3411211  39.6823898  24.2423229
  41.4025250  41.8140954  24.2855891  42.4615914  41.8514687  24.4959425
  40.6825685  42.9857800  24.1714714  41.1735143  43.9346195  24.3309386
  37.4238595  46.0880093  24.9820817  36.4350853  46.5435738  24.3822655
  38.2622819  46.8626609  25.6775103  39.0127717  46.4078524  26.1780543
  38.1743786  48.3072244  25.7681920  37.5078734  48.6144309  24.9623477
  37.5740882  48.7964127  27.1010296  37.5262622  49.8848297  27.1119400
  36.1631301  48.2289653  27.2135009  35.5638476  48.5776113  26.3720495
  36.2064049  47.1403460  27.2030872  35.7093095  48.5662754  28.1454176
  38.4545193  48.4414438  28.2933534  39.4822150  48.6710448  28.0125974
  38.3543887  47.3688554  28.4572926  38.1975964  49.1106763  29.6022367
  38.2884576  50.1897755  29.4828586  37.1926859  48.8660930  29.9447452
  38.9250617  48.7643412  30.3366469  39.5506517  48.9382736  25.6053940
  40.5769146  48.3385946  25.8739299  39.5358721  50.1713052  25.1363506
  38.6706155  50.6066066  24.8527492  40.8163413  50.8961604  25.0378959
  41.5920550  50.1322216  24.9772437  40.9817814  51.7409916  23.7628355
  40.4095196  52.6613494  23.8870288  40.5811244  51.1740842  22.9230707
  42.4080306  52.1119309  23.4446952  43.0340562  51.6422252  24.2040591
  42.4808000  53.1953632  23.5337971  42.9992721  51.7385785  22.0942173
  43.2528809  52.6505729  21.5537891  42.2586902  51.1737333  21.5270601
  44.2314735  50.9061288  22.2503559  43.9061222  49.9909073  22.7441515
  44.8820337  51.4694062  22.9201760  45.1092173  50.4613649  21.1182672
  44.5620698  49.9299779  20.4566816  45.5001635  51.2710730  20.6570787
  45.8562816  49.8845789  21.4773518  41.0018065  51.7710887  26.2761887
  40.0623443  52.3886490  26.7982797  42.2213901  51.7521449  26.7888591
  42.9303018  51.2061499  26.3195494  42.5994067  52.4820952  28.0030000
  41.7996728  53.2008511  28.1855642  42.6937229  51.5601866  29.2450185
  42.9077163  52.1142647  30.1590471  41.3612609  50.8911829  29.4817424
  40.6026884  51.6514293  29.6738082  41.0818067  50.3140910  28.6007933
  41.4357403  50.2272534  30.3429679  43.8457368  50.5962117  29.0175048
  43.6643658  50.0227872  28.1086231  44.7741134  51.1575342  28.9140692
  43.9233150  49.9166927  29.8665498  43.9167580  53.2527838  27.8121655
  44.5551193  53.1360174  26.8026396  44.3292643  54.0456389  28.7880744
  43.7347114  54.1505088  29.5982004  45.6041116  54.7848053  28.7627263
  45.8949105  54.9045020  27.7190167  45.4695182  56.1632913  29.3812553
  46.3960715  56.7148208  29.2269202  45.2825590  56.0572072  30.4498050
  44.3218280  56.9337907  28.7521188  43.3891533  56.6521667  29.2401298
  44.2648012  56.6892636  27.6910234  44.5361369  58.4296569  28.9087841
  43.7044265  58.9439402  28.4271334  45.4661611  58.6946104  28.4058042
  44.6179565  58.8867777  30.2796040  45.5476803  59.1060629  30.6090226
  43.6575143  59.0584649  31.1547957  42.3811890  58.7669802  30.8938066
  42.1196320  58.4122583  29.9855036  41.6764623  58.9027820  31.6049530
  43.9184879  59.5173014  32.3639156  43.1701961  59.6309126  33.0332689
  44.8660820  59.7555334  32.6211700  46.6634577  54.0005031  29.5331066
  46.3863079  53.6039421  30.6656861  47.8115299  53.8240600  28.9316783
  47.9441238  54.1783579  27.9955533  48.9052744  53.1218488  29.5996680
  48.5040842  52.6905138  30.5177021  49.4438882  52.0172071  28.6914032
  49.7062333  52.4564183  27.7284580  48.6623796  51.2715785  28.5494757
  50.6837501  51.3219637  29.2655678  50.4159493  50.9030664  30.2351145
  51.4612092  52.0754337  29.3977427  51.2487757  50.2123366  28.4181023
  50.5351014  49.5102130  27.6812052  52.5406072  49.9201900  28.5151065
  52.9228209  49.1419394  27.9978824  53.1410316  50.4762330  29.1071316
  50.0319447  54.0549501  29.9807469  50.6099607  54.6991018  29.1065729
  50.3324295  54.1434857  31.2763372  49.7508808  53.6345027  31.9275181
  51.4243784  54.9120254  31.8179057  51.8537605  55.5280059  31.0280132
  50.9182092  55.8246695  32.9352501  51.7826158  56.3242717  33.3742364
  50.4408787  55.1963848  33.6874787  49.9356945  56.8826108  32.5333432
  48.5901277  56.5956771  32.4269856  48.2540351  55.5910889  32.6329354
  47.6531430  57.5552855  32.0639976  46.6050046  57.3055178  31.9840981
  48.0964750  58.8361445  31.8095590  47.1463815  59.7740930  31.4464927
  47.4892353  60.6560156  31.2827621  49.4292888  59.1323165  31.9296648
  49.7473869  60.1449662  31.7272095  50.3990011  58.1967865  32.2983214
  51.4412042  58.4618459  32.3985171  52.4979940  53.9726429  32.3579047
  52.2191544  53.0147724  33.0954517  53.7471447  54.1851534  32.0155484
  53.9704917  54.9884686  31.4455223  54.8260640  53.2906801  32.4371878
  54.3993797  52.3648817  32.8216181  55.7043915  52.9682571  31.2213234
  56.5879101  52.4346737  31.5738679  56.0074436  53.9091723  30.7631870
  55.0326330  52.1181754  30.1559077  54.1461022  51.2835322  30.4328677
  55.3866974  52.2550488  28.9539343  55.6318201  53.8870932  33.5782003
  55.7075159  55.0948954  33.7669043  56.2385782  53.0156128  34.3759674
  56.0326591  52.0366141  34.2408350  57.1845697  53.3678895  35.4361566
  57.4208646  52.4554988  35.9836692  58.4600145  53.9524377  34.7996074
  58.6367526  54.9438337  35.2160346  58.3100199  54.0318670  33.7232075
  59.6621654  53.0990689  35.0584511  59.4245565  52.0700321  34.7857108
  59.9020009  53.1470846  36.1200397  60.8867430  53.5440215  34.2613665
  61.8697683  54.0673182  34.9795036  60.9432644  53.3822055  33.0341396
  60.1595663  52.9775795  32.5418275  61.7721855  53.6550414  32.5260547
  56.6079842  54.3278066  36.4529984  57.2005399  55.3210287  36.8770665
  55.3748937  54.0000482  36.8815113  54.9369309  53.1795963  36.4866414
  54.6398073  54.7544853  37.8784173  54.9510316  55.7989748  37.8736005
  53.1422013  54.7150678  37.5527910  52.9028026  53.6554978  37.4565996
  52.3134259  55.3254211  38.6775141  52.5408931  54.8163672  39.6144051
  52.5533367  56.3844560  38.7721399  51.2534704  55.2118236  38.4501289
  52.7723974  55.3650381  36.2146110  51.7005447  55.2463451  36.0553323
  53.3153164  54.8550310  35.4187614  53.1071992  56.8433313  36.1554670
  52.5704652  57.3683599  36.9456510  54.1796912  56.9780137  36.2928841
  52.8105346  57.2444245  35.1868554  54.9293749  54.1713984  39.2434995
  54.8902424  52.9337761  39.4844324  55.2154425  55.0870734  40.1577925
  55.2584388  56.0596242  39.8886433  55.4739253  54.7096509  41.5714332
  56.0686704  53.7975447  41.6203885  56.2988983  55.7924443  42.2791387
  55.7529780  56.7207250  42.1103313  56.3949933  55.6041967  43.7717289
  55.3922595  55.5437847  44.1950718  56.9360473  54.6832620  43.9875294
  56.9250932  56.4490113  44.2114010  57.7099424  55.9149804  41.6762289
  57.6075866  55.9292759  40.5910469  58.2778060  55.0337013  41.9766619
  58.4980168  57.1291467  42.0791531  57.9533367  58.0282988  41.7910521
  58.6451532  57.1243776  43.1597585  59.4667642  57.1154337  41.5799723
  54.1425852  54.4458941  42.2512324  53.2114125  55.2438129  42.2079093
  54.0294201  53.2891080  42.8957117  54.8208909  52.6609647  42.9260114
  52.8004650  52.9080102  43.5558532  52.2847420  53.8094254  43.8864019
  51.8117910  52.2010413  42.6125083  51.5261371  52.9324665  41.8571395
  52.4853746  51.0180697  41.9386653  53.3749306  51.3608443  41.4086259
  52.7723108  50.2850871  42.6930697  51.7943454  50.5604923  41.2309799
  50.4890644  51.7775865  43.2941389  50.0764582  52.6319139  43.8316263
  50.6930747  50.9706909  43.9975024  49.4503293  51.2885030  42.2465403
  49.2412757  52.0914921  41.5396690  49.8524051  50.4282615  41.7108234
  48.5294440  51.0029963  42.7544243  53.1543985  52.0348155  44.7543657
  54.0063317  51.1763555  44.6449247  52.5244598  52.2791234  45.9050837
  51.9241579  53.0885677  45.9647638  52.6660348  51.4197774  47.0881656
  53.5289464  50.7636916  46.9744639  52.9034653  52.2748043  48.3374829
  51.9297002  52.5780212  48.7233040  53.4648492  53.1583073  48.0345578
  53.6609154  51.6098271  49.4646030  54.6215801  51.2691108  49.0783716
  53.0818936  50.7523658  49.8077864  53.9208450  52.5196279  50.6584891
  55.0579419  52.6209349  51.1669511  52.9877130  53.1871557  51.1642957
  51.4167768  50.5624506  47.2274141  50.3173541  51.0827061  47.0655625
  51.5977133  49.2849168  47.4894587  52.5360669  48.9474144  47.6511333
  50.4697514  48.3263682  47.5573529  49.5227127  48.8546085  47.4400586
  50.5282249  47.3217819  46.4297475  51.4839024  46.8032596  46.4992826
  49.4165061  46.2971134  46.5772865  49.5045337  45.8029926  47.5452193
  48.4508407  46.7963683  46.5110696  49.4984995  45.5558999  45.7825106
  50.5059224  47.9907780  45.0479925  51.0122641  48.9511036  45.1357587
  49.4630744  48.1528700  44.7734945  51.1548214  47.2336834  43.9407749
  52.2014200  47.0557124  44.1867985  50.6450476  46.2792064  43.8058174
  51.0916091  47.8130790  43.0195154  50.5185765  47.6407468  48.9317493
  51.4478580  46.8892498  49.1578604  49.5993731  47.9654860  49.7981387
  48.8794060  48.6264228  49.5424242  49.6056053  47.3743018  51.1448500
  48.8778530  47.8967090  51.7661520  49.1697162  45.9012233  51.0912280
  48.1711841  45.8343885  50.6584593  49.8713191  45.3368599  50.4769901
  49.1567803  45.4900348  52.0999850  50.9692452  47.5591429  51.8061593
  51.4880303  46.6893940  52.4468222  51.5711372  48.7378497  51.6040052
  51.1197156  49.4364349  51.0317391  52.8799982  49.0264702  52.2042643
  52.9070808  48.5506742  53.1849609  52.9604381  50.1072794  52.3223194
  54.0948688  48.5536373  51.4257963  55.2315614  48.8183736  51.8118463
  53.8726192  47.8630596  50.2919390  52.9200214  47.7033396  49.9966343
  54.9609472  47.3358846  49.4734100  55.8603827  47.3294353  50.0897825
  54.7133605  45.8986303  49.0316285  55.5191901  45.6010301  48.3615854
  53.7644276  45.8614693  48.4976402  54.6567305  44.9187424  50.1655327
  53.7744096  44.7654590  51.1913933  52.8986572  45.3726828  51.3648581
  54.1833987  43.7114406  51.9670622  53.6816538  43.3424320  52.8487893
  55.3115203  43.2190919  51.4428062  55.6048745  43.9458659  50.3636195
  56.4684341  43.7913469  49.7331748  55.1739693  48.2305440  48.2620293
  54.2206668  48.5161335  47.5556286  56.4272720  48.6658681  48.0786410
  57.1408447  48.3890680  48.7362014  56.7937625  49.5236697  46.9639038
  55.9984461  50.2557758  46.8259196  58.1465507  50.2004330  47.3213286
  58.4768576  50.8243520  46.4905696  58.8978424  49.4357423  47.5218353
  57.9431374  51.0621719  48.5646753  57.6774228  50.4127676  49.3990846
  57.1282738  51.7608196  48.3748892  59.1830281  51.8538227  48.9410739
  59.8134038  51.9598547  48.0578103  59.7269616  51.3078098  49.7124411
  58.8416501  53.2412037  49.4704066  57.8399686  53.4955797  49.1254602
  59.5593452  53.9464921  49.0534186  58.8659767  53.3837684  50.9554765
  58.2056201  52.7388591  51.3667504  59.7935009  53.1807906  51.2982004
  58.6132691  54.3295208  51.2074435  56.8927132  48.8005807  45.6211197
  57.5069267  47.7326140  45.5131946  56.2571465  49.4177795  44.6108699
  55.7083882  50.2410320  44.8142601  56.3265202  48.9498824  43.2459213
  57.1686024  48.2607633  43.1775731  55.1159954  48.1519007  42.8078415
  54.9852642  47.2968160  43.4705620  54.2293310  48.7838812  42.8511179
  55.2626313  47.8011029  41.7858103  56.5257693  50.1556707  42.3350188
  56.2044301  51.2757795  42.7035813  57.0652549  49.8666258  41.1808635
  57.3839982  48.9238442  41.0056848  57.2209999  50.8899396  40.1252114
  56.5433619  51.7191783  40.3259174  58.6067594  51.5310802  40.0655356
  59.3065283  50.7419959  39.7900041  58.5995869  52.6508783  39.0200641
  58.3042994  52.2442051  38.0533376  57.8922571  53.4245955  39.3207288
  59.5981619  53.0821319  38.9431664  59.0813859  52.0779184  41.3917413
  59.0663855  51.2635097  42.1167340  58.3848530  52.8561838  41.7046020
  60.4720349  52.6707622  41.3833832  61.1884324  51.9107069  41.0727120
  60.5050979  53.5083950  40.6863795  60.7232276  53.0212653  42.3842647
  56.9376324  50.1622446  38.8269310  57.6979631  49.2413331  38.4808599
  55.8784609  50.5048839  38.1219714  55.2822607  51.2613284  38.4272044
  55.5844847  49.7923182  36.9178801  55.3654784  48.7550118  37.1726694
  56.4596167  49.8299414  36.2683438  54.4086831  50.3632573  36.1733901
  54.0338770  51.5108837  36.3994568  53.8484528  49.5564151  35.2797673
  54.1409891  48.5905242  35.2335699  52.8297640  50.0314145  34.3754739
  53.0930347  51.0493000  34.0875110  52.7843016  49.1260032  33.1371858
  52.5792790  48.0897407  33.4057724  51.6387878  49.5518264  32.1903348
  50.6851968  49.4590219  32.7085233  51.7865176  50.5870281  31.8835721
  51.6379110  48.9082586  31.3101724  54.0703331  49.2306529  32.5109970
  53.9356609  49.5867638  31.6292649  51.4648063  50.0928310  35.0225592
  51.0271538  49.1045557  35.6374399  50.8190668  51.2452817  34.9303480
  51.2890792  52.0120311  34.4694645  49.4733312  51.4845853  35.4494736
  49.0537792  50.5690777  35.8672091  49.4988024  52.4973924  36.5966162
  49.9566830  53.4205564  36.2392571  48.0938399  52.8614764  37.0345629
  47.5428359  53.2688790  36.1862660  47.5857967  51.9702034  37.4022984
  48.1414021  53.6066962  37.8281901  50.3687091  51.9905472  37.7454331
  49.9490607  51.0638330  38.1375873  51.3794574  51.8058173  37.3823081
  50.3982968  52.7395891  38.5369846  48.6151919  51.9546047  34.2928213
  48.9737480  52.9088918  33.6017332  47.4793391  51.2475086  34.1048573
  47.3229604  50.4077015  34.6434737  46.4745231  51.6764808  33.1378021
  46.9843481  52.2668519  32.3759474  45.8083085  50.4738447  32.4769956
  45.2614819  50.8321297  31.6046983  45.1080147  50.0441077  33.1938245
  46.7554522  49.3565881  32.0151510  47.3147579  48.9783912  32.8708714
  45.9552026  48.1774144  31.4544952  45.2797870  47.7996158  32.2211084
  45.3765791  48.5086477  30.5919012  46.6400812  47.3855807  31.1501241
  47.7734415  49.8945178  31.0420763  47.2624908  50.2870739  30.1621359
  48.3438910  50.6921658  31.5161755  48.4486481  49.0928722  30.7417274
  45.4028651  52.5372559  33.8120011  45.1209403  52.3863643  35.0008455
  44.8212936  53.4281691  33.0515971  45.1294753  53.5155217  32.0936062
  43.7526092  54.2994524  33.5136859  43.4832828  53.9814829  34.5204116
  44.1679890  55.7634746  33.6313964  44.4615788  56.1308504  32.6476556
  42.9682290  56.5825419  34.1476576  42.1319054  56.4780280  33.4563648
  42.6746392  56.2151660  35.1313985  43.2502057  57.6326293  34.2214172
  45.3597767  55.9261823  34.5250867  45.1136946  55.5705277  35.5261084
  46.1936111  55.3476736  34.1281866  45.6371396  56.9794823  34.5719689
  42.5541956  54.1671550  32.5454818  42.6917807  54.3118759  31.3281424
  41.3760730  53.8663709  33.1041059  41.2914355  53.7372580  34.1022218
  40.2149225  53.7311001  32.2244716  40.4070344  52.9594481  31.4780319
  40.0199020  54.6794697  31.7235095  39.0130603  53.3405199  33.0666079
  39.1296190  53.3212097  34.2980230  37.9096339  53.0325446  32.3798442
  37.7628072  53.0016374  30.8989375  38.4303035  52.2602838  30.4598571
  37.9744849  53.9799325  30.4683956  36.3416553  52.6259446  30.6819513
  35.9148565  53.2389151  29.8876900  36.2762007  51.5742742  30.4029976
  35.6147355  52.8551248  31.9344967  35.1928120  53.8601946  31.9486162
  34.8146259  52.1236679  32.0466994  36.6380296  52.6951445  33.0475071
  36.3323655  53.3097205  33.8935212  36.7951538  51.2937932  33.6168029
  37.0969475  50.3036674  32.9770736  36.6883408  51.2338625  34.9372184
  36.4058581  52.0644215  35.4372498  36.9613235  50.0264022  35.6927428
  36.8050577  49.1420891  35.0746050  38.4422522  49.8441746  36.1135757
  39.0623910  49.8577863  35.2176742  39.0156003  50.9667120  36.9700171
  38.9394940  51.9109854  36.4295121  38.4553592  51.0355074  37.9026923
  40.0627111  50.7582842  37.1902120  38.4913501  48.5957185  36.8284063
  38.8218749  48.7801675  37.7114385  35.9923867  50.0768797  36.8716399
  35.7961255  51.1266912  37.4194642  35.4032045  48.9436458  37.2329407
  35.5063301  47.6274000  36.5809313  36.5433916  47.3700273  36.3649274
  34.9238919  47.5912053  35.6606391  34.9219101  46.7240324  37.6412398
  34.4437507  45.8619524  37.1771938  35.7061318  46.3851044  38.3188711
  33.9209279  47.5273043  38.3799238  32.9515930  47.4868901  37.8831668
  33.8192297  47.1689022  39.4041998  34.4790243  48.9484850  38.3584058
  33.7221347  49.7228081  38.2313352  35.1302765  49.2910511  39.6997860
  34.4478313  49.7930308  40.5709019  36.4359918  49.0361065  39.8505699
  36.9387590  48.7063161  39.0400315  37.1996990  49.1960978  41.0950517
  36.7600382  50.0419034  41.6227706  37.1281483  48.0435734  42.1125472
  37.8235884  48.3140945  42.9073216  35.7293713  47.8999553  42.7004881
  35.4248675  48.8455538  43.1482512  35.0295962  47.6299628  41.9105020
  35.7341218  47.1210538  43.4638753  37.5819936  46.7159807  41.5408060
  36.9059687  46.4159075  40.7407663  38.5922451  46.8176816  41.1447708
  37.5750153  45.9602081  42.3269415  38.6578436  49.3700076  40.6688233
  39.0265061  48.9258473  39.5795117  39.4698723  49.9670028  41.5051157
  39.1178394  50.4327139  42.3287206  40.9197700  49.9391616  41.2070961
  41.0681313  50.3320437  40.2016268  41.7062699  50.8070788  42.1774840
  42.7673775  50.7171577  41.9459652  41.5244738  50.4507444  43.1914613
  41.3196059  52.2523597  42.0999470  41.1934228  52.8296277  41.0195834
  41.1190299  52.8738906  43.2372652  41.2288126  52.3783046  44.1099847
  40.8541111  53.8488467  43.2402181  41.4243991  48.5010828  41.3054264
  41.0609306  47.8271373  42.2931683  42.1938577  48.0537425  40.3176349
  42.4883920  48.6933831  39.5943476  42.6268389  46.6506118  40.2528481
  42.2748721  46.1132584  41.1337990  42.0376020  46.0090830  38.9956072
  42.2317605  46.6858130  38.1629440  42.7153248  44.7081819  38.6680798
  43.7859619  44.8760331  38.5482958  42.5473028  43.9967466  39.4764444
  42.3044979  44.3079497  37.7405598  40.5201671  45.8577319  39.0971023
  40.0973451  46.7906269  39.4702705  40.2922899  45.0508856  39.7933148
  39.8946789  45.5410846  37.7667869  40.1164625  46.3425127  37.0608527
  40.2998286  44.6026063  37.3884693  38.8145119  45.4489073  37.8844157
  44.1375225  46.5751209  40.2266733  44.7685342  47.2200832  39.3874392
  44.7125956  45.8186428  41.1574385  44.1484703  45.4696782  41.9186628
  46.1159281  45.4776106  41.1166505  46.6488814  46.2198632  40.5218590
  46.7519405  45.5004795  42.5144081  46.2509234  44.7374666  43.1094957
  48.2261757  45.1432862  42.4301616  48.3362461  44.1669713  41.9580433
  48.7480141  45.8941961  41.8377176  48.6495083  45.1124985  43.4337171
  46.5092654  46.8004585  43.2642916  47.0366427  46.7456677  44.2168319
  45.4387003  46.8921738  43.4461179  46.9643812  48.0205174  42.5554672
  48.0344994  47.9513192  42.3626055  46.4293173  48.1116531  41.6097067
  46.7621917  48.8956862  43.1731758  46.2474364  44.1036533  40.4898164
  45.7822963  43.0883907  41.0391447  46.8380801  44.0615003  39.2807866
  47.2051730  44.9100076  38.8745402  46.9507590  42.8167751  38.5601948
  46.6672908  42.9909288  37.5214521  46.2677954  42.0942852  39.0065567
  48.3240005  42.2475004  38.5856557  49.1792638  42.6835435  39.3639982
  48.5604935  41.2047528  37.7771314  47.9161133  41.0076079  37.0250748
  49.7134823  40.3601371  37.9575054  49.6816350  40.0237268  38.9945570
  49.6662715  39.1418891  37.0510233  50.6227151  38.6227837  37.1152600
  49.5041638  39.4773090  36.0262381  48.5419302  38.1500221  37.4284813
  47.5783308  38.6218080  37.2330932  48.6229348  37.9161839  38.4903805
  48.6238149  36.8623679  36.6377623  47.8475775  36.1851156  36.9928085
  49.6030249  36.4125419  36.8039259  48.4427839  37.0698720  35.2002273
  47.4955656  37.1362090  34.8549697  49.4306726  37.1764215  34.3072592
  50.7425522  37.0572494  34.6161215  51.0227335  36.8939686  35.5727911
  51.4402965  37.1315439  33.8902846  49.0830169  37.3901231  33.0487850
  49.7923943  37.4620465  32.3339503  48.1076234  37.4815520  32.8038945
  51.0166379  41.1136506  37.7423501  52.0218769  40.7364308  38.3578196
  51.0418360  42.1112453  36.8833577  50.2094960  42.3701974  36.3725242
  52.3038742  42.8442719  36.6777230  53.0398221  42.1312861  36.3056251
  52.1436350  43.9360961  35.6377339  51.6992237  43.4898472  34.7481686
  53.1354177  44.3180853  35.3959791  51.2903900  45.0972734  36.0456620
  50.1656478  44.9352887  36.5257669  51.8595427  46.2702234  35.8673405
  52.7855385  46.3259300  35.4677700  51.3710080  47.1137413  36.1294881
  52.8222364  43.4188642  37.9851164  54.0421566  43.3987906  38.1661626
  51.9702098  43.9394840  38.8723163  50.9809032  43.9625570  38.6653981
  52.4598069  44.4752891  40.1439588  53.5134638  44.7067679  39.9911265
  51.7686161  45.7709966  40.5231451  52.2021436  46.1267182  41.4573351
  50.7087251  45.5617326  40.6701780  51.8989985  46.9034906  39.4627590
  51.4561647  46.6212522  38.5074362  51.1224697  48.1101022  39.9760548
  50.0737302  47.8413016  40.1023746  51.5338112  48.4261627  40.9344268
  51.2041445  48.9264674  39.2587884  53.3447403  47.1576408  39.1206534
  53.8845884  47.4514922  40.0213467  53.7866497  46.2500749  38.7112206
  53.4075204  47.9572618  38.3824915  52.3909549  43.4497644  41.2741342
  53.2269658  43.5369009  42.1890583  51.4913336  42.4826750  41.1980055
  50.8150894  42.4910526  40.4470377  51.4602304  41.4084421  42.1770633
  51.2869110  41.8537527  43.1561491  50.3045642  40.4394009  41.9948628
  50.4298638  39.6283828  42.7122125  50.3575746  40.0383523  40.9823763
  48.9261602  41.0279410  42.1916972  48.8348154  41.9206844  41.5731252
  47.8521380  40.0500450  41.7352087  48.0063049  39.8054119  40.6844660
  47.9106765  39.1404379  42.3322081  46.8698277  40.5048027  41.8607832
  48.7309963  41.4508414  43.6279629  48.8161958  40.5794801  44.2774548
  49.4924471  42.1814608  43.8981145  47.7430866  41.8961850  43.7447044
  52.8160175  40.6887921  42.1504895  53.3390125  40.3081767  43.1899616
  53.3453846  40.4605101  40.9645933  52.8631320  40.7417915  40.1231284
  54.6367058  39.7957879  40.8911358  54.4965592  38.8664750  41.4413816
  55.0780448  39.4949265  39.4368345  56.0591735  39.0214395  39.4156335
  54.0811629  38.5403234  38.8047305  54.0616542  37.6079828  39.3699211
  53.0890757  38.9910344  38.8128868  54.3779384  38.3336356  37.7755277
  55.1584887  40.7285282  38.7170778  54.2892847  41.1362016  38.7424523
  55.7378069  40.6374395  41.5020432  56.6222147  40.1286256  42.1849204
  55.7125892  41.9637034  41.3196229  54.9606471  42.3877593  40.7952636
  56.7650076  42.7860335  41.8752251  57.6887420  42.3800520  41.4602603
  56.5905444  44.2502534  41.5048688  57.2308033  44.8401264  42.1615912
  55.5486846  44.5174684  41.6788952  56.9214563  44.6075994  40.1120320
  56.0813609  44.3191874  39.4804409  57.8067874  44.0425135  39.8199981
  57.2043655  46.0811043  39.8734076  57.4734034  46.8657480  40.7796503
  57.1378779  46.4116348  38.6114013  56.9106032  45.7129067  37.9174681
  57.3125064  47.3659726  38.3289385  56.7847357  42.7409978  43.3948051
  57.8251405  42.8619294  43.9856473  55.6305869  42.6355302  44.0452482
  54.7704646  42.5661471  43.5206631  55.5833988  42.6183220  45.5066059
  56.4520299  43.1632646  45.8759115  54.3229999  43.3379682  46.0146588
  54.3772173  43.3581021  47.1036248  54.2911954  44.7643648  45.5186686
  55.1962649  45.2811032  45.8399141  54.2373916  44.7701110  44.4299344
  53.4180671  45.2723362  45.9274631  53.0234128  42.5783850  45.6761153
  53.0954801  41.5597024  46.0587027  52.8970840  42.5521904  44.5943760
  51.8236280  43.2600008  46.3012988  51.9461518  43.2896496  47.3838065
  51.7434828  44.2772087  45.9165733  50.9201654  42.7042668  46.0513888
  55.6909627  41.2078293  46.0589838  55.6386455  41.0334139  47.2945615
  55.8869799  40.2469566  45.1504784  55.8088340  40.4680208  44.1679685
  56.2078652  38.8943286  45.5529410  56.8834644  38.9399872  46.4065814
  56.7061363  38.3960983  44.7212184  54.9950150  38.0760192  45.9430462
  55.1361504  37.1199791  46.7061983  53.8224960  38.4034971  45.4073836
  53.7682301  39.1802102  44.7652294  52.6251825  37.6619807  45.7335322
  52.6973472  37.4118507  46.7923600  51.4176751  38.5273843  45.4305017
  51.4863533  39.4582556  45.9938604  51.3882572  38.7502414  44.3636806
  50.5090828  37.9969221  45.7157207  52.4834105  36.3445293  44.9973641
  52.7947173  36.2554375  43.8069005  52.0326701  35.3462259  45.7499878
  51.8893663  35.4997453  46.7383424  51.7434537  34.0440681  45.1871034
  51.7249666  34.1440784  44.1019739  52.8391165  33.0126286  45.5473431
  52.5798953  32.0791578  45.0490123  54.2208702  33.4434625  45.0753821
  54.2074254  33.5902191  43.9950860  54.4979275  34.3780835  45.5644636
  54.9486514  32.6718078  45.3274230  52.8900122  32.8633079  46.9677758
  52.0214227  32.5787378  47.2605987  50.3914387  33.5601078  45.6703423
  49.9144350  34.0012745  46.7220478  49.8154600  32.6442483  44.9142121
  50.2076456  32.4321894  44.0081070  48.6273128  31.9337289  45.3611423
  48.0961455  32.5347047  46.1003651  47.7483709  31.6572148  44.1609481
  47.2237826  30.7217804  44.3550604  48.4063026  31.5329560  43.3015351
  46.7250900  32.6629881  43.7890849  47.2040035  33.6307553  43.6386006
  46.0402543  32.2315656  42.4843337  46.7850918  32.1518357  41.6924157
  45.5603545  31.2640898  42.6299250  45.2909538  32.9723875  42.2057737
  45.6863671  32.8043532  44.9192034  45.1959410  31.8454849  45.0845964
  46.1864894  33.1191457  45.8348744  44.9421058  33.5495210  44.6382514
  49.0351374  30.6060220  45.9623572  49.8936190  29.9061658  45.4157195
  48.4386802  30.2787478  47.0945575  47.7168968  30.8657680  47.4887922
  48.8564073  29.0273698  47.7712828  49.4662017  28.4168596  47.1063828
  49.6424850  29.4042302  48.9949474  49.8434077  28.5027946  49.5731324
  49.0482452  30.0949941  49.5934366  50.9634720  30.0675255  48.6567852
  50.8916118  31.3283235  48.3646029  52.0299467  29.4791498  48.6701912
  52.0620841  28.4965850  48.9009132  52.8836419  29.9740367  48.4513477
  47.6400617  28.2301095  48.1600764  46.6945949  28.7965362  48.6727705
  47.6387842  26.9198822  47.9713205  48.3562171  26.4954142  47.4000325
  46.6076376  26.0844835  48.5818996  46.3369144  26.5186764  49.5437844
  45.3433369  26.0542187  47.7501588  44.9322736  27.0635971  47.7427262
  44.6432412  25.3803356  48.2445610  45.4705408  25.6034797  46.3120372
  45.8976067  26.4967911  45.3480437  46.1423293  27.5156544  45.6093431
  46.0060846  26.0552676  44.0360508  46.3247728  26.7323830  43.2573990
  45.7015147  24.7381409  43.7351248  45.8125458  24.3993246  42.7158753
  45.2624756  23.8424239  44.6870826  45.0108871  22.8268647  44.4185762
  45.1520154  24.2801910  46.0035433  44.8232387  23.6029627  46.7782953
  47.1555614  24.6842290  48.8104792  48.3444330  24.4761952  48.4190519
  46.3346698  23.8376154  49.3921082  45.4076811  24.1441864  49.6522086
  46.7440488  22.4423993  49.6720100  47.8019305  22.3066608  49.4365732
  46.5861470  22.2085741  50.7272980  46.1574723  21.7488926  49.0663489
  31.9776209  38.7509745  38.3723610  31.0987743  39.2171679  38.7922864
  32.8285750  39.5403422  37.6099997  32.6827235  40.6062451  37.5269255
  32.1806000  37.4074373  38.6303227  31.3111880  36.6803272  39.3858071
  30.4897532  37.1201019  39.7754186  31.4871810  35.7004825  39.5566279
  33.2202564  36.7591998  37.9809563  33.3881201  35.6999550  38.1053601
  34.0404321  37.5317601  37.1612609  34.8527391  37.0323307  36.6536494
  33.8922430  38.8889763  36.9478406  35.0790993  39.7934740  36.0324536
  35.6248143  38.8338927  35.0590503  34.4230099  41.0195041  35.5048621
  36.3215776  40.3014593  36.9875838  35.9428949  41.2074860  38.0684121
  34.9518420  41.6059302  37.8533440  35.9129604  40.6406625  38.9989786
  36.9253101  42.3981049  38.2472333  37.9294676  42.0367209  38.4686114
  36.9552017  43.2143570  36.9708180  35.9517262  43.5775943  36.7483910
  37.3065517  42.5908340  36.1491915  37.6290755  44.0620676  37.0982183
  36.4028386  43.2825967  39.4091050  35.3982048  43.6364763  39.1722526
  37.0665199  44.1368700  39.5424251  36.3743805  42.6969644  40.3274219
  37.4113355  39.4264093  37.3352348  37.5321550  39.4475750  38.4188070
  37.1500534  38.4161528  37.0183144  38.7444868  39.7942173  36.7003028
  38.8678319  40.8684634  36.8403823  39.7865870  39.0631229  37.3504146
  39.6278120  38.1288443  37.1943409  38.8117118  39.5806428  35.2017449
  37.8730518  39.9932731  34.8322659  38.8427200  38.1413491  34.7106307
  37.9305952  37.6497183  35.0497630  39.7072172  37.6513440  35.1583020
  38.9337582  37.9722584  33.2289285  40.1446712  37.6984431  32.6059673
  41.0355738  37.5001556  33.1848392  40.1785119  37.6870639  31.1979164
  41.1205451  37.5487865  30.6891397  39.0145536  37.8519445  30.4530127
  37.7967073  38.0848603  31.0602208  37.7944928  38.1487817  32.4472458
  36.8578275  38.3476001  32.9473060  36.8907386  38.2102129  30.4847424
  39.0653688  37.7966409  29.3759309  39.9942830  40.2451048  34.6869794
  40.8747593  39.7821580  34.8591847  40.0560926  41.4077601  34.0051750
  39.1114895  42.1421279  33.7645783  41.3363262  41.7439667  33.6537021
  41.5097475  42.9945725  32.9834535  40.7147138  43.1520900  32.2557093
  42.9272120  43.0025845  32.3987919  42.9879955  43.7027412  31.5655939
  43.2001875  42.0047750  32.0556423  43.8069763  43.4233278  33.4739570
  43.0717045  44.5266777  34.0232651  43.4334545  44.7652604  35.0231927
  43.1676933  45.4043675  33.3836092  41.6191549  44.0624939  34.0785370
  41.3886075  43.6374164  35.0547163  40.9421459  44.8929512  33.8747395
  52.4541364  56.9924696  17.2696699  12.7836213  32.5577633  46.4962907
  30.3341860  11.4344222  39.6565435  59.0764059  60.1183482  49.0245818
  49.4917065  45.3880829  19.6281055  15.3557691  41.4822623  33.4296396
  34.5384596  41.9612918  85.5930753  35.3115472  41.4141905  85.4543629
  34.8909994  42.8257168  85.8045215  36.8750873  38.1205584  83.2249203
  37.1276394  37.5987106  82.4632666  35.9375433  37.9571730  83.3275887
  44.2558477  37.4412868  85.9408617  45.1676333  37.6740255  85.7656314
  43.7468124  38.0249912  85.3783695  41.9061418  38.6116362  84.5195282
  41.3908042  39.3820967  84.7583670  41.6338727  37.9381498  85.1428344
  38.2846753  40.4613888  80.9982990  37.3773815  40.2303141  81.1974139
  38.7817785  39.6651507  81.1856972  39.4634987  40.5626483  85.5206980
  38.5546206  40.2785516  85.6179450  39.4930071  40.9825561  84.6610287
  39.1611075  42.1035226  82.8595059  38.7230505  41.3871085  82.4000696
  39.9021516  42.3311341  82.2980150  43.2822302  40.9619608  82.4527117
  42.6651473  40.2366436  82.3560169  42.8138791  41.7228968  82.1094191
  35.0720848  35.1805032  81.5748421  34.1950315  35.0593833  81.2110668
  35.5478601  34.3891111  81.3227310  39.6333240  38.1919443  81.4410646
  40.5792345  38.0625651  81.5099064  39.2547485  37.4534105  81.9180074
  37.8176157  36.1169419  81.3765531  36.9107613  35.8202532  81.4528245
  38.0952138  35.8199238  80.5099817  36.5874942  32.9756355  81.5177510
  37.4494106  33.3011253  81.7773328  36.7725286  32.1887851  81.0050576
  42.6675670  43.7729646  81.8117101  43.3711520  43.9779649  82.4274757
  41.9438319  44.3406408  82.0766185  40.6128970  21.8785904  71.9188925
  39.9616949  22.4639984  71.5322939  41.4073333  22.4092099  71.9783963
  34.5384597  18.9675041  72.3176060  35.3115473  18.4204028  72.1788936
  34.8909996  19.8319290  72.5290521  36.8750875  15.1267707  69.9494510
  37.1276395  14.6049228  69.1877973  35.9375434  14.9633852  70.0521193
  42.0904235  19.5676336  72.4557910  41.4550068  19.6410962  73.1678814
  41.7601641  20.1569934  71.7776989  36.3180304  26.7457159  75.4863721
  36.2404334  27.6964984  75.5652201  35.7141948  26.4003031  76.1438647
  44.2558478  14.4474990  72.6653923  45.1676334  14.6802377  72.4901621
  43.7468125  15.0312035  72.1029002  46.7417293  20.3655247  77.4111869
  46.0568331  20.7454148  76.8608902  46.8261142  20.9750573  78.1443816
  38.5918673  22.1039312  74.2069260  38.4564348  22.9490848  74.6354108
  39.1328486  22.3058590  73.4435194  41.9061420  15.6178485  71.2440589
  41.3908043  16.3883090  71.4828976  41.6338728  14.9443621  71.8673650
  46.8795694  18.3710840  73.1793762  46.1025136  18.0321999  72.7348924
  47.5587175  18.3763463  72.5048727  40.1394155  19.6495800  74.7193324
  39.6115516  18.9148560  74.4066561  39.6381657  20.4270477  74.4733292
  38.2846755  17.4676011  67.7228297  37.3773816  17.2365264  67.9219446
  38.7817787  16.6713630  67.9102279  41.1914834  26.1773518  70.6424983
  40.5176532  26.4805215  71.2509941  41.5780656  26.9802598  70.2930440
  39.4634988  17.5688605  72.2452287  38.5546207  17.2847638  72.3424757
  39.4930072  17.9887684  71.3855594  44.6954256  21.1795195  76.0143455
  44.2416583  20.3386105  76.0708645  44.0648222  21.8156593  76.3518235
  43.1387195  23.0171692  76.9493273  43.4310169  23.5776749  76.2305638
  43.6485815  23.3100253  77.7046432  39.1611076  19.1097349  69.5840366
  38.7230506  18.3933208  69.1246003  39.9021517  19.3373464  69.0225457
  47.2784191  17.3854546  75.6416684  47.1402089  17.5756142  74.7137873
  46.9220410  18.1473929  76.0984735  39.3906049  26.3453190  72.8572062
  39.5657804  25.8741233  73.6717685  38.7038837  26.9718956  73.0853323
  43.2822304  17.9681731  69.1772423  42.6651474  17.2428559  69.0805476
  42.8138792  18.7291091  68.8339498  35.0720849  12.1867155  68.2993728
  34.1950316  12.0655956  67.9355974  35.5478603  11.3953233  68.0472616
  38.2584776  24.5393445  75.5456248  37.4752297  25.0815126  75.6394473
  38.9577521  25.0567425  75.9450489  42.6511206  19.1059762  75.7628877
  41.7167485  19.2261225  75.5933581  42.8287875  18.2032229  75.4988887
  44.1059989  21.2920903  73.2965063  44.3819833  21.1777497  74.2058937
  43.2364488  20.8938388  73.2577236  40.7414053  25.5407254  76.9397877
  40.9236447  24.7228909  77.4025629  41.5647039  25.7574946  76.5022767
  41.0756218  24.4675439  74.2012925  41.6043985  23.9567893  73.5883087
  41.3384438  24.1517969  75.0658458  44.1696402  24.4392237  74.8167908
  44.3433279  23.8738659  74.0641761  44.6625293  25.2393132  74.6347398
  50.0235793  17.2028660  76.4358208  50.4666939  16.4535985  76.0377331
  49.1462303  17.1938796  76.0531940  45.1571574  23.7559001  71.9164806
  45.8522479  24.3765694  72.1352121  45.4994724  22.9054352  72.1917184
  47.0562997  21.2058707  73.4452137  47.5814322  21.5445980  72.7201457
  46.9685350  20.2705722  73.2615272  38.7403658  27.2730690  77.8047390
  38.3008648  26.7807069  78.4980247  39.4911775  26.7303658  77.5639466
  35.7491037  21.3672622  73.3528153  35.8979158  22.0508087  72.6994825
  36.5557481  21.3477713  73.8677608  49.5668658  18.6733898  78.8280655
  50.4015549  19.1123702  78.9918216  49.7027786  18.1972551  78.0088901
  39.2486443  23.8620753  70.8239900  38.6760410  24.4810940  70.3710372
  39.8219236  24.4120115  71.3579822  42.4683703  24.1457903  71.9548482
  43.4014376  24.0803465  72.1581358  42.3806915  24.9814170  71.4963015
  45.0971719  23.4623773  68.9152430  45.0185351  23.1283637  69.8088188
  45.9181386  23.9545541  68.9143902  39.6333241  15.1981566  68.1655952
  40.5792346  15.0687774  68.2344371  39.2547486  14.4596228  68.6425381
  37.8176158  13.1231542  68.1010838  36.9107614  12.8264655  68.1773551
  38.0952139  12.8261360  67.2345124  36.5874943   9.9818477  68.2422817
  37.4494107  10.3073376  68.5018634  36.7725287   9.1949973  67.7295883
  42.6675671  20.7791769  68.5362408  43.3711521  20.9841771  69.1520064
  41.9438320  21.3468531  68.8011492  43.4973481  16.5301630  74.6564678
  43.4408683  16.9870181  73.8172311  44.0501824  15.7692315  74.4787521
  44.5762368  21.2174298  70.5860868  45.4107972  20.7855496  70.4038343
  44.4146711  21.0456312  71.5137763  44.2308261  17.7206411  71.9517208
  44.1757064  17.5550683  71.0105652  43.6054316  18.4282444  72.1079397
  53.2046643  31.7343949  80.6816045  53.8425053  31.6150696  79.9779385
  53.0867486  32.6824793  80.7403997  50.0136350  31.6871377  80.6177570
  49.6754861  31.5712442  79.7298104  50.8826118  31.2862542  80.5978576
  45.8723165  33.5406854  76.6074461  45.3088031  33.4496791  75.8390748
  45.7575561  32.7206758  77.0876953  43.4187597  35.0358045  79.4458681
  44.2108889  34.6948870  79.0304980  43.6584248  35.1453020  80.3660834
  51.4522724  37.2077821  71.9188925  50.8010704  37.7931902  71.5322939
  52.2467087  37.7384016  71.9783963  45.3778351  34.2966958  72.3176060
  46.1509227  33.7495946  72.1788936  45.7303750  35.1611208  72.5290521
  48.1419601  33.0020189  82.1144319  48.7383173  32.7776212  81.4001282
  48.1994572  32.2604935  82.7169767  47.7144629  30.4559625  69.9494510
  47.9670150  29.9341146  69.1877973  46.7769188  30.2925770  70.0521193
  52.7587912  29.4595403  77.7569253  53.5451001  29.0414826  77.4059670
  53.0226616  30.3641495  77.9250901  52.9297989  34.8968253  72.4557910
  52.2943822  34.9702880  73.1678814  52.5995396  35.4861852  71.7776989
  58.1596339  29.3970636  78.6602232  58.8921511  28.8269853  78.8940061
  57.4035695  29.0092237  79.1008737  47.4340918  32.3587731  72.1518885
  47.3177176  31.6832634  72.8199969  47.5443178  31.8720104  71.3351038
  49.7772459  31.8197878  75.8565574  49.4130666  31.2928499  76.5678495
  50.6339575  31.4296347  75.6832059  49.4177946  26.8487777  70.8526922
  49.5852348  27.7168014  71.2197394  49.2275115  27.0115059  69.9288212
  52.1753279  35.3104756  82.5192753  51.8754002  36.2129795  82.4108560
  51.8304339  35.0436939  83.3713906  45.6265760  31.7618553  78.5529457
  44.7016257  31.6294767  78.7607149  45.8750174  32.5412772  79.0499400
  55.5750423  27.8287296  80.1990190  54.6667300  27.7602705  79.9048951
  55.5238019  28.3059241  81.0272016  49.3967167  29.3045435  71.8373589
  49.2766792  29.7502486  72.6759070  48.7019755  29.6530753  71.2787127
  42.9874572  31.4051827  79.3873246  43.1166953  31.6586306  80.3012658
  42.3072023  31.9979535  79.0677901  47.1574059  42.0749077  75.4863721
  47.0798088  43.0256902  75.5652201  46.5535702  41.7294949  76.1438647
  55.0952233  29.7766908  72.6653923  56.0070089  30.0094295  72.4901621
  54.5861880  30.3603952  72.1029002  49.7324071  29.1364143  83.6748773
  50.5785266  29.5603556  83.8183422  49.6722708  28.4797767  84.3687336
  53.7021815  34.7592726  80.0567505  53.0730678  34.9238441  79.3543573
  53.3147477  35.1734336  80.8278469  57.5811047  35.6947164  77.4111869
  56.8962085  36.0746066  76.8608902  57.6654896  36.3042491  78.1443816
  54.8361979  33.3407123  84.0107212  55.0478874  33.9838883  83.3341593
  54.7891727  32.5069440  83.5429142  52.4388208  25.9524944  80.9143784
  51.5772687  26.2506198  81.2060522  52.4650642  26.1695343  79.9824817
  49.2549777  34.4967135  77.3217590  49.7188123  34.7754838  76.5322212
  48.9906575  33.5950579  77.1390681  46.1473858  34.0438616  80.2597353
  46.7175215  34.4725884  79.6214838  46.7381970  33.7621201  80.9581539
  48.1918663  30.6190287  74.1307155  48.8942706  31.0711331  74.5981081
  47.8599292  29.9774106  74.7587048  41.9343997  28.8773840  79.4324289
  41.1443051  29.1331368  78.9564399  42.4255244  29.6922177  79.5376329
  43.8858742  29.2418419  76.3907765  43.0889906  29.3537113  76.9091261
  43.6584335  29.5805071  75.5248656  49.4312428  37.4331230  74.2069260
  49.2958102  38.2782765  74.6354108  49.9722240  37.6350507  73.4435194
  42.8841825  34.9506668  74.7797185  43.3966346  35.7449918  74.9302750
  43.5364538  34.2532958  74.7130787  44.6936710  38.0672424  76.8619939
  44.8703338  38.9890389  76.6740922  45.4893543  37.7530843  77.2914318
  45.8168025  39.5850598  82.8630281  46.3675450  39.4567661  82.0907275
  44.9779501  39.8845487  82.5125174  40.8490742  33.2795322  75.5556756
  41.6865964  33.6892330  75.3390464  41.0269010  32.3394764  75.5256950
  52.7455174  30.9470403  71.2440589  52.2301797  31.7175007  71.4828976
  52.4732482  30.2735539  71.8673650  50.3302285  25.7920103  76.3025827
  49.4743881  25.4026954  76.1231466  50.7429237  25.8712064  75.4425613
  51.8601432  23.3266447  80.7017387  51.3566227  23.2896582  79.8885192
  52.1532039  24.2359189  80.7614044  48.1044318  23.4105176  79.7083569
  48.9697314  23.2147985  79.3489458  48.1721826  23.1815528  80.6352925
  57.7189448  33.7002757  73.1793762  56.9418891  33.3613917  72.7348924
  58.3980929  33.7055380  72.5048727  52.5341477  28.8197495  73.0700370
  52.2291613  29.1343644  73.9210513  53.4871919  28.8978915  73.1127703
  50.9787909  34.9787718  74.7193324  50.4509271  34.2440478  74.4066561
  50.4775412  35.7562394  74.4733292  55.9580755  33.1736738  79.8360370
  55.3004429  33.8636000  79.9240499  56.7621154  33.5633170  80.1794357
  45.7106637  25.6407384  77.0799936  46.2850389  25.4182566  76.3473128
  46.2977619  25.7096079  77.8328537  54.7686214  31.5281111  77.8864312
  55.2818096  32.1611103  78.3886022  55.4187438  30.9282307  77.5207672
  46.0376224  27.6711845  71.0995821  45.2013536  28.0086532  71.4205096
  45.8980993  27.5360825  70.1622958  48.0129304  22.5148633  75.8075005
  47.3593717  22.1997650  75.1831620  47.9709778  21.8924374  76.5334828
  49.1240509  32.7967928  67.7228297  48.2167571  32.5657182  67.9219446
  49.6211541  32.0005547  67.9102279  52.0308588  41.5065435  70.6424983
  51.3570287  41.8097132  71.2509941  52.4174410  42.3094516  70.2930440
  51.2467045  29.0030567  80.1322653  50.3289606  29.2245514  79.9744341
  51.6627188  29.0776877  79.2734360  52.0302092  30.4021982  75.2625333
  52.7773911  30.9143380  74.9532455  52.2993682  30.0806035  76.1229726
  50.3028743  32.8980523  72.2452287  49.3939962  32.6139556  72.3424757
  50.3323826  33.3179602  71.3855594  55.5348010  36.5087113  76.0143455
  55.0810337  35.6678022  76.0708645  54.9041977  37.1448511  76.3518235
  54.4780930  27.4379099  77.2444122  53.7403686  26.9256485  77.5754365
  54.7307703  26.9979480  76.4327399  53.9780949  38.3463609  76.9493273
  54.2703924  38.9068666  76.2305638  54.4879570  38.6392170  77.7046432
  54.5792557  20.2155351  77.8385891  54.8851434  19.3552714  77.5511806
  55.3045162  20.8072971  77.6384885  40.8716913  30.6186037  76.2267489
  40.6741313  30.0255398  75.5018556  40.3163577  30.3138247  76.9443428
  48.8513637  30.5109144  78.3462082  48.9062246  29.5582980  78.2704559
  48.0404839  30.6668583  78.8303381  50.0004830  34.4389267  69.5840366
  49.5624260  33.7225126  69.1246003  50.7415271  34.6665382  69.0225457
  46.7905997  29.1286203  76.1052461  45.9773862  29.4280374  76.5117653
  47.2864991  28.7341892  76.8226944  48.9414574  39.1243960  78.0386726
  48.8990753  39.3504807  77.1095258  49.8577273  38.8907335  78.1872527
  52.3880208  29.5928028  84.9367355  52.7429596  29.8199501  85.7961821
  53.0352340  29.9246405  84.3144611  58.1177945  32.7146464  75.6416684
  57.9795844  32.9048060  74.7137873  57.7614164  33.4765847  76.0984735
  46.2820071  26.7004559  81.7213696  46.9219451  26.5593318  81.0236660
  45.4497602  26.4139072  81.3452298  58.1447325  34.7822991  80.6527956
  58.5783831  34.6898280  81.5011010  58.8578906  34.7580491  80.0147972
  47.0580375  36.0006989  77.8348689  47.8520974  35.5057310  77.6331264
  46.3472068  35.4724853  77.4716394  43.3663139  30.1450071  73.9108441
  42.4360727  30.0834527  74.1278404  43.4620611  29.6226024  73.1145083
  43.2848688  26.6704884  76.4986683  43.5455505  27.5850217  76.3895844
  44.1065860  26.2029327  76.6483296  50.8363319  32.5485347  83.7447988
  51.7655379  32.6996507  83.5716956  50.4154349  32.6369368  82.8896635
  49.6351651  36.5736011  81.5146526  49.4962737  36.2054796  82.3872464
  48.8466247  37.0883651  81.3430484  50.2299803  41.6745108  72.8572062
  50.4051559  41.2033151  73.6717685  49.5432591  42.3010874  73.0853323
  51.1856866  35.9517614  78.9035364  50.8506699  35.9118384  79.7993014
  50.6860812  35.2862330  78.4305774  54.1216058  33.2973648  69.1772423
  53.5045229  32.5720477  69.0805476  53.6532547  34.0583009  68.8339498
  47.7883411  31.0705203  83.9171624  48.4983030  30.4298396  83.8758243
  47.7452719  31.3218098  84.8397805  44.7960889  44.8234471  79.6311923
  45.0357487  45.4552995  80.3090941  43.9530085  44.4722511  79.9177282
  45.9114604  27.5159073  68.2993728  45.0344070  27.3947874  67.9355974
  46.3872357  26.7245151  68.0472616  37.4316744  32.3036232  78.3935235
  38.1187784  31.9897962  77.8056250  37.2764873  33.2077597  78.1202486
  49.0978530  39.8685363  75.5456248  48.3146052  40.4107043  75.6394473
  49.7971275  40.3859343  75.9450489  52.4075180  25.6779993  78.1890453
  52.9043880  24.9249955  77.8691524  51.6362162  25.7144309  77.6233663
  60.2604938  31.3820358  79.8308745  60.2494814  32.2645074  79.4602678
  59.3922317  31.0291909  79.6363282  53.4904961  34.4351680  75.7628877
  52.5561240  34.5553142  75.5933581  53.6681629  33.5324147  75.4988887
  48.9910149  27.8197376  77.9162138  48.6207936  27.2668416  78.6043044
  49.4869241  27.2155509  77.3637138  56.8777512  30.2768999  76.2978911
  57.3437964  31.1096991  76.2239214  57.3285013  29.8113981  77.0024169
  54.9453743  36.6212820  73.2965063  55.2213587  36.5069415  74.2058937
  54.0758242  36.2230305  73.2577236  54.6200633  30.8339478  82.8369706
  53.9672084  31.0815385  82.1822159  54.9981013  30.0203616  82.5032184
  51.5807807  40.8699171  76.9397877  51.7630202  40.0520827  77.4025629
  52.4040793  41.0866863  76.5022767  51.9149973  39.7967356  74.2012925
  52.4437739  39.2859811  73.5883087  52.1778192  39.4809887  75.0658458
  42.4167065  37.8131226  81.9448259  43.0020502  37.0674914  82.0776163
  42.2191904  38.1235182  82.8284923  45.2705721  40.8482473  76.9610701
  44.6016096  41.3328601  76.4774741  45.1318590  41.0951693  77.8754080
  40.6393298  29.1100928  73.7406633  40.9346739  28.2011606  73.6873687
  39.7381334  29.0888667  73.4187636  52.5479377  40.8308192  80.5457042
  52.4230516  40.0297932  80.0367987  53.2058468  41.3254385  80.0571012
  44.1687545  27.1856925  79.7234182  43.4474131  27.7992892  79.5841655
  44.9580801  27.7214689  79.6450828  42.3681139  26.7915026  73.8645958
  42.0393846  25.9112405  73.6821064  42.7220510  26.7362694  74.7522348
  51.6160718  38.4269928  78.3740944  51.4685681  37.4986636  78.5548514
  52.4414212  38.4490019  77.8898019  45.4822963  27.0787995  74.2321436
  45.8219035  27.6073917  73.5100044  45.9295083  27.4168402  75.0080003
  55.2194840  39.2498487  79.4605817  56.1441388  39.0441348  79.3230268
  55.0510143  39.0014888  80.3695158  47.4691110  25.5762617  72.4314729
  48.1899472  25.9543870  71.9278446  46.8456414  26.2951494  72.5349707
  51.6122233  26.2807766  73.3673061  51.8285847  27.1632404  73.0661889
  51.1316300  25.8893979  72.6378703  46.3521454  29.2393479  79.9443806
  46.2066035  29.5533782  80.8368087  45.8746658  29.8578380  79.3914704
  48.2117837  26.2296027  79.9924695  48.1979406  25.3337121  79.6556993
  48.9290265  26.2366691  80.6262981  50.0643968  26.6633367  82.0377823
  49.8061745  27.5850438  82.0362153  49.5329008  26.2663802  82.7278287
  55.0090156  39.7684155  74.8167908  55.1827034  39.2030577  74.0641761
  55.5019048  40.5685049  74.6347398  40.8267116  31.7798824  82.8831467
  40.2820584  32.5558632  83.0151741  41.7046466  32.1269628  82.7250588
  47.6154733  25.1110407  75.2612265  47.7370644  24.1827054  75.4603153
  47.3256775  25.1249093  74.3490581  50.4845923  22.7965318  78.3978985
  50.5067620  22.8604651  77.4430965  50.9013982  21.9569827  78.5919491
  60.8629547  32.5320577  76.4358208  61.3060694  31.7827903  76.0377331
  59.9856058  32.5230714  76.0531940  55.9965329  39.0850919  71.9164806
  56.6916233  39.7057612  72.1352121  56.3388479  38.2346270  72.1917184
  57.8956752  36.5350624  73.4452137  58.4208076  36.8737897  72.7201457
  57.8079104  35.5997640  73.2615272  49.5797413  42.6022608  77.8047390
  49.1402403  42.1098986  78.4980247  50.3305530  42.0595575  77.5639466
  42.0589752  38.7934149  77.8072018  42.8847772  38.4937920  77.4270662
  41.7083804  38.0241771  78.2561807  47.0271285  38.1460617  79.8769692
  46.4051294  37.4831322  79.5771920  47.6976152  38.1721749  79.1943340
  40.2598357  36.7120475  78.7660952  39.4230265  36.2842649  78.5844953
  40.2322002  36.9052918  79.7031743  46.5884792  36.6964540  73.3528153
  46.7372912  37.3800005  72.6994825  47.3951235  36.6769630  73.8677608
  60.4062412  34.0025816  78.8280655  61.2409304  34.4415620  78.9918216
  60.5421541  33.5264469  78.0088901  44.3437425  32.7229718  74.3589221
  44.0983467  31.8192048  74.5569432  44.5133339  32.7246868  73.4168699
  43.6133072  28.4558075  71.8575383  42.9202317  28.5302430  71.2015419
  43.3684824  27.6918419  72.3796900  52.2846729  20.0153677  79.2614874
  52.5648483  19.3476866  79.8875300  53.0697336  20.2082772  78.7489538
  50.0880197  39.1912671  70.8239900  49.5154164  39.8102858  70.3710372
  50.6612991  39.7412032  71.3579822  53.3077457  39.4749821  71.9548482
  54.2408130  39.4095382  72.1581358  53.2200670  40.3106088  71.4963015
  55.9365474  38.7915691  68.9152430  55.8579105  38.4575555  69.8088188
  56.7575141  39.2837459  68.9143902  50.4726996  30.5273483  68.1655952
  51.4186100  30.3979691  68.2344371  50.0941241  29.7888145  68.6425381
  56.4448880  22.1929489  78.1282844  56.2473701  21.8844578  79.0126176
  57.0548586  22.9191128  78.2580774  48.6569913  28.4523460  68.1010838
  47.7501368  28.1556572  68.1773551  48.9345894  28.1553278  67.2345124
  39.5747853  29.7729823  78.5509884  39.2550638  28.9195131  78.2584258
  39.0281281  29.9878401  79.3067851  43.3527761  32.4892264  82.2679391
  43.5713771  33.4209372  82.2867424  43.7653535  32.1300239  83.0534194
  50.2731979  22.9960349  74.2555079  49.4632707  22.6507434  74.6310325
  50.9616396  22.6867893  74.8442691  52.2022527  22.0738396  75.8779376
  52.7553566  22.4933850  76.5369399  52.4392613  21.1474144  75.9202332
  47.4268698  25.3110395  68.2422817  48.2887862  25.6365293  68.5018634
  47.6119042  24.5241891  67.7295883  39.4436113  33.3932735  80.5203006
  38.7499585  32.9786687  80.0072960  40.1909104  33.4353271  79.9236425
  55.5801334  24.1838921  75.3858040  55.0000003  24.8423725  75.0036092
  55.3137267  23.3616266  74.9745457  54.0304900  23.5843979  77.5879360
  54.5304679  23.6960514  76.7793679  54.6740508  23.2805032  78.2280169
  41.3572856  33.3250988  78.3969021  41.3343544  33.4238676  77.4450904
  41.6673492  34.1716139  78.7186187  44.0160234  35.3827143  82.5115635
  44.9703487  35.3511086  82.4445567  43.8172757  34.9217767  83.3265861
  44.6059616  33.9528259  85.0786433  45.4252505  34.4472338  85.1021270
  44.8796424  33.0360228  85.0504000  54.3626212  26.3439012  74.4414388
  53.4752067  26.6288662  74.2234583  54.7780201  26.1832775  73.5941665
  57.7140748  26.3685533  78.1568727  58.4901138  26.8581985  78.4293344
  56.9888882  26.7943587  78.6140597  42.3710462  40.9246763  79.5285833
  42.2364930  40.1647164  78.9623831  41.9542525  41.6487663  79.0614622
  53.5069425  36.1083686  68.5362408  54.2105276  36.3133689  69.1520064
  52.7832074  36.6760448  68.8011492  54.3367236  31.8593548  74.6564678
  54.2802437  32.3162099  73.8172311  54.8895578  31.0984232  74.4787521
  58.1472042  27.6483280  75.4814798  57.8908976  27.2479915  76.3123006
  57.5224910  28.3627074  75.3564937  62.4584380  30.3879353  77.9886089
  61.8983938  30.4572542  78.7617651  61.8527883  30.2120337  77.2685585
  45.5279588  41.8216080  79.7404276  45.4111973  42.7661512  79.6382966
  44.7072035  41.5189642  80.1290075  55.4156123  36.5466216  70.5860868
  56.2501727  36.1147414  70.4038343  55.2540466  36.3748229  71.5137763
  55.0702015  33.0498329  71.9517208  55.0150819  32.8842600  71.0105652
  54.4448070  33.7574362  72.1079397  48.3798141  22.5506438  71.5302526
  48.3676810  23.4948278  71.6870797  49.2721562  22.3676583  71.2361987
  48.3087705  41.2275328  79.6170283  47.3583336  41.2277190  79.5034655
  48.6120191  40.4808063  79.1006317  52.1950260  19.1449215  75.7848463
  51.4282656  18.5907701  75.9305145  52.6060965  19.2171083  76.6462614
  56.2172106  49.6258876  72.3176060  56.9902982  49.0787863  72.1788936
  56.5697505  50.4903125  72.5290521  58.5538384  45.7851542  69.9494510
  58.8063904  45.2633064  69.1877973  57.6162943  45.6217688  70.0521193
  58.2734672  47.6879648  72.1518885  58.1570930  47.0124552  72.8199969
  58.3836932  47.2012022  71.3351038  60.2571700  42.1779695  70.8526922
  60.4246103  43.0459931  71.2197394  60.0668869  42.3406977  69.9288212
  60.2360921  44.6337353  71.8373589  60.1160546  45.0794403  72.6759070
  59.5413510  44.9822670  71.2787127  65.9345987  45.1058826  72.6653923
  66.8463843  45.3386212  72.4901621  65.4255634  45.6895870  72.1029002
  59.0312418  45.9482205  74.1307155  59.7336461  46.4003248  74.5981081
  58.6993046  45.3066023  74.7587048  54.7252497  44.5710337  76.3907765
  53.9283660  44.6829031  76.9091261  54.4978089  44.9096989  75.5248656
  51.6884496  48.6087240  75.5556756  52.5259718  49.0184248  75.3390464
  51.8662764  47.6686682  75.5256950  63.5848928  46.2762320  71.2440589
  63.0695552  47.0466925  71.4828976  63.3126237  45.6027456  71.8673650
  61.1696040  41.1212021  76.3025827  60.3137636  40.7318871  76.1231466
  61.5822991  41.2003982  75.4425613  63.3735232  44.1489412  73.0700370
  63.0685367  44.4635562  73.9210513  64.3265674  44.2270832  73.1127703
  56.5500391  40.9699302  77.0799936  57.1244143  40.7474483  76.3473128
  57.1371374  41.0387996  77.8328537  56.8769978  43.0003763  71.0995821
  56.0407290  43.3378449  71.4205096  56.7374748  42.8652743  70.1622958
  58.8523059  37.8440551  75.8075005  58.1987471  37.5289568  75.1831620
  58.8103533  37.2216291  76.5334828  59.9634264  48.1259846  67.7228297
  59.0561325  47.8949099  67.9219446  60.4605296  47.3297465  67.9102279
  61.1422497  48.2272441  72.2452287  60.2333716  47.9431474  72.3424757
  61.1717581  48.6471519  71.3855594  65.4186311  35.5447268  77.8385891
  65.7245188  34.6844632  77.5511806  66.1438916  36.1364889  77.6384885
  51.7110668  45.9477955  76.2267489  51.5135067  45.3547316  75.5018556
  51.1557332  45.6430165  76.9443428  60.8398585  49.7681184  69.5840366
  60.4018015  49.0517043  69.1246003  61.5809026  49.9957299  69.0225457
  57.6299751  44.4578121  76.1052461  56.8167617  44.7572292  76.5117653
  58.1258745  44.0633810  76.8226944  54.2056893  45.4741989  73.9108441
  53.2754481  45.4126444  74.1278404  54.3014365  44.9517942  73.1145083
  54.1242442  41.9996802  76.4986683  54.3849260  42.9142135  76.3895844
  54.9459615  41.5321244  76.6483296  64.9609813  48.6265566  69.1772423
  64.3438983  47.9012394  69.0805476  64.4926301  49.3874926  68.8339498
  56.7508358  42.8450990  68.2993728  55.8737825  42.7239791  67.9355974
  57.2266112  42.0537069  68.0472616  48.2710499  47.6328150  78.3935235
  48.9581538  47.3189880  77.8056250  48.1158627  48.5369515  78.1202486
  51.4787052  44.4392846  73.7406633  51.7740493  43.5303524  73.6873687
  50.5775088  44.4180585  73.4187636  53.2074894  42.1206943  73.8645958
  52.8787600  41.2404322  73.6821064  53.5614265  42.0654612  74.7522348
  56.3216717  42.4079913  74.2321436  56.6612790  42.9365834  73.5100044
  56.7688838  42.7460319  75.0080003  58.3084864  40.9054535  72.4314729
  59.0293227  41.2835787  71.9278446  57.6850168  41.6243411  72.5349707
  62.4515987  41.6099684  73.3673061  62.6679601  42.4924322  73.0661889
  61.9710054  41.2185897  72.6378703  58.4548487  40.4402325  75.2612265
  58.5764398  39.5118971  75.4603153  58.1650530  40.4541011  74.3490581
  61.3239678  38.1257236  78.3978985  61.3461374  38.1896569  77.4430965
  61.7407737  37.2861744  78.5919491  55.1831179  48.0521635  74.3589221
  54.9377221  47.1483965  74.5569432  55.3527094  48.0538786  73.4168699
  54.4526827  43.7849993  71.8575383  53.7596072  43.8594348  71.2015419
  54.2078579  43.0210337  72.3796900  63.1240483  35.3445594  79.2614874
  63.4042237  34.6768783  79.8875300  63.9091090  35.5374690  78.7489538
  61.3120750  45.8565401  68.1655952  62.2579855  45.7271609  68.2344371
  60.9334995  45.1180063  68.6425381  59.4963667  43.7815377  68.1010838
  58.5895123  43.4848490  68.1773551  59.7739648  43.4845196  67.2345124
  50.4141608  45.1021741  78.5509884  50.0944392  44.2487049  78.2584258
  49.8675036  45.3170319  79.3067851  61.1125733  38.3252267  74.2555079
  60.3026461  37.9799352  74.6310325  61.8010150  38.0159811  74.8442691
  63.0416281  37.4030314  75.8779376  63.5947320  37.8225767  76.5369399
  63.2786368  36.4766062  75.9202332  58.2662452  40.6402313  68.2422817
  59.1281616  40.9657211  68.5018634  58.4512796  39.8533809  67.7295883
  66.4195088  39.5130839  75.3858040  65.8393758  40.1715643  75.0036092
  66.1531021  38.6908184  74.9745457  65.2019967  41.6730929  74.4414388
  64.3145822  41.9580580  74.2234583  65.6173956  41.5124693  73.5941665
  64.3463180  51.4375604  68.5362408  65.0499030  51.6425607  69.1520064
  63.6225829  52.0052366  68.8011492  59.2191895  37.8798356  71.5302526
  59.2070565  38.8240196  71.6870797  60.1115317  37.6968501  71.2361987
  63.0344014  34.4741132  75.7848463  62.2676410  33.9199619  75.9305145
  63.4454719  34.5463001  76.6462614  40.6128971  -1.1151974  58.6434232
  39.9616951  -0.5297893  58.2568246  41.4073334  -0.5845779  58.7029270
  36.3180306   3.7519282  62.2109027  36.2404335   4.7027107  62.2897508
  35.7141949   3.4065154  62.8683953  38.5918674  -0.8898566  60.9314567
  38.4564349  -0.0447030  61.3599415  39.1328487  -0.6879288  60.1680501
  41.1914835   3.1835640  57.3670290  40.5176534   3.4867337  57.9755248
  41.5780657   3.9864721  57.0175747  43.1387196   0.0233814  63.6738579
  43.4310170   0.5838871  62.9550945  43.6485817   0.3162375  64.4291739
  39.3906050   3.3515313  59.5817369  39.5657806   2.8803356  60.3962992
  38.7038838   3.9781079  59.8098630  38.2584777   1.5455568  62.2701555
  37.4752299   2.0877248  62.3639779  38.9577522   2.0629548  62.6695796
  40.7414054   2.5469376  63.6643183  40.9236449   1.7291032  64.1270936
  41.5647040   2.7637068  63.2268073  41.0756220   1.4737561  60.9258232
  41.6043986   0.9630016  60.3128394  41.3384439   1.1580091  61.7903765
  44.1696403   1.4454359  61.5413215  44.3433281   0.8800782  60.7887067
  44.6625294   2.2455254  61.3592705  38.7403659   4.2792813  64.5292697
  38.3008650   3.7869191  65.2225554  39.4911776   3.7365780  64.2884772
  35.7491038  -1.6265255  60.0773459  35.8979159  -0.9429791  59.4240132
  36.5557482  -1.6460165  60.5922915  39.2486444   0.8682876  57.5485207
  38.6760411   1.4873063  57.0955678  39.8219238   1.4182237  58.0825129
  42.4683704   1.1520026  58.6793789  43.4014377   1.0865587  58.8826664
  42.3806917   1.9876293  58.2208322  53.2046645   8.7406072  67.4061352
  53.8425055   8.6212819  66.7024692  53.0867488   9.6886916  67.4649304
  50.0136351   8.6933500  67.3422876  49.6754863   8.5774565  66.4543411
  50.8826119   8.2924665  67.3223882  45.8723167  10.5468976  63.3319767
  45.3088032  10.4558913  62.5636055  45.7575562   9.7268881  63.8122260
  50.4956134   9.8468352  73.3009082  50.4844775   9.4521150  72.4289585
  50.6576774   9.1134424  73.8942853  43.4187599  12.0420168  66.1703988
  44.2108891  11.7010992  65.7550287  43.6584249  12.1515143  67.0906141
  51.4522725  14.2139944  58.6434232  50.8010705  14.7994024  58.2568246
  52.2467088  14.7446139  58.7029270  45.3778353  11.3029081  59.0421366
  46.1509229  10.7558068  58.9034242  45.7303751  12.1673330  59.2535828
  47.2163395  12.6305463  72.2488266  46.9253261  13.5351094  72.1334932
  47.8520380  12.6721991  72.9632335  48.1419602  10.0082312  68.8389625
  48.7383174   9.7838334  68.1246588  48.1994574   9.2667057  69.4415073
  47.7144630   7.4621747  56.6739816  47.9670151   6.9403268  55.9123279
  46.7769190   7.2987893  56.7766500  52.7587913   6.4657526  64.4814560
  53.5451002   6.0476949  64.1304977  53.0226618   7.3703618  64.6496208
  52.9297991  11.9030376  59.1803216  52.2943824  11.9765002  59.8924121
  52.5995397  12.4923975  58.5022296  58.1596340   6.4032759  65.3847538
  58.8921512   5.8331976  65.6185368  57.4035696   6.0154359  65.8254044
  47.4340919   9.3649853  58.8764191  47.3177177   8.6894757  59.5445276
  47.5443179   8.8782227  58.0596344  49.7772460   8.8260000  62.5810881
  49.4130667   8.2990621  63.2923802  50.6339576   8.4358469  62.4077366
  49.4177947   3.8549900  57.5772229  49.5852349   4.7230136  57.9442700
  49.2275116   4.0177182  56.6533518  52.1753280  12.3166879  69.2438059
  51.8754003  13.2191918  69.1353867  51.8304340  12.0499062  70.0959212
  45.6265762   8.7680676  65.2774764  44.7016258   8.6356890  65.4852456
  45.8750175   9.5474895  65.7744706  55.5750424   4.8349419  66.9235497
  54.6667301   4.7664827  66.6294258  55.5238020   5.3121364  67.7517322
  49.3967168   6.3107557  58.5618896  49.2766793   6.7564608  59.4004376
  48.7019756   6.6592875  58.0032434  42.9874573   8.4113949  66.1118553
  43.1166954   8.6648428  67.0257965  42.3072024   9.0041657  65.7923208
  47.1574060  19.0811199  62.2109027  47.0798090  20.0319024  62.2897508
  46.5535704  18.7357072  62.8683953  55.0952234   6.7829031  59.3899230
  56.0070090   7.0156417  59.2146928  54.5861881   7.3666075  58.8274309
  53.3793002  11.2053658  73.0260523  53.7876358  10.7636069  72.2815155
  52.6570263  10.6306286  73.2794715  49.7324072   6.1426265  70.3994079
  50.5785267   6.5665679  70.5428728  49.6722709   5.4859890  71.0932643
  53.7021816  11.7654849  66.7812811  53.0730679  11.9300563  66.0788879
  53.3147478  12.1796459  67.5523775  57.5811048  12.7009287  64.1357175
  56.8962086  13.0808188  63.5854209  57.6654898  13.3104614  64.8689123
  54.8361980  10.3469246  70.7352519  55.0478875  10.9901006  70.0586900
  54.7891728   9.5131563  70.2674449  52.4388209   2.9587067  67.6389091
  51.5772688   3.2568320  67.9305828  52.4650644   3.1757466  66.7070123
  49.2549778  11.5029257  64.0462897  49.7188124  11.7816960  63.2567519
  48.9906576  10.6012702  63.8635987  46.1473859  11.0500739  66.9842660
  46.7175216  11.4788007  66.3460144  46.7381971  10.7683323  67.6826845
  48.1918664   7.6252410  60.8552462  48.8942708   8.0773453  61.3226388
  47.8599293   6.9836228  61.4832355  41.9343998   5.8835962  66.1569595
  41.1443052   6.1393491  65.6809706  42.4255246   6.6984300  66.2621636
  55.9507808  13.2241201  68.9074876  56.7725252  12.8221389  68.6257558
  55.9470211  13.1209436  69.8590992  43.8858744   6.2480541  63.1153072
  43.0889907   6.3599236  63.6336568  43.6584336   6.5867194  62.2493962
  49.7164411  12.7725245  71.0635587  49.7808844  13.2345652  71.8993758
  49.0075335  12.1422610  71.1917896  49.4312429  14.4393352  60.9314567
  49.2958104  15.2844888  61.3599415  49.9722241  14.6412630  60.1680501
  42.8841826  11.9568790  61.5042492  43.3966347  12.7512040  61.6548057
  43.5364539  11.2595081  61.4376093  44.6936711  15.0734546  63.5865245
  44.8703339  15.9952511  63.3986229  45.4893545  14.7592966  64.0159625
  51.0580905  15.0616919  75.0614909  50.6144760  14.2753297  74.7435813
  51.7198119  15.2496069  74.3958800  45.8168027  16.5912720  69.5875587
  46.3675452  16.4629784  68.8152581  44.9779502  16.8907609  69.2370480
  53.1562143  15.3419719  73.0896310  53.1380619  16.1628600  72.5976579
  54.0782063  15.2173794  73.3146451  49.6135198  12.8563848  73.9319819
  50.1463534  12.0952136  73.7019127  49.0849279  12.5637500  74.6743973
  40.8490743  10.2857445  62.2802063  41.6865965  10.6954453  62.0635770
  41.0269011   9.3456887  62.2502256  52.7455175   7.9532525  57.9685895
  52.2301799   8.7237130  58.2074283  52.4732484   7.2797661  58.5918957
  50.3302286   2.7982226  63.0271134  49.4743883   2.4089076  62.8476773
  50.7429238   2.8774187  62.1670919  57.7189449  10.7064880  59.9039069
  56.9418892  10.3676039  59.4594231  58.3980930  10.7117503  59.2294034
  52.5341478   5.8259617  59.7945677  52.2291614   6.1405766  60.6455820
  53.4871921   5.9041037  59.8373010  50.9787910  11.9849841  61.4438631
  50.4509272  11.2502600  61.1311868  50.4775413  12.7624517  61.1978599
  55.9580756  10.1798861  66.5605677  55.3004431  10.8698122  66.6485806
  56.7621156  10.5695293  66.9039663  45.7106638   2.6469507  63.8045242
  46.2850390   2.4244688  63.0718435  46.2977620   2.7158201  64.5573843
  54.7686215   8.5343234  64.6109619  55.2818097   9.1673226  65.1131328
  55.4187439   7.9344429  64.2452979  46.0376225   4.6773968  57.8241127
  45.2013537   5.0148654  58.1450402  45.8980995   4.5422948  56.8868264
  49.1240510   9.8030051  54.4473604  48.2167572   9.5719304  54.6464753
  49.6211542   9.0067670  54.6347585  52.0308589  18.5127558  57.3670290
  51.3570288  18.8159255  57.9755248  52.4174411  19.3156638  57.0175747
  51.2467046   6.0092689  66.8567959  50.3289607   6.2307636  66.6989647
  51.6627190   6.0839000  65.9979667  52.0302094   7.4084105  61.9870639
  52.7773913   7.9205502  61.6777762  52.2993683   7.0868158  62.8475033
  50.3028744   9.9042646  58.9697594  49.3939963   9.6201679  59.0670063
  50.3323828  10.3241724  58.1100901  55.5348011  13.5149235  62.7388761
  55.0810338  12.6740145  62.7953952  54.9041978  14.1510634  63.0763541
  54.4780931   4.4441221  63.9689429  53.7403688   3.9318607  64.2999671
  54.7307704   4.0041603  63.1572706  53.9780951  15.3525732  63.6738579
  54.2703925  15.9130789  62.9550945  54.4879571  15.6454293  64.4291739
  40.8716914   7.6248160  62.9512796  40.6741314   7.0317521  62.2263863
  40.3163578   7.3200370  63.6688735  48.8513638   7.5171266  65.0707389
  48.9062248   6.5645103  64.9949866  48.0404840   7.6730705  65.5548688
  50.0004832  11.4451389  56.3085672  49.5624262  10.7287248  55.8491310
  50.7415273  11.6727504  55.7470764  46.7905998   6.1348326  62.8297768
  45.9773863   6.4342497  63.2362960  47.2864992   5.7404015  63.5472250
  48.9414576  16.1306083  64.7632033  48.8990755  16.3566929  63.8340565
  49.8577275  15.8969458  64.9117834  52.3880210   6.5990151  71.6612662
  52.7429597   6.8261624  72.5207128  53.0352341   6.9308527  71.0389917
  58.1177946   9.7208586  62.3661991  57.9795845   9.9110182  61.4383180
  57.7614165  10.4827969  62.8230042  46.2820073   3.7066682  68.4459003
  46.9219452   3.5655441  67.7481966  45.4497603   3.4201195  68.0697605
  58.1447326  11.7885113  67.3773262  58.5783833  11.6960403  68.2256316
  58.8578907  11.7642614  66.7393278  47.0580377  13.0069112  64.5593995
  47.8520975  12.5119432  64.3576570  46.3472069  12.4786975  64.1961701
  51.8775221  15.3887208  68.9106363  51.9312243  15.9578144  69.6784079
  51.0090002  15.5589093  68.5460400  43.3663140   7.1512194  60.6353748
  42.4360728   7.0896649  60.8523710  43.4620612   6.6288146  59.8390389
  43.2848689   3.6767007  63.2231990  43.5455506   4.5912340  63.1141150
  44.1065861   3.2091449  63.3728603  59.0062876  11.8308814  69.9106148
  59.1998766  12.7354625  70.1565423  58.9063494  11.3716233  70.7444733
  50.8363321   9.5547470  70.4693295  51.7655381   9.7058629  70.2962262
  50.4154351   9.6431490  69.6141941  49.6351653  13.5798134  68.2391832
  49.4962738  13.2116918  69.1117771  48.8466249  14.0945773  68.0675790
  50.2299804  18.6807230  59.5817369  50.4051560  18.2095274  60.3962992
  49.5432593  19.3072997  59.8098630  51.1856868  12.9579737  65.6280670
  50.8506700  12.9180507  66.5238320  50.6860813  12.2924453  65.1551080
  54.1216059  10.3035771  55.9017730  53.5045230   9.5782599  55.8050783
  53.6532548  11.0645131  55.5584804  47.7883412   8.0767326  70.6416931
  48.4983031   7.4360518  70.6003549  47.7452720   8.3280221  71.5643112
  55.7770191  15.0134679  73.5623510  55.7182737  14.3293899  72.8954093
  56.1789709  15.7553669  73.1104136  44.7960890  21.8296593  66.3557229
  45.0357488  22.4615117  67.0336248  43.9530086  21.4784633  66.6422588
  45.9114605   4.5221195  55.0239034  45.0344072   4.4009996  54.6601281
  46.3872358   3.7307274  54.7717923  55.7787598  12.9774263  71.7937490
  54.8914377  12.6400185  71.9163889  56.3486149  12.2457295  72.0306255
  37.4316745   9.3098355  65.1180541  38.1187785   8.9960085  64.5301557
  37.2764874  10.2139720  64.8447793  49.3088752  17.6375716  68.7598733
  49.2358923  18.4430687  69.2718038  48.8666145  17.8367681  67.9346755
  49.0978531  16.8747486  62.2701555  48.3146053  17.4169166  62.3639779
  49.7971276  17.3921465  62.6695796  60.2604939   8.3882481  66.5554052
  60.2494815   9.2707196  66.1847985  59.3922318   8.0354032  66.3608589
  51.7687435  17.5362550  70.9156892  52.4815407  18.1710015  70.8432793
  51.2777464  17.6326416  70.0996894  53.4904962  11.4413802  62.4874183
  52.5561241  11.5615265  62.3178888  53.6681631  10.5386269  62.2234193
  48.9910150   4.8259498  64.6407445  48.6207938   4.2730539  65.3288350
  49.4869243   4.2217632  64.0882445  56.8777513   7.2831122  63.0224218
  57.3437966   8.1159113  62.9484520  57.3285014   6.8176103  63.7269476
  46.8199349  15.2856993  71.7362463  47.5208808  15.9193476  71.8891857
  46.3494464  15.6271725  70.9758102  54.9453745  13.6274943  60.0210370
  55.2213588  13.5131538  60.9304244  54.0758243  13.2292428  59.9822543
  54.6200635   7.8401601  69.5615013  53.9672085   8.0877508  68.9067466
  54.9981015   7.0265739  69.2277490  51.5807809  17.8761294  63.6643183
  51.7630203  17.0582950  64.1270936  52.4040795  18.0928986  63.2268073
  51.9149974  16.8029479  60.9258232  52.4437740  16.2921933  60.3128394
  52.1778194  16.4872009  61.7903765  42.4167067  14.8193348  68.6693565
  43.0020504  14.0737036  68.8021470  42.2191905  15.1297305  69.5530229
  45.2705722  17.8544596  63.6856008  44.6016097  18.3390723  63.2020048
  45.1318592  18.1013816  64.5999386  49.4110991  19.8888339  70.2838666
  49.9629299  20.0519961  71.0487751  49.7517184  20.4792777  69.6118691
  54.2621865  14.7149597  76.1387320  54.8061769  15.3279555  75.6442275
  53.6808710  15.2729175  76.6554333  40.6393299   6.1163051  60.4651940
  40.9346740   5.2073729  60.4118994  39.7381335   6.0950790  60.1432942
  52.5479378  17.8370315  67.2702348  52.4230517  17.0360054  66.7613294
  53.2058469  18.3316508  66.7816318  44.1687546   4.1919047  66.4479488
  43.4474132   4.8055015  66.3086962  44.9580802   4.7276812  66.3696134
  54.6114286  15.6379335  68.8981898  53.6644622  15.5184686  68.8260225
  54.9597059  14.7501833  68.9808160  42.3681141   3.7977148  60.5891265
  42.0393847   2.9174527  60.4066371  42.7220511   3.7424817  61.4767654
  51.6160720  15.4332051  65.0986251  51.4685682  14.5048758  65.2793821
  52.4414213  15.4552142  64.6143326  45.4822964   4.0850118  60.9566743
  45.8219036   4.6136039  60.2345351  45.9295084   4.4230524  61.7325309
  55.2194841  16.2560610  66.1851123  56.1441389  16.0503471  66.0475574
  55.0510145  16.0077011  67.0940465  47.4691111   2.5824740  59.1560035
  48.1899473   2.9605992  58.6523752  46.8456415   3.3013616  59.2595013
  51.6122234   3.2869889  60.0918368  51.8285848   4.1694526  59.7907196
  51.1316301   2.8956102  59.3624010  46.3521455   6.2455602  66.6689112
  46.2066036   6.5595905  67.5613394  45.8746659   6.8640502  66.1160011
  48.2117838   3.2358150  66.7170002  48.1979407   2.3399243  66.3802300
  48.9290266   3.2428814  67.3508288  50.0643969   3.6695490  68.7623129
  49.8061747   4.5912561  68.7607460  49.5329009   3.2725925  69.4523593
  55.0090158  16.7746277  61.5413215  55.1827035  16.2092700  60.7887067
  55.5019049  17.5747172  61.3592705  40.8267117   8.7860946  69.6076774
  40.2820585   9.5620754  69.7397048  41.7046467   9.1331751  69.4495895
  60.8629549   9.5382700  63.1603514  61.3060695   8.7890025  62.7622638
  59.9856059   9.5292836  62.7777246  55.9965330  16.0913042  58.6410113
  56.6916235  16.7119734  58.8597428  56.3388480  15.2408393  58.9162491
  57.8956753  13.5412747  60.1697444  58.4208077  13.8800020  59.4446764
  57.8079106  12.6059762  59.9860578  49.5576802  17.4546821  72.2987320
  49.8663928  17.2095967  73.1710020  50.3552284  17.6593459  71.8106191
  49.5797414  19.6084730  64.5292697  49.1402404  19.1161109  65.2225554
  50.3305531  19.0657698  64.2884772  42.0589753  15.7996271  64.5317325
  42.8847773  15.5000043  64.1515969  41.7083805  15.0303894  64.9807114
  47.0271286  15.1522739  66.6014999  46.4051295  14.4893444  66.3017227
  47.6976153  15.1783871  65.9188646  40.2598358  13.7182598  65.4906259
  39.4230266  13.2904772  65.3090260  40.2322003  13.9115041  66.4277050
  46.5884793  13.7026663  60.0773459  46.7372913  14.3862127  59.4240132
  47.3951236  13.6831753  60.5922915  60.4062413  11.0087938  65.5525962
  61.2409305  11.4477742  65.7163522  60.5421542  10.5326592  64.7334208
  44.3437426   9.7291840  61.0834528  44.0983468   8.8254170  61.2814738
  44.5133341   9.7308991  60.1414006  43.6133073   5.4620198  58.5820690
  42.9202318   5.5364553  57.9260726  43.3684825   4.6980542  59.1042206
  50.0880199  16.1974793  57.5485207  49.5154166  16.8164980  57.0955678
  50.6612992  16.7474155  58.0825129  53.3077458  16.4811943  58.6793789
  54.2408131  16.4157505  58.8826664  53.2200671  17.3168210  58.2208322
  55.9365475  15.7977814  55.6397736  55.8579106  15.4637677  56.5333494
  56.7575142  16.2899582  55.6389209  50.4726997   7.5335606  54.8901259
  51.4186102   7.4041814  54.9589677  50.0941242   6.7950268  55.3670687
  48.6569914   5.4585582  54.8256144  47.7501370   5.1618695  54.9018858
  48.9345895   5.1615400  53.9590431  39.5747855   6.7791946  65.2755191
  39.2550639   5.9257254  64.9829565  39.0281283   6.9940524  66.0313158
  43.3527762   9.4954387  68.9924697  43.5713772  10.4271495  69.0112731
  43.7653536   9.1362361  69.7779501  47.4268699   2.3172518  54.9668124
  48.2887863   2.6427416  55.2263941  47.6119043   1.5304013  54.4541189
  39.4436115  10.3994857  67.2448312  38.7499586   9.9848810  66.7318267
  40.1909106  10.4415394  66.6481731  41.3572857  10.3313111  65.1214327
  41.3343545  10.4300798  64.1696210  41.6673494  11.1778262  65.4431493
  44.0160235  12.3889266  69.2360942  44.9703488  12.3573208  69.1690873
  43.8172759  11.9279890  70.0511168  44.6059617  10.9590382  71.8031739
  45.4252506  11.4534461  71.8266577  44.8796425  10.0422350  71.7749307
  42.3710464  17.9308886  66.2531139  42.2364932  17.1709286  65.6869138
  41.9542526  18.6549785  65.7859928  53.5069427  13.1145809  55.2607715
  54.2105277  13.3195812  55.8765370  52.7832076  13.6822571  55.5256798
  54.3367237   8.8655670  61.3809985  54.2802438   9.3224222  60.5417617
  54.8895579   8.1046355  61.2032828  62.4584381   7.3941475  64.7131396
  61.8983939   7.4634665  65.4862958  61.8527884   7.2182460  63.9930892
  45.5279590  18.8278203  66.4649582  45.4111974  19.7723635  66.3628272
  44.7072036  18.5251764  66.8535381  55.4156124  13.5528338  57.3106175
  56.2501728  13.1209537  57.1283650  55.2540467  13.3810352  58.2383069
  55.0702016  10.0560452  58.6762514  55.0150820   9.8904723  57.7350958
  54.4448072  10.7636484  58.8324704  46.5534104  19.4806464  69.6805511
  47.4561350  19.5130075  69.9972006  46.3271474  18.5506915  69.6951846
  48.3087706  18.2337451  66.3415589  47.3583337  18.2339313  66.2279961
  48.6120192  17.4870186  65.8251624  64.0440399  24.0697989  67.4061352
  64.6818809  23.9504737  66.7024692  63.9261242  25.0178833  67.4649304
  60.8530106  24.0225417  67.3422876  60.5148617  23.9066482  66.4543411
  61.7219874  23.6216583  67.3223882  56.7116921  25.8760894  63.3319767
  56.1481786  25.7850831  62.5636055  56.5969316  25.0560798  63.8122260
  61.3349889  25.1760269  73.3009082  61.3238529  24.7813067  72.4289585
  61.4970528  24.4426342  73.8942853  54.2581353  27.3712086  66.1703988
  55.0502645  27.0302910  65.7550287  54.4978003  27.4807061  67.0906141
  62.2916480  29.5431862  58.6434232  61.6404460  30.1285942  58.2568246
  63.0860843  30.0738057  58.7029270  56.2172107  26.6320999  59.0421366
  56.9902983  26.0849986  58.9034242  56.5697506  27.4965248  59.2535828
  58.0557150  27.9597381  72.2488266  57.7647016  28.8643012  72.1334932
  58.6914134  28.0013909  72.9632335  58.9813357  25.3374230  68.8389625
  59.5776929  25.1130252  68.1246588  59.0388328  24.5958975  69.4415073
  58.5538385  22.7913665  56.6739816  58.8063906  22.2695186  55.9123279
  57.6162944  22.6279810  56.7766500  63.5981668  21.7949443  64.4814560
  64.3844757  21.3768866  64.1304977  63.8620372  22.6995535  64.6496208
  63.7691745  27.2322294  59.1803216  63.1337578  27.3056920  59.8924121
  63.4389152  27.8215892  58.5022296  68.9990095  21.7324676  65.3847538
  69.7315267  21.1623893  65.6185368  68.2429451  21.3446277  65.8254044
  58.2734674  24.6941771  58.8764191  58.1570932  24.0186674  59.5445276
  58.3836934  24.2074145  58.0596344  60.6166215  24.1551918  62.5810881
  60.2524422  23.6282539  63.2923802  61.4733330  23.7650387  62.4077366
  60.2571702  19.1841818  57.5772229  60.4246104  20.0522054  57.9442700
  60.0668871  19.3469099  56.6533518  63.0147035  27.6458797  69.2438059
  62.7147758  28.5483835  69.1353867  62.6698094  27.3790980  70.0959212
  56.4659516  24.0972593  65.2774764  55.5410013  23.9648807  65.4852456
  56.7143929  24.8766813  65.7744706  66.4144179  20.1641337  66.9235497
  65.5061056  20.0956745  66.6294258  66.3631774  20.6413282  67.7517322
  60.2360922  21.6399475  58.5618896  60.1160548  22.0856526  59.4004376
  59.5413511  21.9884793  58.0032434  53.8268327  23.7405867  66.1118553
  53.9560708  23.9940346  67.0257965  53.1465779  24.3333575  65.7923208
  57.9967815  34.4103117  62.2109027  57.9191844  35.3610942  62.2897508
  57.3929458  34.0648989  62.8683953  65.9345989  22.1120948  59.3899230
  66.8463845  22.3448335  59.2146928  65.4255636  22.6957993  58.8274309
  58.7431417  24.3916436  74.4288361  59.4846101  24.9301480  74.1523185
  58.0368402  25.0182724  74.5859913  64.2186756  26.5345576  73.0260523
  64.6270112  26.0927987  72.2815155  63.4964018  25.9598204  73.2794715
  60.5717826  21.4718183  70.3994079  61.4179022  21.8957596  70.5428728
  60.5116464  20.8151807  71.0932643  64.5415571  27.0946767  66.7812811
  63.9124433  27.2592481  66.0788879  64.1541233  27.5088376  67.5523775
  68.4204803  28.0301205  64.1357175  67.7355841  28.4100106  63.5854209
  68.5048652  28.6396531  64.8689123  65.6755734  25.6761164  70.7352519
  65.8872630  26.3192924  70.0586900  65.6285483  24.8423480  70.2674449
  63.2781963  18.2878984  67.6389091  62.4166442  18.5860238  67.9305828
  63.3044398  18.5049383  66.7070123  60.0943533  26.8321175  64.0462897
  60.5581878  27.1108878  63.2567519  59.8300331  25.9304619  63.8635987
  56.9867614  26.3792656  66.9842660  57.5568971  26.8079925  66.3460144
  57.5775726  26.0975241  67.6826845  59.0312419  22.9544327  60.8552462
  59.7336462  23.4065371  61.3226388  58.6993047  22.3128146  61.4832355
  57.4792780  21.5456084  75.2303671  56.8491441  22.2272365  75.4639068
  57.3728868  21.4339165  74.2856809  52.7737753  21.2127880  66.1569595
  51.9836807  21.4685408  65.6809706  53.2649000  22.0276218  66.2621636
  66.7901562  28.5533119  68.9074876  67.6119006  28.1513306  68.6257558
  66.7863965  28.4501353  69.8590992  54.7252498  21.5772459  63.1153072
  53.9283661  21.6891153  63.6336568  54.4978090  21.9159111  62.2493962
  60.5558166  28.1017162  71.0635587  60.6202598  28.5637570  71.8993758
  59.8469090  27.4714527  71.1917896  51.0575456  21.4658370  68.5884586
  51.3083494  22.3505380  68.8542162  51.5935004  21.2862972  67.8159678
  60.2706183  29.7685270  60.9314567  60.1351858  30.6136806  61.3599415
  60.8115996  29.9704547  60.1680501  53.7235581  27.2860708  61.5042492
  54.2360101  28.0803958  61.6548057  54.3758294  26.5886998  61.4376093
  55.5330466  30.4026464  63.5865245  55.7097094  31.3244429  63.3986229
  56.3287299  30.0884883  64.0159625  54.8182822  22.4491096  73.4627408
  54.7036337  21.5476353  73.7634507  53.9627340  22.6954793  73.1112225
  61.8974660  30.3908836  75.0614909  61.4538514  29.6045215  74.7435813
  62.5591873  30.5787987  74.3958800  56.6561781  31.9204638  69.5875587
  57.2069206  31.7921701  68.8152581  55.8173257  32.2199527  69.2370480
  63.9955898  30.6711636  73.0896310  63.9774373  31.4920517  72.5976579
  64.9175818  30.5465712  73.3146451  60.4528952  28.1855766  73.9319819
  60.9857289  27.4244054  73.7019127  59.9243033  27.8929418  74.6743973
  51.6884498  25.6149362  62.2802063  52.5259720  26.0246371  62.0635770
  51.8662765  24.6748804  62.2502256  63.5848930  23.2824443  57.9685895
  63.0695553  24.0529047  58.2074283  63.3126238  22.6089579  58.5918957
  61.1696041  18.1274144  63.0271134  60.3137637  17.7380994  62.8476773
  61.5822993  18.2066104  62.1670919  62.6995187  15.6620487  67.4262694
  62.1959983  15.6250622  66.6130499  62.9925794  16.5713230  67.4859350
  58.9438073  15.7459217  66.4328875  59.8091070  15.5502025  66.0734765
  59.0115582  15.5169568  67.3598232  68.5583204  26.0356797  59.9039069
  67.7812647  25.6967957  59.4594231  69.2374685  26.0409421  59.2294034
  63.3735233  21.1551535  59.7945677  63.0685368  21.4697684  60.6455820
  64.3265675  21.2332955  59.8373010  61.8181665  27.3141758  61.4438631
  61.2903026  26.5794518  61.1311868  61.3169167  28.0916435  61.1978599
  66.7974511  25.5090779  66.5605677  66.1398185  26.1990040  66.6485806
  67.6014910  25.8987211  66.9039663  56.5500392  17.9761425  63.8045242
  57.1244144  17.7536606  63.0718435  57.1371375  18.0450119  64.5573843
  65.6079970  23.8635151  64.6109619  66.1211851  24.4965143  65.1131328
  66.2581193  23.2636347  64.2452979  56.8769979  20.0065886  57.8241127
  56.0407292  20.3440572  58.1450402  56.7374749  19.8714865  56.8868264
  58.8523060  14.8502673  62.5320312  58.1987472  14.5351691  61.9076926
  58.8103534  14.2278414  63.2580135  59.9634265  25.1321969  54.4473604
  59.0561327  24.9011222  54.6464753  60.4605297  24.3359588  54.6347585
  62.8702344  33.8419476  57.3670290  62.1964043  34.1451172  57.9755248
  63.2568166  34.6448556  57.0175747  62.0860800  21.3384607  66.8567959
  61.1683362  21.5599554  66.6989647  62.5020944  21.4130917  65.9979667
  62.8695848  22.7376023  61.9870639  63.6167667  23.2497420  61.6777762
  63.1387438  22.4160075  62.8475033  61.1422498  25.2334563  58.9697594
  60.2333718  24.9493596  59.0670063  61.1717582  25.6533642  58.1100901
  66.3741766  28.8441153  62.7388761  65.9204093  28.0032063  62.7953952
  65.7435733  29.4802551  63.0763541  65.3174685  19.7733139  63.9689429
  64.5797442  19.2610525  64.2999671  65.5701459  19.3333521  63.1572706
  64.8174705  30.6817650  63.6738579  65.1097679  31.2422707  62.9550945
  65.3273326  30.9746211  64.4291739  65.4186313  12.5509391  64.5631198
  65.7245189  11.6906754  64.2757113  66.1438917  13.1427011  64.3630192
  51.7110669  22.9540078  62.9512796  51.5135069  22.3609438  62.2263863
  51.1557333  22.6492288  63.6688735  59.6907392  22.8463184  65.0707389
  59.7456002  21.8937020  64.9949866  58.8798594  23.0022623  65.5548688
  60.8398586  26.7743307  56.3085672  60.4018016  26.0579166  55.8491310
  61.5809027  27.0019422  55.7470764  57.6299752  21.4640244  62.8297768
  56.8167618  21.7634414  63.2362960  58.1258747  21.0695932  63.5472250
  59.7808330  31.4598001  64.7632033  59.7384509  31.6858847  63.8340565
  60.6971029  31.2261375  64.9117834  63.2273964  21.9282068  71.6612662
  63.5823352  22.1553541  72.5207128  63.8746095  22.2600445  71.0389917
  68.9571701  25.0500504  62.3661991  68.8189600  25.2402100  61.4383180
  68.6007920  25.8119887  62.8230042  57.1213827  19.0358599  68.4459003
  57.7613206  18.8947358  67.7481966  56.2891358  18.7493113  68.0697605
  68.9841081  27.1177031  67.3773262  69.4177587  27.0252320  68.2256316
  69.6972661  27.0934532  66.7393278  57.8974131  28.3361030  64.5593995
  58.6914730  27.8411350  64.3576570  57.1865823  27.8078893  64.1961701
  62.7168975  30.7179125  68.9106363  62.7705998  31.2870062  69.6784079
  61.8483757  30.8881010  68.5460400  54.2056894  22.4804111  60.6353748
  53.2754483  22.4188567  60.8523710  54.3014366  21.9580064  59.8390389
  54.1242444  19.0058924  63.2231990  54.3849261  19.9204257  63.1141150
  54.9459616  18.5383367  63.3728603  55.5967369  20.4196681  70.3930814
  56.2690422  20.2114044  69.7443463  54.7697155  20.2218767  69.9536047
  69.8456630  27.1600732  69.9106148  70.0392520  28.0646542  70.1565423
  69.7457248  26.7008151  70.7444733  61.6757075  24.8839387  70.4693295
  62.6049135  25.0350547  70.2962262  61.2548105  24.9723408  69.6141941
  60.4745407  28.9090052  68.2391832  60.3356493  28.5408836  69.1117771
  59.6860003  29.4237691  68.0675790  61.0693559  34.0099148  59.5817369
  61.2445315  33.5387191  60.3962992  60.3826347  34.6364914  59.8098630
  62.0250622  28.2871654  65.6280670  61.6900455  28.2472424  66.5238320
  61.5254568  27.6216370  65.1551080  55.9994866  23.6939284  71.1533251
  55.8614664  22.9619523  71.7544790  56.9099790  23.6048184  70.8717439
  64.9609814  25.6327689  55.9017730  64.3438984  24.9074517  55.8050783
  64.4926302  26.3937049  55.5584804  58.6277167  23.4059244  70.6416931
  59.3376785  22.7652436  70.6003549  58.5846475  23.6572139  71.5643112
  66.6163945  30.3426597  73.5623510  66.5576492  29.6585817  72.8954093
  67.0183464  31.0845587  73.1104136  57.3406101  20.3924462  72.4612571
  56.8043458  19.9415200  73.1134167  56.7522809  20.5270370  71.7183035
  55.6354644  37.1588511  66.3557229  55.8751242  37.7907035  67.0336248
  54.7923841  36.8076551  66.6422588  56.7508360  19.8513113  55.0239034
  55.8737826  19.7301914  54.6601281  57.2266113  19.0599191  54.7717923
  66.6181353  28.3066181  71.7937490  65.7308131  27.9692103  71.9163889
  67.1879904  27.5749212  72.0306255  48.2710500  24.6390273  65.1180541
  48.9581540  24.3252003  64.5301557  48.1158629  25.5431637  64.8447793
  53.0745222  19.5280469  69.5465565  52.9903411  18.9206139  68.8115975
  52.2527928  20.0189488  69.5475061  60.1482506  32.9667633  68.7598733
  60.0752678  33.7722605  69.2718038  59.7059899  33.1659599  67.9346755
  59.9372286  32.2039403  62.2701555  59.1539808  32.7461084  62.3639779
  60.6365031  32.7213383  62.6695796  63.2468936  18.0134033  64.9135760
  63.7437635  17.2603995  64.5936830  62.4755917  18.0498349  64.3478969
  71.0998693  23.7174398  66.5554052  71.0888570  24.5999114  66.1847985
  70.2316073  23.3645949  66.3608589  62.6081190  32.8654467  70.9156892
  63.3209162  33.5001932  70.8432793  62.1171218  32.9618333  70.0996894
  64.3298717  26.7705720  62.4874183  63.3954995  26.8907182  62.3178888
  64.5075385  25.8678187  62.2234193  59.8303905  20.1551416  64.6407445
  59.4601692  19.6022456  65.3288350  60.3262997  19.5509549  64.0882445
  67.7171268  22.6123039  63.0224218  68.1831720  23.4451031  62.9484520
  68.1678768  22.1468021  63.7269476  57.6593103  30.6148911  71.7362463
  58.3602563  31.2485394  71.8891857  57.1888218  30.9563642  70.9758102
  65.7847499  28.9566861  60.0210370  66.0607343  28.8423455  60.9304244
  64.9151998  28.5584345  59.9822543  65.4594389  23.1693518  69.5615013
  64.8065839  23.4169426  68.9067466  65.8374769  22.3557656  69.2277490
  62.4201563  33.2053211  63.6643183  62.6023958  32.3874867  64.1270936
  63.2434549  33.4220904  63.2268073  62.7543729  32.1321397  60.9258232
  63.2831495  31.6213851  60.3128394  63.0171948  31.8163927  61.7903765
  53.2560821  30.1485266  68.6693565  53.8414258  29.4028954  68.8021470
  53.0585660  30.4589223  69.5530229  56.1099476  33.1836513  63.6856008
  55.4409852  33.6682641  63.2020048  55.9712346  33.4305734  64.5999386
  47.8478476  22.7190866  67.3898008  47.8862575  22.1854457  68.1835127
  47.3418769  22.1926072  66.7708986  60.2504745  35.2180257  70.2838666
  60.8023053  35.3811878  71.0487751  60.5910939  35.8084695  69.6118691
  55.2269238  17.5655407  70.8860551  55.2910565  18.4270237  70.4737948
  55.1636359  16.9529408  70.1532909  54.7021511  19.6378539  74.5333585
  55.3293550  19.2555616  75.1471109  53.8449430  19.4192741  74.8989278
  65.1015619  30.0441514  76.1387320  65.6455523  30.6571473  75.6442275
  64.5202464  30.6021093  76.6554333  51.4787054  21.4454968  60.4651940
  51.7740495  20.5365647  60.4118994  50.5775089  21.4242708  60.1432942
  63.3873132  33.1662232  67.2702348  63.2624272  32.3651972  66.7613294
  64.0452223  33.6608426  66.7816318  55.0081301  19.5210965  66.4479488
  54.2867886  20.1346933  66.3086962  55.7974556  20.0568730  66.3696134
  65.4508041  30.9671252  68.8981898  64.5038376  30.8476604  68.8260225
  65.7990814  30.0793750  68.9808160  57.8107614  16.8565391  72.7220140
  58.3342016  17.1027688  73.4846450  57.5919947  17.6885426  72.3023278
  53.2074895  19.1269066  60.5891265  52.8787601  18.2466445  60.4066371
  53.5614266  19.0716735  61.4767654  62.4554474  30.7623969  65.0986251
  62.3079436  29.8340676  65.2793821  63.2807968  30.7844059  64.6143326
  56.3216718  19.4142036  60.9566743  56.6612791  19.9427957  60.2345351
  56.7688839  19.7522442  61.7325309  66.0588596  31.5852527  66.1851123
  66.9835143  31.3795389  66.0475574  65.8903899  31.3368929  67.0940465
  59.0160159  17.7979086  70.4069811  58.6756979  16.9986899  70.8090491
  58.3099165  18.0980797  69.8346644  59.6676631  14.8828399  68.8597134
  60.4902700  14.4088877  68.7376024  59.9114694  15.6618883  69.3595820
  58.3084865  17.9116657  59.1560035  59.0293228  18.2897910  58.6523752
  57.6850170  18.6305534  59.2595013  62.4515988  18.6161806  60.0918368
  62.6679603  19.4986444  59.7907196  61.9710055  18.2248020  59.3624010
  57.1915210  21.5747519  66.6689112  57.0459790  21.8887823  67.5613394
  56.7140413  22.1932420  66.1160011  59.0511593  18.5650067  66.7170002
  59.0373161  17.6691161  66.3802300  59.7684021  18.5720731  67.3508288
  60.9037723  18.9987408  68.7623129  60.6455501  19.9204478  68.7607460
  60.3722764  18.6017842  69.4523593  65.8483912  32.1038195  61.5413215
  66.0220790  31.5384617  60.7887067  66.3412803  32.9039090  61.3592705
  51.6660872  24.1152864  69.6076774  51.1214340  24.8912672  69.7397048
  52.5440222  24.4623668  69.4495895  58.4548489  17.4464448  61.9857572
  58.5764400  16.5181094  62.1848460  58.1650531  17.4603134  61.0735887
  61.3239679  15.1319358  65.1224292  61.3461376  15.1958691  64.1676271
  61.7407738  14.2923867  65.3164798  71.7023303  24.8674618  63.1603514
  72.1454449  24.1181943  62.7622638  70.8249814  24.8584754  62.7777246
  66.8359085  31.4204959  58.6410113  67.5309989  32.0411652  58.8597428
  67.1782235  30.5700310  58.9162491  52.4526894  23.2422760  72.5006930
  51.7108630  23.3905395  73.0871561  52.1319638  23.5031026  71.6373680
  68.7350508  28.8704665  60.1697444  69.2601832  29.2091937  59.4446764
  68.6472860  27.9351680  59.9860578  60.3970556  32.7838738  72.2987320
  60.7057683  32.5387885  73.1710020  61.1946038  32.9885377  71.8106191
  60.4191168  34.9376648  64.5292697  59.9796159  34.4453027  65.2225554
  61.1699285  34.3949616  64.2884772  52.8983507  31.1288189  64.5317325
  53.7241527  30.8291961  64.1515969  52.5477559  30.3595811  64.9807114
  57.8665041  30.4814657  66.6014999  57.2445050  29.8185362  66.3017227
  58.5369907  30.5075789  65.9188646  51.0992112  29.0474515  65.4906259
  50.2624021  28.6196690  65.3090260  51.0715758  29.2406959  66.4277050
  57.4278547  29.0318580  60.0773459  57.5766668  29.7154045  59.4240132
  58.2344991  29.0123670  60.5922915  60.1688856  19.7127818  72.9493863
  59.2992166  20.0061384  72.6776452  60.4048337  20.2968263  73.6701127
  71.2456168  26.3379856  65.5525962  72.0803059  26.7769660  65.7163522
  71.3815297  25.8618509  64.7334208  55.1831180  25.0583758  61.0834528
  54.9377222  24.1546088  61.2814738  55.3527095  25.0600909  60.1414006
  54.4526828  20.7912116  58.5820690  53.7596073  20.8656471  57.9260726
  54.2078580  20.0272459  59.1042206  63.1240484  12.3507717  65.9860180
  63.4042238  11.6830906  66.6120607  63.9091091  12.5436813  65.4734844
  60.9273953  31.5266711  57.5485207  60.3547920  32.1456898  57.0955678
  61.5006747  32.0766073  58.0825129  64.1471213  31.8103861  58.6793789
  65.0801886  31.7449423  58.8826664  64.0594426  32.6460128  58.2208322
  66.7759229  31.1269731  55.6397736  66.6972861  30.7929595  56.5333494
  67.5968896  31.6191499  55.6389209  61.3120751  22.8627524  54.8901259
  62.2579856  22.7333732  54.9589677  60.9334996  22.1242186  55.3670687
  67.2842636  14.5283530  64.8528151  67.0867457  14.2198618  65.7371483
  67.8942342  15.2545169  64.9826081  61.1959444  26.9145270  76.3501916
  62.1162453  27.0923869  76.5441963  61.1609027  25.9701315  76.1981615
  59.4963669  20.7877500  54.8256144  58.5895124  20.4910613  54.9018858
  59.7739650  20.4907318  53.9590431  50.4141609  22.1083863  65.2755191
  50.0944393  21.2549172  64.9829565  49.8675037  22.3232442  66.0313158
  54.1921517  24.8246304  68.9924697  54.4107526  25.7563412  69.0112731
  54.6047290  24.4654279  69.7779501  61.1125734  15.3314390  60.9800386
  60.3026463  14.9861475  61.3555632  61.8010151  15.0221933  61.5687997
  63.0416283  14.4092437  62.6024682  63.5947321  14.8287890  63.2614705
  63.2786369  13.4828185  62.6447638  58.2662453  17.6464435  54.9668124
  59.1281617  17.9719334  55.2263941  58.4512797  16.8595931  54.4541189
  50.2829869  25.7286775  67.2448312  49.5893340  25.3140728  66.7318267
  51.0302860  25.7707311  66.6481731  66.4195090  16.5192962  62.1103347
  65.8393759  17.1777766  61.7281399  66.1531022  15.6970306  61.6990764
  64.8698656  15.9198019  64.3124667  65.3698434  16.0314554  63.5038986
  65.5134264  15.6159072  64.9525475  58.9280652  23.8276649  77.1992508
  58.4447734  24.6277009  77.4056397  59.0141591  23.8384594  76.2459952
  52.1966612  25.6605029  65.1214327  52.1737300  25.7592716  64.1696210
  52.5067248  26.5070180  65.4431493  54.8553989  27.7181184  69.2360942
  55.8097243  27.6865126  69.1690873  54.6566513  27.2571807  70.0511168
  55.4453372  26.2882300  71.8031739  56.2646261  26.7826378  71.8266577
  55.7190179  25.3714268  71.7749307  65.2019968  18.6793052  61.1659695
  64.3145823  18.9642703  60.9479890  65.6173957  18.5186815  60.3186972
  68.5534504  18.7039573  64.8814034  69.3294894  19.1936026  65.1538651
  67.8282638  19.1297627  65.3385904  53.2104218  33.2600803  66.2531139
  53.0758686  32.5001204  65.6869138  52.7936280  33.9841703  65.7859928
  64.3463181  28.4437727  55.2607715  65.0499031  28.6487729  55.8765370
  63.6225830  29.0114489  55.5256798  65.1760992  24.1947588  61.3809985
  65.1196193  24.6516139  60.5417617  65.7289334  23.4338273  61.2032828
  68.9865797  19.9837320  62.2060104  68.7302732  19.5833956  63.0368312
  68.3618665  20.6981114  62.0810244  73.2978135  22.7233393  64.7131396
  72.7377693  22.7926582  65.4862958  72.6921639  22.5474378  63.9930892
  56.3673344  34.1570120  66.4649582  56.2505728  35.1015553  66.3628272
  55.5465790  33.8543682  66.8535381  66.2549879  28.8820256  57.3106175
  67.0895483  28.4501454  57.1283650  66.0934222  28.7102270  58.2383069
  65.9095771  25.3852369  58.6762514  65.8544575  25.2196641  57.7350958
  65.2841826  26.0928402  58.8324704  50.6988286  20.6220434  72.5023936
  51.3447149  20.1119388  72.9911162  50.4905437  21.3589115  73.0767362
  59.2191896  14.8860478  58.2547833  59.2070566  15.8302318  58.4116103
  60.1115318  14.7030624  57.9607294  57.3927858  34.8098382  69.6805511
  58.2955105  34.8421992  69.9972006  57.1665228  33.8798833  69.6951846
  59.1481460  33.5629369  66.3415589  58.1977091  33.5631230  66.2279961
  59.4513946  32.8162103  65.8251624  63.0344016  11.4803255  62.5093769
  62.2676412  10.9261742  62.6550452  63.4454721  11.5525124  63.3707921
  74.8834154  39.3989907  67.4061352  75.5212564  39.2796654  66.7024692
  74.7654997  40.3470751  67.4649304  71.6923860  39.3517335  67.3422876
  71.3542372  39.2358400  66.4543411  72.5613628  38.9508500  67.3223882
  67.5510676  41.2052812  63.3319767  66.9875541  41.1142749  62.5636055
  67.4363071  40.3852716  63.8122260  65.0975108  42.7004003  66.1703988
  65.8896400  42.3594828  65.7550287  65.3371758  42.8098978  67.0906141
  73.1310234  44.8723779  58.6434232  72.4798214  45.4577860  58.2568246
  73.9254597  45.4029974  58.7029270  67.0565862  41.9612916  59.0421366
  67.8296738  41.4141904  58.9034242  67.4091260  42.8257166  59.2535828
  69.8207111  40.6666147  68.8389625  70.4170683  40.4422170  68.1246588
  69.8782083  39.9250893  69.4415073  69.3932139  38.1205583  56.6739816
  69.6457660  37.5987104  55.9123279  68.4556698  37.9571728  56.7766500
  74.4375422  37.1241361  64.4814560  75.2238511  36.7060784  64.1304977
  74.7014127  38.0287453  64.6496208  74.6085500  42.5614211  59.1803216
  73.9731333  42.6348838  59.8924121  74.2782906  43.1507810  58.5022296
  69.1128428  40.0233689  58.8764191  68.9964686  39.3478592  59.5445276
  69.2230688  39.5366062  58.0596344  71.4559969  39.4843836  62.5810881
  71.0918176  38.9574457  63.2923802  72.3127085  39.0942305  62.4077366
  71.0965456  34.5133735  57.5772229  71.2639858  35.3813972  57.9442700
  70.9062625  34.6761017  56.6533518  73.8540789  42.9750714  69.2438059
  73.5541512  43.8775753  69.1353867  73.5091849  42.7082897  70.0959212
  67.3053271  39.4264511  65.2774764  66.3803767  39.2940725  65.4852456
  67.5537684  40.2058730  65.7744706  77.2537933  35.4933254  66.9235497
  76.3454810  35.4248663  66.6294258  77.2025529  35.9705199  67.7517322
  71.0754677  36.9691393  58.5618896  70.9554302  37.4148444  59.4004376
  70.3807265  37.3176710  58.0032434  64.6662082  39.0697785  66.1118553
  64.7954463  39.3232264  67.0257965  63.9859533  39.6625493  65.7923208
  68.8361569  49.7395035  62.2109027  68.7585599  50.6902860  62.2897508
  68.2323213  49.3940907  62.8683953  76.7739743  37.4412866  59.3899230
  77.6857599  37.6740253  59.2146928  76.2649390  38.0249910  58.8274309
  71.4111581  36.8010101  70.3994079  72.2572776  37.2249514  70.5428728
  71.3510218  36.1443725  71.0932643  75.3809325  42.4238684  66.7812811
  74.7518188  42.5884399  66.0788879  74.9934987  42.8380294  67.5523775
  76.5149489  41.0053081  70.7352519  76.7266384  41.6484841  70.0586900
  76.4679237  40.1715398  70.2674449  74.1175718  33.6170902  67.6389091
  73.2560197  33.9152156  67.9305828  74.1438153  33.8341301  66.7070123
  70.9337287  42.1613093  64.0462897  71.3975633  42.4400796  63.2567519
  70.6694085  41.2596537  63.8635987  67.8261368  41.7084574  66.9842660
  68.3962725  42.1371842  66.3460144  68.4169480  41.4267159  67.6826845
  69.8706173  38.2836245  60.8552462  70.5730217  38.7357289  61.3226388
  69.5386802  37.6420064  61.4832355  68.3186535  36.8748002  75.2303671
  67.6885195  37.5564282  75.4639068  68.2122623  36.7631083  74.2856809
  63.6131507  36.5419798  66.1569595  62.8230561  36.7977326  65.6809706
  64.1042755  37.3568135  66.2621636  65.5646253  36.9064377  63.1153072
  64.7677416  37.0183071  63.6336568  65.3371845  37.2451029  62.2493962
  61.8969210  36.7950288  68.5884586  62.1477249  37.6797298  68.8542162
  62.4328759  36.6154890  67.8159678  71.1099938  45.0977188  60.9314567
  70.9745613  45.9428723  61.3599415  71.6509750  45.2996465  60.1680501
  64.5629335  42.6152626  61.5042492  65.0753856  43.4095876  61.6548057
  65.2152048  41.9178916  61.4376093  66.3724220  45.7318382  63.5865245
  66.5490848  46.6536347  63.3986229  67.1681054  45.4176801  64.0159625
  65.6576577  37.7783014  73.4627408  65.5430092  36.8768271  73.7634507
  64.8021094  38.0246710  73.1112225  67.4955536  47.2496556  69.5875587
  68.0462961  47.1213619  68.8152581  66.6567011  47.5491445  69.2370480
  62.5278252  40.9441280  62.2802063  63.3653474  41.3538288  62.0635770
  62.7056520  40.0040722  62.2502256  74.4242684  38.6116361  57.9685895
  73.9089308  39.3820965  58.2074283  74.1519993  37.9381497  58.5918957
  72.0089795  33.4566061  63.0271134  71.1531392  33.0672912  62.8476773
  72.4216747  33.5358022  62.1670919  73.5388942  30.9912405  67.4262694
  73.0353737  30.9542540  66.6130499  73.8319549  31.9005147  67.4859350
  69.7831828  31.0751134  66.4328875  70.6484825  30.8793943  66.0734765
  69.8509337  30.8461486  67.3598232  74.2128987  36.4843453  59.7945677
  73.9079123  36.7989602  60.6455820  75.1659430  36.5624872  59.8373010
  72.6575419  42.6433676  61.4438631  72.1296781  41.9086435  61.1311868
  72.1562922  43.4208352  61.1978599  67.3894147  33.3053342  63.8045242
  67.9637899  33.0828524  63.0718435  67.9765129  33.3742037  64.5573843
  76.4473724  39.1927069  64.6109619  76.9605606  39.8257061  65.1131328
  77.0974948  38.5928265  64.2452979  67.7163734  35.3357803  57.8241127
  66.8801046  35.6732490  58.1450402  67.5768504  35.2006783  56.8868264
  69.6916815  30.1794591  62.5320312  69.0381227  29.8643608  61.9076926
  69.6497289  29.5570332  63.2580135  70.8028019  40.4613886  54.4473604
  69.8955081  40.2303140  54.6464753  71.2999051  39.6651505  54.6347585
  73.7096098  49.1711393  57.3670290  73.0357797  49.4743090  57.9755248
  74.0961920  49.9740474  57.0175747  72.9254555  36.6676525  66.8567959
  72.0077116  36.8891472  66.6989647  73.3414699  36.7422835  65.9979667
  73.7089603  38.0667940  61.9870639  74.4561422  38.5789338  61.6777762
  73.9781192  37.7451993  62.8475033  71.9816253  40.5626481  58.9697594
  71.0727472  40.2785514  59.0670063  72.0111337  40.9825560  58.1100901
  77.2135520  44.1733071  62.7388761  76.7597847  43.3323980  62.7953952
  76.5829487  44.8094469  63.0763541  76.1568440  35.1025057  63.9689429
  75.4191197  34.5902443  64.2999671  76.4095213  34.6625438  63.1572706
  75.6568460  46.0109567  63.6738579  75.9491434  46.5714624  62.9550945
  76.1667080  46.3038128  64.4291739  76.2580067  27.8801309  64.5631198
  76.5638944  27.0198672  64.2757113  76.9832672  28.4718929  64.3630192
  62.5504423  38.2831995  62.9512796  62.3528823  37.6901356  62.2263863
  61.9951087  37.9784205  63.6688735  70.5301147  38.1755102  65.0707389
  70.5849757  37.2228938  64.9949866  69.7192349  38.3314541  65.5548688
  71.6792341  42.1035225  56.3085672  71.2411771  41.3871084  55.8491310
  72.4202782  42.3311340  55.7470764  68.4693507  36.7932161  62.8297768
  67.6561372  37.0926332  63.2362960  68.9652501  36.3987850  63.5472250
  70.6202085  46.7889918  64.7632033  70.5778264  47.0150765  63.8340565
  71.5364784  46.5553293  64.9117834  74.0667719  37.2573986  71.6612662
  74.4217106  37.4845459  72.5207128  74.7139850  37.5892363  71.0389917
  67.9607582  34.3650517  68.4459003  68.6006961  34.2239276  67.7481966
  67.1285112  34.0785030  68.0697605  68.7367885  43.6652947  64.5593995
  69.5308484  43.1703267  64.3576570  68.0259578  43.1370810  64.1961701
  65.0450649  37.8096029  60.6353748  64.1148237  37.7480485  60.8523710
  65.1408121  37.2871982  59.8390389  64.9636198  34.3350842  63.2231990
  65.2243015  35.2496175  63.1141150  65.7853370  33.8675284  63.3728603
  66.4361123  35.7488599  70.3930814  67.1084177  35.5405961  69.7443463
  65.6090910  35.5510685  69.9536047  72.5150830  40.2131305  70.4693295
  73.4442890  40.3642465  70.2962262  72.0941860  40.3015326  69.6141941
  71.3139161  44.2381969  68.2391832  71.1750247  43.8700754  69.1117771
  70.5253758  44.7529609  68.0675790  71.9087313  49.3391066  59.5817369
  72.0839069  48.8679109  60.3962992  71.2220101  49.9656832  59.8098630
  72.8644377  43.6163572  65.6280670  72.5294209  43.5764342  66.5238320
  72.3648322  42.9508288  65.1551080  66.8388621  39.0231202  71.1533251
  66.7008419  38.2911441  71.7544790  67.7493544  38.9340102  70.8717439
  75.8003568  40.9619606  55.9017730  75.1832739  40.2366435  55.8050783
  75.3320057  41.7228967  55.5584804  69.4670921  38.7351161  70.6416931
  70.1770540  38.0944354  70.6003549  69.4240229  38.9864056  71.5643112
  68.1799855  35.7216379  72.4612571  67.6437212  35.2707118  73.1134167
  67.5916564  35.8562288  71.7183035  66.4748399  52.4880429  66.3557229
  66.7144997  53.1198953  67.0336248  65.6317595  52.1368469  66.6422588
  67.5902114  35.1805031  55.0239034  66.7131581  35.0593831  54.6601281
  68.0659867  34.3891109  54.7717923  59.1104254  39.9682190  65.1180541
  59.7975294  39.6543920  64.5301557  58.9552383  40.8723555  64.8447793
  63.9138976  34.8572387  69.5465565  63.8297165  34.2498057  68.8115975
  63.0921683  35.3481405  69.5475061  70.7766040  47.5331321  62.2701555
  69.9933562  48.0753001  62.3639779  71.4758785  48.0505301  62.6695796
  74.0862690  33.3425950  64.9135760  74.5831390  32.5895913  64.5936830
  73.3149672  33.3790267  64.3478969  75.1692471  42.0997638  62.4874183
  74.2348750  42.2199100  62.3178888  75.3469140  41.1970104  62.2234193
  70.6697659  35.4843333  64.6407445  70.2995447  34.9314374  65.3288350
  71.1656752  34.8801467  64.0882445  76.6241254  44.2858778  60.0210370
  76.9001097  44.1715373  60.9304244  75.7545752  43.8876263  59.9822543
  76.2988144  38.4985436  69.5615013  75.6459594  38.7461343  68.9067466
  76.6768524  37.6849574  69.2277490  73.2595318  48.5345129  63.6643183
  73.4417712  47.7166785  64.1270936  74.0828304  48.7512821  63.2268073
  73.5937483  47.4613314  60.9258232  74.1225249  46.9505769  60.3128394
  73.8565703  47.1455844  61.7903765  64.0954576  45.4777184  68.6693565
  64.6808013  44.7320871  68.8021470  63.8979414  45.7881140  69.5530229
  66.9493231  48.5128431  63.6856008  66.2803606  48.9974559  63.2020048
  66.8106101  48.7597651  64.5999386  58.6872230  38.0482784  67.3898008
  58.7256330  37.5146374  68.1835127  58.1812523  37.5217989  66.7708986
  66.0662993  32.8947324  70.8860551  66.1304319  33.7562155  70.4737948
  66.0030113  32.2821326  70.1532909  65.5415265  34.9670457  74.5333585
  66.1687304  34.5847534  75.1471109  64.6843184  34.7484659  74.8989278
  62.3180808  36.7746886  60.4651940  62.6134249  35.8657564  60.4118994
  61.4168844  36.7534625  60.1432942  74.2266887  48.4954150  67.2702348
  74.1018026  47.6943890  66.7613294  74.8845978  48.9900343  66.7816318
  65.8475055  34.8502882  66.4479488  65.1261641  35.4638850  66.3086962
  66.6368311  35.3860647  66.3696134  68.6501369  32.1857309  72.7220140
  69.1735770  32.4319606  73.4846450  68.4313702  33.0177344  72.3023278
  64.0468650  34.4560984  60.5891265  63.7181356  33.5758362  60.4066371
  64.4008020  34.4008652  61.4767654  73.2948229  46.0915886  65.0986251
  73.1473191  45.1632594  65.2793821  74.1201722  46.1135977  64.6143326
  67.1610473  34.7433953  60.9566743  67.5006545  35.2719875  60.2345351
  67.6082593  35.0814359  61.7325309  76.8982350  46.9144445  66.1851123
  77.8228898  46.7087306  66.0475574  76.7297654  46.6660846  67.0940465
  69.8553914  33.1271004  70.4069811  69.5150734  32.3278817  70.8090491
  69.1492920  33.4272715  69.8346644  70.5070385  30.2120317  68.8597134
  71.3296455  29.7380795  68.7376024  70.7508449  30.9910800  69.3595820
  69.1478620  33.2408575  59.1560035  69.8686982  33.6189828  58.6523752
  68.5243924  33.9597452  59.2595013  73.2909743  33.9453724  60.0918368
  73.5073357  34.8278362  59.7907196  72.8103810  33.5539937  59.3624010
  68.0308964  36.9039437  66.6689112  67.8853545  37.2179740  67.5613394
  67.5534168  37.5224337  66.1160011  69.8905347  33.8941985  66.7170002
  69.8766916  32.9983078  66.3802300  70.6077775  33.9012649  67.3508288
  71.7431478  34.3279325  68.7623129  71.4849256  35.2496396  68.7607460
  71.2116518  33.9309760  69.4523593  76.6877667  47.4330112  61.5413215
  76.8614544  46.8676535  60.7887067  77.1806558  48.2331007  61.3592705
  62.5054626  39.4444782  69.6076774  61.9608094  40.2204590  69.7397048
  63.3833976  39.7915586  69.4495895  69.2942243  32.7756365  61.9857572
  69.4158154  31.8473012  62.1848460  69.0044285  32.7895051  61.0735887
  72.1633433  30.4611276  65.1224292  72.1855130  30.5250609  64.1676271
  72.5801492  29.6215785  65.3164798  63.2920648  38.5714678  72.5006930
  62.5502384  38.7197313  73.0871561  62.9713392  38.8322943  71.6373680
  71.2584923  50.2668566  64.5292697  70.8189913  49.7744944  65.2225554
  72.0093040  49.7241533  64.2884772  63.7377262  46.4580107  64.5317325
  64.5635282  46.1583878  64.1515969  63.3871314  45.6887729  64.9807114
  68.7058795  45.8106575  66.6014999  68.0838804  45.1477280  66.3017227
  69.3763662  45.8367707  65.9188646  61.9385867  44.3766433  65.4906259
  61.1017775  43.9488607  65.3090260  61.9109512  44.5698876  66.4277050
  68.2672302  44.3610498  60.0773459  68.4160422  45.0445962  59.4240132
  69.0738745  44.3415588  60.5922915  71.0082611  35.0419735  72.9493863
  70.1385920  35.3353301  72.6776452  71.2442091  35.6260180  73.6701127
  66.0224935  40.3875676  61.0834528  65.7770977  39.4838006  61.2814738
  66.1920849  40.3892826  60.1414006  65.2920582  36.1204033  58.5820690
  64.5989827  36.1948388  57.9260726  65.0472334  35.3564377  59.1042206
  73.9634239  27.6799635  65.9860180  74.2435993  27.0122824  66.6120607
  74.7484846  27.8728730  65.4734844  71.7667707  46.8558629  57.5485207
  71.1941675  47.4748816  57.0955678  72.3400501  47.4057990  58.0825129
  74.9864967  47.1395779  58.6793789  75.9195640  47.0741340  58.8826664
  74.8988180  47.9752046  58.2208322  72.1514506  38.1919441  54.8901259
  73.0973611  38.0625649  54.9589677  71.7728751  37.4534103  55.3670687
  70.3357423  36.1169418  54.8256144  69.4288879  35.8202530  54.9018858
  70.6133404  35.8199236  53.9590431  61.2535364  37.4375781  65.2755191
  60.9338148  36.5841089  64.9829565  60.7068792  37.6524359  66.0313158
  65.0315271  40.1538222  68.9924697  65.2501281  41.0855330  69.0112731
  65.4441045  39.7946197  69.7779501  71.9519489  30.6606307  60.9800386
  71.1420217  30.3153392  61.3555632  72.6403906  30.3513851  61.5687997
  73.8810037  29.7384354  62.6024682  74.4341076  30.1579808  63.2614705
  74.1180124  28.8120102  62.6447638  69.1056208  32.9756353  54.9668124
  69.9675372  33.3011251  55.2263941  69.2906552  32.1887849  54.4541189
  61.1223624  41.0578693  67.2448312  60.4287095  40.6432645  66.7318267
  61.8696615  41.0999229  66.6481731  77.2588844  31.8484879  62.1103347
  76.6787513  32.5069683  61.7281399  76.9924777  31.0262224  61.6990764
  75.7092411  31.2489937  64.3124667  76.2092189  31.3606472  63.5038986
  76.3528019  30.9450990  64.9525475  63.0360366  40.9896946  65.1214327
  63.0131054  41.0884634  64.1696210  63.3461003  41.8362097  65.4431493
  65.6947744  43.0473101  69.2360942  66.6490997  43.0157044  69.1690873
  65.4960268  42.5863725  70.0511168  66.2847126  41.6174217  71.8031739
  67.1040015  42.1118296  71.8266577  66.5583934  40.7006186  71.7749307
  76.0413722  34.0084970  61.1659695  75.1539577  34.2934620  60.9479890
  76.4567711  33.8478733  60.3186972  64.0497973  48.5892721  66.2531139
  63.9152441  47.8293122  65.6869138  63.6330035  49.3133621  65.7859928
  75.1856936  43.7729644  55.2607715  75.8892786  43.9779647  55.8765370
  74.4619584  44.3406406  55.5256798  76.0154746  39.5239506  61.3809985
  75.9589947  39.9808057  60.5417617  76.5683088  38.7630190  61.2032828
  67.2067099  49.4862038  66.4649582  67.0899483  50.4307470  66.3628272
  66.3859545  49.1835599  66.8535381  77.0943633  44.2112174  57.3106175
  77.9289237  43.7793372  57.1283650  76.9327976  44.0394187  58.2383069
  76.7489525  40.7144287  58.6762514  76.6938329  40.5488558  57.7350958
  76.1235581  41.4220320  58.8324704  61.5382040  35.9512351  72.5023936
  62.1840904  35.4411305  72.9911162  61.3299191  36.6881033  73.0767362
  70.0585651  30.2152396  58.2547833  70.0464321  31.1594236  58.4116103
  70.9509073  30.0322541  57.9607294  69.9875215  48.8921286  66.3415589
  69.0370846  48.8923148  66.2279961  70.2907701  48.1454021  65.8251624
  73.8737770  26.8095173  62.5093769  73.1070166  26.2553659  62.6550452
  74.2848475  26.8817041  63.3707921  76.4040007  52.2356294  63.1153072
  75.6071170  52.3474989  63.6336568  76.1765599  52.5742947  62.2493962
  73.3672007  56.2733198  62.2802063  74.2047229  56.6830206  62.0635770
  73.5450274  55.3332640  62.2502256  73.3898178  53.6123913  62.9512796
  73.1922578  53.0193274  62.2263863  72.8344842  53.3076123  63.6688735
  75.8844403  53.1387947  60.6353748  74.9541992  53.0772402  60.8523710
  75.9801875  52.6163900  59.8390389  75.8029953  49.6642760  63.2231990
  76.0636770  50.5788093  63.1141150  76.6247125  49.1967202  63.3728603
  69.9498009  55.2974108  65.1180541  70.6369049  54.9835838  64.5301557
  69.7946138  56.2015473  64.8447793  73.1574563  52.1038804  60.4651940
  73.4528004  51.1949482  60.4118994  72.2562598  52.0826543  60.1432942
  74.8862404  49.7852901  60.5891265  74.5575110  48.9050280  60.4066371
  75.2401775  49.7300570  61.4767654  76.8618689  55.7167593  61.0834528
  76.6164731  54.8129923  61.2814738  77.0314604  55.7184744  60.1414006
  76.1314337  51.4495951  58.5820690  75.4383582  51.5240306  57.9260726
  75.8866089  50.6856295  59.1042206  72.0929118  52.7667699  65.2755191
  71.7731902  51.9133007  64.9829565  71.5462546  52.9816277  66.0313158
  54.2581354   4.3774208  52.8949294  55.0502646   4.0365033  52.4795594
  54.4978005   4.4869183  53.8151448  62.2916481   6.5493984  45.3679539
  61.6404461   7.1348065  44.9813553  63.0860844   7.0800179  45.4274576
  57.9967816  11.4165239  48.9354334  57.9191845  12.3673065  49.0142814
  57.3929459  11.0711112  49.5929260  60.2706185   6.7747392  47.6559874
  60.1351859   7.6198928  48.0844721  60.8115997   6.9766670  46.8925807
  53.7235582   4.2922830  48.2287799  54.2360103   5.0866081  48.3793363
  54.3758295   3.5949121  48.1621400  55.5330467   7.4088587  50.3110552
  55.7097095   8.3306551  50.1231536  56.3287300   7.0947006  50.7404932
  61.8974661   7.3970959  61.7860216  61.4538515   6.6107338  61.4681120
  62.5591875   7.5850109  61.1204106  56.6561782   8.9266761  56.3120894
  57.2069207   8.7983824  55.5397888  55.8173258   9.2261650  55.9615787
  63.9955899   7.6773759  59.8141617  63.9774375   8.4982640  59.3221886
  64.9175819   7.5527834  60.0391758  62.8702345  10.8481598  44.0915596
  62.1964044  11.1513295  44.7000554  63.2568167  11.6510679  43.7421054
  64.8174706   7.6879772  50.3983886  65.1097681   8.2484829  49.6796252
  65.3273327   7.9808333  51.1537045  59.7808331   8.4660123  51.4877339
  59.7384510   8.6920970  50.5585871  60.6971030   8.2323498  51.6363140
  62.7168977   7.7241248  55.6351670  62.7705999   8.2932184  56.4029386
  61.8483758   7.8943133  55.2705707  61.0693560  11.0161271  46.3062676
  61.2445316  10.5449314  47.1208298  60.3826348  11.6427037  46.5343936
  55.6354646  14.1650633  53.0802536  55.8751244  14.7969158  53.7581554
  54.7923842  13.8138674  53.3667895  60.1482507   9.9729756  55.4844040
  60.0752679  10.7784727  55.9963344  59.7059900  10.1721722  54.6592061
  59.9372287   9.2101526  48.9946861  59.1539809   9.7523206  49.0885086
  60.6365032   9.7275506  49.3941103  62.6081191   9.8716590  57.6402198
  63.3209163  10.5064055  57.5678100  62.1171220   9.9680456  56.8242200
  57.6593104   7.6211033  58.4607769  58.3602564   8.2547516  58.6137163
  57.1888219   7.9625765  57.7003409  62.4201564  10.2115334  50.3888490
  62.6023959   9.3936990  50.8516242  63.2434550  10.4283026  49.9513380
  62.7543730   9.1383519  47.6503538  63.2831496   8.6275974  47.0373701
  63.0171949   8.8226049  48.5149071  53.2560822   7.1547388  55.3938872
  53.8414259   6.4091076  55.5266776  53.0585661   7.4651345  56.2775536
  56.1099478  10.1898636  50.4101314  55.4409853  10.6744763  49.9265354
  55.9712347  10.4367856  51.3244693  60.2504746  12.2242379  57.0083973
  60.8023054  12.3874001  57.7733058  60.5910940  12.8146817  56.3363998
  63.3873134  10.1724355  53.9947655  63.2624273   9.3714095  53.4858600
  64.0452225  10.6670548  53.5061625  62.4554475   7.7686091  51.8231557
  62.3079438   6.8402799  52.0039127  63.2807969   7.7906182  51.3388632
  66.0588597   8.5914650  52.9096430  66.9835145   8.3857511  52.7720881
  65.8903900   8.3431051  53.8185771  65.8483913   9.1100317  48.2658521
  66.0220791   8.5446740  47.5132374  66.3412805   9.9101212  48.0838011
  60.3970558   9.7900861  59.0232627  60.7057684   9.5450008  59.8955327
  61.1946040   9.9947499  58.5351497  60.4191170  11.9438771  51.2538004
  59.9796160  11.4515149  51.9470860  61.1699287  11.4011738  51.0130079
  52.8983509   8.1350311  51.2562632  53.7241529   7.8354083  50.8761275
  52.5477561   7.3657934  51.7052420  57.8665042   7.4876780  53.3260305
  57.2445051   6.8247485  53.0262533  58.5369909   7.5137912  52.6433953
  51.0992114   6.0536638  52.2151565  50.2624022   5.6258812  52.0335567
  51.0715759   6.2469081  53.1522356  57.4278549   6.0380703  46.8018766
  57.5766669   6.7216167  46.1485439  58.2344992   6.0185793  47.3168222
  60.9273954   8.5328833  44.2730513  60.3547921   9.1519021  43.8200985
  61.5006748   9.0828195  44.8070435  64.1471214   8.8165984  45.4039096
  65.0801887   8.7511545  45.6071971  64.0594427   9.6522250  44.9453628
  50.2829870   2.7348898  53.9693619  49.5893342   2.3202850  53.4563573
  51.0302861   2.7769434  53.3727038  54.8553991   4.7243306  55.9606248
  55.8097244   4.6927249  55.8936180  54.6566514   4.2633930  56.7756474
  53.2104219  10.2662926  52.9776446  53.0758687   9.5063327  52.4114444
  52.7936282  10.9903826  52.5105235  56.3673345  11.1632243  53.1894889
  56.2505730  12.1077675  53.0873579  55.5465792  10.8605804  53.5780688
  57.3927859  11.8160505  56.4050817  58.2955106  11.8484115  56.7217312
  57.1665230  10.8860956  56.4197153  59.1481462  10.5691491  53.0660896
  58.1977093  10.5693353  52.9525268  59.4513948   9.8224226  52.5496930
  74.8834155  16.4052030  54.1306658  75.5212565  16.2858777  53.4269998
  74.7654998  17.3532874  54.1894610  71.6923861  16.3579458  54.0668183
  71.3542373  16.2420522  53.1788718  72.5613629  15.9570623  54.0469189
  67.5510677  18.2114934  50.0565074  66.9875542  18.1204871  49.2881362
  67.4363072  17.3914839  50.5367566  72.1743644  17.5114309  60.0254388
  72.1632285  17.1167108  59.1534892  72.3364284  16.7780382  60.6188160
  65.0975109  19.7066126  52.8949294  65.8896401  19.3656950  52.4795594
  65.3371759  19.8161101  53.8151448  73.1310236  21.8785902  45.3679539
  72.4798215  22.4639982  44.9813553  73.9254598  22.4092097  45.4274576
  67.0565863  18.9675039  45.7666673  67.8296739  18.4204026  45.6279549
  67.4091262  19.8319288  45.9781134  68.8950905  20.2951421  58.9733572
  68.6040771  21.1997052  58.8580239  69.5307890  20.3367949  59.6877642
  69.8207112  17.6728270  55.5634932  70.4170685  17.4484292  54.8491895
  69.8782084  16.9313015  56.1660380  69.3932141  15.1267705  43.3985123
  69.6457661  14.6049226  42.6368586  68.4556700  14.9633851  43.5011807
  74.4375423  14.1303484  51.2059866  75.2238513  13.7122907  50.8550283
  74.7014128  15.0349576  51.3741515  74.6085501  19.5676334  45.9048523
  73.9731334  19.6410960  46.6169428  74.2782907  20.1569933  45.2267602
  69.1128429  17.0295811  45.6009498  68.9964687  16.3540714  46.2690582
  69.2230689  16.5428185  44.7841651  71.4559970  16.4905958  49.3056187
  71.0918178  15.9636579  50.0169109  72.3127086  16.1004427  49.1322673
  71.0965457  11.5195858  44.3017536  71.2639860  12.3876094  44.6688007
  70.9062626  11.6823140  43.3778825  73.8540790  19.9812837  55.9683366
  73.5541514  20.8837876  55.8599173  73.5091850  19.7145020  56.8204519
  67.3053272  16.4326634  52.0020071  66.3803768  16.3002848  52.2097762
  67.5537685  17.2120853  52.4990013  77.2537934  12.4995377  53.6480803
  76.3454812  12.4310785  53.3539564  77.2025530  12.9767322  54.4762629
  71.0754678  13.9753515  45.2864203  70.9554303  14.4210566  46.1249683
  70.3807267  14.3238833  44.7277741  64.6662083  16.0759907  52.8363860
  64.7954464  16.3294386  53.7503271  63.9859534  16.6687615  52.5168515
  68.8361570  26.7457157  48.9354334  68.7585600  27.6964982  49.0142814
  68.2323214  26.4003030  49.5929260  76.7739744  14.4474989  46.1144537
  77.6857600  14.6802375  45.9392234  76.2649391  15.0312033  45.5519615
  69.5825172  16.7270476  61.1533668  70.3239857  17.2655520  60.8768491
  68.8762158  17.3536765  61.3105219  75.0580512  18.8699616  59.7505829
  75.4663868  18.4282027  59.0060462  74.3357774  18.2952244  60.0040022
  71.4111582  13.8072223  57.1239386  72.2572777  14.2311637  57.2674035
  71.3510220  13.1505847  57.8177949  75.3809327  19.4300807  53.5058118
  74.7518189  19.5946521  52.8034186  74.9934989  19.8442417  54.2769082
  76.5149490  18.0115204  57.4597825  76.7266385  18.6546964  56.7832206
  76.4679238  17.1777520  56.9919755  74.1175719  10.6233025  54.3634397
  73.2560198  10.9214278  54.6551135  74.1438154  10.8403423  53.4315430
  70.9337289  19.1675215  50.7708203  71.3975634  19.4462918  49.9812826
  70.6694087  18.2658660  50.5881294  67.8261370  18.7146697  53.7087966
  68.3962727  19.1433965  53.0705451  68.4169481  18.4329281  54.4072152
  69.8706175  15.2898367  47.5797768  70.5730218  15.7419411  48.0471695
  69.5386803  14.6482186  48.2077661  68.3186536  13.8810124  61.9548978
  67.6885197  14.5626405  62.1884375  68.2122624  13.7693206  61.0102116
  63.6131509  13.5481920  52.8814902  62.8230563  13.8039449  52.4055012
  64.1042756  14.3630258  52.9866942  65.5646254  13.9126499  49.8398379
  64.7677417  14.0245194  50.3581874  65.3371846  14.2513152  48.9739269
  71.3951922  20.4371203  57.7880893  71.4596354  20.8991610  58.6239065
  70.6862845  19.8068568  57.9163203  61.8969212  13.8012411  55.3129893
  62.1477250  14.6859421  55.5787469  62.4328760  13.6217012  54.5404984
  71.1099939  22.1039310  47.6559874  70.9745614  22.9490846  48.0844721
  71.6509752  22.3058588  46.8925807  64.5629337  19.6214748  48.2287799
  65.0753857  20.4157998  48.3793363  65.2152049  18.9241039  48.1621400
  66.3724221  22.7380504  50.3110552  66.5490850  23.6598469  50.1231536
  67.1681055  22.4238924  50.7404932  65.6576578  14.7845136  60.1872715
  65.5430093  13.8830394  60.4879814  64.8021096  15.0308833  59.8357532
  72.7368416  22.7262877  61.7860216  72.2932270  21.9399255  61.4681120
  73.3985629  22.9142027  61.1204106  67.4955537  24.2558678  56.3120894
  68.0462962  24.1275742  55.5397888  66.6567013  24.5553567  55.9615787
  74.8349654  23.0065677  59.8141617  74.8168129  23.8274558  59.3221886
  75.7569574  22.8819752  60.0391758  71.2922708  20.5209806  60.6565125
  71.8251045  19.7598094  60.4264433  70.7636789  20.2283458  61.3989280
  62.5278253  17.9503402  49.0047369  63.3653475  18.3600411  48.7881077
  62.7056521  17.0102845  48.9747563  74.4242685  15.6178483  44.6931202
  73.9089309  16.3883088  44.9319590  74.1519994  14.9443619  45.3164264
  72.0089797  10.4628184  49.7516440  71.1531393  10.0735034  49.5722079
  72.4216748  10.5420145  48.8916226  74.2128989  13.4905575  46.5190983
  73.9079124  13.8051724  47.3701126  75.1659431  13.5686995  46.5618316
  72.6575421  19.6495799  48.1683937  72.1296782  18.9148558  47.8557175
  72.1562923  20.4270475  47.9223906  67.3894148  10.3115465  50.5290549
  67.9637900  10.0890646  49.7963742  67.9765131  10.3804159  51.2819150
  76.4473725  16.1989192  51.3354925  76.9605607  16.8319184  51.8376635
  77.0974949  15.5990387  50.9698285  67.7163735  12.3419926  44.5486434
  66.8801047  12.6794612  44.8695709  67.5768505  12.2068906  43.6113571
  70.8028021  17.4676009  41.1718910  69.8955082  17.2365262  41.3710059
  71.2999053  16.6713628  41.3592892  73.7096100  26.1773516  44.0915596
  73.0357798  26.4805213  44.7000554  74.0961922  26.9802596  43.7421054
  72.9254556  13.6738647  53.5813266  72.0077118  13.8953594  53.4234954
  73.3414700  13.7484958  52.7224973  73.7089604  15.0730063  48.7115946
  74.4561423  15.5851460  48.4023068  73.9781194  14.7514116  49.5720340
  71.9816254  17.5688604  45.6942900  71.0727473  17.2847636  45.7915370
  72.0111338  17.9887682  44.8346207  77.2135522  21.1795193  49.4634068
  76.7597849  20.3386103  49.5199258  76.5829488  21.8156592  49.8008848
  76.1568441  12.1087179  50.6934735  75.4191198  11.5964565  51.0244978
  76.4095215  11.6687561  49.8818012  75.6568461  23.0171690  50.3983886
  75.9491435  23.5776747  49.6796252  76.1667081  23.3100251  51.1537045
  62.5504425  15.2894118  49.6758103  62.3528824  14.6963478  48.9509169
  61.9951089  14.9846328  50.3934041  70.5301148  15.1817224  51.7952696
  70.5849758  14.2291061  51.7195172  69.7192350  15.3376663  52.2793994
  71.6792342  19.1097347  43.0330979  71.2411772  18.3933206  42.5736616
  72.4202783  19.3373462  42.4716070  68.4693508  13.7994284  49.5543075
  67.6561374  14.0988455  49.9608267  68.9652502  13.4049973  50.2717557
  70.6202086  23.7952041  51.4877339  70.5778265  24.0212887  50.5585871
  71.5364785  23.5615416  51.6363140  74.0667720  14.2636108  58.3857968
  74.4217107  14.4907582  59.2452434  74.7139851  14.5954485  57.7635224
  67.9607583  11.3712640  55.1704310  68.6006962  11.2301399  54.4727273
  67.1285113  11.0847153  54.7942912  68.7367887  20.6715070  51.2839302
  69.5308485  20.1765390  51.0821877  68.0259579  20.1432933  50.9207008
  73.5562731  23.0533165  55.6351670  73.6099754  23.6224102  56.4029386
  72.6877513  23.2235051  55.2705707  65.0450650  14.8158152  47.3599055
  64.1148238  14.7542607  47.5769017  65.1408122  14.2934104  46.5635696
  64.9636199  11.3412965  49.9477296  65.2243017  12.2558298  49.8386457
  65.7853372  10.8737407  50.0973909  66.4361125  12.7550722  57.1176121
  67.1084178  12.5468084  56.4688770  65.6090911  12.5572808  56.6781353
  72.5150831  17.2193428  57.1938601  73.4442891  17.3704587  57.0207569
  72.0941861  17.3077448  56.3387248  71.3139163  21.2444092  54.9637139
  71.1750248  20.8762876  55.8363077  70.5253759  21.7591731  54.7921097
  71.9087315  26.3453188  46.3062676  72.0839070  25.8741232  47.1208298
  71.2220103  26.9718955  46.5343936  72.8644378  20.6225695  52.3525977
  72.5294211  20.5826465  53.2483627  72.3648324  19.9570411  51.8796387
  66.8388622  16.0293325  57.8778558  66.7008420  15.2973563  58.4790097
  67.7493545  15.9402225  57.5962746  75.8003570  17.9681729  42.6263037
  75.1832740  17.2428557  42.5296089  75.3320058  18.7291089  42.2830111
  69.4670923  15.7413284  57.3662238  70.1770541  15.1006476  57.3248856
  69.4240231  15.9926179  58.2888418  77.4557701  22.6780637  60.2868817
  77.3970247  21.9939857  59.6199400  77.8577220  23.4199627  59.8349443
  68.1799857  12.7278502  59.1857877  67.6437214  12.2769240  59.8379474
  67.5916565  12.8624411  58.4428342  66.4748400  29.4942551  53.0802536
  66.7144998  30.1261075  53.7581554  65.6317596  29.1430591  53.3667895
  67.5902115  12.1867153  41.7484341  66.7131582  12.0655954  41.3846587
  68.0659869  11.3953232  41.4963229  77.4575108  20.6420221  58.5182797
  76.5701887  20.3046143  58.6409195  78.0273660  19.9103252  58.7551562
  59.1104256  16.9744313  51.8425848  59.7975295  16.6606043  51.2546863
  58.9552384  17.8785678  51.5693099  63.9138978  11.8634510  56.2710872
  63.8297166  11.2560179  55.5361282  63.0921684  12.3543528  56.2720368
  70.9876262  25.3021674  55.4844040  70.9146433  26.1076645  55.9963344
  70.5453655  25.5013639  54.6592061  70.7766041  24.5393444  48.9946861
  69.9933563  25.0815124  49.0885086  71.4758787  25.0567423  49.3941103
  73.4474945  25.2008508  57.6402198  74.1602918  25.8355972  57.5678100
  72.9564974  25.2972374  56.8242200  75.1692472  19.1059760  49.2119490
  74.2348751  19.2261223  49.0424194  75.3469141  18.2032227  48.9479500
  70.6697660  12.4905456  51.3652751  70.2995448  11.9376496  52.0533657
  71.1656753  11.8863590  50.8127751  68.4986859  22.9502951  58.4607769
  69.1996318  23.5839434  58.6137163  68.0281974  23.2917683  57.7003409
  76.6241255  21.2920901  46.7455676  76.9001099  21.1777495  47.6549550
  75.7545753  20.8938386  46.7067849  76.2988145  15.5047559  56.2860320
  75.6459595  15.7523466  55.6312772  76.6768525  14.6911697  55.9522797
  73.2595319  25.5407252  50.3888490  73.4417713  24.7228908  50.8516242
  74.0828305  25.7574944  49.9513380  73.5937484  24.4675437  47.6503538
  74.1225251  23.9567891  47.0373701  73.8565704  24.1517967  48.5149071
  64.0954577  22.4839306  55.3938872  64.6808014  21.7382994  55.5266776
  63.8979415  22.7943263  56.2775536  66.9493232  25.5190554  50.4101314
  66.2803607  26.0036681  49.9265354  66.8106102  25.7659774  51.3244693
  58.6872232  15.0544906  54.1143315  58.7256331  14.5208497  54.9080433
  58.1812525  14.5280112  53.4954292  71.0898501  27.5534297  57.0083973
  71.6416809  27.7165919  57.7733058  71.4304694  28.1438735  56.3363998
  66.0662994   9.9009447  57.6105857  66.1304321  10.7624278  57.1983255
  66.0030114   9.2883449  56.8778216  65.5415267  11.9732579  61.2578892
  66.1687305  11.5909657  61.8716416  64.6843185  11.7546781  61.6234584
  75.9409375  22.3795555  62.8632627  76.4849279  22.9925513  62.3687582
  75.3596220  22.9375133  63.3799640  62.3180809  13.7809009  47.1897246
  62.6134250  12.8719687  47.1364300  61.4168845  13.7596748  46.8678249
  74.2266888  25.5016273  53.9947655  74.1018028  24.7006012  53.4858600
  74.8845979  25.9962466  53.5061625  65.8475056  11.8565005  53.1724795
  65.1261642  12.4700973  53.0332268  66.6368312  12.3922770  53.0941441
  76.2901796  23.3025293  55.6227205  75.3432132  23.1830644  55.5505532
  76.6384570  22.4147791  55.7053466  68.6501370   9.1919432  59.4465447
  69.1735772   9.4381728  60.2091756  68.4313703  10.0239466  59.0268584
  64.0468651  11.4623106  47.3136572  63.7181357  10.5820485  47.1311678
  64.4008022  11.4070775  48.2012961  73.2948230  23.0978009  51.8231557
  73.1473192  22.1694716  52.0039127  74.1201723  23.1198100  51.3388632
  67.1610474  11.7496076  47.6812049  67.5006547  12.2781997  46.9590658
  67.6082595  12.0876482  48.4570616  76.8982352  23.9206568  52.9096430
  77.8228899  23.7149429  52.7720881  76.7297655  23.6722969  53.8185771
  69.8553915  10.1333127  57.1315117  69.5150735   9.3340940  57.5335797
  69.1492921  10.4334838  56.5591951  69.1478621  10.2470698  45.8805342
  69.8686984  10.6251950  45.3769059  68.5243925  10.9659574  45.9840320
  73.2909744  10.9515847  46.8163674  73.5073358  11.8340484  46.5152503
  72.8103811  10.5602060  46.0869316  68.0308965  13.9101560  53.3934419
  67.8853546  14.2241863  54.2858701  67.5534169  14.5286460  52.8405318
  69.8905348  10.9004108  53.4415309  69.8766917  10.0045201  53.1047607
  70.6077776  10.9074771  54.0753595  71.7431479  11.3341448  55.4868436
  71.4849257  12.2558519  55.4852766  71.2116519  10.9371882  56.1768900
  76.6877668  24.4392235  48.2658521  76.8614545  23.8738658  47.5132374
  77.1806559  25.2393130  48.0838011  62.5054628  16.4506904  56.3322080
  61.9608096  17.2266712  56.4642355  63.3833977  16.7977709  56.1741202
  63.2920649  15.5776800  59.2252237  62.5502386  15.7259436  59.8116867
  62.9713394  15.8385066  58.3618986  71.2364312  25.1192779  59.0232627
  71.5451439  24.8741925  59.8955327  72.0339794  25.3239417  58.5351497
  71.2584924  27.2730688  51.2538004  70.8189914  26.7807067  51.9470860
  72.0093041  26.7303656  51.0130079  63.7377263  23.4642229  51.2562632
  64.5635283  23.1646001  50.8761275  63.3871315  22.6949852  51.7052420
  68.7058796  22.8168697  53.3260305  68.0838806  22.1539402  53.0262533
  69.3763663  22.8429829  52.6433953  61.9385868  21.3828556  52.2151565
  61.1017777  20.9550730  52.0335567  61.9109514  21.5760999  53.1522356
  68.2672303  21.3672621  46.8018766  68.4160424  22.0508085  46.1485439
  69.0738747  21.3477711  47.3168222  71.0082612  12.0481858  59.6739170
  70.1385922  12.3415424  59.4021758  71.2442093  12.6322303  60.3946434
  66.0224936  17.3937798  47.8079835  65.7770978  16.4900128  48.0060045
  66.1920851  17.3954949  46.8659313  65.2920584  13.1266156  45.3065996
  64.5989829  13.2010511  44.6506032  65.0472336  12.3626500  45.8287513
  71.7667709  23.8620751  44.2730513  71.1941676  24.4810938  43.8200985
  72.3400502  24.4120113  44.8070435  74.9864969  24.1457901  45.4039096
  75.9195642  24.0803463  45.6071971  74.8988181  24.9814168  44.9453628
  72.1514507  15.1981564  41.6146566  73.0973612  15.0687772  41.6834984
  71.7728752  14.4596226  42.0915994  72.0353200  19.2499310  63.0747223
  72.9556209  19.4277909  63.2687269  72.0002783  18.3055355  62.9226922
  70.3357424  13.1231540  41.5501451  69.4288880  12.8264653  41.6264165
  70.6133405  12.8261358  40.6835737  61.2535365  14.4437904  52.0000497
  60.9338149  13.5903212  51.7074871  60.7068793  14.6586482  52.7558465
  65.0315272  17.1600345  55.7170004  65.2501282  18.0917453  55.7358038
  65.4441046  16.8008319  56.5024808  69.1056209   9.9818476  41.6913430
  69.9675373  10.3073374  41.9509248  69.2906553   9.1949971  41.1786496
  61.1223625  18.0640815  53.9693619  60.4287096  17.6494768  53.4563573
  61.8696616  18.1061352  53.3727038  69.7674408  16.1630689  63.9237814
  69.2841489  16.9631049  64.1301703  69.8535347  16.1738634  62.9705258
  63.0360367  17.9959069  51.8459634  63.0131055  18.0946756  50.8941517
  63.3461004  18.8424220  52.1676800  65.6947745  20.0535224  55.9606248
  66.6490999  20.0219166  55.8936180  65.4960269  19.5925848  56.7756474
  66.2847127  18.6236340  58.5277046  67.1040016  19.1180419  58.5511883
  66.5583935  17.7068308  58.4994613  64.0497974  25.5954843  52.9776446
  63.9152442  24.8355244  52.4114444  63.6330036  26.3195743  52.5105235
  75.1856937  20.7791767  41.9853021  75.8892787  20.9841770  42.6010677
  74.4619586  21.3468529  42.2502105  76.0154747  16.5301628  48.1055292
  75.9589949  16.9870180  47.2662924  76.5683090  15.7692313  47.9278134
  67.2067100  26.4924161  53.1894889  67.0899484  27.4369593  53.0873579
  66.3859546  26.1897722  53.5780688  77.0943634  21.2174296  44.0351481
  77.9289238  20.7855495  43.8528956  76.9327977  21.0456310  44.9628376
  76.7489527  17.7206410  45.4007821  76.6938330  17.5550681  44.4596265
  76.1235582  18.4282442  45.5570010  61.5382042  12.9574474  59.2269243
  62.1840905  12.4473428  59.7156468  61.3299193  13.6943156  59.8012668
  68.2321614  27.1452422  56.4050817  69.1348861  27.1776033  56.7217312
  68.0058984  26.2152873  56.4197153  69.9875216  25.8983409  53.0660896
  69.0370847  25.8985271  52.9525268  70.2907702  25.1516144  52.5496930
  75.9368863  35.0358043  52.8949294  76.7290155  34.6948868  52.4795594
  76.1765514  35.1453019  53.8151448  75.5055837  31.4051825  52.8363860
  75.6348219  31.6586304  53.7503271  74.8253289  31.9979533  52.5168515
  74.4525263  28.8773838  52.8814902  73.6624317  29.1331366  52.4055012
  74.9436510  29.6922176  52.9866942  76.4040008  29.2418417  49.8398379
  75.6071172  29.3537111  50.3581874  76.1765601  29.5805069  48.9739269
  72.7362966  29.1304328  55.3129893  72.9871004  30.0151338  55.5787469
  73.2722514  28.9508930  54.5404984  75.4023091  34.9506666  48.2287799
  75.9147612  35.7449916  48.3793363  76.0545804  34.2532956  48.1621400
  77.2117976  38.0672422  50.3110552  77.3884604  38.9890387  50.1231536
  78.0074809  37.7530841  50.7404932  76.4970332  30.1137054  60.1872715
  76.3823847  29.2122311  60.4879814  75.6414850  30.3600751  59.8357532
  73.3672008  33.2795320  49.0047369  74.2047230  33.6892328  48.7881077
  73.5450276  32.3394762  48.9747563  73.3898179  30.6186035  49.6758103
  73.1922579  30.0255396  48.9509169  72.8344843  30.3138246  50.3934041
  75.8844405  30.1450069  47.3599055  74.9541993  30.0834525  47.5769017
  75.9801877  29.6226022  46.5635696  75.8029954  26.6704882  49.9477296
  76.0636771  27.5850215  49.8386457  76.6247126  26.2029325  50.0973909
  77.2754879  28.0842639  57.1176121  77.9477933  27.8760001  56.4688770
  76.4484666  27.8864725  56.6781353  77.3142154  44.8234469  53.0802536
  77.5538753  45.4552993  53.7581554  76.4711351  44.4722509  53.3667895
  69.9498010  32.3036231  51.8425848  70.6369050  31.9897961  51.2546863
  69.7946139  33.2077595  51.5693099  74.7532732  27.1926427  56.2710872
  74.6690921  26.5852097  55.5361282  73.9315439  27.6835446  56.2720368
  74.9348331  37.8131224  55.3938872  75.5201768  37.0674912  55.5266776
  74.7373170  38.1235181  56.2775536  77.7886987  40.8482471  50.4101314
  77.1197362  41.3328599  49.9265354  77.6499856  41.0951692  51.3244693
  69.5265986  30.3836824  54.1143315  69.5650086  29.8500415  54.9080433
  69.0206279  29.8572030  53.4954292  76.9056749  25.2301365  57.6105857
  76.9698075  26.0916195  57.1983255  76.8423869  24.6175366  56.8778216
  76.3809021  27.3024497  61.2578892  77.0081060  26.9201574  61.8716416
  75.5236940  27.0838699  61.6234584  73.1574564  29.1100926  47.1897246
  73.4528005  28.2011605  47.1364300  72.2562600  29.0888666  46.8678249
  76.6868811  27.1856923  53.1724795  75.9655397  27.7992890  53.0332268
  77.4762067  27.7214688  53.0941441  74.8862405  26.7915024  47.3136572
  74.5575112  25.9112403  47.1311678  75.2401776  26.7362693  48.2012961
  73.3448382  31.7798822  56.3322080  72.8001850  32.5558630  56.4642355
  74.2227732  32.1269626  56.1741202  74.1314404  30.9068718  59.2252237
  73.3896140  31.0551353  59.8116867  73.8107148  31.1676984  58.3618986
  74.5771018  38.7934147  51.2562632  75.4029038  38.4937919  50.8761275
  74.2265070  38.0241769  51.7052420  72.7779623  36.7120473  52.2151565
  71.9411531  36.2842648  52.0335567  72.7503268  36.9052917  53.1522356
  76.8618691  32.7229716  47.8079835  76.6164733  31.8192046  48.0060045
  77.0314605  32.7246866  46.8659313  76.1314338  28.4558074  45.3065996
  75.4383583  28.5302429  44.6506032  75.8866090  27.6918417  45.8287513
  72.0929119  29.7729821  52.0000497  71.7731904  28.9195130  51.7074871
  71.5462547  29.9878400  52.7558465  75.8709027  32.4892262  55.7170004
  76.0895037  33.4209370  55.7358038  76.2834801  32.1300237  56.5024808
  71.9617379  33.3932733  53.9693619  71.2680851  32.9786686  53.4563573
  72.7090370  33.4353269  53.3727038  73.8754122  33.3250987  51.8459634
  73.8524810  33.4238674  50.8941517  74.1854758  34.1716137  52.1676800
  76.5341500  35.3827142  55.9606248  77.4884753  35.3511084  55.8936180
  76.3354023  34.9217765  56.7756474  77.1240882  33.9528258  58.5277046
  77.9433771  34.4472336  58.5511883  77.3977690  33.0360226  58.4994613
  74.8891728  40.9246761  52.9776446  74.7546196  40.1647162  52.4114444
  74.4723791  41.6487661  52.5105235  78.0460854  41.8216078  53.1894889
  77.9293238  42.7661511  53.0873579  77.2253301  41.5189640  53.5780688
  72.3775796  28.2866392  59.2269243  73.0234660  27.7765346  59.7156468
  72.1692947  29.0235073  59.8012668  75.9368865  12.0420166  39.6194601
  76.7290157  11.7010991  39.2040900  76.1765515  12.1515141  40.5396754
  75.4023092  11.9568788  34.9533105  75.9147613  12.7512039  35.1038670
  76.0545805  11.2595079  34.8866707  77.2117977  15.0734545  37.0355858
  77.3884605  15.9952509  36.8476842  78.0074811  14.7592964  37.4650238
  77.3142156  21.8296591  39.8047842  77.5538754  22.4615116  40.4826861
  76.4711352  21.4784631  40.0913202  74.9348333  14.8193346  42.1184179
  75.5201770  14.0737034  42.2512083  74.7373171  15.1297303  43.0020842
  77.7886988  17.8544594  37.1346621  77.1197363  18.3390721  36.6510661
  77.6499858  18.1013814  38.0490000  74.5771019  15.7996269  37.9807938
  75.4029039  15.5000041  37.6006582  74.2265071  15.0303892  38.4297727
  72.7779624  13.7182596  38.9396872  71.9411532  13.2904770  38.7580873
  72.7503269  13.9115039  39.8767663  71.9617381  10.3994855  40.6938926
  71.2680852   9.9848808  40.1808880  72.7090372  10.4415392  40.0972344
  76.5341501  12.3889264  42.6851555  77.4884754  12.3573207  42.6181486
  76.3354025  11.9279888  43.5001781  74.8891730  17.9308884  39.7021753
  74.7546198  17.1709285  39.1359751  74.4723792  18.6549784  39.2350542
  78.0460856  18.8278201  39.9140195  77.9293240  19.7723633  39.8118886
  77.2253302  18.5251762  40.3025995  18.9341461  37.2077821  71.9188922
  18.2829440  37.7931902  71.5322936  19.7285824  37.7384016  71.9783960
  12.8597088  34.2966958  72.3176057  13.6327964  33.7495946  72.1788933
  13.2122487  35.1611208  72.5290518  15.1963366  30.4559625  69.9494507
  15.4488886  29.9341146  69.1877970  14.2587925  30.2925770  70.0521190
  20.4116726  34.8968253  72.4557907  19.7762559  34.9702880  73.1678811
  20.0814132  35.4861852  71.7776986  14.6392795  42.0749077  75.4863717
  14.5616825  43.0256902  75.5652198  14.0354439  41.7294949  76.1438644
  22.5770969  29.7766908  72.6653920  23.4888825  30.0094295  72.4901618
  22.0680616  30.3603952  72.1028999  25.0629784  35.6947164  77.4111865
  24.3780822  36.0746066  76.8608899  25.1473633  36.3042491  78.1443813
  31.5232536  32.5617827  78.5314538  30.7696245  31.9925225  78.3758542
  31.6580077  32.5280492  79.4785173  16.9131164  37.4331230  74.2069257
  16.7776839  38.2782765  74.6354105  17.4540977  37.6350507  73.4435191
  20.2273911  30.9470403  71.2440586  19.7120534  31.7175007  71.4828973
  19.9551219  30.2735539  71.8673647  25.2008185  33.7002757  73.1793759
  24.4237627  33.3613917  72.7348921  25.8799666  33.7055380  72.5048724
  18.4606646  34.9787718  74.7193321  17.9328007  34.2440478  74.4066558
  17.9594148  35.7562394  74.4733289  16.6059246  32.7967928  67.7228294
  15.6986307  32.5657182  67.9219443  17.1030278  32.0005547  67.9102275
  19.5127325  41.5065435  70.6424980  18.8389023  41.8097132  71.2509938
  19.8993147  42.3094516  70.2930437  17.7847479  32.8980523  72.2452284
  16.8758698  32.6139556  72.3424754  17.8142563  33.3179602  71.3855591
  23.0166747  36.5087113  76.0143452  22.5629074  35.6678022  76.0708642
  22.3860713  37.1448511  76.3518232  21.4599686  38.3463609  76.9493270
  21.7522660  38.9068666  76.2305635  21.9698306  38.6392170  77.7046429
  17.4823567  34.4389267  69.5840363  17.0442997  33.7225126  69.1246000
  18.2234008  34.6665382  69.0225454  25.5996682  32.7146464  75.6416681
  25.4614580  32.9048060  74.7137870  25.2432901  33.4765847  76.0984732
  17.7118540  41.6745108  72.8572059  17.8870295  41.2033151  73.6717682
  17.0251328  42.3010874  73.0853320  21.6034795  33.2973648  69.1772420
  20.9863965  32.5720477  69.0805473  21.1351283  34.0583009  68.8339494
  13.3933340  27.5159073  68.2993724  12.5162807  27.3947874  67.9355971
  13.8691094  26.7245151  68.0472613  16.5797267  39.8685363  75.5456245
  15.7964788  40.4107043  75.6394469  17.2790012  40.3859343  75.9450486
  20.9723697  34.4351680  75.7628874  20.0379976  34.5553142  75.5933578
  21.1500366  33.5324147  75.4988884  22.4272480  36.6212820  73.2965060
  22.7032324  36.5069415  74.2058934  21.5576979  36.2230305  73.2577233
  19.0626544  40.8699171  76.9397874  19.2448938  40.0520827  77.4025626
  19.8859530  41.0866863  76.5022764  19.3968709  39.7967356  74.2012922
  19.9256476  39.2859811  73.5883084  19.6596929  39.4809887  75.0658455
  22.4908893  39.7684155  74.8167905  22.6645770  39.2030577  74.0641757
  22.9837784  40.5685049  74.6347395  28.3448284  32.5320577  76.4358205
  28.7879430  31.7827903  76.0377328  27.4674794  32.5230714  76.0531937
  23.4784065  39.0850919  71.9164803  24.1734970  39.7057612  72.1352118
  23.8207215  38.2346270  72.1917181  25.3775488  36.5350624  73.4452134
  25.9026813  36.8737897  72.7201454  25.2897841  35.5997640  73.2615269
  17.0616149  42.6022608  77.8047387  16.6221139  42.1098986  78.4980244
  17.8124266  42.0595575  77.5639462  14.0703528  36.6964540  73.3528149
  14.2191649  37.3800005  72.6994822  14.8769972  36.6769630  73.8677605
  27.8881149  34.0025816  78.8280652  28.7228040  34.4415620  78.9918213
  28.0240278  33.5264469  78.0088898  17.5698934  39.1912671  70.8239897
  16.9972901  39.8102858  70.3710369  18.1431727  39.7412032  71.3579819
  20.7896194  39.4749821  71.9548479  21.7226867  39.4095382  72.1581355
  20.7019406  40.3106088  71.4963012  23.4184210  38.7915691  68.9152427
  23.3397842  38.4575555  69.8088185  24.2393877  39.2837459  68.9143899
  17.9545732  30.5273483  68.1655949  18.9004837  30.3979691  68.2344367
  17.5759977  29.7888145  68.6425378  16.1388649  28.4523460  68.1010835
  15.2320105  28.1556572  68.1773548  16.4164630  28.1553278  67.2345121
  14.9087434  25.3110395  68.2422814  15.7706598  25.6365293  68.5018631
  15.0937778  24.5241891  67.7295880  20.9888162  36.1083686  68.5362405
  21.6924012  36.3133689  69.1520061  20.2650811  36.6760448  68.8011489
  21.8185972  31.8593548  74.6564675  21.7621174  32.3162099  73.8172308
  22.3714315  31.0984232  74.4787518  22.8974859  36.5466216  70.5860865
  23.7320463  36.1147414  70.4038340  22.7359202  36.3748229  71.5137760
  22.5520752  33.0498329  71.9517204  22.4969555  32.8842600  71.0105649
  21.9266807  33.7574362  72.1079394  31.5259135  47.0635867  80.6816042
  32.1637544  46.9442614  79.9779382  31.4079977  48.0116711  80.7403994
  28.3348841  47.0163295  80.6177567  27.9967352  46.9004360  79.7298101
  29.2038609  46.6154460  80.5978573  24.1935656  48.8698771  76.6074458
  23.6300522  48.7788708  75.8390745  24.0788052  48.0498676  77.0876950
  21.7400088  50.3649963  79.4458678  22.5321380  50.0240788  79.0304977
  21.9796739  50.4744938  80.3660831  29.7735215  52.5369739  71.9188922
  29.1223195  53.1223819  71.5322936  30.5679578  53.0675934  71.9783960
  23.6990842  49.6258876  72.3176057  24.4721718  49.0787863  72.1788933
  24.0516241  50.4903125  72.5290518  26.4632092  48.3312107  82.1144316
  27.0595664  48.1068129  81.4001279  26.5207063  47.5896852  82.7169764
  26.0357120  45.7851542  69.9494507  26.2882641  45.2633064  69.1877970
  25.0981679  45.6217688  70.0521190  31.0800403  44.7887321  77.7569250
  31.8663492  44.3706744  77.4059667  31.3439107  45.6933413  77.9250898
  31.2510480  50.2260171  72.4557907  30.6156313  50.2994797  73.1678811
  30.9207887  50.8153770  71.7776986  36.4808830  44.7262554  78.6602228
  37.2134002  44.1561771  78.8940058  35.7248186  44.3384154  79.1008734
  25.7553409  47.6879648  72.1518882  25.6389667  47.0124552  72.8199966
  25.8655669  47.2012022  71.3351035  28.0984950  47.1489795  75.8565571
  27.7343157  46.6220416  76.5678492  28.9552066  46.7588264  75.6832056
  34.0034250  38.4384128  83.1196837  33.6717575  39.3079539  82.8958052
  33.4079864  38.1220412  83.7990867  27.7390437  42.1779695  70.8526919
  27.9064839  43.0459931  71.2197390  27.5487606  42.3406977  69.9288209
  30.4965770  50.6396674  82.5192750  30.1966493  51.5421713  82.4108557
  30.1516830  50.3728857  83.3713903  23.9478251  47.0910471  78.5529454
  23.0228748  46.9586685  78.7607146  24.1962665  47.8704690  79.0499397
  33.8962914  43.1579214  80.1990187  32.9879791  43.0894623  79.9048948
  33.8450510  43.6351159  81.0272013  27.7179658  44.6337353  71.8373586
  27.5979283  45.0794403  72.6759066  27.0232246  44.9822670  71.2787124
  21.3087063  46.7343744  79.3873243  21.4379444  46.9878223  80.3012655
  20.6284514  47.3271452  79.0677898  25.4786550  57.4040994  75.4863717
  25.4010580  58.3548819  75.5652198  24.8748193  57.0586867  76.1438644
  35.7624560  41.3595653  81.9768061  35.1198940  41.6528186  81.3307856
  35.2579489  41.2448573  82.7821258  33.4164724  45.1058826  72.6653920
  34.3282580  45.3386212  72.4901618  32.9074371  45.6895870  72.1028999
  28.0536562  44.4656060  83.6748770  28.8997757  44.8895474  83.8183419
  27.9935199  43.8089685  84.3687333  32.0234306  50.0884644  80.0567502
  31.3943169  50.2530358  79.3543570  31.6359968  50.5026254  80.8278466
  35.9023538  51.0239082  77.4111865  35.2174576  51.4037983  76.8608899
  35.9867387  51.6334409  78.1443813  33.1574470  48.6699041  84.0107209
  33.3691365  49.3130801  83.3341590  33.1104218  47.8361358  83.5429139
  30.7600699  41.2816862  80.9143781  29.8985178  41.5798115  81.2060519
  30.7863133  41.4987261  79.9824814  27.5762268  49.8259052  77.3217587
  28.0400614  50.1046755  76.5322209  27.3119066  48.9242497  77.1390677
  24.4686349  49.3730534  80.2597350  25.0387706  49.8017802  79.6214835
  25.0594461  49.0913118  80.9581536  26.5131154  45.9482205  74.1307152
  27.2155197  46.4003248  74.5981078  26.1811783  45.3066023  74.7587045
  20.2556488  44.2065757  79.4324286  19.4655542  44.4623286  78.9564396
  20.7467735  45.0214095  79.5376326  22.2071233  44.5710337  76.3907762
  21.4102397  44.6829031  76.9091258  21.9796826  44.9096989  75.5248653
  42.3626291  47.8909745  78.5314538  41.6089999  47.3217143  78.3758542
  42.4973832  47.8572409  79.4785173  27.7524919  52.7623147  74.2069257
  27.6170594  53.6074683  74.6354105  28.2934731  52.9642425  73.4435191
  21.2054316  50.2798585  74.7797182  21.7178837  51.0741836  74.9302747
  21.8577029  49.5824876  74.7130784  23.0149201  53.3964342  76.8619935
  23.1915829  54.3182306  76.6740919  23.8106034  53.0822761  77.2914315
  19.1703233  48.6087240  75.5556753  20.0078455  49.0184248  75.3390461
  19.3481501  47.6686682  75.5256947  31.0667665  46.2762320  71.2440586
  30.5514288  47.0466925  71.4828973  30.7944973  45.6027456  71.8673647
  28.6514776  41.1212021  76.3025824  27.7956372  40.7318871  76.1231463
  29.0641728  41.2003982  75.4425610  30.1813923  38.6558364  80.7017384
  29.6778718  38.6188499  79.8885189  30.4744530  39.5651107  80.7614041
  26.4256809  38.7397094  79.7083566  27.2909805  38.5439903  79.3489455
  26.4934317  38.5107446  80.6352922  36.0401939  49.0294675  73.1793759
  35.2631382  48.6905834  72.7348921  36.7193420  49.0347298  72.5048724
  30.8553968  44.1489412  73.0700367  30.5504104  44.4635562  73.9210510
  31.8084410  44.2270832  73.1127700  29.3000400  50.3079636  74.7193321
  28.7721762  49.5732395  74.4066558  28.7987903  51.0854312  74.4733289
  34.2793246  48.5028656  79.8360367  33.6216920  49.1927918  79.9240496
  35.0833645  48.8925088  80.1794354  24.0319128  40.9699302  77.0799932
  24.6062880  40.7474483  76.3473125  24.6190110  41.0387996  77.8328534
  33.0898705  46.8573029  77.8864309  33.6030587  47.4903021  78.3886019
  33.7399929  46.2574224  77.5207669  24.3588715  43.0003763  71.0995818
  23.5226027  43.3378449  71.4205092  24.2193484  42.8652743  70.1622955
  26.3341795  37.8440551  75.8075002  25.6806208  37.5289568  75.1831617
  26.2922269  37.2216291  76.5334825  27.4453000  48.1259846  67.7228294
  26.5380062  47.8949099  67.9219443  27.9424032  47.3297465  67.9102275
  30.3521079  56.8357353  70.6424980  29.6782778  57.1389050  71.2509938
  30.7386901  57.6386433  70.2930437  29.5679536  44.3322484  80.1322649
  28.6502097  44.5537431  79.9744338  29.9839679  44.4068795  79.2734357
  30.3514583  45.7313900  75.2625330  31.0986402  46.2435297  74.9532452
  30.6206173  45.4097953  76.1229723  28.6241234  48.2272441  72.2452284
  27.7152453  47.9431474  72.3424754  28.6536317  48.6471519  71.3855591
  33.8560501  51.8379030  76.0143452  33.4022828  50.9969940  76.0708642
  33.2254468  52.4740429  76.3518232  32.7993421  42.7671016  77.2444119
  32.0616177  42.2548403  77.5754362  33.0520194  42.3271398  76.4327396
  32.2993440  53.6755527  76.9493270  32.5916415  54.2360584  76.2305635
  32.8092061  53.9684088  77.7046429  32.9005048  35.5447268  77.8385888
  33.2063925  34.6844632  77.5511803  33.6257653  36.1364889  77.6384882
  19.1929404  45.9477955  76.2267486  18.9953804  45.3547316  75.5018553
  18.6376068  45.6430165  76.9443425  27.1726128  45.8401061  78.3462079
  27.2274737  44.8874898  78.2704556  26.3617330  45.9960500  78.8303378
  28.3217321  49.7681184  69.5840363  27.8836751  49.0517043  69.1246000
  29.0627762  49.9957299  69.0225454  25.1118488  44.4578121  76.1052458
  24.2986353  44.7572292  76.5117650  25.6077482  44.0633810  76.8226940
  27.2627066  54.4535878  78.0386723  27.2203244  54.6796724  77.1095255
  28.1789764  54.2199253  78.1872524  30.7092699  44.9219946  84.9367352
  31.0642087  45.1491419  85.7961818  31.3564831  45.2538322  84.3144607
  36.4390436  48.0438381  75.6416681  36.3008335  48.2339977  74.7137870
  36.0826655  48.8057764  76.0984732  24.6032562  42.0296477  81.7213693
  25.2431942  41.8885236  81.0236657  23.7710093  41.7430990  81.3452295
  36.4659816  50.1114908  80.6527953  36.8996323  50.0190198  81.5011007
  37.1791397  50.0872409  80.0147969  25.3792866  51.3298907  77.8348686
  26.1733465  50.8349227  77.6331261  24.6684559  50.8016770  77.4716391
  21.6875630  45.4741989  73.9108438  20.7573218  45.4126444  74.1278400
  21.7833102  44.9517942  73.1145080  21.6061179  41.9996802  76.4986680
  21.8667996  42.9142135  76.3895840  22.4278351  41.5321244  76.6483293
  29.1575810  47.8777265  83.7447985  30.0867870  48.0288424  83.5716952
  28.7366841  47.9661285  82.8896632  27.9564142  51.9027929  81.5146523
  27.8175228  51.5346713  82.3872461  27.1678739  52.4175568  81.3430481
  28.5512294  57.0037026  72.8572059  28.7264050  56.5325069  73.6717682
  27.8645082  57.6302792  73.0853320  29.5069357  51.2809532  78.9035361
  29.1719190  51.2410302  79.7993010  29.0073303  50.6154248  78.4305771
  32.4428549  48.6265566  69.1772420  31.8257720  47.9012394  69.0805473
  31.9745038  49.3874926  68.8339494  26.1095902  46.3997121  83.9171621
  26.8195521  45.7590313  83.8758240  26.0665210  46.6510016  84.8397802
  24.2327095  42.8450990  68.2993724  23.3556561  42.7239791  67.9355971
  24.7084848  42.0537069  68.0472613  15.7529235  47.6328150  78.3935232
  16.4400275  47.3189880  77.8056247  15.5977364  48.5369515  78.1202483
  27.4191021  55.1977281  75.5456245  26.6358543  55.7398961  75.6394469
  28.1183766  55.7151260  75.9450486  30.7287671  41.0071910  78.1890450
  31.2256371  40.2541873  77.8691521  29.9574653  41.0436227  77.6233660
  38.5817429  46.7112276  79.8308742  38.5707305  47.5936991  79.4602675
  37.7134808  46.3583827  79.6363279  31.8117452  49.7643597  75.7628874
  30.8773731  49.8845060  75.5933578  31.9894120  48.8616064  75.4988884
  27.3122640  43.1489293  77.9162135  26.9420427  42.5960334  78.6043041
  27.8081732  42.5447427  77.3637135  35.1990003  45.6060917  76.2978908
  35.6650455  46.4388908  76.2239211  35.6497504  45.1405898  77.0024166
  33.2666234  51.9504738  73.2965060  33.5426078  51.8361333  74.2058934
  32.3970733  51.5522223  73.2577233  33.1706666  37.9741504  80.3369809
  32.2569746  38.2045731  80.5052016  33.5999767  38.0579948  81.1883842
  32.9413124  46.1631396  82.8369703  32.2884575  46.4107303  82.1822156
  33.3193504  45.3495534  82.5032181  29.9020298  56.1991089  76.9397874
  30.0842693  55.3812745  77.4025626  30.7253284  56.4158781  76.5022764
  30.2362464  55.1259274  74.2012922  30.7650230  54.6151729  73.5883084
  30.4990683  54.8101804  75.0658455  23.5918212  56.1774391  76.9610698
  22.9228587  56.6620518  76.4774738  23.4531081  56.4243611  77.8754077
  18.9605789  44.4392846  73.7406630  19.2559230  43.5303524  73.6873684
  18.0593825  44.4180585  73.4187632  30.8691868  56.1600110  80.5457039
  30.7443007  55.3589850  80.0367984  31.5270959  56.6546303  80.0571008
  22.4900036  42.5148842  79.7234179  21.7686622  43.1284810  79.5841652
  23.2793292  43.0506607  79.6450825  20.6893630  42.1206943  73.8645955
  20.3606337  41.2404322  73.6821061  21.0433001  42.0654612  74.7522345
  29.9373209  53.7561846  78.3740941  29.7898172  52.8278553  78.5548511
  30.7626703  53.7781937  77.8898016  23.8035454  42.4079913  74.2321433
  24.1431526  42.9365834  73.5100041  24.2507574  42.7460319  75.0080000
  33.5407331  54.5790405  79.4605814  34.4653879  54.3733266  79.3230265
  33.3722634  54.3306806  80.3695155  25.7903601  40.9054535  72.4314726
  26.5111963  41.2835787  71.9278443  25.1668905  41.6243411  72.5349704
  29.9334724  41.6099684  73.3673058  30.1498338  42.4924322  73.0661886
  29.4528791  41.2185897  72.6378700  24.6733945  44.5685397  79.9443803
  24.5278526  44.8825700  80.8368084  24.1959149  45.1870297  79.3914701
  26.5330328  41.5587945  79.9924692  26.5191897  40.6629038  79.6556990
  27.2502756  41.5658609  80.6262978  28.3856459  41.9925285  82.0377820
  28.1274236  42.9142356  82.0362150  27.8541499  41.5955720  82.7278284
  33.3302647  55.0976072  74.8167905  33.5039525  54.5322495  74.0641757
  33.8231539  55.8976967  74.6347395  25.9367224  40.4402325  75.2612262
  26.0583135  39.5118971  75.4603150  25.6469266  40.4541011  74.3490578
  28.8058414  38.1257236  78.3978982  28.8280111  38.1896569  77.4430962
  29.2226473  37.2861744  78.5919488  39.1842039  47.8612495  76.4358205
  39.6273185  47.1119820  76.0377328  38.3068549  47.8522631  76.0531937
  34.3177820  54.4142837  71.9164803  35.0128724  55.0349529  72.1352118
  34.6600970  53.5638188  72.1917181  36.2169243  51.8642542  73.4452134
  36.7420567  52.2029815  72.7201454  36.1291595  50.9289557  73.2615269
  27.9009904  57.9314525  77.8047387  27.4614894  57.4390904  78.4980244
  28.6518021  57.3887493  77.5639462  20.3802243  54.1226066  77.8072015
  21.2060263  53.8229838  77.4270659  20.0296295  53.3533689  78.2561804
  25.3483776  53.4752534  79.8769689  24.7263785  52.8123240  79.5771917
  26.0188643  53.5013666  79.1943337  24.9097283  52.0256458  73.3528149
  25.0585403  52.7091922  72.6994822  25.7163726  52.0061548  73.8677605
  38.7274903  49.3317733  78.8280652  39.5621795  49.7707538  78.9918213
  38.8634032  48.8556387  78.0088898  22.6649916  48.0521635  74.3589218
  22.4195958  47.1483965  74.5569429  22.8345830  48.0538786  73.4168696
  21.9345563  43.7849993  71.8575380  21.2414808  43.8594348  71.2015416
  21.6897315  43.0210337  72.3796897  30.6059220  35.3445594  79.2614871
  30.8860974  34.6768783  79.8875297  31.3909827  35.5374690  78.7489534
  28.4092688  54.5204588  70.8239897  27.8366655  55.1394775  70.3710369
  28.9825482  55.0703950  71.3579819  34.4768078  43.7663228  83.0086446
  35.4285501  43.8661326  83.0298670  34.3071529  42.9741497  83.5184530
  32.4982458  40.8518812  83.1945847  31.9032390  41.1323824  82.4992335
  32.2132154  41.3412713  83.9662588  31.6289948  54.8041738  71.9548479
  32.5620621  54.7387300  72.1581355  31.5413161  55.6398005  71.4963012
  34.2577965  54.1207609  68.9152427  34.1791596  53.7867472  69.8088185
  35.0787632  54.6129377  68.9143899  36.9556156  46.9869348  82.1228745
  36.9232476  46.0485349  82.3088429  37.5656780  47.0653385  81.3894570
  28.7939487  45.8565401  68.1655949  29.7398591  45.7271609  68.2344367
  28.4153732  45.1180063  68.6425378  37.1050644  43.7780391  82.1687029
  36.5889693  42.9938848  81.9816957  37.9890593  43.4499108  82.3333548
  34.7661371  37.5221407  78.1282841  34.5686192  37.2136495  79.0126173
  35.3761077  38.2483046  78.2580771  40.8548003  46.1893217  81.8609233
  40.1281166  46.0549182  81.2525725  40.4395290  46.4970046  82.6665951
  26.9782404  43.7815377  68.1010835  26.0713859  43.4848490  68.1773548
  27.2558385  43.4845196  67.2345121  17.8960344  45.1021741  78.5509881
  17.5763129  44.2487049  78.2584255  17.3493772  45.3170319  79.3067848
  21.6740252  47.8184182  82.2679388  21.8926262  48.7501290  82.2867421
  22.0866026  47.4592156  83.0534191  28.5944470  38.3252267  74.2555076
  27.7845198  37.9799352  74.6310322  29.2828887  38.0159811  74.8442687
  30.5235018  37.4030314  75.8779373  31.0766057  37.8225767  76.5369396
  30.7605104  36.4766062  75.9202329  25.7481189  40.6402313  68.2422814
  26.6100353  40.9657211  68.5018631  25.9331533  39.8533809  67.7295880
  33.9013825  39.5130839  75.3858037  33.3212494  40.1715643  75.0036089
  33.6349758  38.6908184  74.9745454  32.3517391  38.9135897  77.5879357
  32.8517170  39.0252431  76.7793676  32.9952999  38.6096950  78.2280166
  19.6785347  48.6542906  78.3969017  19.6556035  48.7530593  77.4450901
  19.9885983  49.5008057  78.7186184  32.6838703  41.6730929  74.4414385
  31.7964558  41.9580580  74.2234580  33.0992692  41.5124693  73.5941662
  36.0353239  41.6977450  78.1568724  36.8113629  42.1873903  78.4293341
  35.3101373  42.1235505  78.6140594  38.4725798  42.4105070  79.2142665
  39.0670289  42.1700806  78.5035973  38.5452382  41.6912200  79.8416201
  31.8281917  51.4375604  68.5362405  32.5317767  51.6425607  69.1520061
  31.1044565  52.0052366  68.8011489  32.6579727  47.1885465  74.6564675
  32.6014928  47.6454017  73.8172308  33.2108069  46.4276150  74.4787518
  36.4684533  42.9775197  75.4814795  36.2121467  42.5771833  76.3123002
  35.8437401  43.6918991  75.3564934  40.7796871  45.7171271  77.9886086
  40.2196429  45.7864460  78.7617648  40.1740374  45.5412255  77.2685582
  33.7368614  51.8758133  70.5860865  34.5714218  51.4439332  70.4038340
  33.5752957  51.7040147  71.5137760  33.3914506  48.3790247  71.9517204
  33.3363310  48.2134518  71.0105649  32.7660561  49.0866280  72.1079394
  26.7010632  37.8798356  71.5302523  26.6889301  38.8240196  71.6870794
  27.5934053  37.6968501  71.2361984  26.6300196  56.5567246  79.6170279
  25.6795827  56.5569108  79.5034652  26.9332682  55.8099981  79.1006314
  30.5162751  34.4741132  75.7848460  29.7495147  33.9199619  75.9305142
  30.9273456  34.5463001  76.6462611  34.5384597  64.9550794  72.3176057
  35.3115473  64.4079781  72.1788933  34.8909996  65.8195043  72.5290518
  36.8750875  61.1143460  69.9494507  37.1276395  60.5924981  69.1877970
  35.9375434  60.9509605  70.0521190  36.5947163  63.0171566  72.1518882
  36.4783422  62.3416469  72.8199966  36.7049423  62.5303940  71.3351035
  38.5784191  57.5071613  70.8526919  38.7458594  58.3751849  71.2197390
  38.3881360  57.6698894  69.9288209  38.5573412  59.9629270  71.8373586
  38.4373037  60.4086321  72.6759066  37.8626001  60.3114588  71.2787124
  44.2558478  60.4350743  72.6653920  45.1676334  60.6678130  72.4901618
  43.7468125  61.0187788  72.1028999  37.3524909  61.2774122  74.1307152
  38.0548952  61.7295166  74.5981078  37.0205537  60.6357941  74.7587045
  33.0464988  59.9002254  76.3907762  32.2496151  60.0120948  76.9091258
  32.8190580  60.2388906  75.5248653  30.0096987  63.9379157  75.5556753
  30.8472209  64.3476166  75.3390461  30.1875255  62.9978599  75.5256947
  41.9061420  61.6054238  71.2440586  41.3908043  62.3758843  71.4828973
  41.6338728  60.9319374  71.8673647  39.4908531  56.4503939  76.3025824
  38.6350127  56.0610789  76.1231463  39.9035482  56.5295899  75.4425610
  41.6947723  59.4781330  73.0700367  41.3897858  59.7927479  73.9210510
  42.6478165  59.5562750  73.1127700  34.8712882  56.2991220  77.0799932
  35.4456634  56.0766401  76.3473125  35.4583865  56.3679914  77.8328534
  35.1982469  58.3295681  71.0995818  34.3619782  58.6670367  71.4205092
  35.0587239  58.1944660  70.1622955  37.1735550  53.1732469  75.8075002
  36.5199962  52.8581486  75.1831617  37.1316024  52.5508209  76.5334825
  38.2846755  63.4551764  67.7228294  37.3773816  63.2241017  67.9219443
  38.7817787  62.6589383  67.9102275  39.4634988  63.5564358  72.2452284
  38.5546207  63.2723391  72.3424754  39.4930072  63.9763437  71.3855591
  43.7398802  50.8739186  77.8385888  44.0457679  50.0136549  77.5511803
  44.4651407  51.4656806  77.6384882  30.0323159  61.2769873  76.2267486
  29.8347558  60.6839233  75.5018553  29.4769823  60.9722083  76.9443425
  39.1611076  65.0973102  69.5840363  38.7230506  64.3808961  69.1246000
  39.9021517  65.3249217  69.0225454  35.9512242  59.7870039  76.1052458
  35.1380108  60.0864209  76.5117650  36.4471236  59.3925728  76.8226940
  32.5269384  60.8033906  73.9108438  31.5966972  60.7418362  74.1278400
  32.6226856  60.2809859  73.1145080  32.4454933  57.3288719  76.4986680
  32.7061751  58.2434053  76.3895840  33.2672106  56.8613162  76.6483293
  43.2822304  63.9557484  69.1772420  42.6651474  63.2304312  69.0805473
  42.8138792  64.7166844  68.8339494  35.0720849  58.1742908  68.2993724
  34.1950316  58.0531709  67.9355971  35.5478603  57.3828986  68.0472613
  26.5922990  62.9620068  78.3935232  27.2794029  62.6481798  77.8056247
  26.4371118  63.8661432  78.1202483  29.7999543  59.7684763  73.7406630
  30.0952984  58.8595442  73.6873684  28.8987579  59.7472503  73.4187632
  31.5287385  57.4498861  73.8645955  31.2000091  56.5696240  73.6821061
  31.8826756  57.3946530  74.7522345  34.6429208  57.7371831  74.2321433
  34.9825281  58.2657752  73.5100041  35.0901329  58.0752237  75.0080000
  36.6297355  56.2346452  72.4314726  37.3505718  56.6127705  71.9278443
  36.0062659  56.9535329  72.5349704  40.7728478  56.9391601  73.3673058
  40.9892092  57.8216239  73.0661886  40.2922545  56.5477815  72.6378700
  36.7760978  55.7694243  75.2612262  36.8976889  54.8410889  75.4603150
  36.4863021  55.7832929  74.3490578  39.6452169  53.4549153  78.3978982
  39.6673865  53.5188486  77.4430962  40.0620228  52.6153662  78.5919488
  33.5043670  63.3813553  74.3589218  33.2589712  62.4775883  74.5569429
  33.6739585  63.3830704  73.4168696  32.7739318  59.1141911  71.8575380
  32.0808563  59.1886266  71.2015416  32.5291070  58.3502254  72.3796897
  41.4452974  50.6737512  79.2614871  41.7254728  50.0060701  79.8875297
  42.2303581  50.8666608  78.7489534  39.6333241  61.1857319  68.1655949
  40.5792346  61.0563527  68.2344367  39.2547486  60.4471981  68.6425378
  37.8176158  59.1107295  68.1010835  36.9107614  58.8140408  68.1773548
  38.0952139  58.8137113  67.2345121  28.7354099  60.4313659  78.5509881
  28.4156883  59.5778967  78.2584255  28.1887527  60.6462237  79.3067848
  39.4338224  53.6544185  74.2555076  38.6238952  53.3091270  74.6310322
  40.1222641  53.3451729  74.8442687  41.3628772  52.7322232  75.8779373
  41.9159811  53.1517685  76.5369396  41.5998859  51.8057980  75.9202329
  36.5874943  55.9694230  68.2422814  37.4494107  56.2949129  68.5018631
  36.7725287  55.1825726  67.7295880  44.7407580  54.8422757  75.3858037
  44.1606249  55.5007561  75.0036089  44.4743512  54.0200101  74.9745454
  43.5232458  57.0022847  74.4414385  42.6358313  57.2872498  74.2234580
  43.9386447  56.8416611  73.5941662  42.6675671  66.7667522  68.5362405
  43.3711521  66.9717524  69.1520061  41.9438320  67.3344284  68.8011489
  37.5404386  53.2090273  71.5302523  37.5283056  54.1532113  71.6870794
  38.4327808  53.0260419  71.2361984  41.3556506  49.8033050  75.7848460
  40.5888901  49.2491537  75.9305142  41.7667210  49.8754919  76.6462611
  18.9341462  14.2139944  58.6434229  18.2829442  14.7994024  58.2568243
  19.7285825  14.7446139  58.7029267  12.8597089  11.3029081  59.0421363
  13.6327965  10.7558068  58.9034239  13.2122488  12.1673330  59.2535825
  15.1963367   7.4621747  56.6739813  15.4488888   6.9403268  55.9123276
  14.2587926   7.2987893  56.7766497  20.4116727  11.9030376  59.1803213
  19.7762560  11.9765002  59.8924118  20.0814134  12.4923975  58.5022293
  14.6392797  19.0811199  62.2109024  14.5616826  20.0319024  62.2897505
  14.0354440  18.7357072  62.8683950  22.5770971   6.7829031  59.3899227
  23.4888827   7.0156417  59.2146924  22.0680618   7.3666075  58.8274305
  25.0629785  12.7009287  64.1357172  24.3780823  13.0808188  63.5854205
  25.1473634  13.3104614  64.8689120  31.5232537   9.5679950  65.2559844
  30.7696246   8.9987348  65.1003849  31.6580079   9.5342614  66.2030479
  16.9131165  14.4393352  60.9314564  16.7776840  15.2844888  61.3599412
  17.4540978  14.6412630  60.1680498  20.2273912   7.9532525  57.9685892
  19.7120535   8.7237130  58.2074280  19.9551220   7.2797661  58.5918954
  25.2008186  10.7064880  59.9039066  24.4237629  10.3676039  59.4594228
  25.8799667  10.7117503  59.2294031  18.4606647  11.9849841  61.4438628
  17.9328008  11.2502600  61.1311865  17.9594150  12.7624517  61.1978596
  16.6059247   9.8030051  54.4473601  15.6986309   9.5719304  54.6464750
  17.1030279   9.0067670  54.6347582  19.5127326  18.5127558  57.3670287
  18.8389025  18.8159255  57.9755245  19.8993148  19.3156638  57.0175744
  17.7847480   9.9042646  58.9697591  16.8758700   9.6201679  59.0670060
  17.8142564  10.3241724  58.1100898  23.0166748  13.5149235  62.7388758
  22.5629075  12.6740145  62.7953949  22.3860715  14.1510634  63.0763538
  21.4599687  15.3525732  63.6738576  21.7522661  15.9130789  62.9550942
  21.9698308  15.6454293  64.4291735  17.4823568  11.4451389  56.3085669
  17.0442998  10.7287248  55.8491307  18.2234009  11.6727504  55.7470761
  25.5996683   9.7208586  62.3661988  25.4614582   9.9110182  61.4383177
  25.2432902  10.4827969  62.8230039  17.7118541  18.6807230  59.5817366
  17.8870297  18.2095274  60.3962989  17.0251329  19.3072997  59.8098627
  21.6034796  10.3035771  55.9017727  20.9863966   9.5782599  55.8050780
  21.1351284  11.0645131  55.5584801  13.3933342   4.5221195  55.0239031
  12.5162808   4.4009996  54.6601278  13.8691095   3.7307274  54.7717920
  16.5797268  16.8747486  62.2701552  15.7964790  17.4169166  62.3639776
  17.2790013  17.3921465  62.6695793  20.9723699  11.4413802  62.4874180
  20.0379977  11.5615265  62.3178885  21.1500367  10.5386269  62.2234190
  22.4272481  13.6274943  60.0210367  22.7032325  13.5131538  60.9304241
  21.5576980  13.2292428  59.9822540  19.0626545  17.8761294  63.6643180
  19.2448940  17.0582950  64.1270933  19.8859531  18.0928986  63.2268070
  19.3968711  16.8029479  60.9258229  19.9256477  16.2921933  60.3128391
  19.6596930  16.4872009  61.7903762  22.4908894  16.7746277  61.5413212
  22.6645772  16.2092700  60.7887064  22.9837785  17.5747172  61.3592702
  28.3448285   9.5382700  63.1603511  28.7879431   8.7890025  62.7622635
  27.4674796   9.5292836  62.7777243  23.4784067  16.0913042  58.6410110
  24.1734971  16.7119734  58.8597425  23.8207217  15.2408393  58.9162488
  25.3775490  13.5412747  60.1697441  25.9026814  13.8800020  59.4446761
  25.2897842  12.6059762  59.9860575  17.0616150  19.6084730  64.5292694
  16.6221141  19.1161109  65.2225551  17.8124267  19.0657698  64.2884769
  14.0703530  13.7026663  60.0773456  14.2191650  14.3862127  59.4240129
  14.8769973  13.6831753  60.5922912  27.8881150  11.0087938  65.5525959
  28.7228041  11.4477742  65.7163519  28.0240279  10.5326592  64.7334205
  17.5698935  16.1974793  57.5485204  16.9972902  16.8164980  57.0955675
  18.1431729  16.7474155  58.0825125  20.7896195  16.4811943  58.6793786
  21.7226868  16.4157505  58.8826661  20.7019408  17.3168210  58.2208318
  23.4184211  15.7977814  55.6397733  23.3397843  15.4637677  56.5333491
  24.2393878  16.2899582  55.6389206  17.9545734   7.5335606  54.8901256
  18.9004838   7.4041814  54.9589674  17.5759978   6.7950268  55.3670684
  16.1388651   5.4585582  54.8256141  15.2320106   5.1618695  54.9018855
  16.4164632   5.1615400  53.9590427  20.9888163  13.1145809  55.2607712
  21.6924013  13.3195812  55.8765367  20.2650812  13.6822571  55.5256795
  21.8185974   8.8655670  61.3809982  21.7621175   9.3224222  60.5417614
  22.3714316   8.1046355  61.2032825  22.8974861  13.5528338  57.3106172
  23.7320465  13.1209537  57.1283647  22.7359204  13.3810352  58.2383066
  22.5520753  10.0560452  58.6762511  22.4969557   9.8904723  57.7350955
  21.9266808  10.7636484  58.8324701  31.5259136  24.0697989  67.4061348
  32.1637546  23.9504737  66.7024689  31.4079979  25.0178833  67.4649301
  28.3348842  24.0225417  67.3422873  27.9967354  23.9066482  66.4543408
  29.2038610  23.6216583  67.3223879  24.1935658  25.8760894  63.3319764
  23.6300523  25.7850831  62.5636052  24.0788053  25.0560798  63.8122257
  28.8168625  25.1760269  73.3009079  28.8057266  24.7813067  72.4289582
  28.9789265  24.4426342  73.8942850  21.7400090  27.3712086  66.1703985
  22.5321382  27.0302910  65.7550284  21.9796740  27.4807061  67.0906138
  29.7735216  29.5431862  58.6434229  29.1223196  30.1285942  58.2568243
  30.5679579  30.0738057  58.7029267  23.6990844  26.6320999  59.0421363
  24.4721720  26.0849986  58.9034239  24.0516242  27.4965248  59.2535825
  25.5375886  27.9597381  72.2488263  25.2465752  28.8643012  72.1334929
  26.1732871  28.0013909  72.9632332  26.4632093  25.3374230  68.8389622
  27.0595665  25.1130252  68.1246585  26.5207065  24.5958975  69.4415070
  26.0357121  22.7913665  56.6739813  26.2882642  22.2695186  55.9123276
  25.0981681  22.6279810  56.7766497  31.0800404  21.7949443  64.4814557
  31.8663493  21.3768866  64.1304974  31.3439109  22.6995535  64.6496205
  31.2510482  27.2322294  59.1803213  30.6156315  27.3056920  59.8924118
  30.9207888  27.8215892  58.5022293  36.4808831  21.7324676  65.3847535
  37.2134003  21.1623893  65.6185365  35.7248187  21.3446277  65.8254041
  25.7553410  24.6941771  58.8764188  25.6389668  24.0186674  59.5445273
  25.8655670  24.2074145  58.0596341  28.0984951  24.1551918  62.5810878
  27.7343158  23.6282539  63.2923799  28.9552067  23.7650387  62.4077363
  34.0034252  15.4446251  69.8442144  33.6717577  16.3141662  69.6203359
  33.4079865  15.1282535  70.5236174  27.7390438  19.1841818  57.5772226
  27.9064840  20.0522054  57.9442697  27.5487607  19.3469099  56.6533515
  30.4965771  27.6458797  69.2438056  30.1966494  28.5483835  69.1353864
  30.1516831  27.3790980  70.0959209  23.9478253  24.0972593  65.2774761
  23.0228749  23.9648807  65.4852453  24.1962666  24.8766813  65.7744703
  33.8962915  20.1641337  66.9235494  32.9879792  20.0956745  66.6294255
  33.8450511  20.6413282  67.7517319  27.7179659  21.6399475  58.5618893
  27.5979284  22.0856526  59.4004373  27.0232247  21.9884793  58.0032431
  21.3087064  23.7405867  66.1118550  21.4379445  23.9940346  67.0257962
  20.6284515  24.3333575  65.7923205  25.4786551  34.4103117  62.2109024
  25.4010581  35.3610942  62.2897505  24.8748195  34.0648989  62.8683950
  35.7624561  18.3657775  68.7013368  35.1198942  18.6590308  68.0553162
  35.2579490  18.2510695  69.5066564  33.4164725  22.1120948  59.3899227
  34.3282581  22.3448335  59.2146924  32.9074372  22.6957993  58.8274305
  31.7005493  26.5345576  73.0260519  32.1088849  26.0927987  72.2815152
  30.9782754  25.9598204  73.2794712  28.0536563  21.4718183  70.3994076
  28.8997758  21.8957596  70.5428725  27.9935201  20.8151807  71.0932640
  32.0234307  27.0946767  66.7812808  31.3943170  27.2592481  66.0788876
  31.6359970  27.5088376  67.5523772  35.9023539  28.0301205  64.1357172
  35.2174577  28.4100106  63.5854205  35.9867389  28.6396531  64.8689120
  33.1574471  25.6761164  70.7352516  33.3691366  26.3192924  70.0586897
  33.1104219  24.8423480  70.2674446  30.7600700  18.2878984  67.6389088
  29.8985179  18.5860238  67.9305825  30.7863135  18.5049383  66.7070120
  27.5762269  26.8321175  64.0462893  28.0400615  27.1108878  63.2567516
  27.3119067  25.9304619  63.8635984  24.4686350  26.3792656  66.9842657
  25.0387707  26.8079925  66.3460141  25.0594462  26.0975241  67.6826842
  26.5131155  22.9544327  60.8552459  27.2155199  23.4065371  61.3226385
  26.1811784  22.3128146  61.4832352  20.2556489  21.2127880  66.1569592
  19.4655543  21.4685408  65.6809703  20.7467737  22.0276218  66.2621633
  34.2720299  28.5533119  68.9074873  35.0937743  28.1513306  68.6257555
  34.2682702  28.4501353  69.8590989  22.2071235  21.5772459  63.1153069
  21.4102398  21.6891153  63.6336565  21.9796827  21.9159111  62.2493959
  28.0376902  28.1017162  71.0635583  28.1021335  28.5637570  71.8993755
  27.3287826  27.4714527  71.1917893  42.3626292  24.8971868  65.2559844
  41.6090000  24.3279266  65.1003849  42.4973833  24.8634532  66.2030479
  27.7524920  29.7685270  60.9314564  27.6170595  30.6136806  61.3599412
  28.2934732  29.9704547  60.1680498  21.2054317  27.2860708  61.5042489
  21.7178838  28.0803958  61.6548054  21.8577030  26.5886998  61.4376090
  23.0149202  30.4026464  63.5865242  23.1915830  31.3244429  63.3986226
  23.8106036  30.0884883  64.0159622  29.3793396  30.3908836  75.0614906
  28.9357251  29.6045215  74.7435810  30.0410610  30.5787987  74.3958797
  24.1380518  31.9204638  69.5875584  24.6887943  31.7921701  68.8152578
  23.2991993  32.2199527  69.2370477  31.4774634  30.6711636  73.0896307
  31.4593110  31.4920517  72.5976576  32.3994554  30.5465712  73.3146448
  27.9347689  28.1855766  73.9319816  28.4676025  27.4244054  73.7019124
  27.4061770  27.8929418  74.6743970  19.1703234  25.6149362  62.2802059
  20.0078456  26.0246371  62.0635767  19.3481502  24.6748804  62.2502253
  31.0667666  23.2824443  57.9685892  30.5514290  24.0529047  58.2074280
  30.7944975  22.6089579  58.5918954  28.6514777  18.1274144  63.0271131
  27.7956374  17.7380994  62.8476769  29.0641729  18.2066104  62.1670916
  30.1813924  15.6620487  67.4262691  29.6778720  15.6250622  66.6130496
  30.4744531  16.5713230  67.4859347  26.4256810  15.7459217  66.4328872
  27.2909807  15.5502025  66.0734762  26.4934319  15.5169568  67.3598229
  36.0401940  26.0356797  59.9039066  35.2631383  25.6967957  59.4594228
  36.7193421  26.0409421  59.2294031  30.8553969  21.1551535  59.7945674
  30.5504105  21.4697684  60.6455817  31.8084412  21.2332955  59.8373007
  29.3000401  27.3141758  61.4438628  28.7721763  26.5794518  61.1311865
  28.7987904  28.0916435  61.1978596  34.2793247  25.5090779  66.5605674
  33.6216922  26.1990040  66.6485802  35.0833647  25.8987211  66.9039660
  24.0319129  17.9761425  63.8045239  24.6062881  17.7536606  63.0718432
  24.6190111  18.0450119  64.5573840  33.0898706  23.8635151  64.6109616
  33.6030588  24.4965143  65.1131325  33.7399930  23.2636347  64.2452976
  24.3588716  20.0065886  57.8241124  23.5226028  20.3440572  58.1450399
  24.2193486  19.8714865  56.8868261  26.3341797  14.8502673  62.5320308
  25.6806209  14.5351691  61.9076923  26.2922271  14.2278414  63.2580131
  27.4453001  25.1321969  54.4473601  26.5380063  24.9011222  54.6464750
  27.9424033  24.3359588  54.6347582  30.3521080  33.8419476  57.3670287
  29.6782779  34.1451172  57.9755245  30.7386902  34.6448556  57.0175744
  29.5679537  21.3384607  66.8567956  28.6502098  21.5599554  66.6989644
  29.9839681  21.4130917  65.9979663  30.3514585  22.7376023  61.9870636
  31.0986404  23.2497420  61.6777758  30.6206174  22.4160075  62.8475030
  28.6241235  25.2334563  58.9697591  27.7152454  24.9493596  59.0670060
  28.6536319  25.6533642  58.1100898  33.8560502  28.8441153  62.7388758
  33.4022829  28.0032063  62.7953949  33.2254469  29.4802551  63.0763538
  32.7993422  19.7733139  63.9689426  32.0616179  19.2610525  64.2999668
  33.0520195  19.3333521  63.1572703  32.2993442  30.6817650  63.6738576
  32.5916416  31.2422707  62.9550942  32.8092062  30.9746211  64.4291735
  32.9005049  12.5509391  64.5631195  33.2063926  11.6906754  64.2757110
  33.6257654  13.1427011  64.3630189  19.1929405  22.9540078  62.9512793
  18.9953805  22.3609438  62.2263859  18.6376069  22.6492288  63.6688732
  27.1726129  22.8463184  65.0707386  27.2274739  21.8937020  64.9949863
  26.3617331  23.0022623  65.5548684  28.3217323  26.7743307  56.3085669
  27.8836753  26.0579166  55.8491307  29.0627764  27.0019422  55.7470761
  25.1118489  21.4640244  62.8297765  24.2986354  21.7634414  63.2362957
  25.6077483  21.0695932  63.5472247  27.2627067  31.4598001  64.7632030
  27.2203246  31.6858847  63.8340562  28.1789766  31.2261375  64.9117831
  30.7092701  21.9282068  71.6612659  31.0642088  22.1553541  72.5207125
  31.3564832  22.2600445  71.0389914  36.4390437  25.0500504  62.3661988
  36.3008336  25.2402100  61.4383177  36.0826656  25.8119887  62.8230039
  24.6032564  19.0358599  68.4459000  25.2431943  18.8947358  67.7481963
  23.7710094  18.7493113  68.0697602  36.4659817  27.1177031  67.3773259
  36.8996324  27.0252320  68.2256313  37.1791398  27.0934532  66.7393275
  25.3792868  28.3361030  64.5593992  26.1733466  27.8411350  64.3576567
  24.6684560  27.8078893  64.1961698  30.1987712  30.7179125  68.9106360
  30.2524734  31.2870062  69.6784076  29.3302493  30.8881010  68.5460397
  21.6875631  22.4804111  60.6353745  20.7573219  22.4188567  60.8523707
  21.7833103  21.9580064  59.8390386  21.6061180  19.0058924  63.2231987
  21.8667997  19.9204257  63.1141147  22.4278352  18.5383367  63.3728599
  37.3275367  27.1600732  69.9106145  37.5211257  28.0646542  70.1565420
  37.2275985  26.7008151  70.7444730  32.3890475  27.3107474  75.4847025
  32.2375982  27.0818026  74.5677109  32.3795155  28.2678076  75.4978370
  29.1575812  24.8839387  70.4693292  30.0867872  25.0350547  70.2962259
  28.7366842  24.9723408  69.6141938  27.9564144  28.9090052  68.2391829
  27.8175229  28.5408836  69.1117768  27.1678740  29.4237691  68.0675787
  28.5512296  34.0099148  59.5817366  28.7264051  33.5387191  60.3962989
  27.8645084  34.6364914  59.8098627  29.5069359  28.2871654  65.6280667
  29.1719191  28.2472424  66.5238317  29.0073304  27.6216370  65.1551077
  32.4428550  25.6327689  55.9017727  31.8257721  24.9074517  55.8050780
  31.9745039  26.3937049  55.5584801  26.1095903  23.4059244  70.6416928
  26.8195522  22.7652436  70.6003546  26.0665211  23.6572139  71.5643109
  34.0982682  30.3426597  73.5623507  34.0395228  29.6585817  72.8954090
  34.5002200  31.0845587  73.1104133  23.1173381  37.1588511  66.3557226
  23.3569979  37.7907035  67.0336245  22.2742577  36.8076551  66.6422585
  24.2327096  19.8513113  55.0239031  23.3556563  19.7301914  54.6601278
  24.7084849  19.0599191  54.7717920  34.1000089  28.3066181  71.7937487
  33.2126868  27.9692103  71.9163886  34.6698640  27.5749212  72.0306252
  15.7529236  24.6390273  65.1180538  16.4400276  24.3252003  64.5301554
  15.5977365  25.5431637  64.8447790  27.6301243  32.9667633  68.7598730
  27.5571414  33.7722605  69.2718035  27.1878636  33.1659599  67.9346751
  27.4191022  32.2039403  62.2701552  26.6358544  32.7461084  62.3639776
  28.1183767  32.7213383  62.6695793  30.7287672  18.0134033  64.9135757
  31.2256372  17.2603995  64.5936827  29.9574654  18.0498349  64.3478966
  38.5817430  23.7174398  66.5554049  38.5707306  24.5999114  66.1847982
  37.7134809  23.3645949  66.3608586  30.0899926  32.8654467  70.9156889
  30.8027898  33.5001932  70.8432790  29.5989955  32.9618333  70.0996891
  31.8117453  26.7705720  62.4874180  30.8773732  26.8907182  62.3178885
  31.9894122  25.8678187  62.2234190  27.3122641  20.1551416  64.6407442
  26.9420429  19.6022456  65.3288347  27.8081734  19.5509549  64.0882442
  35.1990004  22.6123039  63.0224215  35.6650457  23.4451031  62.9484517
  35.6497505  22.1468021  63.7269473  25.1411840  30.6148911  71.7362460
  25.8421299  31.2485394  71.8891854  24.6706955  30.9563642  70.9758099
  33.2666236  28.9566861  60.0210367  33.5426079  28.8423455  60.9304241
  32.3970734  28.5584345  59.9822540  33.1706667  14.9803626  67.0615116
  32.2569747  15.2107853  67.2297323  33.5999769  15.0642070  67.9129148
  32.9413126  23.1693518  69.5615010  32.2884576  23.4169426  68.9067463
  33.3193506  22.3557656  69.2277487  29.9020300  33.2053211  63.6643180
  30.0842694  32.3874867  64.1270933  30.7253286  33.4220904  63.2268070
  30.2362465  32.1321397  60.9258229  30.7650231  31.6213851  60.3128391
  30.4990685  31.8163927  61.7903762  20.7379558  30.1485266  68.6693562
  21.3232995  29.4028954  68.8021466  20.5404396  30.4589223  69.5530226
  23.5918213  33.1836513  63.6856005  22.9228588  33.6682641  63.2020045
  23.4531083  33.4305734  64.5999383  27.7323482  35.2180257  70.2838663
  28.2841790  35.3811878  71.0487748  28.0729675  35.8084695  69.6118688
  32.5834356  30.0441514  76.1387317  33.1274260  30.6571473  75.6442272
  32.0021201  30.6021093  76.6554330  18.9605790  21.4454968  60.4651937
  19.2559231  20.5365647  60.4118990  18.0593826  21.4242708  60.1432939
  30.8691869  33.1662232  67.2702345  30.7443008  32.3651972  66.7613291
  31.5270960  33.6608426  66.7816315  22.4900037  19.5210965  66.4479485
  21.7686623  20.1346933  66.3086959  23.2793293  20.0568730  66.3696131
  32.9326777  30.9671252  68.8981895  31.9857113  30.8476604  68.8260222
  33.2809550  30.0793750  68.9808157  20.6893632  19.1269066  60.5891262
  20.3606338  18.2466445  60.4066368  21.0433002  19.0716735  61.4767651
  29.9373211  30.7623969  65.0986247  29.7898173  29.8340676  65.2793817
  30.7626704  30.7844059  64.6143323  23.8035455  19.4142036  60.9566740
  24.1431527  19.9427957  60.2345348  24.2507575  19.7522442  61.7325306
  33.5407332  31.5852527  66.1851120  34.4653880  31.3795389  66.0475571
  33.3722636  31.3368929  67.0940462  25.7903602  17.9116657  59.1560032
  26.5111964  18.2897910  58.6523749  25.1668906  18.6305534  59.2595010
  29.9334725  18.6161806  60.0918365  30.1498339  19.4986444  59.7907193
  29.4528792  18.2248020  59.3624007  24.6733946  21.5747519  66.6689109
  24.5278527  21.8887823  67.5613391  24.1959150  22.1932420  66.1160008
  26.5330329  18.5650067  66.7169999  26.5191898  17.6691161  66.3802297
  27.2502757  18.5720731  67.3508285  28.3856460  18.9987408  68.7623126
  28.1274238  19.9204478  68.7607457  27.8541500  18.6017842  69.4523590
  33.3302649  32.1038195  61.5413212  33.5039526  31.5384617  60.7887064
  33.8231540  32.9039090  61.3592702  19.1479608  24.1152864  69.6076770
  18.6033076  24.8912672  69.7397045  20.0258958  24.4623668  69.4495892
  25.9367225  17.4464448  61.9857569  26.0583136  16.5181094  62.1848456
  25.6469267  17.4603134  61.0735884  28.8058415  15.1319358  65.1224289
  28.8280112  15.1958691  64.1676268  29.2226474  14.2923867  65.3164795
  39.1842040  24.8674618  63.1603511  39.6273186  24.1181943  62.7622635
  38.3068550  24.8584754  62.7777243  34.3177821  31.4204959  58.6410110
  35.0128726  32.0411652  58.8597425  34.6600971  30.5700310  58.9162488
  36.2169244  28.8704665  60.1697441  36.7420568  29.2091937  59.4446761
  36.1291597  27.9351680  59.9860575  27.8789293  32.7838738  72.2987317
  28.1876419  32.5387885  73.1710017  28.6764775  32.9885377  71.8106188
  27.9009905  34.9376648  64.5292694  27.4614895  34.4453027  65.2225551
  28.6518022  34.3949616  64.2884769  20.3802244  31.1288189  64.5317322
  21.2060264  30.8291961  64.1515966  20.0296296  30.3595811  64.9807111
  25.3483777  30.4814657  66.6014996  24.7263786  29.8185362  66.3017223
  26.0188644  30.5075789  65.9188643  18.5810849  29.0474515  65.4906256
  17.7442757  28.6196690  65.3090257  18.5534494  29.2406959  66.4277047
  35.9063150  29.5037568  75.4748639  35.1158694  29.4861707  74.9353138
  35.6696505  30.0425862  76.2297675  36.0261025  26.3530035  72.7881367
  36.0759030  26.1880042  73.7296890  35.9174949  25.4857294  72.3979248
  24.9097284  29.0318580  60.0773456  25.0585404  29.7154045  59.4240129
  25.7163727  29.0123670  60.5922912  37.5279222  28.7726976  73.0323389
  37.2364030  29.1356957  73.8686850  36.9151353  28.0593985  72.8536721
  38.7274904  26.3379856  65.5525959  39.5621796  26.7769660  65.7163519
  38.8634033  25.8618509  64.7334205  35.7766410  23.8959591  71.5003447
  36.2520532  24.0887237  70.6922298  34.8531976  23.9518777  71.2546830
  22.6649917  25.0583758  61.0834525  22.4195959  24.1546088  61.2814735
  22.8345832  25.0600909  60.1414003  21.9345565  20.7912116  58.5820686
  21.2414809  20.8656471  57.9260722  21.6897316  20.0272459  59.1042203
  30.6059221  12.3507717  65.9860177  30.8860975  11.6830906  66.6120604
  31.3909828  12.5436813  65.4734841  28.4092690  31.5266711  57.5485204
  27.8366657  32.1456898  57.0955675  28.9825483  32.0766073  58.0825125
  34.4768079  20.7725351  69.7331752  35.4285502  20.8723449  69.7543976
  34.3071530  19.9803620  70.2429837  32.4982459  17.8580934  69.9191153
  31.9032391  18.1385947  69.2237642  32.2132156  18.3474835  70.6907894
  31.6289949  31.8103861  58.6793786  32.5620622  31.7449423  58.8826661
  31.5413162  32.6460128  58.2208318  36.9556157  23.9931471  68.8474052
  36.9232477  23.0547471  69.0333736  37.5656781  24.0715507  68.1139877
  28.7939488  22.8627524  54.8901256  29.7398593  22.7333732  54.9589674
  28.4153733  22.1242186  55.3670684  37.1050646  20.7842514  68.8932335
  36.5889694  20.0000971  68.7062264  37.9890594  20.4561231  69.0578855
  34.7661373  14.5283530  64.8528148  34.5686194  14.2198618  65.7371480
  35.3761078  15.2545169  64.9826078  42.7732707  25.0547478  67.9880089
  43.5036095  24.7932766  68.5487792  42.1639652  24.3176199  68.0282157
  40.8548004  23.1955340  68.5854540  40.1281168  23.0611305  67.9771032
  40.4395291  23.5032169  69.3911258  26.9782405  20.7877500  54.8256141
  26.0713861  20.4910613  54.9018855  27.2558386  20.4907318  53.9590427
  17.8960346  22.1083863  65.2755188  17.5763130  21.2549172  64.9829562
  17.3493774  22.3232442  66.0313155  21.6740253  24.8246304  68.9924694
  21.8926263  25.7563412  69.0112728  22.0866027  24.4654279  69.7779498
  28.5944471  15.3314390  60.9800383  27.7845199  14.9861475  61.3555629
  29.2828888  15.0221933  61.5687994  30.5235019  14.4092437  62.6024679
  31.0766058  14.8287890  63.2614702  30.7605106  13.4828185  62.6447635
  25.7481190  17.6464435  54.9668120  26.6100354  17.9719334  55.2263938
  25.9331534  16.8595931  54.4541186  17.7648606  25.7286775  67.2448309
  17.0712077  25.3140728  66.7318264  18.5121597  25.7707311  66.6481728
  33.9013826  16.5192962  62.1103343  33.3212495  17.1777766  61.7281396
  33.6349759  15.6970306  61.6990761  32.3517393  15.9198019  64.3124664
  32.8517171  16.0314554  63.5038983  32.9953001  15.6159072  64.9525472
  19.6785348  25.6605029  65.1214324  19.6556036  25.7592716  64.1696207
  19.9885985  26.5070180  65.4431490  22.3372726  27.7181184  69.2360939
  23.2915980  27.6865126  69.1690870  22.1385250  27.2571807  70.0511164
  22.9272108  26.2882300  71.8031736  23.7464997  26.7826378  71.8266573
  23.2008916  25.3714268  71.7749304  32.6838704  18.6793052  61.1659692
  31.7964559  18.9642703  60.9479886  33.0992693  18.5186815  60.3186969
  36.0353240  18.7039573  64.8814031  36.8113631  19.1936026  65.1538648
  35.3101375  19.1297627  65.3385900  38.4725799  19.4167192  65.9387972
  39.0670290  19.1762928  65.2281280  38.5452383  18.6974323  66.5661508
  20.6922955  33.2600803  66.2531136  20.5577423  32.5001204  65.6869134
  20.2755017  33.9841703  65.7859925  31.8281918  28.4437727  55.2607712
  32.5317768  28.6487729  55.8765367  31.1044567  29.0114489  55.5256795
  32.6579728  24.1947588  61.3809982  32.6014929  24.6516139  60.5417614
  33.2108071  23.4338273  61.2032825  36.4684534  19.9837320  62.2060101
  36.2121468  19.5833956  63.0368309  35.8437402  20.6981114  62.0810241
  40.7796872  22.7233393  64.7131393  40.2196430  22.7926582  65.4862955
  40.1740375  22.5474378  63.9930889  23.8492081  34.1570120  66.4649579
  23.7324465  35.1015553  66.3628269  23.0284527  33.8543682  66.8535378
  33.7368615  28.8820256  57.3106172  34.5714219  28.4501454  57.1283647
  33.5752958  28.7102270  58.2383066  33.3914507  25.3852369  58.6762511
  33.3363311  25.2196641  57.7350955  32.7660563  26.0928402  58.8324701
  26.7010633  14.8860478  58.2547829  26.6889303  15.8302318  58.4116100
  27.5934055  14.7030624  57.9607291  24.8746595  34.8098382  69.6805507
  25.7773841  34.8421992  69.9972002  24.6483965  33.8798833  69.6951843
  26.6300197  33.5629369  66.3415586  25.6795828  33.5631230  66.2279958
  26.9332683  32.8162103  65.8251621  30.5162752  11.4803255  62.5093766
  29.7495148  10.9261742  62.6550449  30.9273457  11.5525124  63.3707918
  42.3652890  39.3989907  67.4061348  43.0031300  39.2796654  66.7024689
  42.2473733  40.3470751  67.4649301  39.1742597  39.3517335  67.3422873
  38.8361108  39.2358400  66.4543408  40.0432365  38.9508500  67.3223879
  35.0329412  41.2052812  63.3319764  34.4694277  41.1142749  62.5636052
  34.9181807  40.3852716  63.8122257  39.6562380  40.5052187  73.3009079
  39.6451020  40.1104985  72.4289582  39.8183019  39.7718260  73.8942850
  32.5793844  42.7004003  66.1703985  33.3715136  42.3594828  65.7550284
  32.8190494  42.8098978  67.0906138  40.6128971  44.8723779  58.6434229
  39.9616951  45.4577860  58.2568243  41.4073334  45.4029974  58.7029267
  34.5384598  41.9612916  59.0421363  35.3115474  41.4141904  58.9034239
  34.8909997  42.8257166  59.2535825  36.3769641  43.2889299  72.2488263
  36.0859507  44.1934930  72.1334929  37.0126625  43.3305826  72.9632332
  37.3025848  40.6666147  68.8389622  37.8989420  40.4422170  68.1246585
  37.3600819  39.9250893  69.4415070  41.9194159  37.1241361  64.4814557
  42.7057248  36.7060784  64.1304974  42.1832863  38.0287453  64.6496205
  42.0904236  42.5614211  59.1803213  41.4550069  42.6348838  59.8924118
  41.7601643  43.1507810  58.5022293  47.3202586  37.0616594  65.3847535
  48.0527758  36.4915811  65.6185365  46.5641942  36.6738195  65.8254041
  36.5947165  40.0233689  58.8764188  36.4783423  39.3478592  59.5445273
  36.7049425  39.5366062  58.0596341  38.9378706  39.4843836  62.5810878
  38.5736913  38.9574457  63.2923799  39.7945822  39.0942305  62.4077363
  44.8428006  30.7738168  69.8442144  44.5111331  31.6433579  69.6203359
  44.2473620  30.4574452  70.5236174  41.3359526  42.9750714  69.2438056
  41.0360249  43.8775753  69.1353864  40.9910585  42.7082897  70.0959209
  34.7872007  39.4264511  65.2774761  33.8622504  39.2940725  65.4852453
  35.0356420  40.2058730  65.7744703  44.7356670  35.4933254  66.9235494
  43.8273547  35.4248663  66.6294255  44.6844265  35.9705199  67.7517319
  38.5573413  36.9691393  58.5618893  38.4373039  37.4148444  59.4004373
  37.8626002  37.3176710  58.0032431  32.1480818  39.0697785  66.1118550
  32.2773199  39.3232264  67.0257962  31.4678270  39.6625493  65.7923205
  36.3180306  49.7395035  62.2109024  36.2404335  50.6902860  62.2897505
  35.7141949  49.3940907  62.8683950  38.8097535  36.9122900  74.8670391
  38.0330869  37.4716820  74.8573256  39.4488098  37.3979683  75.3885261
  46.6018316  33.6949693  68.7013368  45.9592696  33.9882226  68.0553162
  46.0973244  33.5802613  69.5066564  44.2558480  37.4412866  59.3899227
  45.1676336  37.6740253  59.2146924  43.7468127  38.0249910  58.8274305
  37.0643908  39.7208353  74.4288358  37.8058592  40.2593397  74.1523182
  36.3580893  40.3474642  74.5859910  42.5399247  41.8637494  73.0260519
  42.9482603  41.4219904  72.2815152  41.8176509  41.2890121  73.2794712
  38.8930317  36.8010101  70.3994076  39.7391513  37.2249514  70.5428725
  38.8328955  36.1443725  71.0932640  42.8628062  42.4238684  66.7812808
  42.2336924  42.5884399  66.0788876  42.4753724  42.8380294  67.5523772
  46.7417294  43.3593122  64.1357172  46.0568332  43.7392024  63.5854205
  46.8261143  43.9688449  64.8689120  42.0429763  34.4614469  72.0575250
  41.7990695  35.2156529  71.5209526  42.3189693  34.8399817  72.8922497
  43.9968225  41.0053081  70.7352516  44.2085121  41.6484841  70.0586897
  43.9497974  40.1715398  70.2674446  41.5994454  33.6170902  67.6389088
  40.7378933  33.9152156  67.9305825  41.6256889  33.8341301  66.7070120
  38.4156024  42.1613093  64.0462893  38.8794369  42.4400796  63.2567516
  38.1512822  41.2596537  63.8635984  35.3080105  41.7084574  66.9842657
  35.8781462  42.1371842  66.3460141  35.8988217  41.4267159  67.6826842
  37.3524910  38.2836245  60.8552459  38.0548953  38.7357289  61.3226385
  37.0205538  37.6420064  61.4832352  35.8005271  36.8748002  75.2303668
  35.1703932  37.5564282  75.4639065  35.6941359  36.7631083  74.2856806
  31.0950244  36.5419798  66.1569592  30.3049298  36.7977326  65.6809703
  31.5861491  37.3568135  66.2621633  45.1114053  43.8825037  68.9074873
  45.9331497  43.4805224  68.6257555  45.1076456  43.7793271  69.8590989
  33.0464989  36.9064377  63.1153069  32.2496152  37.0183071  63.6336565
  32.8190581  37.2451029  62.2493959  38.8770657  43.4309080  71.0635583
  38.9415089  43.8929487  71.8993755  38.1681581  42.8006445  71.1917893
  29.3787947  36.7950288  68.5884583  29.6295985  37.6797298  68.8542159
  29.9147495  36.6154890  67.8159675  53.2020046  40.2263785  65.2559844
  52.4483755  39.6571183  65.1003849  53.3367588  40.1926450  66.2030479
  38.5918674  45.0977188  60.9314564  38.4564349  45.9428723  61.3599412
  39.1328487  45.2996465  60.1680498  35.0786014  31.1768767  77.5928919
  34.6852960  30.6234966  78.2676563  35.8952154  31.4879346  77.9835437
  32.0448072  42.6152626  61.5042489  32.5572592  43.4095876  61.6548054
  32.6970785  41.9178916  61.4376090  33.8542957  45.7318382  63.5865242
  34.0309585  46.6536347  63.3986226  34.6499790  45.4176801  64.0159622
  37.9953975  32.5926646  75.1849176  38.7363688  33.1933800  75.1053638
  38.2271898  31.8504284  74.6267218  33.1395313  37.7783014  73.4627405
  33.0248828  36.8768271  73.7634504  32.2839831  38.0246710  73.1112222
  40.2187151  45.7200754  75.0614906  39.7751005  44.9337133  74.7435810
  40.8804364  45.9079905  74.3958797  34.9774272  47.2496556  69.5875584
  35.5281697  47.1213619  68.8152578  34.1385748  47.5491445  69.2370477
  42.3168389  46.0003554  73.0896307  42.2986864  46.8212435  72.5976576
  43.2388309  45.8757629  73.3146448  38.7741443  43.5147683  73.9319816
  39.3069780  42.7535972  73.7019124  38.2455524  43.2221335  74.6743970
  41.9411138  28.6207749  69.4613457  41.5975407  29.5109391  69.3852568
  42.3090101  28.4309407  68.5983042  30.0096989  40.9441280  62.2802059
  30.8472211  41.3538288  62.0635767  30.1875256  40.0040722  62.2502253
  41.9061421  38.6116361  57.9685892  41.3908044  39.3820965  58.2074280
  41.6338729  37.9381497  58.5918954  39.4908532  33.4566061  63.0271131
  38.6350128  33.0672912  62.8476769  39.9035484  33.5358022  62.1670916
  41.0207678  30.9912405  67.4262691  40.5172474  30.9542540  66.6130496
  41.3138285  31.9005147  67.4859347  37.2650564  31.0751134  66.4328872
  38.1303561  30.8793943  66.0734762  37.3328073  30.8461486  67.3598229
  46.8795695  41.3648715  59.9039066  46.1025138  41.0259875  59.4594228
  47.5587176  41.3701338  59.2294031  41.6947724  36.4843453  59.7945674
  41.3897860  36.7989602  60.6455817  42.6478166  36.5624872  59.8373007
  40.1394156  42.6433676  61.4438628  39.6115517  41.9086435  61.1311865
  39.6381659  43.4208352  61.1978596  45.1187002  40.8382696  66.5605674
  44.4610676  41.5281958  66.6485802  45.9227401  41.2279128  66.9039660
  34.8712883  33.3053342  63.8045239  35.4456635  33.0828524  63.0718432
  35.4583866  33.3742037  64.5573840  43.9292461  39.1927069  64.6109616
  44.4424342  39.8257061  65.1131325  44.5793684  38.5928265  64.2452976
  35.1982471  35.3357803  57.8241124  34.3619783  35.6732490  58.1450399
  35.0587240  35.2006783  56.8868261  37.1735551  30.1794591  62.5320308
  36.5199963  29.8643608  61.9076923  37.1316025  29.5570332  63.2580131
  41.1914835  49.1711393  57.3670287  40.5176534  49.4743090  57.9755245
  41.5780657  49.9740474  57.0175744  40.4073291  36.6676525  66.8567956
  39.4895853  36.8891472  66.6989644  40.8233435  36.7422835  65.9979663
  41.1908339  38.0667940  61.9870636  41.9380158  38.5789338  61.6777758
  41.4599929  37.7451993  62.8475030  39.4634989  40.5626481  58.9697591
  38.5546209  40.2785514  59.0670060  39.4930073  40.9825560  58.1100898
  44.6954257  44.1733071  62.7388758  44.2416584  43.3323980  62.7953949
  44.0648224  44.8094469  63.0763538  43.6387176  35.1025057  63.9689426
  42.9009933  34.5902443  64.2999668  43.8913950  34.6625438  63.1572703
  43.1387196  46.0109567  63.6738576  43.4310170  46.5714624  62.9550942
  43.6485817  46.3038128  64.4291735  43.7398804  27.8801309  64.5631195
  44.0457681  27.0198672  64.2757110  44.4651409  28.4718929  64.3630189
  30.0323160  38.2831995  62.9512793  29.8347560  37.6901356  62.2263859
  29.4769824  37.9784205  63.6688732  38.0119883  38.1755102  65.0707386
  38.0668493  37.2228938  64.9949863  37.2011085  38.3314541  65.5548684
  35.9512243  36.7932161  62.8297765  35.1380109  37.0926332  63.2362957
  36.4471238  36.3987850  63.5472247  38.1020821  46.7889918  64.7632030
  38.0597000  47.0150765  63.8340562  39.0183520  46.5553293  64.9117831
  41.5486455  37.2573986  71.6612659  41.9035843  37.4845459  72.5207125
  42.1958586  37.5892363  71.0389914  47.2784192  40.3792422  62.3661988
  47.1402091  40.5694018  61.4383177  46.9220411  41.1411805  62.8230039
  35.4426318  34.3650517  68.4459000  36.0825697  34.2239276  67.7481963
  34.6103849  34.0785030  68.0697602  47.3053572  42.4468949  67.3773259
  47.7390078  42.3544238  68.2256313  48.0185152  42.4226449  66.7393275
  36.2186622  43.6652947  64.5593992  37.0127221  43.1703267  64.3576567
  35.5078314  43.1370810  64.1961698  41.0381466  46.0471043  68.9106360
  41.0918489  46.6161979  69.6784076  40.1696248  46.2172928  68.5460397
  32.5269385  37.8096029  60.6353745  31.5966974  37.7480485  60.8523707
  32.6226857  37.2871982  59.8390386  32.4454935  34.3350842  63.2231987
  32.7061752  35.2496175  63.1141147  33.2672107  33.8675284  63.3728599
  33.9179860  35.7488599  70.3930811  34.5902913  35.5405961  69.7443460
  33.0909646  35.5510685  69.9536043  48.1669121  42.4892649  69.9106145
  48.3605011  43.3938460  70.1565420  48.0669739  42.0300068  70.7444730
  39.8205432  32.3750540  72.4096472  39.1733347  33.0740490  72.3160948
  40.5906447  32.8086684  72.7772720  43.2284230  42.6399392  75.4847025
  43.0769736  42.4109944  74.5677109  43.2188909  43.5969994  75.4978370
  39.9969566  40.2131305  70.4693292  40.9261626  40.3642465  70.2962259
  39.5760596  40.3015326  69.6141938  38.7957898  44.2381969  68.2391829
  38.6568984  43.8700754  69.1117768  38.0072494  44.7529609  68.0675787
  39.3906050  49.3391066  59.5817366  39.5657806  48.8679109  60.3962989
  38.7038838  49.9656832  59.8098627  40.3463113  43.6163572  65.6280667
  40.0112946  43.5764342  66.5238317  39.8467059  42.9508288  65.1551077
  34.3207357  39.0231202  71.1533248  34.1827155  38.2911441  71.7544787
  35.2312281  38.9340102  70.8717436  43.2822305  40.9619606  55.9017727
  42.6651475  40.2366435  55.8050780  42.8138793  41.7228967  55.5584801
  36.9489658  38.7351161  70.6416928  37.6589276  38.0944354  70.6003546
  36.9058966  38.9864056  71.5643109  44.9376436  45.6718515  73.5623507
  44.8788983  44.9877735  72.8954090  45.3395955  46.4137505  73.1104133
  35.6618592  35.7216379  72.4612567  35.1255949  35.2707118  73.1134164
  35.0735300  35.8562288  71.7183032  33.9567135  52.4880429  66.3557226
  34.1963734  53.1198953  67.0336245  33.1136332  52.1368469  66.6422585
  44.9393844  43.6358099  71.7937487  44.0520623  43.2984020  71.9163886
  45.5092395  42.9041130  72.0306252  26.5922991  39.9682190  65.1180538
  27.2794031  39.6543920  64.5301554  26.4371120  40.8723555  64.8447790
  31.3957713  34.8572387  69.5465562  31.3115902  34.2498057  68.8115972
  30.5740419  35.3481405  69.5475058  38.4694997  48.2959551  68.7598730
  38.3965169  49.1014523  69.2718035  38.0272390  48.4951517  67.9346751
  38.2584777  47.5331321  62.2701552  37.4752299  48.0753001  62.3639776
  38.9577522  48.0505301  62.6695793  41.5681427  33.3425950  64.9135757
  42.0650126  32.5895913  64.5936827  40.7968408  33.3790267  64.3478966
  49.4211184  39.0466316  66.5554049  49.4101061  39.9291031  66.1847982
  48.5528564  38.6937867  66.3608586  40.9293681  48.1946385  70.9156889
  41.6421653  48.8293850  70.8432790  40.4383709  48.2910251  70.0996891
  42.6511208  42.0997638  62.4874180  41.7167486  42.2199100  62.3178885
  42.8287876  41.1970104  62.2234190  38.1516396  35.4843333  64.6407442
  37.7814183  34.9314374  65.3288347  38.6475488  34.8801467  64.0882442
  46.0383759  37.9414957  63.0224215  46.5044211  38.7742949  62.9484517
  46.4891259  37.4759939  63.7269473  35.9805594  45.9440829  71.7362460
  36.6815054  46.5777311  71.8891854  35.5100709  46.2855560  70.9758099
  44.1059990  44.2858778  60.0210367  44.3819834  44.1715373  60.9304241
  43.2364489  43.8876263  59.9822540  44.0100422  30.3095544  67.0615116
  43.0963501  30.5399771  67.2297323  44.4393523  30.3933988  67.9129148
  43.7806880  38.4985436  69.5615010  43.1278330  38.7461343  68.9067463
  44.1587260  37.6849574  69.2277487  40.7414054  48.5345129  63.6643180
  40.9236449  47.7166785  64.1270933  41.5647040  48.7512821  63.2268070
  41.0756220  47.4613314  60.9258229  41.6043986  46.9505769  60.3128391
  41.3384439  47.1455844  61.7903762  39.8294453  39.2405247  76.0481047
  39.1535090  39.1399376  76.7183422  40.6522087  39.0844461  76.5117044
  31.5773312  45.4777184  68.6693562  32.1626749  44.7320871  68.8021466
  31.3798151  45.7881140  69.5530226  34.4311967  48.5128431  63.6856005
  33.7622343  48.9974559  63.2020045  34.2924837  48.7597651  64.5999383
  26.1690967  38.0482784  67.3898005  26.2075067  37.5146374  68.1835123
  25.6631260  37.5217989  66.7708983  38.5717236  50.5472174  70.2838663
  39.1235544  50.7103796  71.0487748  38.9123430  51.1376612  69.6118688
  33.5481729  32.8947324  70.8860548  33.6123056  33.7562155  70.4737945
  33.4848850  32.2821326  70.1532906  33.0234002  34.9670457  74.5333582
  33.6506041  34.5847534  75.1471106  32.1661921  34.7484659  74.8989274
  43.4228110  45.3733432  76.1387317  43.9668014  45.9863390  75.6442272
  42.8414955  45.9313010  76.6554330  29.7999545  36.7746886  60.4651937
  30.0952986  35.8657564  60.4118990  28.8987580  36.7534625  60.1432939
  41.7085623  48.4954150  67.2702345  41.5836763  47.6943890  66.7613291
  42.3664714  48.9900343  66.7816315  33.3293792  34.8502882  66.4479485
  32.6080377  35.4638850  66.3086959  34.1187047  35.3860647  66.3696131
  43.7720532  46.2963170  68.8981895  42.8250867  46.1768521  68.8260222
  44.1203305  45.4085668  68.9808157  36.1320105  32.1857309  72.7220137
  36.6554507  32.4319606  73.4846446  35.9132438  33.0177344  72.3023274
  31.5287386  34.4560984  60.5891262  31.2000092  33.5758362  60.4066368
  31.8826757  34.4008652  61.4767651  40.7766965  46.0915886  65.0986247
  40.6291927  45.1632594  65.2793817  41.6020459  46.1135977  64.6143323
  34.6429209  34.7433953  60.9566740  34.9825282  35.2719875  60.2345348
  35.0901330  35.0814359  61.7325306  44.3801087  46.9144445  66.1851120
  45.3047634  46.7087306  66.0475571  44.2116390  46.6660846  67.0940462
  37.3372650  33.1271004  70.4069808  36.9969470  32.3278817  70.8090488
  36.6311656  33.4272715  69.8346641  37.9889122  30.2120317  68.8597131
  38.8115191  29.7380795  68.7376021  38.2327185  30.9910800  69.3595817
  36.6297356  33.2408575  59.1560032  37.3505719  33.6189828  58.6523749
  36.0062661  33.9597452  59.2595010  40.7728479  33.9453724  60.0918365
  40.9892094  34.8278362  59.7907193  40.2922546  33.5539937  59.3624007
  35.5127701  36.9039437  66.6689109  35.3672281  37.2179740  67.5613391
  35.0352904  37.5224337  66.1160008  37.3724084  33.8941985  66.7169999
  37.3585652  32.9983078  66.3802297  38.0896512  33.9012649  67.3508285
  39.2250214  34.3279325  68.7623126  38.9667992  35.2496396  68.7607457
  38.6935255  33.9309760  69.4523590  44.1696403  47.4330112  61.5413212
  44.3433281  46.8676535  60.7887064  44.6625294  48.2331007  61.3592702
  29.9873363  39.4444782  69.6076770  29.4426831  40.2204590  69.7397045
  30.8652713  39.7915586  69.4495892  36.7760980  32.7756365  61.9857569
  36.8976891  31.8473012  62.1848456  36.4863022  32.7895051  61.0735884
  39.6452170  30.4611276  65.1224289  39.6673867  30.5250609  64.1676268
  40.0620229  29.6215785  65.3164795  50.0235794  40.1966535  63.1603511
  50.4666940  39.4473861  62.7622635  49.1462305  40.1876672  62.7777243
  45.1571576  46.7496877  58.6410110  45.8522480  47.3703570  58.8597425
  45.4994726  45.8992228  58.9162488  30.7739385  38.5714678  72.5006927
  30.0321121  38.7197313  73.0871558  30.4532129  38.8322943  71.6373677
  47.0562999  44.1996582  60.1697441  47.5814323  44.5383855  59.4446761
  46.9685351  43.2643598  59.9860575  38.7183047  48.1130656  72.2987317
  39.0270174  47.8679803  73.1710017  39.5158529  48.3177295  71.8106188
  38.7403659  50.2668566  64.5292694  38.3008650  49.7744944  65.2225551
  39.4911776  49.7241533  64.2884769  31.2195998  46.4580107  64.5317322
  32.0454018  46.1583878  64.1515966  30.8690050  45.6887729  64.9807111
  36.1877532  45.8106575  66.6014996  35.5657541  45.1477280  66.3017223
  36.8582398  45.8367707  65.9188643  29.4204603  44.3766433  65.4906256
  28.5836512  43.9488607  65.3090257  29.3928249  44.5698876  66.4277047
  36.2602059  34.2888363  76.1947502  36.3090215  35.1650486  75.8125271
  36.8024573  33.7465756  75.6219145  46.7456905  44.8329486  75.4748639
  45.9552448  44.8153625  74.9353138  46.5090259  45.3717780  76.2297675
  46.8654780  41.6821952  72.7881367  46.9152785  41.5171960  73.7296890
  46.7568703  40.8149211  72.3979248  35.7491038  44.3610498  60.0773456
  35.8979159  45.0445962  59.4240129  36.5557482  44.3415588  60.5922912
  44.1558542  37.6652880  74.1040674  45.0568405  37.5259345  73.8124672
  44.2306517  37.8307335  75.0438851  38.4901348  35.0419735  72.9493860
  37.6204657  35.3353301  72.6776449  38.7260828  35.6260180  73.6701124
  48.3672977  44.1018894  73.0323389  48.0757785  44.4648874  73.8686850
  47.7545108  43.3885902  72.8536721  49.5668659  41.6671774  65.5525959
  50.4015550  42.1061578  65.7163519  49.7027788  41.1910427  64.7334205
  46.6160165  39.2251509  71.5003447  47.0914286  39.4179155  70.6922298
  45.6925730  39.2810694  71.2546830  33.5043671  40.3875676  61.0834525
  33.2589713  39.4838006  61.2814735  33.6739586  40.3892826  60.1414003
  41.1940381  31.2599352  70.4659281  41.7122325  31.9960379  70.1405769
  40.8395514  31.5663345  71.3006040  32.7739319  36.1204033  58.5820686
  32.0808564  36.1948388  57.9260722  32.5291071  35.3564377  59.1042203
  41.4452976  27.6799635  65.9860177  41.7254729  27.0122824  66.6120604
  42.2303582  27.8728730  65.4734841  39.2486444  46.8558629  57.5485204
  38.6760411  47.4748816  57.0955675  39.8219238  47.4057990  58.0825125
  45.3161834  36.1017269  69.7331752  46.2679257  36.2015366  69.7543976
  45.1465284  35.3095537  70.2429837  43.3376213  33.1872852  69.9191153
  42.7426145  33.4677865  69.2237642  43.0525910  33.6766753  70.6907894
  42.4683704  47.1395779  58.6793786  43.4014377  47.0741340  58.8826661
  42.3806917  47.9752046  58.2208318  45.0971720  46.4561649  55.6397733
  45.0185352  46.1221513  56.5333491  45.9181387  46.9483417  55.6389206
  47.7949912  39.3223388  68.8474052  47.7626232  38.3839389  69.0333736
  48.4050535  39.4007425  68.1139877  47.9444400  36.1134432  68.8932335
  47.4283449  35.3292888  68.7062264  48.8284349  35.7853148  69.0578855
  45.6055127  29.8575447  64.8528148  45.4079948  29.5490536  65.7371480
  46.2154833  30.5837086  64.9826078  53.6126462  40.3839395  67.9880089
  54.3429850  40.1224683  68.5487792  53.0033407  39.6468117  68.0282157
  51.6941759  38.5247258  68.5854540  50.9674922  38.3903223  67.9771032
  51.2789046  38.8324086  69.3911258  39.5171935  42.2437187  76.3501913
  40.4374945  42.4215786  76.5441960  39.4821518  41.2993233  76.1981612
  28.7354100  37.4375781  65.2755188  28.4156884  36.5841089  64.9829562
  28.1887528  37.6524359  66.0313155  32.5134008  40.1538222  68.9924694
  32.7320017  41.0855330  69.0112728  32.9259781  39.7946197  69.7779498
  39.4338225  30.6606307  60.9800383  38.6238954  30.3153392  61.3555629
  40.1222642  30.3513851  61.5687994  41.3628774  29.7384354  62.6024679
  41.9159812  30.1579808  63.2614702  41.5998860  28.8120102  62.6447635
  37.3861873  35.7271428  78.3827443  37.2858600  36.6765785  78.3139534
  37.1683415  35.3989667  77.5103513  28.6042360  41.0578693  67.2448309
  27.9105831  40.6432645  66.7318264  29.3515351  41.0999229  66.6481728
  44.7407581  31.8484879  62.1103343  44.1606250  32.5069683  61.7281396
  44.4743513  31.0262224  61.6990761  43.1911147  31.2489937  64.3124664
  43.6910926  31.3606472  63.5038983  43.8346755  30.9450990  64.9525472
  37.2493143  39.1568567  77.1992505  36.7660225  39.9568927  77.4056394
  37.3354082  39.1676512  76.2459949  30.5179103  40.9896946  65.1214324
  30.4949791  41.0884634  64.1696207  30.8279739  41.8362097  65.4431490
  33.1766480  43.0473101  69.2360939  34.1309734  43.0157044  69.1690870
  32.9779004  42.5863725  70.0511164  33.7665863  41.6174217  71.8031736
  34.5858752  42.1118296  71.8266573  34.0402670  40.7006186  71.7749304
  43.5232459  34.0084970  61.1659692  42.6358314  34.2934620  60.9479886
  43.9386448  33.8478733  60.3186969  46.8746995  34.0331491  64.8814031
  47.6507385  34.5227943  65.1538648  46.1495129  34.4589545  65.3385900
  49.3119554  34.7459110  65.9387972  49.9064044  34.5054846  65.2281280
  49.3846137  34.0266241  66.5661508  31.5316709  48.5892721  66.2531136
  31.3971177  47.8293122  65.6869134  31.1148772  49.3133621  65.7859925
  42.6675672  43.7729644  55.2607712  43.3711522  43.9779647  55.8765367
  41.9438321  44.3406406  55.5256795  43.4973483  39.5239506  61.3809982
  43.4408684  39.9808057  60.5417614  44.0501825  38.7630190  61.2032825
  47.3078288  35.3129238  62.2060101  47.0515223  34.9125873  63.0368309
  46.6831156  36.0273031  62.0810241  51.6190626  38.0525311  64.7131393
  51.0590184  38.1218500  65.4862955  51.0134130  37.8766295  63.9930889
  34.6885835  49.4862038  66.4649579  34.5718219  50.4307470  66.3628269
  33.8678281  49.1835599  66.8535378  44.5762370  44.2112174  57.3106172
  45.4107974  43.7793372  57.1283647  44.4146713  44.0394187  58.2383066
  44.2308262  40.7144287  58.6762511  44.1757066  40.5488558  57.7350955
  43.6054317  41.4220320  58.8324701  29.0200777  35.9512351  72.5023933
  29.6659640  35.4411305  72.9911158  28.8117928  36.6881033  73.0767359
  41.5454169  43.0193199  78.0016074  42.4145329  43.1933851  77.6402709
  41.0660921  43.8387616  77.8791803  37.5404387  30.2152396  58.2547829
  37.5283057  31.1594236  58.4116100  38.4327809  30.0322541  57.9607291
  35.7140349  50.1390300  69.6805507  36.6167596  50.1713910  69.9972002
  35.4877719  49.2090751  69.6951843  37.4693951  48.8921286  66.3415586
  36.5189582  48.8923148  66.2279958  37.7726437  48.1454021  65.8251621
  41.3556507  26.8095173  62.5093766  40.5888903  26.2553659  62.6550449
  41.7667212  26.8817041  63.3707918  33.3598268  33.0979968  76.5998947
  34.2229729  32.7416773  76.8102272  32.7863678  32.7593863  77.2874352
  53.2046645  54.7281825  67.4061348  53.8425055  54.6088572  66.7024689
  53.0867488  55.6762669  67.4649301  50.0136351  54.6809253  67.3422873
  49.6754863  54.5650318  66.4543408  50.8826119  54.2800418  67.3223879
  45.8723167  56.5344729  63.3319764  45.3088032  56.4434666  62.5636052
  45.7575562  55.7144634  63.8122257  43.4187599  58.0295921  66.1703985
  44.2108891  57.6886746  65.7550284  43.6584249  58.1390896  67.0906138
  51.4522725  60.2015697  58.6434229  50.8010705  60.7869777  58.2568243
  52.2467088  60.7321892  58.7029267  45.3778353  57.2904834  59.0421363
  46.1509229  56.7433821  58.9034239  45.7303751  58.1549083  59.2535825
  48.1419602  55.9958065  68.8389622  48.7383174  55.7714087  68.1246585
  48.1994574  55.2542810  69.4415070  47.7144630  53.4497500  56.6739813
  47.9670151  52.9279022  55.9123276  46.7769190  53.2863646  56.7766497
  52.7587913  52.4533279  64.4814557  53.5451002  52.0352702  64.1304974
  53.0226618  53.3579371  64.6496205  52.9297991  57.8906129  59.1803213
  52.2943824  57.9640755  59.8924118  52.5995397  58.4799728  58.5022293
  58.1596340  52.3908512  65.3847535  58.8921512  51.8207729  65.6185365
  57.4035696  52.0030112  65.8254041  47.4340919  55.3525606  58.8764188
  47.3177177  54.6770510  59.5445273  47.5443179  54.8657980  58.0596341
  49.7772460  54.8135753  62.5810878  49.4130667  54.2866374  63.2923799
  50.6339576  54.4234222  62.4077363  55.6821761  46.1030086  69.8442144
  55.3505086  46.9725497  69.6203359  55.0867374  45.7866370  70.5236174
  49.4177947  49.8425653  57.5772226  49.5852349  50.7105889  57.9442697
  49.2275116  50.0052935  56.6533515  52.1753280  58.3042632  69.2438056
  51.8754003  59.2067671  69.1353864  51.8304340  58.0374815  70.0959209
  45.6265762  54.7556429  65.2774761  44.7016258  54.6232643  65.4852453
  45.8750175  55.5350648  65.7744703  55.5750424  50.8225172  66.9235494
  54.6667301  50.7540581  66.6294255  55.5238020  51.2997117  67.7517319
  49.3967168  52.2983310  58.5618893  49.2766793  52.7440361  59.4004373
  48.7019756  52.6468628  58.0032431  42.9874573  54.3989702  66.1118550
  43.1166954  54.6524181  67.0257962  42.3072024  54.9917410  65.7923205
  47.1574060  65.0686952  62.2109024  47.0798090  66.0194777  62.2897505
  46.5535704  64.7232825  62.8683950  57.4412070  49.0241610  68.7013368
  56.7986451  49.3174144  68.0553162  56.9366999  48.9094531  69.5066564
  55.0952234  52.7704784  59.3899227  56.0070090  53.0032170  59.2146924
  54.5861881  53.3541828  58.8274305  49.7324072  52.1302018  70.3994076
  50.5785267  52.5541432  70.5428725  49.6722709  51.4735643  71.0932640
  53.7021816  57.7530602  66.7812808  53.0730679  57.9176316  66.0788876
  53.3147478  58.1672212  67.5523772  57.5811048  58.6885040  64.1357172
  56.8962086  59.0683941  63.5854205  57.6654898  59.2980367  64.8689120
  52.8823517  49.7906387  72.0575250  52.6384449  50.5448447  71.5209526
  53.1583448  50.1691734  72.8922497  54.8361980  56.3344999  70.7352516
  55.0478875  56.9776759  70.0586897  54.7891728  55.5007316  70.2674446
  52.4388209  48.9462820  67.6389088  51.5772688  49.2444073  67.9305825
  52.4650644  49.1633219  66.7070120  49.2549778  57.4905010  64.0462893
  49.7188124  57.7692713  63.2567516  48.9906576  56.5888455  63.8635984
  46.1473859  57.0376492  66.9842657  46.7175216  57.4663760  66.3460141
  46.7381971  56.7559076  67.6826842  48.1918664  53.6128163  60.8552459
  48.8942708  54.0649206  61.3226385  47.8599293  52.9711981  61.4832352
  46.6399026  52.2039919  75.2303668  46.0097686  52.8856200  75.4639065
  46.5335114  52.0923001  74.2856806  41.9343998  51.8711715  66.1569592
  41.1443052  52.1269244  65.6809703  42.4255246  52.6860053  66.2621633
  43.8858744  52.2356294  63.1153069  43.0889907  52.3474989  63.6336565
  43.6584336  52.5742947  62.2493959  40.2181701  52.1242206  68.5884583
  40.4689740  53.0089216  68.8542159  40.7541250  51.9446807  67.8159675
  64.0413801  55.5555703  65.2559844  63.2877509  54.9863101  65.1003849
  64.1761342  55.5218367  66.2030479  49.4312429  60.4269105  60.9314564
  49.2958104  61.2720641  61.3599412  49.9722241  60.6288383  60.1680498
  45.9179769  46.5060685  77.5928919  45.5246714  45.9526884  78.2676563
  46.7345909  46.8171264  77.9835437  42.8841826  57.9444543  61.5042489
  43.3966347  58.7387793  61.6548054  43.5364539  57.2470834  61.4376090
  44.6936711  61.0610300  63.5865242  44.8703339  61.9828264  63.3986226
  45.4893545  60.7468719  64.0159622  48.8347730  47.9218564  75.1849176
  49.5757443  48.5225717  75.1053638  49.0665652  47.1796202  74.6267218
  43.9789068  53.1074931  73.4627405  43.8642583  52.2060189  73.7634504
  43.1233585  53.3538628  73.1112222  45.8168027  62.5788473  69.5875584
  46.3675452  62.4505537  68.8152578  44.9779502  62.8783362  69.2370477
  52.7804893  43.9499667  69.4613457  52.4369162  44.8401309  69.3852568
  53.1483855  43.7601325  68.5983042  40.8490743  56.2733198  62.2802059
  41.6865965  56.6830206  62.0635767  41.0269011  55.3332640  62.2502253
  52.7455175  53.9408278  57.9685892  52.2301799  54.7112883  58.2074280
  52.4732484  53.2673414  58.5918954  50.3302286  48.7857979  63.0271131
  49.4743883  48.3964829  62.8476769  50.7429238  48.8649940  62.1670916
  51.8601433  46.3204322  67.4262691  51.3566229  46.2834457  66.6130496
  52.1532040  47.2297065  67.4859347  48.1044319  46.4043052  66.4328872
  48.9697316  46.2085861  66.0734762  48.1721828  46.1753404  67.3598229
  57.7189449  56.6940633  59.9039066  56.9418892  56.3551792  59.4594228
  58.3980930  56.6993256  59.2294031  52.5341478  51.8135370  59.7945674
  52.2291614  52.1281519  60.6455817  53.4871921  51.8916790  59.8373007
  50.9787910  57.9725594  61.4438628  50.4509272  57.2378353  61.1311865
  50.4775413  58.7500270  61.1978596  55.9580756  56.1674614  66.5605674
  55.3004431  56.8573875  66.6485802  56.7621156  56.5571046  66.9039660
  45.7106638  48.6345260  63.8045239  46.2850390  48.4120441  63.0718432
  46.2977620  48.7033954  64.5573840  54.7686215  54.5218987  64.6109616
  55.2818097  55.1548979  65.1131325  55.4187439  53.9220182  64.2452976
  46.0376225  50.6649721  57.8241124  45.2013537  51.0024407  58.1450399
  45.8980995  50.5298701  56.8868261  48.0129306  45.5086509  62.5320308
  47.3593718  45.1935526  61.9076923  47.9709780  44.8862249  63.2580131
  52.0308589  64.5003311  57.3670287  51.3570288  64.8035008  57.9755245
  52.4174411  65.3032391  57.0175744  51.2467046  51.9968442  66.8567956
  50.3289607  52.2183389  66.6989644  51.6627190  52.0714753  65.9979663
  52.0302094  53.3959858  61.9870636  52.7773913  53.9081255  61.6777758
  52.2993683  53.0743911  62.8475030  50.3028744  55.8918399  58.9697591
  49.3939963  55.6077432  59.0670060  50.3323828  56.3117477  58.1100898
  55.5348011  59.5024988  62.7388758  55.0810338  58.6615898  62.7953949
  54.9041978  60.1386387  63.0763538  54.4780931  50.4316974  63.9689426
  53.7403688  49.9194360  64.2999668  54.7307704  49.9917356  63.1572703
  53.9780951  61.3401485  63.6738576  54.2703925  61.9006542  62.9550942
  54.4879571  61.6330046  64.4291735  54.5792558  43.2093226  64.5631195
  54.8851435  42.3490590  64.2757110  55.3045163  43.8010846  64.3630189
  40.8716914  53.6123913  62.9512793  40.6741314  53.0193274  62.2263859
  40.3163578  53.3076123  63.6688732  48.8513638  53.5047019  65.0707386
  48.9062248  52.5520856  64.9949863  48.0404840  53.6606458  65.5548684
  50.0004832  57.4327142  56.3085669  49.5624262  56.7163001  55.8491307
  50.7415273  57.6603257  55.7470761  46.7905998  52.1224079  62.8297765
  45.9773863  52.4218250  63.2362957  47.2864992  51.7279768  63.5472247
  48.9414576  62.1181836  64.7632030  48.8990755  62.3442682  63.8340562
  49.8577275  61.8845211  64.9117831  52.3880210  52.5865904  71.6612659
  52.7429597  52.8137377  72.5207125  53.0352341  52.9184280  71.0389914
  58.1177946  55.7084339  62.3661988  57.9795845  55.8985935  61.4383177
  57.7614165  56.4703722  62.8230039  46.2820073  49.6942435  68.4459000
  46.9219452  49.5531194  67.7481963  45.4497603  49.4076948  68.0697602
  58.1447326  57.7760866  67.3773259  58.5783833  57.6836156  68.2256313
  58.8578907  57.7518367  66.7393275  47.0580377  58.9944865  64.5593992
  47.8520975  58.4995185  64.3576567  46.3472069  58.4662728  64.1961698
  43.3663140  53.1387947  60.6353745  42.4360728  53.0772402  60.8523707
  43.4620612  52.6163900  59.8390386  43.2848689  49.6642760  63.2231987
  43.5455506  50.5788093  63.1141147  44.1065861  49.1967202  63.3728599
  44.7573614  51.0780517  70.3930811  45.4296668  50.8697879  69.7443460
  43.9303401  50.8802603  69.9536043  50.6599186  47.7042458  72.4096472
  50.0127101  48.4032407  72.3160948  51.4300202  48.1378602  72.7772720
  50.8363321  55.5423223  70.4693292  51.7655381  55.6934382  70.2962259
  50.4154351  55.6307243  69.6141938  49.6351653  59.5673887  68.2391829
  49.4962738  59.1992671  69.1117768  48.8466249  60.0821526  68.0675787
  50.2299804  64.6682983  59.5817366  50.4051560  64.1971027  60.3962989
  49.5432593  65.2948750  59.8098627  51.1856868  58.9455490  65.6280667
  50.8506700  58.9056260  66.5238317  50.6860813  58.2800206  65.1551077
  45.1601112  54.3523120  71.1533248  45.0220910  53.6203359  71.7544787
  46.0706035  54.2632020  70.8717436  54.1216059  56.2911524  55.9017727
  53.5045230  55.5658352  55.8050780  53.6532548  57.0520884  55.5584801
  47.7883412  54.0643079  70.6416928  48.4983031  53.4236271  70.6003546
  47.7452720  54.3155974  71.5643109  46.5012346  51.0508297  72.4612567
  45.9649703  50.5999035  73.1134164  45.9129055  51.1854206  71.7183032
  44.7960890  67.8172346  66.3557226  45.0357488  68.4490870  67.0336245
  43.9530086  67.4660386  66.6422585  37.4316745  55.2974108  65.1180538
  38.1187785  54.9835838  64.5301554  37.2764874  56.2015473  64.8447790
  42.2351467  50.1864305  69.5465562  42.1509656  49.5789974  68.8115972
  41.4134174  50.6773323  69.5475058  49.0978531  62.8623239  62.2701552
  48.3146053  63.4044919  62.3639776  49.7971276  63.3797218  62.6695793
  52.4075181  48.6717868  64.9135757  52.9043881  47.9187830  64.5936827
  51.6362163  48.7082185  64.3478966  60.2604939  54.3758234  66.5554049
  60.2494815  55.2582949  66.1847982  59.3922318  54.0229785  66.3608586
  53.4904962  57.4289555  62.4874180  52.5561241  57.5491018  62.3178885
  53.6681631  56.5262022  62.2234190  48.9910150  50.8135251  64.6407442
  48.6207938  50.2606292  65.3288347  49.4869243  50.2093385  64.0882442
  56.8777513  53.2706875  63.0224215  57.3437966  54.1034866  62.9484517
  57.3285014  52.8051856  63.7269473  54.9453745  59.6150696  60.0210367
  55.2213588  59.5007291  60.9304241  54.0758243  59.2168181  59.9822540
  54.8494176  45.6387462  67.0615116  53.9357256  45.8691689  67.2297323
  55.2787278  45.7225906  67.9129148  54.6200635  53.8277354  69.5615010
  53.9672085  54.0753261  68.9067463  54.9981015  53.0141492  69.2277487
  51.5807809  63.8637047  63.6643180  51.7630203  63.0458703  64.1270933
  52.4040795  64.0804739  63.2268070  51.9149974  62.7905232  60.9258229
  52.4437740  62.2797687  60.3128391  52.1778194  62.4747762  61.7903762
  42.4167067  60.8069101  68.6693562  43.0020504  60.0612789  68.8021466
  42.2191905  61.1173058  69.5530226  45.2705722  63.8420349  63.6856005
  44.6016097  64.3266476  63.2020045  45.1318592  64.0889569  64.5999383
  37.0084721  53.3774701  67.3898005  37.0468821  52.8438292  68.1835123
  36.5025014  52.8509907  66.7708983  44.3875484  48.2239242  70.8860548
  44.4516810  49.0854073  70.4737945  44.3242604  47.6113244  70.1532906
  43.8627756  50.2962374  74.5333582  44.4899795  49.9139452  75.1471106
  43.0055675  50.0776576  74.8989274  40.6393299  52.1038804  60.4651937
  40.9346740  51.1949482  60.4118990  39.7381335  52.0826543  60.1432939
  52.5479378  63.8246068  67.2702345  52.4230517  63.0235808  66.7613291
  53.2058469  64.3192261  66.7816315  44.1687546  50.1794800  66.4479485
  43.4474132  50.7930768  66.3086959  44.9580802  50.7152565  66.3696131
  46.9713860  47.5149227  72.7220137  47.4948261  47.7611523  73.4846446
  46.7526193  48.3469261  72.3023274  42.3681141  49.7852901  60.5891262
  42.0393847  48.9050280  60.4066368  42.7220511  49.7300570  61.4767651
  51.6160720  61.4207804  65.0986247  51.4685682  60.4924511  65.2793817
  52.4414213  61.4427895  64.6143323  45.4822964  50.0725871  60.9566740
  45.8219036  50.6011792  60.2345348  45.9295084  50.4106277  61.7325306
  55.2194841  62.2436363  66.1851120  56.1441389  62.0379224  66.0475571
  55.0510145  61.9952764  67.0940462  48.1766405  48.4562922  70.4069808
  47.8363225  47.6570735  70.8090488  47.4705411  48.7564633  69.8346641
  48.8282876  45.5412234  68.8597131  49.6508946  45.0672712  68.7376021
  49.0720940  46.3202718  69.3595817  47.4691111  48.5700493  59.1560032
  48.1899473  48.9481745  58.6523749  46.8456415  49.2889369  59.2595010
  51.6122234  49.2745642  60.0918365  51.8285848  50.1570279  59.7907193
  51.1316301  48.8831855  59.3624007  46.3521455  52.2331355  66.6689109
  46.2066036  52.5471658  67.5613391  45.8746659  52.8516255  66.1160008
  48.2117838  49.2233903  66.7169999  48.1979407  48.3274996  66.3802297
  48.9290266  49.2304567  67.3508285  50.0643969  49.6571243  68.7623126
  49.8061747  50.5788314  68.7607457  49.5329009  49.2601678  69.4523590
  55.0090158  62.7622030  61.5413212  55.1827035  62.1968453  60.7887064
  55.5019049  63.5622925  61.3592702  40.8267117  54.7736699  69.6076770
  40.2820585  55.5496507  69.7397045  41.7046467  55.1207504  69.4495892
  47.6154734  48.1048283  61.9857569  47.7370645  47.1764929  62.1848456
  47.3256776  48.1186969  61.0735884  50.4845924  45.7903194  65.1224289
  50.5067621  45.8542527  64.1676268  50.9013983  44.9507702  65.3164795
  60.8629549  55.5258453  63.1603511  61.3060695  54.7765778  62.7622635
  59.9856059  55.5168589  62.7777243  55.9965330  62.0788795  58.6410110
  56.6916235  62.6995487  58.8597425  56.3388480  61.2284146  58.9162488
  41.6133139  53.9006595  72.5006927  40.8714875  54.0489231  73.0871558
  41.2925884  54.1614861  71.6373677  57.8956753  59.5288500  60.1697441
  58.4208077  59.8675773  59.4446761  57.8079106  58.5935515  59.9860575
  49.5797414  65.5960483  64.5292694  49.1402404  65.1036862  65.2225551
  50.3305531  65.0533451  64.2884769  42.0589753  61.7872024  64.5317322
  42.8847773  61.4875796  64.1515966  41.7083805  61.0179647  64.9807111
  47.0271286  61.1398492  66.6014996  46.4051295  60.4769197  66.3017223
  47.6976153  61.1659624  65.9188643  40.2598358  59.7058351  65.4906256
  39.4230266  59.2780525  65.3090257  40.2322003  59.8990794  66.4277047
  47.0995814  49.6180280  76.1947502  47.1483969  50.4942403  75.8125271
  47.6418328  49.0757674  75.6219145  46.5884793  59.6902416  60.0773456
  46.7372913  60.3737880  59.4240129  47.3951236  59.6707506  60.5922912
  49.3295102  50.3711653  72.9493860  48.4598411  50.6645219  72.6776449
  49.5654582  50.9552098  73.6701124  60.4062413  56.9963691  65.5525959
  61.2409305  57.4353495  65.7163519  60.5421542  56.5202345  64.7334205
  44.3437426  55.7167593  61.0834525  44.0983468  54.8129923  61.2814735
  44.5133341  55.7184744  60.1414003  52.0334136  46.5891270  70.4659281
  52.5516080  47.3252297  70.1405769  51.6789269  46.8955263  71.3006040
  43.6133073  51.4495951  58.5820686  42.9202318  51.5240306  57.9260722
  43.3684825  50.6856295  59.1042203  52.2846730  43.0091552  65.9860177
  52.5648484  42.3414741  66.6120604  53.0697337  43.2020648  65.4734841
  50.0880199  62.1850546  57.5485204  49.5154166  62.8040733  57.0955675
  50.6612992  62.7349908  58.0825125  56.1555588  51.4309186  69.7331752
  57.1073011  51.5307284  69.7543976  55.9859039  50.6387455  70.2429837
  54.1769968  48.5164770  69.9191153  53.5819900  48.7969782  69.2237642
  53.8919665  49.0058670  70.6907894  53.3077458  62.4687696  58.6793786
  54.2408131  62.4033258  58.8826661  53.2200671  63.3043963  58.2208318
  55.9365475  61.7853567  55.6397733  55.8579106  61.4513430  56.5333491
  56.7575142  62.2775335  55.6389206  58.6343666  54.6515306  68.8474052
  58.6019986  53.7131307  69.0333736  59.2444290  54.7299343  68.1139877
  50.4726997  53.5211359  54.8901256  51.4186102  53.3917567  54.9589674
  50.0941242  52.7826021  55.3670684  58.7838155  51.4426349  68.8932335
  58.2677203  50.6584806  68.7062264  59.6678103  51.1145066  69.0578855
  56.4448882  45.1867365  64.8528148  56.2473703  44.8782453  65.7371480
  57.0548587  45.9129004  64.9826078  62.5335513  53.8539175  68.5854540
  61.8068677  53.7195140  67.9771032  62.1182800  54.1616004  69.3911258
  48.6569914  51.4461335  54.8256141  47.7501370  51.1494448  54.9018855
  48.9345895  51.1491153  53.9590427  39.5747855  52.7667699  65.2755188
  39.2550639  51.9133007  64.9829562  39.0281283  52.9816277  66.0313155
  43.3527762  55.4830140  68.9924694  43.5713772  56.4147248  69.0112728
  43.7653536  55.1238114  69.7779498  50.2731980  45.9898225  60.9800383
  49.4632708  45.6445310  61.3555629  50.9616397  45.6805769  61.5687994
  52.2022528  45.0676272  62.6024679  52.7553567  45.4871725  63.2614702
  52.4392615  44.1412020  62.6447635  47.4268699  48.3048271  54.9668120
  48.2887863  48.6303169  55.2263938  47.6119043  47.5179766  54.4541186
  39.4436115  56.3870610  67.2448309  38.7499586  55.9724563  66.7318264
  40.1909106  56.4291147  66.6481728  55.5801335  47.1776797  62.1103343
  55.0000004  47.8361601  61.7281396  55.3137268  46.3554142  61.6990761
  54.0304902  46.5781855  64.3124664  54.5304680  46.6898389  63.5038983
  54.6740510  46.2742908  64.9525472  41.3572857  56.3188864  65.1214324
  41.3343545  56.4176551  64.1696207  41.6673494  57.1654015  65.4431490
  44.0160235  58.3765019  69.2360939  44.9703488  58.3448961  69.1690870
  43.8172759  57.9155643  70.0511164  44.6059617  56.9466135  71.8031736
  45.4252506  57.4410214  71.8266573  44.8796425  56.0298103  71.7749304
  54.3626213  49.3376887  61.1659692  53.4752068  49.6226538  60.9479886
  54.7780202  49.1770651  60.3186969  57.7140749  49.3623408  64.8814031
  58.4901140  49.8519861  65.1538648  56.9888884  49.7881463  65.3385900
  60.1513308  50.0751028  65.9387972  60.7457799  49.8346764  65.2281280
  60.2239892  49.3558158  66.5661508  42.3710464  63.9184639  66.2531136
  42.2364932  63.1585039  65.6869134  41.9542526  64.6425538  65.7859925
  53.5069427  59.1021562  55.2607712  54.2105277  59.3071565  55.8765367
  52.7832076  59.6698324  55.5256795  54.3367237  54.8531423  61.3809982
  54.2802438  55.3099975  60.5417614  54.8895579  54.0922108  61.2032825
  58.1472043  50.6421155  62.2060101  57.8908977  50.2417791  63.0368309
  57.5224911  51.3564949  62.0810241  62.4584381  53.3817228  64.7131393
  61.8983939  53.4510418  65.4862955  61.8527884  53.2058213  63.9930889
  45.5279590  64.8153956  66.4649579  45.4111974  65.7599388  66.3628269
  44.7072036  64.5127517  66.8535378  55.4156124  59.5404091  57.3106172
  56.2501728  59.1085290  57.1283647  55.2540467  59.3686105  58.2383066
  55.0702016  56.0436205  58.6762511  55.0150820  55.8780476  57.7350955
  54.4448072  56.7512238  58.8324701  39.8594531  51.2804269  72.5023933
  40.5053395  50.7703223  72.9911158  39.6511682  52.0172951  73.0767359
  48.3798142  45.5444314  58.2547829  48.3676812  46.4886154  58.4116100
  49.2721564  45.3614459  57.9607291  48.3087706  64.2213204  66.3415586
  47.3583337  64.2215066  66.2279958  48.6120192  63.4745939  65.8251621
  52.1950261  42.1387090  62.5093766  51.4282657  41.5845577  62.6550449
  52.6060966  42.2108959  63.3707918  44.1992022  48.4271886  76.5998947
  45.0623484  48.0708691  76.8102272  43.6257433  48.0885781  77.2874352
  56.2172107  72.6196752  59.0421363  56.9902983  72.0725739  58.9034239
  56.5697506  73.4841001  59.2535825  58.5538385  68.7789418  56.6739813
  58.8063906  68.2570939  55.9123276  57.6162944  68.6155563  56.7766497
  58.2734674  70.6817524  58.8764188  58.1570932  70.0062427  59.5445273
  58.3836934  70.1949898  58.0596341  60.2571702  65.1717571  57.5772226
  60.4246104  66.0397807  57.9442697  60.0668871  65.3344852  56.6533515
  60.2360922  67.6275228  58.5618893  60.1160548  68.0732279  59.4004373
  59.5413511  67.9760546  58.0032431  65.9345989  68.0996701  59.3899227
  66.8463845  68.3324088  59.2146924  65.4255636  68.6833746  58.8274305
  59.0312419  68.9420080  60.8552459  59.7336462  69.3941124  61.3226385
  58.6993047  68.3003899  61.4832352  54.7252498  67.5648212  63.1153069
  53.9283661  67.6766906  63.6336565  54.4978090  67.9034864  62.2493959
  51.6884498  71.6025115  62.2802059  52.5259720  72.0122124  62.0635767
  51.8662765  70.6624557  62.2502253  63.5848930  69.2700196  57.9685892
  63.0695553  70.0404800  58.2074280  63.3126238  68.5965332  58.5918954
  61.1696041  64.1149897  63.0271131  60.3137637  63.7256747  62.8476769
  61.5822993  64.1941857  62.1670916  63.3735233  67.1427288  59.7945674
  63.0685368  67.4573437  60.6455817  64.3265675  67.2208708  59.8373007
  56.5500392  63.9637178  63.8045239  57.1244144  63.7412359  63.0718432
  57.1371375  64.0325872  64.5573840  56.8769979  65.9941639  57.8241124
  56.0407292  66.3316325  58.1450399  56.7374749  65.8590618  56.8868261
  58.8523060  60.8378426  62.5320308  58.1987472  60.5227444  61.9076923
  58.8103534  60.2154167  63.2580131  59.9634265  71.1197722  54.4473601
  59.0561327  70.8886975  54.6464750  60.4605297  70.3235341  54.6347582
  61.1422498  71.2210316  58.9697591  60.2333718  70.9369349  59.0670060
  61.1717582  71.6409395  58.1100898  65.4186313  58.5385144  64.5631195
  65.7245189  57.6782507  64.2757110  66.1438917  59.1302764  64.3630189
  51.7110669  68.9415831  62.9512793  51.5135069  68.3485191  62.2263859
  51.1557333  68.6368041  63.6688732  60.8398586  72.7619060  56.3085669
  60.4018016  72.0454919  55.8491307  61.5809027  72.9895175  55.7470761
  57.6299752  67.4515997  62.8297765  56.8167618  67.7510167  63.2362957
  58.1258747  67.0571686  63.5472247  54.2056894  68.4679864  60.6353745
  53.2754483  68.4064320  60.8523707  54.3014366  67.9455817  59.8390386
  54.1242444  64.9934677  63.2231987  54.3849261  65.9080011  63.1141147
  54.9459616  64.5259120  63.3728599  64.9609814  71.6203442  55.9017727
  64.3438984  70.8950270  55.8050780  64.4926302  72.3812802  55.5584801
  56.7508360  65.8388866  55.0239031  55.8737826  65.7177667  54.6601278
  57.2266113  65.0474944  54.7717920  48.2710500  70.6266026  65.1180538
  48.9581540  70.3127756  64.5301554  48.1158629  71.5307390  64.8447790
  51.4787054  67.4330721  60.4651937  51.7740495  66.5241400  60.4118990
  50.5775089  67.4118461  60.1432939  53.2074895  65.1144819  60.5891262
  52.8787601  64.2342198  60.4066368  53.5614266  65.0592488  61.4767651
  56.3216718  65.4017789  60.9566740  56.6612791  65.9303710  60.2345348
  56.7688839  65.7398195  61.7325306  58.3084865  63.8992410  59.1560032
  59.0293228  64.2773663  58.6523749  57.6850170  64.6181287  59.2595010
  62.4515988  64.6037559  60.0918365  62.6679603  65.4862197  59.7907193
  61.9710055  64.2123773  59.3624007  58.4548489  63.4340201  61.9857569
  58.5764400  62.5056847  62.1848456  58.1650531  63.4478887  61.0735884
  61.3239679  61.1195111  65.1224289  61.3461376  61.1834444  64.1676268
  61.7407738  60.2799620  65.3164795  55.1831180  71.0459511  61.0834525
  54.9377222  70.1421841  61.2814735  55.3527095  71.0476662  60.1414003
  54.4526828  66.7787869  58.5820686  53.7596073  66.8532224  57.9260722
  54.2078580  66.0148212  59.1042203  63.1240484  58.3383470  65.9860177
  63.4042238  57.6706659  66.6120604  63.9091091  58.5312566  65.4734841
  61.3120751  68.8503277  54.8901256  62.2579856  68.7209485  54.9589674
  60.9334996  68.1117939  55.3670684  59.4963669  66.7753253  54.8256141
  58.5895124  66.4786366  54.9018855  59.7739650  66.4783071  53.9590427
  50.4141609  68.0959616  65.2755188  50.0944393  67.2424925  64.9829562
  49.8675037  68.3108195  66.0313155  61.1125734  61.3190143  60.9800383
  60.3026463  60.9737228  61.3555629  61.8010151  61.0097686  61.5687994
  63.0416283  60.3968190  62.6024679  63.5947321  60.8163643  63.2614702
  63.2786369  59.4703938  62.6447635  58.2662453  63.6340188  54.9668120
  59.1281617  63.9595087  55.2263938  58.4512797  62.8471684  54.4541186
  66.4195090  62.5068715  62.1103343  65.8393759  63.1653519  61.7281396
  66.1531022  61.6846059  61.6990761  65.2019968  64.6668805  61.1659692
  64.3145823  64.9518456  60.9479886  65.6173957  64.5062568  60.3186969
  64.3463181  74.4313480  55.2607712  65.0499031  74.6363482  55.8765367
  63.6225830  74.9990242  55.5256795  59.2191896  60.8736231  58.2547829
  59.2070566  61.8178071  58.4116100  60.1115318  60.6906377  57.9607291
  63.0344016  57.4679008  62.5093766  62.2676412  56.9137495  62.6550449
  63.4454721  57.5400877  63.3707918  31.5259137   1.0760112  54.1306655
  32.1637547   0.9566859  53.4269995  31.4079980   2.0240956  54.1894607
  28.3348843   1.0287540  54.0668180  27.9967355   0.9128605  53.1788715
  29.2038612   0.6278705  54.0469186  24.1935659   2.8823017  50.0565071
  23.6300524   2.7912953  49.2881359  24.0788054   2.0622921  50.5367563
  28.8168626   2.1822392  60.0254385  28.8057267   1.7875190  59.1534889
  28.9789266   1.4488464  60.6188157  21.7400091   4.3774208  52.8949291
  22.5321383   4.0365033  52.4795591  21.9796741   4.4869183  53.8151445
  29.7735218   6.5493984  45.3679536  29.1223197   7.1348065  44.9813549
  30.5679581   7.0800179  45.4274573  23.6990845   3.6383121  45.7666670
  24.4721721   3.0912108  45.6279546  24.0516244   4.5027371  45.9781131
  25.5375887   4.9659504  58.9733569  25.2465753   5.8705134  58.8580236
  26.1732872   5.0076031  59.6877639  26.4632094   2.3436352  55.5634929
  27.0595667   2.1192375  54.8491892  26.5207066   1.6021098  56.1660377
  26.0357123  -0.2024213  43.3985120  26.2882643  -0.7242691  42.6368583
  25.0981682  -0.3658067  43.5011804  31.0800406  -1.1988434  51.2059863
  31.8663495  -1.6169011  50.8550280  31.3439110  -0.2942342  51.3741512
  31.2510483   4.2384416  45.9048520  30.6156316   4.3119043  46.6169425
  30.9207889   4.8278015  45.2267599  36.4808833  -1.2613201  52.1092842
  37.2134005  -1.8313984  52.3430671  35.7248188  -1.6491601  52.5499347
  25.7553411   1.7003893  45.6009495  25.6389670   1.0248797  46.2690579
  25.8655671   1.2136267  44.7841648  28.0984952   1.1614041  49.3056184
  27.7343160   0.6344662  50.0169106  28.9552068   0.7712510  49.1322670
  27.7390439  -3.8096060  44.3017533  27.9064842  -2.9415823  44.6688004
  27.5487608  -3.6468778  43.3778822  30.4965773   4.6520919  55.9683363
  30.1966496   5.5545958  55.8599170  30.1516832   4.3853102  56.8204516
  23.9478254   1.1034716  52.0020067  23.0228750   0.9710930  52.2097759
  24.1962667   1.8828935  52.4990010  33.8962916  -2.8296541  53.6480800
  32.9879794  -2.8981132  53.3539561  33.8450512  -2.3524596  54.4762626
  27.7179660  -1.3538402  45.2864199  27.5979285  -0.9081352  46.1249680
  27.0232249  -1.0053085  44.7277738  21.3087065   0.7467990  52.8363857
  21.4379446   1.0002468  53.7503268  20.6284516   1.3395698  52.5168512
  25.4786552  11.4165239  48.9354331  25.4010582  12.3673065  49.0142811
  24.8748196  11.0711112  49.5929257  33.4164726  -0.8816929  46.1144534
  34.3282582  -0.6489542  45.9392231  32.9074373  -0.2979885  45.5519612
  31.7005494   3.5407699  59.7505826  32.1088850   3.0990109  59.0060458
  30.9782756   2.9660326  60.0040019  28.0536564  -1.5219694  57.1239383
  28.8997759  -1.0980281  57.2674032  27.9935202  -2.1786070  57.8177946
  32.0234309   4.1008889  53.5058115  31.3943171   4.2654603  52.8034183
  31.6359971   4.5150499  54.2769079  35.9023541   5.0363327  50.8602479
  35.2174579   5.4162229  50.3099512  35.9867390   5.6458654  51.5934427
  33.1574472   2.6823286  57.4597822  33.3691367   3.3255046  56.7832203
  33.1104220   1.8485603  56.9919752  30.7600701  -4.7058893  54.3634394
  29.8985180  -4.4077640  54.6551132  30.7863136  -4.4888494  53.4315427
  27.5762271   3.8383297  50.7708200  28.0400616   4.1171000  49.9812823
  27.3119069   2.9366742  50.5881291  24.4686352   3.3854779  53.7087963
  25.0387709   3.8142047  53.0705448  25.0594463   3.1037364  54.4072149
  26.5131157  -0.0393550  47.5797765  27.2155200   0.4127493  48.0471692
  26.1811785  -0.6809731  48.2077658  34.2720300   5.5595242  55.6320180
  35.0937744   5.1575429  55.3502861  34.2682703   5.4563476  56.5836295
  22.2071236  -1.4165418  49.8398375  21.4102399  -1.3046724  50.3581871
  21.9796828  -1.0778766  48.9739266  28.0376904   5.1079285  57.7880890
  28.1021336   5.5699692  58.6239062  27.3287827   4.4776650  57.9163200
  42.3626293   1.9033990  51.9805151  41.6090002   1.3341388  51.8249156
  42.4973834   1.8696655  52.9275786  27.7524921   6.7747392  47.6559870
  27.6170596   7.6198928  48.0844718  28.2934734   6.9766670  46.8925804
  21.2054319   4.2922830  48.2287796  21.7178839   5.0866081  48.3793360
  21.8577031   3.5949121  48.1621397  23.0149203   7.4088587  50.3110549
  23.1915832   8.3306551  50.1231533  23.8106037   7.0947006  50.7404928
  29.3793398   7.3970959  61.7860213  28.9357252   6.6107338  61.4681117
  30.0410611   7.5850109  61.1204103  24.1380519   8.9266761  56.3120891
  24.6887944   8.7983824  55.5397885  23.2991995   9.2261650  55.9615784
  31.4774636   7.6773759  59.8141614  31.4593111   8.4982640  59.3221883
  32.3994556   7.5527834  60.0391755  27.9347690   5.1917888  60.6565122
  28.4676027   4.4306177  60.4264430  27.4061771   4.8991540  61.3989277
  19.1703235   2.6211485  49.0047366  20.0078457   3.0308493  48.7881074
  19.3481503   1.6810927  48.9747560  31.0667668   0.2886565  44.6931199
  30.5514291   1.0591170  44.9319586  30.7944976  -0.3848298  45.3164260
  28.6514779  -4.8663734  49.7516437  27.7956375  -5.2556883  49.5722076
  29.0641730  -4.7871773  48.8916223  36.0401942   3.0418920  46.6284373
  35.2631384   2.7030080  46.1839535  36.7193423   3.0471543  45.9539338
  30.8553971  -1.8386342  46.5190980  30.5504106  -1.5240193  47.3701123
  31.8084413  -1.7604923  46.5618313  29.3000403   4.3203881  48.1683934
  28.7721764   3.5856640  47.8557172  28.7987905   5.0978557  47.9223903
  34.2793249   2.5152901  53.2850980  33.6216923   3.2052163  53.3731109
  35.0833648   2.9049333  53.6284967  33.0898707   0.8697274  51.3354922
  33.6030589   1.5027266  51.8376632  33.7399931   0.2698470  50.9698282
  24.3588717  -2.9871992  44.5486431  23.5226030  -2.6497305  44.8695706
  24.2193487  -3.1223012  43.6113568  27.4453003   2.1384091  41.1718907
  26.5380064   1.9073345  41.3710056  27.9424035   1.3421710  41.3592889
  30.3521082  10.8481598  44.0915593  29.6782780  11.1513295  44.7000551
  30.7386904  11.6510679  43.7421050  29.5679538  -1.6553270  53.5813263
  28.6502100  -1.4338323  53.4234951  29.9839682  -1.5806960  52.7224970
  30.3514586  -0.2561855  48.7115943  31.0986405   0.2559542  48.4023065
  30.6206176  -0.5777802  49.5720337  28.6241236   2.2396686  45.6942897
  27.7152455   1.9555719  45.7915367  28.6536320   2.6595765  44.8346204
  33.8560504   5.8503275  49.4634065  33.4022831   5.0094185  49.5199255
  33.2254470   6.4864674  49.8008845  32.7993423  -3.2204738  50.6934732
  32.0616180  -3.7327352  51.0244975  33.0520197  -3.6604357  49.8818009
  32.2993443   7.6879772  50.3983883  32.5916417   8.2484829  49.6796249
  32.8092063   7.9808333  51.1537042  19.1929407  -0.0397800  49.6758100
  18.9953806  -0.6328439  48.9509166  18.6376071  -0.3445590  50.3934038
  27.1726130  -0.1474693  51.7952693  27.2274740  -1.1000857  51.7195169
  26.3617332   0.0084746  52.2793991  28.3217324   3.7805430  43.0330976
  27.8836754   3.0641289  42.5736613  29.0627765   4.0081544  42.4716067
  25.1118490  -1.5297634  49.5543072  24.2986356  -1.2303463  49.9608264
  25.6077484  -1.9241945  50.2717554  27.2627068   8.4660123  51.4877336
  27.2203247   8.6920970  50.5585868  28.1789767   8.2323498  51.6363137
  30.7092702  -1.0655809  58.3857965  31.0642090  -0.8384336  59.2452431
  31.3564833  -0.7337432  57.7635221  36.4390439   2.0562627  49.0907294
  36.3008337   2.2464223  48.1628484  36.0826658   2.8182009  49.5475346
  24.6032565  -3.9579278  55.1704306  25.2431944  -4.0990519  54.4727270
  23.7710095  -4.2444765  54.7942908  36.4659818   4.1239154  54.1018566
  36.8996325   4.0314443  54.9501620  37.1791399   4.0996654  53.4638582
  25.3792869   5.3423152  51.2839299  26.1733467   4.8473472  51.0821874
  24.6684561   4.8141015  50.9207005  30.1987713   7.7241248  55.6351667
  30.2524736   8.2932184  56.4029382  29.3302495   7.8943133  55.2705704
  21.6875632  -0.5133766  47.3599052  20.7573220  -0.5749311  47.5769014
  21.7833104  -1.0357813  46.5635693  37.3275368   4.1662854  56.6351451
  37.5211258   5.0708665  56.8810726  37.2275986   3.7070273  57.4690036
  32.3890477   4.3169597  62.2092332  32.2375983   4.0880149  61.2922416
  32.3795156   5.2740199  62.2223677  29.1575813   1.8901510  57.1938598
  30.0867873   2.0412669  57.0207566  28.7366843   1.9785531  56.3387245
  27.9564145   5.9152174  54.9637136  27.8175230   5.5470959  55.8363074
  27.1678741   6.4299814  54.7921094  28.5512297  11.0161271  46.3062673
  28.7264052  10.5449314  47.1208295  27.8645085  11.6427037  46.5343933
  29.5069360   5.2933777  52.3525974  29.1719193   5.2534547  53.2483624
  29.0073306   4.6278493  51.8796384  32.4428552   2.6389811  42.6263033
  31.8257722   1.9136639  42.5296086  31.9745040   3.3999172  42.2830108
  26.1095905   0.4121366  57.3662235  26.8195523  -0.2285442  57.3248853
  26.0665213   0.6634261  58.2888415  34.0982683   7.3488720  60.2868814
  34.0395229   6.6647940  59.6199397  34.5002202   8.0907710  59.8349440
  23.1173382  14.1650633  53.0802533  23.3569980  14.7969158  53.7581551
  22.2742579  13.8138674  53.3667892  24.2327097  -3.1424764  41.7484338
  23.3556564  -3.2635964  41.3846584  24.7084851  -3.9338686  41.4963226
  34.1000091   5.3128304  58.5182794  33.2126869   4.9754225  58.6409192
  34.6698642   4.5811335  58.7551559  15.7529238   1.6452395  51.8425845
  16.4400277   1.3314125  51.2546860  15.5977366   2.5493760  51.5693096
  27.6301244   9.9729756  55.4844037  27.5571415  10.7784727  55.9963341
  27.1878637  10.1721722  54.6592058  27.4191024   9.2101526  48.9946858
  26.6358545   9.7523206  49.0885083  28.1183769   9.7275506  49.3941099
  38.5817431   0.7236521  53.2799355  38.5707307   1.6061236  52.9093288
  37.7134810   0.3708072  53.0853892  30.0899927   9.8716590  57.6402195
  30.8027900  10.5064055  57.5678097  29.5989956   9.9680456  56.8242197
  31.8117454   3.7767843  49.2119487  30.8773733   3.8969305  49.0424191
  31.9894123   2.8740309  48.9479497  27.3122642  -2.8386462  51.3652748
  26.9420430  -3.3915421  52.0533654  27.8081735  -3.4428328  50.8127748
  35.1990006  -0.3814838  49.7469521  35.6650458   0.4513154  49.6729824
  35.6497506  -0.8469857  50.4514780  25.1411841   7.6211033  58.4607766
  25.8421300   8.2547516  58.6137160  24.6706956   7.9625765  57.7003405
  33.2666237   5.9628983  46.7455673  33.5426081   5.8485578  47.6549547
  32.3970736   5.5646468  46.7067846  32.9413127   0.1755641  56.2860317
  32.2884577   0.4231548  55.6312769  33.3193507  -0.6380221  55.9522794
  29.9020301  10.2115334  50.3888487  30.0842695   9.3936990  50.8516239
  30.7253287  10.4283026  49.9513377  30.2362466   9.1383519  47.6503535
  30.7650233   8.6275974  47.0373697  30.4990686   8.8226049  48.5149068
  20.7379559   7.1547388  55.3938869  21.3232996   6.4091076  55.5266773
  20.5404397   7.4651345  56.2775533  23.5918214  10.1898636  50.4101311
  22.9228590  10.6744763  49.9265351  23.4531084  10.4367856  51.3244690
  27.7323483  12.2242379  57.0083970  28.2841791  12.3874001  57.7733055
  28.0729676  12.8146817  56.3363994  32.5834357   7.0503637  62.8632624
  33.1274261   7.6633595  62.3687579  32.0021202   7.6083215  63.3799637
  30.8691870  10.1724355  53.9947652  30.7443010   9.3714095  53.4858597
  31.5270961  10.6670548  53.5061622  22.4900038  -3.4726913  53.1724792
  21.7686624  -2.8590945  53.0332265  23.2793294  -2.9369148  53.0941438
  32.9326778   7.9733375  55.6227202  31.9857114   7.8538726  55.5505529
  33.2809552   7.0855873  55.7053463  29.9373212   7.7686091  51.8231554
  29.7898174   6.8402799  52.0039124  30.7626705   7.7906182  51.3388629
  23.8035456  -3.5795842  47.6812046  24.1431529  -3.0509920  46.9590655
  24.2507577  -3.2415436  48.4570613  33.5407334   8.5914650  52.9096427
  34.4653881   8.3857511  52.7720878  33.3722637   8.3431051  53.8185768
  25.7903603  -5.0821220  45.8805339  26.5111966  -4.7039967  45.3769056
  25.1668907  -4.3632343  45.9840317  29.9334726  -4.3776071  46.8163671
  30.1498340  -3.4951433  46.5152499  29.4528793  -4.7689858  46.0869313
  24.6733947  -1.4190358  53.3934416  24.5278528  -1.1050055  54.2858697
  24.1959151  -0.8005458  52.8405315  26.5330330  -4.4287810  53.4415305
  26.5191899  -5.3246717  53.1047603  27.2502758  -4.4217146  54.0753592
  28.3856461  -3.9950470  55.4868433  28.1274239  -3.0733399  55.4852763
  27.8541501  -4.3920035  56.1768897  33.3302650   9.1100317  48.2658518
  33.5039527   8.5446740  47.5132371  33.8231541   9.9101212  48.0838008
  19.1479610   1.1214986  56.3322077  18.6033078   1.8974794  56.4642351
  20.0258960   1.4685791  56.1741199  39.1842041   1.8736740  49.8848818
  39.6273187   1.1244066  49.4867941  38.3068551   1.8646877  49.5022550
  34.3177822   8.4267082  45.3655417  35.0128727   9.0473774  45.5842731
  34.6600972   7.5762433  45.6407794  36.2169245   5.8766787  46.8942747
  36.7420570   6.2154060  46.1692067  36.1291598   4.9413803  46.7105882
  27.8789294   9.7900861  59.0232624  28.1876421   9.5450008  59.8955324
  28.6764776   9.9947499  58.5351494  27.9009906  11.9438771  51.2538001
  27.4614896  11.4515149  51.9470857  28.6518023  11.4011738  51.0130076
  20.3802245   8.1350311  51.2562629  21.2060265   7.8354083  50.8761272
  20.0296297   7.3657934  51.7052417  25.3483778   7.4876780  53.3260302
  24.7263788   6.8247485  53.0262530  26.0188645   7.5137912  52.6433950
  18.5810850   6.0536638  52.2151562  17.7442759   5.6258812  52.0335563
  18.5534496   6.2469081  53.1522353  35.9063152   6.5099691  62.1993945
  35.1158695   6.4923830  61.6598445  35.6696506   7.0487985  62.9542982
  36.0261027   3.3592157  59.5126674  36.0759032   3.1942165  60.4542197
  35.9174950   2.4919416  59.1224555  24.9097285   6.0380703  46.8018763
  25.0585406   6.7216167  46.1485435  25.7163729   6.0185793  47.3168218
  37.5279223   5.7789099  59.7568695  37.2364032   6.1419079  60.5932156
  36.9151355   5.0656107  59.5782027  38.7274906   3.3441979  52.2771266
  39.5621797   3.7831783  52.4408826  38.8634035   2.8680632  51.4579511
  35.7766412   0.9021713  58.2248753  36.2520533   1.0949360  57.4167605
  34.8531977   0.9580899  57.9792137  22.6649918   2.0645881  47.8079832
  22.4195960   1.1608211  48.0060042  22.8345833   2.0663031  46.8659310
  21.9345566  -2.2025762  45.3065993  21.2414811  -2.1281407  44.6506029
  21.6897318  -2.9665418  45.8287510  28.4092691   8.5328833  44.2730510
  27.8366658   9.1519021  43.8200982  28.9825484   9.0828195  44.8070432
  34.4768081  -2.2212526  56.4577059  35.4285504  -2.1214429  56.4789283
  34.3071531  -3.0134258  56.9675143  31.6289951   8.8165984  45.4039092
  32.5620624   8.7511545  45.6071968  31.5413163   9.6522250  44.9453625
  34.2577967   8.1331854  42.3643040  34.1791599   7.7991718  43.2578798
  35.0787634   8.6253622  42.3634512  36.9556158   0.9993593  55.5719359
  36.9232479   0.0609594  55.7579042  37.5656782   1.0777630  54.8385183
  28.7939489  -0.1310354  41.6146563  29.7398594  -0.2604146  41.6834981
  28.4153734  -0.8695692  42.0915991  42.7732708   2.0609600  54.7125395
  43.5036097   1.7994888  55.2733099  42.1639654   1.3238322  54.7527463
  40.8548005   0.2017463  55.3099847  40.1281169   0.0673428  54.7016338
  40.4395292   0.5094291  56.1156565  26.9782406  -2.2060377  41.5501448
  26.0713862  -2.5027265  41.6264161  27.2558387  -2.5030559  40.6835734
  21.6740254   1.8308427  55.7170001  21.8926264   2.7625535  55.7358035
  22.0866028   1.4716401  56.5024805  17.7648607   2.7348898  53.9693616
  17.0712078   2.3202850  53.4563570  18.5121598   2.7769434  53.3727035
  19.6785349   2.6667151  51.8459631  19.6556037   2.7654839  50.8941514
  19.9885986   3.5132302  52.1676797  22.3372727   4.7243306  55.9606245
  23.2915981   4.6927249  55.8936177  22.1385251   4.2633930  56.7756471
  22.9272109   3.2944422  58.5277043  23.7464998   3.7888501  58.5511880
  23.2008917   2.3776391  58.4994610  20.6922956  10.2662926  52.9776443
  20.5577424   9.5063327  52.4114441  20.2755018  10.9903826  52.5105232
  31.8281919   5.4499849  41.9853018  32.5317769   5.6549852  42.6010674
  31.1044568   6.0176611  42.2502102  32.6579729   1.2009711  48.1055288
  32.6014931   1.6578262  47.2662921  33.2108072   0.4400395  47.9278131
  40.7796873  -0.2704484  51.4376699  40.2196431  -0.2011295  52.2108261
  40.1740376  -0.4463500  50.7176196  23.8492082  11.1632243  53.1894886
  23.7324466  12.1077675  53.0873576  23.0284528  10.8605804  53.5780685
  33.7368616   5.8882379  44.0351478  34.5714220   5.4563577  43.8528953
  33.5752959   5.7164392  44.9628373  33.3914509   2.3914492  45.4007818
  33.3363312   2.2258763  44.4596262  32.7660564   3.0990525  45.5570007
  24.8746596  11.8160505  56.4050814  25.7773843  11.8484115  56.7217309
  24.6483966  10.8860956  56.4197150  26.6300198  10.5691491  53.0660893
  25.6795829  10.5693353  52.9525265  26.9332684   9.8224226  52.5496927
  42.3652892  16.4052030  54.1306655  43.0031301  16.2858777  53.4269995
  42.2473734  17.3532874  54.1894607  39.1742598  16.3579458  54.0668180
  38.8361109  16.2420522  53.1788715  40.0432366  15.9570623  54.0469186
  35.0329413  18.2114934  50.0565071  34.4694279  18.1204871  49.2881359
  34.9181809  17.3914839  50.5367563  39.6562381  17.5114309  60.0254385
  39.6451022  17.1167108  59.1534889  39.8183020  16.7780382  60.6188157
  32.5793845  19.7066126  52.8949291  33.3715137  19.3656950  52.4795591
  32.8190496  19.8161101  53.8151445  36.3769642  20.2951421  58.9733569
  36.0859508  21.1997052  58.8580236  37.0126626  20.3367949  59.6877639
  37.3025849  17.6728270  55.5634929  37.8989421  17.4484292  54.8491892
  37.3600820  16.9313015  56.1660377  41.9194160  14.1303484  51.2059863
  42.7057249  13.7122907  50.8550280  42.1832864  15.0349576  51.3741512
  47.3202587  14.0678717  52.1092842  48.0527759  13.4977934  52.3430671
  46.5641943  13.6800317  52.5499347  38.9378707  16.4905958  49.3056184
  38.5736914  15.9636579  50.0169106  39.7945823  16.1004427  49.1322670
  44.8428007   7.7800291  56.5687450  44.5111332   8.6495702  56.3448665
  44.2473621   7.4636575  57.2481481  41.3359527  19.9812837  55.9683363
  41.0360250  20.8837876  55.8599170  40.9910587  19.7145020  56.8204516
  34.7872008  16.4326634  52.0020067  33.8622505  16.3002848  52.2097759
  35.0356422  17.2120853  52.4990010  44.7356671  12.4995377  53.6480800
  43.8273548  12.4310785  53.3539561  44.6844267  12.9767322  54.4762626
  32.1480820  16.0759907  52.8363857  32.2773201  16.3294386  53.7503268
  31.4678271  16.6687615  52.5168512  38.8097537  13.9185023  61.5915698
  38.0330871  14.4778943  61.5818562  39.4488100  14.4041806  62.1130568
  46.6018317  10.7011815  55.4258674  45.9592697  10.9944349  54.7798469
  46.0973246  10.5864736  56.2311871  44.2558481  14.4474989  46.1144534
  45.1676337  14.6802375  45.9392231  43.7468128  15.0312033  45.5519612
  37.0643909  16.7270476  61.1533665  37.8058593  17.2655520  60.8768488
  36.3580894  17.3536765  61.3105216  42.5399249  18.8699616  59.7505826
  42.9482605  18.4282027  59.0060458  41.8176510  18.2952244  60.0040019
  38.8930319  13.8072223  57.1239383  39.7391514  14.2311637  57.2674032
  38.8328956  13.1505847  57.8177946  42.8628063  19.4300807  53.5058115
  42.2336926  19.5946521  52.8034183  42.4753725  19.8442417  54.2769079
  42.0429764  11.4676592  58.7820557  41.7990696  12.2218652  58.2454832
  42.3189694  11.8461939  59.6167804  43.9968227  18.0115204  57.4597822
  44.2085122  18.6546964  56.7832203  43.9497975  17.1777520  56.9919752
  41.5994456  10.6233025  54.3634394  40.7378935  10.9214278  54.6551132
  41.6256890  10.8403423  53.4315427  38.4156025  19.1675215  50.7708200
  38.8794371  19.4462918  49.9812823  38.1512823  18.2658660  50.5881291
  35.3080106  18.7146697  53.7087963  35.8781463  19.1433965  53.0705448
  35.8988218  18.4329281  54.4072149  35.8005273  13.8810124  61.9548975
  35.1703933  14.5626405  62.1884371  35.6941361  13.7693206  61.0102113
  31.0950245  13.5481920  52.8814899  30.3049299  13.8039449  52.4055009
  31.5861492  14.3630258  52.9866939  45.1114055  20.8887159  55.6320180
  45.9331498  20.4867347  55.3502861  45.1076457  20.7855393  56.5836295
  33.0464990  13.9126499  49.8398375  32.2496154  14.0245194  50.3581871
  32.8190583  14.2513152  48.9739266  38.8770658  20.4371203  57.7880890
  38.9415091  20.8991610  58.6239062  38.1681582  19.8068568  57.9163200
  29.3787948  13.8012411  55.3129890  29.6295986  14.6859421  55.5787466
  29.9147496  13.6217012  54.5404981  53.2020048  17.2325908  51.9805151
  52.4483756  16.6633306  51.8249156  53.3367589  17.1988572  52.9275786
  35.0786015   8.1830890  64.3174226  34.6852961   7.6297089  64.9921870
  35.8952156   8.4941468  64.7080743  37.9953976   9.5988769  61.9094482
  38.7363690  10.1995922  61.8298945  38.2271899   8.8566407  61.3512525
  33.1395314  14.7845136  60.1872712  33.0248830  13.8830394  60.4879811
  32.2839832  15.0308833  59.8357528  40.2187152  22.7262877  61.7860213
  39.7751006  21.9399255  61.4681117  40.8804366  22.9142027  61.1204103
  34.9774273  24.2558678  56.3120891  35.5281698  24.1275742  55.5397885
  34.1385749  24.5553567  55.9615784  42.3168390  23.0065677  59.8141614
  42.2986866  23.8274558  59.3221883  43.2388310  22.8819752  60.0391755
  38.7741444  20.5209806  60.6565122  39.3069781  19.7598094  60.4264430
  38.2455525  20.2283458  61.3989277  41.9411139   5.6269872  56.1858764
  41.5975409   6.5171514  56.1097874  42.3090102   5.4371530  55.3228349
  39.4908533  10.4628184  49.7516437  38.6350129  10.0735034  49.5722076
  39.9035485  10.5420145  48.8916223  41.0207680   7.9974527  54.1507997
  40.5172475   7.9604662  53.3375802  41.3138287   8.9067270  54.2104654
  37.2650566   8.0813257  53.1574179  38.1303562   7.8856066  52.7980068
  37.3328074   7.8523609  54.0843536  41.6947725  13.4905575  46.5190980
  41.3897861  13.8051724  47.3701123  42.6478167  13.5686995  46.5618313
  45.1187003  17.8444819  53.2850980  44.4610677  18.5344080  53.3731109
  45.9227402  18.2341251  53.6284967  34.8712885  10.3115465  50.5290546
  35.4456637  10.0890646  49.7963739  35.4583867  10.3804159  51.2819147
  43.9292462  16.1989192  51.3354922  44.4424344  16.8319184  51.8376632
  44.5793686  15.5990387  50.9698282  37.1735552   7.1856714  49.2565615
  36.5199965   6.8705731  48.6322230  37.1316027   6.5632454  49.9825438
  40.4073293  13.6738647  53.5813263  39.4895854  13.8953594  53.4234951
  40.8233436  13.7484958  52.7224970  41.1908340  15.0730063  48.7115943
  41.9380159  15.5851460  48.4023065  41.4599930  14.7514116  49.5720337
  43.6387178  12.1087179  50.6934732  42.9009934  11.5964565  51.0244975
  43.8913951  11.6687561  49.8818009  43.7398805   4.8863431  51.2876502
  44.0457682   4.0260795  51.0002417  44.4651410   5.4781051  51.0875495
  30.0323161  15.2894118  49.6758100  29.8347561  14.6963478  48.9509166
  29.4769825  14.9846328  50.3934038  38.0119885  15.1817224  51.7952693
  38.0668494  14.2291061  51.7195169  37.2011087  15.3376663  52.2793991
  35.9512245  13.7994284  49.5543072  35.1380110  14.0988455  49.9608264
  36.4471239  13.4049973  50.2717554  41.5486456  14.2636108  58.3857965
  41.9035844  14.4907582  59.2452431  42.1958588  14.5954485  57.7635221
  47.2784193  17.3854544  49.0907294  47.1402092  17.5756140  48.1628484
  46.9220412  18.1473927  49.5475346  35.4426319  11.3712640  55.1704306
  36.0825699  11.2301399  54.4727270  34.6103850  11.0847153  54.7942908
  47.3053573  19.4531071  54.1018566  47.7390080  19.3606360  54.9501620
  48.0185154  19.4288572  53.4638582  36.2186623  20.6715070  51.2839299
  37.0127222  20.1765390  51.0821874  35.5078316  20.1432933  50.9207005
  41.0381468  23.0533165  55.6351667  41.0918490  23.6224102  56.4029382
  40.1696249  23.2235051  55.2705704  32.4454936  11.3412965  49.9477293
  32.7061753  12.2558298  49.8386454  33.2672108  10.8737407  50.0973906
  33.9179861  12.7550722  57.1176118  34.5902915  12.5468084  56.4688767
  33.0909648  12.5572808  56.6781350  48.1669122  19.4954772  56.6351451
  48.3605012  20.4000583  56.8810726  48.0669741  19.0362191  57.4690036
  39.8205433   9.3812663  59.1341779  39.1733348  10.0802612  59.0406255
  40.5906449   9.8148807  59.5018027  43.2284231  19.6461515  62.2092332
  43.0769737  19.4172066  61.2922416  43.2188911  20.6032116  62.2223677
  39.9969567  17.2193428  57.1938598  40.9261627  17.3704587  57.0207566
  39.5760598  17.3077448  56.3387245  38.7957899  21.2444092  54.9637136
  38.6568985  20.8762876  55.8363074  38.0072496  21.7591731  54.7921094
  40.3463114  20.6225695  52.3525974  40.0112947  20.5826465  53.2483624
  39.8467060  19.9570411  51.8796384  34.3207358  16.0293325  57.8778555
  34.1827156  15.2973563  58.4790094  35.2312282  15.9402225  57.5962743
  36.9489659  15.7413284  57.3662235  37.6589278  15.1006476  57.3248853
  36.9058967  15.9926179  58.2888415  44.9376438  22.6780637  60.2868814
  44.8788984  21.9939857  59.6199397  45.3395956  23.4199627  59.8349440
  35.6618593  12.7278502  59.1857874  35.1255950  12.2769240  59.8379470
  35.0735301  12.8624411  58.4428338  44.9393845  20.6420221  58.5182794
  44.0520624  20.3046143  58.6409192  45.5092396  19.9103252  58.7551559
  26.5922992  16.9744313  51.8425845  27.2794032  16.6606043  51.2546860
  26.4371121  17.8785678  51.5693096  31.3957714  11.8634510  56.2710869
  31.3115903  11.2560179  55.5361279  30.5740421  12.3543528  56.2720365
  38.4694998  25.3021674  55.4844037  38.3965170  26.1076645  55.9963341
  38.0272392  25.5013639  54.6592058  41.5681428  10.3488073  51.6381064
  42.0650128   9.5958035  51.3182134  40.7968410  10.3852390  51.0724273
  49.4211186  16.0528439  53.2799355  49.4101062  16.9353154  52.9093288
  48.5528565  15.6999989  53.0853892  40.9293682  25.2008508  57.6402195
  41.6421654  25.8355972  57.5678097  40.4383711  25.2972374  56.8242197
  38.1516397  12.4905456  51.3652748  37.7814184  11.9376496  52.0533654
  38.6475489  11.8863590  50.8127748  46.0383760  14.9477080  49.7469521
  46.5044212  15.7805071  49.6729824  46.4891261  14.4822061  50.4514780
  35.9805595  22.9502951  58.4607766  36.6815055  23.5839434  58.6137160
  35.5100710  23.2917683  57.7003405  44.0100423   7.3157667  53.7860423
  43.0963503   7.5461893  53.9542629  44.4393524   7.3996111  54.6374455
  43.7806881  15.5047559  56.2860317  43.1278332  15.7523466  55.6312769
  44.1587261  14.6911697  55.9522794  39.8294454  16.2467370  62.7726354
  39.1535091  16.1461499  63.4428729  40.6522088  16.0906583  63.2362351
  31.5773314  22.4839306  55.3938869  32.1626750  21.7382994  55.5266773
  31.3798152  22.7943263  56.2775533  26.1690968  15.0544906  54.1143312
  26.2075068  14.5208497  54.9080430  25.6631261  14.5280112  53.4954289
  33.5481731   9.9009447  57.6105854  33.6123057  10.7624278  57.1983252
  33.4848851   9.2883449  56.8778213  33.0234003  11.9732579  61.2578889
  33.6506042  11.5909657  61.8716413  32.1661922  11.7546781  61.6234581
  43.4228112  22.3795555  62.8632624  43.9668016  22.9925513  62.3687579
  42.8414956  22.9375133  63.3799637  29.7999546  13.7809009  47.1897243
  30.0952987  12.8719687  47.1364297  28.8987582  13.7596748  46.8678246
  33.3293793  11.8565005  53.1724792  32.6080379  12.4700973  53.0332265
  34.1187049  12.3922770  53.0941438  43.7720533  23.3025293  55.6227202
  42.8250869  23.1830644  55.5505529  44.1203306  22.4147791  55.7053463
  36.1320106   9.1919432  59.4465444  36.6554508   9.4381728  60.2091753
  35.9132440  10.0239466  59.0268581  31.5287387  11.4623106  47.3136569
  31.2000094  10.5820485  47.1311674  31.8826758  11.4070775  48.2012958
  34.6429211  11.7496076  47.6812046  34.9825283  12.2781997  46.9590655
  35.0901331  12.0876482  48.4570613  37.3372651  10.1333127  57.1315114
  36.9969472   9.3340940  57.5335794  36.6311658  10.4334838  56.5591947
  37.9889123   7.2182439  55.5842437  38.8115193   6.7442917  55.4621328
  38.2327187   7.9972923  56.0841124  36.6297358  10.2470698  45.8805339
  37.3505720  10.6251950  45.3769056  36.0062662  10.9659574  45.9840317
  40.7728481  10.9515847  46.8163671  40.9892095  11.8340484  46.5152499
  40.2922548  10.5602060  46.0869313  35.5127702  13.9101560  53.3934416
  35.3672283  14.2241863  54.2858697  35.0352906  14.5286460  52.8405315
  37.3724085  10.9004108  53.4415305  37.3585654  10.0045201  53.1047603
  38.0896513  10.9074771  54.0753592  39.2250216  11.3341448  55.4868433
  38.9667993  12.2558519  55.4852763  38.6935256  10.9371882  56.1768897
  29.9873364  16.4506904  56.3322077  29.4426832  17.2266712  56.4642351
  30.8652714  16.7977709  56.1741199  36.7760981   9.7818488  48.7102876
  36.8976892   8.8535134  48.9093763  36.4863023   9.7957174  47.7981191
  39.6452171   7.4673398  51.8469595  39.6673868   7.5312732  50.8921575
  40.0620230   6.6277907  52.0410102  50.0235796  17.2028658  49.8848818
  50.4666942  16.4535983  49.4867941  49.1462306  17.1938794  49.5022550
  30.7739386  15.5776800  59.2252234  30.0321122  15.7259436  59.8116864
  30.4532130  15.8385066  58.3618983  38.7183049  25.1192779  59.0232624
  39.0270175  24.8741925  59.8955324  39.5158531  25.3239417  58.5351494
  36.1877533  22.8168697  53.3260302  35.5657542  22.1539402  53.0262530
  36.8582400  22.8429829  52.6433950  29.4204605  21.3828556  52.2151562
  28.5836513  20.9550730  52.0335563  29.3928250  21.5760999  53.1522353
  36.2602060  11.2950485  62.9192808  36.3090216  12.1712608  62.5370578
  36.8024575  10.7527878  62.3464451  46.7456906  21.8391609  62.1993945
  45.9552450  21.8215747  61.6598445  46.5090261  22.3779902  62.9542982
  46.8654781  18.6884075  59.5126674  46.9152786  18.5234082  60.4542197
  46.7568704  17.8211334  59.1224555  44.1558543  14.6715003  60.8285981
  45.0568406  14.5321468  60.5369978  44.2306518  14.8369458  61.7684158
  38.4901349  12.0481858  59.6739167  37.6204658  12.3415424  59.4021755
  38.7260829  12.6322303  60.3946431  48.3672978  21.1081017  59.7568695
  48.0757786  21.4710997  60.5932156  47.7545109  20.3948025  59.5782027
  49.5668660  18.6733896  52.2771266  50.4015552  19.1123700  52.4408826
  49.7027789  18.1972550  51.4579511  46.6160166  16.2313631  58.2248753
  47.0914288  16.4241277  57.4167605  45.6925732  16.2872817  57.9792137
  41.1940383   8.2661475  57.1904587  41.7122326   9.0022502  56.8651076
  40.8395515   8.5725468  58.0251346  41.4452977   4.6861757  52.7105484
  41.7254731   4.0184946  53.3365910  42.2303584   4.8790853  52.1980148
  45.3161835  13.1079391  56.4577059  46.2679258  13.2077489  56.4789283
  45.1465286  12.3157660  56.9675143  43.3376215  10.1934974  56.6436460
  42.7426147  10.4739987  55.9482949  43.0525911  10.6828875  57.4153201
  47.7949913  16.3285511  55.5719359  47.7626233  15.3901512  55.7579042
  48.4050537  16.4069548  54.8385183  47.9444401  13.1196554  55.6177642
  47.4283450  12.3355011  55.4307571  48.8284350  12.7915271  55.7824161
  45.6055128   6.8637570  51.5773454  45.4079949   6.5552658  52.4616786
  46.2154834   7.5899209  51.7071384  53.6126463  17.3901518  54.7125395
  54.3429851  17.1286806  55.2733099  53.0033408  16.6530240  54.7527463
  51.6941760  15.5309380  55.3099847  50.9674923  15.3965345  54.7016338
  51.2789047  15.8386209  56.1156565  39.5171936  19.2499310  63.0747220
  40.4374946  19.4277909  63.2687266  39.4821519  18.3055355  62.9226919
  28.7354101  14.4437904  52.0000494  28.4156886  13.5903212  51.7074868
  28.1887529  14.6586482  52.7558462  32.5134009  17.1600345  55.7170001
  32.7320019  18.0917453  55.7358035  32.9259783  16.8008319  56.5024805
  39.4338227   7.6668430  47.7045689  38.6238955   7.3215515  48.0800935
  40.1222644   7.3575974  48.2933301  41.3628775   6.7446477  49.3269986
  41.9159814   7.1641930  49.9860009  41.5998861   5.8182225  49.3692942
  37.3861874  12.7333550  65.1072750  37.2858601  13.6827907  65.0384841
  37.1683416  12.4051789  64.2348820  36.5874946   9.9818476  41.6913427
  37.4494110  10.3073374  41.9509244  36.7725290   9.1949971  41.1786493
  28.6042361  18.0640815  53.9693616  27.9105833  17.6494768  53.4563570
  29.3515352  18.1061352  53.3727035  44.7407582   8.8547002  48.8348650
  44.1606251   9.5131806  48.4526702  44.4743515   8.0324347  48.4236068
  43.1911148   8.2552060  51.0369970  43.6910927   8.3668594  50.2284289
  43.8346756   7.9513113  51.6770779  37.2493144  16.1630689  63.9237811
  36.7660226  16.9631049  64.1301700  37.3354083  16.1738634  62.9705255
  30.5179104  17.9959069  51.8459631  30.4949792  18.0946756  50.8941514
  30.8279740  18.8424220  52.1676797  33.1766482  20.0535224  55.9606245
  34.1309735  20.0219166  55.8936177  32.9779005  19.5925848  56.7756471
  33.7665864  18.6236340  58.5277043  34.5858753  19.1180419  58.5511880
  34.0402672  17.7068308  58.4994610  43.5232460  11.0147092  47.8904998
  42.6358315  11.2996743  47.6725193  43.9386449  10.8540856  47.0432275
  46.8746996  11.0393613  51.6059338  47.6507386  11.5290066  51.8783954
  46.1495130  11.4651668  52.0631207  49.3119555  11.7521233  52.6633278
  49.9064046  11.5116969  51.9526586  49.3846139  11.0328363  53.2906814
  43.4973484  16.5301628  48.1055288  43.4408685  16.9870180  47.2662921
  44.0501826  15.7692313  47.9278131  47.3078290  12.3191360  48.9305408
  47.0515224  11.9187996  49.7613616  46.6831158  13.0335154  48.8055547
  51.6190628  15.0587433  51.4376699  51.0590186  15.1280623  52.2108261
  51.0134131  14.8828418  50.7176196  29.0200778  12.9574474  59.2269240
  29.6659642  12.4473428  59.7156465  28.8117929  13.6943156  59.8012665
  41.5454170  20.0255321  64.7261380  42.4145330  20.1995974  64.3648015
  41.0660922  20.8449738  64.6037110  37.5404389   7.2214519  44.9793136
  37.5283058   8.1656358  45.1361407  38.4327810   7.0384664  44.6852597
  41.3556508   3.8157295  49.2339073  40.5888904   3.2615782  49.3795755
  41.7667213   3.8879164  50.0953224  33.3598269  10.1042091  63.3244254
  34.2229731   9.7478896  63.5347579  32.7863680   9.7655986  64.0119658
  53.2046646  31.7343947  54.1306655  53.8425056  31.6150695  53.4269995
  53.0867489  32.6824791  54.1894607  50.4956135  32.8406227  60.0254385
  50.4844776  32.4459025  59.1534889  50.6576775  32.1072300  60.6188157
  58.1596342  29.3970634  52.1092842  58.8921514  28.8269851  52.3430671
  57.4035697  29.0092235  52.5499347  55.6821762  23.1092208  56.5687450
  55.3505087  23.9787619  56.3448665  55.0867375  22.7928492  57.2481481
  55.5750425  27.8287295  53.6480800  54.6667303  27.7602703  53.3539561
  55.5238021  28.3059240  54.4762626  49.6491291  29.2476940  61.5915698
  48.8724625  29.8070860  61.5818562  50.2881854  29.7333723  62.1130568
  57.4412072  26.0303733  55.4258674  56.7986452  26.3236266  54.7798469
  56.9367000  25.9156653  56.2311871  47.9037663  32.0562394  61.1533665
  48.6452348  32.5947438  60.8768488  47.1974649  32.6828682  61.3105216
  53.3793003  34.1991534  59.7505826  53.7876359  33.7573945  59.0060458
  52.6570265  33.6244162  60.0040019  57.5811050  35.6947163  50.8602479
  56.8962088  36.0746064  50.3099512  57.6654899  36.3042489  51.5934427
  52.8823518  26.7968509  58.7820557  52.6384450  27.5510570  58.2454832
  53.1583449  27.1753857  59.6167804  54.8361981  33.3407122  57.4597822
  55.0478876  33.9838881  56.7832203  54.7891729  32.5069438  56.9919752
  52.4388210  25.9524942  54.3634394  51.5772689  26.2506196  54.6551132
  52.4650645  26.1695341  53.4315427  46.6399027  29.2102042  61.9548975
  46.0097688  29.8918323  62.1884371  46.5335115  29.0985123  61.0102113
  55.9507809  36.2179077  55.6320180  56.7725253  35.8159264  55.3502861
  55.9470212  36.1147311  56.5836295  64.0413802  32.5617825  51.9805151
  63.2877511  31.9925224  51.8249156  64.1761343  32.5280490  52.9275786
  45.9179770  23.5122808  64.3174226  45.5246715  22.9589006  64.9921870
  46.7345910  23.8233386  64.7080743  48.8347731  24.9280687  61.9094482
  49.5757444  25.5287840  61.8298945  49.0665654  24.1858325  61.3512525
  43.9789069  30.1137054  60.1872712  43.8642584  29.2122311  60.4879811
  43.1233587  30.3600751  59.8357528  51.0580907  38.0554794  61.7860213
  50.6144761  37.2691173  61.4681117  51.7198120  38.2433945  61.1204103
  53.1562145  38.3357594  59.8141614  53.1380620  39.1566475  59.3221883
  54.0782065  38.2111669  60.0391755  49.6135199  35.8501724  60.6565122
  50.1463536  35.0890012  60.4264430  49.0849280  35.5575376  61.3989277
  52.7804894  20.9561790  56.1858764  52.4369163  21.8463431  56.1097874
  53.1483856  20.7663447  55.3228349  51.8601434  23.3266445  54.1507997
  51.3566230  23.2896580  53.3375802  52.1532041  24.2359188  54.2104654
  55.9580758  33.1736737  53.2850980  55.3004432  33.8635998  53.3731109
  56.7621157  33.5633169  53.6284967  54.4780932  27.4379097  50.6934732
  53.7403689  26.9256483  51.0244975  54.7307706  26.9979478  49.8818009
  54.5792559  20.2155349  51.2876502  54.8851436  19.3552712  51.0002417
  55.3045164  20.8072969  51.0875495  52.3880211  29.5928026  58.3857965
  52.7429599  29.8199499  59.2452431  53.0352342  29.9246403  57.7635221
  58.1177948  32.7146462  49.0907294  57.9795846  32.9048058  48.1628484
  57.7614167  33.4765845  49.5475346  46.2820074  26.7004557  55.1704306
  46.9219453  26.5593316  54.4727270  45.4497604  26.4139071  54.7942908
  58.1447327  34.7822989  54.1018566  58.5783834  34.6898278  54.9501620
  58.8578908  34.7580490  53.4638582  44.7573616  28.0842639  57.1176118
  45.4296669  27.8760001  56.4688767  43.9303402  27.8864725  56.6781350
  59.0062877  34.8246690  56.6351451  59.1998767  35.7292500  56.8810726
  58.9063495  34.3654109  57.4690036  50.6599188  24.7104580  59.1341779
  50.0127103  25.4094530  59.0406255  51.4300203  25.1440724  59.5018027
  54.0677986  34.9753432  62.2092332  53.9163492  34.7463984  61.2922416
  54.0582665  35.9324034  62.2223677  55.7770192  38.0072555  60.2868814
  55.7182738  37.3231775  59.6199397  56.1789711  38.7491545  59.8349440
  46.5012348  28.0570420  59.1857874  45.9649705  27.6061158  59.8379470
  45.9129056  28.1916328  58.4428338  55.7787600  35.9712139  58.5182794
  54.8914378  35.6338061  58.6409192  56.3486151  35.2395170  58.7551559
  42.2351469  27.1926427  56.2710869  42.1509657  26.5852097  55.5361279
  41.4134175  27.6835446  56.2720365  52.4075183  25.6779991  51.6381064
  52.9043882  24.9249953  51.3182134  51.6362164  25.7144307  51.0724273
  60.2604940  31.3820356  53.2799355  60.2494816  32.2645072  52.9093288
  59.3922319  31.0291907  53.0853892  46.8199350  38.2794869  58.4607766
  47.5208809  38.9131352  58.6137160  46.3494465  38.6209600  57.7003405
  54.8494177  22.6449584  53.7860423  53.9357257  22.8753811  53.9542629
  55.2787279  22.7288028  54.6374455  54.6200636  30.8339476  56.2860317
  53.9672086  31.0815384  55.6312769  54.9981016  30.0203614  55.9522794
  50.6688209  31.5759287  62.7726354  49.9928846  31.4753417  63.4428729
  51.4915843  31.4198501  63.2362351  44.3875485  25.2301365  57.6105854
  44.4516812  26.0916195  57.1983252  44.3242605  24.6175366  56.8778213
  43.8627758  27.3024497  61.2578889  44.4899796  26.9201574  61.8716413
  43.0055676  27.0838699  61.6234581  54.2621866  37.7087472  62.8632624
  54.8061770  38.3217431  62.3687579  53.6808711  38.2667051  63.3799637
  46.9713861  24.5211349  59.4465444  47.4948263  24.7673646  60.2091753
  46.7526194  25.3531384  59.0268581  48.1766406  25.4625044  57.1315114
  47.8363226  24.6632857  57.5335794  47.4705412  25.7626755  56.5591947
  48.8282878  22.5474357  55.5842437  49.6508947  22.0734835  55.4621328
  49.0720941  23.3264841  56.0841124  48.2117839  26.2296025  53.4415305
  48.1979408  25.3337119  53.1047603  48.9290267  26.2366689  54.0753592
  50.0643970  26.6633366  55.4868433  49.8061748  27.5850436  55.4852763
  49.5329010  26.2663800  56.1768897  50.4845926  22.7965316  51.8469595
  50.5067622  22.8604649  50.8921575  50.9013985  21.9569825  52.0410102
  60.8629550  32.5320576  49.8848818  61.3060696  31.7827901  49.4867941
  59.9856060  32.5230712  49.5022550  41.6133140  30.9068718  59.2252234
  40.8714877  31.0551353  59.8116864  41.2925885  31.1676984  58.3618983
  49.5576803  40.4484696  59.0232624  49.8663930  40.2033843  59.8955324
  50.3552285  40.6531335  58.5351494  47.0995815  26.6242403  62.9192808
  47.1483970  27.5004526  62.5370578  47.6418329  26.0819796  62.3464451
  57.5850661  37.1683526  62.1993945  56.7946204  37.1507665  61.6598445
  57.3484015  37.7071820  62.9542982  57.7048536  34.0175993  59.5126674
  57.7546540  33.8526000  60.4542197  57.5962459  33.1503252  59.1224555
  54.9952298  30.0006921  60.8285981  55.8962161  29.8613386  60.5369978
  55.0700272  30.1661376  61.7684158  49.3295103  27.3773775  59.6739167
  48.4598413  27.6707342  59.4021755  49.5654584  27.9614220  60.3946431
  59.2066732  36.4372934  59.7568695  58.9151541  36.8002915  60.5932156
  58.5938864  35.7239942  59.5782027  60.4062415  34.0025814  52.2771266
  61.2409306  34.4415618  52.4408826  60.5421543  33.5264467  51.4579511
  57.4553921  31.5605549  58.2248753  57.9308042  31.7533195  57.4167605
  56.5319486  31.6164735  57.9792137  52.0334137  23.5953392  57.1904587
  52.5516081  24.3314419  56.8651076  51.6789270  23.9017386  58.0251346
  52.2846731  20.0153675  52.7105484  52.5648485  19.3476864  53.3365910
  53.0697338  20.2082771  52.1980148  56.1555590  28.4371309  56.4577059
  57.1073013  28.5369407  56.4789283  55.9859040  27.6449577  56.9675143
  54.1769969  25.5226892  56.6436460  53.5819901  25.8031905  55.9482949
  53.8919666  26.0120793  57.4153201  58.6343667  31.6577429  55.5719359
  58.6019988  30.7193429  55.7579042  59.2444291  31.7361465  54.8385183
  58.7838156  28.4488472  55.6177642  58.2677205  27.6646929  55.4307571
  59.6678104  28.1207189  55.7824161  56.4448883  22.1929488  51.5773454
  56.2473704  21.8844576  52.4616786  57.0548588  22.9191127  51.7071384
  64.4520217  32.7193435  54.7125395  65.1823606  32.4578724  55.2733099
  63.8427163  31.9822157  54.7527463  62.5335514  30.8601298  55.3099847
  61.8068678  30.7257263  54.7016338  62.1182801  31.1678127  56.1156565
  50.3565691  34.5791228  63.0747220  51.2768700  34.7569827  63.2687266
  50.3215274  33.6347273  62.9226919  48.2255629  28.0625468  65.1072750
  48.1252356  29.0119825  65.0384841  48.0077171  27.7343707  64.2348820
  55.5801337  24.1838920  48.8348650  55.0000006  24.8423724  48.4526702
  55.3137269  23.3616264  48.4236068  54.0304903  23.5843977  51.0369970
  54.5304681  23.6960512  50.2284289  54.6740511  23.2805030  51.6770779
  48.0886899  31.4922607  63.9237811  47.6053980  32.2922967  64.1301700
  48.1747838  31.5030552  62.9705255  44.6059618  33.9528258  58.5277043
  45.4252507  34.4472336  58.5511880  44.8796426  33.0360226  58.4994610
  57.7140751  26.3685531  51.6059338  58.4901141  26.8581983  51.8783954
  56.9888885  26.7943585  52.0631207  60.1513309  27.0813150  52.6633278
  60.7457800  26.8408886  51.9526586  60.2239893  26.3620281  53.2906814
  58.1472044  27.6483278  48.9305408  57.8908978  27.2479913  49.7613616
  57.5224912  28.3627072  48.8055547  62.4584382  30.3879351  51.4376699
  61.8983940  30.4572540  52.2108261  61.8527885  30.2120336  50.7176196
  39.8594533  28.2866392  59.2269240  40.5053396  27.7765346  59.7156465
  39.6511684  29.0235073  59.8012665  52.3847925  35.3547239  64.7261380
  53.2539084  35.5287891  64.3648015  51.9054676  36.1741656  64.6037110
  46.5534105  42.4744340  56.4050814  47.4561352  42.5067950  56.7217309
  46.3271475  41.5444791  56.4197150  52.1950263  19.1449213  49.2339073
  51.4282658  18.5907700  49.3795755  52.6060967  19.2171082  50.0953224
  44.1992024  25.4334009  63.3244254  45.0623485  25.0770814  63.5347579
  43.6257434  25.0947903  64.0119658  64.0440401  47.0635865  54.1306655
  64.6818810  46.9442612  53.4269995  63.9261243  48.0116709  54.1894607
  60.8530107  47.0163293  54.0668180  60.5148618  46.9004358  53.1788715
  61.7219875  46.6154458  54.0469186  61.3349890  48.1698145  60.0254385
  61.3238531  47.7750943  59.1534889  61.4970529  47.4364217  60.6188157
  62.2916481  52.5369737  45.3679536  61.6404461  53.1223818  44.9813549
  63.0860844  53.0675932  45.4274573  58.0557151  50.9535257  58.9733569
  57.7647017  51.8580887  58.8580236  58.6914135  50.9951784  59.6877639
  58.9813358  48.3312105  55.5634929  59.5776930  48.1068128  54.8491892
  59.0388329  47.5896851  56.1660377  63.5981669  44.7887319  51.2059863
  64.3844758  44.3706742  50.8550280  63.8620373  45.6933411  51.3741512
  63.7691746  50.2260169  45.9048520  63.1337579  50.2994796  46.6169425
  63.4389153  50.8153768  45.2267599  68.9990096  44.7262552  52.1092842
  69.7315268  44.1561769  52.3430671  68.2429452  44.3384153  52.5499347
  60.6166216  47.1489794  49.3056184  60.2524423  46.6220415  50.0169106
  61.4733332  46.7588263  49.1322670  66.5215516  38.4384126  56.5687450
  66.1898841  39.3079537  56.3448665  65.9261130  38.1220410  57.2481481
  63.0147036  50.6396672  55.9683363  62.7147759  51.5421711  55.8599170
  62.6698096  50.3728855  56.8204516  66.4144180  43.1579212  53.6480800
  65.5061057  43.0894621  53.3539561  66.3631776  43.6351157  54.4762626
  60.4885046  44.5768858  61.5915698  59.7118380  45.1362778  61.5818562
  61.1275609  45.0625641  62.1130568  68.2805826  41.3595651  55.4258674
  67.6380206  41.6528184  54.7798469  67.7760755  41.2448571  56.2311871
  65.9345990  45.1058824  46.1144534  66.8463846  45.3386211  45.9392231
  65.4255637  45.6895868  45.5519612  58.7431418  47.3854311  61.1533665
  59.4846102  47.9239355  60.8768488  58.0368403  48.0120600  61.3105216
  64.2186758  49.5283452  59.7505826  64.6270114  49.0865862  59.0060458
  63.4964019  48.9536079  60.0040019  60.5717828  44.4656059  57.1239383
  61.4179023  44.8895472  57.2674032  60.5116465  43.8089683  57.8177946
  64.5415572  50.0884642  53.5058115  63.9124435  50.2530357  52.8034183
  64.1541234  50.5026252  54.2769079  68.4204804  51.0239080  50.8602479
  67.7355842  51.4037982  50.3099512  68.5048653  51.6334407  51.5934427
  63.7217273  42.1260427  58.7820557  63.4778205  42.8802487  58.2454832
  63.9977203  42.5045774  59.6167804  65.6755736  48.6699039  57.4597822
  65.8872631  49.3130799  56.7832203  65.6285484  47.8361356  56.9919752
  63.2781965  41.2816860  54.3634394  62.4166444  41.5798113  54.6551132
  63.3044399  41.4987259  53.4315427  57.4792782  44.5393959  61.9548975
  56.8491442  45.2210240  62.1884371  57.3728870  44.4277041  61.0102113
  66.7901564  51.5470995  55.6320180  67.6119007  51.1451182  55.3502861
  66.7863966  51.4439229  56.5836295  60.5558167  51.0955038  57.7880890
  60.6202600  51.5575445  58.6239062  59.8469091  50.4652403  57.9163200
  51.0575457  44.4596246  55.3129890  51.3083495  45.3443256  55.5787466
  51.5935005  44.2800847  54.5404981  74.8807557  47.8909743  51.9805151
  74.1271265  47.3217141  51.8249156  75.0155098  47.8572408  52.9275786
  56.7573524  38.8414725  64.3174226  56.3640470  38.2880924  64.9921870
  57.5739665  39.1525304  64.7080743  59.6741485  40.2572604  61.9094482
  60.4151199  40.8579758  61.8298945  59.9059408  39.5150242  61.3512525
  54.8182823  45.4428972  60.1872712  54.7036338  44.5414229  60.4879811
  53.9627341  45.6892668  59.8357528  61.8974661  53.3846712  61.7860213
  61.4538515  52.5983091  61.4681117  62.5591875  53.5725862  61.1204103
  56.6561782  54.9142514  56.3120891  57.2069207  54.7859577  55.5397885
  55.8173258  55.2137403  55.9615784  63.9955899  53.6649512  59.8141614
  63.9774375  54.4858393  59.3221883  64.9175819  53.5403587  60.0391755
  60.4528953  51.1793641  60.6565122  60.9857290  50.4181930  60.4264430
  59.9243034  50.8867293  61.3989277  63.6198648  36.2853707  56.1858764
  63.2762918  37.1755349  56.1097874  63.9877611  36.0955365  55.3228349
  63.5848931  46.2762318  44.6931199  63.0695554  47.0466923  44.9319586
  63.3126239  45.6027455  45.3164260  61.1696042  41.1212019  49.7516437
  60.3137638  40.7318870  49.5722076  61.5822994  41.2003980  48.8916223
  62.6995189  38.6558363  54.1507997  62.1959984  38.6188498  53.3375802
  62.9925796  39.5651105  54.2104654  58.9438075  38.7397092  53.1574179
  59.8091071  38.5439901  52.7980068  59.0115583  38.5107444  54.0843536
  68.5583205  49.0294673  46.6284373  67.7812648  48.6905833  46.1839535
  69.2374686  49.0347296  45.9539338  63.3735234  44.1489411  46.5190980
  63.0685370  44.4635560  47.3701123  64.3265676  44.2270830  46.5618313
  66.7974512  48.5028654  53.2850980  66.1398186  49.1927916  53.3731109
  67.6014911  48.8925086  53.6284967  65.6079971  46.8573027  51.3354922
  66.1211853  47.4903019  51.8376632  66.2581195  46.2574223  50.9698282
  58.8523061  37.8440549  49.2565615  58.1987474  37.5289566  48.6322230
  58.8103535  37.2216290  49.9825438  62.8702345  56.8357351  44.0915593
  62.1964044  57.1389048  44.7000551  63.2568167  57.6386432  43.7421050
  62.0860802  44.3322483  53.5813263  61.1683363  44.5537430  53.4234951
  62.5020945  44.4068793  52.7224970  62.8695849  45.7313898  48.7115943
  63.6167668  46.2435295  48.4023065  63.1387439  45.4097951  49.5720337
  66.3741767  51.8379028  49.4634065  65.9204094  50.9969938  49.5199255
  65.7435734  52.4740427  49.8008845  65.3174687  42.7671015  50.6934732
  64.5797443  42.2548401  51.0244975  65.5701460  42.3271396  49.8818009
  64.8174706  53.6755525  50.3983883  65.1097681  54.2360582  49.6796249
  65.3273327  53.9684086  51.1537042  65.4186314  35.5447267  51.2876502
  65.7245191  34.6844630  51.0002417  66.1438919  36.1364887  51.0875495
  59.6907394  45.8401060  51.7952693  59.7456003  44.8874896  51.7195169
  58.8798596  45.9960499  52.2793991  63.2273965  44.9219944  58.3857965
  63.5823353  45.1491417  59.2452431  63.8746097  45.2538321  57.7635221
  68.9571702  48.0438380  49.0907294  68.8189601  48.2339976  48.1628484
  68.6007921  48.8057763  49.5475346  68.9841082  50.1114907  54.1018566
  69.4177588  50.0190196  54.9501620  69.6972663  50.0872407  53.4638582
  62.7168977  53.7117001  55.6351667  62.7705999  54.2807937  56.4029382
  61.8483758  53.8818886  55.2705704  55.5967370  43.4134557  57.1176118
  56.2690424  43.2051919  56.4688767  54.7697157  43.2156643  56.6781350
  69.8456631  50.1538607  56.6351451  70.0392521  51.0584418  56.8810726
  69.7457250  49.6946026  57.4690036  61.4992942  40.0396498  59.1341779
  60.8520857  40.7386448  59.0406255  62.2693958  40.4732642  59.5018027
  64.9071740  50.3045350  62.2092332  64.7557246  50.0755902  61.2922416
  64.8976420  51.2615952  62.2223677  61.6757076  47.8777263  57.1938598
  62.6049136  48.0288422  57.0207566  61.2548106  47.9661284  56.3387245
  60.4745408  51.9027927  54.9637136  60.3356494  51.5346712  55.8363074
  59.6860004  52.4175567  54.7921094  61.0693560  57.0037024  46.3062673
  61.2445316  56.5325067  47.1208295  60.3826348  57.6302790  46.5343933
  62.0250623  51.2809530  52.3525974  61.6900456  51.2410300  53.2483624
  61.5254569  50.6154246  51.8796384  55.9994867  46.6877160  57.8778555
  55.8614665  45.9557399  58.4790094  56.9099791  46.5986060  57.5962743
  64.9609815  48.6265564  42.6263033  64.3438986  47.9012392  42.5296086
  64.4926304  49.3874925  42.2830108  58.6277168  46.3997119  57.3662235
  59.3376787  45.7590312  57.3248853  58.5846476  46.6510014  58.2888415
  66.6163947  53.3364473  60.2868814  66.5576493  52.6523693  59.6199397
  67.0183465  54.0783463  59.8349440  57.3406102  43.3862337  59.1857874
  56.8043459  42.9353076  59.8379470  56.7522810  43.5208246  58.4428338
  55.6354646  60.1526387  53.0802533  55.8751244  60.7844911  53.7581551
  54.7923842  59.8014427  53.3667892  66.6181354  51.3004057  58.5182794
  65.7308133  50.9629978  58.6409192  67.1879905  50.5687088  58.7551559
  60.1482507  55.9605509  55.4844037  60.0752679  56.7660480  55.9963341
  59.7059900  56.1597475  54.6592058  63.2468937  41.0071908  51.6381064
  63.7437637  40.2541871  51.3182134  62.4755919  41.0436225  51.0724273
  71.0998695  46.7112274  53.2799355  71.0888571  47.5936989  52.9093288
  70.2316074  46.3583825  53.0853892  62.6081191  55.8592343  57.6402195
  63.3209163  56.4939808  57.5678097  62.1171220  55.9556209  56.8242197
  64.3298718  49.7643596  49.2119487  63.3954997  49.8845058  49.0424191
  64.5075386  48.8616062  48.9479497  59.8303906  43.1489291  51.3652748
  59.4601693  42.5960332  52.0533654  60.3262998  42.5447425  50.8127748
  67.7171269  45.6060915  49.7469521  68.1831721  46.4388907  49.6729824
  68.1678770  45.1405897  50.4514780  57.6593104  53.6086786  58.4607766
  58.3602564  54.2423269  58.6137160  57.1888219  53.9501518  57.7003405
  65.7847500  51.9504736  46.7455673  66.0607344  51.8361331  47.6549547
  64.9151999  51.5522221  46.7067846  65.6887932  37.9741502  53.7860423
  64.7751012  38.2045729  53.9542629  66.1181033  38.0579946  54.6374455
  65.4594390  46.1631394  56.2860317  64.8065841  46.4107301  55.6312769
  65.8374770  45.3495532  55.9522794  62.4201564  56.1991087  50.3888487
  62.6023959  55.3812743  50.8516239  63.2434550  56.4158779  49.9513377
  62.7543730  55.1259272  47.6503535  63.2831496  54.6151727  47.0373697
  63.0171949  54.8101802  48.5149068  61.5081963  46.9051205  62.7726354
  60.8322600  46.8045334  63.4428729  62.3309597  46.7490419  63.2362351
  53.2560822  53.1423141  55.3938869  53.8414259  52.3966829  55.5266773
  53.0585661  53.4527098  56.2775533  60.2504746  58.2118132  57.0083970
  60.8023054  58.3749754  57.7733055  60.5910940  58.8022570  56.3363994
  54.7021512  42.6316415  61.2578889  55.3293551  42.2493492  61.8716413
  53.8449431  42.4130617  61.6234581  65.1015621  53.0379390  62.8632624
  65.6455525  53.6509348  62.3687579  64.5202465  53.5958968  63.3799637
  63.3873134  56.1600108  53.9947652  63.2624273  55.3589848  53.4858597
  64.0452225  56.6546301  53.5061622  65.4508042  53.9609128  55.6227202
  64.5038377  53.8414479  55.5505529  65.7990815  53.0731626  55.7053463
  57.8107615  39.8503267  59.4465444  58.3342017  40.0965563  60.2091753
  57.5919949  40.6823302  59.0268581  62.4554475  53.7561844  51.8231554
  62.3079438  52.8278552  52.0039124  63.2807969  53.7781935  51.3388629
  66.0588597  54.5790403  52.9096427  66.9835145  54.3733264  52.7720878
  65.8903900  54.3306804  53.8185768  59.0160160  40.7916962  57.1315114
  58.6756981  39.9924775  57.5335794  58.3099167  41.0918673  56.5591947
  59.6676632  37.8766274  55.5842437  60.4902702  37.4026753  55.4621328
  59.9114696  38.6556758  56.0841124  62.4515990  41.6099682  46.8163671
  62.6679604  42.4924320  46.5152499  61.9710057  41.2185895  46.0869313
  60.9037725  41.9925283  55.4868433  60.6455502  42.9142354  55.4852763
  60.3722765  41.5955718  56.1768897  65.8483913  55.0976070  48.2658518
  66.0220791  54.5322493  47.5132371  66.3412805  55.8976965  48.0838008
  51.6660873  47.1090739  56.3322077  51.1214341  47.8850547  56.4642351
  52.5440223  47.4561544  56.1741199  61.3239680  38.1257234  51.8469595
  61.3461377  38.1896567  50.8921575  61.7407739  37.2861742  52.0410102
  71.7023304  47.8612493  49.8848818  72.1454451  47.1119819  49.4867941
  70.8249815  47.8522630  49.5022550  66.8359086  54.4142835  45.3655417
  67.5309990  55.0349527  45.5842731  67.1782236  53.5638186  45.6407794
  52.4526895  46.2360636  59.2252234  51.7108631  46.3843271  59.8116864
  52.1319639  46.4968901  58.3618983  68.7350509  51.8642540  46.8942747
  69.2601833  52.2029813  46.1692067  68.6472861  50.9289556  46.7105882
  60.3970558  55.7776614  59.0232624  60.7057684  55.5325761  59.8955324
  61.1946040  55.9823252  58.5351494  57.9389569  41.9534321  62.9192808
  57.9877725  42.8296444  62.5370578  58.4812084  41.4111714  62.3464451
  68.4244415  52.4975444  62.1993945  67.6339959  52.4799583  61.6598445
  68.1877770  53.0363738  62.9542982  68.5442290  49.3467910  59.5126674
  68.5940295  49.1817918  60.4542197  68.4356213  48.4795169  59.1224555
  65.8346052  45.3298838  60.8285981  66.7355915  45.1905303  60.5369978
  65.9094027  45.4953293  61.7684158  60.1688858  42.7065693  59.6739167
  59.2992167  42.9999259  59.4021755  60.4048338  43.2906138  60.3946431
  70.0460487  51.7664852  59.7568695  69.7545295  52.1294832  60.5932156
  69.4332618  51.0531860  59.5782027  71.2456169  49.3317732  52.2771266
  72.0803061  49.7707536  52.4408826  71.3815298  48.8556385  51.4579511
  68.2947675  46.8897467  58.2248753  68.7701797  47.0825113  57.4167605
  67.3713240  46.9456652  57.9792137  62.8727892  38.9245310  57.1904587
  63.3909835  39.6606337  56.8651076  62.5183024  39.2309303  58.0251346
  63.1240486  35.3445593  52.7105484  63.4042240  34.6768782  53.3365910
  63.9091093  35.5374688  52.1980148  66.9949344  43.7663227  56.4577059
  67.9466767  43.8661324  56.4789283  66.8252795  42.9741495  56.9675143
  65.0163724  40.8518810  56.6436460  64.4213656  41.1323823  55.9482949
  64.7313420  41.3412711  57.4153201  64.1471214  54.8041737  45.4039092
  65.0801887  54.7387298  45.6071968  64.0594427  55.6398003  44.9453625
  66.7759231  54.1207607  42.3643040  66.6972862  53.7867471  43.2578798
  67.5968898  54.6129375  42.3634512  69.4737422  46.9869346  55.5719359
  69.4413742  46.0485347  55.7579042  70.0838046  47.0653383  54.8385183
  61.3120753  45.8565399  41.6146563  62.2579857  45.7271607  41.6834981
  60.9334998  45.1180061  42.0915991  69.6231910  43.7780390  55.6177642
  69.1070959  42.9938846  55.4307571  70.5071859  43.4499106  55.7824161
  67.2842637  37.5221405  51.5773454  67.0867458  37.2136493  52.4616786
  67.8942343  38.2483044  51.7071384  75.2913972  48.0485353  54.7125395
  76.0217360  47.7870641  55.2733099  74.6820917  47.3114075  54.7527463
  73.3729269  46.1893216  55.3099847  72.6462432  46.0549181  54.7016338
  72.9576556  46.4970044  56.1156565  61.1959445  49.9083145  63.0747220
  62.1162455  50.0861744  63.2687266  61.1609028  48.9639191  62.9226919
  61.1125736  38.3252265  47.7045689  60.3026464  37.9799350  48.0800935
  61.8010153  38.0159809  48.2933301  63.0416284  37.4030312  49.3269986
  63.5947323  37.8225766  49.9860009  63.2786370  36.4766060  49.3692942
  59.0649383  43.3917386  65.1072750  58.9646110  44.3411743  65.0384841
  58.8470925  43.0635625  64.2348820  66.4195091  39.5130837  48.8348650
  65.8393760  40.1715641  48.4526702  66.1531024  38.6908182  48.4236068
  64.8698657  38.9135895  51.0369970  65.3698436  39.0252430  50.2284289
  65.5134265  38.6096948  51.6770779  58.9280653  46.8214525  63.9237811
  58.4447735  47.6214885  64.1301700  59.0141592  46.8322470  62.9705255
  54.8553991  50.7119059  55.9606245  55.8097244  50.6803002  55.8936177
  54.6566514  50.2509683  56.7756471  55.4453373  49.2820175  58.5277043
  56.2646262  49.7764254  58.5511880  55.7190181  48.3652144  58.4994610
  65.2019969  41.6730928  47.8904998  64.3145824  41.9580578  47.6725193
  65.6173958  41.5124691  47.0432275  68.5534505  41.6977449  51.6059338
  69.3294895  42.1873901  51.8783954  67.8282639  42.1235503  52.0631207
  70.9907064  42.4105068  52.6633278  71.5851555  42.1700804  51.9526586
  71.0633647  41.6912198  53.2906814  64.3463182  51.4375602  41.9853018
  65.0499033  51.6425605  42.6010674  63.6225831  52.0052364  42.2502102
  65.1760993  47.1885464  48.1055288  65.1196194  47.6454015  47.2662921
  65.7289335  46.4276148  47.9278131  68.9865799  42.9775196  48.9305408
  68.7302733  42.5771831  49.7613616  68.3618667  43.6918989  48.8055547
  73.2978137  45.7171269  51.4376699  72.7377695  45.7864458  52.2108261
  72.6921640  45.5412253  50.7176196  56.3673345  57.1507996  53.1894886
  56.2505730  58.0953428  53.0873576  55.5465792  56.8481557  53.5780685
  66.2549880  51.8758132  44.0351478  67.0895484  51.4439330  43.8528953
  66.0934223  51.7040145  44.9628373  65.9095772  48.3790245  45.4007818
  65.8544576  48.2134516  44.4596262  65.2841827  49.0866278  45.5570007
  50.6988287  43.6158309  59.2269240  51.3447151  43.1057263  59.7156465
  50.4905438  44.3526991  59.8012665  63.2241679  50.6839157  64.7261380
  64.0932839  50.8579809  64.3648015  62.7448431  51.5033574  64.6037110
  57.3927859  57.8036258  56.4050814  58.2955106  57.8359868  56.7217309
  57.1665230  56.8736709  56.4197150  59.1481462  56.5567244  53.0660893
  58.1977093  56.5569106  52.9525265  59.4513948  55.8099979  52.5496927
  63.0344017  34.4741131  49.2339073  62.2676413  33.9199617  49.3795755
  63.4454722  34.5462999  50.0953224  55.0385778  40.7625926  63.3244254
  55.9017240  40.4062731  63.5347579  54.4651189  40.4239821  64.0119658
  74.8834155  62.3927783  54.1306655  75.5212565  62.2734530  53.4269995
  74.7654998  63.3408627  54.1894607  71.6923861  62.3455211  54.0668180
  71.3542373  62.2296275  53.1788715  72.5613629  61.9446376  54.0469186
  67.5510677  64.1990687  50.0565071  66.9875542  64.1080624  49.2881359
  67.4363072  63.3790592  50.5367563  65.0975109  65.6941879  52.8949291
  65.8896401  65.3532703  52.4795591  65.3371759  65.8036854  53.8151445
  73.1310236  67.8661655  45.3679536  72.4798215  68.4515735  44.9813549
  73.9254598  68.3967850  45.4274573  67.0565863  64.9550792  45.7666670
  67.8296739  64.4079779  45.6279546  67.4091262  65.8195041  45.9781131
  69.8207112  63.6604023  55.5634929  70.4170685  63.4360045  54.8491892
  69.8782084  62.9188768  56.1660377  69.3932141  61.1143458  43.3985120
  69.6457661  60.5924979  42.6368583  68.4556700  60.9509604  43.5011804
  74.4375423  60.1179237  51.2059863  75.2238513  59.6998660  50.8550280
  74.7014128  61.0225329  51.3741512  74.6085501  65.5552087  45.9048520
  73.9731334  65.6286713  46.6169425  74.2782907  66.1445686  45.2267599
  69.1128429  63.0171564  45.6009495  68.9964687  62.3416468  46.2690579
  69.2230689  62.5303938  44.7841648  71.4559970  62.4781711  49.3056184
  71.0918178  61.9512332  50.0169106  72.3127086  62.0880180  49.1322670
  77.3609271  53.7676044  56.5687450  77.0292596  54.6371455  56.3448665
  76.7654884  53.4512328  57.2481481  71.0965457  57.5071611  44.3017533
  71.2639860  58.3751847  44.6688004  70.9062626  57.6698893  43.3778822
  73.8540790  65.9688590  55.9683363  73.5541514  66.8713629  55.8599170
  73.5091850  65.7020773  56.8204516  67.3053272  62.4202387  52.0020067
  66.3803768  62.2878601  52.2097759  67.5537685  63.1996606  52.4990010
  77.2537934  58.4871130  53.6480800  76.3454812  58.4186538  53.3539561
  77.2025530  58.9643075  54.4762626  71.0754678  59.9629268  45.2864199
  70.9554303  60.4086319  46.1249680  70.3807267  60.3114586  44.7277738
  64.6662083  62.0635660  52.8363857  64.7954464  62.3170139  53.7503268
  63.9859534  62.6563368  52.5168512  68.8361570  72.7332910  48.9354331
  68.7585600  73.6840735  49.0142811  68.2323214  72.3878783  49.5929257
  76.7739744  60.4350742  46.1144534  77.6857600  60.6678128  45.9392231
  76.2649391  61.0187786  45.5519612  71.4111582  59.7947976  57.1239383
  72.2572777  60.2187390  57.2674032  71.3510220  59.1381601  57.8177946
  75.3809327  65.4176560  53.5058115  74.7518189  65.5822274  52.8034183
  74.9934989  65.8318170  54.2769079  74.5611027  57.4552345  58.7820557
  74.3171959  58.2094405  58.2454832  74.8370958  57.8337692  59.6167804
  76.5149490  63.9990957  57.4597822  76.7266385  64.6422717  56.7832203
  76.4679238  63.1653273  56.9919752  74.1175719  56.6108778  54.3634394
  73.2560198  56.9090031  54.6551132  74.1438154  56.8279176  53.4315427
  70.9337289  65.1550968  50.7708200  71.3975634  65.4338671  49.9812823
  70.6694087  64.2534413  50.5881291  67.8261370  64.7022450  53.7087963
  68.3962727  65.1309718  53.0705448  68.4169481  64.4205034  54.4072149
  69.8706175  61.2774121  47.5797765  70.5730218  61.7295164  48.0471692
  69.5386803  60.6357939  48.2077658  68.3186536  59.8685877  61.9548975
  67.6885197  60.5502158  62.1884371  68.2122624  59.7568959  61.0102113
  63.6131509  59.5357673  52.8814899  62.8230563  59.7915202  52.4055009
  64.1042756  60.3506011  52.9866939  65.5646254  59.9002252  49.8398375
  64.7677417  60.0120947  50.3581871  65.3371846  60.2388905  48.9739266
  61.8969212  59.7888164  55.3129890  62.1477250  60.6735174  55.5787466
  62.4328760  59.6092765  54.5404981  71.1099939  68.0915063  47.6559870
  70.9745614  68.9366599  48.0844718  71.6509752  68.2934341  46.8925804
  67.5967279  54.1706643  64.3174226  67.2034224  53.6172842  64.9921870
  68.4133419  54.4817221  64.7080743  64.5629337  65.6090501  48.2287796
  65.0753857  66.4033751  48.3793360  65.2152049  64.9116792  48.1621397
  66.3724221  68.7256257  50.3110549  66.5490850  69.6474222  50.1231533
  67.1681055  68.4114677  50.7404928  70.5135240  55.5864522  61.9094482
  71.2544953  56.1871675  61.8298945  70.7453163  54.8442160  61.3512525
  65.6576578  60.7720889  60.1872712  65.5430093  59.8706147  60.4879811
  64.8021096  61.0184586  59.8357528  67.4955537  70.2434431  56.3120891
  68.0462962  70.1151495  55.5397885  66.6567013  70.5429320  55.9615784
  74.4592403  51.6145625  56.1858764  74.1156672  52.5047267  56.1097874
  74.8271365  51.4247283  55.3228349  62.5278253  63.9379155  49.0047366
  63.3653475  64.3476164  48.7881074  62.7056521  62.9978598  48.9747560
  74.4242685  61.6054236  44.6931199  73.9089309  62.3758841  44.9319586
  74.1519994  60.9319372  45.3164260  72.0089797  56.4503937  49.7516437
  71.1531393  56.0610787  49.5722076  72.4216748  56.5295898  48.8916223
  73.5388943  53.9850280  54.1507997  73.0353739  53.9480415  53.3375802
  73.8319550  54.8943023  54.2104654  69.7831829  54.0689010  53.1574179
  70.6484826  53.8731819  52.7980068  69.8509338  53.8399362  54.0843536
  74.2128989  59.4781328  46.5190980  73.9079124  59.7927477  47.3701123
  75.1659431  59.5562748  46.5618313  72.6575421  65.6371552  48.1683934
  72.1296782  64.9024311  47.8557172  72.1562923  66.4146228  47.9223903
  67.3894148  56.2991218  50.5290546  67.9637900  56.0766399  49.7963739
  67.9765131  56.3679912  51.2819147  76.4473725  62.1864945  51.3354922
  76.9605607  62.8194937  51.8376632  77.0974949  61.5866140  50.9698282
  67.7163735  58.3295679  44.5486431  66.8801047  58.6670365  44.8695706
  67.5768505  58.1944659  43.6113568  69.6916816  53.1732467  49.2565615
  69.0381228  52.8581484  48.6322230  69.6497290  52.5508207  49.9825438
  70.8028021  63.4551762  41.1718907  69.8955082  63.2241015  41.3710056
  71.2999053  62.6589381  41.3592889  72.9254556  59.6614400  53.5813263
  72.0077118  59.8829347  53.4234951  73.3414700  59.7360711  52.7224970
  73.7089604  61.0605816  48.7115943  74.4561423  61.5727213  48.4023065
  73.9781194  60.7389869  49.5720337  71.9816254  63.5564357  45.6942897
  71.0727473  63.2723389  45.7915367  72.0111338  63.9763435  44.8346204
  77.2135522  67.1670946  49.4634065  76.7597849  66.3261856  49.5199255
  76.5829488  67.8032345  49.8008845  76.1568441  58.0962932  50.6934732
  75.4191198  57.5840318  51.0244975  76.4095215  57.6563314  49.8818009
  76.2580068  50.8739184  51.2876502  76.5638945  50.0136548  51.0002417
  76.9832673  51.4656804  51.0875495  70.5301148  61.1692977  51.7952693
  70.5849758  60.2166814  51.7195169  69.7192350  61.3252416  52.2793991
  71.6792342  65.0973100  43.0330976  71.2411772  64.3808959  42.5736613
  72.4202783  65.3249215  42.4716067  68.4693508  59.7870037  49.5543072
  67.6561374  60.0864208  49.9608264  68.9652502  59.3925726  50.2717554
  70.6202086  69.7827794  51.4877336  70.5778265  70.0088640  50.5585868
  71.5364785  69.5491169  51.6363137  74.0667720  60.2511861  58.3857965
  74.4217107  60.4783335  59.2452431  74.7139851  60.5830238  57.7635221
  67.9607583  57.3588393  55.1704306  68.6006962  57.2177152  54.4727270
  67.1285113  57.0722906  54.7942908  68.7367887  66.6590823  51.2839299
  69.5308485  66.1641143  51.0821874  68.0259579  66.1308686  50.9207005
  65.0450650  60.8033905  47.3599052  64.1148238  60.7418360  47.5769014
  65.1408122  60.2809857  46.5635693  64.9636199  57.3288718  49.9477293
  65.2243017  58.2434051  49.8386454  65.7853372  56.8613160  50.0973906
  66.4361125  58.7426475  57.1176118  67.1084178  58.5343837  56.4688767
  65.6090911  58.5448561  56.6781350  72.3386697  55.3688416  59.1341779
  71.6914612  56.0678365  59.0406255  73.1087712  55.8024560  59.5018027
  72.5150831  63.2069181  57.1938598  73.4442891  63.3580340  57.0207566
  72.0941861  63.2953201  56.3387245  71.3139163  67.2319845  54.9637136
  71.1750248  66.8638629  55.8363074  70.5253759  67.7467484  54.7921094
  72.8644378  66.6101448  52.3525974  72.5294211  66.5702218  53.2483624
  72.3648324  65.9446164  51.8796384  66.8388622  62.0169078  57.8778555
  66.7008420  61.2849317  58.4790094  67.7493545  61.9277978  57.5962743
  75.8003570  63.9557482  42.6263033  75.1832740  63.2304310  42.5296086
  75.3320058  64.7166842  42.2830108  69.4670923  61.7289037  57.3662235
  70.1770541  61.0882229  57.3248853  69.4240231  61.9801932  58.2888415
  68.1799857  58.7154255  59.1857874  67.6437214  58.2644993  59.8379470
  67.5916565  58.8500164  58.4428338  67.5902115  58.1742906  41.7484338
  66.7131582  58.0531707  41.3846584  68.0659869  57.3828985  41.4963226
  63.9138978  57.8510263  56.2710869  63.8297166  57.2435932  55.5361279
  63.0921684  58.3419281  56.2720365  70.7766041  70.5269197  48.9946858
  69.9933563  71.0690877  49.0885083  71.4758787  71.0443176  49.3941099
  74.0862692  56.3363826  51.6381064  74.5831391  55.5833788  51.3182134
  73.3149673  56.3728143  51.0724273  75.1692472  65.0935513  49.2119487
  74.2348751  65.2136976  49.0424191  75.3469141  64.1907980  48.9479497
  70.6697660  58.4781209  51.3652748  70.2995448  57.9252249  52.0533654
  71.1656753  57.8739343  50.8127748  76.6241255  67.2796654  46.7455673
  76.9001099  67.1653248  47.6549547  75.7545753  66.8814139  46.7067846
  76.5281686  53.3033420  53.7860423  75.6144766  53.5337646  53.9542629
  76.9574788  53.3871864  54.6374455  76.2988145  61.4923312  56.2860317
  75.6459595  61.7399219  55.6312769  76.6768525  60.6787450  55.9522794
  64.0954577  68.4715059  55.3938869  64.6808014  67.7258747  55.5266773
  63.8979415  68.7819016  56.2775533  66.9493232  71.5066307  50.4101311
  66.2803607  71.9912434  49.9265351  66.8106102  71.7535527  51.3244690
  58.6872232  61.0420659  54.1143312  58.7256331  60.5084250  54.9080430
  58.1812525  60.5155865  53.4954289  66.0662994  55.8885200  57.6105854
  66.1304321  56.7500031  57.1983252  66.0030114  55.2759202  56.8778213
  65.5415267  57.9608332  61.2578889  66.1687305  57.5785410  61.8716413
  64.6843185  57.7422534  61.6234581  65.8475056  57.8440758  53.1724792
  65.1261642  58.4576726  53.0332265  66.6368312  58.3798523  53.0941438
  68.6501370  55.1795185  59.4465444  69.1735772  55.4257481  60.2091753
  68.4313703  56.0115219  59.0268581  64.0468651  57.4498859  47.3136569
  63.7181357  56.5696238  47.1311674  64.4008022  57.3946528  48.2012958
  73.2948230  69.0853762  51.8231554  73.1473192  68.1570469  52.0039124
  74.1201723  69.1073853  51.3388629  67.1610474  57.7371829  47.6812046
  67.5006547  58.2657750  46.9590655  67.6082595  58.0752235  48.4570613
  69.8553915  56.1208880  57.1315114  69.5150735  55.3216693  57.5335794
  69.1492921  56.4210591  56.5591947  70.5070387  53.2058192  55.5842437
  71.3296456  52.7318670  55.4621328  70.7508450  53.9848676  56.0841124
  69.1478621  56.2346451  45.8805339  69.8686984  56.6127703  45.3769056
  68.5243925  56.9535327  45.9840317  73.2909744  56.9391600  46.8163671
  73.5073358  57.8216237  46.5152499  72.8103811  56.5477813  46.0869313
  68.0308965  59.8977313  53.3934416  67.8853546  60.2117616  54.2858697
  67.5534169  60.5162213  52.8405315  69.8905348  56.8879861  53.4415305
  69.8766917  55.9920954  53.1047603  70.6077776  56.8950525  54.0753592
  71.7431479  57.3217201  55.4868433  71.4849257  58.2434272  55.4852763
  71.2116519  56.9247636  56.1768897  62.5054628  62.4382657  56.3322077
  61.9608096  63.2142465  56.4642351  63.3833977  62.7853462  56.1741199
  69.2942244  55.7694241  48.7102876  69.4158155  54.8410887  48.9093763
  69.0044287  55.7832927  47.7981191  72.1633435  53.4549151  51.8469595
  72.1855131  53.5188485  50.8921575  72.5801494  52.6153660  52.0410102
  63.2920649  61.5652553  59.2252234  62.5502386  61.7135189  59.8116864
  62.9713394  61.8260819  58.3618983  63.7377263  69.4517982  51.2562629
  64.5635283  69.1521754  50.8761272  63.3871315  68.6825605  51.7052417
  68.7058796  68.8044450  53.3260302  68.0838806  68.1415155  53.0262530
  69.3763663  68.8305582  52.6433950  61.9385868  67.3704309  52.2151562
  61.1017777  66.9426483  52.0335563  61.9109514  67.5636752  53.1522353
  68.7783324  57.2826238  62.9192808  68.8271479  58.1588361  62.5370578
  69.3205838  56.7403631  62.3464451  68.2672303  67.3548374  46.8018763
  68.4160424  68.0383838  46.1485435  69.0738747  67.3353464  47.3168218
  71.0082612  58.0357611  59.6739167  70.1385922  58.3291177  59.4021755
  71.2442093  58.6198056  60.3946431  66.0224936  63.3813551  47.8079832
  65.7770978  62.4775881  48.0060042  66.1920851  63.3830702  46.8659310
  73.7121646  54.2537228  57.1904587  74.2303590  54.9898255  56.8651076
  73.3576779  54.5601221  58.0251346  65.2920584  59.1141909  45.3065993
  64.5989829  59.1886264  44.6506029  65.0472336  58.3502253  45.8287510
  73.9634240  50.6737510  52.7105484  74.2435994  50.0060699  53.3365910
  74.7484847  50.8666606  52.1980148  71.7667709  69.8496504  44.2730510
  71.1941676  70.4686691  43.8200982  72.3400502  70.3995866  44.8070432
  75.8557478  56.1810727  56.6436460  75.2607410  56.4615740  55.9482949
[truncated: 806,797 more chars]
