# Supplementary material for: An Efficient Implementation of the Nwat-MMGBSA Method to Rescore Docking Results in Medium-Throughput Virtual Screenings
Source: Front Chem. 2018 Mar 5;6:43. doi: 10.3389/fchem.2018.00043 (PMC5844977; doi:10.3389/fchem.2018.00043)
Supplement: Supplementary file 2 [file DataSheet2.ZIP › SI_Examples_and_Scripts/examples/HIV1_protease/3NU5_complex_wat.crd]

default_name
 30510
  47.7358989  21.9817827  48.8244922  48.4992131  21.2552491  48.5482199
  48.0865871  20.5318133  47.8482840  48.8649892  20.7455280  49.4370339
  49.6501341  21.9760121  47.8802149  50.5616633  22.4598054  48.5673420
  49.6158816  22.0498451  46.5557296  48.4994315  21.4527193  45.7800408
  47.5457419  21.5656064  46.2968461  48.6756444  20.3977716  45.5699973
  48.5551214  22.2944166  44.5146206  48.0783202  21.7748560  43.6832637
  48.0683947  23.2565660  44.6689273  50.0194718  22.4760970  44.2546180
  50.4465266  21.5910224  43.7846775  50.1989277  23.3456327  43.6218051
  50.6008308  22.6890746  45.6623390  51.5955486  22.2672946  45.8079655
  50.7114069  24.1865385  45.9179943  49.8047445  24.8212783  46.4774170
  51.8403405  24.7407958  45.4980445  52.5874137  24.1216136  45.2203916
  52.0867073  26.1686655  45.4064498  51.2860484  26.7431854  45.8729488
  53.3657398  26.5240543  46.1435228  54.1759295  25.8924626  45.7802177
  53.2235446  26.3566082  47.2110261  53.7250600  27.9841944  45.9090920
  52.8465307  28.6082760  46.0708126  54.0803702  28.1145549  44.8876504
  54.8287441  28.3837035  46.8940406  54.3853278  28.5707385  48.1427539
  55.9991010  28.4914973  46.5209999  56.2380264  28.3308903  45.5527613
  56.7190345  28.7423343  47.1838895  52.1683615  26.5176370  43.9248326
  52.9715514  25.9329848  43.2006111  51.3075722  27.4307445  43.5007544
  50.6761425  27.8440541  44.1717863  51.2291187  27.8674628  42.1140637
  51.8700139  27.2802620  41.4559250  49.7758297  27.6744155  41.6527332
  49.1767715  28.2566161  42.3534120  49.5166632  28.2142202  40.2605641
  49.8025772  29.2657550  40.2194082  50.1048943  27.6500057  39.5364700
  48.4576724  28.1162529  40.0238728  49.3357728  26.1968845  41.7251481
  49.4465461  25.8592448  42.7549819  49.9918119  25.6144202  41.0789771
  47.9102150  25.9468735  41.2974793  47.2346089  26.5203077  41.9316256
  47.7825559  26.2537954  40.2601432  47.6839520  24.8844043  41.3932356
  51.7300036  29.3105750  42.0019459  51.2078390  30.2322495  42.6390019
  52.7941939  29.4754286  41.2006275  53.2386321  28.6776874  40.7683791
  53.3050493  30.8317277  40.9592617  53.2417325  31.4111008  41.8804629
  54.7875870  30.8130953  40.5694398  55.1188748  31.8360017  40.3919549
  55.5974499  30.1689940  41.6999267  55.4659435  30.7462515  42.6155865
  55.2503841  29.1492977  41.8599259  56.6529848  30.1556916  41.4282794
  54.9712532  30.0254052  39.3869628  55.9072678  30.0373353  39.1731794
  52.4500280  31.4939192  39.9000662  51.5930036  30.8580459  39.2634852
  52.6805319  32.7843427  39.7082222  53.4698245  33.2427606  40.1426967
  51.7674153  33.5194586  38.8569522  51.0254980  32.8387432  38.4381429
  51.0265035  34.5539979  39.7032478  50.4369142  35.1867063  39.0402829
  51.7616837  35.1643175  40.2280479  50.0761860  33.9180298  40.7513963
  50.6061937  33.1422792  41.3034651  49.6282785  35.0168067  41.7072777
  50.5007669  35.4531068  42.1942143  49.0984276  35.7901230  41.1509604
  48.9651472  34.5942910  42.4629571  48.9144919  33.2264228  40.1119657
  48.3335008  33.9480830  39.5376949  49.2789252  32.4429137  39.4473562
  48.2848000  32.7843898  40.8833573  52.4437753  34.0862993  37.6773019
  51.9561823  34.9985571  37.0429363  53.5727287  33.4783737  37.3404478
  53.9494194  32.7343253  37.9101197  54.2554983  33.9083356  36.1316581
  54.4030666  34.9864723  36.1901959  55.5785630  33.1571821  36.0473838
  56.0022456  33.3733198  35.0664080  55.3434361  32.0953527  36.1160842
  56.6322001  33.4249002  37.0358543  57.0946227  32.5001949  37.9117992
  56.7482577  31.4801562  37.9905802  58.0871428  33.0798375  38.6910478
  58.5916773  32.6149907  39.4326396  58.2771076  34.3677963  38.3042282
  59.1627118  35.3159939  38.7939837  59.8466273  35.0989314  39.6012368
  59.1170505  36.5322806  38.1947412  59.7919843  37.3035235  38.5361425
  58.2431686  36.8243265  37.1642770  58.2553311  37.8137075  36.7310713
  57.3398241  35.8745077  36.6644390  56.6566254  36.1094061  35.8615864
  57.3701748  34.6240966  37.2501864  53.4490076  33.6383534  34.8730385
  53.5941687  34.3302186  33.8808330  52.6009674  32.6391183  34.8917258
  52.5699642  32.0391030  35.7037076  51.7031877  32.3688111  33.7763269
  51.6875106  33.2162398  33.0906049  52.1572931  31.1950665  32.9337700
  53.0998860  31.4737914  32.4642714  51.4021997  31.0307616  32.1653959
  52.3730435  29.8861477  33.6455602  51.4161619  29.5285548  34.0241431
  53.0572829  30.0468799  34.4792715  52.9669774  28.8201143  32.7167926
  54.0516428  28.8164681  32.8257635  52.7058058  29.0592933  31.6860391
  52.4286542  27.4453542  33.0590480  52.6007928  26.7843714  32.2093357
  51.3582240  27.5275563  33.2440641  53.0723687  26.8480189  34.2611143
  54.0664197  26.7649404  34.1039093  52.9067562  27.4407569  35.0607262
  52.6811683  25.9334927  34.4326635  50.3309018  32.1235731  34.3816621
  50.1674069  32.0967324  35.5810686  49.3479854  31.9997361  33.5063720
  49.5397764  32.0419360  32.5157559  47.9880103  31.8029332  33.9817861
  47.7008396  32.6345424  34.6245123  47.0252839  31.7744304  32.7974705
  46.0525662  31.4435856  33.1620262  47.4051575  31.0552573  32.0711482
  46.8317380  33.0925825  32.0882709  47.7827548  33.4114515  31.6605752
  46.4890380  33.8373864  32.8064581  45.8053695  32.9611829  30.9789215
  44.9259744  32.4467818  31.3668864  46.2355350  32.3791142  30.1631895
  45.4062237  34.2711554  30.4711265  45.9595135  35.0890837  30.6824308
  44.2945091  34.3796849  29.7187422  43.9915867  35.5842008  29.2843364
  43.1664866  35.7245551  28.7191882  44.5858229  36.3687764  29.5148497
  43.5124434  33.3374746  29.4166016  43.7492484  32.4147921  29.7525219
  42.6863595  33.4730022  28.8527704  47.9021062  30.5365168  34.8115553
  48.4399069  29.5048127  34.4245372  47.2316476  30.6061070  35.9628900
  46.6960386  31.8236781  36.6356311  45.9267544  32.2967966  36.0249907
  47.4945650  32.5398672  36.8318982  46.1139887  31.3056594  37.9249537
  46.2903969  32.0187942  38.7303461  45.0416716  31.1431266  37.8137363
  46.7875285  30.0389411  38.2161408  47.7090304  30.2153876  38.7713910
  46.1358244  29.3825055  38.7927480  47.0936824  29.4252367  36.8448178
  47.9846237  28.7983463  36.8438083  45.9776537  28.5217076  36.3967551
  44.8515804  28.5087826  36.8893695  46.2801940  27.7027880  35.4126204
  47.2307096  27.7073017  35.0708694  45.3458301  26.8010141  34.7885468
  44.3295913  27.1605529  34.9484705  45.6454025  26.7314766  33.2897290
  45.0355540  25.9353003  32.8638042  46.7005220  26.4824904  33.1714635
  45.3715805  28.0159703  32.4852830  45.8644510  28.8656560  32.9576716
  45.9367090  27.8170104  31.0939586  47.0079200  27.6263217  31.1603725
  45.4448383  26.9674726  30.6205807  45.7637886  28.7138839  30.4993229
  43.9031773  28.3802959  32.4760754  43.3315852  27.5752121  32.0157108
  43.5594362  28.5305256  33.4995861  43.7601362  29.2989229  31.9067973
  45.4770798  25.4343662  35.3881274  46.5940539  24.9954222  35.6031787
  44.3763095  24.7570339  35.6301351  43.4921865  25.2081961  35.4439814
  44.3520474  23.4089370  36.1450876  45.3548740  23.0027254  36.0151767
  44.0054056  23.3469836  37.6393625  44.0081411  22.2899700  37.9056794
  45.0387152  24.1116935  38.4713115  46.0309275  23.7020436  38.2836640
  45.0210763  25.1651414  38.1914235  44.7978788  24.0129169  39.5292525
  42.6511179  23.9208704  37.9375028  42.6391856  24.9787012  37.6741443
  41.8966418  23.3929299  37.3539631  42.4334448  23.8074948  38.9994851
  43.3138973  22.6019263  35.3838012  42.4656017  23.1524945  34.7018603
  43.4235053  21.2777706  35.5322055  44.2196566  20.8945727  36.0217037
  42.4114838  20.3835649  34.9955505  42.0323233  20.8463512  34.0841762
  42.9918757  19.0078036  34.6405897  43.3732608  18.5305012  35.5429455
  41.9140151  18.0986621  34.0220316  41.1040761  17.9583487  34.7372337
  41.5228209  18.5642100  33.1171044  42.3514267  17.1329088  33.7728776
  44.0189297  19.2124860  33.6682054  44.3793560  18.3523008  33.4409295
  41.2873317  20.1982622  35.9899659  41.4964769  20.0122576  37.1752210
  40.0864466  20.2366727  35.4735942  39.9862285  20.4472876  34.4910390
  38.9029435  19.9911909  36.2555079  39.2374333  19.7076598  37.2536526
  38.0058615  21.2489889  36.4032176  37.1780367  20.9790499  37.0597485
  38.7869590  22.3746384  37.0392952  39.1724943  22.0498996  38.0050318
  39.6179719  22.6523745  36.3901833  38.1336325  23.2363191  37.1800536
  37.3781149  21.6860113  35.0902287  36.9176994  20.8134975  34.6259979
  38.1689868  22.0646865  34.4439403  36.3098139  22.7746621  35.2296756
  35.5064413  22.4154213  35.8733117  36.7553243  23.6673037  35.6677012
  35.9065040  23.0166371  34.2457395  38.0876546  18.8672105  35.6205072
  38.1986160  18.5992834  34.4199937  37.2686697  18.2200068  36.4469183
  37.3227859  18.3967969  37.4397675  36.2930270  17.2573944  35.9418562
  36.3727235  17.2158008  34.8557704  36.5480597  15.8400142  36.4244324
  36.2933143  15.7728047  37.4821326  37.6037848  15.6018093  36.2891847
  35.6869489  14.8131643  35.6252275  35.7384396  15.0439688  34.5604421
  34.6511406  14.8668059  35.9592256  36.2281889  13.4176195  35.8685975
  35.9299651  13.1108534  36.8708241  37.3157197  13.4632962  35.8119542
  35.7547148  12.3612554  34.8977164  36.4281776  12.3102615  34.0422975
  34.7478452  12.5948660  34.5529953  35.7568124  11.0508294  35.6349661
  36.6942125  10.8435294  35.9498085  35.1398143  11.1124438  36.4317767
  35.4397371  10.3170655  35.0179119  34.9209817  17.7275683  36.3773803
  34.6940531  17.9187138  37.5705310  34.0489770  17.9103581  35.4133509
  34.3241173  17.7026499  34.4635504  32.7149351  18.3977410  35.6563534
  32.4521117  18.1589352  36.6873241  32.6040548  19.9061144  35.5200405
  33.2663944  20.3282454  36.2756679  33.1248843  20.4624418  34.2008599
  34.1584226  20.1468241  34.0568944  32.5126009  20.0860183  33.3813482
  33.0770316  21.5504831  34.2210892  31.1458396  20.3639572  35.7989227
  30.8347971  19.9748800  36.7678094  30.4971910  19.9629568  35.0208664
  31.0160797  21.8520467  35.8133484  31.6610793  22.2652292  36.5885270
  31.3105548  22.2516830  34.8434493  29.9806368  22.1238612  36.0185892
  31.7606474  17.7126399  34.6786134  32.0488197  17.6719096  33.4909839
  30.6543871  17.1899140  35.2272671  30.4942405  17.2478015  36.2233735
  29.6811305  16.5328588  34.3457384  29.2733598  17.2771352  33.6618080
  28.8775270  16.1246547  34.9585760  30.2798749  15.4247952  33.5429125
  29.8589066  15.1617162  32.4282609  31.2746408  14.7317620  34.0816886
  31.6103644  14.9519219  35.0087707  31.8771140  13.6470745  33.3164481
  31.0922404  13.1585270  32.7384024  32.3104708  12.9335200  34.0166730
  32.9604576  14.0937359  32.3633157  33.5589128  13.2028018  31.7189946
  33.2048746  15.3833037  32.2440299  32.7713150  16.0109782  32.9054616
  34.0562389  15.9534064  31.2214939  34.2787656  15.1368146  30.5338831
  33.3406700  17.1324063  30.5007302  34.0419321  17.6032713  29.8110234
  33.0198159  17.8594778  31.2454186  32.1240068  16.6565338  29.7187160
  31.4166728  16.2321442  30.4314699  32.4545870  15.8793386  29.0299385
  31.3914452  17.7053394  28.9128072  32.1513692  18.5440737  28.2423346
  30.1338265  17.7131674  28.9268674  29.6296804  17.0283453  29.4724610
  29.6273832  18.4050070  28.3931472  35.3402774  16.5161755  31.7914431
  35.2565312  17.1625713  32.8283665  36.4764169  16.3537450  31.1473489
  36.5094314  15.7326459  30.3520314  37.6788499  17.0455766  31.5560735
  37.6235785  17.1897431  32.6346610  38.9186585  16.2192980  31.1874215
  39.8007334  16.8367528  31.3553126  38.8521767  15.9606048  30.1304163
  39.0822002  14.9351331  31.9805474  38.1528583  14.3806274  31.8440449
  40.2960605  14.1722608  31.4809285  40.1825134  13.9661095  30.4165608
  41.1923943  14.7709220  31.6422253  40.3847880  13.2323408  32.0265078
  39.3133732  15.1785497  33.4614682  40.2412548  15.7322251  33.5983925
  38.4827481  15.7544363  33.8695877  39.3804444  14.2223926  33.9807157
  37.7895418  18.3793904  30.8665475  37.5639174  18.3905732  29.6546887
  38.1266321  19.4155660  31.6076442  38.2705767  19.2867242  32.5990970
  38.2976539  20.7453831  31.0290250  38.4600898  20.6283745  29.9576625
  37.0752023  21.6237490  31.1975904  37.3339145  22.6298033  30.8684387
  36.8170149  21.6427509  32.2566089  35.8494465  21.1746195  30.4225140
  35.5727284  20.1769213  30.7650434  36.1072367  21.1362194  29.3642387
  34.6522552  22.0819634  30.5885895  34.9305814  23.0845268  30.2635741
  34.3794738  22.1053385  31.6436222  33.4282872  21.6286646  29.7783077
  32.5431585  22.1582751  30.1294898  33.2847261  20.5557849  29.9075605
  33.6497996  21.9309276  28.3309686  33.7834344  22.9249348  28.2112340
  34.4706812  21.4394444  28.0054695  32.8461100  21.6326045  27.7967025
  39.4816877  21.4075502  31.7139225  39.8812313  21.0177866  32.8064051
  40.0330292  22.3980261  31.0443718  39.7420926  22.5390237  30.0871333
  41.0334878  23.3068364  31.5887085  41.6209815  22.8265550  32.3713923
  41.9757989  23.7283936  30.4701052  41.3659552  24.1908588  29.6935091
  42.4360257  22.8213769  30.0789248  43.0904292  24.6891156  30.7888426
  43.7252135  24.2173832  31.5387163  42.6387997  25.5878401  31.2076875
  43.9762116  25.1165722  29.6473549  43.4885244  25.9285428  28.8200061
  45.1570458  24.6784014  29.5682170  40.3080872  24.5140227  32.1742468
  39.4059124  25.0412106  31.5394905  40.7178529  24.9542072  33.3616594
  41.4566431  24.4682612  33.8485963  40.1097428  26.1289049  33.9597851
  39.6968177  26.7502273  33.1653435  38.9783031  25.7026723  34.8956713
  38.2349164  25.1373983  34.3339316  39.3813302  25.0803137  35.6941073
  38.5104482  26.5883594  35.3275070  41.1474771  26.9670674  34.7050904
  42.1654148  26.4667559  35.1747843  40.8367916  28.2501675  34.8133422
  39.9698784  28.5525419  34.3939031  41.6306205  29.2498289  35.4778254
  42.6901050  28.9947743  35.4954795  41.4051389  30.5435804  34.6811573
  40.3357886  30.7506295  34.7292462  41.6863879  30.3224727  33.6526412
  42.0964250  31.8189650  35.0426511  41.9984152  32.0495564  36.1030957
  43.5600634  31.7164048  34.7920159  43.9794725  30.9225634  35.4115657
  43.7337797  31.4852541  33.7412767  44.0384516  32.6629476  35.0398451
  41.4387175  32.9087100  34.2042796  41.5440561  32.6665742  33.1464833
  40.3801856  32.9737782  34.4583960  41.9204837  33.8651758  34.4074755
  41.2514422  29.3750176  36.9267549  40.0742872  29.5522182  37.2374655
  42.2192040  29.2913450  37.8365867  43.1546674  29.0414043  37.5487468
  41.9427083  29.5610163  39.2592474  40.9796919  29.1248199  39.5258801
  43.0348774  28.9416331  40.1308438  42.7945319  29.1497630  41.1734837
  43.9815356  29.4180629  39.8749201  43.2088699  27.4240387  39.9767831
  43.4779514  27.1447694  38.9576046  44.3442293  26.9966091  40.8802757
  45.2610885  27.5022773  40.5763714  44.1080110  27.2614313  41.9112985
  44.4818801  25.9181001  40.8056456  41.8983208  26.7182054  40.2400882
  41.5586275  26.9485220  41.2503435  41.1528450  27.0552895  39.5199680
  42.0388277  25.6424431  40.1404522  41.9154436  31.0564505  39.4864989
  42.9797427  31.7106850  39.3406439  40.7551262  31.6285672  39.7438546
  39.9762784  31.0427491  40.0074496  40.5490536  33.0644318  39.6662860
  41.5140608  33.5493960  39.5191304  39.5961501  33.3033454  38.5065873
  38.6028710  32.9452877  38.7795860  39.9519286  32.7565172  37.6330826
  39.5181767  34.7657619  38.1732717  40.1642118  35.5660412  38.9032289
  38.8073936  35.0970749  37.2134180  39.9872374  33.6850310  40.9531385
  38.8212017  33.6439095  41.2495363  40.9180683  34.2865915  41.7279087
  41.8811019  34.3037671  41.4259694  40.5511231  34.9051262  42.9788859
  39.9622697  34.1703557  43.5264340  41.8017426  35.2864168  43.7942199
  41.4667569  35.7486765  44.7225957  42.6352851  34.0704821  44.1252965
  42.0338015  33.3610297  44.6931785  42.9754640  33.6004757  43.2020217
  43.4985992  34.3720509  44.7182770  42.6150590  36.1981245  43.0278876
  42.6750950  37.0189764  43.5215340  39.7085844  36.1602173  42.7648557
  39.0583571  36.5673032  43.7141499  39.6745924  36.6932251  41.5698979
  40.2431997  36.2768580  40.8460455  38.8624125  37.8538263  41.2228263
  39.3359219  38.3651838  40.3838243  38.8334735  38.5208503  42.0847193
  37.4459475  37.5203151  40.8353327  36.6324861  38.4301051  40.6728745
  37.1023537  36.2598953  40.6828753  37.8181273  35.5662989  40.8426065
  35.7690125  35.7687066  40.3012330  35.2330201  36.5869579  39.8192133
  35.8968130  34.5968415  39.3212767  36.4457489  34.9202282  38.4374105
  36.4324650  33.7784932  39.8019272  34.9037805  34.2579228  39.0283014
  34.9857741  35.3256186  41.5227794  35.3911176  34.4522644  42.2405628
  33.8155684  35.9285210  41.7899054  33.5006165  36.6888239  41.2051963
  33.0012870  35.5017870  42.9077269  33.6188372  35.5540701  43.8044092
  31.7883636  36.4219976  43.0446658  31.1449516  36.0188852  43.8262036
  31.2530882  36.4184227  42.0948671  32.1120588  37.8732802  43.3996113
  33.1788554  38.1835070  43.9720748  31.2386304  38.7444682  43.1313663
  32.5235761  34.0610511  42.7444189  32.5058546  33.2895960  43.7200833
  32.1389524  33.7014683  41.5348195  32.2012798  34.3478920  40.7614259
  31.6192768  32.3444873  41.3365676  31.8718813  31.7925288  42.2411680
  30.1186052  32.2526181  41.2114199  29.8648768  31.2238047  40.9559399
  29.8067342  32.9153342  40.4049940  29.3376068  32.6314208  42.4559564
  29.2792380  31.8104827  43.3831519  28.7964055  33.7562742  42.4764275
  32.2799645  31.7248435  40.0951848  32.9228961  32.3363723  39.2836575
  32.1343282  30.4418782  40.0170883  31.6151809  29.9925710  40.7585970
  32.6495615  29.5908613  38.9641026  33.6478850  29.8797006  38.6363283
  32.6585936  28.1770527  39.5645388  31.6540931  27.9309404  39.9076180
  33.0188832  27.0945842  38.5650097  32.3026875  27.1068280  37.7430493
  34.0214982  27.2787272  38.1763974  32.9915128  26.1228940  39.0562478
  33.6156846  28.1959695  40.6275063  33.3328007  28.8597872  41.2606097
  31.7660608  29.6896767  37.7262391  30.5280077  29.5960524  37.8288071
  32.3819925  29.8531534  36.5485679  33.3902968  29.9093993  36.5276661
  31.6411395  29.9534480  35.2882891  30.6394726  29.5500308  35.4358559
  31.3994826  31.4035708  34.8453489  30.8898888  31.8871943  35.6783065
  32.6140933  32.2154818  34.6151699  33.2272591  32.2160967  35.5158737
  33.1829498  31.7916206  33.7873475  32.3262293  33.2384558  34.3710134
  30.5553347  31.3829067  33.5535871  31.1158578  30.8882013  32.7613406
  29.6269365  30.8402079  33.7351738  30.3244857  32.4049496  33.2536952
  32.3592388  29.1304705  34.2413190  33.5675641  29.2311802  34.0521538
  31.6016160  28.2456943  33.6225034  30.6138272  28.2298618  33.8319042
  32.1148960  27.2905242  32.6540713  33.1896464  27.3996435  32.5121186
  31.8386408  25.8666081  33.1881002  30.7506967  25.8268737  33.2502678
  32.3055820  24.7615565  32.2454608  31.8688005  24.9166969  31.2592010
  33.3929289  24.7855563  32.1692196  31.9895503  23.7946399  32.6357494
  32.4090442  25.6132109  34.5928905  32.1826578  24.5865007  34.8818754
  31.9327355  26.3007159  35.2928426  33.8850427  25.8133362  34.6536886
  34.3726946  25.1308607  33.9578641  34.1239721  26.8415602  34.3826588
  34.2368671  25.6135457  35.6656908  31.4487065  27.5446624  31.3102848
  30.2926647  27.9275284  31.2454931  32.1812342  27.3269419  30.2197519
  33.1600414  27.1171598  30.3506560  31.6853175  27.3678462  28.8655530
  31.3643910  28.3904650  28.6698087  32.8081644  26.9691393  27.8573478
  33.6702887  27.6185036  28.0118687  32.4347395  27.0976072  26.8411629
  33.2356940  25.5281802  28.0467503  32.4959173  24.8861007  27.5691645
  33.2644262  25.3173914  29.1157388  34.5998400  25.2083915  27.4579228
  35.1161021  26.0636486  26.6781346  35.2116115  24.1425028  27.7480382
  30.4967852  26.4430339  28.6816858  30.2761103  25.5052354  29.4617746
  29.7212803  26.6696440  27.6306763  29.9897669  27.3785098  26.9637503
  28.4962869  25.9223112  27.4162702  27.8575548  26.2231827  28.2460766
  27.8058965  26.2765665  26.0933136  27.0384742  25.5276600  25.8952858
  28.5515616  26.2510059  25.2984832  27.1552225  27.6372543  26.0899544
  26.9082252  27.8953576  25.0601791  27.8708754  28.3584085  26.4832121
  25.8954030  27.7260535  26.9124265  25.4170124  26.6404485  27.3675509
  25.3942751  28.8670125  27.1365167  28.6915155  24.3949177  27.4752682
  29.5660614  23.8237465  26.8302209  27.8015234  23.7920412  28.2971982
  27.1298476  24.3725369  28.7786858  27.7577133  22.3710336  28.5227359
  27.8758094  21.8560697  27.5694771  28.8997280  21.8731871  29.4244527
  29.8468602  22.1887439  28.9862718  28.8606509  20.7849727  29.4608996
  28.8281111  22.4077097  30.8592156  27.8570806  22.1586115  31.2862105
  28.9514123  23.4913217  30.8445200  30.1323111  21.6752969  31.8796615
  29.7427704  19.9500717  31.8124673  28.7444377  19.7871231  32.2196930
  29.7736015  19.6099311  30.7779458  30.4708398  19.3899757  32.4008085
  26.4220637  22.0715106  29.1812397  25.7737518  22.9845849  29.7107649
  26.0520758  20.8043679  29.1446407  26.6073987  20.1527709  28.6087416
  24.8779868  20.3078515  29.8419494  24.0916858  21.0607677  29.8795911
  24.4042610  19.0549669  29.0618027  25.2321866  18.3508585  28.9774900
  24.0795644  19.3549314  28.0659019  23.3373494  18.4314763  29.7261334
  23.0816147  17.6637009  29.2094462  25.2108297  19.9703580  31.2781527
  26.2659181  19.3334300  31.4890227  24.3678204  20.3277626  32.2445600
  23.6204332  20.9701868  32.0240094  24.4805274  19.8338842  33.5946527
  25.2101891  19.0252515  33.6400390  24.9775750  20.8964324  34.5336740
  24.8187738  20.5311272  35.5477545  24.3675930  21.7848487  34.3674350
  26.4282875  21.3264179  34.4354756  26.6017406  21.6446664  33.4079421
  26.7132715  22.4996313  35.3536332  26.0490461  23.3269719  35.1022272
  26.5440163  22.2004881  36.3882636  27.7488782  22.8146614  35.2301872
  27.3711831  20.1813859  34.7299638  27.2208040  19.8401111  35.7541243
  27.1717501  19.3606945  34.0408962  28.4009892  20.5170748  34.6057650
  23.0769507  19.3271005  34.0130421  22.0773460  19.7949108  33.4812067
  23.0572113  18.3899139  34.9447179  24.2242684  17.7481381  35.5692285
  24.7914563  17.1787422  34.8332039  24.8728511  18.4922832  36.0315732
  23.6304477  16.8308960  36.6151624  24.1770219  15.8882972  36.6425176
  23.6697080  17.3026336  37.5966425  22.2198254  16.5942384  36.2157002
  22.1474065  15.7161442  35.5736253  21.5923871  16.4528526  37.0959549
  21.7862762  17.8726505  35.4389714  21.0778239  17.7088585  34.6268326
  21.0908783  18.8160382  36.3914268  21.7218224  19.6193164  37.0489667
  19.7721847  18.7211481  36.5133983  19.2898328  18.0901954  35.8892394
  18.9830870  19.4434164  37.4624559  19.5971777  19.6102834  38.3474948
  18.1275610  18.8201362  37.7258550  18.4532081  20.7853378  37.0082626
  18.4930810  21.2169761  35.8576356  17.9470615  21.4699339  38.0496048
  18.0369176  21.0890016  38.9810759  17.2839360  22.7268042  37.8675395
  16.6413299  22.6688793  36.9891705  16.4351113  23.0402309  39.1065457
  16.0821278  24.0696603  39.0431757  17.0504476  22.9213504  39.9976510
  15.2233955  22.1003659  39.2063084  15.5554262  21.0652431  39.1314121
  14.5237034  22.3176065  38.3993125  14.5348664  22.3253887  40.5607273
  15.2638369  22.1822156  41.3588479  13.7257888  21.6040879  40.6734595
  13.9814138  23.6840756  40.6553120  13.8191294  24.1790356  39.7899985
  13.6752995  24.3151731  41.7836483  13.8676655  23.7070028  42.9474890
  14.2428371  22.7689042  42.9711177  13.6390335  24.1807688  43.8091752
  13.1825720  25.5478189  41.7479137  12.9530028  26.0248989  42.6081373
  13.0380477  26.0077681  40.8609479  18.3027231  23.8199994  37.6624469
  19.4207583  23.7120617  38.1605190  17.9097444  24.8733369  36.9719240
  17.0078838  24.8560779  36.5159036  18.7384245  26.0510854  36.8511822
  19.3897656  26.1296882  37.7222628  19.5963954  25.9331208  35.5829030
  20.2267243  25.0506591  35.6866957  20.2246310  26.8223445  35.5207478
  18.8660874  25.8156158  34.3310576  18.4781026  24.6446362  33.7458186
  18.6709764  23.6603634  34.1474175  17.8147110  24.8948709  32.5841994
  17.4334967  24.1932073  31.9647450  17.7442472  26.2445354  32.3892009
  17.1662796  26.9775762  31.3547156  16.6665768  26.4945902  30.5279196
  17.2634373  28.3395394  31.4370720  16.8330306  28.9511846  30.6578864
  17.9123251  28.9533974  32.5140307  17.9619644  30.0320871  32.5333307
  18.4992965  28.2441391  33.5672330  18.9970672  28.7366293  34.3894536
  18.3965543  26.8546850  33.4801794  17.8800266  27.2864794  36.7900196
  16.6783112  27.2213135  36.5433890  18.5470630  28.4364951  36.9677728
  19.5282739  28.4265715  37.2088033  17.8382369  29.6989084  36.8090898
  16.9619910  29.5476530  36.1779956  17.3615142  30.2067428  38.1448629
  16.7739230  29.4092539  38.5994066  16.7198261  31.0659966  37.9513241
  18.3754857  30.6333883  39.1523783  18.9632676  31.4543445  38.7399446
  19.0315543  29.7927015  39.3753530  17.7048142  31.0996173  40.4436332
  16.6797338  30.7308517  40.4645625  17.6995754  32.1893584  40.4677568
  18.4388472  30.5846869  41.6583086  19.4895557  30.8665555  41.5977295
  18.3556023  29.4983225  41.7019511  17.8363759  31.1761902  42.8704176
  17.9138501  32.1818392  42.8280874  16.8616495  30.9156070  42.9230177
  18.3211830  30.8354606  43.6884538  18.7592618  30.7062421  36.1487035
  19.9728157  30.5987579  36.2885034  18.2102278  31.6551012  35.4021267
  16.7975094  31.8642751  35.1096221  16.2261089  32.0145218  36.0253915
  16.3837099  31.0203724  34.5572814  16.8007459  33.1065347  34.2685172
  16.0766980  33.0104689  33.4598368  16.5478314  33.9714843  34.8821070
  18.1480494  33.2626730  33.7166060  18.2210120  32.7716010  32.7465798
  18.3934802  34.3193219  33.6070033  19.0955759  32.5948075  34.7269179
  19.9609166  32.0957828  34.2915756  19.7109796  33.6378469  35.6532404
  19.1374641  33.9925865  36.6631329  20.8923379  34.1420577  35.2333014
  21.2610480  33.8142232  34.3520163  21.6556032  35.1141129  35.9628444
  20.9811994  35.7516745  36.5329889  22.6404273  34.3417507  36.8799987
  23.4007597  33.8834249  36.2465785  22.0788604  33.5616049  37.3947667
  23.3370640  35.1662284  37.9133632  22.5863602  35.6638091  38.5270010
  23.9476953  35.9147895  37.4090880  24.2203446  34.3513724  38.8054540
  24.7551382  33.6425430  38.1735444  23.5737064  33.8079474  39.4940296
  25.2425370  35.0740634  39.6299982  25.6123080  35.9374666  39.0773949
  26.0728025  34.4028240  39.8531708  24.6172727  35.5221315  40.8886132
  23.8490331  36.1430343  40.6791531  24.2732814  34.7200919  41.3975940
  25.3012615  36.0095590  41.4494543  22.4574147  35.9711727  35.0301532
  22.7762954  35.4698921  33.9573648  22.7878852  37.1971067  35.3774759
  22.3554068  37.6075695  36.1935296  23.7551369  37.9772803  34.6267547
  23.9903298  37.4559432  33.6988873  23.1872637  39.3522805  34.2957857
  23.9918159  39.9473849  33.8644676  22.8606119  39.8079658  35.2305897
  22.0284897  39.3913294  33.3409198  21.6228514  40.4033761  33.3218139
  21.2617643  38.6991788  33.6908366  22.4977084  38.9346930  31.6959082
  21.0476148  39.4882390  30.7499651  20.1598688  38.9674615  31.1083224
  20.9162915  40.5617992  30.8818007  21.1979637  39.2674967  29.6933412
  25.0076660  38.1588266  35.4798724  24.9095980  38.4395248  36.7003773
  26.1811516  38.0186254  34.8950330  26.2048632  37.7027537  33.9357865
  27.4435626  38.2965439  35.5643117  27.2062403  38.7284208  36.5362965
  28.2712467  37.0643372  35.8738963  29.1990055  37.4230316  36.3211903
  27.5723557  36.1695778  36.8705883  27.3533342  36.7353444  37.7759500
  26.6411331  35.8019033  36.4386683  28.2171092  35.3257951  37.1170445
  28.6548697  36.2882970  34.6313975  29.0342279  37.0055506  33.9049139
  27.7469470  35.8245113  34.2450490  29.6873662  35.2034425  34.7737301
  30.6124329  35.6309373  35.1598502  29.3222184  34.4431408  35.4646761
  29.8743598  34.7509950  33.8003758  28.2344304  39.2621844  34.7055222
  28.1108585  39.2611837  33.5100599  29.0039835  40.0998073  35.3889847
  29.1615276  39.9521210  36.3762018  29.6149882  41.2186211  34.7210701
  29.0786907  42.1283089  34.9892825  29.5531547  41.0651195  33.6430381
  31.0664836  41.3690125  35.1135656  31.5531198  40.9404868  36.1396752
  31.7746490  41.9942224  34.1921002  31.3221947  42.3384072  33.3577436
  33.1909992  42.1859799  34.3712963  33.6971733  41.2307592  34.2386874
  33.3723071  42.5566735  35.3801365  33.7437627  43.1715231  33.3840419
  33.0108411  44.0165970  32.9344633  35.0222607  43.0611416  33.0886868
  35.6173347  42.4112834  33.5827944  35.5585912  43.9176151  32.0109559
  35.3951957  44.9782916  32.1984186  37.0773230  43.6873743  31.9273071
  37.2006110  42.6076404  32.0067848  37.7445956  44.1036944  30.5977170
  37.2534257  43.5928408  29.7693144  37.6505487  45.1824172  30.4657613
  38.7995061  43.8309412  30.6192231  37.7688703  44.4526719  33.0588847
  37.6095079  45.5227989  32.9233235  37.3506959  44.1412728  34.0160293
  38.8376630  44.2399504  33.0427413  34.8435537  43.5529455  30.7355852
  34.6584613  42.4054441  30.3750516  34.4376173  44.5739363  29.9957999
  34.6941874  45.5105791  30.2717130  33.6567007  44.3907279  28.8305733
  33.9807997  43.4674379  28.3509543  33.8446822  45.2321216  28.1647704
  32.1691873  44.2995492  29.0534018  31.4881934  44.2343946  28.0492429
  31.6293038  44.2689497  30.2509553  32.2296169  44.2977235  31.0630256
  30.1737698  44.1935189  30.4376961  29.6885233  44.3914307  29.4816314
  29.8741546  44.9518655  31.1610121  29.7213394  42.8329387  30.9416437
  30.4589675  42.1189445  31.6086296  28.4686409  42.4976967  30.6435680
  27.9706558  43.0491227  29.9599429  27.7889352  41.3770398  31.2549248
  28.4474620  40.9554770  32.0150605  26.4751387  41.8745754  31.8463925
  25.8374520  41.0079863  32.0246871  26.0024081  42.5275758  31.1135042
  26.5907349  42.6366880  33.1374227  26.9904353  43.9699035  33.0845369
  27.1891396  44.4430206  32.1339651  27.1299878  44.6759194  34.2508905
  27.4336484  45.7117202  34.2283490  26.8799977  44.0556181  35.4430147
  27.0017756  44.6294441  36.3492762  26.4841374  42.7528333  35.5548685
  26.3146574  42.2886116  36.5150741  26.3125317  42.0555747  34.3564229
  25.9530194  41.0371590  34.3857720  27.4564172  40.2930230  30.2363605
  27.2992722  40.5823120  29.0432757  27.3608598  39.0780218  30.7143197
  27.6666203  38.9241775  31.6644020  26.8437241  37.9277560  29.9763981
  26.4553513  38.3355696  29.0434567  27.9160426  36.8760919  29.5988906
  27.3938074  36.0705073  29.0832029  28.9552763  37.5170512  28.6787382
  28.4591559  37.9238441  27.7974828  29.4659550  38.3198850  29.2106396
  29.6820474  36.7645199  28.3717621  28.5928190  36.2238707  30.7907863
  27.8199344  35.9102466  31.4922636  29.2350638  36.9655157  31.2665691
  29.4350750  35.0202753  30.4461752  28.8107742  34.2652964  29.9683379
  30.2310245  35.3173423  29.7635093  29.8710694  34.6084314  31.3558798
  25.7497106  37.2371418  30.7822240  25.7447354  37.2631430  31.9991020
  24.8253850  36.6091960  30.0515276  24.8571615  36.6927597  29.0458987
  23.7723574  35.8060578  30.6615998  23.5398478  36.2045950  31.6486279
  22.5033344  35.8604509  29.7724886  22.7087834  35.3545898  28.8290072
  22.2501516  36.9020016  29.5782833  21.2964948  35.1664186  30.4678355
  21.0132865  35.7385149  31.3507250  21.5837444  34.1582780  30.7651389
  20.0956443  35.0905551  29.5038195  20.4137331  34.5518376  28.6106247
  19.8145887  36.1087265  29.2334794  18.8869197  34.4067445  30.0491899
  18.5847367  34.9033046  30.9713631  19.1340684  33.3658105  30.2616492
  17.7565788  34.4459241  29.0887079  17.5204783  35.4063989  28.8865084
  18.0236897  33.9773599  28.2353473  16.9558151  33.9802856  29.4916498
  24.2366767  34.3727163  30.8084524  24.7852193  33.8051819  29.8527146
  24.0220464  33.7926834  31.9604501  23.5429178  34.3189050  32.6769162
  24.4347576  32.4320578  32.2661580  24.7347259  31.9420287  31.3396902
  25.6302304  32.4387499  33.2437166  25.8855755  31.3983669  33.4453355
  26.7891808  33.1911449  32.5875415  27.0453036  32.7122896  31.6426967
  26.4943014  34.2245066  32.4035504  27.6551648  33.1732047  33.2507065
  25.3200226  33.0656255  34.5866303  25.0563798  34.1132749  34.4464472
  24.4845450  32.5392388  35.0485180  26.1955129  32.9943384  35.2322244
  23.2652170  31.6703040  32.9051791  22.2772606  32.3011260  33.3485116
  23.3681227  30.3664217  32.9588677  24.1169627  29.9286323  32.4422429
  22.4716492  29.5090714  33.7149944  21.5514903  30.0588613  33.9135080
  22.1328410  28.2419582  32.9235008  21.4856296  27.6142137  33.5342054
  23.0607505  27.7095354  32.7101443  21.4269123  28.5262077  31.6057163
  22.1082264  29.0833870  30.9623226  20.5448588  29.1332995  31.8118771
  20.9967562  27.3007733  30.8858288  20.6970273  27.6155818  29.8870519
  20.1291867  26.9138446  31.4210346  21.9042008  26.1889196  30.7127837
  21.7180849  25.4630770  31.3896525  22.9011624  25.8552103  29.9277247
  23.3223100  26.7082528  29.0110594  22.8695597  27.6054719  28.9110146
  24.0968176  26.4626596  28.4116230  23.4968635  24.6552647  30.0713904
  24.2726645  24.4017756  29.4751136  23.1679927  24.0083566  30.7744964
  23.1448976  29.1069448  35.0266158  24.2976370  28.6563382  34.9940508
  22.4280218  29.2969019  36.1166866  21.4987142  29.6837701  36.0339622
  22.9444654  28.9632250  37.4397916  24.0318232  28.9003050  37.4011130
  22.5149787  30.0638172  38.4084939  21.4291072  30.1509989  38.3815436
  22.9635582  31.0054886  38.0907572  22.9400645  29.7798043  39.8165179
  24.0292042  29.8118804  39.8524621  22.5977162  28.7776991  40.0748854
  22.4143575  30.7299035  40.8504776  22.1786917  31.8739962  40.5204920
  22.2707949  30.3125891  42.0733351  21.9520724  30.9483942  42.7903663
  22.4781081  29.3520175  42.3060678  22.4442894  27.5945239  37.9094405
  21.2319294  27.4151122  38.0767031  23.3504660  26.6504612  38.0907209
  24.3092476  26.8789594  37.8676146  23.0845632  25.3215217  38.5796582
  22.0076050  25.1543476  38.5641378  23.7339495  24.2667718  37.7086116
  23.5937293  23.3034913  38.2002811  24.7980290  24.4954305  37.6535927
  23.2223045  24.1330728  36.2881684  23.7298154  24.9435664  35.2785571
  24.4889508  25.6695766  35.5284702  23.2959965  24.8537080  33.9554386
  23.7090697  25.4936746  33.1888048  22.3147040  23.9156328  33.6545382
  21.8637939  23.7769481  32.3705333  21.2012259  23.0935156  32.2447808
  21.7875880  23.0830152  34.6238486  21.0277932  22.3569542  34.3762940
  22.2655054  23.2055787  35.9388003  21.8691146  22.5508162  36.7008754
  23.6383585  25.2102206  39.9909214  24.8052161  25.5479573  40.2006053
  22.8774476  24.7782184  40.9607366  21.9281630  24.5042660  40.7479579
  23.3418401  24.6776193  42.3277324  24.2319437  25.2884149  42.4794929
  22.2446228  25.1986713  43.2719627  22.5728128  25.0621057  44.3028866
  21.3320554  24.6280216  43.1024908  21.9540433  26.6700648  43.0405199
  22.8722293  27.4871431  42.7733725  20.7747969  27.0907802  43.1358375
  23.7120764  23.2255222  42.6263796  23.2491458  22.2994167  41.9555027
  24.5403203  23.0390455  43.6497503  24.9551024  23.8472881  44.0926314
  24.8775962  21.7025887  44.1638457  25.6464628  21.8187585  44.9278259
  23.6544899  21.0489575  44.8326194  23.9215702  20.0303757  45.1130354
  22.8411823  21.0239550  44.1060895  23.1654514  21.7651426  46.0617420
  22.8815321  22.7802929  45.7850243  23.9747283  21.7989116  46.7915737
  21.9784868  21.0873995  46.6896452  21.0941978  20.6090431  46.0055868
  21.9737460  21.0582199  48.0097028  21.2082627  20.6223447  48.5032838
  22.7366226  21.4714805  48.5269783  25.4609440  20.8244676  43.0775918
  25.0723145  19.6673165  42.8515928  26.4477219  21.3567555  42.3782944
  26.7023317  22.3179189  42.5558211  27.1804825  20.6188190  41.3669341
  26.6135152  19.7206763  41.1187030  27.3521566  21.4706342  40.0938779
  27.8571280  22.3973536  40.3686397  28.2301051  20.7500517  39.0882899
  29.1982834  20.5348591  39.5391889  27.7511372  19.8161589  38.7922359
  28.3699583  21.3801934  38.2098694  26.0109126  21.8782203  39.5029694
  26.2069324  22.5228837  38.6460760  25.4694592  22.4410500  40.2630068
  25.1206418  20.7581552  39.0404314  25.6354418  20.1753173  38.2767515
  24.8770294  20.1142281  39.8857313  24.2014589  21.1716424  38.6231881
  28.5497369  20.2215795  41.8997533  29.2389403  21.0729064  42.5050805
  28.9625726  18.9828152  41.6658328  28.3509253  18.3344850  41.1904378
  30.2914733  18.5449989  42.0881301  30.5852072  19.1689002  42.9320332
  30.2859261  17.0903977  42.5767655  29.9708874  16.4791463  41.7314186
  31.6578918  16.6024800  42.9926398  32.3511996  16.7126684  42.1581119
  32.0118025  17.1906701  43.8394536  31.5991707  15.5528468  43.2788218
  29.2975618  16.9234669  43.7384326  28.3943787  17.4916481  43.5151268
  29.7553877  17.3122501  44.6473149  28.9166331  15.4728600  43.9666036
  28.4563583  15.0720816  43.0635622  29.8100344  14.8963739  44.2060755
  28.2094676  15.4087176  44.7940090  31.3088703  18.7423926  40.9755151
  31.0783855  18.4523064  39.7986329  32.4420502  19.2951595  41.3733317
  32.5450600  19.5962516  42.3320717  33.5480688  19.4710085  40.4279143
  33.3425865  19.0498805  39.4447250  33.8187647  20.9418073  40.0570023
  33.9730825  21.4174756  41.0249422  35.0473312  21.0571894  39.1394554
  35.9029011  20.5773186  39.6159237  34.8378546  20.5659056  38.1892540
  35.2728665  22.1091281  38.9635581  32.6826730  21.6767328  39.3816756
  31.9131358  21.8511363  40.1331820  32.2871084  21.0238833  38.6023829
  33.0066771  23.0156684  38.7366316  33.4053588  23.6947564  39.4906491
  33.7466780  22.8703016  37.9495094  32.0999195  23.4409700  38.3074286
  34.7083813  18.7585626  41.1270322  34.6971305  18.6300086  42.3498512
  35.6521680  18.2571794  40.3612317  35.4517837  18.1482668  39.3772875
  36.9721470  17.8457365  40.8401138  37.0346092  17.8500978  41.9278295
  37.2426069  16.4130244  40.3858315  37.3002179  16.4056220  39.2976995
  36.4079707  15.7897800  40.7097666  38.5162826  15.8141007  40.9304099
  38.5013639  15.8219857  42.0203118  39.3795929  16.3781779  40.5750575
  38.5739680  14.3787641  40.4123460  37.4590942  13.8379567  40.1844143
  39.7161559  13.9642766  40.2673707  37.9913477  18.8400444  40.2972045
  38.0852554  19.0229180  39.0952716  38.7480368  19.5141880  41.1524752
  38.7014401  19.2560011  42.1281525  39.6489892  20.6090154  40.7749810
  39.5349835  20.7860865  39.7047462  39.3115226  21.9362001  41.4651978
  39.3710750  21.7325595  42.5340528  40.3291797  23.0307399  41.1237163
  41.3312522  22.6872230  41.3824747  40.2842782  23.2493085  40.0567348
  40.0966226  23.9319502  41.6895072  37.8601653  22.4251246  41.1865713
  37.1953247  21.5616825  41.1822330  37.8353771  22.9082558  40.2097731
  37.3590444  23.4264595  42.2429236  37.3781270  22.9565751  43.2260439
  38.0058412  24.3043093  42.2463437  36.3393609  23.7263759  42.0033184
  41.0751504  20.1903029  41.1235463  41.3708019  20.1186747  42.3142493
  41.8383264  19.9285707  40.0927851  41.4861855  20.0464409  39.1531291
  43.2078122  19.4666878  40.3190016  43.6391046  19.0765596  39.3966319
  44.0286834  20.6566069  40.7996814  44.0195463  21.4356597  40.0375724
  43.5972708  21.0461497  41.7228529  45.0553777  20.3399646  40.9832233
  43.2296777  18.3252483  41.3198132  44.0558050  18.2607748  42.2298933
  42.2773168  17.3915537  41.2509640  41.5448442  17.4596072  40.5583649
  42.3072019  16.2668741  42.1916274  43.3481928  16.0846153  42.4592270
  41.9045033  15.3937665  41.6794967  41.5272384  16.4527085  43.4700330
  41.4260282  15.5506703  44.3216019  40.9480733  17.6271720  43.6819318
  41.0109049  18.3320016  42.9612402  40.2277636  17.9456178  44.9039757
  40.3219686  17.1195098  45.6095669  40.8258241  19.2260391  45.4883991
  40.1617332  19.5527317  46.2883524  40.8282853  19.9698382  44.6923099
  42.2062859  19.1887638  46.0549992  43.3627178  19.0445344  45.3249636
  43.3886959  18.9451732  44.2497513  44.4268375  19.0415649  46.0824268
  45.4458712  18.9244530  45.7432202  44.0458054  19.2052290  47.3209419
  42.6827727  19.3056870  47.3444140  42.0788483  19.4528481  48.2268565
  38.7417215  18.1545143  44.6202218  38.3968500  18.9943200  43.7897279
  37.8858282  17.3898925  45.3129476  38.2420777  16.7253998  45.9850404
  36.4497108  17.5053185  45.1081290  36.2647206  17.7238280  44.0562530
  35.7981954  16.1662762  45.5081233  34.7155247  16.2833014  45.4585429
  36.0921653  15.9343977  46.5316677  36.1928760  15.0062839  44.6267776
  37.1657766  14.6292230  44.9389851  36.2483067  15.3423480  43.5908001
  35.1566943  13.8935295  44.7426353  34.1683994  14.2955254  44.5186677
  35.1654334  13.4983777  45.7588168  35.4802773  12.7687573  43.7603408
  36.5267830  12.4871201  43.8751283  35.3086956  13.1248455  42.7435837
  34.6267378  11.5760449  44.0073683  34.7802649  11.2416699  44.9474666
  33.6551121  11.8292003  43.8942457  34.8650088  10.8497631  43.3481516
  35.8383794  18.6544208  45.8841521  36.1462339  18.9121933  47.0353293
  34.9389703  19.3742841  45.2233669  34.8001657  19.2127054  44.2351526
  34.1460793  20.3963391  45.9030723  34.1527788  20.2311886  46.9808758
  34.7350187  21.7670816  45.6902072  35.7503891  21.7914156  46.0861072
  34.7550504  21.9923464  44.6241394  34.1260225  22.5084551  46.2075224
  32.7246984  20.2979499  45.3971577  32.3932962  19.5989765  44.4291727
  31.8516722  21.0195600  46.0662212  32.1344699  21.5134734  46.9008757
  30.4529576  21.1042331  45.5913614  30.4137609  20.7862467  44.5500352
  29.5075691  20.1393875  46.3102984  29.9609456  19.1653756  46.1286048
  29.4337381  20.3700867  47.8197300  30.4390723  20.3452688  48.2405972
  28.9814830  21.3417999  48.0173754  28.8295848  19.5879790  48.2780306
  28.0888974  20.1140966  45.7371805  28.1619482  20.0192249  44.6536013
  27.6049367  21.0588431  45.9877082  27.2106952  18.9767127  46.2566443
  27.6754520  18.0201446  46.0183009  27.1001081  19.0678907  47.3381299
  26.2289114  19.0312649  45.7861863  30.0085010  22.5436321  45.7101002
  30.3910078  23.1954894  46.6650702  29.2247913  23.0304374  44.7493190
  29.0121491  22.4754225  43.9329620  28.6837590  24.3585049  44.8882679
  29.4899939  25.0541631  45.1205913  27.9522598  24.3681361  45.6960434
  28.0159715  24.7781669  43.6039904  27.6925710  23.9386207  42.7615652
  27.7398638  26.0597328  43.4780798  28.0000432  26.6845310  44.2265508
  27.0789425  26.6139945  42.3118268  26.2669056  25.9589770  41.9948058
  26.5139883  27.9864486  42.6829041  27.3089957  28.6374246  43.0468043
  25.8943022  28.6861041  41.4880629  26.6550281  28.8363375  40.7215806
  25.0896802  28.0716449  41.0845258  25.4947768  29.6513746  41.7986776
  25.4952819  27.7389652  43.6876519  24.6594552  28.0598518  43.3387814
  28.0514230  26.7251458  41.1631737  29.1908214  27.1323208  41.3433566
  27.5436730  26.3427955  39.9945565  26.6138201  25.9499866  39.9635758
  28.2908464  26.4801146  38.7788142  29.2120553  27.0190652  38.9987786
  28.7316640  25.1413844  38.1842334  27.8409423  24.5338565  38.0272825
  29.3958660  25.3044754  36.8339157  28.7078459  25.7973643  36.1476294
  30.2963520  25.9088735  36.9426497  29.6616247  24.3234677  36.4393499
  29.6671596  24.4473594  39.1511871  30.5544469  25.0617588  39.3026619
  29.1603286  24.2997715  40.1048816  29.9597223  23.4806194  38.7423745
  27.4149354  27.2447418  37.7825516  26.2697114  26.8465164  37.5381817
  27.9855779  28.2977438  37.2388856  28.8948113  28.5866941  37.5701082
  27.3456048  29.0636348  36.1729332  26.2649392  28.9358923  36.2293044
  27.6655751  30.5332953  36.3449159  27.0316245  31.0936933  35.6586639
  28.7112952  30.6795947  36.0760818  27.4580370  31.1101401  37.7527668
  28.0683974  30.5497529  38.4616796  27.9036343  32.5648619  37.7755361
  28.9545751  32.6272499  37.4923627  27.3022456  33.1392437  37.0707049
  27.7728731  32.9687604  38.7792534  26.0351500  30.9623210  38.1921439
  25.3849315  31.5093950  37.5086887  25.7614397  29.9069753  38.1874462
  25.9217832  31.3629215  39.1998051  27.7997771  28.5623094  34.8335399
  28.9696948  28.2302616  34.6955484  26.9188985  28.5016430  33.8787464
  25.9725341  28.7940749  34.0749913  27.2398992  28.0277201  32.5281523
  28.3200664  27.8880888  32.4747875  26.5474692  26.6838157  32.2411820
  25.4708244  26.8110849  32.3558963  26.8356441  26.2558998  30.8319463
  26.4783377  27.0181693  30.1400400  27.9107022  26.1239086  30.7048149
  26.3272550  25.3129070  30.6271095  26.9939097  25.6085203  33.2442456
  28.0699973  25.4549171  33.1563679  26.7556622  25.9346139  34.2560929
  26.4747891  24.6745856  33.0319397  26.8177399  29.0538905  31.4816358
  25.6597646  29.5119571  31.4989058  27.7506160  29.4196963  30.5928145
  28.6771978  29.0189700  30.6151193  27.3891077  30.4144186  29.5948003
  27.0274589  31.3134844  30.0935035  26.6048180  30.0139278  28.9526712
  28.5940597  30.7554295  28.7598852  29.6268047  30.0567612  28.8287733
  28.4798228  31.8138564  27.9515144  27.3196108  32.6852292  27.8524059
  27.1384859  33.2012047  28.7956975  26.4301977  32.1196880  27.5716470
  27.7037023  33.6688999  26.7611407  26.8281933  33.9499656  26.1751782
  28.1537506  34.5615982  27.1936523  28.6935590  32.9427908  25.9092537
  28.1924305  32.2902316  25.1941575  29.3383709  33.6402313  25.3752740
  29.4889890  32.1285925  26.9370679  29.9512020  31.2374364  26.5128649
  30.6753133  32.8819280  27.4893152  31.0523503  33.9898295  27.0614548
  31.3272614  32.3107963  28.4822509  30.9659319  31.4495459  28.8668152
  32.5634728  32.8764371  29.0558507  32.4731236  33.9561896  29.1734111
  32.8029169  32.2871975  30.4388975  31.9460042  32.5482393  31.0584520
  32.8828291  30.7845908  30.4912060  31.9599605  30.3567600  30.1001813
  33.7250370  30.4434489  29.8882871  33.0233128  30.4645264  31.5233645
  34.0452765  32.8266435  30.8945099  34.6329607  32.0888911  31.0738716
  33.7051807  32.5979903  28.1220753  33.7617565  31.5010648  27.5503581
  34.6543268  33.5093033  27.9508355  34.6846714  34.8856140  28.4701909
  35.0384786  34.9082998  29.5002583  33.6983285  35.3476569  28.4138435
  35.6309315  35.5519520  27.5720798  35.0851493  36.0579209  26.7757468
  36.2142377  36.2821293  28.1341686  36.5273196  34.5460799  26.9933123
  36.7388707  34.7849844  25.9509776  37.4610256  34.5049254  27.5536482
  35.7918531  33.2092680  27.0904729  35.4225053  32.7761904  26.1612770
  36.7792968  32.1978739  27.6339137  37.5907086  31.6976729  26.8578423
  36.7322771  31.9064764  28.8983451  36.0198505  32.3570018  29.4546796
  37.6287473  30.9819051  29.5750999  37.9832075  30.2079470  28.8947641
  38.8538557  31.7574773  30.0920295  39.2961143  32.2753398  29.2406150
  38.4546969  32.8171360  31.1064884  37.7334066  33.4988565  30.6553716
  38.0051572  32.3365884  31.9753267  39.3382706  33.3748081  31.4155488
  39.9032578  30.8223180  30.6468018  39.4945164  30.2852371  31.5029330
  40.1986439  30.1094652  29.8774919  40.7735724  31.3989317  30.9614672
  36.8684633  30.3146535  30.7075015  36.0130081  30.9747539  31.3305455
  37.1203299  29.0546633  30.9839773  37.7454935  28.5223321  30.3959731
  36.5010620  28.4319491  32.1351382  35.4333947  28.6502261  32.1542598
  36.6853720  26.9356121  32.0704904  36.2623877  26.4922602  32.9717214
  37.7530532  26.7172040  32.0250822  36.0069102  26.3133235  30.8532203
  34.9125625  26.7070862  30.5137796  36.6965078  25.3663137  30.2552197
  36.3171610  24.9024057  29.4417067  37.6048719  25.1022307  30.6090570
  37.1846012  28.9763411  33.3873416  38.4160982  29.0501676  33.4601676
  36.3948538  29.3419279  34.3764474  35.4049879  29.1566533  34.2996629
  36.8861180  29.9987832  35.5684150  37.9759051  29.9638289  35.5505214
  36.3679838  31.4511771  35.5833090  35.2930223  31.4797794  35.4029657
  36.5733783  32.0525508  36.9612774  36.0330676  31.4611053  37.7005923
  37.6361626  32.0533866  37.2024493  36.1977508  33.0759194  36.9711571
  36.9879729  32.2550985  34.4286203  37.0125797  31.6252719  33.5396057
  38.0047235  32.5343975  34.7053189  36.2157102  33.5027189  34.1136621
  35.1953524  33.2374045  33.8354082  36.1973151  34.1502994  34.9903798
  36.6938315  34.0257234  33.2851041  36.4030245  29.3039188  36.8332589
  35.1802058  29.1047167  36.9869955  37.3260035  28.9428456  37.7271409
  38.2994184  28.9986584  37.4637034  36.9972183  28.4771730  39.0527801
  36.0026116  28.0325380  39.0203879  37.9226143  27.3811168  39.5774750
  38.9313514  27.7906644  39.6300218  37.5183682  26.9655154  40.9869745
  37.5406528  27.8352147  41.6428361  36.5098745  26.5510748  40.9683099
  38.2134620  26.2130962  41.3575901  37.9909175  26.1914318  38.6267167
  38.6156876  25.4207129  39.0781884  38.4404261  26.5205927  37.6897385
  36.6187041  25.5906445  38.3238533  36.1568313  25.2561631  39.2525963
  35.9877567  26.3451377  37.8546174  36.7350468  24.7423514  37.6495453
  37.0926827  29.6959951  39.9782953  38.1558227  30.2944917  40.1383111
  35.9661577  30.1078900  40.5066437  35.1171436  29.5940982  40.3158844
  35.9057675  31.2738112  41.3526801  34.9895460  31.8191223  41.1269327
  36.7679495  31.9047727  41.1345546  35.9162495  30.9415083  42.8328551
  36.0396266  29.7869681  43.2418856  35.7933280  32.0058279  43.6227583
  35.5731857  32.9068277  43.2236145  35.9755058  31.8747713  45.0598695
  36.9862669  31.5002727  45.2237192  35.8068053  33.2318322  45.7198966
  35.7768576  33.0943724  46.8011948  34.8675479  33.6709849  45.3832404
  36.9461735  34.1870149  45.3784891  36.8657134  34.4625109  44.3265360
  37.8925247  33.6735930  45.5484756  36.9237657  35.4555235  46.2165778
  37.7483261  36.0991682  45.9097688  37.0404687  35.1916171  47.2674649
  35.6700558  36.1712725  46.0421875  35.6129730  36.7298822  45.2017199
  34.5912415  36.2087307  46.8094309  34.5272924  35.5730990  47.9658936
  35.3139784  35.0246734  48.2846779  33.6919434  35.6335446  48.5307655
  33.5349560  36.9131059  46.4355933  32.7177890  36.9505025  47.0275236
  33.5458996  37.4140066  45.5582058  35.0345722  30.8613424  45.6891190
  35.3933458  30.2307340  46.6831862  33.8030867  30.7365993  45.1700067
  33.5414178  31.2604774  44.3470661  32.8395165  29.8308982  45.8096635
  32.7063827  30.1693751  46.8375963  31.4992911  29.8887705  45.0957582
  31.2234387  30.9369245  44.9877880  30.7652683  29.3816961  45.7216793
  31.4566797  29.2564660  43.7321053  32.3048205  29.4738255  42.8456533
  30.4810371  28.3661370  43.5542268  29.8034375  28.2054836  44.2869091
  30.4185089  27.8506886  42.6882585  33.3540274  28.4008795  45.8641973
  32.9507876  27.6532327  46.7682111  34.1960539  28.0164706  44.9028695
  34.4274196  28.6484881  44.1505599  34.7788754  26.6842013  44.9429904
  34.1997762  26.1400837  45.6885923  34.6389425  25.9260234  43.6299774
  35.1125248  24.9521021  43.7507301  35.1609049  26.4904686  42.8569679
  33.1915375  25.6967768  43.1580645  32.7092350  26.6675187  43.0411654
  33.2272554  24.9500533  41.8261417  33.7848197  25.5359561  41.0953469
  33.7130664  23.9840303  41.9644750  32.2091388  24.7966878  41.4678226
  32.3865032  24.9306676  44.1566844  32.8334497  23.9481729  44.3058453
  32.3703676  25.4708917  45.1025287  31.3669765  24.8131282  43.7881427
  36.2384712  26.7114119  45.3889450  36.6428325  25.7070658  45.9972105
  36.9876263  27.7989636  45.1804290  36.6132301  28.5720392  44.6497591
  38.3367484  27.8754757  45.7131585  38.8735698  27.0384115  45.2673073
  39.0662641  29.1648876  45.3148221  40.0353752  29.1751742  45.8145091
  38.4713589  30.0107213  45.6598251  39.3017803  29.3294115  43.8226405
  38.3499283  29.1422258  43.3260890  39.7747150  30.7414223  43.5027621
  39.0353070  31.4607244  43.8546730  40.7272057  30.9269996  44.0007295
  39.9011560  30.8472051  42.4252865  40.3154558  28.3406334  43.3113745
  41.2735943  28.5158403  43.8013697  39.9769470  27.3269561  43.5294388
  40.4300926  28.4613659  42.2343127  38.3505866  27.7328427  47.2250680
  39.2912047  27.1290345  47.7709793  37.3487414  28.2908001  47.9012327
  36.6152120  28.7979450  47.4268230  37.3498457  28.1438477  49.3581860
  38.2844103  28.5797059  49.7106780  36.1911786  28.8936756  50.0137200
  36.2050072  28.7397898  51.0933352  36.2948600  30.3791630  49.8118209
  37.2241203  30.7420062  50.2511442  36.2850553  30.6021063  48.7445697
  35.4493195  30.8711643  50.2924029  34.9794620  28.3753910  49.4284843
  35.0223006  28.5375932  48.4831847  37.2924512  26.6685263  49.7640414
  37.8903333  26.2743869  50.7783211  36.5489055  25.8883413  48.9992001
  36.1788333  26.2406277  48.1269944  36.2598421  24.5052726  49.4152018
  35.9824495  24.5154848  50.4686618  35.1200928  23.9629349  48.5837240
  34.9154522  22.9402275  48.9013462  35.4235113  23.9633223  47.5369202
  33.8582518  24.7647641  48.7141895  33.1105429  24.3613621  48.0317693
  34.0678164  25.8009936  48.4520822  33.3117421  24.7143423  50.1295162
  32.7714285  23.7080317  50.5571647  33.4756206  25.8158010  50.8498818
  33.9298569  26.6212111  50.4447215  33.1448757  25.8485311  51.8032645
  37.4738892  23.6143110  49.2686071  37.5082208  22.5727539  49.9189003
  38.4143878  24.0003358  48.4056719  38.2729778  24.8206636  47.8334609
  39.6656346  23.2211008  48.2901149  39.4717137  22.2247257  48.6871959
  40.0715714  23.0798615  46.8334809  40.9736599  22.4695184  46.8088085
  38.9496335  22.3843322  46.0537147  38.7410121  21.4144711  46.5066160
  38.0512303  23.0001352  46.0829269  39.2599462  22.2426027  45.0189217
  40.4524476  24.4032192  46.1768654  41.1661106  24.9134374  46.8236602
  39.5519471  25.0093451  46.0802048  41.0833874  24.2533570  44.7876134
  41.9868437  23.6489040  44.8622407  40.3751186  23.7663080  44.1173860
  41.3363274  25.2384848  44.3949182  40.7967103  23.8082071  49.1417556
  41.9244017  23.3485215  49.0875767  40.4764429  24.8163072  49.9532912
  39.5281339  25.1624807  49.9190733  41.3786715  25.4401277  50.8672461
  41.9271656  24.6598787  51.3938587  40.7947106  26.0189240  51.5826722
  42.3730241  26.3590286  50.2131597  43.4974137  26.5031890  50.7553247
  42.0416291  26.9598635  49.0916996  41.1167142  26.8361463  48.7066521
  43.0060098  27.7994061  48.4075973  43.9536653  27.2611639  48.4336802
  42.5724021  28.0604625  46.9865206  42.4516173  27.1120676  46.4629681
  41.6250731  28.5989328  46.9880934  43.3293310  28.6604334  46.4805142
  43.1582667  29.1527973  49.0881640  42.1778208  29.7754423  49.4418376
  44.4147164  29.5763264  49.1818569  45.1536515  28.9691508  48.8593642
  44.7702771  30.8588565  49.7226980  43.8370796  31.4196762  49.7863660
  45.3952442  30.7769710  51.1324445  45.6673442  31.7885728  51.4342413
  44.3866023  30.1486016  52.0813482  43.4804883  30.7533879  52.1001116
  44.1449114  29.1418307  51.7402456  44.8128651  30.1005165  53.0830846
  46.5501196  29.9532595  51.1433208  46.2816030  29.0721607  50.8737438
  45.7917024  31.5503792  48.8143436  46.5269315  30.8807510  48.0976999
  45.7798756  32.8795660  48.9100448  45.0364472  33.3328139  49.4213075
  46.8147495  33.6870252  48.2954145  47.3194749  33.1385056  47.5004016
  46.2067515  34.9289693  47.6442392  45.9301283  35.6200411  48.4403732
  45.3116476  34.6174902  47.1066048  47.1014636  35.6870754  46.6582223
  48.0624261  35.8950484  47.1276649  47.3480417  34.8275441  45.4264913
  47.8292410  33.8955886  45.7249625  46.3976417  34.6063348  44.9414848
  47.9949729  35.3644413  44.7331931  46.4788529  37.0164189  46.2944314
  45.5116860  36.8477235  45.8215561  46.3424612  37.6123939  47.1968328
  47.1335577  37.5471330  45.6040213  47.8234215  34.0469939  49.3856591
  47.4598120  34.4554675  50.4812554  49.0902696  33.8586274  49.0790076
  49.3288298  33.5727001  48.1401916  50.1571722  34.0502415  50.0513161
  49.7533997  34.4946509  50.9600768  50.7715358  32.6814948  50.3564096
  51.6758103  32.8132084  50.9512476  51.0230014  32.1798199  49.4216432
  49.7749754  31.8335796  51.1330936  49.8050910  31.7242778  52.3449964
  48.7928501  31.2998664  50.5086818  48.7365730  31.3709579  49.5031829
  48.0761709  30.8073989  51.0218960  51.2141259  34.9985774  49.5154273
  51.6173858  34.8227920  48.3774160  51.6238843  35.9499811  50.3364932
  51.1278406  36.1038449  51.2026009  52.7716021  36.7782006  50.0158854
  53.5057724  36.1070019  49.5698437  52.4880089  37.8590907  48.9902063
  52.2382064  37.3726824  48.0474918  53.3951890  38.4517879  48.8643955
  51.3706081  38.7936086  49.3390196  50.0587752  38.3677598  49.2789765
  49.8167522  37.3596503  48.9767596  49.0629712  39.2622057  49.6142821
  48.0389732  38.9193706  49.6331045  49.3283509  40.5819579  49.9280442
  48.5235366  41.2813615  50.0996995  50.6448086  40.9847432  50.0155951
  50.8880719  41.9941714  50.3152192  51.6476140  40.0837523  49.7177213
  52.6774082  40.4017861  49.7839360  53.3226656  37.4266405  51.2892607
  52.7458825  37.1962509  52.3640774  54.3822595  38.1893179  51.1295859
  54.7727160  38.3091801  50.2067827  55.0124527  38.8752440  52.2813089
  56.0671473  39.0692814  52.0711310  54.5106067  39.8252203  52.4731019
  54.9408158  38.2521835  53.1751371  54.3157753  38.1046025  53.9851218
  53.3726406  38.2790171  53.4695391  53.4639110  37.9995278  52.4222691
  53.0914523  39.3261784  53.5521246  52.2970772  37.4239839  54.1056889
  52.5775573  36.2995643  54.5465693  51.0779587  37.9450313  54.1585247
  50.7963800  39.2980849  53.6162626  51.3685911  39.4929898  52.7094249
  51.0055226  40.0748475  54.3520419  49.3044960  39.1926262  53.3241056
  48.8393772  40.1769464  53.2720860  49.1187765  38.6533006  52.3947751
  48.8143958  38.4198701  54.5085704  48.7399871  39.0617861  55.3864663
  47.8416621  37.9719947  54.3037222  49.8851188  37.3346298  54.7137328
  50.0608142  37.0147034  55.7400506  49.4273369  36.1094388  53.9437278
  49.9003787  35.8089419  52.8373793  48.4925521  35.4037065  54.5503713
  48.2757124  35.6458320  55.5066123  47.7469986  34.3023908  53.9548582
  48.1309095  34.0516395  52.9650046  47.8752837  33.0260609  54.7883274
  47.4733119  33.2023665  55.7872163  48.9251001  32.7445465  54.8650358
  47.0932780  31.9004313  54.1159569  47.2544620  31.9501541  53.0389312
  46.0318725  32.0272206  54.3298958  47.5419745  30.5468925  54.6218268
  46.9475136  29.9600790  55.5123082  48.6249771  30.0743651  54.0202221
  49.0038031  29.1783328  54.2933905  49.0713790  30.6103410  53.2899220
  46.2982956  34.7742810  53.8936916  45.7030781  35.0463697  54.9360163
  45.8063536  34.9278804  52.6897326  46.3793843  34.6676121  51.8996717
  44.4595595  35.4614015  52.4294274  44.0457921  35.8599776  53.3556064
  44.5544879  36.5881236  51.3867520  44.9712467  36.1536212  50.4784432
  43.1978940  37.1395166  51.0494690  42.5584180  36.3345976  50.6863039
  42.7531241  37.5821383  51.9407938  43.2972774  37.9014861  50.2762037
  45.5072896  37.7110303  51.8532650  46.4809857  37.2672623  52.0582599
  45.1036858  38.1404724  52.7710784  45.6967981  38.8239825  50.8596303
  46.1004998  38.4171601  49.9321556  44.7372500  39.3008550  50.6597276
  46.3910319  39.5605076  51.2658867  43.5418468  34.3632568  51.9363700
  43.7802378  33.7584056  50.8931199  42.5197966  34.1184213  52.7379952
  42.4589315  34.5843043  53.6315742  41.4823731  33.1812707  52.3370475
  41.9343035  32.3654337  51.7742181  40.7933212  32.5780133  53.5954680
  39.9870566  31.9571605  53.2044778  41.7358791  31.7416584  54.4371009
  42.1619627  30.9475105  53.8251132  42.5367723  32.3725488  54.8221417
  41.1862892  31.3036217  55.2708280  40.3065592  33.6088146  54.4584642
  39.8521187  33.1840473  55.1901838  40.4757988  33.8658731  51.4373622
  40.5234887  35.0715805  51.2684795  39.5640854  33.0950834  50.8911287
  39.4369028  32.1502815  51.2248755  38.7391500  33.5987809  49.8042836
  38.9620377  34.6622133  49.7224442  39.1149789  32.8633601  48.5104494
  38.4941851  33.2527256  47.7037782  38.9085628  31.8020083  48.6486658
  40.5844283  33.0166210  48.1007427  41.2097638  32.8150566  48.9703911
  40.9329058  32.0262464  47.0282397  40.7500225  31.0156704  47.3929092
  40.3161128  32.2126195  46.1487805  41.9847101  32.1326829  46.7636400
  40.8610034  34.4220250  47.6380594  40.2454660  34.6463610  46.7665526
  40.6239213  35.1219083  48.4390778  41.9145564  34.5164259  47.3724174
  37.2332363  33.5870605  50.0486947  36.4104684  33.6552498  49.1243700
  36.8469325  33.5474143  51.3263009  37.5513033  33.4857964  52.0480696
  35.4557767  33.5900765  51.7099642  34.9055510  32.8510276  51.1264050
  35.3369367  33.2486688  53.1915241  34.2789590  33.1736679  53.4444750
  35.7911389  34.0534151  53.7687326  35.9983122  31.9766779  53.5606036
  37.2155121  31.8064108  54.1465357  37.8710309  32.6166082  54.4286530
  37.5072039  30.4718476  54.3358690  38.3484858  30.0877715  54.7404469
  36.4157213  29.7665251  53.8603537  36.2362873  28.3986927  53.8324598
  36.9968825  27.7287554  54.2057801  35.0708732  27.9197951  53.3191041
  34.8940306  26.8550592  53.2946461  34.1010151  28.7943254  52.8255435
  33.1860640  28.3925879  52.4160945  34.2873686  30.1644097  52.8486365
  33.5333260  30.8315365  52.4592798  35.4626977  30.6572943  53.3811770
  34.8222285  34.9516927  51.3955377  33.6279199  35.0307982  51.1456049
  35.6468242  35.9993286  51.4099219  36.5891022  35.8526511  51.7448172
  35.2790418  37.3466260  50.9727539  34.2331858  37.3539374  50.6639871
  35.4154776  38.3543874  52.1082710  35.2391855  39.3471158  51.6953781
  36.4358067  38.2934959  52.4863381  34.4650708  38.1648208  53.2927820
  34.4928247  37.1216962  53.6066718  33.4530729  38.4242377  52.9811024
  34.8656760  39.0517242  54.4719902  34.5983010  40.0835773  54.2498647
  35.9424114  38.9792766  54.6243257  34.1538386  38.6141443  55.7382083
  34.8850356  38.2130642  56.4393907  33.4256562  37.8420115  55.4904436
  33.4463818  39.7719013  56.3739139  34.1168235  40.4900797  56.6047983
  32.7626820  40.1435615  55.7294721  32.9815915  39.4620792  57.2154537
  36.1696597  37.7341426  49.7978384  37.2066484  37.1113744  49.5922557
  35.8305573  38.7808288  49.0768670  34.9500869  39.2447053  49.2460427
  36.7252587  39.2734975  48.0329797  36.8775627  38.4684001  47.3145364
  36.0951955  40.4923394  47.3429146  36.8643333  40.9739002  46.7385570
  35.7576784  41.1821408  48.1177573  34.9018842  40.1794926  46.4339898
  33.9948198  40.1081548  47.0340615  35.0732455  39.2332518  45.9209277
  34.7464184  41.2984870  45.4029764  35.6992044  41.4477510  44.8941080
  34.4610149  42.2171204  45.9149369  33.7327594  40.9687649  44.4213793
  33.2423542  40.0910721  44.5163799  33.4163938  41.7569474  43.4077940
  34.0704143  42.9054854  43.2507376  34.7845053  43.1751786  43.9115519
  33.8516577  43.5089720  42.4699160  32.4744195  41.3965794  42.5405522
  32.2522396  41.9959203  41.7586842  31.9824459  40.5240834  42.6640578
  38.0761053  39.6793019  48.6105941  38.0744256  40.3262657  49.6577531
  39.1792063  39.3115598  47.9600498  39.2781803  38.3779056  46.8703182
  38.6448509  38.6864173  46.0388975  38.9929758  37.3764086  47.1925856
  40.7254564  38.4175271  46.4778288  41.0352230  37.4638289  46.0499391
  40.9085674  39.2155226  45.7571544  41.4399991  38.6797101  47.7394063
  41.5458977  37.7674175  48.3276924  42.4246818  39.1072085  47.5519943
  40.5245036  39.6861739  48.4404666  40.5791990  39.6587014  49.5287174
  40.9227141  41.1066027  48.0918231  41.7172499  41.4013611  47.1839958
  40.3245491  42.0236418  48.8525377  39.7141763  41.7049036  49.5921302
  40.5004232  43.4422718  48.6812535  40.7431786  43.6267234  47.6350219
  39.1976197  44.2158490  49.0481188  39.3932493  45.2830714  48.9362688
  38.9543939  43.9988929  50.0880069  37.9862915  43.8656183  48.1952550
  37.8664363  42.7832633  48.2338367  36.7246489  44.4509224  48.7251787
  36.5685328  44.1115907  49.7498971  36.7934435  45.5378409  48.7084598
  35.8876053  44.1291710  48.1051884  38.2216541  44.2977395  46.7338089
  38.3429484  45.3807814  46.6897084  39.1221160  43.8163146  46.3527597
  37.3674204  44.0026223  46.1256982  41.6082385  43.9232773  49.5754095
  41.6209564  43.5521105  50.7568813  42.5025359  44.7095956  49.0227815
  42.4366981  44.8860876  48.0304474  43.5812526  45.3367230  49.7648237
  43.3931867  45.1928192  50.8289138  44.9288594  44.6866886  49.4050886
  45.7138232  45.1614859  49.9943112  44.8741557  43.1986442  49.7359514
  44.6601681  43.0700668  50.7973647  44.0905319  42.7240917  49.1471087
  45.8345985  42.7387404  49.5006045  45.2767651  44.9010731  47.9449773
  44.5136990  44.4384562  47.3180436  45.3219023  45.9685834  47.7346695
  46.2447364  44.4466228  47.7322042  43.6299868  46.8242980  49.4763771
  43.0221388  47.3285386  48.5210414  44.3733795  47.5388687  50.2656262
  44.7351397  47.1121697  51.1071941  44.7085573  48.9355049  49.9861909
  43.8613550  49.3720383  49.4581295  44.9753409  49.7128266  51.2948003
  45.8270868  49.3003177  51.8360972  45.2308206  51.1834122  50.9276855
  46.1172592  51.2514804  50.2971855  44.3701402  51.5773908  50.3877317
  45.3857378  51.7631198  51.8369785  43.7930987  49.6465013  52.0805008
  43.9460475  50.1554070  52.8791764  45.9589265  49.0174340  49.1422819
  46.9572849  48.3193940  49.4110228  45.8871596  49.8594867  48.1261600
  45.0057944  50.3114375  47.9297704  47.0373019  50.1593643  47.2741880
  47.8947751  49.5670999  47.5952824  46.7916606  49.7893572  45.8021839
  47.6927440  50.0680829  45.2553616  46.5348136  48.2958392  45.7045738
  47.3806771  47.7535574  46.1265292  45.6302384  48.0460070  46.2582500
  46.4092678  48.0165591  44.6585963  45.6592734  50.5742409  45.1289687
  45.7942250  51.6282310  45.3712884  44.7164438  50.2225849  45.5489194
  45.5693847  50.4558848  43.6508084  46.5006442  50.8012093  43.2020473
  45.3980249  49.4146425  43.3786571  44.7429323  51.0670677  43.2870668
  47.2977578  51.6550113  47.4050764  46.4268854  52.4298805  47.8426928
  48.5123689  52.0710463  47.0641898  49.2205039  51.3861907  46.8424997
  48.8523829  53.4756527  47.0020909  47.9388318  54.0619150  47.0985109
  49.7586500  53.9037598  48.1516684  50.7160577  53.3918708  48.0500312
  49.2897413  53.6141022  49.0921295  50.0084090  55.4062815  48.1737160
  49.0519677  55.9248008  48.1044727  50.6288673  55.6737769  47.3183934
  50.7119282  55.8380514  49.4464636  50.0399540  55.6360163  50.2807378
  50.8934958  56.9110337  49.3778696  52.0150061  55.1771605  49.7456513
  52.6132762  55.1542893  48.8346251  51.8222697  54.1575753  50.0798126
  52.7830725  55.8881424  50.8029010  52.9682344  56.8358603  50.5049299
  52.2453507  55.9036530  51.6577693  53.6579662  55.4088639  50.9633974
  49.5247630  53.7487975  45.6572775  50.4875805  53.1072127  45.2384847
  48.9634001  54.7152055  44.9665669  48.1672615  55.1987330  45.3573232
  49.4568331  55.1114973  43.6523924  50.5191369  54.9528660  43.4689703
  48.7655208  54.2098886  42.5946877  49.0371482  53.1848943  42.8474053
  47.2552255  54.3069958  42.6659562  46.9221438  54.0605265  43.6733040
  46.9445184  55.3223451  42.4177932  46.8127248  53.6079517  41.9556496
  49.2773354  54.4578506  41.1849393  50.3459866  54.2444003  41.1645007
  49.1104491  55.5060051  40.9374112  48.6024686  53.6085981  40.1355038
  48.7586285  52.5551783  40.3663520  47.5344329  53.8248445  40.1256471
  49.0275592  53.8332647  39.1572253  49.2520603  56.6186751  43.5584913
  48.1743863  57.1280164  43.8859348  50.2967974  57.2966942  43.1214840
  51.1579313  56.8307480  42.8718111  50.1585814  58.7518017  43.0132692
  49.3280115  58.9739425  42.3436268  51.0803249  59.1584584  42.5953920
  49.9007621  59.4075533  44.3265076  49.2964504  60.4685081  44.4080938
  50.3315306  58.8286246  45.4202541  50.8217878  57.9494357  45.3395279
  50.1355870  59.3984570  46.7548766  50.2861884  60.4763698  46.7002033
  50.8693066  58.9620097  47.4331068  48.7345296  59.1255861  47.3057817
  48.4168416  59.5854651  48.4221073  47.8999997  58.4358178  46.5272032
  48.2540363  58.0391869  45.6683178  46.5043734  58.2324304  46.8614945
  46.3152471  58.9648814  47.6460936  45.5237738  58.4715629  45.6940575
  44.5252880  58.1803356  46.0213110  45.8286580  57.8429762  44.8579868
  45.4641731  59.9247785  45.2071067  46.4842174  60.2951449  45.1055171
  44.9353799  60.5164328  45.9539205  44.7616393  60.0955303  43.8768033
  43.6423284  59.6110291  43.6992989  45.3669575  60.7715460  42.8984237
  44.9079272  60.8878146  42.0051691  46.2838428  61.1665622  43.0500566
  46.2584989  56.7922660  47.3146284  46.7283934  55.8829445  46.6276099
  45.5023755  56.5938651  48.3696756  45.2103521  57.3897992  48.9182704
  45.0681844  55.2619209  48.7750366  45.8668811  54.5558172  48.5476796
  44.8034567  55.1901623  50.2657133  44.4357446  54.1883944  50.4843496
  44.0273774  55.9202185  50.4952454  45.9693792  55.4589578  51.1969839
  46.3047426  56.4879820  51.0669854  45.4903541  55.2439112  52.6356878
  44.6624334  55.9204579  52.8483023  45.1572672  54.2133339  52.7586574
  46.3094894  55.4448330  53.3256601  47.1648148  54.5957591  50.8770346
  46.8945151  53.5453698  50.9887233  47.4830209  54.7816435  49.8506556
  47.9799438  54.8356224  51.5586696  43.8056335  54.8969158  48.0097168
  42.8703168  55.7015124  47.9105649  43.7742752  53.6569597  47.5087022
  44.5944518  53.0747311  47.5995331  42.6051930  53.1191770  46.8382953
  41.7265946  53.7041066  47.1123597  42.7755883  53.1870049  45.3143777
  41.8791439  52.7632827  44.8617180  43.6393696  52.5769053  45.0508927
  42.9822237  54.5426964  44.7250726  43.8097905  55.0264989  45.2424489
  42.0732612  55.1280603  44.8664274  43.2960936  54.4866048  43.2619169
  42.4813165  53.9689860  42.7554438  44.2207175  53.9259610  43.1309848
  43.4696581  55.8601326  42.6145671  43.9513976  55.7477896  41.6431721
  44.0860866  56.4903883  43.2558429  42.1287292  56.4913304  42.4364438
  41.5585227  55.9062266  41.8425581  41.6824170  56.5932732  43.3369604
  42.2382611  57.3994195  42.0096291  42.4386082  51.6703892  47.2621072
  43.3747715  51.0487881  47.7220152  41.2648796  51.1386692  47.0569246
  40.5172246  51.7329542  46.7288401  40.9813157  49.7161421  47.2815450
  41.6757693  49.2964396  48.0085174  39.5589504  49.5622610  47.8388075
  38.8753732  49.9830043  47.1017544  39.5070758  50.1471058  48.7582376
  39.0694637  48.1767919  48.1631100  39.7145753  47.7352817  48.9228815
  39.0980629  47.5649119  47.2616062  37.6269050  48.2343758  48.6921455
  36.6652346  48.2025571  47.8510644  37.4306426  48.2926685  49.9338319
  41.1457981  48.9728510  45.9801827  40.7130405  49.5058873  44.9361951
  41.7220324  47.7951854  45.9912640  42.0842164  47.4326573  46.8610439
  41.8525401  46.9869478  44.7621075  41.0681911  47.2933680  44.0698906
  43.1864890  47.2240009  44.0814312  43.2882191  48.2823300  43.8379880
  43.9943963  46.9269278  44.7503321  43.2380604  46.6345235  43.1660566
  41.6849129  45.5148684  45.0914238  41.9422049  45.0686369  46.2298400
  41.2958803  44.7513657  44.1050895  41.1193319  45.1998284  43.2174033
  41.0966585  43.3234622  44.1725523  40.9238966  42.9959067  45.1983826
  39.8841731  43.0337909  43.2689420  40.1517115  43.3721544  42.2677211
  39.0589050  43.6373824  43.6482044  39.3711450  41.6496374  43.1279305
  40.1815978  40.9802324  42.8380835  38.8030312  41.2037771  44.4795182
  39.5899379  41.2372164  45.2331924  37.9923378  41.8720112  44.7709688
  38.4231174  40.1857459  44.3963257  38.3156509  41.5702533  42.0272465
  37.4820017  42.2268399  42.2755651  38.7546643  41.8826433  41.0801891
  37.9574653  40.5447902  41.9406406  42.3255858  42.5635116  43.7047682
  42.7843170  42.8128152  42.5761556  42.8091454  41.6358960  44.5106648
  42.4369783  41.5282808  45.4426609  43.8844871  40.7681718  44.0434133
  44.5909929  41.3704181  43.4716320  44.5982012  40.1467487  45.2246752
  45.4281748  39.5504241  44.8451889  43.8934626  39.4988667  45.7459365
  45.1596553  41.1663832  46.2405614  44.3416982  41.7507072  46.6617321
  45.8592009  40.3907750  47.3632385  45.1441376  39.7235569  47.8438856
  46.6782574  39.8055250  46.9440512  46.2532584  41.0914106  48.0986196
  46.0699558  42.1639037  45.5901094  46.9186195  41.6446899  45.1450060
  45.5251268  42.7016869  44.8146557  46.4291893  42.8711231  46.3387922
  43.3399826  39.6868324  43.1496550  42.5613425  38.8912582  43.6530111
  43.7036400  39.6660130  41.8856151  44.5053049  40.2131672  41.6059427
  42.9998891  38.8875764  40.8660930  42.2936689  38.2387208  41.3826792
  42.3130226  39.8633523  39.9276525  43.0782975  40.3608898  39.3318869
  41.7847479  40.6024224  40.5302364  41.3144727  39.2258045  38.9779937
  41.3247597  37.9589893  38.9001649  40.5495045  39.9959045  38.3291642
  43.8930702  37.9753070  40.0645763  44.5036633  38.3996477  39.0903073
  43.9518514  36.7045216  40.4526204  43.3904758  36.3842058  41.2283486
  44.8248719  35.7827650  39.7546533  45.7935854  36.2770439  39.6884451
  44.9618856  34.4648539  40.5341241  45.5701110  33.7731321  39.9506718
  45.6072023  34.7713119  41.8849960  46.5864528  35.2214998  41.7258096
  44.9745770  35.4650227  42.4400461  45.7189048  33.8477306  42.4521900
  43.6965767  33.8685050  40.7594356  43.7040666  33.0057683  40.3388844
  44.3612903  35.4839940  38.3368843  45.1611983  35.0094391  37.5216857
  43.0998282  35.7910477  38.0400149  42.4878439  36.1590767  38.7532434
  42.6106204  35.5952874  36.6936188  41.5358293  35.4186692  36.7476119
  43.1032196  34.7155626  36.2785810  42.8469485  36.7484646  35.7563390
  42.4415958  36.6729160  34.6026044  43.4800741  37.8037756  36.2253035
  43.7567169  37.7972693  37.1962821  43.8080195  38.9832386  35.4269854
  43.2127233  38.9783611  34.5133779  43.4751849  40.2515384  36.2283153
  42.4145191  40.2569037  36.4784295  44.0652727  40.2673255  37.1453655
  43.7116671  41.1319831  35.6294878  45.2677764  38.9604432  35.0307051
  46.1545248  38.9430386  35.9019315  45.5244520  38.9732702  33.7090735
  44.7825978  38.9460772  33.0240962  46.9287110  39.0282946  33.3188814
  47.4362030  38.2001126  33.8130711  47.0708849  38.8844710  31.8045636
  48.1270452  39.0045466  31.5605552  46.4982323  39.6892210  31.3421076
  46.6071969  37.5870495  31.1967094  46.5073769  36.5398267  31.8763670
  46.2722392  37.6270690  29.9807691  47.5757968  40.3392603  33.7633349
  48.7651737  40.4092987  34.0740360  46.7230381  41.3569630  33.7673237
  45.7364742  41.1406690  33.7357376  47.1030091  42.7620864  33.8113812
  48.1825777  42.7955501  33.9591577  46.6797128  43.4332583  32.5054736
  47.1368590  44.4223895  32.4743816  45.5942624  43.5339177  32.5183627
  47.0608776  42.7084492  31.2438873  48.2905648  42.4465029  31.0999475
  46.1698383  42.4177242  30.3889931  46.4445395  43.5172292  34.9549677
  45.3594361  43.2107540  35.4501703  47.1334091  44.5405207  35.4400989
  48.0727234  44.6962507  35.1035608  46.5874440  45.4510898  36.4446481
  45.8925147  44.9174339  37.0919498  47.7483623  46.0040166  37.2920239
  48.4719877  46.4771327  36.6272733  47.3378684  47.0743541  38.2764082
  46.8939821  47.9118883  37.7387230  46.6095479  46.6640843  38.9751191
  48.2150073  47.4181694  38.8249803  48.2788044  44.8605833  38.0321808
  48.5678954  44.2081814  37.3908828  45.8227612  46.5667449  35.7800204
  46.3757251  47.2191245  34.8725659  44.5811442  46.7910950  36.1903231
  44.1806815  46.2383448  36.9352250  43.8051122  47.8416572  35.5550402
  44.4341783  48.5520954  35.0182104  42.8957505  47.2687132  34.4676215
  43.4923847  46.8166906  33.6757899  42.0609811  46.1415317  34.9536561
  42.7063647  45.3446126  35.3229838  41.4143469  46.4890496  35.7602102
  41.4488758  45.7628173  34.1349929  42.0771712  48.4483131  33.8702859
  41.4754223  48.9068653  34.6548922  42.7588825  49.1900266  33.4539978
  41.4217058  48.0740186  33.0832670  43.0856588  48.5886182  36.6610498
  42.5030602  48.0031243  37.5667477  43.1521651  49.9018970  36.5959907
  43.6483320  50.3300433  35.8280980  42.5327990  50.7514212  37.5960884
  41.9315028  50.1356803  38.2661033  43.6289829  51.4694871  38.3784677
  43.1305253  52.0565778  39.1501999  44.5788178  50.4854916  39.0921815
  44.0026055  49.8375189  39.7524032  45.0977606  49.8787643  38.3503450
  45.3083875  51.0448890  39.6774914  44.4184085  52.4213589  37.4757312
  43.7228725  53.0768312  36.9506905  44.9871470  51.8390431  36.7504617
  45.3796466  53.2711413  38.2991152  44.8159698  53.8561422  39.0258576
  46.0821859  52.6215261  38.8220000  45.9290054  53.9425766  37.6395233
  41.6226070  51.7784137  36.9359348  41.7037344  52.1272015  35.7721614
  40.6955379  52.2480635  37.7421891  40.6535748  51.9013910  38.6901207
  39.7315645  53.2441071  37.3232735  39.2297103  52.9022577  36.4183567
  38.6949860  53.4411174  38.4441075  38.0211859  54.2545681  38.1748858
  39.2090781  53.6878314  39.3724444  37.8838766  52.1488135  38.6372534
  38.5684526  51.3161361  38.7992593  37.2876825  51.9619879  37.7440681
  36.9809032  52.2780428  39.8122112  37.4166694  52.5616007  40.9378007
  35.7811104  52.0749864  39.5924041  40.4189636  54.5523393  37.0034545
  41.5296190  54.8092583  37.4687374  39.7597454  55.3525162  36.1991280
  38.8347118  55.0718603  35.9077620  40.2745743  56.6121759  35.7006999
  41.0125864  56.3604480  34.9391387  39.1326538  57.4491526  35.1065001
  38.4102539  57.6667667  35.8928909  38.6480531  56.8725365  34.3183732
  39.6247263  58.7517743  34.5237724  40.1553790  59.3119273  35.2943159
  38.7720565  59.3341181  34.1737038  40.5698942  58.4905094  33.3535274
  40.2886869  57.5448168  32.5833632  41.5563189  59.2587348  33.2430512
  40.9717788  57.4365365  36.7689880  40.4155859  57.7150828  37.8405936
  42.2021886  57.7942636  36.4889256  42.6160943  57.4666606  35.6270647
  42.9970899  58.6421354  37.3632845  42.3518469  59.4171107  37.7762154
  43.5664439  57.9125392  38.5786010  42.7585857  57.3634571  39.0629852
  43.9677257  58.6531230  39.2706469  44.6787584  56.9260156  38.2259739
  45.4214030  57.4343112  37.6109694  44.2514111  56.0947748  37.6658784
  45.4870246  56.2815582  39.7176730  46.2318935  57.7861356  40.3767983
  46.9283130  58.1963903  39.6458489  45.4505311  58.5170270  40.5849437
  46.7663112  57.5536440  41.2975298  44.1325291  59.2266721  36.5086684
  44.3844871  58.7863172  35.3904990  44.7970854  60.2325438  37.0697299
  44.4843315  60.5880648  37.9621669  45.9593666  60.8349156  36.4379667
  45.8289061  60.7707754  35.3575130  46.0660946  62.2958595  36.8834047
  46.2083967  62.3198528  37.9637604  45.1371368  62.8053036  36.6283085
  47.1353949  62.9822884  36.2753684  47.1348964  63.8803651  36.6142606
  47.2476527  60.1000950  36.7869702  47.5508179  59.9368074  37.9655040
  47.9876521  59.6960599  35.7822804  47.6142186  59.7933854  34.8493730
  49.3193802  59.1145822  35.9292226  49.5812289  59.1787772  36.9857784
  49.3678622  57.6443725  35.5240089  50.4066402  57.3159106  35.5198775
  48.9503040  57.5432829  34.5219175  48.5675199  56.7455783  36.4863156
  47.5441684  57.1215573  36.5212227  48.5714783  55.3141844  35.9630681
  48.1447937  55.2935507  34.9597339  49.5950339  54.9423959  35.9300042
  47.9765051  54.6834449  36.6230799  49.0884658  56.8078218  37.9358038
  50.1146221  56.4429678  37.9680634  49.0581953  57.8388625  38.2887398
  48.4614820  56.1861263  38.5739174  50.3004123  59.8807948  35.0730870
  49.8892532  60.4329446  34.0537809  51.5528892  59.9144304  35.4926514
  52.0816682  59.2900564  36.7200901  51.8262041  58.2312371  36.7717219
  51.7168998  59.7960212  37.6147932  53.5590520  59.4919803  36.5379421
  54.0390430  59.6300490  37.5065569  53.9940761  58.6268163  36.0375868
  53.7424377  60.7187390  35.6925962  53.7170110  61.6216528  36.3031872
  54.6822877  60.6787667  35.1433886  52.5367293  60.6650427  34.7340594
  52.1374724  61.6252222  34.4073774  52.9955400  59.9112986  33.5041571
  52.9244027  58.6914842  33.4147527  53.5461489  60.6630127  32.5778317
  53.4993988  61.6666456  32.6775342  54.2051087  60.1197282  31.4380967
  54.6738448  59.1820099  31.7342314  54.9728149  60.8264811  31.1226880
  53.3162860  59.8422054  30.2589036  52.1497781  60.1880566  30.2154045
  53.8903776  59.1905070  29.2567688  54.8681130  58.9415817  29.3140275
  53.1228401  58.8334256  28.0800904  52.3717049  59.6070113  27.9198277
  54.0628539  58.7241452  26.8616464  53.4991444  58.3372145  26.0118168
  54.8772342  58.0399655  27.0991789  54.6390165  60.0674245  26.4983402
  55.3224109  60.3664940  27.2932431  53.8172255  60.7815646  26.4387302
  55.3673250  60.1164366  25.2402306  56.2902878  59.5528111  25.3750378
  55.6056255  61.1611410  25.0397628  54.6967087  59.5837174  24.0533704
  54.8454168  58.6076969  23.8394571  53.9169077  60.2669502  23.2391019
  53.6090785  61.5188972  23.4547516  52.9971500  62.0070625  22.8163480
  53.9837393  61.9993750  24.2609515  53.3999381  59.6988887  22.1779621
  53.6088635  58.7317987  21.9696281  52.7931505  60.2268132  21.5668675
  52.4383173  57.4875966  28.2718578  52.8565736  56.6545620  29.0734063
  51.3767693  57.3017587  27.5191033  51.0318151  58.0686437  26.9596437
  50.6931684  56.0427240  27.4700494  51.2572108  55.3075457  28.0443787
  49.3127224  56.1860797  28.1221752  49.4639858  56.5424072  29.1409622
  48.8552146  55.1967081  28.1468010  48.3469328  57.1157872  27.4549830
  48.2501051  58.4657336  27.6528698  48.8685737  59.0443623  28.3228596
  47.2459584  58.9727711  26.8696052  46.9694120  59.9434434  26.8271873
  46.6729679  57.9462301  26.1462924  45.6274768  57.9380067  25.2250467
  45.1118746  58.8502166  24.9606276  45.2714458  56.7386820  24.6638184
  44.4639178  56.7120229  23.9469245  45.9252727  55.5546267  24.9949458
  45.6162603  54.6300266  24.5303695  46.9629646  55.5418901  25.9071999
  47.4639990  54.6198734  26.1635191  47.3466659  56.7536600  26.4891518
  50.6405014  55.4700906  26.0586549  50.8583473  56.2036488  25.0753719
  50.3742393  54.1701705  26.0037092  50.2417615  53.6729965  26.8730634
  50.2630691  53.4254331  24.7622019  50.3697901  54.1502434  23.9554201
  51.3308381  52.3752028  24.5946022  51.1793704  51.9387821  23.6071046
  51.1405366  51.6199176  25.3578574  52.7986476  52.7114229  24.6886893
  52.9470688  53.2940966  25.5979260  53.0550004  53.3194568  23.8215866
  53.7514292  51.5511955  24.7290980  54.5845206  51.8804963  25.3502660
  54.0938870  51.4200220  23.7030950  53.4044103  50.1630019  25.2212174
  52.4092613  50.1968363  25.6640984  54.1315666  49.8789494  25.9823014
  53.4077100  49.1162059  24.1654767  52.7391160  49.3600873  23.4474593
  54.3291144  49.0516666  23.7577088  53.1559978  48.2260602  24.5715844
  48.9173299  52.7062745  24.7423302  48.3673425  52.4552988  25.8148669
  48.4039571  52.3629537  23.5789175  48.9633738  52.5660987  22.2196714
  49.9494282  52.1110144  22.1251463  49.0273317  53.6259014  21.9716359
  47.9472653  51.8603018  21.3522485  47.8598786  52.3514529  20.3831381
  48.2234030  50.8163883  21.2064179  46.6462989  51.9669718  22.1267147
  46.2024847  52.9555920  22.0099369  45.9345676  51.2084986  21.8015886
  47.0770342  51.7285093  23.5775785  46.3924134  52.1189069  24.3299169
  47.1785864  50.2372920  23.8647146  48.1562050  49.5725108  23.5534385
  46.1042506  49.7101765  24.4773180  45.3197908  50.3022949  24.7121364
  46.0635353  48.3035418  24.8011250  46.6335585  47.6991378  24.0960907
  46.6565524  48.1421457  26.1879311  46.1683346  48.8769474  26.8283332
  47.7174526  48.3771997  26.1084173  46.5532262  46.8129133  26.8906387
  45.5506744  46.4124424  26.7446182  46.7351268  46.9600677  27.9546137
  47.5649107  45.8188864  26.3502955  48.5671952  46.1962710  26.5542553
  47.4233700  45.7288534  25.2729705  47.4289858  44.4366870  26.9757580
  47.1538885  43.7303557  26.1929530  46.6387300  44.4743135  27.7253105
  48.6775926  43.9501582  27.6310746  49.4224498  43.9087894  26.9493082
  48.9371380  44.5829031  28.3740276  48.5198277  43.0283001  28.0131568
  44.6166870  47.8486403  24.7569814  43.7422921  48.5997762  25.1854699
  44.3713775  46.6486898  24.3004686  45.1323750  46.1443872  23.8680651
  43.0796884  45.9960607  24.3734593  42.3419762  46.7655873  24.6001518
  42.6708386  45.3135760  23.0678784  41.6779447  44.8849779  23.2033638
  43.3854955  44.5165259  22.8612832  42.6281167  46.2398424  21.8581733
  42.4795080  45.6467832  20.9562924  43.5720954  46.7806425  21.7860519
  41.2876120  47.4150927  22.0175121  39.8370670  46.3915906  22.1949822
  39.7272012  45.7606925  21.3124455  39.9406687  45.7637494  23.0791875
  38.9557539  47.0253521  22.2997419  43.1678820  44.9082686  25.4321288
  44.1482686  44.1684911  25.3621116  42.1799077  44.8267454  26.3057326
  41.4580836  45.5330607  26.3065492  42.1154726  43.7445549  27.2595255
  42.8850516  43.0265607  26.9767088  42.4438876  44.1770467  28.7072570
  42.3123033  43.3401852  29.3923163  43.8924231  44.5942733  28.7565728
  44.5226794  43.7575658  28.4547209  44.0524047  45.4327692  28.0782156
  44.1495549  44.8951541  29.7719638  41.4679826  45.2278518  29.2295702
  40.4530925  44.8852988  29.0291964  41.6484590  46.1618590  28.6963735
  41.6018731  45.4896328  30.7180328  41.4249883  44.5654654  31.2664373
  42.6064674  45.8530745  30.9333618  40.8719193  46.2391893  31.0223591
  40.7455764  43.0999109  27.2031295  39.7387874  43.7390665  26.9362755
  40.7895706  41.7917222  27.4331726  41.6699663  41.3768164  27.7038638
  39.6210098  40.9354196  27.3110593  39.8688879  40.0757825  26.6881200
  38.8101874  41.4973546  26.8475963  39.1838207  40.4589001  28.6549179
  39.9752717  40.0298310  29.4906367  37.8928381  40.5803254  28.8766376
  37.3300631  41.0622833  28.1899391  37.2516924  40.0643159  30.0388198
  36.9566643  40.8985032  30.6760130  37.9565878  39.4295601  30.5754031
  36.0391402  39.2614542  29.7084019  35.7771113  38.9084979  28.5569625
  35.2615462  39.0049924  30.7502603  35.4737658  39.3999519  31.6554828
  34.0977344  38.1510158  30.5756776  34.4199156  37.1825377  30.1924917
  33.4144772  37.9181534  31.9407893  34.1595308  37.8286121  32.7318414
  32.5483331  39.1028036  32.3029056  33.1650455  39.9997439  32.3606532
  31.7808712  39.2378738  31.5404888  32.0734917  38.9253668  33.2682925
  32.6396404  36.6230101  31.8841067  31.8858257  36.6853920  31.0993482
  33.3218596  35.8012701  31.6683352  32.1525028  36.4485368  32.8435758
  33.1537539  38.7187885  29.5489377  32.5533493  37.9490371  28.7857555
  32.9589136  40.0125449  29.3917383  33.4796865  40.6685258  29.9563706
  32.0052190  40.5043941  28.4166147  31.5203616  41.3872936  28.8338852
  31.2604128  39.7257149  28.2501321  32.5889929  40.8814422  27.0857309
  31.8672170  41.2587904  26.1428751  33.8866721  40.7725328  26.8928644
  34.4736035  40.4129005  27.6313500  34.4865927  41.1675471  25.6224247
  33.7629679  41.7512255  25.0532177  34.7539696  40.2725604  25.0614145
  35.7416087  42.0102330  25.8510936  36.1985844  42.0364716  26.9940309
  36.2554568  42.6087567  24.7899299  35.7325157  42.5792169  23.9265470
  37.5228833  43.2997680  24.7962055  38.0995107  42.9888350  25.6659931
  38.3319360  42.9683736  23.5406054  39.0405208  43.7790331  23.3720234
  37.6409872  42.9094505  22.6991550  39.1130078  41.6637881  23.6032516
  38.4819070  40.4502107  23.3370816  37.4374983  40.4569675  23.0630510
  39.1445102  39.2407256  23.4114790  38.6216621  38.3201901  23.1984197
  40.4702870  39.2200904  23.7575125  41.0031608  38.2834919  23.8345900
  41.1149913  40.4226775  24.0064733  42.1654965  40.4187659  24.2597979
  40.4416424  41.6222061  23.9369131  40.9677880  42.5414796  24.1470513
  37.2448797  44.7905660  24.8290283  36.2696149  45.2011472  24.1929508
  38.0462880  45.5787400  25.5372913  38.8158497  45.1361565  26.0193490
  37.9178687  47.0125129  25.6793921  37.2529509  47.3611759  24.8887641
  37.3026884  47.4219891  27.0273377  37.1696582  48.5034802  27.0100452
  35.9374903  46.7770067  27.2283399  35.2784248  47.0590211  26.4073853
  36.0479028  45.6922247  27.2485662  35.5103364  47.1162458  28.1715463
  38.2287426  47.0780208  28.1836277  39.2460433  47.2410084  27.8279211
  38.0827739  46.0193216  28.3964635  38.1075345  47.8008850  29.4902883
  38.2459061  48.8702199  29.3289808  37.1190705  47.6231210  29.9143697
  38.8691154  47.4364456  30.1791305  39.3001285  47.6374247  25.5785501
  40.2985622  47.0047002  25.8338788  39.2719931  48.9063578  25.1625702
  38.3859490  49.2933428  24.8718909  40.4563123  49.7658016  25.1059916
  41.2620842  49.0986431  24.7996205  40.2143767  50.9266286  24.1424393
  40.7323249  51.7975332  24.5442810  39.1412376  51.1177258  24.1246784
  40.6628633  50.7505637  22.7266304  40.4561974  49.7320294  22.3959144
  41.7315486  50.9477559  22.6493258  39.8850891  51.7463800  21.8590291
  39.4460601  52.4978438  22.5152377  39.0916637  51.2035904  21.3461114
  40.7218007  52.4616197  20.8130506  40.8146755  51.8326916  19.9274532
  41.7126211  52.6683457  21.2174629  40.0484848  53.7526536  20.4448590
  39.1310688  53.5595856  20.0701663  39.9615115  54.3339599  21.2666337
  40.6011243  54.2336976  19.7490126  40.8121602  50.4290163  26.4319552
  39.9110845  50.9901348  27.0507134  42.0795647  50.3769711  26.7961847
  42.7286651  49.8671780  26.2145098  42.5794140  51.0189216  27.9885353
  41.8131065  51.7122225  28.3336380  42.8371187  50.0036326  29.1343156
  43.1994340  50.5476613  30.0062717  41.5583431  49.3028619  29.5507704
  40.8281660  50.0435367  29.8747707  41.1585673  48.7430363  28.7053128
  41.7705781  48.6184413  30.3725451  43.9038727  49.0035555  28.7063323
  43.5542670  48.4506211  27.8347697  44.8214677  49.5354625  28.4566220
  44.0984205  48.3082991  29.5237769  43.8703118  51.7895384  27.6685563
  44.4003108  51.6104081  26.5620892  44.3268275  52.5845767  28.6044770
  43.7975090  52.6953293  29.4578097  45.5888964  53.3193943  28.4461126
  45.8369416  53.3853795  27.3865129  45.4676422  54.7216975  28.9991165
  46.4017612  55.2479865  28.8026640  45.3095787  54.6508261  30.0761351
  44.3457871  55.5225280  28.4127159  43.4106437  55.2121825  28.8789523
  44.2989574  55.3301952  27.3410102  44.5289011  56.9765197  28.6300511
  43.7285126  57.4860673  28.0924821  45.4904926  57.2489577  28.1949841
  44.5163763  57.4708985  29.9770154  45.4047230  57.7559447  30.3633698
  43.4573154  57.5897568  30.7642541  42.2177702  57.2333409  30.4439601
  42.0243889  56.8421085  29.5330606  41.4692609  57.3534243  31.1115609
  43.6840832  58.0997269  31.9651842  42.9216861  58.2117135  32.6185521
  44.6186257  58.3777291  32.2273519  46.6763889  52.5700287  29.2258357
  46.5037508  52.2981432  30.3996012  47.7770430  52.2823077  28.5797225
  47.8685670  52.5567671  27.6114440  48.8733188  51.5719670  29.2296076
  48.4834539  51.1313216  30.1465160  49.3922349  50.4656383  28.3150390
  49.6451735  50.9038286  27.3483497  48.6036803  49.7259802  28.1829574
  50.6247717  49.7676339  28.8659102  50.3765126  49.3700362  29.8504698
  51.4186577  50.5078539  28.9630310  51.1437356  48.6303185  28.0185266
  50.3643899  48.0437775  27.2525110  52.4104120  48.2699469  28.1550120
  52.7739806  47.4911357  27.6246679  53.0128893  48.7744501  28.7896794
  49.9941738  52.4987824  29.6193140  50.5868067  53.1210262  28.7282366
  50.2585256  52.5930067  30.9214365  49.6693416  52.0889970  31.5688363
  51.3417547  53.3787530  31.4531915  51.7723417  53.9983774  30.6668484
  50.8274823  54.2810041  32.5724202  51.6929426  54.7586908  33.0311477
  50.3315609  53.6443812  33.3053643  49.8641159  55.3644115  32.1924430
  48.5142450  55.1033350  32.0761310  48.1664012  54.0991162  32.2710135
  47.5820714  56.0674039  31.7209601  46.5331255  55.8264141  31.6357866
  48.0427628  57.3405038  31.4811620  47.1238847  58.3224188  31.1360283
  47.4969349  59.1938791  30.9851890  49.3821472  57.6388090  31.5894082
  49.7170354  58.6459405  31.3909664  50.3100236  56.6758543  31.9484896
  51.3562005  56.9270726  32.0394691  52.3927186  52.4196567  32.0231487
  52.0836932  51.5476740  32.8592416  53.6271259  52.5421641  31.6068523
  53.8653946  53.2851000  30.9640116  54.6365430  51.6443613  32.0469482
  54.1913595  50.7262433  32.4322845  55.5357710  51.3615795  30.8341410
  56.4497952  50.8777528  31.1780444  55.7844766  52.3077645  30.3525047
  54.8549466  50.4595173  29.8213340  54.0443873  49.6104905  30.1611298
  55.1815125  50.5995943  28.6317962  55.4532257  52.2522699  33.1834087
  55.5521345  53.4804238  33.3142522  56.0450162  51.4030832  33.9992046
  55.8231025  50.4224582  33.9084143  57.0041749  51.7983709  35.0254882
  57.2474354  50.9173140  35.6197777  58.2849837  52.3166839  34.3351648
  58.2192907  53.4019821  34.2621568  58.3329790  51.8866705  33.3348818
  59.5372700  51.9708758  35.0526276  59.5179893  50.9134984  35.3178696
  59.6077022  52.5715014  35.9595274  60.7545902  52.2454471  34.1747962
  60.7602672  52.0642663  32.9607084  61.8069712  52.6963233  34.8153695
  61.7682929  52.8342165  35.8157821  62.6552129  52.9059577  34.3099494
  56.4487035  52.7622870  36.0476083  57.0577692  53.7607311  36.4564706
  55.2431548  52.4283064  36.5221136  54.8121645  51.5823657  36.1764957
  54.5175935  53.2173393  37.5119953  54.8503747  54.2552551  37.5090884
  53.0203212  53.2055316  37.1626857  52.7317577  52.1604194  37.0484816
  52.1961127  53.8137537  38.3038361  52.3946986  53.2692338  39.2257183
  52.4714235  54.8604521  38.4321771  51.1351261  53.7440065  38.0612587
  52.7066166  53.8567606  35.8199961  51.6365541  53.7508044  35.6406686
  53.2585060  53.3166100  35.0506449  53.0523037  55.3157511  35.6949354
  52.5139333  55.8826294  36.4546500  54.1253410  55.4487329  35.8358213
  52.7689317  55.6729725  34.7058848  54.7923804  52.6384676  38.8979382
  54.7296504  51.4178540  39.1110543  55.0724970  53.5292832  39.8336691
  55.1374992  54.5053581  39.5832745  55.2906409  53.1352104  41.2213239
  55.8219239  52.1860358  41.2989577  56.1772744  54.2247362  41.8980000
  55.7115833  55.1991237  41.7438480  56.2319171  53.9890689  43.3917540
  55.2204034  54.0008777  43.7986341  56.6925862  53.0220585  43.5904521
  56.8218521  54.7765235  43.8619550  57.5496749  54.3669775  41.2349356
  57.4129735  54.5213131  40.1646500  58.1201429  53.4540536  41.4010478
  58.3104933  55.5288562  41.8033730  57.7454693  56.4463648  41.6414255
  58.4588150  55.3777013  42.8727358  59.2782953  55.6060944  41.3090233
  53.9614861  52.9153674  41.9003191  53.0569556  53.7447296  41.8450748
  53.8302927  51.7629022  42.5557954  54.6128940  51.1255947  42.5882961
  52.6066839  51.3986744  43.2187893  52.1050740  52.3095836  43.5454849
  51.6404748  50.6614050  42.2535527  51.3604772  51.3811553  41.4848254
  52.3245189  49.5198337  41.5662829  53.2094110  49.8873261  41.0456771
  52.6215849  48.7758956  42.3061896  51.6422241  49.0665169  40.8485004
  50.3009293  50.2538770  42.9111853  49.8640129  51.1348957  43.3816735
  50.5024892  49.4990557  43.6712204  49.2902507  49.6832598  41.9137858
  49.0771015  50.4270586  41.1464573  49.7048011  48.7891040  41.4490577
  48.3692059  49.4267991  42.4376993  52.9203715  50.5354589  44.4428546
  53.7753869  49.6626376  44.2980351  52.2586097  50.7888117  45.5687786
  51.6551616  51.5982149  45.6015175  52.3661763  49.9558625  46.7528305
  53.2396453  49.3091140  46.6735818  52.5554526  50.7895732  48.0036742
  51.5720600  51.1482831  48.3088647  53.1852452  51.6389027  47.7380024
  53.1808641  50.1196532  49.1986364  54.1713199  49.7593761  48.9195545
  52.5570825  49.2763073  49.4945252  53.3200119  51.0617895  50.3826816
  52.2949756  51.5490864  50.9177073  54.4679913  51.3592605  50.8270490
  51.0916740  49.1308577  46.8447216  49.9871884  49.6631762  46.6623081
  51.2578636  47.8351068  47.1121624  52.1949006  47.4883197  47.2602379
  50.1376243  46.8927140  47.1988613  49.2079062  47.4519276  47.0959900
  50.1916876  45.8569780  46.0727520  51.1294682  45.3170066  46.2058512
  49.0509773  44.8566722  46.1452727  49.0621768  44.3622227  47.1167562
  48.1019224  45.3777206  46.0141259  49.1691873  44.1134750  45.3571519
  50.1705014  46.5371958  44.6903555  50.7050791  47.4857528  44.7597479
  49.1343302  46.7240007  44.4080895  50.8228861  45.6907721  43.6139089
  51.8604071  45.4962269  43.8832418  50.2881654  44.7445183  43.5224786
  50.7873884  46.2213960  42.6626990  50.1779771  46.1890463  48.5445597
  51.1011474  45.4495646  48.7867240  49.2297451  46.4789463  49.4097135
  48.5117198  47.1400904  49.1498634  49.1893934  45.8701470  50.7315006
  48.4412289  46.3659728  51.3504745  48.7819375  44.4277045  50.6136606
  47.7984099  44.3642591  50.1490778  49.5080142  43.8947152  49.9991592
  48.7456709  43.9776901  51.6054785  50.5192714  46.0516202  51.4302838
  50.9904319  45.1717172  52.1307111  51.1474596  47.2202003  51.2066541
  50.7302531  47.9043339  50.5921414  52.4086481  47.5045231  51.8392655
  52.3979362  47.0341198  52.8225249  52.4834667  48.5855718  51.9551183
  53.6563340  47.0348182  51.1234923  54.7865405  47.2656391  51.5813832
  53.5008147  46.3475161  50.0145570  52.5627946  46.1535174  49.6947151
  54.6164102  45.8545617  49.2295553  55.5102639  45.8638690  49.8531874
  54.3344825  44.4269266  48.7646859  55.1136590  44.1289555  48.0640924
  53.3673449  44.4104542  48.2620255  54.3021115  43.4480948  49.8835784
  53.4101027  43.2507051  50.8803064  52.4916305  43.8004316  51.0228991
  53.8700842  42.2309529  51.6839870  53.3773840  41.8285802  52.5572823
  55.0288077  41.8395451  51.1841612  55.3198044  42.5576366  50.1107574
  56.2124590  42.4581844  49.5110351  54.8547426  46.7489609  48.0150592
  53.9174246  47.0439358  47.2827984  56.1290591  47.1248651  47.8184701
  56.8866688  46.8163294  48.4115834  56.3323316  48.0140655  46.6809790
  55.4180274  48.5721809  46.4823309  57.4463580  48.9801199  47.0484217
  58.2669717  48.3993590  47.4684253  57.0597407  49.6632024  47.8060009
  57.9813383  49.7853809  45.9505548  58.3824981  49.0473507  45.2560650
  58.8022349  50.3390518  46.4069400  57.3125743  50.8013096  45.0566234
  56.5714177  51.3660878  45.6222262  56.8265699  50.2999214  44.2196929
  58.4032926  51.7333883  44.5463597  58.1996490  52.7122939  44.9811413
  58.2820931  51.7845708  43.4641948  59.8202813  51.4591820  44.7920183
  59.9844863  51.4014180  45.7872740  60.0728270  50.5826751  44.3582737
  60.3796442  52.2024577  44.4009182  56.5823341  47.2691621  45.3738112
  57.1908373  46.2048607  45.2717011  56.0017224  47.8638379  44.3351829
  55.4721415  48.7058909  44.5101141  56.0794457  47.3868396  42.9707810
  56.9297762  46.7074465  42.9178559  54.8471899  46.5768456  42.5486303
  54.7142602  45.7349170  43.2285405  53.9631445  47.2141042  42.5844385
  54.9857957  46.2050798  41.5333822  56.2972316  48.5597936  42.0177194
  55.9566598  49.6963091  42.3811510  56.8748281  48.2859894  40.8754570
  57.2038226  47.3478114  40.6987692  57.0508537  49.3102415  39.8549431
  56.3871845  50.1485745  40.0656581  58.4254752  49.9424704  39.8131783
  59.1481817  49.1765158  39.5344563  58.3895100  51.0920098  38.7700159
  58.1101015  50.6898548  37.7958233  57.6590750  51.8392246  39.0775492
  59.3751895  51.5522888  38.7027308  58.8713187  50.4642963  41.1392093
  58.8514342  49.6437633  41.8566961  58.1768649  51.2409320  41.4561634
  60.2805585  51.0526873  41.1167785  60.9899197  50.2874714  40.8004220
  60.3141581  51.8884302  40.4174453  60.5448691  51.4030053  42.1144654
  56.7619623  48.5891453  38.5354280  57.4943183  47.6842146  38.1516844
  55.7083932  48.9268188  37.8356096  55.1283473  49.6993492  38.1280690
  55.3832732  48.1792478  36.6372579  55.1298554  47.1576296  36.9209154
  56.2554594  48.1691401  35.9837061  54.2272221  48.7726618  35.8892807
  53.8367919  49.9152038  36.1061933  53.6568521  48.0193544  34.9779718
  53.9270156  47.0482476  34.9168375  52.6636415  48.5141010  34.0613981
  52.9672463  49.5157540  33.7557260  52.5764495  47.6190417  32.8085173
  52.3417663  46.5943703  33.0964985  51.4497085  48.0552723  31.8715842
  50.4967112  48.0003034  32.3993839  51.6246743  49.0795622  31.5444279
  51.4221043  47.3957948  31.0042219  53.8453633  47.6825535  32.1584971
  53.7021203  48.0314301  31.2754334  51.3127832  48.6030918  34.7231689
  50.9181276  47.5973059  35.3526676  50.6586488  49.7253265  34.5988048
  51.1199843  50.4841470  34.1170351  49.3035132  49.9682164  35.1053926
  48.8756118  49.0656349  35.5408383  49.3215545  51.0030543  36.2304410
  49.7838712  51.9150441  35.8544266  47.9036029  51.3220957  36.6647162
  47.3392755  51.6983882  35.8120706  47.4276766  50.4177899  37.0442992
  47.9251155  52.0779189  37.4493476  50.1605086  50.5213951  37.4115665
  49.7270307  49.6070310  37.8163679  51.1788911  50.3233765  37.0767954
  50.1755711  51.2898412  38.1844906  48.4631468  50.4143469  33.9205632
  48.8460327  51.3569963  33.2232393  47.3568953  49.7177278  33.7073742
  47.1896182  48.8916248  34.2639686  46.3819724  50.0891863  32.7110034
  46.8747254  50.6622347  31.9249251  45.7599005  48.8520551  32.0622884
  45.1925480  49.1816155  31.1925269  45.0841792  48.4007394  32.7888122
  46.7382502  47.7692957  31.5993295  47.3049119  47.4283808  32.4656854
  46.0270785  46.5740682  31.0588934  45.3638843  46.1687524  31.8221335
  45.4420922  46.8629167  30.1854453  46.7565890  45.8161184  30.7720701
  47.7093210  48.3504403  30.5791220  47.1557186  48.6952229  29.7063245
  48.2458452  49.1876625  31.0240150  48.4211016  47.5813681  30.2777746
  45.2989244  50.9427054  33.3725275  44.9451035  50.7000787  34.5242536
  44.8030101  51.9403411  32.6545714  45.1803369  52.1130682  31.7334759
  43.7420338  52.7899882  33.1407135  43.4337338  52.4446697  34.1269970
  44.2018743  54.2365026  33.3080537  44.5431727  54.6252653  32.3484668
  43.0396671  55.1007721  33.7759616  42.2350175  55.0548255  33.0429213
  42.6784719  54.7331883  34.7368020  43.3748277  56.1321927  33.8846662
  45.3580601  54.2958917  34.2770359  45.0397624  53.9108037  35.2452521
  46.1812868  53.6902020  33.8984296  45.6874837  55.3292555  34.3862985
  42.5661864  52.7083195  32.1475230  42.7355371  52.9130131  30.9391680
  41.3525505  52.4251977  32.6467262  41.2474300  52.2792287  33.6406824
  40.2007557  52.3264145  31.7955695  40.3922408  51.5629519  31.0410655
  40.0476740  53.2883114  31.3075189  38.9515299  51.9621640  32.5357758
  39.0217625  51.9170722  33.7806285  37.8586359  51.7541476  31.8157557
  37.7572326  51.7712147  30.3461965  38.4718479  51.0784529  29.9014313
  37.9347648  52.7743419  29.9578230  36.3417791  51.3324656  30.0703495
  35.9458743  51.8448772  29.1939462  36.2993272  50.2547410  29.9118899
  35.5861440  51.7087354  31.2744349  35.2551601  52.7447235  31.2029408
  34.7199617  51.0573572  31.3934840  36.5370366  51.5410120  32.4558803
  36.4493762  52.2190938  33.3045626  36.2593343  50.1803149  33.0595530
  35.3624275  49.4140082  32.7108965  37.0404349  49.8507570  34.0624226
  37.7523486  50.5145175  34.3321369  36.9632136  48.6090055  34.8167117
  36.6076226  47.8141067  34.1617095  38.3885207  48.2651040  35.3332787
  39.0317692  48.1970816  34.4559023  39.0092151  49.3038707  36.2410606
  39.0594793  50.2593735  35.7189869  38.4014197  49.4114932  37.1389532
  40.0148369  48.9890527  36.5188131  38.2793365  47.0581668  36.0857416
  38.5985596  47.2397330  36.9721881  35.9526762  48.6770809  35.9445933
  35.8272220  49.7559883  36.5339777  35.2473508  47.6058915  36.2564495
  35.2576658  46.2591074  35.6562426  36.2766221  45.9316183  35.4502816
  34.6755710  46.2381648  34.7353799  34.6157923  45.4008718  36.7230846
  34.1414813  44.5236985  36.2845483  35.3518730  45.0843821  37.4630694
  33.6037233  46.3046945  37.3334566  32.6967889  46.3311834  36.7302582
  33.3578976  45.9827237  38.3449167  34.2793725  47.6687675  37.3507500
  33.6314158  48.5307734  37.1907095  34.8820612  47.8579469  38.7380580
  34.1672280  48.3499014  39.6236309  36.1154669  47.4851755  38.9340858
  36.6121064  47.0810469  38.1534897  36.8310301  47.6127942  40.1998345
  36.4760528  48.4957168  40.7301588  36.5696339  46.4075556  41.1090572
  35.5097739  46.1546267  41.0858704  37.3459409  45.1958877  40.6127011
  37.0348343  44.9564571  39.5954156  38.4127891  45.4180295  40.6231868
  37.1453698  44.3448395  41.2633286  36.9490593  46.7590202  42.5264813
  38.0078474  47.0163247  42.5664224  36.3560166  47.6107591  42.8611083
  36.7573240  45.9053986  43.1765557  38.3251840  47.7487171  39.8984194
  38.7635670  47.3508522  38.7980923  39.1090475  48.2790941  40.7899907
  38.7099243  48.6870961  41.6242203  40.5499113  48.2950986  40.6038048
  40.7652294  48.7068446  39.6183965  41.2427292  49.1689032  41.6214761
  42.3198772  49.0993602  41.4704102  40.9915122  48.8139876  42.6205437
  40.8182498  50.6284964  41.4935348  40.6835793  51.1430770  40.3760319
  40.6923516  51.2745546  42.6161850  40.4702350  52.2592512  42.6096376
  40.8157759  50.7901227  43.4933327  41.0592183  46.8860394  40.7289899
  40.7012824  46.2350685  41.7478137  41.8472507  46.4028726  39.7822398
  42.1554863  47.0338346  39.0569097  42.2975092  45.0193972  39.7201745
  41.9130879  44.4845764  40.5890894  41.7593323  44.3421310  38.4251895
  41.9735375  45.0129226  37.5925986  42.4887853  43.0415718  38.1724561
  43.5598063  43.2313026  38.1075156  42.2914139  42.3487279  38.9914706
  42.1400085  42.6048647  37.2362133  40.2464160  44.1939971  38.4005573
  39.8009165  45.1192724  38.7648726  39.9666890  43.3726882  39.0585273
  39.7018272  43.9080432  37.0049365  39.9744870  44.7230650  36.3338315
  40.1260224  42.9747562  36.6340686  38.6162965  43.8213390  37.0493836
  43.8322386  44.9653482  39.7376470  44.4751407  45.6177825  38.8998568
  44.3803903  44.2087880  40.6818835  43.7975419  43.8349593  41.4178087
  45.7872227  43.9113209  40.6782856  46.3012414  44.6857460  40.1085501
  46.3993138  43.9246632  42.0720673  45.9142694  43.1452863  42.6612443
  47.8978960  43.6112537  41.9920180  48.0415704  42.6418128  41.5152352
  48.3994295  44.3812887  41.4059777  48.3187825  43.5875296  42.9970159
  46.1384570  45.2257848  42.7984042  46.6191984  45.1724596  43.7745549
  45.0613167  45.3316976  42.9286319  46.6398785  46.4354909  42.1030830
  47.7168968  46.3526861  41.9610231  46.1514730  46.5257474  41.1327930
  46.4188299  47.3173932  42.7038990  45.9711844  42.5295503  40.0461605
  45.5208919  41.5321271  40.6085578  46.5982175  42.5237390  38.8463236
  46.9392943  43.3900886  38.4562071  46.7854177  41.2792745  38.1116385
  46.6039455  41.4753720  37.0539034  46.0594972  40.5530424  38.4764691
  48.1581263  40.6866338  38.2528375  48.9897383  41.1526918  39.0385024
  48.3897674  39.6237448  37.4628321  47.7416085  39.3793615  36.7268689
  49.5895527  38.8336357  37.6858404  49.5946215  38.5301370  38.7322251
  49.5550924  37.6055090  36.7801476  50.5239631  37.1066582  36.8244578
  49.3574021  37.9252150  35.7578519  48.4549386  36.6058644  37.2172074
  47.4785936  37.0413007  37.0032366  48.5458081  36.4276963  38.2881583
  48.5724556  35.2551338  36.4730484  47.8067414  34.5712595  36.8403859
  49.5590576  34.8270378  36.6540054  48.3851488  35.4702696  35.0129944
  47.4368425  35.5619173  34.6769246  49.3532831  35.5524657  34.1194426
  49.0043337  35.7707367  32.8432224  49.7151085  35.8392038  32.1292774
  48.0293170  35.8665938  32.5960224  50.6695390  35.4275957  34.4241062
  50.9530957  35.2630021  35.3804694  51.3655568  35.4995640  33.6967832
  50.8557882  39.6123504  37.4765872  51.8473566  39.2740582  38.1217473
  50.8739954  40.6121828  36.5941674  50.0355115  40.8633150  36.0916862
  52.1294268  41.3455263  36.3601408  52.8581090  40.6194429  36.0004215
  51.9825753  42.4256604  35.2895715  51.5240833  41.9782791  34.4076485
  52.9753893  42.7958431  35.0340876  51.1323762  43.5988768  35.7317941
  50.0129883  43.3934991  36.2195890  51.7374215  44.7874267  35.5716594
  52.6572043  44.8338630  35.1586202  51.2715993  45.6344508  35.8633129
  52.6259763  41.9800484  37.6663113  53.8360735  42.0208914  37.8490424
  51.7477243  42.4380096  38.5474406  50.7619827  42.4290053  38.3293275
  52.2066149  42.9570907  39.8397487  53.2722351  43.1579574  39.7235069
  51.4869306  44.2476200  40.1776759  51.8726818  44.6155414  41.1278621
  50.4238905  44.0291713  40.2777246  51.6520689  45.3577511  39.1296800
  51.2111362  45.0169100  38.1934815  50.9136676  46.6097228  39.6137578
  49.8615618  46.3724886  39.7715780  51.3543019  46.9522694  40.5499096
  50.9995992  47.3945718  38.8626640  53.0956193  45.6428712  38.7974031
  53.6125948  45.9923458  39.6914478  53.5723054  44.7313226  38.4353183
  53.1466571  46.4099064  38.0255707  52.1182800  41.9540097  40.9874166
  52.8960526  42.0772496  41.9312681  51.2310224  40.9692050  40.9271877
  50.5611628  40.9479772  40.1713077  51.2095642  39.9257298  41.9281728
  51.0303283  40.3766732  42.9040875  50.0834789  38.9374897  41.6412557
  50.2044614  38.0808767  42.3036449  50.1728098  38.6104733  40.6051398
  48.6917268  39.5009638  41.8413553  48.6156003  40.3960024  41.2249814
  47.6236157  38.5203441  41.3766211  47.7907793  38.2728584  40.3279381
  47.6774113  37.6121806  41.9775655  46.6398240  38.9740063  41.4904038
  48.4561518  39.9261251  43.3063643  48.5256057  39.0524573  43.9535564
  49.2098828  40.6576127  43.5981317  47.4641880  40.3696040  43.4002593
  52.5622735  39.2021771  41.9558109  53.0360035  38.8184481  43.0301563
  53.1905326  38.9663958  40.8077553  52.7603612  39.2389823  39.9356870
  54.5009686  38.3171429  40.7997356  54.4188501  37.3926231  41.3720823
  54.9258104  37.9580111  39.3589582  55.9370070  37.5496287  39.3746502
  53.9699996  36.9163531  38.7954111  53.9933424  36.0252495  39.4217047
  52.9586408  37.3223475  38.7791983  54.2731520  36.6554908  37.7810663
  54.9228571  39.1413370  38.5250294  54.0286062  39.4901340  38.5195488
  55.5422664  39.1801616  41.4664378  56.4313998  38.7194936  42.1727555
  55.4640996  40.4984223  41.2872651  54.7062869  40.9000114  40.7533381
  56.4882543  41.3526971  41.8726674  57.4462740  40.9609865  41.5308413
  56.3349246  42.8040731  41.4463919  57.0125522  43.4128267  42.0462269
  55.3060487  43.1112371  41.6372701  56.6427022  43.0448790  39.9870789
  55.7897795  42.7134935  39.3950894  57.5210393  42.4571193  39.7183924
  56.9203163  44.5040117  39.6598251  57.2084883  45.3135193  40.5511137
  56.8849697  44.8791930  38.4055465  56.6484744  44.2123925  37.6848400
  57.0936272  45.8365078  38.1580220  56.3742520  41.3383043  43.3817020
  57.3507522  41.5308537  44.0879287  55.1858629  41.1432441  43.9377711
  54.3642589  40.9898163  43.3706656  55.1034666  41.1568919  45.3909506
  55.9445502  41.7456771  45.7587611  53.8059132  41.8285094  45.8550304
  53.8365122  41.8666112  46.9438927  53.7329209  43.2536614  45.3281159
  54.6103980  43.8084884  45.6578822  53.7015412  43.2371009  44.2386513
  52.8333803  43.7364512  45.7103000  52.5369817  41.0118886  45.5322980
  52.6613952  40.0099936  45.9419376  52.4364986  40.9523147  44.4484515
  51.2583137  41.6010055  46.0961274  51.3387696  41.6700125  47.1813618
  51.1014986  42.5958525  45.6789735  50.4174281  40.9600592  45.8349432
  55.2484054  39.7591653  45.9886010  55.1585520  39.5424591  47.2138344
  55.4759917  38.7677205  45.1142020  55.4192560  38.9699530  44.1258149
  55.7973168  37.4187296  45.5294416  56.4328989  37.4691382  46.4137410
  56.3381414  36.9254259  44.7215424  54.5804260  36.6027133  45.8598052
  54.6991707  35.6663789  46.6657056  53.4395332  36.9338972  45.2668720
  53.4089951  37.7021442  44.6109055  52.2199642  36.1696003  45.5759769
  52.2668388  35.9655075  46.6450938  50.9864117  36.9783190  45.2205471
  51.0092605  37.9291881  45.7536604  50.9703736  37.1642195  44.1465155
  50.0924799  36.4234119  45.5069050  52.1346152  34.8306375  44.8448913
  52.5061475  34.6860151  43.6986810  51.6518051  33.8621997  45.6243864
  51.4786872  34.0433886  46.6025621  51.3742904  32.5603574  45.0786610
  51.4098807  32.7017701  43.9986014  52.4103234  31.4917743  45.4928405
  52.1601079  30.5248677  45.0560866  53.7812552  31.9565958  45.0139657
  53.7739504  32.0504963  43.9289466  54.0129363  32.9228919  45.4612125
  54.5357225  31.2289909  45.3118281  52.4251693  31.3819473  46.9116117
  51.5480822  31.1065208  47.1900420  50.0115868  32.0469218  45.5282617
  49.5434202  32.5467648  46.5389318  49.4556391  31.1245671  44.7750698
  49.8944823  30.8940367  43.8942876  48.2384756  30.4170136  45.1496683
  47.6559884  31.0739279  45.7963818  47.4064205  30.0390341  43.9218552
  46.7680381  29.1982711  44.1912460  48.0901716  29.7376531  43.1283674
  46.5264847  31.1475221  43.3893616  47.1418852  32.0365322  43.2515346
  45.9216413  30.7245136  42.0629825  46.7193393  30.5016708  41.3539213
  45.3089216  29.8344773  42.2104407  45.3028364  31.5313666  41.6724678
  45.4132641  31.4743218  44.3652139  44.7882954  30.5938737  44.5128461
  45.8440497  31.7781019  45.3189772  44.8071204  32.2878218  43.9652382
  48.6236254  29.1315404  45.8279154  49.5008378  28.4474759  45.3041405
  48.0244608  28.7754667  46.9310796  47.2943190  29.3628324  47.3090273
  48.3846363  27.5529734  47.6278686  48.9935663  26.9292321  46.9744223
  49.1524885  27.9456733  48.9041925  49.3307326  27.0527991  49.5037946
  48.5552540  28.6548607  49.4771020  50.4852331  28.5838831  48.5561737
  50.4814544  29.8351067  48.2157327  51.5565923  28.0411605  48.5489048
  52.3833692  28.5580165  48.2870482  51.6296647  27.0664959  48.8035876
  47.1567927  26.7723927  48.0161403  46.1766153  27.3450967  48.5142431
  47.1697022  25.4654248  47.8470214  47.9378113  25.0368549  47.3512460
  46.0969667  24.6281546  48.3643542  45.7272668  25.0672776  49.2905825
  44.8826568  24.5786079  47.4624370  44.4698157  25.5869452  47.4395416
  44.1690850  23.9043783  47.9344462  45.0154825  24.1340195  46.0301872
  45.3669685  25.0725518  45.0619684  45.5549529  26.1018746  45.3279110
  45.4660243  24.6453059  43.7508171  45.7077131  25.3564485  42.9742659
  45.2592802  23.3154387  43.4210063  45.3802170  22.9995129  42.3952372
  44.9020771  22.3820247  44.3771372  44.7198297  21.3507588  44.1106367
  44.7872652  22.8111081  45.6847712  44.5132634  22.1028608  46.4523511
  46.6711646  23.2314123  48.6317521  47.8844659  23.0003425  48.3282908
  45.8402790  22.3648518  49.1677325  44.8927273  22.6467505  49.3723225
  46.2705266  20.9809953  49.4765708  47.3340778  20.8615685  49.2608463
  46.0973077  20.7608874  50.5321468  45.7059822  20.2681643  48.8713414
  31.7980058  37.0787752  37.8256111  30.9564019  37.6040016  38.2524660
  32.7000204  37.7695215  37.0309822  32.5945753  38.8400274  36.9287344
  31.9584548  35.7166445  38.0823856  31.1192530  35.0730363  38.8909263
  30.3561518  35.5717789  39.3264379  31.2457275  34.0874573  39.0695690
  33.0284660  35.0723548  37.4793859  33.1852284  34.0166346  37.6437860
  33.9008824  35.7871600  36.6604646  34.7495528  35.2697365  36.2378733
  33.7322080  37.1291765  36.3640699  34.9203221  38.0261595  35.4486540
  35.5211905  37.1125365  34.4314047  34.2994955  39.2335848  34.7965408
  36.1489132  38.5825597  36.3972786  35.7607653  39.4336351  37.4968184
  34.7558540  39.8065017  37.3002255  35.7527798  38.8332952  38.4068109
  36.6875162  40.6440357  37.7277043  37.6593633  40.2377504  38.0071884
  36.8278722  41.4925558  36.4487896  35.8542038  41.8962546  36.1721326
  37.2072129  40.8700762  35.6383300  37.5230293  42.3128432  36.6319674
  36.1678265  41.5466677  38.8526345  35.1956390  41.9528561  38.5717812
  36.8689758  42.3645359  39.0162358  36.0676568  40.9643576  39.7681950
  37.2202683  37.6760066  36.7429917  37.2983781  37.6256048  37.8292386
  36.9811014  36.6875936  36.3495669  38.5685609  38.1145366  36.1766627
  38.6343114  39.1787964  36.4011290  39.6448810  37.4106216  36.8032995
  39.2604388  36.7657627  37.4010269  38.6863059  37.9759959  34.6687729
  37.8325799  38.4953719  34.2314063  38.6401138  36.5047906  34.2112063
  37.6761771  36.0848588  34.4995556  39.4387056  35.9623625  34.7157655
  38.8120531  36.3249726  32.7124908  40.0396649  36.0762575  32.1014390
  40.9369642  35.9880618  32.6967989  40.0980336  35.9418236  30.7161078
  41.0104816  35.6043337  30.2473827  39.0004179  36.2368978  29.9411549
  37.7579839  36.4519090  30.4867059  37.7177498  36.5168619  31.8739148
  36.7659791  36.7323739  32.3362275  36.8733187  36.5624477  29.8771276
  39.1201448  36.3017801  28.8689773  39.9539640  38.5757950  34.2118441
  40.8206358  38.1314869  34.4814573  40.0142042  39.6785308  33.4570218
  39.0375776  40.3349902  33.0726228  41.2713164  40.0163402  33.1140367
  41.4126711  41.3044953  32.4668672  40.5739690  41.4262391  31.7800694
  42.8151457  41.3236329  31.8481430  42.8610200  42.0139904  31.0070727
  43.1077988  40.3261927  31.5167093  43.6508674  41.7708604  32.9262587
  42.9366339  42.9181549  33.4373104  43.2816057  43.1748339  34.4398433
  43.0598075  43.7789217  32.7796700  41.4673562  42.4518821  33.4638181
  40.8015415  43.2599030  33.1594006  41.1898146  42.1087340  34.4612915
  12.1444155  30.4720255  46.2851473  44.4955651  57.6206411  17.3307730
  29.9208011   9.9279730  38.9406239  58.5208976  58.5920166  48.8323043
  54.3216335  42.5186788  23.9925379  11.1433322  33.3561133  29.5316441
  35.9431353  36.9206022  82.0921432  36.1956874  36.3987543  81.3304895
  35.0055912  36.7572167  82.1948115  40.9741898  37.4116800  83.3867511
  40.4588521  38.1821404  83.6255898  40.7019206  36.7381936  84.0100572
  37.3527233  39.2614325  79.8655219  36.4454295  39.0303579  80.0646368
  37.8498265  38.4651945  80.0529200  38.2291554  40.9035664  81.7267287
  37.7910984  40.1871523  81.2672925  38.9701995  41.1311779  81.1652379
  42.3502782  39.7620046  81.3199345  41.7331952  39.0366874  81.2232398
  41.8819270  40.5229406  80.9766419  34.1401328  33.9805470  80.4420649
  33.2630794  33.8594271  80.0782896  34.6159081  33.1891548  80.1899538
  38.7013719  36.9919881  80.3082874  39.6472824  36.8626089  80.3771292
  38.3227964  36.2534542  80.7852302  36.8856637  34.9169857  80.2437759
  35.9788092  34.6202970  80.3200473  37.1632618  34.6199675  79.3772046
  39.6809449  20.6786341  70.7861154  39.0297429  21.2640422  70.3995168
  40.4753812  21.2092536  70.8456191  35.9431354  13.9268144  68.8166738
  36.1956875  13.4049666  68.0550201  35.0055913  13.7634290  68.9193422
  41.1584714  18.3676773  71.3230138  40.5230547  18.4411400  72.0351043
  40.8282121  18.9570372  70.6449217  35.3860784  25.5457596  74.3535949
  35.3084813  26.4965421  74.4324429  34.7822427  25.2003469  75.0110875
  43.3238958  13.2475428  71.5326152  44.2356814  13.4802815  71.3573849
  42.8148605  13.8312472  70.9701230  45.8097772  19.1655684  76.2784097
  45.1248810  19.5454585  75.7281130  45.8941621  19.7751011  77.0116045
  37.6599153  20.9039749  73.0741489  37.5244827  21.7491285  73.5026336
  38.2008965  21.1059027  72.3107422  40.9741899  14.4178922  70.1112817
  40.4588522  15.1883527  70.3501205  40.7019207  13.7444058  70.7345879
  45.9476173  17.1711277  72.0465991  45.1705616  16.8322436  71.6021153
  46.6267654  17.1763900  71.3720956  37.3527234  16.2676448  66.5900525
  36.4454296  16.0365701  66.7891674  37.8498266  15.4714067  66.7774507
  40.2595313  24.9773955  69.5097212  39.5857012  25.2805652  70.1182169
  40.6461135  25.7803036  69.1602669  38.5315468  16.3689043  71.1124516
  37.6226687  16.0848076  71.2096985  38.5610551  16.7888121  70.2527822
  43.7634735  19.9795632  74.8815683  43.3097062  19.1386542  74.9380874
  43.1328702  20.6157031  75.2190463  42.2067674  21.8172129  75.8165501
  42.4990649  22.3777186  75.0977867  42.7166295  22.1100690  76.5718660
  38.2291555  17.9097787  68.4512594  37.7910985  17.1933645  67.9918231
  38.9701996  18.1373901  67.8897685  46.3464670  16.1854984  74.5088913
  46.2082569  16.3756580  73.5810102  45.9900889  16.9474366  74.9656964
  38.4586528  25.1453628  71.7244291  38.6338284  24.6741671  72.5389913
  37.7719316  25.7719394  71.9525551  42.3502783  16.7682168  68.0444652
  41.7331954  16.0428996  67.9477704  41.8819271  17.5291528  67.7011726
  34.1401329  10.9867592  67.1665956  33.2630795  10.8656393  66.8028203
  34.6159082  10.1953671  66.9144845  37.3265255  23.3393883  74.4128476
  36.5432777  23.8815563  74.5066701  38.0258000  23.8567862  74.8122718
  43.1740468  20.0921340  72.1637291  43.4500312  19.9777935  73.0731165
  42.3044967  19.6938825  72.1249465  39.8094532  24.3407691  75.8070105
  39.9916927  23.5229347  76.2697857  40.6327518  24.5575383  75.3694995
  40.1436698  23.2675876  73.0685154  40.6724464  22.7568331  72.4555316
  40.4064917  22.9518406  73.9330687  43.2376881  23.2392674  73.6840137
  43.4113759  22.6739097  72.9313989  43.7305772  24.0393569  73.5019626
  49.0916272  16.0029097  75.3030436  49.5347418  15.2536422  74.9049560
  48.2142783  15.9939234  74.9204168  44.2252054  22.5559439  70.7837035
  44.9202958  23.1766131  71.0024349  44.5675204  21.7054790  71.0589413
  46.1243477  20.0059144  72.3124366  46.6494801  20.3446417  71.5873686
  46.0365829  19.0706160  72.1287500  34.8171517  20.1673060  72.2200381
  34.9659637  20.8508524  71.5667054  35.6237960  20.1478150  72.7349837
  38.3166922  22.6621190  69.6912128  37.7440889  23.2811378  69.2382600
  38.8899716  23.2120552  70.2252050  41.5364182  22.9458341  70.8220711
  42.4694855  22.8803902  71.0253586  41.4487395  23.7814607  70.3635243
  44.1652199  22.2624211  67.7824658  44.0865830  21.9284074  68.6760416
  44.9861865  22.7545979  67.7816131  38.7013721  13.9982003  67.0328181
  39.6472825  13.8688211  67.1016599  38.3227966  13.2596665  67.5097609
  36.8856638  11.9231980  66.9683066  35.9788093  11.6265092  67.0445780
  37.1632619  11.6261798  66.1017352  41.7356150  19.5792206  67.4034637
  42.4392001  19.7842209  68.0192292  41.0118799  20.1468968  67.6683720
  43.6442848  20.0174735  69.4533097  44.4788452  19.5855934  69.2710571
  43.4827191  19.8456749  70.3809991  43.2988740  16.5206849  70.8189436
  43.2437544  16.3551120  69.8777880  42.6734795  17.2282882  70.9751626
  52.2727123  30.5344387  79.5488273  52.9105533  30.4151134  78.8451613
  52.1547966  31.4825231  79.6076225  49.0816829  30.4871815  79.4849798
  48.7435341  30.3712879  78.5970333  49.9506597  30.0862980  79.4650804
  44.9403645  32.3407291  75.4746689  44.3768510  32.2497228  74.7062977
  44.8256040  31.5207196  75.9549182  42.4868077  33.8358483  78.3130909
  43.2789369  33.4949307  77.8977209  42.7264727  33.9453458  79.2333063
  50.5203204  36.0078259  70.7861154  49.8691183  36.5932339  70.3995168
  51.3147566  36.5384454  70.8456191  44.4458831  33.0967396  71.1848288
  45.2189707  32.5496383  71.0461164  44.7984230  33.9611645  71.3962750
  47.2100080  31.8020627  80.9816547  47.8063652  31.5776649  80.2673510
  47.2675052  31.0605372  81.5841995  46.7825109  29.2560062  68.8166738
  47.0350629  28.7341583  68.0550201  45.8449668  29.0926207  68.9193422
  51.8268391  28.2595840  76.6241481  52.6131481  27.8415264  76.2731898
  52.0907096  29.1641933  76.7923130  51.9978469  33.6968691  71.3230138
  51.3624302  33.7703317  72.0351043  51.6675875  34.2862290  70.6449217
  57.2276819  28.1971074  77.5274460  57.9601990  27.6270290  77.7612289
  56.4716174  27.8092674  77.9680965  46.5021397  31.1588168  71.0191113
  46.3857655  30.4833071  71.6872197  46.6123657  30.6720542  70.2023266
  48.8452938  30.6198315  74.7237802  48.4811145  30.0928936  75.4350724
  49.7020054  30.2296784  74.5504288  48.4858425  25.6488215  69.7199151
  48.6532828  26.5168451  70.0869622  48.2955594  25.8115496  68.7960440
  51.2433758  34.1105194  81.3864981  50.9434481  35.0130233  81.2780788
  50.8984818  33.8437377  82.2386134  44.6946240  30.5618991  77.4201686
  43.7696736  30.4295205  77.6279377  44.9430653  31.3413210  77.9171628
  54.6430902  26.6287734  79.0662419  53.7347780  26.5603142  78.7721180
  54.5918498  27.1059679  79.8944244  48.4647646  28.1045872  70.7045818
  48.3447271  28.5502923  71.5431298  47.7700234  28.4531190  70.1459356
  42.0555051  30.2052264  78.2545475  42.1847432  30.4586743  79.1684886
  41.3752502  30.7979972  77.9350130  46.2254538  40.8749514  74.3535949
  46.1478568  41.8257339  74.4324429  45.6216182  40.5295387  75.0110875
  54.1632712  28.5767345  71.5326152  55.0750568  28.8094732  71.3573849
  53.6542359  29.1604390  70.9701230  52.7702295  33.5593164  78.9239733
  52.1411157  33.7238878  78.2215801  52.3827957  33.9734773  79.6950697
  56.6491526  34.4947602  76.2784097  55.9642565  34.8746503  75.7281130
  56.7335376  35.1042928  77.0116045  51.5068687  24.7525381  79.7816013
  50.6453166  25.0506635  80.0732750  51.5331122  24.9695780  78.8497045
  48.3230256  33.2967572  76.1889818  48.7868602  33.5755275  75.3994441
  48.0587055  32.3951017  76.0062909  45.2154338  32.8439054  79.1269582
  45.7855695  33.2726322  78.4887066  45.8062449  32.5621638  79.8253767
  47.2599143  29.4190724  72.9979383  47.9623186  29.8711768  73.4653310
  46.9279771  28.7774543  73.6259277  41.0024476  27.6774277  78.2996517
  40.2123530  27.9331806  77.8236628  41.4935724  28.4922615  78.4048558
  42.9539222  28.0418856  75.2579994  42.1570385  28.1537551  75.7763489
  42.7264814  28.3805509  74.3920884  48.4992907  36.2331667  73.0741489
  48.3638582  37.0783203  73.5026336  49.0402720  36.4350945  72.3107422
  41.9522305  33.7507105  73.6469414  42.4646825  34.5450355  73.7974978
  42.6045017  33.0533395  73.5803015  43.7617189  36.8672861  75.7292167
  43.9383818  37.7890826  75.5413151  44.5574023  36.5531281  76.1586547
  44.8848505  38.3851035  81.7302509  45.4355930  38.2568098  80.9579503
  44.0459981  38.6845924  81.3797402  39.9171221  32.0795759  74.4228984
  40.7546443  32.4892768  74.2062692  40.0949489  31.1395202  74.3929178
  51.8135653  29.7470840  70.1112817  51.2982277  30.5175445  70.3501205
  51.5412962  29.0735976  70.7345879  49.3982764  24.5920541  75.1698056
  48.5424361  24.2027391  74.9903694  49.8109716  24.6712502  74.3097841
  50.9281911  22.1266884  79.5689615  50.4246707  22.0897019  78.7557421
  51.2212518  23.0359627  79.6286272  56.7869928  32.5003195  72.0465991
  56.0099370  32.1614354  71.6021153  57.4661409  32.5055818  71.3720956
  51.6021957  27.6197932  71.9372598  51.2972092  27.9344081  72.7882742
  52.5552399  27.6979352  71.9799931  50.0468388  33.7788155  73.5865552
  49.5189750  33.0440915  73.2738790  49.5455891  34.5562832  73.3405521
  55.0261234  31.9737176  78.7032599  54.3684909  32.6636437  78.7912727
  55.8301634  32.3633608  79.0466585  44.7787116  24.4407822  75.9472164
  45.3530868  24.2183003  75.2145357  45.3658098  24.5096516  76.7000765
  53.8366693  30.3281549  76.7536540  54.3498575  30.9611540  77.2558250
  54.4867917  29.7282744  76.3879900  45.1056703  26.4712283  69.9668049
  44.2694015  26.8086969  70.2877324  44.9661473  26.3361263  69.0295186
  47.0809784  21.3149071  74.6747233  46.4274196  20.9998088  74.0503848
  47.0390258  20.6924811  75.4007056  48.1920989  31.5968366  66.5900525
  47.2848050  31.3657619  66.7891674  48.6892021  30.8005985  66.7774507
  51.0989067  40.3065873  69.5097212  50.4250766  40.6097570  70.1182169
  51.4854889  41.1094953  69.1602669  50.3147524  27.8031004  78.9994881
  49.3970085  28.0245951  78.8416569  50.7307668  27.8777315  78.1406588
  51.0982572  29.2022420  74.1297561  51.8454391  29.7143817  73.8204683
  51.3674161  28.8806473  74.9901955  49.3709222  31.6980961  71.1124516
  48.4620441  31.4139993  71.2096985  49.4004306  32.1180039  70.2527822
  54.6028489  35.3087550  74.8815683  54.1490817  34.4678460  74.9380874
  53.9722456  35.9448948  75.2190463  53.5461409  26.2379536  76.1116351
  52.8084166  25.7256922  76.4426593  53.7988183  25.7979918  75.2999627
  53.0461429  37.1464047  75.8165501  53.3384403  37.7069104  75.0977867
  53.5560049  37.4392608  76.5718660  39.9397392  29.4186475  75.0939718
  39.7421792  28.8255835  74.3690784  39.3844056  29.1138685  75.8115657
  47.9194116  29.3109581  77.2134311  47.9742726  28.3583418  77.1376787
  47.1085318  29.4669020  77.6975609  49.0685310  33.2389704  68.4512594
  48.6304740  32.5225563  67.9918231  49.8095751  33.4665819  67.8897685
  45.8586476  27.9286641  74.9724690  45.0454342  28.2280811  75.3789882
  46.3545470  27.5342330  75.6899172  48.0095054  37.9244398  76.9058954
  47.9671233  38.1505244  75.9767486  48.9257753  37.6907772  77.0544756
  57.1858425  31.5146901  74.5088913  57.0476323  31.7048497  73.5810102
  56.8294643  32.2766284  74.9656964  46.1260855  34.8007427  76.7020917
  46.9201453  34.3057747  76.5003492  45.4152547  34.2725290  76.3388623
  42.4343618  28.9450509  72.7780670  41.5041206  28.8834964  72.9950632
  42.5301090  28.4226461  71.9817311  42.3529167  25.4705321  75.3658911
  42.6135984  26.3850655  75.2568072  43.1746340  25.0029764  75.5155524
  49.9043799  31.3485784  82.6120217  50.8335859  31.4996944  82.4389184
  49.4834829  31.4369805  81.7568863  48.7032131  35.3736449  80.3818754
  48.5643216  35.0055233  81.2544692  47.9146727  35.8884088  80.2102712
  49.2980283  40.4745545  71.7244291  49.4732038  40.0033588  72.5389913
  48.6113071  41.1011311  71.9525551  50.2537346  34.7518052  77.7707592
  49.9187178  34.7118821  78.6665242  49.7541291  34.0862767  77.2978002
  53.1896537  32.0974086  68.0444652  52.5725708  31.3720914  67.9477704
  52.7213026  32.8583446  67.7011726  43.8641368  43.6234908  78.4984151
  44.1037966  44.2553432  79.1763169  43.0210564  43.2722948  78.7849510
  44.9795083  26.3159510  67.1665956  44.1024550  26.1948311  66.8028203
  45.4552836  25.5245588  66.9144845  36.4997224  31.1036670  77.2607463
  37.1868263  30.7898400  76.6728478  36.3445352  32.0078035  76.9874715
  48.1659009  38.6685801  74.4128476  47.3826531  39.2107481  74.5066701
  48.8651755  39.1859780  74.8122718  51.4755660  24.4780430  77.0562682
  51.9724359  23.7250392  76.7363752  50.7042641  24.5144747  76.4905891
  59.3285417  30.1820796  78.6980973  59.3175293  31.0645511  78.3274906
  58.4602796  29.8292346  78.5035510  52.5585440  33.2352117  74.6301105
  51.6241719  33.3553580  74.4605810  52.7362109  32.3324584  74.3661115
  48.0590628  26.6197813  76.7834366  47.6888416  26.0668853  77.4715272
  48.5549721  26.0155946  76.2309366  55.9457992  29.0769436  75.1651139
  56.4118444  29.9097428  75.0911442  56.3965492  28.6114418  75.8696398
  54.0134223  35.4213258  72.1637291  54.2894067  35.3069852  73.0731165
  53.1438721  35.0230743  72.1249465  53.6881113  29.6339915  81.7041935
  53.0352563  29.8815823  81.0494387  54.0661493  28.8204054  81.3704412
  50.6488287  39.6699609  75.8070105  50.8310681  38.8521265  76.2697857
  51.4721273  39.8867301  75.3694995  50.9830452  38.5967794  73.0685154
  51.5118219  38.0860248  72.4555316  51.2458672  38.2810324  73.9330687
  41.4847545  36.6131663  80.8120487  42.0700982  35.8675351  80.9448391
  41.2872383  36.9235620  81.6957151  44.3386200  39.6482910  75.8282929
  43.6696575  40.1329038  75.3446970  44.1999070  39.8952131  76.7426308
  39.7073777  27.9101365  72.6078862  40.0027218  27.0012044  72.5545915
  38.8061813  27.8889105  72.2859864  43.2368024  25.9857362  78.5906410
  42.5154610  26.5993330  78.4513884  44.0261280  26.5215127  78.5123056
  41.4361619  25.5915463  72.7318187  41.1074325  24.7112842  72.5493293
  41.7900989  25.5363132  73.6194576  50.6841198  37.2270366  77.2413172
  50.5366160  36.2987073  77.4220742  51.5094691  37.2490456  76.7570248
  44.5503442  25.8788433  73.0993664  44.8899514  26.4074354  72.3772273
  44.9975562  26.2168839  73.8752231  46.5371589  24.3763054  71.2986957
  47.2579952  24.7544307  70.7950674  45.9136893  25.0951931  71.4021935
  50.6802712  25.0808203  72.2345290  50.8966326  25.9632841  71.9334118
  50.1996779  24.6894417  71.5050932  45.4201933  28.0393917  78.8116034
  45.2746514  28.3534220  79.7040316  44.9427137  28.6578817  78.2586933
  47.2798316  25.0296465  78.8596924  47.2659885  24.1337558  78.5229222
  47.9970744  25.0367128  79.4935210  54.0770636  38.5684592  73.6840137
  54.2507513  38.0031014  72.9313989  54.5699527  39.3685487  73.5019626
  46.6835212  23.9110845  74.1284494  46.8051123  22.9827491  74.3275381
  46.3937255  23.9249531  73.2162809  49.5526403  21.5965755  77.2651214
  49.5748099  21.6605088  76.3103193  49.9694462  20.7570264  77.4591720
  59.9310027  31.3321015  75.3030436  60.3741173  30.5828340  74.9049560
  59.0536537  31.3231151  74.9204168  55.0645808  37.8851356  70.7837035
  55.7596713  38.5058049  71.0024349  55.4068958  37.0346708  71.0589413
  56.9637231  35.3351062  72.3124366  57.4888555  35.6738335  71.5873686
  56.8759584  34.3998077  72.1287500  48.6477892  41.4023045  76.6719619
  48.2082882  40.9099424  77.3652475  49.3986009  40.8596013  76.4311694
  41.1270231  37.5934586  76.6744247  41.9528251  37.2938358  76.2942890
  40.7764283  36.8242208  77.1234035  46.0951764  36.9461054  78.7441920
  45.4731774  36.2831759  78.4444148  46.7656631  36.9722186  78.0615568
  39.3278836  35.5120912  77.6333180  38.4910744  35.0843087  77.4517182
  39.3002482  35.7053356  78.5703972  45.6565271  35.4964978  72.2200381
  45.8053392  36.1800442  71.5667054  46.4631715  35.4770068  72.7349837
  59.4742892  32.8026253  77.6952884  60.3089783  33.2416057  77.8590444
  59.6102020  32.3264906  76.8761130  43.4117904  31.5230155  73.2261450
  43.1663946  30.6192485  73.4241660  43.5813819  31.5247306  72.2840928
  42.6813552  27.2558513  70.7247611  41.9882797  27.3302868  70.0687647
  42.4365304  26.4918856  71.2469128  49.1560677  37.9913108  69.6912128
  48.5834644  38.6103295  69.2382600  49.7293470  38.5412470  70.2252050
  52.3757936  38.2750258  70.8220711  53.3088610  38.2095820  71.0253586
  52.2881149  39.1106525  70.3635243  55.0045953  37.5916129  67.7824658
  54.9259585  37.2575992  68.6760416  55.8255620  38.0837896  67.7816131
  49.5407475  29.3273921  67.0328181  50.4866580  29.1980129  67.1016599
  49.1621720  28.5888583  67.5097609  47.7250392  27.2523897  66.9683066
  46.8181848  26.9557010  67.0445780  48.0026373  26.9553715  66.1017352
  38.6428333  28.5730261  77.4182112  38.3231117  27.7195569  77.1256486
  38.0961761  28.7878839  78.1740080  42.4208240  31.2892702  81.1351619
  42.6394250  32.2209809  81.1539653  42.8334014  30.9300676  81.9206423
  49.3412458  21.7960787  73.1227307  48.5313186  21.4507872  73.4982553
  50.0296875  21.4868331  73.7114919  51.2703006  20.8738834  74.7451604
  51.8234045  21.2934287  75.4041627  51.5073093  19.9474582  74.7874560
  46.4949177  24.1110832  67.1095045  47.3568341  24.4365731  67.3690863
  46.6799521  23.3242328  66.5968111  38.5116593  32.1933172  79.3875234
  37.8180064  31.7787125  78.8745188  39.2589584  32.2353709  78.7908653
  54.6481813  22.9839359  74.2530268  54.0680482  23.6424163  73.8708321
  54.3817746  22.1616703  73.8417686  53.0985380  22.3844417  76.4551589
  53.5985158  22.4960951  75.6465907  53.7420988  22.0805469  77.0952397
  40.4253335  32.1251426  77.2641249  40.4024023  32.2239113  76.3123132
  40.7353972  32.9716577  77.5858415  43.0840713  34.1827581  81.3787863
  44.0383967  34.1511523  81.3117795  42.8853237  33.7218205  82.1938089
  53.4306691  25.1439449  73.3086617  52.5432546  25.4289100  73.0906811
  53.8460681  24.9833213  72.4613893  56.7821228  25.1685970  77.0240956
  57.5581618  25.6582423  77.2965573  56.0569362  25.5944024  77.4812825
  41.4390942  39.7247200  78.3958061  41.3045410  38.9647601  77.8296059
  41.0223004  40.4488100  77.9286850  52.5749905  34.9084124  67.4034637
  53.2785755  35.1134126  68.0192292  51.8512554  35.4760886  67.6683720
  53.4047715  30.6593985  73.5236907  53.3482917  31.1162537  72.6844539
  53.9576058  29.8984670  73.3459749  57.2152521  26.4483717  74.3487026
  56.9589455  26.0480353  75.1795234  56.5905389  27.1627511  74.2237165
  44.5960068  40.6216517  78.6076504  44.4792452  41.5661950  78.5055194
  43.7752514  40.3190079  78.9962303  54.4836602  35.3466653  69.4533097
  55.3182206  34.9147852  69.2710571  54.3220945  35.1748667  70.3809991
  54.1382494  31.8498766  70.8189436  54.0831298  31.6843038  69.8777880
  53.5128550  32.5574799  70.9751626  47.4478620  21.3506875  70.3974754
  47.4357290  22.2948715  70.5543025  48.3402042  21.1677021  70.1034215
  47.3768184  40.0275766  78.4842511  46.4263815  40.0277627  78.3706883
  47.6800670  39.2808500  77.9678546  51.2630739  17.9449652  74.6520691
  50.4963135  17.3908139  74.7977373  51.6741444  18.0171521  75.5134843
  55.2852585  48.4259314  71.1848288  56.0583461  47.8788301  71.0461164
  55.6377984  49.2903563  71.3962750  57.6218863  44.5851980  68.8166738
  57.8744384  44.0633501  68.0550201  56.6843422  44.4218125  68.9193422
  57.3415152  46.4880086  71.0191113  57.2251410  45.8124989  71.6872197
  57.4517412  46.0012460  70.2023266  59.3252180  40.9780132  69.7199151
  59.4926582  41.8460369  70.0869622  59.1349349  41.1407414  68.7960440
  59.3041401  43.4337790  70.7045818  59.1841026  43.8794841  71.5431298
  58.6093989  43.7823108  70.1459356  53.7932976  43.3710774  75.2579994
  52.9964140  43.4829468  75.7763489  53.5658569  43.7097426  74.3920884
  62.6529408  45.0762758  70.1112817  62.1376031  45.8467362  70.3501205
  62.3806716  44.4027894  70.7345879  55.6180871  39.7699739  75.9472164
  56.1924622  39.5474921  75.2145357  56.2051853  39.8388434  76.7000765
  55.9450458  41.8004200  69.9668049  55.1087770  42.1378887  70.2877324
  55.8055227  41.6653180  69.0295186  57.9203538  36.6440988  74.6747233
  57.2667951  36.3290005  74.0503848  57.8784012  36.0216729  75.4007056
  59.0314743  46.9260283  66.5900525  58.1241805  46.6949537  66.7891674
  59.5285775  46.1297903  66.7774507  50.7791147  44.7478392  75.0939718
  50.5815547  44.1547753  74.3690784  50.2237811  44.4430603  75.8115657
  59.9079064  48.5681622  68.4512594  59.4698494  47.8517481  67.9918231
  60.6489505  48.7957737  67.8897685  53.2737373  44.2742426  72.7780670
  52.3434961  44.2126882  72.9950632  53.3694845  43.7518379  71.9817311
  53.1922922  40.7997239  75.3658911  53.4529739  41.7142572  75.2568072
  54.0140094  40.3321682  75.5155524  64.0290292  47.4266004  68.0444652
  63.4119463  46.7012832  67.9477704  63.5606780  48.1875364  67.7011726
  55.8188838  41.6451428  67.1665956  54.9418304  41.5240229  66.8028203
  56.2946591  40.8537506  66.9144845  50.5467532  43.2393283  72.6078862
  50.8420973  42.3303961  72.5545915  49.6455567  43.2181023  72.2859864
  52.2755373  40.9207381  72.7318187  51.9468079  40.0404760  72.5493293
  52.6294744  40.8655049  73.6194576  55.3897196  41.2080351  73.0993664
  55.7293269  41.7366272  72.3772273  55.8369317  41.5460757  73.8752231
  57.3765344  39.7054972  71.2986957  58.0973706  40.0836225  70.7950674
  56.7530648  40.4243849  71.4021935  61.5196466  40.4100121  72.2345290
  61.7360081  41.2924759  71.9334118  61.0390534  40.0186335  71.5050932
  57.5228967  39.2402763  74.1284494  57.6444878  38.3119409  74.3275381
  57.2331009  39.2541449  73.2162809  54.2511659  46.8522073  73.2261450
  54.0057701  45.9484403  73.4241660  54.4207573  46.8539223  72.2840928
  53.5207306  42.5850430  70.7247611  52.8276551  42.6594785  70.0687647
  53.2759058  41.8210774  71.2469128  60.3801230  44.6565838  67.0328181
  61.3260334  44.5272047  67.1016599  60.0015475  43.9180500  67.5097609
  58.5644147  42.5815815  66.9683066  57.6575602  42.2848928  67.0445780
  58.8420128  42.2845633  66.1017352  60.1806213  37.1252705  73.1227307
  59.3706941  36.7799790  73.4982553  60.8690629  36.8160248  73.7114919
  62.1096761  36.2030751  74.7451604  62.6627799  36.6226205  75.4041627
  62.3466847  35.2766499  74.7874560  57.3342931  39.4402750  67.1095045
  58.1962095  39.7657648  67.3690863  57.5193276  38.6534246  66.5968111
  58.2872374  36.6798793  70.3974754  58.2751044  37.6240633  70.5543025
  59.1795796  36.4968939  70.1034215  62.1024494  33.2741570  74.6520691
  61.3356890  32.7200056  74.7977373  62.5135199  33.3463439  75.5134843
  35.3860785   2.5519719  61.0781256  35.3084815   3.5027544  61.1569736
  34.7822429   2.2065591  61.7356182  37.6599154  -2.0898128  59.7986795
  37.5244829  -1.2446592  60.2271643  38.2008966  -1.8878850  59.0352729
  40.2595314   1.9836078  56.2342518  39.5857013   2.2867775  56.8427476
  40.6461136   2.7865158  55.8847975  38.4586529   2.1515750  58.4489597
  38.6338285   1.6803793  59.2635220  37.7719317   2.7781516  58.6770858
  37.3265256   0.3456005  61.1373783  36.5432778   0.8877686  61.2312008
  38.0258001   0.8629985  61.5368024  39.8094533   1.3469814  62.5315412
  39.9916928   0.5291469  62.9943164  40.6327519   1.5637506  62.0940302
  40.1436699   0.2737999  59.7930460  40.6724465  -0.2369547  59.1800622
  40.4064919  -0.0419471  60.6575993  34.8171518  -2.8264817  58.9445688
  34.9659638  -2.1429353  58.2912360  35.6237961  -2.8459727  59.4595143
  38.3166923  -0.3316687  56.4157435  37.7440891   0.2873500  55.9627907
  38.8899717   0.2182675  56.9497357  41.5364183  -0.0479537  57.5466017
  42.4694856  -0.1133975  57.7498893  41.4487396   0.7876730  57.0880550
  52.2727124   7.5406509  66.2733580  52.9105534   7.4213257  65.5696920
  52.1547967   8.4887353  66.3321532  49.0816830   7.4933937  66.2095105
  48.7435342   7.3775002  65.3215640  49.9506599   7.0925102  66.1896111
  44.9403646   9.3469414  62.1991996  44.3768511   9.2559351  61.4308283
  44.8256041   8.5269318  62.6794488  42.4868078  10.8420605  65.0376216
  43.2789370  10.5011430  64.6222515  42.7264728  10.9515580  65.9578369
  50.5203205  13.0140381  57.5106461  49.8691185  13.5994462  57.1240474
  51.3147568  13.5446576  57.5701498  44.4458832  10.1029519  57.9093595
  45.2189708   9.5558506  57.7706471  44.7984231  10.9673768  58.1208056
  46.2843875  11.4305901  71.1160494  45.9933741  12.3351532  71.0007160
  46.9200859  11.4722428  71.8304564  47.2100081   8.8082749  67.7061854
  47.8063654   8.5838772  66.9918817  47.2675053   8.0667495  68.3087302
  46.7825110   6.2622185  55.5412045  47.0350631   5.7403706  54.7795508
  45.8449669   6.0988330  55.6438728  51.8268393   5.2657963  63.3486788
  52.6131482   4.8477386  62.9977205  52.0907097   6.1704055  63.5168436
  51.9978470  10.7030813  58.0475445  51.3624303  10.7765440  58.7596349
  51.6675876  11.2924412  57.3694524  46.5021399   8.1650291  57.7436420
  46.3857657   7.4895194  58.4117504  46.6123658   7.6782665  56.9268573
  48.8452940   7.6260438  61.4483109  48.4811147   7.0991059  62.1596030
  49.7020055   7.2358907  61.2749594  48.4858426   2.6550337  56.4444457
  48.6532829   3.5230574  56.8114929  48.2955596   2.8177619  55.5205747
  51.2433760  11.1167316  68.1110288  50.9434483  12.0192355  68.0026095
  50.8984819  10.8499500  68.9631441  44.6946241   7.5681113  64.1446992
  43.7696738   7.4357327  64.3524684  44.9430654   8.3475332  64.6416935
  48.4647647   5.1107995  57.4291124  48.3447273   5.5565046  58.2676605
  47.7700236   5.4593313  56.8704662  42.0555052   7.2114387  64.9790781
  42.1847433   7.4648866  65.8930193  41.3752503   7.8042095  64.6595436
  46.2254539  17.8811637  61.0781256  46.1478569  18.8319462  61.1569736
  45.6216183  17.5357509  61.7356182  54.1632714   5.5829468  58.2571458
  55.0750570   5.8156855  58.0819156  53.6542361   6.1666512  57.6946537
  52.4473481  10.0054096  71.8932751  52.8556837   9.5636506  71.1487383
  51.7250743   9.4306723  72.1466944  52.7702296  10.5655287  65.6485040
  52.1411158  10.7301001  64.9461108  52.3827958  10.9796896  66.4196004
  56.6491528  11.5009724  63.0029404  55.9642566  11.8808626  62.4526437
  56.7335377  12.1105051  63.7361351  53.9042459   9.1469683  69.6024747
  54.1159355   9.7901443  68.9259128  53.8572208   8.3132000  69.1346677
  48.3230258  10.3029695  62.9135125  48.7868603  10.5817398  62.1239747
  48.0587056   9.4013139  62.7308216  45.2154339   9.8501176  65.8514888
  45.7855696  10.2788445  65.2132373  45.8062451   9.5683761  66.5499074
  47.2599144   6.4252847  59.7224690  47.9623187   6.8773891  60.1898616
  46.9279772   5.7836666  60.3504583  41.0024478   4.6836400  65.0241824
  40.2123532   4.9393928  64.5481934  41.4935725   5.4984738  65.1293864
  55.0188287  12.0241639  67.7747104  55.8405731  11.6221826  67.4929786
  55.0150690  11.9209873  68.7263220  42.9539223   5.0480979  61.9825300
  42.1570386   5.1599673  62.5008796  42.7264815   5.3867631  61.1166191
  48.7844891  11.5725682  69.9307815  48.8489323  12.0346089  70.7665987
  48.0755815  10.9423047  70.0590125  48.4992908  13.2393790  59.7986795
  48.3638583  14.0845325  60.2271643  49.0402721  13.4413067  59.0352729
  41.9522306  10.7569228  60.3714720  42.4646826  11.5512478  60.5220285
  42.6045019  10.0595518  60.3048322  43.7617190  13.8734984  62.4537474
  43.9383819  14.7952949  62.2658457  44.5574024  13.5593403  62.8831853
  50.1261385  13.8617356  73.9287137  49.6825239  13.0753735  73.6108042
  50.7878598  14.0496507  73.2631028  44.8848506  15.3913158  68.4547816
  45.4355931  15.2630221  67.6824810  44.0459982  15.6908047  68.1042709
  52.2242623  14.1420156  71.9568539  52.2061098  14.9629037  71.4648808
  53.1462543  14.0174231  72.1818680  39.9171223   9.0857882  61.1474291
  40.7546445   9.4954890  60.9307999  40.0949490   8.1457324  61.1174485
  51.8135655   6.7532963  56.8358124  51.2982278   7.5237567  57.0746511
  51.5412963   6.0798099  57.4591185  56.7869929   9.5065317  58.7711297
  56.0099372   9.1676477  58.3266459  57.4661410   9.5117940  58.0966262
  51.6021958   4.6260055  58.6617905  51.2972093   4.9406204  59.5128048
  52.5552400   4.7041475  58.7045238  50.0468390  10.7850278  60.3110859
  49.5189751  10.0503038  59.9984096  49.5455892  11.5624954  60.0650827
  55.0261236   8.9799298  65.4277905  54.3684910   9.6698560  65.5158034
  55.8301635   9.3695730  65.7711892  44.7787117   1.4469944  62.6717471
  45.3530869   1.2245126  61.9390663  45.3658100   1.5158639  63.4246072
  53.8366695   7.3343671  63.4781847  54.3498576   7.9673663  63.9803557
  54.4867918   6.7344867  63.1125207  45.1056704   3.4774405  56.6913356
  44.2694017   3.8149092  57.0122631  44.9661474   3.3423385  55.7540493
  48.1920990   8.6030488  53.3145832  47.2848052   8.3719742  53.5136981
  48.6892022   7.8068108  53.5019814  51.0989069  17.3127995  56.2342518
  50.4250768  17.6159692  56.8427476  51.4854891  18.1157076  55.8847975
  50.3147525   4.8093127  65.7240188  49.3970087   5.0308074  65.5661876
  50.7307669   4.8839437  64.8651895  51.0982573   6.2084542  60.8542868
  51.8454392   6.7205940  60.5449990  51.3674163   5.8868595  61.7147261
  49.3709223   8.7043083  57.8369822  48.4620443   8.4202116  57.9342292
  49.4004307   9.1242162  56.9773129  54.6028491  12.3149673  61.6060990
  54.1490818  11.4740583  61.6626180  53.9722457  12.9511071  61.9435770
  53.0461430  14.1526169  62.5410808  53.3384404  14.7131226  61.8223173
  53.5560051  14.4454730  63.2963967  39.9397394   6.4248597  61.8185024
  39.7421794   5.8317958  61.0936091  39.3844058   6.1200807  62.5360963
  47.9194117   6.3171704  63.9379618  47.9742727   5.3645540  63.8622094
  47.1085319   6.4731143  64.4220916  49.0685311  10.2451827  55.1757901
  48.6304741   9.5287686  54.7163538  49.8095752  10.4727942  54.6142992
  45.8586477   4.9348763  61.6969996  45.0454343   5.2342934  62.1035189
  46.3545471   4.5404452  62.4144479  48.0095055  14.9306520  63.6304261
  47.9671234  15.1567367  62.7012793  48.9257754  14.6969895  63.7790062
  57.1858426   8.5209024  61.2334219  57.0476324   8.7110620  60.3055409
  56.8294645   9.2828407  61.6902270  57.2127806  10.5885551  66.2445491
  57.6464312  10.4960840  67.0928545  57.9259386  10.5643051  65.6065507
  46.1260856  11.8069549  63.4266224  46.9201454  11.3119870  63.2248799
  45.4152548  11.2787413  63.0633929  50.9455700  14.1887645  67.7778591
  50.9992723  14.7578581  68.5456307  50.0770482  14.3589530  67.4132629
  42.4343619   5.9512631  59.5025976  41.5041207   5.8897087  59.7195939
  42.5301091   5.4288584  58.7062618  42.3529168   2.4767444  62.0904218
  42.6135986   3.3912777  61.9813379  43.1746341   2.0091887  62.2400831
  49.9043800   8.3547907  69.3365523  50.8335860   8.5059067  69.1634491
  49.4834830   8.4431928  68.4814170  48.7032132  12.3798571  67.1064061
  48.5643218  12.0117356  67.9789999  47.9146728  12.8946211  66.9348019
  49.2980284  17.4807668  58.4489597  49.4732040  17.0095711  59.2635220
  48.6113072  18.1073434  58.6770858  50.2537347  11.7580174  64.4952899
  49.9187180  11.7180944  65.3910549  49.7541293  11.0924890  64.0223309
  53.1896539   9.1036208  54.7689958  52.5725709   8.3783037  54.6723011
  52.7213027   9.8645569  54.4257033  54.8450670  13.8135117  72.4295739
  54.7863217  13.1294337  71.7626322  55.2470189  14.5554107  71.9776365
  43.8641369  20.6297031  65.2229458  44.1037967  21.2615555  65.9008476
  43.0210566  20.2785071  65.5094817  44.9795085   3.3221633  53.8911263
  44.1024551   3.2010434  53.5273509  45.4552838   2.5307711  53.6390151
  36.4997225   8.1098792  63.9852770  37.1868265   7.7960523  63.3973785
  36.3445353   9.0140157  63.7120021  48.3769231  16.4376153  67.6270962
  48.3039403  17.2431125  68.1390266  47.9346624  16.6368119  66.8018983
  48.1659011  15.6747923  61.1373783  47.3826533  16.2169603  61.2312008
  48.8651756  16.1921903  61.5368024  59.3285418   7.1882918  65.4226280
  59.3175294   8.0707634  65.0520213  58.4602798   6.8354469  65.2280817
  50.8367915  16.3362987  69.7829120  51.5495887  16.9710452  69.7105022
  50.3457943  16.4326853  68.9669122  52.5585441  10.2414240  61.3546412
  51.6241720  10.3615702  61.1851116  52.7362110   9.3386707  61.0906422
  48.0590630   3.6259936  63.5079673  47.6888417   3.0730976  64.1960579
  48.5549722   3.0218069  62.9554673  55.9457993   6.0831559  61.8896446
  56.4118445   6.9159551  61.8156749  56.3965493   5.6176541  62.5941705
  45.8879828  14.0857431  70.6034691  46.5889288  14.7193914  70.7564085
  45.4174943  14.4272162  69.8430330  54.0134224  12.4275380  58.8882598
  54.2894068  12.3131975  59.7976472  53.1438723  12.0292865  58.8494771
  53.6881114   6.6402038  68.4287241  53.0352564   6.8877945  67.7739694
  54.0661494   5.8266176  68.0949719  50.6488288  16.6761731  62.5315412
  50.8310682  15.8583387  62.9943164  51.4721274  16.8929423  62.0940302
  50.9830453  15.6029916  59.7930460  51.5118220  15.0922371  59.1800622
  51.2458673  15.2872447  60.6575993  41.4847546  13.6193786  67.5365794
  42.0700983  12.8737474  67.6693698  41.2872385  13.9297742  68.4202458
  44.3386201  16.6545033  62.5528236  43.6696577  17.1391161  62.0692276
  44.1999071  16.9014253  63.4671615  48.4791470  18.6888777  69.1510894
  49.0309778  18.8520398  69.9159980  48.8197663  19.2793214  68.4790919
  39.7073778   4.9163488  59.3324168  40.0027220   4.0074166  59.2791222
  38.8061814   4.8951227  59.0105171  51.6159857  16.6370752  66.1374577
  51.4910997  15.8360492  65.6285522  52.2738948  17.1316945  65.6488547
  43.2368025   2.9919485  65.3151717  42.5154611   3.6055452  65.1759190
  44.0261281   3.5277249  65.2368363  53.6794766  14.4379772  67.7654127
  52.7325101  14.3185123  67.6932453  54.0277539  13.5502270  67.8480388
  41.4361620   2.5977586  59.4563493  41.1074326   1.7174965  59.2738599
  41.7900991   2.5425254  60.3439883  50.6841199  14.2332488  63.9658479
  50.5366161  13.3049196  64.1466049  51.5094692  14.2552579  63.4815554
  44.5503443   2.8850555  59.8238971  44.8899516   3.4136477  59.1017579
  44.9975564   3.2230962  60.5997538  54.2875321  15.0561047  65.0523352
  55.2121868  14.8503908  64.9147803  54.1190624  14.8077448  65.9612693
  46.5371590   1.3825177  58.0232264  47.2579953   1.7606430  57.5195981
  45.9136894   2.1014054  58.1267242  45.4201935   5.0456039  65.5361341
  45.2746515   5.3596342  66.4285622  44.9427138   5.6640940  64.9832239
  47.2798318   2.0358587  65.5842230  47.2659886   1.1399681  65.2474528
  47.9970746   2.0429251  66.2180516  54.0770637  15.5746715  60.4085443
  54.2507515  15.0093137  59.6559296  54.5699528  16.3747609  60.2264933
  59.9310028   8.3383137  62.0275743  60.3741174   7.5890463  61.6294866
  59.0536538   8.3293274  61.6449475  55.0645809  14.8913479  57.5082341
  55.7596714  15.5120172  57.7269656  55.4068960  14.0408830  57.7834719
  56.9637233  12.3413184  59.0369672  57.4888557  12.6800457  58.3118992
  56.8759585  11.4060200  58.8532807  48.6257281  16.2547258  71.1659549
  48.9344408  16.0096405  72.0382248  49.4232763  16.4593897  70.6778419
  48.6477893  18.4085168  63.3964925  48.2082884  17.9161546  64.0897782
  49.3986010  17.8658135  63.1557001  41.1270232  14.5996709  63.3989553
  41.9528252  14.3000480  63.0188197  40.7764284  13.8304331  63.8479342
  46.0951765  13.9523177  65.4687227  45.4731775  13.2893882  65.1689455
  46.7656632  13.9784309  64.7860875  39.3278837  12.5183035  64.3578487
  38.4910746  12.0905209  64.1762488  39.3002483  12.7115478  65.2949278
  45.6565272  12.5027100  58.9445688  45.8053393  13.1862565  58.2912360
  46.4631716  12.4832190  59.4595143  59.4742893   9.8088376  64.4198190
  60.3089784  10.2478180  64.5835751  59.6102022   9.3327029  63.6006436
  43.4117905   8.5292278  59.9506756  43.1663947   7.6254608  60.1486967
  43.5813820   8.5309428  59.0086234  42.6813553   4.2620635  57.4492918
  41.9882798   4.3364990  56.7932954  42.4365305   3.4980979  57.9714435
  49.1560678  14.9975231  56.4157435  48.5834645  15.6165418  55.9627907
  49.7293472  15.5474592  56.9497357  52.3757938  15.2812381  57.5466017
  53.3088611  15.2157942  57.7498893  52.2881151  16.1168648  57.0880550
  55.0045954  14.5978251  54.5069965  54.9259586  14.2638115  55.4005723
  55.8255621  15.0900019  54.5061437  49.5407476   6.3336043  53.7573487
  50.4866581   6.2042252  53.8261906  49.1621721   5.5950705  54.2342916
  47.7250394   4.2586020  53.6928373  46.8181849   3.9619132  53.7691086
  48.0026375   3.9615838  52.8262659  38.6428334   5.5792383  64.1427419
  38.3231118   4.7257691  63.8501793  38.0961762   5.7940961  64.8985386
  42.4208242   8.2954824  67.8596926  42.6394251   9.2271932  67.8784959
  42.8334015   7.9362799  68.6451729  38.5116594   9.1995295  66.1120541
  37.8180065   8.7849247  65.5990495  39.2589585   9.2415831  65.5153960
  40.4253336   9.1313548  63.9886556  40.4024025   9.2301236  63.0368439
  40.7353973   9.9778699  64.3103722  43.0840714  11.1889703  68.1033170
  44.0383968  11.1573646  68.0363102  42.8853238  10.7280327  68.9183396
  41.4390943  16.7309323  65.1203368  41.3045411  15.9709724  64.5541366
  41.0223005  17.4550223  64.6532157  52.5749906  11.9146247  54.1279943
  53.2785756  12.1196249  54.7437599  51.8512555  12.4823008  54.3929027
  53.4047716   7.6656108  60.2482213  53.3482918   8.1224659  59.4089846
  53.9576059   6.9046792  60.0705056  44.5960069  17.6278640  65.3321811
  44.4792453  18.5724072  65.2300501  43.7752515  17.3252202  65.7207610
  54.4836604  12.3528776  56.1778403  55.3182208  11.9209974  55.9955878
  54.3220946  12.1810789  57.1055298  54.1382496   8.8560889  57.5434743
  54.0831300   8.6905160  56.6023187  53.5128551   9.5636922  57.6996932
  45.6214583  18.2806902  68.5477739  46.5241830  18.3130512  68.8644234
  45.3951953  17.3507353  68.5624075  47.3768185  17.0337888  65.2087818
  46.4263816  17.0339750  65.0952190  47.6800671  16.2870623  64.6923852
  63.1120879  22.8698427  66.2733580  63.7499289  22.7505174  65.5696920
  62.9941722  23.8179271  66.3321532  59.9210585  22.8225855  66.2095105
  59.5829096  22.7066920  65.3215640  60.7900353  22.4217020  66.1896111
  55.7797401  24.6761331  62.1991996  55.2162266  24.5851268  61.4308283
  55.6649796  23.8561236  62.6794488  60.4030368  23.9760707  72.1681310
  60.3919009  23.5813505  71.2961814  60.5651007  23.2426779  72.7615082
  53.3261833  26.1712523  65.0376216  54.1183124  25.8303348  64.6222515
  53.5658483  26.2807498  65.9578369  61.3596959  28.3432299  57.5106461
  60.7084939  28.9286379  57.1240474  62.1541322  28.8738494  57.5701498
  55.2852587  25.4321436  57.9093595  56.0583463  24.8850423  57.7706471
  55.6377985  26.2965686  58.1208056  57.1237629  26.7597818  71.1160494
  56.8327495  27.6643449  71.0007160  57.7594613  26.8014346  71.8304564
  58.0493836  24.1374667  67.7061854  58.6457408  23.9130689  66.9918817
  58.1068807  23.3959412  68.3087302  57.6218864  21.5914102  55.5412045
  57.8744385  21.0695624  54.7795508  56.6843423  21.4280248  55.6438728
  62.6662147  20.5949881  63.3486788  63.4525236  20.1769304  62.9977205
  62.9300851  21.4995973  63.5168436  62.8372224  26.0322731  58.0475445
  62.2018057  26.1057358  58.7596349  62.5069631  26.6216330  57.3694524
  68.0670574  20.5325114  64.2519767  68.7995746  19.9624331  64.4857596
  67.3109930  20.1446714  64.6926272  57.3415153  23.4942208  57.7436420
  57.2251411  22.8187112  58.4117504  57.4517413  23.0074582  56.9268573
  59.6846694  22.9552355  61.4483109  59.3204901  22.4282976  62.1596030
  60.5413810  22.5650824  61.2749594  59.3252181  17.9842255  56.4444457
  59.4926583  18.8522491  56.8114929  59.1349350  18.1469537  55.5205747
  62.0827514  26.4459234  68.1110288  61.7828237  27.3484273  68.0026095
  61.7378574  26.1791417  68.9631441  55.5339996  22.8973031  64.1446992
  54.6090492  22.7649245  64.3524684  55.7824409  23.6767250  64.6416935
  65.4824658  18.9641774  65.7907725  64.5741535  18.8957183  65.4966486
  65.4312254  19.4413719  66.6189551  59.3041402  20.4399913  57.4291124
  59.1841027  20.8856963  58.2676605  58.6093990  20.7885230  56.8704662
  52.8948807  22.5406304  64.9790781  53.0241188  22.7940783  65.8930193
  52.2146258  23.1334012  64.6595436  57.0648294  33.2103554  61.0781256
  56.9872324  34.1611379  61.1569736  56.4609938  32.8649427  61.7356182
  65.0026468  20.9121386  58.2571458  65.9144324  21.1448773  58.0819156
  64.4936115  21.4958430  57.6946537  57.8111896  23.1916873  73.2960589
  58.5526580  23.7301917  73.0195413  57.1048882  23.8183162  73.4532141
  63.2867236  25.3346014  71.8932751  63.6950592  24.8928424  71.1487383
  62.5644497  24.7598641  72.1466944  59.6398306  20.2718620  69.2666308
  60.4859501  20.6958034  69.4100957  59.5796943  19.6152245  69.9604871
  63.6096050  25.8947204  65.6485040  62.9804913  26.0592918  64.9461108
  63.2221712  26.3088814  66.4196004  67.4885282  26.8301642  63.0029404
  66.8036320  27.2100543  62.4526437  67.5729132  27.4396969  63.7361351
  64.7436214  24.4761601  69.6024747  64.9553109  25.1193361  68.9259128
  64.6965962  23.6423918  69.1346677  62.3462443  17.0879422  66.5061319
  61.4846922  17.3860675  66.7978057  62.3724877  17.3049821  65.5742352
  59.1624012  25.6321612  62.9135125  59.6262358  25.9109315  62.1239747
  58.8980810  24.7305057  62.7308216  56.0548093  25.1793094  65.8514888
  56.6249450  25.6080362  65.2132373  56.6456205  24.8975679  66.5499074
  58.0992898  21.7544765  59.7224690  58.8016942  22.2065808  60.1898616
  57.7673527  21.1128584  60.3504583  56.5473260  20.3456521  74.0975899
  55.9171920  21.0272802  74.3311296  56.4409348  20.2339603  73.1529038
  51.8418232  20.0128317  65.0241824  51.0517286  20.2685846  64.5481934
  52.3329480  20.8276655  65.1293864  65.8582042  27.3533557  67.7747104
  66.6799486  26.9513744  67.4929786  65.8544445  27.2501791  68.7263220
  53.7932978  20.3772897  61.9825300  52.9964141  20.4891591  62.5008796
  53.5658570  20.7159549  61.1166191  59.6238645  26.9017600  69.9307815
  59.6883078  27.3638007  70.7665987  58.9149569  26.2714965  70.0590125
  50.1255935  20.2658808  67.4556814  50.3763974  21.1505818  67.7214390
  50.6615484  20.0863409  66.6831906  59.3386663  28.5685707  59.7986795
  59.2032338  29.4137243  60.2271643  59.8796475  28.7704985  59.0352729
  52.7916060  26.0861145  60.3714720  53.3040581  26.8804396  60.5220285
  53.4438773  25.3887436  60.3048322  54.6010945  29.2026902  62.4537474
  54.7777573  30.1244866  62.2658457  55.3967778  28.8885321  62.8831853
  53.8863302  21.2491533  72.3299637  53.7716817  20.3476791  72.6306736
  53.0307819  21.4955230  71.9784453  60.9655139  29.1909274  73.9287137
  60.5218993  28.4045652  73.6108042  61.6272353  29.3788424  73.2631028
  55.7242260  30.7205075  68.4547816  56.2749686  30.5922139  67.6824810
  54.8853736  31.0199964  68.1042709  63.0636377  29.4712074  71.9568539
  63.0454853  30.2920955  71.4648808  63.9856297  29.3466149  72.1818680
  59.5209431  26.9856203  72.7992047  60.0537768  26.2244491  72.5691355
  58.9923513  26.6929855  73.5416201  50.7564977  24.4149800  61.1474291
  51.5940199  24.8246808  60.9307999  50.9343245  23.4749242  61.1174485
  62.6529409  22.0824880  56.8358124  62.1376033  22.8529485  57.0746511
  62.3806718  21.4090016  57.4591185  60.2376520  16.9274581  61.8943362
  59.3818117  16.5381431  61.7149001  60.6503472  17.0066542  61.0343148
  61.7675667  14.4620924  66.2934922  61.2640462  14.4251059  65.4802727
  62.0606274  15.3713667  66.3531579  58.0118553  14.5459654  65.3001104
  58.8771549  14.3502463  64.9406993  58.0796062  14.3170006  66.2270460
  67.6263683  24.8357235  58.7711297  66.8493126  24.4968394  58.3266459
  68.3055164  24.8409858  58.0966262  62.4415712  19.9551972  58.6617905
  62.1365848  20.2698122  59.5128048  63.3946154  20.0333392  58.7045238
  60.8862144  26.1142196  60.3110859  60.3583506  25.3794955  59.9984096
  60.3849647  26.8916872  60.0650827  65.8654990  24.3091216  65.4277905
  65.2078665  24.9990478  65.5158034  66.6695389  24.6987648  65.7711892
  55.6180872  16.7761862  62.6717471  56.1924624  16.5537043  61.9390663
  56.2051854  16.8450556  63.4246072  64.6760449  22.6635589  63.4781847
  65.1892331  23.2965581  63.9803557  65.3261673  22.0636784  63.1125207
  55.9450459  18.8066323  56.6913356  55.1087771  19.1441010  57.0122631
  55.8055229  18.6715303  55.7540493  57.9203540  13.6503111  61.3992540
  57.2667952  13.3352128  60.7749155  57.8784014  13.0278851  62.1252363
  59.0314744  23.9322406  53.3145832  58.1241806  23.7011659  53.5136981
  59.5285776  23.1360025  53.5019814  61.9382823  32.6419913  56.2342518
  61.2644522  32.9451610  56.8427476  62.3248645  33.4448993  55.8847975
  61.1541280  20.1385044  65.7240188  60.2363841  20.3599991  65.5661876
  61.5701423  20.2131355  64.8651895  61.9376328  21.5376460  60.8542868
  62.6848147  22.0497857  60.5449990  62.2067917  21.2160513  61.7147261
  60.2102978  24.0335001  57.8369822  59.3014197  23.7494034  57.9342292
  60.2398062  24.4534079  56.9773129  65.4422245  27.6441590  61.6060990
  64.9884572  26.8032500  61.6626180  64.8116212  28.2802989  61.9435770
  64.3855165  18.5733576  62.8361657  63.6477922  18.0610963  63.1671900
  64.6381938  18.1333958  62.0244934  63.8855184  29.4818087  62.5410808
  64.1778159  30.0423144  61.8223173  64.3953805  29.7746648  63.2963967
  50.7791148  21.7540515  61.8185024  50.5815548  21.1609876  61.0936091
  50.2237812  21.4492725  62.5360963  58.7587872  21.6463621  63.9379618
  58.8136482  20.6937458  63.8622094  57.9479074  21.8023061  64.4220916
  59.9079066  25.5743744  55.1757901  59.4698496  24.8579603  54.7163538
  60.6489506  25.8019859  54.6142992  56.6980232  20.2640681  61.6969996
  55.8848097  20.5634852  62.1035189  57.1939226  19.8696370  62.4144479
  58.8488810  30.2598438  63.6304261  58.8064988  30.4859284  62.7012793
  59.7651509  30.0261813  63.7790062  68.0252180  23.8500942  61.2334219
  67.8870079  24.0402537  60.3055409  67.6688399  24.6120324  61.6902270
  56.1894307  17.8359037  67.3131231  56.8293686  17.6947796  66.6154195
  55.3571837  17.5493550  66.9369833  68.0521560  25.9177469  66.2445491
  68.4858067  25.8252758  67.0928545  68.7653141  25.8934969  65.6065507
  56.9654610  27.1361467  63.4266224  57.7595209  26.6411787  63.2248799
  56.2546303  26.6079330  63.0633929  61.7849455  29.5179563  67.7778591
  61.8386477  30.0870499  68.5456307  60.9164236  29.6881448  67.4132629
  53.2737374  21.2804549  59.5025976  52.3434962  21.2189004  59.7195939
  53.3694846  20.7580502  58.7062618  53.1922923  17.8059362  62.0904218
  53.4529740  18.7204695  61.9813379  54.0140095  17.3383804  62.2400831
  54.6647848  19.2197119  69.2603043  55.3370902  19.0114481  68.6115692
  53.8377635  19.0219205  68.8208275  60.7437555  23.6839825  69.3365523
  61.6729615  23.8350984  69.1634491  60.3228585  23.7723845  68.4814170
  59.5425886  27.7090489  67.1064061  59.4036972  27.3409273  67.9789999
  58.7540483  28.2238129  66.9348019  60.1374038  32.8099586  58.4489597
  60.3125794  32.3387629  59.2635220  59.4506826  33.4365352  58.6770858
  61.0931102  27.0872092  64.4952899  60.7580934  27.0472862  65.3910549
  60.5935047  26.4216808  64.0223309  55.0675346  22.4939722  70.0205480
  54.9295143  21.7619961  70.6217019  55.9780269  22.4048622  69.7389668
  64.0290293  24.4328126  54.7689958  63.4119464  23.7074954  54.6723011
  63.5606782  25.1937486  54.4257033  57.6957646  22.2059681  69.5089159
  58.4057265  21.5652873  69.4675778  57.6526954  22.4572576  70.4315340
  65.6844425  29.1427034  72.4295739  65.6256971  28.4586255  71.7626322
  66.0863943  29.8846024  71.9776365  56.4086580  19.1924899  71.3284799
  55.8723937  18.7415637  71.9806395  55.8203289  19.3270808  70.5855263
  54.7035124  35.9588948  65.2229458  54.9431722  36.5907472  65.9008476
  53.8604320  35.6076988  65.5094817  55.8188839  18.6513550  53.8911263
  54.9418305  18.5302351  53.5273509  56.2946592  17.8599629  53.6390151
  47.3390979  23.4390710  63.9852770  48.0262019  23.1252440  63.3973785
  47.1839108  24.3432075  63.7120021  52.1425701  18.3280907  68.4137793
  52.0583890  17.7206576  67.6788203  51.3208408  18.8189925  68.4147290
  59.2162986  31.7668071  67.6270962  59.1433157  32.5723042  68.1390266
  58.7740379  31.9660037  66.8018983  59.0052765  31.0039841  61.1373783
  58.2220287  31.5461521  61.2312008  59.7045510  31.5213820  61.5368024
  62.3149415  16.8134470  63.7807988  62.8118115  16.0604433  63.4609059
  61.5436397  16.8498787  63.2151198  70.1679173  22.5174836  65.4226280
  70.1569049  23.3999551  65.0520213  69.2996552  22.1646387  65.2280817
  61.6761669  31.6654905  69.7829120  62.3889641  32.3002370  69.7105022
  61.1851698  31.7618771  68.9669122  63.3979196  25.5706157  61.3546412
  62.4635475  25.6907620  61.1851116  63.5755864  24.6678624  61.0906422
  58.8984384  18.9551853  63.5079673  58.5282172  18.4022894  64.1960579
  59.3943476  18.3509987  62.9554673  66.7851747  21.4123477  61.8896446
  67.2512200  22.2451468  61.8156749  67.2359248  20.9468458  62.5941705
  56.7273583  29.4149348  70.6034691  57.4283042  30.0485831  70.7564085
  56.2568698  29.7564080  69.8430330  64.8527978  27.7567298  58.8882598
  65.1287822  27.6423893  59.7976472  63.9832477  27.3584783  58.8494771
  64.5274869  21.9693956  68.4287241  63.8746319  22.2169863  67.7739694
  64.9055248  21.1558094  68.0949719  61.4882042  32.0053649  62.5315412
  61.6704437  31.1875305  62.9943164  62.3115028  32.2221341  62.0940302
  61.8224208  30.9321834  59.7930460  62.3511974  30.4214289  59.1800622
  62.0852428  30.6164364  60.6575993  52.3241301  28.9485703  67.5365794
  52.9094737  28.2029391  67.6693698  52.1266139  29.2589660  68.4202458
  55.1779956  31.9836951  62.5528236  54.5090331  32.4683078  62.0692276
  55.0392826  32.2306171  63.4671615  46.9158955  21.5191304  66.2570237
  46.9543055  20.9854894  67.0507355  46.4099248  20.9926509  65.6381214
  59.3185224  34.0180694  69.1510894  59.8703532  34.1812316  69.9159980
  59.6591418  34.6085132  68.4790919  54.2949718  16.3655844  69.7532779
  54.3591044  17.2270675  69.3410177  54.2316838  15.7529846  69.0205138
  53.7701990  18.4378977  73.4005813  54.3974029  18.0556054  74.0143338
  52.9129909  18.2193179  73.7661506  50.5467533  20.2455406  59.3324168
  50.8420974  19.3366084  59.2791222  49.6455569  20.2243145  59.0105171
  62.4553612  31.9662670  66.1374577  62.3304751  31.1652410  65.6285522
  63.1132703  32.4608863  65.6488547  54.0761780  18.3211402  65.3151717
  53.3548366  18.9347370  65.1759190  54.8655036  18.8569167  65.2368363
  64.5188520  29.7671690  67.7654127  63.5718856  29.6477041  67.6932453
  64.8671293  28.8794188  67.8480388  52.2755375  17.9269503  59.4563493
  51.9468081  17.0466882  59.2738599  52.6294745  17.8717172  60.3439883
  61.5234953  29.5624406  63.9658479  61.3759916  28.6341113  64.1466049
  62.3488447  29.5844497  63.4815554  55.3897198  18.2142473  59.8238971
  55.7293270  18.7428394  59.1017579  55.8369318  18.5522879  60.5997538
  65.1269075  30.3852965  65.0523352  66.0515623  30.1795826  64.9147803
  64.9584379  30.1369366  65.9612693  58.0840639  16.5979524  69.2742039
  57.7437459  15.7987337  69.6762719  57.3779645  16.8981235  68.7018872
  58.7357110  13.6828836  67.7269362  59.5583180  13.2089314  67.6048252
  58.9795174  14.4619320  68.2268048  57.3765345  16.7117095  58.0232264
  58.0973707  17.0898348  57.5195981  56.7530649  17.4305972  58.1267242
  61.5196468  17.4162244  58.9590596  61.7360082  18.2986882  58.6579424
  61.0390535  17.0248457  58.2296238  56.2595689  20.3747957  65.5361341
  56.1140270  20.6888260  66.4285622  55.7820893  20.9932857  64.9832239
  58.1192072  17.3650505  65.5842230  58.1053641  16.4691598  65.2474528
  58.8364500  17.3721169  66.2180516  59.9718203  17.7987845  67.6295358
  59.7135981  18.7204916  67.6279688  59.4403243  17.4018280  68.3195822
  64.9164391  30.9038632  60.4085443  65.0901269  30.3385055  59.6559296
  65.4093283  31.7039527  60.2264933  50.7341351  22.9153301  68.4749002
  50.1894819  23.6913109  68.6069276  51.6120701  23.2624106  68.3168123
  57.5228968  16.2464885  60.8529800  57.6444879  15.3181531  61.0520688
  57.2331010  16.2603571  59.9408116  60.3920158  13.9319796  63.9896520
  60.4141855  13.9959129  63.0348500  60.8088217  13.0924304  64.1837026
  70.7703783  23.6675055  62.0275743  71.2134929  22.9182380  61.6294866
  69.8930293  23.6585192  61.6449475  65.9039564  30.2205397  57.5082341
  66.5990469  30.8412089  57.7269656  66.2462714  29.3700748  57.7834719
  51.5207373  22.0423198  71.3679159  50.7789109  22.1905833  71.9543789
  51.2000117  22.3031463  70.5045908  67.8030987  27.6705102  59.0369672
  68.3282311  28.0092375  58.3118992  67.7153340  26.7352117  58.8532807
  59.4651036  31.5839176  71.1659549  59.7738162  31.3388323  72.0382248
  60.2626518  31.7885814  70.6778419  59.4871648  33.7377085  63.3964925
  59.0476638  33.2453464  64.0897782  60.2379765  33.1950053  63.1557001
  51.9663987  29.9288626  63.3989553  52.7922007  29.6292398  63.0188197
  51.6158039  29.1596249  63.8479342  56.9345520  29.2815095  65.4687227
  56.3125529  28.6185800  65.1689455  57.6050387  29.3076226  64.7860875
  50.1672592  27.8474953  64.3578487  49.3304500  27.4197127  64.1762488
  50.1396237  28.0407396  65.2949278  56.4959027  27.8319018  58.9445688
  56.6447147  28.5154482  58.2912360  57.3025470  27.8124108  59.4595143
  70.3136647  25.1380293  64.4198190  71.1483539  25.5770098  64.5835751
  70.4495776  24.6618947  63.6006436  54.2511660  23.8584196  59.9506756
  54.0057702  22.9546526  60.1486967  54.4207574  23.8601346  59.0086234
  53.5207307  19.5912553  57.4492918  52.8276552  19.6656908  56.7932954
  53.2759059  18.8272897  57.9714435  59.9954432  30.3267148  56.4157435
  59.4228400  30.9457335  55.9627907  60.5687226  30.8766510  56.9497357
  63.2151692  30.6104298  57.5466017  64.1482365  30.5449860  57.7498893
  63.1274905  31.4460565  57.0880550  65.8439709  29.9270169  54.5069965
  65.7653340  29.5930032  55.4005723  66.6649376  30.4191937  54.5061437
  60.3801231  21.6627961  53.7573487  61.3260336  21.5334169  53.8261906
  60.0015476  20.9242623  54.2342916  58.5644148  19.5877937  53.6928373
  57.6575603  19.2911050  53.7691086  58.8420129  19.2907756  52.8262659
  49.4822088  20.9084301  64.1427419  49.1624873  20.0549609  63.8501793
  48.9355517  21.1232879  64.8985386  53.2601996  23.6246742  67.8596926
  53.4788006  24.5563850  67.8784959  53.6727770  23.2654716  68.6451729
  60.1806214  14.1314827  59.8472614  59.3706942  13.7861912  60.2227860
  60.8690631  13.8222371  60.4360226  62.1096762  13.2092874  61.4696911
  62.6627801  13.6288327  62.1286934  62.3466848  12.2828622  61.5119867
  57.3342933  16.4464873  53.8340352  58.1962097  16.7719771  54.0936169
  57.5193277  15.6596369  53.3213418  49.3510348  24.5287212  66.1120541
  48.6573820  24.1141165  65.5990495  50.0983339  24.5707749  65.5153960
  65.4875569  15.3193399  60.9775575  64.9074238  15.9778203  60.5953627
  65.2211502  14.4970744  60.5662992  63.9379136  14.7198457  63.1796895
  64.4378914  14.8314991  62.3711214  64.5814743  14.4159510  63.8197704
  51.2647091  24.4605466  63.9886556  51.2417779  24.5593153  63.0368439
  51.5747727  25.3070617  64.3103722  53.9234469  26.5181621  68.1033170
  54.8777722  26.4865563  68.0363102  53.7246992  26.0572245  68.9183396
  54.5133851  25.0882737  70.6703968  55.3326740  25.5826816  70.6938805
  54.7870659  24.1714705  70.6421535  64.2700447  17.4793490  60.0331923
  63.3826302  17.7643140  59.8152118  64.6854436  17.3187253  59.1859200
  67.6214983  17.5040011  63.7486262  68.3975373  17.9936463  64.0210879
  66.8963117  17.9298065  64.2058132  52.2784698  32.0601241  65.1203368
  52.1439166  31.3001642  64.5541366  51.8616760  32.7842141  64.6532157
  63.4143661  27.2438164  54.1279943  64.1179511  27.4488167  54.7437599
  62.6906309  27.8114926  54.3929027  64.2441471  22.9948025  60.2482213
  64.1876672  23.4516577  59.4089846  64.7969813  22.2338710  60.0705056
  68.0546277  18.7837757  61.0732333  67.7983211  18.3834393  61.9040541
  67.4299145  19.4981551  60.9482472  55.4353824  32.9570558  65.3321811
  55.3186208  33.9015990  65.2300501  54.6146270  32.6544119  65.7207610
  65.3230358  27.6820693  56.1778403  66.1575962  27.2501892  55.9955878
  65.1614701  27.5102707  57.1055298  64.9776250  24.1852807  57.5434743
  64.9225054  24.0197078  56.6023187  64.3522306  24.8928840  57.6996932
  49.7668765  19.4220871  71.3696165  50.4127629  18.9119825  71.8583390
  49.5585916  20.1589553  71.9439590  58.2872376  13.6860916  57.1220061
  58.2751046  14.6302756  57.2788332  59.1795798  13.5031061  56.8279522
  56.4608338  33.6098820  68.5477739  57.3635584  33.6422430  68.8644234
  56.2345708  32.6799271  68.5624075  58.2161940  32.3629806  65.2087818
  57.2657571  32.3631668  65.0952190  58.5194426  31.6162541  64.6923852
  62.1024495  10.2803692  61.3765998  61.3356891   9.7262179  61.5222680
  62.5135200  10.3525561  62.2380149  73.9514633  38.1990345  66.2733580
  74.5893043  38.0797092  65.5696920  73.8335476  39.1471188  66.3321532
  70.7604339  38.1517773  66.2095105  70.4222851  38.0358837  65.3215640
  71.6294108  37.7508938  66.1896111  66.6191155  40.0053249  62.1991996
  66.0556020  39.9143186  61.4308283  66.5043550  39.1853153  62.6794488
  64.1655587  41.5004441  65.0376216  64.9576879  41.1595265  64.6222515
  64.4052237  41.6099416  65.9578369  72.1990714  43.6724217  57.5106461
  71.5478694  44.2578297  57.1240474  72.9935077  44.2030412  57.5701498
  66.1246341  40.7613354  57.9093595  66.8977217  40.2142341  57.7706471
  66.4771740  41.6257603  58.1208056  68.8887590  39.4666585  67.7061854
  69.4851163  39.2422607  66.9918817  68.9462562  38.7251330  68.3087302
  68.4612619  36.9206020  55.5412045  68.7138140  36.3987541  54.7795508
  67.5237178  36.7572165  55.6438728  73.5055902  35.9241798  63.3486788
  74.2918991  35.5061222  62.9977205  73.7694606  36.8287891  63.5168436
  73.6765979  41.3614649  58.0475445  73.0411812  41.4349275  58.7596349
  73.3463385  41.9508247  57.3694524  68.1808908  38.8234126  57.7436420
  68.0645166  38.1479029  58.4117504  68.2911167  38.3366500  56.9268573
  70.5240448  38.2844273  61.4483109  70.1598656  37.7574894  62.1596030
  71.3807564  37.8942742  61.2749594  70.1645935  33.3134173  56.4444457
  70.3320338  34.1814409  56.8114929  69.9743105  33.4761454  55.5205747
  72.9221269  41.7751152  68.1110288  72.6221992  42.6776190  68.0026095
  72.5772328  41.5083335  68.9631441  66.3733750  38.2264948  64.1446992
  65.4484247  38.0941163  64.3524684  66.6218163  39.0059168  64.6416935
  76.3218412  34.2933692  65.7907725  75.4135290  34.2249100  65.4966486
  76.2706008  34.7705637  66.6189551  70.1435156  35.7691830  57.4291124
  70.0234782  36.2148881  58.2676605  69.4487745  36.1177148  56.8704662
  63.7342561  37.8698222  64.9790781  63.8634942  38.1232701  65.8930193
  63.0540012  38.4625930  64.6595436  67.9042048  48.5395472  61.0781256
  67.8266078  49.4903297  61.1569736  67.3003692  48.1941344  61.7356182
  70.4792060  35.6010538  69.2666308  71.3253255  36.0249952  69.4100957
  70.4190698  34.9444162  69.9604871  74.4489805  41.2239122  65.6485040
  73.8198667  41.3884836  64.9461108  74.0615467  41.6380731  66.4196004
  73.1856197  32.4171339  66.5061319  72.3240676  32.7152593  66.7978057
  73.2118632  32.6341738  65.5742352  70.0017767  40.9613530  62.9135125
  70.4656112  41.2401233  62.1239747  69.7374565  40.0596975  62.7308216
  66.8941848  40.5085012  65.8514888  67.4643205  40.9372280  65.2132373
  67.4849960  40.2267596  66.5499074  68.9386653  37.0836682  59.7224690
  69.6410696  37.5357726  60.1898616  68.6067281  36.4420501  60.3504583
  67.3867014  35.6748439  74.0975899  66.7565675  36.3564720  74.3311296
  67.2803102  35.5631521  73.1529038  62.6811987  35.3420235  65.0241824
  61.8911041  35.5977764  64.5481934  63.1723234  36.1568573  65.1293864
  64.6326732  35.7064814  61.9825300  63.8357895  35.8183508  62.5008796
  64.4052324  36.0451466  61.1166191  60.9649690  35.5950725  67.4556814
  61.2157728  36.4797735  67.7214390  61.5009238  35.4155327  66.6831906
  70.1780417  43.8977625  59.7986795  70.0426092  44.7429161  60.2271643
  70.7190230  44.0996903  59.0352729  63.6309815  41.4153063  60.3714720
  64.1434335  42.2096313  60.5220285  64.2832528  40.7179353  60.3048322
  65.4404699  44.5318819  62.4537474  65.6171328  45.4536784  62.2658457
  66.2361533  44.2177238  62.8831853  64.7257056  36.5783451  72.3299637
  64.6110571  35.6768708  72.6306736  63.8701574  36.8247148  71.9784453
  66.5636015  46.0496993  68.4547816  67.1143440  45.9214056  67.6824810
  65.7247491  46.3491882  68.1042709  61.5958732  39.7441717  61.1474291
  62.4333954  40.1538726  60.9307999  61.7736999  38.8041159  61.1174485
  73.4923164  37.4116798  56.8358124  72.9769787  38.1821403  57.0746511
  73.2200472  36.7381934  57.4591185  71.0770275  32.2566499  61.8943362
  70.2211871  31.8673349  61.7149001  71.4897226  32.3358460  61.0343148
  72.6069421  29.7912842  66.2934922  72.1034217  29.7542977  65.4802727
  72.9000028  30.7005585  66.3531579  68.8512307  29.8751572  65.3001104
  69.7165304  29.6794380  64.9406993  68.9189816  29.6461923  66.2270460
  73.2809467  35.2843890  58.6617905  72.9759602  35.5990039  59.5128048
  74.2339909  35.3625310  58.7045238  71.7255899  41.4434113  60.3110859
  71.1977260  40.7086873  59.9984096  71.2243401  42.2208790  60.0650827
  66.4574626  32.1053780  62.6717471  67.0318378  31.8828961  61.9390663
  67.0445609  32.1742474  63.4246072  75.5154203  37.9927507  63.4781847
  76.0286085  38.6257498  63.9803557  76.1655427  37.3928702  63.1125207
  66.7844213  34.1358241  56.6913356  65.9481526  34.4732927  57.0122631
  66.6448983  34.0007220  55.7540493  68.7597294  28.9795029  61.3992540
  68.1061706  28.6644046  60.7749155  68.7177768  28.3570769  62.1252363
  69.8708499  39.2614324  53.3145832  68.9635561  39.0303577  53.5136981
  70.3679531  38.4651943  53.5019814  72.7776578  47.9711831  56.2342518
  72.1038276  48.2743528  56.8427476  73.1642400  48.7740911  55.8847975
  71.9935034  35.4676962  65.7240188  71.0757596  35.6891909  65.5661876
  72.4095178  35.5423273  64.8651895  72.7770082  36.8668378  60.8542868
  73.5241901  37.3789775  60.5449990  73.0461672  36.5452430  61.7147261
  71.0496732  39.3626918  57.8369822  70.1407952  39.0785951  57.9342292
  71.0791816  39.7825997  56.9773129  76.2816000  42.9733508  61.6060990
  75.8278327  42.1324418  61.6626180  75.6509966  43.6094906  61.9435770
  75.2248919  33.9025494  62.8361657  74.4871676  33.3902880  63.1671900
  75.4775693  33.4625876  62.0244934  74.7248939  44.8110005  62.5410808
  75.0171913  45.3715062  61.8223173  75.2347560  45.1038566  63.2963967
  61.6184903  37.0832433  61.8185024  61.4209302  36.4901793  61.0936091
  61.0631567  36.7784643  62.5360963  69.5981626  36.9755539  63.9379618
  69.6530236  36.0229375  63.8622094  68.7872828  37.1314978  64.4220916
  70.7472820  40.9035662  55.1757901  70.3092250  40.1871521  54.7163538
  71.4883261  41.1311777  54.6142992  67.5373986  35.5932599  61.6969996
  66.7241852  35.8926769  62.1035189  68.0332980  35.1988288  62.4144479
  69.6882564  45.5890356  63.6304261  69.6458743  45.8151202  62.7012793
  70.6045263  45.3553730  63.7790062  67.0288061  33.1650954  67.3131231
  67.6687440  33.0239713  66.6154195  66.1965592  32.8785468  66.9369833
  67.8048365  42.4653385  63.4266224  68.5988963  41.9703705  63.2248799
  67.0940057  41.9371248  63.0633929  64.1131128  36.6096467  59.5025976
  63.1828716  36.5480922  59.7195939  64.2088600  36.0872419  58.7062618
  64.0316677  33.1351279  62.0904218  64.2923495  34.0496613  61.9813379
  64.8533850  32.6675722  62.2400831  65.5041603  34.5489037  69.2603043
  66.1764656  34.3406399  68.6115692  64.6771389  34.3511123  68.8208275
  71.5831309  39.0131742  69.3365523  72.5123369  39.1642902  69.1634491
  71.1622339  39.1015763  68.4814170  70.3819641  43.0382407  67.1064061
  70.2430727  42.6701191  67.9789999  69.5934237  43.5530046  66.9348019
  70.9767793  48.1391503  58.4489597  71.1519549  47.6679546  59.2635220
  70.2900581  48.7657269  58.6770858  71.9324856  42.4164009  64.4952899
  71.5974689  42.3764779  65.3910549  71.4328802  41.7508725  64.0223309
  65.9069100  37.8231639  70.0205480  65.7688898  37.0911878  70.6217019
  66.8174023  37.7340540  69.7389668  74.8684048  39.7620044  54.7689958
  74.2513218  39.0366872  54.6723011  74.4000536  40.5229404  54.4257033
  68.5351401  37.5351599  69.5089159  69.2451019  36.8944791  69.4675778
  68.4920709  37.7864494  70.4315340  67.2480335  34.5216817  71.3284799
  66.7117692  34.0707555  71.9806395  66.6597043  34.6562726  70.5855263
  65.5428878  51.2880866  65.2229458  65.7825476  51.9199390  65.9008476
  64.6998075  50.9368906  65.5094817  66.6582594  33.9805468  53.8911263
  65.7812060  33.8594269  53.5273509  67.1340347  33.1891546  53.6390151
  58.1784734  38.7682628  63.9852770  58.8655774  38.4544358  63.3973785
  58.0232862  39.6723992  63.7120021  62.9819456  33.6572824  68.4137793
  62.8977645  33.0498494  67.6788203  62.1602162  34.1481843  68.4147290
  69.8446520  46.3331758  61.1373783  69.0614042  46.8753439  61.2312008
  70.5439265  46.8505738  61.5368024  73.1543170  32.1426388  63.7807988
  73.6511869  31.3896350  63.4609059  72.3830151  32.1790705  63.2151198
  74.2372950  40.8998075  61.3546412  73.3029229  41.0199538  61.1851116
  74.4149619  39.9970542  61.0906422  69.7378139  34.2843771  63.5079673
  69.3675926  33.7314811  64.1960579  70.2337231  33.6801904  62.9554673
  75.6921733  43.0859216  58.8882598  75.9681577  42.9715810  59.7976472
  74.8226232  42.6876701  58.8494771  75.3668623  37.2985873  68.4287241
  74.7140073  37.5461781  67.7739694  75.7449003  36.4850012  68.0949719
  72.3275797  47.3345567  62.5315412  72.5098191  46.5167222  62.9943164
  73.1508783  47.5513259  62.0940302  72.6617962  46.2613752  59.7930460
  73.1905729  45.7506206  59.1800622  72.9246182  45.9456282  60.6575993
  63.1635055  44.2777621  67.5365794  63.7488492  43.5321309  67.6693698
  62.9659894  44.5881578  68.4202458  66.0173710  47.3128868  62.5528236
  65.3484086  47.7974996  62.0692276  65.8786580  47.5598089  63.4671615
  57.7552710  36.8483221  66.2570237  57.7936809  36.3146812  67.0507355
  57.2493003  36.3218427  65.6381214  65.1343472  31.6947762  69.7532779
  65.1984799  32.5562593  69.3410177  65.0710592  31.0821763  69.0205138
  64.6095745  33.7670894  73.4005813  65.2367784  33.3847972  74.0143338
  63.7523664  33.5485096  73.7661506  61.3861287  35.5747323  59.3324168
  61.6814729  34.6658002  59.2791222  60.4849323  35.5535063  59.0105171
  64.9155534  33.6503320  65.3151717  64.1942120  34.2639288  65.1759190
  65.7048790  34.1861085  65.2368363  63.1149129  33.2561421  59.4563493
  62.7861835  32.3758800  59.2738599  63.4688500  33.2009090  60.3439883
  72.3628708  44.8916324  63.9658479  72.2153670  43.9633031  64.1466049
  73.1882201  44.9136414  63.4815554  66.2290952  33.5434391  59.8238971
  66.5687025  34.0720312  59.1017579  66.6763073  33.8814797  60.5997538
  68.9234393  31.9271442  69.2742039  68.5831213  31.1279255  69.6762719
  68.2173399  32.2273152  68.7018872  69.5750865  29.0120754  67.7269362
  70.3976934  28.5381232  67.6048252  69.8188928  29.7911238  68.2268048
  68.2159099  32.0409012  58.0232264  68.9367462  32.4190265  57.5195981
  67.5924403  32.7597889  58.1267242  72.3590222  32.7454161  58.9590596
  72.5753837  33.6278799  58.6579424  71.8784289  32.3540375  58.2296238
  67.0989444  35.7039875  65.5361341  66.9534024  36.0180178  66.4285622
  66.6214647  36.3224775  64.9832239  68.9585826  32.6942423  65.5842230
  68.9447395  31.7983516  65.2474528  69.6758255  32.7013086  66.2180516
  70.8111957  33.1279763  67.6295358  70.5529735  34.0496833  67.6279688
  70.2796998  32.7310197  68.3195822  75.7558146  46.2330550  60.4085443
  75.9295023  45.6676972  59.6559296  76.2487037  47.0331445  60.2264933
  61.5735106  38.2445219  68.4749002  61.0288574  39.0205027  68.6069276
  62.4514456  38.5916023  68.3168123  68.3622722  31.5756803  60.8529800
  68.4838634  30.6473449  61.0520688  68.0724765  31.5895489  59.9408116
  71.2313913  29.2611713  63.9896520  71.2535610  29.3251046  63.0348500
  71.6481972  28.4216222  64.1837026  62.3601128  37.3715115  71.3679159
  61.6182864  37.5197751  71.9543789  62.0393872  37.6323381  70.5045908
  70.3265402  49.0669003  63.3964925  69.8870393  48.5745382  64.0897782
  71.0773519  48.5241971  63.1557001  62.8057741  45.2580544  63.3989553
  63.6315761  44.9584316  63.0188197  62.4551793  44.4888166  63.8479342
  67.7739274  44.6107012  65.4687227  67.1519284  43.9477717  65.1689455
  68.4444141  44.6368144  64.7860875  61.0066346  43.1766870  64.3578487
  60.1698255  42.7489045  64.1762488  60.9789992  43.3699314  65.2949278
  67.3352781  43.1610936  58.9445688  67.4840902  43.8446400  58.2912360
  68.1419225  43.1416026  59.4595143  65.0905414  39.1876113  59.9506756
  64.8451456  38.2838443  60.1486967  65.2601329  39.1893264  59.0086234
  64.3601062  34.9204471  57.4492918  63.6670307  34.9948826  56.7932954
  64.1152814  34.1564814  57.9714435  70.8348187  45.6559066  56.4157435
  70.2622154  46.2749253  55.9627907  71.4080981  46.2058428  56.9497357
  74.0545447  45.9396216  57.5466017  74.9876120  45.8741778  57.7498893
  73.9668660  46.7752483  57.0880550  71.2194985  36.9919879  53.7573487
  72.1654090  36.8626087  53.8261906  70.8409230  36.2534541  54.2342916
  69.4037903  34.9169855  53.6928373  68.4969358  34.6202968  53.7691086
  69.6813884  34.6199673  52.8262659  60.3215843  36.2376219  64.1427419
  60.0018627  35.3841527  63.8501793  59.7749271  36.4524797  64.8985386
  64.0995750  38.9538660  67.8596926  64.3181760  39.8855767  67.8784959
  64.5121524  38.5946634  68.6451729  71.0199968  29.4606745  59.8472614
  70.2100697  29.1153830  60.2227860  71.7084385  29.1514289  60.4360226
  72.9490517  28.5384792  61.4696911  73.5021555  28.9580245  62.1286934
  73.1860603  27.6120540  61.5119867  68.1736687  31.7756790  53.8340352
  69.0355851  32.1011689  54.0936169  68.3587031  30.9888286  53.3213418
  60.1904103  39.8579130  66.1120541  59.4967574  39.4433083  65.5990495
  60.9377094  39.8999667  65.5153960  76.3269324  30.6485317  60.9775575
  75.7467993  31.3070121  60.5953627  76.0605256  29.8262661  60.5662992
  74.7772890  30.0490375  63.1796895  75.2772668  30.1606909  62.3711214
  75.4208498  29.7451427  63.8197704  62.1040845  39.7897384  63.9886556
  62.0811534  39.8885071  63.0368439  62.4141482  40.6362535  64.3103722
  64.7628223  41.8473539  68.1033170  65.7171477  41.8157481  68.0363102
  64.5640747  41.3864163  68.9183396  65.3527605  40.4174655  70.6703968
  66.1720494  40.9118734  70.6938805  65.6264413  39.5006623  70.6421535
  75.1094202  32.8085407  60.0331923  74.2220057  33.0935058  59.8152118
  75.5248191  32.6479171  59.1859200  63.1178452  47.3893158  65.1203368
  62.9832920  46.6293559  64.5541366  62.7010514  48.1134058  64.6532157
  74.2537415  42.5730082  54.1279943  74.9573265  42.7780084  54.7437599
  73.5300064  43.1406844  54.3929027  75.0835225  38.3239943  60.2482213
  75.0270427  38.7808495  59.4089846  75.6363568  37.5630628  60.0705056
  66.2747578  48.2862475  65.3321811  66.1579962  49.2307908  65.2300501
  65.4540024  47.9836037  65.7207610  75.8170005  39.5144724  57.5434743
  75.7618809  39.3488996  56.6023187  75.1916060  40.2220757  57.6996932
  60.6062520  34.7512789  71.3696165  61.2521383  34.2411743  71.8583390
  60.3979671  35.4881470  71.9439590  69.1266130  29.0152833  57.1220061
  69.1144800  29.9594673  57.2788332  70.0189552  28.8322979  56.8279522
  69.0555694  47.6921724  65.2087818  68.1051325  47.6923585  65.0952190
  69.3588180  46.9454458  64.6923852  72.9418250  25.6095610  61.3765998
  72.1750645  25.0554097  61.5222680  73.3528955  25.6817479  62.2380149
  75.4720487  51.0356732  61.9825300  74.6751650  51.1475426  62.5008796
  75.2446079  51.3743384  61.1166191  72.4578657  52.4124350  61.8185024
  72.2603057  51.8193711  61.0936091  71.9025321  52.1076560  62.5360963
  74.9524883  51.9388384  59.5025976  74.0222471  51.8772840  59.7195939
  75.0482355  51.4164337  58.7062618  74.8710432  48.4643197  62.0904218
  75.1317249  49.3788530  61.9813379  75.6927604  47.9967640  62.2400831
  72.2255042  50.9039241  59.3324168  72.5208483  49.9949919  59.2791222
  71.3243078  50.8826980  59.0105171  73.9542884  48.5853339  59.4563493
  73.6255590  47.7050718  59.2738599  74.3082254  48.5301007  60.3439883
  75.9299169  54.5168031  59.9506756  75.6845211  53.6130361  60.1486967
  76.0995083  54.5185181  59.0086234  75.1994816  50.2496388  57.4492918
  74.5064061  50.3240743  56.7932954  74.9546568  49.4856732  57.9714435
  57.0648295  10.2165677  47.8026562  56.9872325  11.1673502  47.8815043
  56.4609939   9.8711549  48.4601488  59.3386664   5.5747830  46.5232102
  59.2032339   6.4199366  46.9516950  59.8796477   5.7767108  45.7598036
  54.6010946   6.2089024  49.1782780  54.7777575   7.1306989  48.9903764
  55.3967780   5.8947443  49.6077160  55.7242262   7.7267198  55.1793123
  56.2749687   7.5984261  54.4070116  54.8853738   8.0262087  54.8288015
  61.9382825   9.6482036  42.9587825  61.2644523   9.9513732  43.5672783
  62.3248646  10.4511116  42.6093282  58.8488811   7.2660561  50.3549568
  58.8064990   7.4921407  49.4258100  59.7651510   7.0323935  50.5035369
  61.7849456   6.5241685  54.5023898  61.8386478   7.0932622  55.2701614
  60.9164238   6.6943570  54.1377935  60.1374040   9.8161708  45.1734904
  60.3125795   9.3449751  45.9880527  59.4506828  10.4427474  45.4016165
  54.7035125  12.9651071  51.9474764  54.9431723  13.5969595  52.6253783
  53.8604321  12.6139111  52.2340123  59.2162987   8.7730193  54.3516268
  59.1433158   9.5785165  54.8635573  58.7740380   8.9722159  53.5264290
  59.0052766   8.0101963  47.8619090  58.2220288   8.5523644  47.9557314
  59.7045512   8.5275943  48.2613331  61.6761670   8.6717027  56.5074427
  62.3889643   9.3064492  56.4350328  61.1851699   8.7680893  55.6914429
  56.7273584   6.4211471  57.3279998  57.4283043   7.0547954  57.4809392
  56.2568699   6.7626202  56.5675637  61.4882044   9.0115771  49.2560718
  61.6704438   8.1937427  49.7188471  62.3115030   9.2283464  48.8185608
  61.8224209   7.9383957  46.5175767  62.3511976   7.4276411  45.9045929
  62.0852429   7.6226487  47.3821300  52.3241302   5.9547826  54.2611100
  52.9094739   5.2091514  54.3939005  52.1266140   6.2651783  55.1447764
  55.1779957   8.9899073  49.2773543  54.5090332   9.4745201  48.7937583
  55.0392827   9.2368294  50.1916921  59.3185226  11.0242817  55.8756201
  59.8703534  11.1874438  56.6405286  59.6591419  11.6147255  55.2036226
  62.4553613   8.9724792  52.8619883  62.3304752   8.1714532  52.3530829
  63.1132704   9.4670986  52.3733853  59.4651037   8.5901298  57.8904855
  59.7738163   8.3450445  58.7627555  60.2626519   8.7947937  57.4023726
  59.4871649  10.7439208  50.1210232  59.0476639  10.2515587  50.8143089
  60.2379766  10.2012176  49.8802307  51.9663988   6.9350749  50.1234860
  52.7922008   6.6354521  49.7433504  51.6158040   6.1658371  50.5724649
  56.9345521   6.2877217  52.1932534  56.3125531   5.6247922  51.8934762
  57.6050388   6.3138349  51.5106181  50.1672593   4.8537075  51.0823794
  49.3304501   4.4259250  50.9007795  50.1396239   5.0469519  52.0194585
  56.4959028   4.8381140  45.6690994  56.6447149   5.5216605  45.0157667
  57.3025472   4.8186231  46.1840450  59.9954434   7.3329271  43.1402742
  59.4228401   7.9519458  42.6873214  60.5687227   7.8828633  43.6742664
  63.2151693   7.6166421  44.2711324  64.1482367   7.5511983  44.4744199
  63.1274906   8.4522688  43.8125857  52.2784699   9.0663363  51.8448675
  52.1439167   8.3063764  51.2786673  51.8616761   9.7904263  51.3777463
  55.4353825   9.9632680  52.0567117  55.3186209  10.9078113  51.9545807
  54.6146271   9.6606242  52.4452916  56.4608339  10.6160942  55.2723046
  57.3635586  10.6484552  55.5889541  56.2345709   9.6861393  55.2869381
  58.2161941   9.3691929  51.9333124  57.2657572   9.3693790  51.8197496
  58.5194427   8.6224663  51.4169159  73.9514634  15.2052467  52.9978887
  74.5893044  15.0859214  52.2942227  73.8335477  16.1533311  53.0566839
  70.7604341  15.1579895  52.9340411  70.4222852  15.0420960  52.0460946
  71.6294109  14.7571060  52.9141417  66.6191156  17.0115372  48.9237302
  66.0556022  16.9205309  48.1553590  66.5043551  16.1915276  49.4039795
  71.2424124  16.3114747  58.8926617  71.2312764  15.9167545  58.0207120
  71.4044763  15.5780820  59.4860388  64.1655588  18.5066563  51.7621523
  64.9576880  18.1657388  51.3467822  64.4052238  18.6161538  52.6823676
  72.1990715  20.6786339  44.2351767  71.5478695  21.2640420  43.8485781
  72.9935078  21.2092534  44.2946805  66.1246342  17.7675476  44.6338902
  66.8977218  17.2204464  44.4951777  66.4771741  18.6319726  44.8453363
  67.9631385  19.0951859  57.8405801  67.6721251  19.9997490  57.7252467
  68.5988369  19.1368386  58.5549870  68.8887592  16.4728707  54.4307160
  69.4851164  16.2484730  53.7164123  68.9462563  15.7313453  55.0332608
  68.4612620  13.9268143  42.2657351  68.7138141  13.4049664  41.5040814
  67.5237179  13.7634288  42.3684035  73.5055903  12.9303921  50.0732095
  74.2918992  12.5123344  49.7222512  73.7694607  13.8350013  50.2413743
  73.6765980  18.3676771  44.7720751  73.0411813  18.4411398  45.4841656
  73.3463387  18.9570370  44.0939831  68.1808909  15.8296249  44.4681726
  68.0645167  15.1541152  45.1362811  68.2911169  15.3428622  43.6513879
  70.5240450  15.2906396  48.1728416  70.1598657  14.7637017  48.8841337
  71.3807566  14.9004865  47.9994901  70.1645937  10.3196295  43.1689764
  70.3320339  11.1876532  43.5360235  69.9743106  10.4823577  42.2451053
  72.9221270  18.7813274  54.8355594  72.6221993  19.6838313  54.7271402
  72.5772329  18.5145457  55.6876747  66.3733751  15.2327071  50.8692299
  65.4484248  15.1003285  51.0769991  66.6218165  16.0121290  51.3662241
  70.1435158  12.7753953  44.1536431  70.0234783  13.2211004  44.9921911
  69.4487746  13.1239271  43.5949969  63.7342562  14.8760345  51.7036088
  63.8634944  15.1294824  52.6175500  63.0540014  15.4688053  51.3840743
  67.9042050  25.5457595  47.8026562  67.8266079  26.4965420  47.8815043
  67.3003693  25.2003467  48.4601488  68.6505652  15.5270913  60.0205896
  69.3920336  16.0655957  59.7440720  67.9442637  16.1537202  60.1777448
  74.1260991  17.6700054  58.6178058  74.5344347  17.2282464  57.8732690
  73.4038253  17.0952681  58.8712250  70.4792061  12.6072661  55.9911615
  71.3253257  13.0312074  56.1346264  70.4190699  11.9506285  56.6850178
  74.4489806  18.2301244  52.3730346  73.8198669  18.3946959  51.6706414
  74.0615468  18.6442854  53.1441310  75.5829970  16.8115641  56.3270054
  75.7946865  17.4547401  55.6504435  75.5359718  15.9777958  55.8591984
  70.0017768  17.9675653  49.6380432  70.4656113  18.2463356  48.8485054
  69.7374566  17.0659097  49.4553522  66.8941849  17.5147134  52.5760195
  67.4643206  17.9434402  51.9377679  67.4849961  17.2329719  53.2744380
  68.9386654  14.0898805  46.4469997  69.6410697  14.5419849  46.9143923
  68.6067282  13.4482624  47.0749890  67.3867016  12.6810562  60.8221206
  66.7565676  13.3626842  61.0556603  67.2803103  12.5693643  59.8774344
  62.6811988  12.3482358  51.7487130  61.8911042  12.6039886  51.2727241
  63.1723235  13.1630695  51.8539171  64.6326733  12.7126937  48.7070607
  63.8357897  12.8245631  49.2254103  64.4052326  13.0513589  47.8411497
  70.4632401  19.2371640  56.6553122  70.5276833  19.6992047  57.4911293
  69.7543325  18.6069005  56.7835431  60.9649691  12.6012848  54.1802121
  61.2157729  13.4859858  54.4459697  61.5009239  12.4217450  53.4077213
  70.1780419  20.9039748  46.5232102  70.0426093  21.7491283  46.9516950
  70.7190231  21.1059025  45.7598036  63.6309816  18.4215186  47.0960027
  64.1434337  19.2158436  47.2465592  64.2832529  17.7241476  47.0293628
  65.4404701  21.5380942  49.1782780  65.6171329  22.4598907  48.9903764
  66.2361534  21.2239361  49.6077160  64.7257057  13.5845574  59.0544943
  64.6110572  12.6830831  59.3552042  63.8701575  13.8309271  58.7029760
  71.8048895  21.5263314  60.6532444  71.3612749  20.7399693  60.3353348
  72.4666109  21.7142465  59.9876335  66.5636016  23.0559116  55.1793123
  67.1143441  22.9276179  54.4070116  65.7247492  23.3554005  54.8288015
  73.9030133  21.8066114  58.6813845  73.8848608  22.6274995  58.1894114
  74.8250053  21.6820189  58.9063986  70.3603187  19.3210243  59.5237354
  70.8931524  18.5598532  59.2936662  69.8317268  19.0283895  60.2661508
  61.5958733  16.7503840  47.8719598  62.4333955  17.1600848  47.6553305
  61.7737000  15.8103282  47.8419791  73.4923165  14.4178921  43.5603431
  72.9769788  15.1883525  43.7991818  73.2200473  13.7444057  44.1836492
  73.2809468  12.2906013  45.3863212  72.9759604  12.6052162  46.2373355
  74.2339910  12.3687433  45.4290545  71.7255900  18.4496236  47.0356166
  71.1977262  17.7148996  46.7229403  71.2243403  19.2270912  46.7896134
  66.4574628   9.1115902  49.3962777  67.0318379   8.8891084  48.6635970
  67.0445610   9.1804597  50.1491378  75.5154205  14.9989629  50.2027154
  76.0286086  15.6319621  50.7048863  76.1655429  14.3990825  49.8370514
  66.7844215  11.1420363  43.4158662  65.9481527  11.4795050  43.7367937
  66.6448984  11.0069343  42.4785799  69.8708500  16.2676446  40.0391139
  68.9635562  16.0365700  40.2382288  70.3679532  15.4714065  40.2265120
  72.7776579  24.9773953  42.9587825  72.1038278  25.2805650  43.5672783
  73.1642401  25.7803034  42.6093282  71.9935036  12.4739085  52.4485494
  71.0757597  12.6954032  52.2907182  72.4095179  12.5485395  51.5897202
  72.7770083  13.8730500  47.5788174  73.5241902  14.3851898  47.2695297
  73.0461673  13.5514553  48.4392568  71.0496734  16.3689041  44.5615129
  70.1407953  16.0848074  44.6587599  71.0791817  16.7888120  43.7018436
  76.2816001  19.9795631  48.3306296  75.8278328  19.1386540  48.3871487
  75.6509968  20.6157029  48.6681076  74.7248940  21.8172127  49.2656114
  75.0171915  22.3777184  48.5468480  75.2347561  22.1100688  50.0209274
  61.6184904  14.0894555  48.5430331  61.4209304  13.4963916  47.8181398
  61.0631568  13.7846765  49.2606270  69.5981628  13.9817662  50.6624924
  69.6530237  13.0291498  50.5867401  68.7872830  14.1377101  51.1466223
  70.7472821  17.9097785  41.9003207  70.3092251  17.1933644  41.4408845
  71.4883262  18.1373900  41.3388299  67.5373988  12.5994721  48.4215303
  66.7241853  12.8988892  48.8280495  68.0332982  12.2050410  49.1389785
  69.6882565  22.5952478  50.3549568  69.6458744  22.8213325  49.4258100
  70.6045264  22.3615853  50.5035369  67.0288062  10.1713077  54.0376538
  67.6687442  10.0301836  53.3399501  66.1965593   9.8847590  53.6615140
  67.8048366  19.4715507  50.1511530  68.5988965  18.9765828  49.9494105
  67.0940059  18.9433371  49.7879236  72.6243211  21.8533603  54.5023898
  72.6780233  22.4224539  55.2701614  71.7557992  22.0235488  54.1377935
  64.1131130  13.6158589  46.2271283  63.1828718  13.5543045  46.4441245
  64.2088602  13.0934542  45.4307924  64.0316679  10.1413402  48.8149525
  64.2923496  11.0558735  48.7058685  64.8533851   9.6737845  48.9646138
  65.5041604  11.5551159  55.9848349  66.1764657  11.3468521  55.3360998
  64.6771391  11.3573245  55.5453582  71.5831310  16.0193865  56.0610830
  72.5123370  16.1705025  55.8879797  71.1622340  16.1077886  55.2059476
  70.3819642  20.0444529  53.8309368  70.2430728  19.6763314  54.7035306
  69.5934238  20.5592169  53.6593325  70.9767794  25.1453626  45.1734904
  71.1519550  24.6741669  45.9880527  70.2900582  25.7719392  45.4016165
  71.9324857  19.4226132  51.2198205  71.5974690  19.3826902  52.1155855
  71.4328803  18.7570848  50.7468616  65.9069101  14.8293762  56.7450786
  65.7688899  14.0974001  57.3462325  66.8174025  14.7402662  56.4634974
  74.8684049  16.7682166  41.4935265  74.2513220  16.0428995  41.3968318
  74.4000537  17.5291527  41.1502339  68.5351402  14.5413721  56.2334466
  69.2451020  13.9006914  56.1921085  68.4920710  14.7926616  57.1560647
  67.2480336  11.5278939  58.0530106  66.7117693  11.0769678  58.7051702
  66.6597044  11.6624848  57.3100570  65.5428879  28.2942989  51.9474764
  65.7825478  28.9261513  52.6253783  64.6998076  27.9431029  52.2340123
  66.6582595  10.9867591  40.6156569  65.7812061  10.8656391  40.2518816
  67.1340348  10.1953669  40.3635458  58.1784735  15.7744750  50.7098076
  58.8655775  15.4606480  50.1219092  58.0232864  16.6786115  50.4365328
  62.9819457  10.6634947  55.1383100  62.8977646  10.0560617  54.4033510
  62.1602164  11.1543965  55.1392596  70.0556741  24.1022111  54.3516268
  69.9826913  24.9077083  54.8635573  69.6134134  24.3014077  53.5264290
  69.8446521  23.3393881  47.8619090  69.0614043  23.8815561  47.9557314
  70.5439266  23.8567861  48.2613331  72.5155425  24.0008945  56.5074427
  73.2283397  24.6356410  56.4350328  72.0245453  24.0972811  55.6914429
  74.2372952  17.9060198  48.0791719  73.3029230  18.0261660  47.9096423
  74.4149620  17.0032665  47.8151728  69.7378140  11.2905894  50.2324980
  69.3675927  10.7376934  50.9205885  70.2337232  10.6864027  49.6799980
  67.5667338  21.7503389  57.3279998  68.2676798  22.3839872  57.4809392
  67.0962453  22.0918120  56.5675637  75.6921734  20.0921338  45.6127905
  75.9681578  19.9777933  46.5221779  74.8226233  19.6938823  45.5740078
  75.3668624  14.3047996  55.1532548  74.7140075  14.5523903  54.4985001
  75.7449004  13.4912134  54.8195025  72.3275798  24.3407689  49.2560718
  72.5098193  23.5229345  49.7188471  73.1508784  24.5575381  48.8185608
  72.6617964  23.2675874  46.5175767  73.1905730  22.7568329  45.9045929
  72.9246183  22.9518405  47.3821300  63.1635056  21.2839744  54.2611100
  63.7488493  20.5383431  54.3939005  62.9659895  21.5943700  55.1447764
  66.0173712  24.3190991  49.2773543  65.3484087  24.8037119  48.7937583
  65.8786581  24.5660211  50.1916921  57.7552711  13.8545344  52.9815544
  57.7936811  13.3208934  53.7752662  57.2493004  13.3280549  52.3626521
  70.1578980  26.3534734  55.8756201  70.7097288  26.5166356  56.6405286
  70.4985174  26.9439172  55.2036226  65.1343473   8.7009884  56.4778086
  65.1984800   9.5624715  56.0655483  65.0710594   8.0883886  55.7450444
  64.6095746  10.7733017  60.1251120  65.2367785  10.3910094  60.7388644
  63.7523665  10.5547219  60.4906813  61.3861289  12.5809446  46.0569475
  61.6814730  11.6720124  46.0036529  60.4849324  12.5597185  45.7350477
  73.2947367  24.3016710  52.8619883  73.1698507  23.5006450  52.3530829
  73.9526459  24.7962903  52.3733853  64.9155536  10.6565443  52.0397023
  64.1942121  11.2701410  51.9004497  65.7048791  11.1923207  51.9613669
  75.3582276  22.1025730  54.4899433  74.4112611  21.9831081  54.4177760
  75.7065049  21.2148228  54.5725695  63.1149130  10.2623544  46.1808800
  62.7861836   9.3820923  45.9983906  63.4688501  10.2071212  47.0685189
  72.3628709  21.8978446  50.6903786  72.2153672  20.9695154  50.8711356
  73.1882203  21.9198537  50.2060861  66.2290953  10.5496513  46.5484278
  66.5687026  11.0782435  45.8262886  66.6763074  10.8876920  47.3242844
  68.2159101   9.0471135  44.7477570  68.9367463   9.4252388  44.2441287
  67.5924405   9.7660012  44.8512548  67.0989445  12.7101997  52.2606647
  66.9534026  13.0242300  53.1530929  66.6214648  13.3286898  51.7077546
  68.9585828   9.7004545  52.3087537  68.9447397   8.8045638  51.9719835
  69.6758256   9.7075209  52.9425823  70.8111958  10.1341885  54.3540664
  70.5529736  11.0558956  54.3524995  70.2796999   9.7372320  55.0441129
  75.7558147  23.2392672  47.1330750  75.9295025  22.6739095  46.3804602
  76.2487038  24.0393567  46.9510240  61.5735107  15.2507342  55.1994309
  61.0288575  16.0267150  55.3314583  62.4514457  15.5978146  55.0413430
  62.3601129  14.3777238  58.0924465  61.6182865  14.5259873  58.6789096
  62.0393873  14.6385503  57.2291215  70.3044792  23.9193216  57.8904855
  70.6131918  23.6742363  58.7627555  71.1020274  24.1239855  57.4023726
  70.3265404  26.0731126  50.1210232  69.8870394  25.5807504  50.8143089
  71.0773521  25.5304093  49.8802307  62.8057743  22.2642667  50.1234860
  63.6315762  21.9646438  49.7433504  62.4551795  21.4950289  50.5724649
  67.7739276  21.6169135  52.1932534  67.1519285  20.9539840  51.8934762
  68.4444143  21.6430267  51.5106181  61.0066348  20.1828993  51.0823794
  60.1698256  19.7551167  50.9007795  60.9789993  20.3761436  52.0194585
  67.3352783  20.1673058  45.6690994  67.4840903  20.8508523  45.0157667
  68.1419226  20.1478148  46.1840450  65.0905416  16.1938236  46.6752063
  64.8451458  15.2900566  46.8732273  65.2601330  16.1955386  45.7331541
  64.3601063  11.9266593  44.1738225  63.6670308  12.0010948  43.5178261
  64.1152815  11.1626937  44.6959742  70.8348188  22.6621189  43.1402742
  70.2622155  23.2811376  42.6873214  71.4080982  23.2120550  43.6742664
  74.0545448  22.9458339  44.2711324  74.9876121  22.8803900  44.4744199
  73.9668661  23.7814606  43.8125857  71.2194987  13.9982001  40.4818794
  72.1654091  13.8688209  40.5507212  70.8409232  13.2596663  40.9588222
  69.4037904  11.9231978  40.4173679  68.4969359  11.6265090  40.4936393
  69.6813885  11.6261796  39.5507966  60.3215844  13.2438341  50.8672726
  60.0018629  12.3903649  50.5747100  59.7749272  13.4586919  51.6230693
  64.0995752  15.9600782  54.5842232  64.3181762  16.8917890  54.6030266
  64.5121526  15.6008757  55.3697036  60.1904104  16.8641253  52.8365847
  59.4967576  16.4495205  52.3235802  60.9377095  16.9061789  52.2399266
  62.1040847  16.7959506  50.7131862  62.0811535  16.8947194  49.7613745
  62.4141483  17.6424657  51.0349028  64.7628225  18.8535661  54.8278477
  65.7171478  18.8219604  54.7608408  64.5640748  18.3926285  55.6428703
  65.3527607  17.4236777  57.3949274  66.1720496  17.9180856  57.4184112
  65.6264414  16.5068746  57.3666842  63.1178453  24.3955281  51.8448675
  62.9832921  23.6355682  51.2786673  62.7010516  25.1196181  51.3777463
  74.2537416  19.5792204  40.8525250  74.9573267  19.7842207  41.4682905
  73.5300065  20.1468966  41.1174333  75.0835227  15.3302066  46.9727520
  75.0270428  15.7870617  46.1335152  75.6363569  14.5692750  46.7950363
  66.2747579  25.2924598  52.0567117  66.1579963  26.2370030  51.9545807
  65.4540026  24.9898160  52.4452916  75.8170006  16.5206847  44.2680049
  75.7618810  16.3551118  43.3268493  75.1916061  17.2282880  44.4242239
  60.6062521  11.7574911  58.0941471  61.2521385  11.2473865  58.5828697
  60.3979672  12.4943593  58.6684897  67.3002093  25.9452860  55.2723046
  68.2029340  25.9776470  55.5889541  67.0739463  25.0153311  55.2869381
  69.0555695  24.6983846  51.9333124  68.1051326  24.6985708  51.8197496
  69.3588182  23.9516581  51.4169159  75.0049343  33.8358481  51.7621523
  75.7970635  33.4949306  51.3467822  75.2445993  33.9453456  52.6823676
  74.5736317  30.2052262  51.7036088  74.7028698  30.4586741  52.6175500
  73.8933768  30.7979970  51.3840743  73.5205742  27.6774275  51.7487130
  72.7304796  27.9331804  51.2727241  74.0116990  28.4922613  51.8539171
  75.4720488  28.0418855  48.7070607  74.6751651  28.1537549  49.2254103
  75.2446080  28.3805507  47.8411497  71.8043445  27.9304766  54.1802121
  72.0551484  28.8151776  54.4459697  72.3402994  27.7509367  53.4077213
  74.4703571  33.7507103  47.0960027  74.9828091  34.5450354  47.2465592
  75.1226283  33.0533394  47.0293628  75.5650812  28.9137491  59.0544943
  75.4504327  28.0122749  59.3552042  74.7095329  29.1601188  58.7029760
  72.4352487  32.0795758  47.8719598  73.2727709  32.4892766  47.6553305
  72.6130755  31.1395200  47.8419791  72.4578658  29.4186473  48.5430331
  72.2603058  28.8255834  47.8181398  71.9025322  29.1138683  49.2606270
  74.9524884  28.9450507  46.2271283  74.0222472  28.8834962  46.4441245
  75.0482356  28.4226460  45.4307924  74.8710433  25.4705320  48.8149525
  75.1317250  26.3850653  48.7058685  75.6927606  25.0029762  48.9646138
  69.0178489  31.1036668  50.7098076  69.7049529  30.7898398  50.1219092
  68.8626618  32.0078033  50.4365328  73.8213212  25.9926865  55.1383100
  73.7371400  25.3852534  54.4033510  72.9995918  26.4835883  55.1392596
  74.0028811  36.6131661  54.2611100  74.5882248  35.8675349  54.3939005
  73.8053649  36.9235618  55.1447764  68.5946466  29.1837261  52.9815544
  68.6330565  28.6500852  53.7752662  68.0886758  28.6572467  52.3626521
  75.9737228  24.0301802  56.4778086  76.0378554  24.8916633  56.0655483
  75.9104348  23.4175804  55.7450444  75.4489500  26.1024935  60.1251120
  76.0761539  25.7202012  60.7388644  74.5917419  25.8839136  60.4906813
  72.2255043  27.9101364  46.0569475  72.5208484  27.0012042  46.0036529
  71.3243079  27.8889103  45.7350477  73.9542885  25.5915461  46.1808800
  73.6255591  24.7112840  45.9983906  74.3082255  25.5363130  47.0685189
  72.4128862  30.5799259  55.1994309  71.8682330  31.3559067  55.3314583
  73.2908211  30.9270064  55.0413430  73.1994883  29.7069156  58.0924465
  72.4576619  29.8551791  58.6789096  72.8787628  29.9677421  57.2291215
  73.6451497  37.5934584  50.1234860  74.4709517  37.2938356  49.7433504
  73.2945549  36.8242207  50.5724649  71.8460102  35.5120911  51.0823794
  71.0092010  35.0843085  50.9007795  71.8183748  35.7053354  52.0194585
  75.9299170  31.5230153  46.6752063  75.6845212  30.6192483  46.8732273
  76.0995085  31.5247304  45.7331541  75.1994818  27.2558511  44.1738225
  74.5064063  27.3302866  43.5178261  74.9546570  26.4918855  44.6959742
  71.1609599  28.5730259  50.8672726  70.8412383  27.7195567  50.5747100
  70.6143027  28.7878837  51.6230693  74.9389506  31.2892700  54.5842232
  75.1575516  32.2209808  54.6030266  75.3515280  30.9300674  55.3697036
  71.0297859  32.1933170  52.8365847  70.3361330  31.7787123  52.3235802
  71.7770850  32.2353707  52.2399266  72.9434601  32.1251424  50.7131862
  72.9205289  32.2239111  49.7613745  73.2535238  32.9716575  51.0349028
  73.9572208  39.7247199  51.8448675  73.8226676  38.9647599  51.2786673
  73.5404270  40.4488098  51.3777463  71.4456275  27.0866829  58.0941471
  72.0915139  26.5765783  58.5828697  71.2373427  27.8235511  58.6684897
  74.0028812  13.6193784  40.9856407  74.5882249  12.8737472  41.1184311
  73.8053651  13.9297741  41.8693071  73.6451498  14.5996707  36.8480167
  74.4709518  14.3000479  36.4678810  73.2945550  13.8304329  37.2969955
  71.8460103  12.5183033  37.8069100  71.0092012  12.0905208  37.6253102
  71.8183749  12.7115477  38.7439892  73.9572209  16.7309321  38.5693981
  73.8226677  15.9709722  38.0031979  73.5404271  17.4550221  38.1022770
  18.0021940  36.0078259  70.7861151  17.3509920  36.5932339  70.3995165
  18.7966303  36.5384454  70.8456188  14.2643845  29.2560062  68.8166735
  14.5169366  28.7341583  68.0550198  13.3268404  29.0926207  68.9193419
  19.4797205  33.6968691  71.3230135  18.8443038  33.7703317  72.0351040
  19.1494612  34.2862290  70.6449214  13.7073275  40.8749514  74.3535946
  13.6297304  41.8257339  74.4324426  13.1034918  40.5295387  75.0110872
  21.6451449  28.5767345  71.5326149  22.5569305  28.8094732  71.3573846
  21.1361096  29.1604390  70.9701227  24.1310263  34.4947602  76.2784094
  23.4461301  34.8746503  75.7281127  24.2154112  35.1042928  77.0116042
  15.9811644  36.2331667  73.0741486  15.8457318  37.0783203  73.5026333
  16.5221456  36.4350945  72.3107419  19.2954390  29.7470840  70.1112814
  18.7801013  30.5175445  70.3501202  19.0231698  29.0735976  70.7345876
  24.2688664  32.5003195  72.0465988  23.4918107  32.1614354  71.6021150
  24.9480145  32.5055818  71.3720953  15.6739725  31.5968366  66.5900522
  14.7666787  31.3657619  66.7891671  16.1710757  30.8005985  66.7774504
  18.5807804  40.3065873  69.5097208  17.9069503  40.6097570  70.1182166
  18.9673626  41.1094953  69.1602666  16.8527959  31.6980961  71.1124512
  15.9439178  31.4139993  71.2096982  16.8823042  32.1180039  70.2527819
  22.0847226  35.3087550  74.8815680  21.6309553  34.4678460  74.9380870
  21.4541193  35.9448948  75.2190460  20.5280165  37.1464047  75.8165498
  20.8203140  37.7069104  75.0977864  21.0378786  37.4392608  76.5718657
  16.5504046  33.2389704  68.4512591  16.1123476  32.5225563  67.9918228
  17.2914487  33.4665819  67.8897682  24.6677161  31.5146901  74.5088910
  24.5295060  31.7048497  73.5810099  24.3113380  32.2766284  74.9656961
  16.7799019  40.4745545  71.7244288  16.9550775  40.0033588  72.5389910
  16.0931807  41.1011311  71.9525548  20.6715274  32.0974086  68.0444649
  20.0544445  31.3720914  67.9477701  20.2031762  32.8583446  67.7011723
  12.4613820  26.3159510  67.1665953  11.5843286  26.1948311  66.8028200
  12.9371573  25.5245588  66.9144842  15.6477746  38.6685801  74.4128473
  14.8645268  39.2107481  74.5066698  16.3470491  39.1859780  74.8122715
  21.4952959  35.4213258  72.1637288  21.7712803  35.3069852  73.0731162
  20.6257458  35.0230743  72.1249461  18.1307023  39.6699609  75.8070102
  18.3129418  38.8521265  76.2697854  18.9540009  39.8867301  75.3694992
  18.4649189  38.5967794  73.0685150  18.9936955  38.0860248  72.4555313
  18.7277408  38.2810324  73.9330683  21.5589372  38.5684592  73.6840133
  21.7326250  38.0031014  72.9313986  22.0518263  39.3685487  73.5019623
  27.4128763  31.3321015  75.3030433  27.8559909  30.5828340  74.9049556
  26.5355274  31.3231151  74.9204165  22.5464545  37.8851356  70.7837032
  23.2415449  38.5058049  71.0024346  22.8887695  37.0346708  71.0589410
  24.4455968  35.3351062  72.3124362  24.9707292  35.6738335  71.5873682
  24.3578320  34.3998077  72.1287497  13.1384008  35.4964978  72.2200378
  13.2872128  36.1800442  71.5667051  13.9450451  35.4770068  72.7349834
  16.6379413  37.9913108  69.6912125  16.0653380  38.6103295  69.2382597
  17.2112207  38.5412470  70.2252047  19.8576673  38.2750258  70.8220708
  20.7907346  38.2095820  71.0253583  19.7699886  39.1106525  70.3635240
  22.4864690  37.5916129  67.7824655  22.4078321  37.2575992  68.6760413
  23.3074356  38.0837896  67.7816127  17.0226212  29.3273921  67.0328178
  17.9685316  29.1980129  67.1016596  16.6440457  28.5888583  67.5097606
  15.2069129  27.2523897  66.9683063  14.3000584  26.9557010  67.0445777
  15.4845110  26.9553715  66.1017349  20.0568641  34.9084124  67.4034633
  20.7604492  35.1134126  68.0192289  19.3331290  35.4760886  67.6683717
  21.9655339  35.3466653  69.4533094  22.8000943  34.9147852  69.2710568
  21.8039682  35.1748667  70.3809988  21.6201231  31.8498766  70.8189433
  21.5650035  31.6843038  69.8777877  20.9947286  32.5574799  70.9751623
  30.5939614  45.8636304  79.5488270  31.2318024  45.7443052  78.8451610
  30.4760457  46.8117148  79.6076222  27.4029320  45.8163732  79.4849795
  27.0647832  45.7004797  78.5970330  28.2719088  45.4154897  79.4650801
  23.2616136  47.6699209  75.4746686  22.6981001  47.5789146  74.7062974
  23.1468531  46.8499113  75.9549178  20.8080568  49.1650400  78.3130906
  21.6001860  48.8241225  77.8977206  21.0477218  49.2745375  79.2333060
  28.8415695  51.3370176  70.7861151  28.1903674  51.9224257  70.3995165
  29.6360057  51.8676371  70.8456188  22.7671322  48.4259314  71.1848285
  23.5402198  47.8788301  71.0461161  23.1196721  49.2903563  71.3962747
  25.5312571  47.1312544  80.9816544  26.1276143  46.9068567  80.2673507
  25.5887543  46.3897290  81.5841992  25.1037600  44.5851980  68.8166735
  25.3563120  44.0633501  68.0550198  24.1662159  44.4218125  68.9193419
  30.1480882  43.5887758  76.6241478  30.9343972  43.1707181  76.2731895
  30.4119587  44.4933850  76.7923127  30.3190960  49.0260608  71.3230135
  29.6836793  49.0995235  72.0351040  29.9888366  49.6154207  70.6449214
  35.5489310  43.5262991  77.5274457  36.2814481  42.9562208  77.7612286
  34.7928665  43.1384592  77.9680962  24.8233888  46.4880086  71.0191110
  24.7070146  45.8124989  71.6872194  24.9336148  46.0012460  70.2023263
  27.1665429  45.9490233  74.7237799  26.8023636  45.4220854  75.4350721
  28.0232545  45.5588702  74.5504285  26.8070916  40.9780132  69.7199148
  26.9745319  41.8460369  70.0869619  26.6168085  41.1407414  68.7960437
  29.5646249  49.4397111  81.3864978  29.2646973  50.3422150  81.2780785
  29.2197309  49.1729295  82.2386131  23.0158731  45.8910908  77.4201683
  22.0909227  45.7587122  77.6279374  23.2643144  46.6705127  77.9171625
  32.9643393  41.9579652  79.0662415  32.0560271  41.8895060  78.7721176
  32.9130989  42.4351596  79.8944241  26.7860137  43.4337790  70.7045815
  26.6659762  43.8794841  71.5431295  26.0912726  43.7823108  70.1459353
  20.3767542  45.5344182  78.2545472  20.5059923  45.7878661  79.1684883
  19.6964993  46.1271890  77.9350127  24.5467029  56.2041432  74.3535946
  24.4691059  57.1549257  74.4324426  23.9428673  55.8587304  75.0110872
  34.8305040  40.1596090  80.8440289  34.1879420  40.4528623  80.1980084
  34.3259968  40.0449010  81.6493486  32.4845203  43.9059263  71.5326149
  33.3963059  44.1386650  71.3573846  31.9754850  44.4896307  70.9701227
  31.0914786  48.8885082  78.9239730  30.4623648  49.0530796  78.2215798
  30.7040448  49.3026691  79.6950694  34.9704017  49.8239519  76.2784094
  34.2855056  50.2038421  75.7281127  35.0547867  50.4334846  77.0116042
  29.8281178  40.0817299  79.7816010  28.9665657  40.3798553  80.0732747
  29.8543613  40.2987698  78.8497042  26.6442747  48.6259490  76.1889815
  27.1081093  48.9047193  75.3994438  26.3799546  47.7242934  76.0062906
  23.5366829  48.1730971  79.1269578  24.1068186  48.6018240  78.4887063
  24.1274940  47.8913556  79.8253764  25.5811634  44.7482642  72.9979380
  26.2835677  45.2003686  73.4653307  25.2492262  44.1066461  73.6259273
  19.3236967  43.0066195  78.2996514  18.5336021  43.2623723  77.8236625
  19.8148215  43.8214533  78.4048554  21.2751713  43.3710774  75.2579991
  20.4782876  43.4829468  75.7763486  21.0477305  43.7097426  74.3920881
  41.4306770  46.6910182  77.3986766  40.6770478  46.1217580  77.2430771
  41.5654311  46.6572847  78.3457401  26.8205398  51.5623585  73.0741486
  26.6851073  52.4075120  73.5026333  27.3615211  51.7642862  72.3107419
  20.2734796  49.0799023  73.6469411  20.7859316  49.8742273  73.7974975
  20.9257508  48.3825313  73.5803012  22.0829680  52.1964779  75.7292164
  22.2596309  53.1182744  75.5413148  22.8786514  51.8823198  76.1586544
  18.2383712  47.4087677  74.4228981  19.0758934  47.8184685  74.2062689
  18.4161980  46.4687119  74.3929175  30.1348144  45.0762758  70.1112814
  29.6194768  45.8467362  70.3501202  29.8625453  44.4027894  70.7345876
  27.7195255  39.9212458  75.1698053  26.8636852  39.5319309  74.9903691
  28.1322207  40.0004419  74.3097838  29.2494402  37.4558802  79.5689612
  28.7459198  37.4188937  78.7557418  29.5425009  38.3651544  79.6286269
  35.1082419  47.8295112  72.0465988  34.3311861  47.4906272  71.6021150
  35.7873900  47.8347735  71.3720953  29.9234448  42.9489850  71.9372595
  29.6184583  43.2635999  72.7882739  30.8764890  43.0271270  71.9799928
  28.3680879  49.1080073  73.5865549  27.8402241  48.3732833  73.2738787
  27.8668382  49.8854749  73.3405518  33.3473725  47.3029094  78.7032596
  32.6897400  47.9928355  78.7912724  34.1514125  47.6925526  79.0466582
  23.0999607  39.7699739  75.9472161  23.6743359  39.5474921  75.2145354
  23.6870590  39.8388434  76.7000762  32.1579184  45.6573466  76.7536537
  32.6711066  46.2903458  77.2558247  32.8080408  45.0574662  76.3879897
  23.4269194  41.8004200  69.9668046  22.5906506  42.1378887  70.2877321
  23.2873964  41.6653180  69.0295183  25.4022275  36.6440988  74.6747230
  24.7486687  36.3290005  74.0503845  25.3602749  36.0216729  75.4007053
  26.5133480  46.9260283  66.5900522  25.6060541  46.6949537  66.7891671
  27.0104512  46.1297903  66.7774504  29.4201559  55.6357791  69.5097208
  28.7463257  55.9389487  70.1182166  29.8067380  56.4386871  69.1602666
  28.6360015  43.1322922  78.9994878  27.7182577  43.3537869  78.8416566
  29.0520159  43.2069232  78.1406585  29.4195063  44.5314337  74.1297558
  30.1666882  45.0435735  73.8204680  29.6886652  44.2098390  74.9901952
  27.6921713  47.0272878  71.1124512  26.7832932  46.7431911  71.2096982
  27.7216797  47.4471957  70.2527819  32.9240980  50.6379468  74.8815680
  32.4703308  49.7970378  74.9380870  32.2934947  51.2740866  75.2190460
  31.8673900  41.5671454  76.1116347  31.1296657  41.0548840  76.4426590
  32.1200674  41.1271835  75.2999624  31.3673920  52.4755964  75.8165498
  31.6596894  53.0361022  75.0977864  31.8772540  52.7684525  76.5718657
  31.9685527  34.3447706  76.7058117  32.2744404  33.4845069  76.4184032
  32.6938132  34.9365326  76.5057111  18.2609883  44.7478392  75.0939715
  18.0634283  44.1547753  74.3690781  17.7056547  44.4430603  75.8115653
  26.2406607  44.6401499  77.2134308  26.2955217  43.6875335  77.1376784
  25.4297809  44.7960938  77.6975606  27.3897801  48.5681622  68.4512591
  26.9517231  47.8517481  67.9918228  28.1308242  48.7957737  67.8897682
  24.1798967  43.2578559  74.9724687  23.3666833  43.5572729  75.3789879
  24.6757961  42.8634247  75.6899169  26.3307545  53.2536315  76.9058951
  26.2883724  53.4797162  75.9767483  27.2470244  53.0199690  77.0544752
  29.7773179  43.7220383  83.8039581  30.1322566  43.9491856  84.6634046
  30.4245310  44.0538760  83.1816836  35.5070916  46.8438819  74.5088910
  35.3688814  47.0340415  73.5810099  35.1507134  47.6058202  74.9656961
  24.4473346  50.1299345  76.7020914  25.2413944  49.6349665  76.5003489
  23.7365038  49.6017208  76.3388620  20.7556109  44.2742426  72.7780667
  19.8253697  44.2126882  72.9950629  20.8513581  43.7518379  71.9817308
  20.6741658  40.7997239  75.3658908  20.9348476  41.7142572  75.2568069
  21.4958831  40.3321682  75.5155521  28.2256290  46.6777702  82.6120214
  29.1548350  46.8288862  82.4389181  27.8047320  46.7661723  81.7568860
  27.0244622  50.7028366  80.3818751  26.8855707  50.3347151  81.2544689
  26.2359218  51.2176006  80.2102709  27.6192774  55.8037463  71.7244288
  27.7944529  55.3325506  72.5389910  26.9325562  56.4303229  71.9525548
  28.5749837  50.0809969  77.7707589  28.2399669  50.0410739  78.6665239
  28.0753783  49.4154685  77.2977999  31.5109028  47.4266004  68.0444649
  30.8938199  46.7012832  67.9477701  31.0425517  48.1875364  67.7011723
  23.3007574  41.6451428  67.1665953  22.4237041  41.5240229  66.8028200
  23.7765327  40.8537506  66.9144842  26.4871500  53.9977718  74.4128473
  25.7039022  54.5399398  74.5066698  27.1864246  54.5151698  74.8122715
  29.7968151  39.8072348  77.0562679  30.2936850  39.0542310  76.7363749
  29.0255132  39.8436664  76.4905888  37.6497908  45.5112713  78.6980970
  37.6387784  46.3937429  78.3274903  36.7815287  45.1584264  78.5035507
  30.8797931  48.5644035  74.6301102  29.9454210  48.6845497  74.4605806
  31.0574600  47.6616502  74.3661112  26.3803119  41.9489731  76.7834363
  26.0100907  41.3960771  77.4715269  26.8762212  41.3447864  76.2309363
  34.2670483  44.4061354  75.1651136  34.7330935  45.2389346  75.0911439
  34.7177983  43.9406336  75.8696395  32.3346714  50.7505175  72.1637288
  32.6106558  50.6361770  73.0731162  31.4651212  50.3522660  72.1249461
  32.2387145  36.7741941  79.2042038  31.3250225  37.0046168  79.3724245
  32.6680247  36.8580385  80.0556070  32.0093604  44.9631833  81.7041932
  31.3565054  45.2107741  81.0494384  32.3873984  44.1495971  81.3704409
  28.9700778  54.9991526  75.8070102  29.1523172  54.1813182  76.2697854
  29.7933764  55.2159219  75.3694992  29.3042943  53.9259711  73.0685150
  29.8330710  53.4152166  72.4555313  29.5671163  53.6102242  73.9330683
  22.6598691  54.9774828  75.8282926  21.9909066  55.4620956  75.3446966
  22.5211561  55.2244049  76.7426305  18.0286268  43.2393283  72.6078859
  18.3239709  42.3303961  72.5545912  17.1274304  43.2181023  72.2859861
  21.5580515  41.3149280  78.5906407  20.8367101  41.9285247  78.4513880
  22.3473771  41.8507044  78.5123053  19.7574110  40.9207381  72.7318184
  19.4286816  40.0404760  72.5493290  20.1113481  40.8655049  73.6194573
  29.0053689  52.5562283  77.2413169  28.8578651  51.6278991  77.4220739
  29.8307182  52.5782374  76.7570244  22.8715933  41.2080351  73.0993661
  23.2112005  41.7366272  72.3772270  23.3188053  41.5460757  73.8752228
  24.8584080  39.7054972  71.2986954  25.5792443  40.0836225  70.7950671
  24.2349384  40.4243849  71.4021932  29.0015203  40.4100121  72.2345286
  29.2178817  41.2924759  71.9334115  28.5209270  40.0186335  71.5050928
  23.7414424  43.3685834  78.8116031  23.5959005  43.6826137  79.7040313
  23.2639628  43.9870735  78.2586930  25.6010807  40.3588382  78.8596921
  25.5872376  39.4629476  78.5229219  26.3183235  40.3659046  79.4935207
  32.3983127  53.8976510  73.6840133  32.5720004  53.3322932  72.9313986
  32.8912018  54.6977405  73.5019623  25.0047703  39.2402763  74.1284491
  25.1263614  38.3119409  74.3275378  24.7149746  39.2541449  73.2162806
  27.8738894  36.9257673  77.2651211  27.8960590  36.9897006  76.3103190
  28.2906953  36.0862182  77.4591717  38.2522518  46.6612933  75.3030433
  38.6953664  45.9120258  74.9049556  37.3749028  46.6523069  74.9204165
  33.3858299  53.2143274  70.7837032  34.0809204  53.8349967  71.0024346
  33.7281449  52.3638625  71.0589410  35.2849722  50.6642980  72.3124362
  35.8101046  51.0030252  71.5873682  35.1972075  49.7289995  72.1287497
  26.9690383  56.7314963  76.6719616  26.5295373  56.2391342  77.3652472
  27.7198500  56.1887931  76.4311691  24.4164255  52.2752972  78.7441917
  23.7944265  51.6123677  78.4444145  25.0869122  52.3014104  78.0615565
  23.9777762  50.8256895  72.2200378  24.1265883  51.5092360  71.5667051
  24.7844206  50.8061985  72.7349834  37.7955383  48.1318171  77.6952881
  38.6302274  48.5707975  77.8590441  37.9314511  47.6556824  76.8761126
  21.7330395  46.8522073  73.2261447  21.4876437  45.9484403  73.4241657
  21.9026310  46.8539223  72.2840925  21.0026043  42.5850430  70.7247608
  20.3095288  42.6594785  70.0687644  20.7577795  41.8210774  71.2469125
  27.4773168  53.3205026  69.6912125  26.9047135  53.9395213  69.2382597
  28.0505961  53.8704387  70.2252047  33.5448558  42.5663666  81.8758674
  34.4965980  42.6661763  81.8970898  33.3752008  41.7741934  82.3856758
  31.5662937  39.6519249  82.0618075  30.9712869  39.9324262  81.3664564
  31.2812634  40.1413150  82.8334816  30.6970427  53.6042176  70.8220708
  31.6301101  53.5387738  71.0253583  30.6093640  54.4398443  70.3635240
  33.3258444  52.9208046  67.7824655  33.2472076  52.5867910  68.6760413
  34.1468111  53.4129814  67.7816127  36.0236635  45.7869786  80.9900974
  35.9912955  44.8485786  81.1760658  36.6337259  45.8653822  80.2566799
  27.8619966  44.6565838  67.0328178  28.8079071  44.5272047  67.1016596
  27.4834211  43.9180500  67.5097606  36.1731124  42.5780829  81.0359257
  35.6570172  41.7939286  80.8489186  37.0571072  42.2499546  81.2005776
  33.8341851  36.3221845  76.9955070  33.6366672  36.0136933  77.8798402
  34.4441556  37.0483483  77.1252999  26.0462883  42.5815815  66.9683063
  25.1394339  42.2848928  67.0445777  26.3238864  42.2845633  66.1017349
  16.9640824  43.9022178  77.4182109  16.6443608  43.0487486  77.1256483
  16.4174252  44.1170756  78.1740077  27.6624949  37.1252705  73.1227304
  26.8525677  36.7799790  73.4982550  28.3509366  36.8160248  73.7114916
  29.5915497  36.2030751  74.7451601  30.1446536  36.6226205  75.4041624
  29.8285584  35.2766499  74.7874557  24.8161668  39.4402750  67.1095042
  25.6780832  39.7657648  67.3690860  25.0012012  38.6534246  66.5968108
  32.9694304  38.3131277  74.2530265  32.3892973  38.9716081  73.8708318
  32.7030237  37.4908621  73.8417683  31.4197871  37.7136334  76.4551586
  31.9197649  37.8252869  75.6465904  32.0633479  37.4097387  77.0952394
  18.7465826  47.4543344  77.2641246  18.7236514  47.5531031  76.3123129
  19.0566463  48.3008494  77.5858412  31.7519182  40.4731367  73.3086613
  30.8645037  40.7581018  73.0906808  32.1673172  40.3125130  72.4613890
  35.1033719  40.4977888  77.0240953  35.8794109  40.9874340  77.2965570
  34.3781853  40.9235942  77.4812822  37.5406277  41.2105507  78.0814893
  38.1350768  40.9701243  77.3708202  37.6132861  40.4912638  78.7088430
  30.8962396  50.2376042  67.4034633  31.5998246  50.4426044  68.0192289
  30.1725045  50.8052803  67.6683717  31.7260206  45.9885903  73.5236904
  31.6695408  46.4454454  72.6844536  32.2788549  45.2276587  73.3459746
  35.5365012  41.7775635  74.3487023  35.2801946  41.3772270  75.1795231
  34.9117880  42.4919429  74.2237162  39.8477350  44.5171708  76.8558315
  39.2876908  44.5864897  77.6289877  39.2420853  44.3412693  76.1357811
  32.8049093  50.6758571  69.4533094  33.6394697  50.2439769  69.2710568
  32.6433436  50.5040584  70.3809988  32.4594986  47.1790684  70.8189433
  32.4043789  47.0134956  69.8777877  31.8341041  47.8866717  70.9751623
  25.7691111  36.6798793  70.3974751  25.7569781  37.6240633  70.5543022
  26.6614533  36.4968939  70.1034212  25.6980675  55.3567684  78.4842508
  24.7476306  55.3569545  78.3706880  26.0013161  54.6100418  77.9678542
  29.5843230  33.2741570  74.6520688  28.8175626  32.7200056  74.7977370
  29.9953935  33.3463439  75.5134840  33.6065076  63.7551231  71.1848285
  34.3795952  63.2080218  71.0461161  33.9590475  64.6195481  71.3962747
  35.9431354  59.9143897  68.8166735  36.1956875  59.3925419  68.0550198
  35.0055913  59.7510043  68.9193419  35.6627643  61.8172003  71.0191110
  35.5463901  61.1416907  71.6872194  35.7729903  61.3304377  70.2023263
  37.6464671  56.3072050  69.7199148  37.8139073  57.1752287  70.0869619
  37.4561840  56.4699332  68.7960437  37.6253892  58.7629708  70.7045815
  37.5053517  59.2086758  71.5431295  36.9306480  59.1115025  70.1459353
  32.1145467  58.7002692  75.2579991  31.3176631  58.8121386  75.7763486
  31.8871060  59.0389344  74.3920881  40.9741899  60.4054675  70.1112814
  40.4588522  61.1759280  70.3501202  40.7019207  59.7319812  70.7345876
  33.9393362  55.0991657  75.9472161  34.5137113  54.8766839  75.2145354
  34.5264344  55.1680352  76.7000762  34.2662949  57.1296118  69.9668046
  33.4300261  57.4670805  70.2877321  34.1267718  56.9945098  69.0295183
  36.2416029  51.9732906  74.6747230  35.5880442  51.6581923  74.0503845
  36.1996503  51.3508646  75.4007053  37.3527234  62.2552201  66.5900522
  36.4454296  62.0241454  66.7891671  37.8498266  61.4589820  66.7774504
  29.1003638  60.0770310  75.0939715  28.9028038  59.4839671  74.3690781
  28.5450302  59.7722520  75.8115653  38.2291555  63.8973540  68.4512591
  37.7910985  63.1809398  67.9918228  38.9701996  64.1249654  67.8897682
  31.5949864  59.6034344  72.7780667  30.6647452  59.5418799  72.9950629
  31.6907336  59.0810297  71.9817308  31.5135413  56.1289157  75.3658908
  31.7742230  57.0434490  75.2568069  32.3352585  55.6613599  75.5155521
  42.3502783  62.7557921  68.0444649  41.7331954  62.0304749  67.9477701
  41.8819271  63.5167281  67.7011723  34.1401329  56.9743346  67.1665953
  33.2630795  56.8532146  66.8028200  34.6159082  56.1829424  66.9144842
  28.8680023  58.5685201  72.6078859  29.1633464  57.6595879  72.5545912
  27.9668058  58.5472940  72.2859861  30.5967864  56.2499298  72.7318184
  30.2680570  55.3696677  72.5493290  30.9507235  56.1946967  73.6194573
  33.7109687  56.5372268  73.0993661  34.0505760  57.0658189  72.3772270
  34.1581808  56.8752674  73.8752228  35.6977835  55.0346890  71.2986954
  36.4186197  55.4128143  70.7950671  35.0743139  55.7535767  71.4021932
  39.8408957  55.7392039  72.2345286  40.0572572  56.6216677  71.9334115
  39.3603025  55.3478252  71.5050928  35.8441458  54.5694680  74.1284491
  35.9657369  53.6411326  74.3275378  35.5543500  54.5833366  73.2162806
  32.5724150  62.1813991  73.2261447  32.3270192  61.2776321  73.4241657
  32.7420064  62.1831141  72.2840925  31.8419797  57.9142348  70.7247608
  31.1489042  57.9886703  70.0687644  31.5971549  57.1502692  71.2469125
  38.7013721  59.9857756  67.0328178  39.6472825  59.8563964  67.1016596
  38.3227966  59.2472418  67.5097606  36.8856638  57.9107733  66.9683063
  35.9788093  57.6140845  67.0445777  37.1632619  57.6137551  66.1017349
  38.5018704  52.4544622  73.1227304  37.6919432  52.1091707  73.4982550
  39.1903120  52.1452166  73.7114916  40.4309252  51.5322669  74.7451601
  40.9840290  51.9518122  75.4041624  40.6679338  50.6058417  74.7874557
  35.6555422  54.7694668  67.1095042  36.5174586  55.0949566  67.3690860
  35.8405767  53.9826164  66.5968108  36.6084865  52.0090711  70.3974751
  36.5963535  52.9532551  70.5543022  37.5008287  51.8260856  70.1034212
  40.4236985  48.6033487  74.6520688  39.6569381  48.0491974  74.7977370
  40.8347690  48.6755356  75.5134840  18.0021941  13.0140381  57.5106457
  17.3509921  13.5994462  57.1240471  18.7966304  13.5446576  57.5701495
  14.2643846   6.2622185  55.5412042  14.5169367   5.7403706  54.7795505
  13.3268405   6.0988330  55.6438725  19.4797207  10.7030813  58.0475442
  18.8443040  10.7765440  58.7596346  19.1494613  11.2924412  57.3694521
  13.7073276  17.8811637  61.0781252  13.6297306  18.8319462  61.1569733
  13.1034920  17.5357509  61.7356179  21.6451450   5.5829468  58.2571455
  22.5569306   5.8156855  58.0819153  21.1361097   6.1666512  57.6946534
  24.1310264  11.5009724  63.0029401  23.4461302  11.8808626  62.4526434
  24.2154114  12.1105051  63.7361348  15.9811645  13.2393790  59.7986792
  15.8457320  14.0845325  60.2271640  16.5221457  13.4413067  59.0352726
  19.2954391   6.7532963  56.8358121  18.7801015   7.5237567  57.0746508
  19.0231700   6.0798099  57.4591182  24.2688665   9.5065317  58.7711294
  23.4918108   9.1676477  58.3266456  24.9480146   9.5117940  58.0966259
  15.6739726   8.6030488  53.3145829  14.7666788   8.3719742  53.5136978
  16.1710758   7.8068108  53.5019811  18.5807805  17.3127995  56.2342515
  17.9069504  17.6159692  56.8427473  18.9673627  18.1157076  55.8847972
  16.8527960   8.7043083  57.8369819  15.9439179   8.4202116  57.9342289
  16.8823044   9.1242162  56.9773126  22.0847227  12.3149673  61.6060987
  21.6309554  11.4740583  61.6626177  21.4541194  12.9511071  61.9435767
  20.5280166  14.1526169  62.5410805  20.8203141  14.7131226  61.8223170
  21.0378787  14.4454730  63.2963964  16.5504048  10.2451827  55.1757898
  16.1123478   9.5287686  54.7163535  17.2914489  10.4727942  54.6142989
  24.6677162   8.5209024  61.2334216  24.5295061   8.7110620  60.3055405
  24.3113381   9.2828407  61.6902267  16.7799020  17.4807668  58.4489594
  16.9550776  17.0095711  59.2635217  16.0931808  18.1073434  58.6770855
  20.6715275   9.1036208  54.7689955  20.0544446   8.3783037  54.6723008
  20.2031764   9.8645569  54.4257029  15.6477747  15.6747923  61.1373780
  14.8645269  16.2169603  61.2312005  16.3470492  16.1921903  61.5368021
  21.4952960  12.4275380  58.8882595  21.7712804  12.3131975  59.7976469
  20.6257459  12.0292865  58.8494768  18.1307024  16.6761731  62.5315409
  18.3129419  15.8583387  62.9943161  18.9540010  16.8929423  62.0940299
  18.4649190  15.6029916  59.7930457  18.9936956  15.0922371  59.1800619
  18.7277410  15.2872447  60.6575990  21.5589374  15.5746715  60.4085440
  21.7326251  15.0093137  59.6559293  22.0518265  16.3747609  60.2264930
  27.4128765   8.3383137  62.0275740  27.8559911   7.5890463  61.6294863
  26.5355275   8.3293274  61.6449472  22.5464546  14.8913479  57.5082338
  23.2415451  15.5120172  57.7269653  22.8887696  14.0408830  57.7834716
  24.4455969  12.3413184  59.0369669  24.9707293  12.6800457  58.3118989
  24.3578322  11.4060200  58.8532804  13.1384009  12.5027100  58.9445685
  13.2872129  13.1862565  58.2912357  13.9450452  12.4832190  59.4595140
  16.6379414  14.9975231  56.4157432  16.0653382  15.6165418  55.9627904
  17.2112208  15.5474592  56.9497354  19.8576674  15.2812381  57.5466014
  20.7907347  15.2157942  57.7498890  19.7699887  16.1168648  57.0880547
  22.4864691  14.5978251  54.5069962  22.4078322  14.2638115  55.4005720
  23.3074358  15.0900019  54.5061434  17.0226213   6.3336043  53.7573484
  17.9685318   6.2042252  53.8261902  16.6440458   5.5950705  54.2342913
  15.2069130   4.2586020  53.6928370  14.3000586   3.9619132  53.7691083
  15.4845111   3.9615838  52.8262656  20.0568643  11.9146247  54.1279940
  20.7604493  12.1196249  54.7437596  19.3331291  12.4823008  54.3929024
  21.9655340  12.3528776  56.1778400  22.8000944  11.9209974  55.9955875
  21.8039683  12.1810789  57.1055295  21.6201232   8.8560889  57.5434739
  21.5650036   8.6905160  56.6023184  20.9947288   9.5636922  57.6996929
  30.5939615  22.8698427  66.2733577  31.2318025  22.7505174  65.5696917
  30.4760458  23.8179271  66.3321529  27.4029321  22.8225855  66.2095102
  27.0647833  22.7066920  65.3215636  28.2719090  22.4217020  66.1896108
  23.2616137  24.6761331  62.1991993  22.6981002  24.5851268  61.4308280
  23.1468532  23.8561236  62.6794485  20.8080569  26.1712523  65.0376213
  21.6001861  25.8303348  64.6222512  21.0477219  26.2807498  65.9578366
  28.8415696  28.3432299  57.5106457  28.1903676  28.9286379  57.1240471
  29.6360059  28.8738494  57.5701495  22.7671323  25.4321436  57.9093592
  23.5402199  24.8850423  57.7706468  23.1196722  26.2965686  58.1208053
  24.6056366  26.7597818  71.1160491  24.3146232  27.6643449  71.0007157
  25.2413350  26.8014346  71.8304561  25.5312572  24.1374667  67.7061851
  26.1276145  23.9130689  66.9918814  25.5887544  23.3959412  68.3087299
  25.1037601  21.5914102  55.5412042  25.3563122  21.0695624  54.7795505
  24.1662160  21.4280248  55.6438725  30.1480884  20.5949881  63.3486785
  30.9343973  20.1769304  62.9977202  30.4119588  21.4995973  63.5168433
  30.3190961  26.0322731  58.0475442  29.6836794  26.1057358  58.7596346
  29.9888367  26.6216330  57.3694521  35.5489311  20.5325114  64.2519763
  36.2814483  19.9624331  64.4857593  34.7928667  20.1446714  64.6926269
  24.8233890  23.4942208  57.7436417  24.7070148  22.8187112  58.4117501
  24.9336149  23.0074582  56.9268570  27.1665431  22.9552355  61.4483106
  26.8023638  22.4282976  62.1596027  28.0232546  22.5650824  61.2749591
  26.8070918  17.9842255  56.4444454  26.9745320  18.8522491  56.8114925
  26.6168087  18.1469537  55.5205744  29.5646251  26.4459234  68.1110285
  29.2646974  27.3484273  68.0026092  29.2197310  26.1791417  68.9631438
  23.0158732  22.8973031  64.1446989  22.0909229  22.7649245  64.3524681
  23.2643145  23.6767250  64.6416932  32.9643394  18.9641774  65.7907722
  32.0560272  18.8957183  65.4966483  32.9130990  19.4413719  66.6189548
  26.7860138  20.4399913  57.4291121  26.6659764  20.8856963  58.2676602
  26.0912727  20.7885230  56.8704659  20.3767543  22.5406304  64.9790778
  20.5059924  22.7940783  65.8930190  19.6964995  23.1334012  64.6595433
  24.5467030  33.2103554  61.0781252  24.4691060  34.1611379  61.1569733
  23.9428674  32.8649427  61.7356179  34.8305041  17.1658213  67.5685596
  34.1879421  17.4590746  66.9225391  34.3259969  17.0511133  68.3738793
  32.4845205  20.9121386  58.2571455  33.3963061  21.1448773  58.0819153
  31.9754852  21.4958430  57.6946534  30.7685972  25.3346014  71.8932748
  31.1769328  24.8928424  71.1487380  30.0463234  24.7598641  72.1466941
  31.0914787  25.8947204  65.6485037  30.4623649  26.0592918  64.9461105
  30.7040449  26.3088814  66.4196001  34.9704019  26.8301642  63.0029401
  34.2855057  27.2100543  62.4526434  35.0547868  27.4396969  63.7361348
  32.2254950  24.4761601  69.6024744  32.4371846  25.1193361  68.9259125
  32.1784699  23.6423918  69.1346674  29.8281179  17.0879422  66.5061316
  28.9665658  17.3860675  66.7978054  29.8543614  17.3049821  65.5742349
  26.6442749  25.6321612  62.9135122  27.1081094  25.9109315  62.1239744
  26.3799547  24.7305057  62.7308213  23.5366830  25.1793094  65.8514885
  24.1068187  25.6080362  65.2132370  24.1274942  24.8975679  66.5499071
  25.5811635  21.7544765  59.7224687  26.2835678  22.2065808  60.1898613
  25.2492263  21.1128584  60.3504580  19.3236969  20.0128317  65.0241821
  18.5336023  20.2685846  64.5481931  19.8148216  20.8276655  65.1293861
  33.3400778  27.3533557  67.7747101  34.1618222  26.9513744  67.4929783
  33.3363181  27.2501791  68.7263217  21.2751714  20.3772897  61.9825297
  20.4782877  20.4891591  62.5008793  21.0477306  20.7159549  61.1166188
  27.1057382  26.9017600  69.9307812  27.1701814  27.3638007  70.7665984
  26.3968306  26.2714965  70.0590122  41.4306771  23.6972305  64.1232073
  40.6770480  23.1279703  63.9676077  41.5654313  23.6634969  65.0702708
  26.8205399  28.5685707  59.7986792  26.6851074  29.4137243  60.2271640
  27.3615212  28.7704985  59.0352726  20.2734797  26.0861145  60.3714717
  20.7859317  26.8804396  60.5220282  20.9257510  25.3887436  60.3048319
  22.0829681  29.2026902  62.4537470  22.2596310  30.1244866  62.2658454
  22.8786515  28.8885321  62.8831850  28.4473876  29.1909274  73.9287134
  28.0037730  28.4045652  73.6108039  29.1091089  29.3788424  73.2631025
  23.2060997  30.7205075  68.4547813  23.7568422  30.5922139  67.6824807
  22.3672473  31.0199964  68.1042706  30.5455114  29.4712074  71.9568536
  30.5273589  30.2920955  71.4648805  31.4675034  29.3466149  72.1818677
  18.2383714  24.4149800  61.1474288  19.0758936  24.8246808  60.9307996
  18.4161981  23.4749242  61.1174482  30.1348146  22.0824880  56.8358121
  29.6194769  22.8529485  57.0746508  29.8625454  21.4090016  57.4591182
  27.7195257  16.9274581  61.8943359  26.8636853  16.5381431  61.7148998
  28.1322208  17.0066542  61.0343145  29.2494403  14.4620924  66.2934919
  28.7459199  14.4251059  65.4802724  29.5425010  15.3713667  66.3531576
  35.1082420  24.8357235  58.7711294  34.3311863  24.4968394  58.3266456
  35.7873901  24.8409858  58.0966259  29.9234449  19.9551972  58.6617902
  29.6184584  20.2698122  59.5128045  30.8764891  20.0333392  58.7045235
  28.3680881  26.1142196  60.3110856  27.8402242  25.3794955  59.9984093
  27.8668383  26.8916872  60.0650824  33.3473727  24.3091216  65.4277902
  32.6897401  24.9990478  65.5158031  34.1514126  24.6987648  65.7711889
  23.0999608  16.7761862  62.6717467  23.6743360  16.5537043  61.9390660
  23.6870591  16.8450556  63.4246069  32.1579186  22.6635589  63.4781844
  32.6711067  23.2965581  63.9803554  32.8080409  22.0636784  63.1125204
  23.4269195  18.8066323  56.6913353  22.5906508  19.1441010  57.0122627
  23.2873965  18.6715303  55.7540490  25.4022276  13.6503111  61.3992537
  24.7486688  13.3352128  60.7749152  25.3602750  13.0278851  62.1252360
  26.5133481  23.9322406  53.3145829  25.6060543  23.7011659  53.5136978
  27.0104513  23.1360025  53.5019811  29.4201560  32.6419913  56.2342515
  28.7463259  32.9451610  56.8427473  29.8067382  33.4448993  55.8847972
  28.6360016  20.1385044  65.7240185  27.7182578  20.3599991  65.5661873
  29.0520160  20.2131355  64.8651892  29.4195064  21.5376460  60.8542865
  30.1666883  22.0497857  60.5449987  29.6886654  21.2160513  61.7147258
  27.6921714  24.0335001  57.8369819  26.7832934  23.7494034  57.9342289
  27.7216798  24.4534079  56.9773126  32.9240982  27.6441590  61.6060987
  32.4703309  26.8032500  61.6626177  32.2934948  28.2802989  61.9435767
  31.8673901  18.5733576  62.8361654  31.1296658  18.0610963  63.1671897
  32.1200675  18.1333958  62.0244931  31.3673921  29.4818087  62.5410805
  31.6596895  30.0423144  61.8223170  31.8772542  29.7746648  63.2963964
  31.9685529  11.3509828  63.4303423  32.2744405  10.4907192  63.1429338
  32.6938133  11.9427449  63.2302417  18.2609885  21.7540515  61.8185021
  18.0634285  21.1609876  61.0936088  17.7056549  21.4492725  62.5360960
  26.2406608  21.6463621  63.9379614  26.2955218  20.6937458  63.8622091
  25.4297810  21.8023061  64.4220913  27.3897802  25.5743744  55.1757898
  26.9517232  24.8579603  54.7163535  28.1308243  25.8019859  54.6142989
  24.1798968  20.2640681  61.6969993  23.3666834  20.5634852  62.1035185
  24.6757962  19.8696370  62.4144476  26.3307546  30.2598438  63.6304258
  26.2883725  30.4859284  62.7012790  27.2470245  30.0261813  63.7790059
  29.7773180  20.7282506  70.5284887  30.1322568  20.9553979  71.3879353
  30.4245311  21.0600882  69.9062142  35.5070917  23.8500942  61.2334216
  35.3688816  24.0402537  60.3055405  35.1507136  24.6120324  61.6902267
  35.5340297  25.9177469  66.2445488  35.9676803  25.8252758  67.0928542
  36.2471877  25.8934969  65.6065504  24.4473347  27.1361467  63.4266221
  25.2413945  26.6411787  63.2248796  23.7365039  26.6079330  63.0633926
  29.2668191  29.5179563  67.7778588  29.3205214  30.0870499  68.5456304
  28.3982973  29.6881448  67.4132625  20.7556110  21.2804549  59.5025973
  19.8253699  21.2189004  59.7195936  20.8513582  20.7580502  58.7062615
  20.6741659  17.8059362  62.0904215  20.9348477  18.7204695  61.9813376
  21.4958832  17.3383804  62.2400828  36.3955846  25.9601169  68.7778373
  36.5891736  26.8646980  69.0237648  36.2956464  25.5008588  69.6116958
  31.4570955  26.1107912  74.3519254  31.3056461  25.8818464  73.4349337
  31.4475634  27.0678513  74.3650599  28.2256291  23.6839825  69.3365520
  29.1548351  23.8350984  69.1634487  27.8047321  23.7723845  68.4814167
  27.0244623  27.7090489  67.1064058  26.8855709  27.3409273  67.9789996
  26.2359219  28.2238129  66.9348016  27.6192775  32.8099586  58.4489594
  27.7944531  32.3387629  59.2635217  26.9325563  33.4365352  58.6770855
  28.5749838  27.0872092  64.4952896  28.2399671  27.0472862  65.3910545
  28.0753784  26.4216808  64.0223306  31.5109030  24.4328126  54.7689955
  30.8938200  23.7074954  54.6723008  31.0425518  25.1937486  54.4257029
  33.1663161  29.1427034  72.4295736  33.1075708  28.4586255  71.7626319
  33.5682680  29.8846024  71.9776362  22.1853860  35.9588948  65.2229454
  22.4250458  36.5907472  65.9008473  21.3423057  35.6076988  65.5094814
  23.3007576  18.6513550  53.8911260  22.4237042  18.5302351  53.5273506
  23.7765329  17.8599629  53.6390148  33.1680569  27.1066618  70.6609715
  32.2807347  26.7692540  70.7836114  33.7379120  26.3749650  70.8978481
  14.8209716  23.4390710  63.9852767  15.5080756  23.1252440  63.3973782
  14.6657844  24.3432075  63.7120018  26.6981722  31.7668071  67.6270958
  26.6251894  32.5723042  68.1390263  26.2559115  31.9660037  66.8018980
  26.4871502  31.0039841  61.1373780  25.7039024  31.5461521  61.2312005
  27.1864247  31.5213820  61.5368021  29.7968152  16.8134470  63.7807985
  30.2936851  16.0604433  63.4609056  29.0255133  16.8498787  63.2151195
  37.6497909  22.5174836  65.4226277  37.6387785  23.3999551  65.0520210
  36.7815289  22.1646387  65.2280814  29.1580406  31.6654905  69.7829117
  29.8708378  32.3002370  69.7105019  28.6670434  31.7618771  68.9669119
  30.8797932  25.5706157  61.3546409  29.9454211  25.6907620  61.1851113
  31.0574601  24.6678624  61.0906419  26.3803121  18.9551853  63.5079670
  26.0100908  18.4022894  64.1960576  26.8762213  18.3509987  62.9554670
  34.2670484  21.4123477  61.8896443  34.7330936  22.2451468  61.8156746
  34.7177984  20.9468458  62.5941701  24.2092319  29.4149348  70.6034688
  24.9101779  30.0485831  70.7564082  23.7387434  29.7564080  69.8430327
  32.3346715  27.7567298  58.8882595  32.6106559  27.6423893  59.7976469
  31.4651214  27.3584783  58.8494768  32.2387147  13.7804064  65.9287344
  31.3250226  14.0108291  66.0969551  32.6680248  13.8642508  66.7801377
  32.0093605  21.9693956  68.4287238  31.3565055  22.2169863  67.7739691
  32.3873985  21.1558094  68.0949716  28.9700779  32.0053649  62.5315409
  29.1523173  31.1875305  62.9943161  29.7933765  32.2221341  62.0940299
  29.3042944  30.9321834  59.7930457  29.8330711  30.4214289  59.1800619
  29.5671164  30.6164364  60.6575990  19.8060037  28.9485703  67.5365791
  20.3913474  28.2029391  67.6693695  19.6084876  29.2589660  68.4202455
  22.6598692  31.9836951  62.5528233  21.9909068  32.4683078  62.0692273
  22.5211562  32.2306171  63.4671612  26.8003961  34.0180694  69.1510891
  27.3522269  34.1812316  69.9159977  27.1410154  34.6085132  68.4790916
  31.6514835  28.8441952  75.0059546  32.1954739  29.4571910  74.5114501
  31.0701680  29.4021530  75.5226559  18.0286270  20.2455406  59.3324165
  18.3239711  19.3366084  59.2791219  17.1274305  20.2243145  59.0105168
  29.9372348  31.9662670  66.1374574  29.8123488  31.1652410  65.6285519
  30.5951439  32.4608863  65.6488544  21.5580517  18.3211402  65.3151714
  20.8367102  18.9347370  65.1759187  22.3473772  18.8569167  65.2368360
  32.0007257  29.7671690  67.7654124  31.0537592  29.6477041  67.6932450
  32.3490030  28.8794188  67.8480385  19.7574111  17.9269503  59.4563490
  19.4286817  17.0466882  59.2738596  20.1113482  17.8717172  60.3439880
  29.0053690  29.5624406  63.9658476  28.8578652  28.6341113  64.1466046
  29.8307183  29.5844497  63.4815551  22.8715934  18.2142473  59.8238968
  23.2112007  18.7428394  59.1017576  23.3188055  18.5522879  60.5997535
  32.6087812  30.3852965  65.0523349  33.5334359  30.1795826  64.9147800
  32.4403115  30.1369366  65.9612690  24.8584081  16.7117095  58.0232261
  25.5792444  17.0898348  57.5195978  24.2349386  17.4305972  58.1267239
  29.0015204  17.4162244  58.9590593  29.2178819  18.2986882  58.6579421
  28.5209271  17.0248457  58.2296235  23.7414426  20.3747957  65.5361338
  23.5959006  20.6888260  66.4285619  23.2639629  20.9932857  64.9832236
  25.6010809  17.3650505  65.5842227  25.5872377  16.4691598  65.2474525
  26.3183237  17.3721169  66.2180513  32.3983128  30.9038632  60.4085440
  32.5720006  30.3385055  59.6559293  32.8912019  31.7039527  60.2264930
  25.0047704  16.2464885  60.8529797  25.1263616  15.3181531  61.0520685
  24.7149747  16.2603571  59.9408113  27.8738895  13.9319796  63.9896517
  27.8960592  13.9959129  63.0348497  28.2906954  13.0924304  64.1837023
  38.2522519  23.6675055  62.0275740  38.6953665  22.9182380  61.6294863
  37.3749029  23.6585192  61.6449472  33.3858300  30.2205397  57.5082338
  34.0809205  30.8412089  57.7269653  33.7281451  29.3700748  57.7834716
  35.2849724  27.6705102  59.0369669  35.8101048  28.0092375  58.3118989
  35.1972076  26.7352117  58.8532804  26.9469772  31.5839176  71.1659546
  27.2556899  31.3388323  72.0382245  27.7445254  31.7885814  70.6778416
  26.9690384  33.7377085  63.3964922  26.5295375  33.2453464  64.0897779
  27.7198501  33.1950053  63.1556998  19.4482723  29.9288626  63.3989550
  20.2740743  29.6292398  63.0188194  19.0976775  29.1596249  63.8479339
  24.4164257  29.2815095  65.4687224  23.7944266  28.6185800  65.1689452
  25.0869123  29.3076226  64.7860872  17.6491328  27.8474953  64.3578484
  16.8123237  27.4197127  64.1762485  17.6214974  28.0407396  65.2949275
  34.9743630  28.3038006  74.3420867  34.1839173  28.2862145  73.8025366
  34.7376984  28.8426299  75.0969904  35.0941505  25.1530472  71.6553596
  35.1439510  24.9880480  72.5969118  34.9855428  24.2857731  71.2651476
  23.9777763  27.8319018  58.9445685  24.1265884  28.5154482  58.2912357
  24.7844207  27.8124108  59.4595140  36.5959702  27.5727414  71.8995617
  36.3044510  27.9357394  72.7359078  35.9831833  26.8594422  71.7208949
  37.7955384  25.1380293  64.4198187  38.6302275  25.5770098  64.5835748
  37.9314513  24.6618947  63.6006433  34.8446890  22.6960028  70.3675675
  35.3201011  22.8887675  69.5594527  33.9212455  22.7519214  70.1219059
  21.7330396  23.8584196  59.9506753  21.4876438  22.9546526  60.1486964
  21.9026311  23.8601346  59.0086231  21.0026044  19.5912553  57.4492915
  20.3095289  19.6656908  56.7932951  20.7577796  18.8272897  57.9714432
  27.4773169  30.3267148  56.4157432  26.9047136  30.9457335  55.9627904
  28.0505963  30.8766510  56.9497354  33.5448559  19.5725788  68.6003981
  34.4965982  19.6723886  68.6216205  33.3752009  18.7804057  69.1102065
  31.5662938  16.6581372  68.7863382  30.9712870  16.9386384  68.0909870
  31.2812635  17.1475273  69.5580123  30.6970429  30.6104298  57.5466014
  31.6301102  30.5449860  57.7498890  30.6093642  31.4460565  57.0880547
  36.0236637  22.7931908  67.7146280  35.9912957  21.8547909  67.9005964
  36.6337260  22.8715945  66.9812105  27.8619967  21.6627961  53.7573484
  28.8079072  21.5334169  53.8261902  27.4834212  20.9242623  54.2342913
  36.1731125  19.5842952  67.7604564  35.6570174  18.8001408  67.5734492
  37.0571074  19.2561668  67.9251083  33.8341852  13.3283967  63.7200376
  33.6366673  13.0199055  64.6043708  34.4441558  14.0545606  63.8498306
  41.8413186  23.8547915  66.8552317  42.5716575  23.5933203  67.4160021
  41.2320132  23.1176637  66.8954385  39.9228484  21.9955778  67.4526768
  39.1961647  21.8611742  66.8443260  39.5075770  22.3032606  68.2583486
  26.0462885  19.5877937  53.6928370  25.1394340  19.2911050  53.7691083
  26.3238866  19.2907756  52.8262656  16.9640825  20.9084301  64.1427416
  16.6443609  20.0549609  63.8501790  16.4174253  21.1232879  64.8985383
  20.7420733  23.6246742  67.8596923  20.9606742  24.5563850  67.8784956
  21.1546506  23.2654716  68.6451726  27.6624950  14.1314827  59.8472611
  26.8525679  13.7861912  60.2227857  28.3509367  13.8222371  60.4360223
  29.5915499  13.2092874  61.4696908  30.1446537  13.6288327  62.1286931
  29.8285585  12.2828622  61.5119864  24.8161669  16.4464873  53.8340349
  25.6780833  16.7719771  54.0936166  25.0012013  15.6596369  53.3213415
  16.8329085  24.5287212  66.1120538  16.1392556  24.1141165  65.5990492
  17.5802076  24.5707749  65.5153957  32.9694306  15.3193399  60.9775572
  32.3892975  15.9778203  60.5953624  32.7030238  14.4970744  60.5662989
  31.4197872  14.7198457  63.1796892  31.9197650  14.8314991  62.3711211
  32.0633480  14.4159510  63.8197701  18.7465828  24.4605466  63.9886553
  18.7236516  24.5593153  63.0368436  19.0566464  25.3070617  64.3103719
  21.4053205  26.5181621  68.1033167  22.3596459  26.4865563  68.0363099
  21.2065729  26.0572245  68.9183393  31.7519184  17.4793490  60.0331920
  30.8645039  17.7643140  59.8152115  32.1673173  17.3187253  59.1859197
  35.1033720  17.5040011  63.7486259  35.8794110  17.9936463  64.0210876
  34.3781854  17.9298065  64.2058129  37.5406278  18.2167630  64.8060200
  38.1350769  17.9763366  64.0953508  37.6132862  17.4974760  65.4333736
  19.7603434  32.0601241  65.1203365  19.6257902  31.3001642  64.5541363
  19.3435496  32.7842141  64.6532154  31.7260207  22.9948025  60.2482210
  31.6695409  23.4516577  59.4089843  32.2788550  22.2338710  60.0705053
  35.5365013  18.7837757  61.0732330  35.2801948  18.3834393  61.9040537
  34.9117881  19.4981551  60.9482469  39.8477351  21.5233831  63.5803621
  39.2876909  21.5927020  64.3535183  39.2420855  21.3474815  62.8603117
  22.9172560  32.9570558  65.3321807  22.8004944  33.9015990  65.2300498
  22.0965006  32.6544119  65.7207607  32.4594987  24.1852807  57.5434739
  32.4043791  24.0197078  56.6023184  31.8341042  24.8928840  57.6996929
  25.7691112  13.6860916  57.1220058  25.7569782  14.6302756  57.2788329
  26.6614534  13.5031061  56.8279519  23.9427074  33.6098820  68.5477736
  24.8454321  33.6422430  68.8644231  23.7164444  32.6799271  68.5624072
  25.6980676  32.3629806  65.2087815  24.7476307  32.3631668  65.0952187
  26.0013162  31.6162541  64.6923849  29.5843232  10.2803692  61.3765995
  28.8175627   9.7262179  61.5222677  29.9953937  10.3525561  62.2380146
  41.4333370  38.1990345  66.2733577  42.0711780  38.0797092  65.5696917
  41.3154213  39.1471188  66.3321529  38.2423076  38.1517773  66.2095102
  37.9041587  38.0358837  65.3215636  39.1112844  37.7508938  66.1896108
  34.1009892  40.0053249  62.1991993  33.5374757  39.9143186  61.4308280
  33.9862287  39.1853153  62.6794485  38.7242859  39.3052624  72.1681307
  38.7131500  38.9105423  71.2961811  38.8863498  38.5718697  72.7615079
  31.6474324  41.5004441  65.0376213  32.4395616  41.1595265  64.6222512
  31.8870974  41.6099416  65.9578366  39.6809450  43.6724217  57.5106457
  39.0297430  44.2578297  57.1240471  40.4753813  44.2030412  57.5701495
  35.4450120  42.0889736  71.1160491  35.1539986  42.9935367  71.0007157
  36.0807104  42.1306264  71.8304561  36.3706327  39.4666585  67.7061851
  36.9669899  39.2422607  66.9918814  36.4281298  38.7251330  68.3087299
  40.9874638  35.9241798  63.3486785  41.7737727  35.5061222  62.9977202
  41.2513342  36.8287891  63.5168433  41.1584716  41.3614649  58.0475442
  40.5230548  41.4349275  58.7596346  40.8282122  41.9508247  57.3694521
  46.3883065  35.8617032  64.2519763  47.1208237  35.2916248  64.4857593
  45.6322421  35.4738632  64.6926269  38.0059185  38.2844273  61.4483106
  37.6417392  37.7574894  62.1596027  38.8626301  37.8942742  61.2749591
  43.9108486  29.5738606  68.7114372  43.5791810  30.4434017  68.4875587
  43.3154099  29.2574890  69.3908402  40.4040005  41.7751152  68.1110285
  40.1040728  42.6776190  68.0026092  40.0591065  41.5083335  68.9631438
  33.8552487  38.2264948  64.1446989  32.9302983  38.0941163  64.3524681
  34.1036900  39.0059168  64.6416932  43.8037149  34.2933692  65.7907722
  42.8954026  34.2249100  65.4966483  43.7524745  34.7705637  66.6189548
  37.6253893  35.7691830  57.4291121  37.5053518  36.2148881  58.2676602
  36.9306481  36.1177148  56.8704659  31.2161298  37.8698222  64.9790778
  31.3453679  38.1232701  65.8930190  30.5358749  38.4625930  64.6595433
  35.3860785  48.5395472  61.0781252  35.3084815  49.4903297  61.1569733
  34.7822429  48.1941344  61.7356179  37.8778015  35.7123337  73.7342619
  37.1011349  36.2717258  73.7245484  38.5168578  36.1980120  74.2557489
  45.6698795  32.4950130  67.5685596  45.0273176  32.7882663  66.9225391
  45.1653724  32.3803051  68.3738793  43.3238959  36.2413303  58.2571455
  44.2356815  36.4740690  58.0819153  42.8148606  36.8250348  57.6946534
  36.1324387  38.5208791  73.2960586  36.8739071  39.0593835  73.0195410
  35.4261373  39.1475080  73.4532138  41.6079727  40.6637931  71.8932748
  42.0163083  40.2220342  71.1487380  40.8856988  40.0890559  72.1466941
  37.9610797  35.6010538  69.2666305  38.8071992  36.0249952  69.4100954
  37.9009434  34.9444162  69.9604868  41.9308541  41.2239122  65.6485037
  41.3017404  41.3884836  64.9461105  41.5434203  41.6380731  66.4196001
  45.8097773  42.1593560  63.0029401  45.1248811  42.5392461  62.4526434
  45.8941623  42.7688886  63.7361348  41.1110242  33.2614906  70.9247478
  40.8671174  34.0156967  70.3881754  41.3870173  33.6400254  71.7594726
  43.0648705  39.8053519  69.6024744  43.2765600  40.4485279  68.9259125
  43.0178453  38.9715835  69.1346674  40.6674934  32.4171339  66.5061316
  39.8059413  32.7152593  66.7978054  40.6937368  32.6341738  65.5742349
  37.4836503  40.9613530  62.9135122  37.9474849  41.2401233  62.1239744
  37.2193301  40.0596975  62.7308213  34.3760584  40.5085012  65.8514885
  34.9461941  40.9372280  65.2132370  34.9668696  40.2267596  66.5499071
  36.4205389  37.0836682  59.7224687  37.1229433  37.5357726  60.1898613
  36.0886018  36.4420501  60.3504580  34.8685751  35.6748439  74.0975896
  34.2384411  36.3564720  74.3311293  34.7621839  35.5631521  73.1529035
  30.1630723  35.3420235  65.0241821  29.3729777  35.5977764  64.5481931
  30.6541971  36.1568573  65.1293861  44.1794533  42.6825474  67.7747101
  45.0011977  42.2805661  67.4929783  44.1756936  42.5793708  68.7263217
  32.1145469  35.7064814  61.9825297  31.3176632  35.8183508  62.5008793
  31.8871061  36.0451466  61.1166188  37.9451136  42.2309517  69.9307812
  38.0095569  42.6929925  70.7665984  37.2362060  41.6006882  70.0590122
  28.4468426  35.5950725  67.4556811  28.6976465  36.4797735  67.7214387
  28.9827975  35.4155327  66.6831903  52.2700526  39.0264223  64.1232073
  51.5164234  38.4571621  63.9676077  52.4048067  38.9926887  65.0702708
  37.6599154  43.8977625  59.7986792  37.5244829  44.7429161  60.2271640
  38.2008966  44.0996903  59.0352726  34.1466494  29.9769205  76.4601147
  33.7533439  29.4235403  77.1348792  34.9632634  30.2879783  76.8507665
  31.1128551  41.4153063  60.3714717  31.6253072  42.2096313  60.5220282
  31.7651264  40.7179353  60.3048319  32.9223436  44.5318819  62.4537470
  33.0990064  45.4536784  62.2658454  33.7180270  44.2177238  62.8831850
  37.0634455  31.3927084  74.0521404  37.8044168  31.9934237  73.9725866
  37.2952377  30.6504722  73.4939447  32.2075793  36.5783451  72.3299634
  32.0929308  35.6768708  72.6306733  31.3520310  36.8247148  71.9784450
  39.2867630  44.5201191  73.9287134  38.8431484  43.7337570  73.6108039
  39.9484844  44.7080342  73.2631025  34.0454751  46.0496993  68.4547813
  34.5962177  45.9214056  67.6824807  33.2066227  46.3491882  68.1042706
  41.3848868  44.8003991  71.9568536  41.3667344  45.6212872  71.4648805
  42.3068788  44.6758067  72.1818677  37.8421923  42.3148121  72.7992044
  38.3750259  41.5536409  72.5691352  37.3136004  42.0221773  73.5416198
  41.0091617  27.4208187  68.3285686  40.6655887  28.3109829  68.2524796
  41.3770580  27.2309844  67.4655271  29.0777468  39.7441717  61.1474288
  29.9152690  40.1538726  60.9307996  29.2555736  38.8041159  61.1174482
  40.9741900  37.4116798  56.8358121  40.4588524  38.1821403  57.0746508
  40.7019209  36.7381934  57.4591182  38.5589011  32.2566499  61.8943359
  37.7030608  31.8673349  61.7148998  38.9715963  32.3358460  61.0343145
  40.0888158  29.7912842  66.2934919  39.5852953  29.7542977  65.4802724
  40.3818765  30.7005585  66.3531576  36.3331044  29.8751572  65.3001101
  37.1984041  29.6794380  64.9406990  36.4008553  29.6461923  66.2270457
  45.9476174  40.1649153  58.7711294  45.1705617  39.8260312  58.3266456
  46.6267655  40.1701776  58.0966259  40.7628203  35.2843890  58.6617902
  40.4578339  35.5990039  59.5128045  41.7158645  35.3625310  58.7045235
  39.2074635  41.4434113  60.3110856  38.6795997  40.7086873  59.9984093
  38.7062138  42.2208790  60.0650824  44.1867481  39.6383134  65.4277902
  43.5291156  40.3282395  65.5158031  44.9907880  40.0279566  65.7711889
  33.9393363  32.1053780  62.6717467  34.5137115  31.8828961  61.9390660
  34.5264345  32.1742474  63.4246069  42.9972940  37.9927507  63.4781844
  43.5104822  38.6257498  63.9803554  43.6474164  37.3928702  63.1125204
  36.2416031  28.9795029  61.3992537  35.5880443  28.6644046  60.7749152
  36.1996505  28.3570769  62.1252360  40.2595314  47.9711831  56.2342515
  39.5857013  48.2743528  56.8427473  40.6461136  48.7740911  55.8847972
  39.4753771  35.4676962  65.7240185  38.5576332  35.6891909  65.5661873
  39.8913915  35.5423273  64.8651892  40.2588819  36.8668378  60.8542865
  41.0060638  37.3789775  60.5449987  40.5280408  36.5452430  61.7147258
  38.5315469  39.3626918  57.8369819  37.6226688  39.0785951  57.9342289
  38.5610553  39.7825997  56.9773126  43.7634736  42.9733508  61.6060987
  43.3097063  42.1324418  61.6626177  43.1328703  43.6094906  61.9435767
  42.7067656  33.9025494  62.8361654  41.9690413  33.3902880  63.1671897
  42.9594429  33.4625876  62.0244931  42.2067675  44.8110005  62.5410805
  42.4990650  45.3715062  61.8223170  42.7166296  45.1038566  63.2963964
  42.8079283  26.6801746  63.4303423  43.1138160  25.8199109  63.1429338
  43.5331888  27.2719366  63.2302417  29.1003639  37.0832433  61.8185021
  28.9028039  36.4901793  61.0936088  28.5450303  36.7784643  62.5360960
  37.0800363  36.9755539  63.9379614  37.1348973  36.0229375  63.8622091
  36.2691565  37.1314978  64.4220913  35.0192723  35.5932599  61.6969993
  34.2060588  35.8926769  62.1035185  35.5151717  35.1988288  62.4144476
  37.1701301  45.5890356  63.6304258  37.1277479  45.8151202  62.7012790
  38.0864000  45.3553730  63.7790059  40.6166934  36.0574423  70.5284887
  40.9716322  36.2845896  71.3879353  41.2639066  36.3892800  69.9062142
  46.3464671  39.1792859  61.2334216  46.2082570  39.3694455  60.3055405
  45.9900890  39.9412242  61.6902267  34.5106798  33.1650954  67.3131228
  35.1506177  33.0239713  66.6154192  33.6784328  32.8785468  66.9369830
  46.3734051  41.2469386  66.2445488  46.8070558  41.1544675  67.0928542
  47.0865632  41.2226887  65.6065504  35.2867101  42.4653385  63.4266221
  36.0807700  41.9703705  63.2248796  34.5758794  41.9371248  63.0633926
  40.1061946  44.8471480  67.7778588  40.1598968  45.4162417  68.5456304
  39.2376727  45.0173365  67.4132625  31.5949865  36.6096467  59.5025973
  30.6647453  36.5480922  59.7195936  31.6907337  36.0872419  58.7062615
  31.5135414  33.1351279  62.0904215  31.7742231  34.0496613  61.9813376
  32.3352586  32.6675722  62.2400828  32.9860339  34.5489037  69.2603040
  33.6583393  34.3406399  68.6115688  32.1590126  34.3511123  68.8208272
  47.2349601  41.2893087  68.7778373  47.4285491  42.1938897  69.0237648
  47.1350219  40.8300506  69.6116958  38.8885911  31.1750977  71.2768700
  38.2413826  31.8740927  71.1833177  39.6586927  31.6087121  71.6444949
  42.2964709  41.4399830  74.3519254  42.1450216  41.2110381  73.4349337
  42.2869389  42.3970431  74.3650599  39.0650046  39.0131742  69.3365520
  39.9942106  39.1642902  69.1634487  38.6441076  39.1015763  68.4814167
  37.8638377  43.0382407  67.1064058  37.7249463  42.6701191  67.9789996
  37.0752974  43.5530046  66.9348016  38.4586529  48.1391503  58.4489594
  38.6338285  47.6679546  59.2635217  37.7719317  48.7657269  58.6770855
  39.4143593  42.4164009  64.4952896  39.0793425  42.3764779  65.3910545
  38.9147538  41.7508725  64.0223306  33.3887837  37.8231639  70.0205477
  33.2507634  37.0911878  70.6217016  34.2992760  37.7340540  69.7389664
  42.3502784  39.7620044  54.7689955  41.7331955  39.0366872  54.6723008
  41.8819273  40.5229404  54.4257029  36.0170137  37.5351599  69.5089156
  36.7269756  36.8944791  69.4675775  35.9739445  37.7864494  70.4315337
  44.0056916  44.4718952  72.4295736  43.9469462  43.7878172  71.7626319
  44.4076434  45.2137942  71.9776362  34.7299071  34.5216817  71.3284796
  34.1936428  34.0707555  71.9806392  34.1415780  34.6562726  70.5855260
  33.0247615  51.2880866  65.2229454  33.2644213  51.9199390  65.9008473
  32.1816811  50.9368906  65.5094814  44.0074323  42.4358536  70.6609715
  43.1201102  42.0984458  70.7836114  44.5772874  41.7041567  70.8978481
  25.6603470  38.7682628  63.9852767  26.3474510  38.4544358  63.3973782
  25.5051599  39.6723992  63.7120018  30.4638192  33.6572824  68.4137790
  30.3796381  33.0498494  67.6788200  29.6420899  34.1481843  68.4147287
  37.5375477  47.0959988  67.6270958  37.4645648  47.9014960  68.1390263
  37.0952870  47.2951954  66.8018980  37.3265256  46.3331758  61.1373780
  36.5432778  46.8753439  61.2312005  38.0258001  46.8505738  61.5368021
  40.6361906  32.1426388  63.7807985  41.1330606  31.3896350  63.4609056
  39.8648888  32.1790705  63.2151195  48.4891664  37.8466753  65.4226277
  48.4781540  38.7291469  65.0520210  47.6209043  37.4938304  65.2280814
  39.9974160  46.9946822  69.7829117  40.7102132  47.6294287  69.7105019
  39.5064189  47.0910688  68.9669119  41.7191687  40.8998075  61.3546409
  40.7847966  41.0199538  61.1851113  41.8968355  39.9970542  61.0906419
  37.2196875  34.2843771  63.5079670  36.8494663  33.7314811  64.1960576
  37.7155968  33.6801904  62.9554670  45.1064238  36.7415394  61.8896443
  45.5724691  37.5743386  61.8156746  45.5571739  36.2760376  62.5941701
  35.0486074  44.7441266  70.6034688  35.7495533  45.3777749  70.7564082
  34.5781189  45.0855997  69.8430327  43.1740469  43.0859216  58.8882595
  43.4500313  42.9715810  59.7976469  42.3044968  42.6876701  58.8494768
  43.0780901  29.1095981  65.9287344  42.1643981  29.3400208  66.0969551
  43.5074003  29.1934425  66.7801377  42.8487360  37.2985873  68.4287238
  42.1958810  37.5461781  67.7739691  43.2267739  36.4850012  68.0949716
  39.8094533  47.3345567  62.5315409  39.9916928  46.5167222  62.9943161
  40.6327519  47.5513259  62.0940299  40.1436699  46.2613752  59.7930457
  40.6724465  45.7506206  59.1800619  40.4064919  45.9456282  60.6575990
  38.8974933  38.0405684  74.9153275  38.2215570  37.9399814  75.5855651
  39.7202566  37.8844898  75.3789273  30.6453792  44.2777621  67.5365791
  31.2307228  43.5321309  67.6693695  30.4478630  44.5881578  68.4202455
  33.4992447  47.3128868  62.5528233  32.8302822  47.7974996  62.0692273
  33.3605317  47.5598089  63.4671612  25.2371446  36.8483221  66.2570234
  25.2755546  36.3146812  67.0507352  24.7311739  36.3218427  65.6381211
  37.6397715  49.3472612  69.1510891  38.1916024  49.5104233  69.9159977
  37.9803909  49.9377050  68.4790916  32.6162209  31.6947762  69.7532776
  32.6803535  32.5562593  69.3410174  32.5529329  31.0821763  69.0205135
  32.0914481  33.7670894  73.4005810  32.7186520  33.3847972  74.0143335
  31.2342400  33.5485096  73.7661503  42.4908590  44.1733869  75.0059546
  43.0348494  44.7863828  74.5114501  41.9095435  44.7313448  75.5226559
  28.8680024  35.5747323  59.3324165  29.1633465  34.6658002  59.2791219
  27.9668060  35.5535063  59.0105168  40.7766103  47.2954587  66.1374574
  40.6517242  46.4944327  65.6285519  41.4345194  47.7900781  65.6488544
  32.3974271  33.6503320  65.3151714  31.6760857  34.2639288  65.1759187
  33.1867527  34.1861085  65.2368360  42.8401011  45.0963608  67.7654124
  41.8931347  44.9768959  67.6932450  43.1883784  44.2086106  67.8480385
  35.2000585  30.9857746  71.5892366  35.7234986  31.2320043  72.3518675
  34.9812918  31.8177781  71.1695503  30.5967866  33.2561421  59.4563490
  30.2680572  32.3758800  59.2738596  30.9507236  33.2009090  60.3439880
  39.8447444  44.8916324  63.9658476  39.6972407  43.9633031  64.1466046
  40.6700938  44.9136414  63.4815551  33.7109689  33.5434391  59.8238968
  34.0505761  34.0720312  59.1017576  34.1581809  33.8814797  60.5997535
  43.4481566  45.7144882  65.0523349  44.3728114  45.5087744  64.9147800
  43.2796870  45.4661284  65.9612690  36.4053130  31.9271442  69.2742036
  36.0649950  31.1279255  69.6762716  35.6992136  32.2273152  68.7018869
  37.0569601  29.0120754  67.7269359  37.8795671  28.5381232  67.6048249
  37.3007665  29.7911238  68.2268045  35.6977836  32.0409012  58.0232261
  36.4186198  32.4190265  57.5195978  35.0743140  32.7597889  58.1267239
  39.8408959  32.7454161  58.9590593  40.0572573  33.6278799  58.6579421
  39.3603026  32.3540375  58.2296235  34.5808180  35.7039875  65.5361338
  34.4352761  36.0180178  66.4285619  34.1033384  36.3224775  64.9832236
  36.4404563  32.6942423  65.5842227  36.4266132  31.7983516  65.2474525
  37.1576991  32.7013086  66.2180513  38.2930694  33.1279763  67.6295355
  38.0348472  34.0496833  67.6279685  37.7615734  32.7310197  68.3195819
  43.2376883  46.2330550  60.4085440  43.4113760  45.6676972  59.6559293
  43.7305774  47.0331445  60.2264930  29.0553842  38.2445219  68.4748999
  28.5107310  39.0205027  68.6069273  29.9333192  38.5916023  68.3168120
  35.8441459  31.5756803  60.8529797  35.9657370  30.6473449  61.0520685
  35.5543501  31.5895489  59.9408113  38.7132649  29.2611713  63.9896517
  38.7354346  29.3251046  63.0348497  39.1300708  28.4216222  64.1837023
  49.0916274  38.9966973  62.0275740  49.5347420  38.2474298  61.6294863
  48.2142784  38.9877109  61.6449472  44.2252055  45.5497314  57.5082338
  44.9202960  46.1704007  57.7269653  44.5675205  44.6992666  57.7834716
  29.8419864  37.3715115  71.3679156  29.1001600  37.5197751  71.9543786
  29.5212608  37.6323381  70.5045905  46.1243478  42.9997020  59.0369669
  46.6494802  43.3384293  58.3118989  46.0365831  42.0644035  58.8532804
  37.7863527  46.9131093  71.1659546  38.0950653  46.6680240  72.0382245
  38.5839009  47.1177732  70.6778416  37.8084139  49.0669003  63.3964922
  37.3689129  48.5745382  64.0897779  38.5592256  48.5241971  63.1556998
  30.2876478  45.2580544  63.3989550  31.1134498  44.9584316  63.0188194
  29.9370530  44.4888166  63.8479339  35.2558011  44.6107012  65.4687224
  34.6338020  43.9477717  65.1689452  35.9262878  44.6368144  64.7860872
  28.4885083  43.1766870  64.3578484  27.6516991  42.7489045  64.1762485
  28.4608728  43.3699314  65.2949275  35.3282538  33.0888800  75.0619730
  35.3770694  33.9650923  74.6797500  35.8705053  32.5466193  74.4891373
  45.8137384  43.6329923  74.3420867  45.0232928  43.6154062  73.8025366
  45.5770739  44.1718217  75.0969904  45.9335259  40.4822390  71.6553596
  45.9833264  40.3172397  72.5969118  45.8249183  39.6149649  71.2651476
  34.8171518  43.1610936  58.9445685  34.9659638  43.8446400  58.2912357
  35.6237961  43.1416026  59.4595140  43.2239022  36.4653318  72.9712902
  44.1248884  36.3259783  72.6796900  43.2986996  36.6307773  73.9111080
  37.5581827  33.8420173  71.8166089  36.6885136  34.1353739  71.5448677
  37.7941307  34.4260618  72.5373352  47.4353456  42.9019331  71.8995617
  47.1438264  43.2649312  72.7359078  46.8225587  42.1886340  71.7208949
  48.6349138  40.4672211  64.4198187  49.4696030  40.9062015  64.5835748
  48.7708267  39.9910864  63.6006433  45.6840644  38.0251946  70.3675675
  46.1594766  38.2179592  69.5594527  44.7606210  38.0811132  70.1219059
  40.2620861  30.0599790  69.3331509  40.7802805  30.7960816  69.0077998
  39.9075994  30.3663783  70.1678268  31.8419798  34.9204471  57.4492915
  31.1489043  34.9948826  56.7932951  31.5971550  34.1564814  57.9714432
  40.5133455  26.4800072  64.8532406  40.7935209  25.8123261  65.4792832
  41.2984062  26.6729168  64.3407069  38.3166923  45.6559066  56.4157432
  37.7440891  46.2749253  55.9627904  38.8899717  46.2058428  56.9497354
  44.3842313  34.9017706  68.6003981  45.3359736  35.0015804  68.6216205
  44.2145764  34.1095975  69.1102065  42.4056693  31.9873289  68.7863382
  41.8106625  32.2678302  68.0909870  42.1206389  32.4767190  69.5580123
  41.5364183  45.9396216  57.5466014  42.4694856  45.8741778  57.7498890
  41.4487396  46.7752483  57.0880547  44.1652200  45.2562086  54.5069962
  44.0865831  44.9221950  55.4005720  44.9861867  45.7483854  54.5061434
  46.8630391  38.1223826  67.7146280  46.8306711  37.1839827  67.9005964
  47.4731015  38.2007862  66.9812105  47.0124880  34.9134869  67.7604564
  46.4963928  34.1293326  67.5734492  47.8964828  34.5853586  67.9251083
  44.6735606  28.6575885  63.7200376  44.4760428  28.3490973  64.6043708
  45.2835312  29.3837524  63.8498306  52.6806941  39.1839833  66.8552317
  53.4110329  38.9225121  67.4160021  52.0713886  38.4468555  66.8954385
  50.7622238  37.3247695  67.4526768  50.0355402  37.1903660  66.8443260
  50.3469525  37.6324524  68.2583486  38.5852414  41.0437625  75.2174141
  39.5055424  41.2216224  75.4114188  38.5501998  40.0993670  75.0653841
  27.8034579  36.2376219  64.1427416  27.4837364  35.3841527  63.8501790
  27.2568008  36.4524797  64.8985383  31.5814487  38.9538660  67.8596923
  31.8000497  39.8855767  67.8784956  31.9940261  38.5946634  68.6451726
  38.5018705  29.4606745  59.8472611  37.6919433  29.1153830  60.2227857
  39.1903122  29.1514289  60.4360223  40.4309253  28.5384792  61.4696908
  40.9840292  28.9580245  62.1286931  40.6679339  27.6120540  61.5119864
  36.4542352  34.5271865  77.2499672  36.3539079  35.4766222  77.1811763
  36.2363894  34.1990104  76.3775742  27.6722839  39.8579130  66.1120538
  26.9786311  39.4433083  65.5990492  28.4195830  39.8999667  65.5153957
  43.8088060  30.6485317  60.9775572  43.2286729  31.3070121  60.5953624
  43.5423993  29.8262661  60.5662989  42.2591627  30.0490375  63.1796892
  42.7591405  30.1606909  62.3711211  42.9027234  29.7451427  63.8197701
  36.3173622  37.9569004  76.0664733  35.8340704  38.7569364  76.2728622
  36.4034561  37.9676949  75.1132177  29.5859582  39.7897384  63.9886553
  29.5630270  39.8885071  63.0368436  29.8960218  40.6362535  64.3103719
  32.2446960  41.8473539  68.1033167  33.1990213  41.8157481  68.0363099
  32.0459483  41.3864163  68.9183393  32.8346342  40.4174655  70.6703965
  33.6539231  40.9118734  70.6938802  33.1083150  39.5006623  70.6421532
  42.5912938  32.8085407  60.0331920  41.7038793  33.0935058  59.8152115
  43.0066927  32.6479171  59.1859197  45.9427474  32.8331928  63.7486259
  46.7187864  33.3228381  64.0210876  45.2175609  33.2589982  64.2058129
  48.3800033  33.5459547  64.8060200  48.9744524  33.3055283  64.0953508
  48.4526617  32.8266678  65.4333736  30.5997189  47.3893158  65.1203365
  30.4651657  46.6293559  64.5541363  30.1829251  48.1134058  64.6532154
  41.7356152  42.5730082  54.1279940  42.4392002  42.7780084  54.7437596
  41.0118800  43.1406844  54.3929024  42.5653962  38.3239943  60.2482210
  42.5089163  38.7808495  59.4089843  43.1182304  37.5630628  60.0705053
  46.3758768  34.1129675  61.0732330  46.1195702  33.7126311  61.9040537
  45.7511636  34.8273469  60.9482469  50.6871106  36.8525748  63.5803621
  50.1270664  36.9218938  64.3535183  50.0814609  36.6766733  62.8603117
  33.7566315  48.2862475  65.3321807  33.6398699  49.2307908  65.2300498
  32.9358761  47.9836037  65.7207607  43.6442849  43.0112611  56.1778400
  44.4788453  42.5793810  55.9955875  43.4827192  42.8394625  57.1055295
  43.2988741  39.5144724  57.5434739  43.2437545  39.3488996  56.6023184
  42.6734797  40.2220757  57.6996929  28.0881256  34.7512789  71.3696162
  28.7340120  34.2411743  71.8583387  27.8798407  35.4881470  71.9439587
  40.6134648  41.8193636  76.8688302  41.4825808  41.9934289  76.5074937
  40.1341400  42.6388053  76.7464032  34.7820829  48.9390737  68.5477736
  35.6848075  48.9714348  68.8644231  34.5558199  48.0091188  68.5624072
  36.5374431  47.6921724  65.2087815  35.5870062  47.6923585  65.0952187
  36.8406917  46.9454458  64.6923849  40.4236986  25.6095610  61.3765995
  39.6569382  25.0554097  61.5222677  40.8347691  25.6817479  62.2380146
  32.4278747  31.8980406  75.4671176  33.2910209  31.5417211  75.6774500
  31.8544158  31.5594301  76.1546580  52.2727124  53.5282262  66.2733577
  52.9105534  53.4089010  65.5696917  52.1547967  54.4763106  66.3321529
  49.0816830  53.4809690  66.2095102  48.7435342  53.3650755  65.3215636
  49.9506599  53.0800855  66.1896108  44.9403646  55.3345167  62.1991993
  44.3768511  55.2435104  61.4308280  44.8256041  54.5145071  62.6794485
  42.4868078  56.8296358  65.0376213  43.2789370  56.4887183  64.6222512
  42.7264728  56.9391333  65.9578366  50.5203205  59.0016134  57.5106457
  49.8691185  59.5870215  57.1240471  51.3147568  59.5322329  57.5701495
  44.4458832  56.0905272  57.9093592  45.2189708  55.5434259  57.7706468
  44.7984231  56.9549521  58.1208053  47.2100081  54.7958502  67.7061851
  47.8063654  54.5714525  66.9918814  47.2675053  54.0543248  68.3087299
  46.7825110  52.2497938  55.5412042  47.0350631  51.7279459  54.7795505
  45.8449669  52.0864083  55.6438725  51.8268393  51.2533716  63.3486785
  52.6131482  50.8353139  62.9977202  52.0907097  52.1579808  63.5168433
  51.9978470  56.6906566  58.0475442  51.3624303  56.7641193  58.7596346
  51.6675876  57.2800165  57.3694521  57.2276820  51.1908949  64.2519763
  57.9601992  50.6208166  64.4857593  56.4716175  50.8030550  64.6926269
  46.5021399  54.1526044  57.7436417  46.3857657  53.4770947  58.4117501
  46.6123658  53.6658418  56.9268570  48.8452940  53.6136191  61.4483106
  48.4811147  53.0866812  62.1596027  49.7020055  53.2234660  61.2749591
  54.7502240  44.9030523  68.7114372  54.4185565  45.7725934  68.4875587
  54.1547854  44.5866807  69.3908402  48.4858426  48.6426090  56.4444454
  48.6532829  49.5106327  56.8114925  48.2955596  48.8053372  55.5205744
  51.2433760  57.1043069  68.1110285  50.9434483  58.0068108  68.0026092
  50.8984819  56.8375253  68.9631438  44.6946241  53.5556866  64.1446989
  43.7696738  53.4233080  64.3524681  44.9430654  54.3351085  64.6416932
  54.6430903  49.6225610  65.7907722  53.7347781  49.5541018  65.4966483
  54.5918499  50.0997554  66.6189548  48.4647647  51.0983748  57.4291121
  48.3447273  51.5440799  58.2676602  47.7700236  51.4469066  56.8704659
  42.0555052  53.1990140  64.9790778  42.1847433  53.4524619  65.8930190
  41.3752503  53.7917848  64.6595433  46.2254539  63.8687390  61.0781252
  46.1478569  64.8195215  61.1569733  45.6216183  63.5233262  61.7356179
  56.5092550  47.8242048  67.5685596  55.8666930  48.1174581  66.9225391
  56.0047478  47.7094968  68.3738793  54.1632714  51.5705221  58.2571455
  55.0750570  51.8032608  58.0819153  53.6542361  52.1542265  57.6946534
  48.8004551  50.9302456  69.2666305  49.6465746  51.3541869  69.4100954
  48.7403189  50.2736080  69.9604868  52.7702296  56.5531040  65.6485037
  52.1411158  56.7176754  64.9461105  52.3827958  56.9672649  66.4196001
  56.6491528  57.4885477  63.0029401  55.9642566  57.8684379  62.4526434
  56.7335377  58.0980804  63.7361348  51.9503997  48.5906824  70.9247478
  51.7064928  49.3448885  70.3881754  52.2263927  48.9692172  71.7594726
  51.5068688  47.7463257  66.5061316  50.6453167  48.0444511  66.7978054
  51.5331123  47.9633656  65.5742349  48.3230258  56.2905448  62.9135122
  48.7868603  56.5693151  62.1239744  48.0587056  55.3888892  62.7308213
  45.2154339  55.8376929  65.8514885  45.7855696  56.2664198  65.2132370
  45.8062451  55.5559514  66.5499071  47.2599144  52.4128600  59.7224687
  47.9623187  52.8649644  60.1898613  46.9279772  51.7712419  60.3504580
  45.7079505  51.0040357  74.0975896  45.0778166  51.6856637  74.3311293
  45.6015593  50.8923438  73.1529035  41.0024478  50.6712153  65.0241821
  40.2123532  50.9269681  64.5481931  41.4935725  51.4860491  65.1293861
  42.9539223  51.0356732  61.9825297  42.1570386  51.1475426  62.5008793
  42.7264815  51.3743384  61.1166188  39.2862181  50.9242643  67.4556811
  39.5370219  51.8089653  67.7214387  39.8221729  50.7447245  66.6831903
  63.1094280  54.3556140  64.1232073  62.3557989  53.7863538  63.9676077
  63.2441822  54.3218805  65.0702708  48.4992908  59.2269543  59.7986792
  48.3638583  60.0721078  60.2271640  49.0402721  59.4288820  59.0352726
  44.9860248  45.3061122  76.4601147  44.5927194  44.7527321  77.1348792
  45.8026388  45.6171701  76.8507665  41.9522306  56.7444981  60.3714717
  42.4646826  57.5388231  60.5220282  42.6045019  56.0471271  60.3048319
  43.7617190  59.8610737  62.4537470  43.9383819  60.7828702  62.2658454
  44.5574024  59.5469156  62.8831850  47.9028209  46.7219002  74.0521404
  48.6437922  47.3226155  73.9725866  48.1346132  45.9796639  73.4939447
  43.0469547  51.9075369  72.3299634  42.9323062  51.0060626  72.6306733
  42.1914065  52.1539066  71.9784450  44.8848506  61.3788911  68.4547813
  45.4355931  61.2505974  67.6824807  44.0459982  61.6783800  68.1042706
  51.8485372  42.7500105  68.3285686  51.5049641  43.6401746  68.2524796
  52.2164335  42.5601762  67.4655271  39.9171223  55.0733635  61.1474288
  40.7546445  55.4830643  60.9307996  40.0949490  54.1333077  61.1174482
  51.8135655  52.7408716  56.8358121  51.2982278  53.5113320  57.0746508
  51.5412963  52.0673852  57.4591182  49.3982766  47.5858416  61.8943359
  48.5424362  47.1965267  61.7148998  49.8109717  47.6650377  61.0343145
  50.9281912  45.1204760  66.2934919  50.4246708  45.0834895  65.4802724
  51.2212519  46.0297502  66.3531576  47.1724798  45.2043489  65.3001101
  48.0377795  45.0086298  64.9406990  47.2402307  44.9753841  66.2270457
  56.7869929  55.4941070  58.7711294  56.0099372  55.1552230  58.3266456
  57.4661410  55.4993693  58.0966259  51.6021958  50.6135808  58.6617902
  51.2972093  50.9281957  59.5128045  52.5552400  50.6917228  58.7045235
  50.0468390  56.7726031  60.3110856  49.5189751  56.0378791  59.9984093
  49.5455892  57.5500707  60.0650824  55.0261236  54.9675052  65.4277902
  54.3684910  55.6574313  65.5158031  55.8301635  55.3571483  65.7711889
  44.7787117  47.4345697  62.6717467  45.3530869  47.2120879  61.9390660
  45.3658100  47.5034392  63.4246069  53.8366695  53.3219424  63.4781844
  54.3498576  53.9549416  63.9803554  54.4867918  52.7220620  63.1125204
  45.1056704  49.4650158  56.6913353  44.2694017  49.8024845  57.0122627
  44.9661474  49.3299138  55.7540490  47.0809785  44.3086946  61.3992537
  46.4274197  43.9935963  60.7749152  47.0390259  43.6862687  62.1252360
  51.0989069  63.3003748  56.2342515  50.4250768  63.6035445  56.8427473
  51.4854891  64.1032829  55.8847972  50.3147525  50.7968880  65.7240185
  49.3970087  51.0183827  65.5661873  50.7307669  50.8715190  64.8651892
  51.0982573  52.1960295  60.8542865  51.8454392  52.7081693  60.5449987
  51.3674163  51.8744348  61.7147258  49.3709223  54.6918836  57.8369819
  48.4620443  54.4077869  57.9342289  49.4004307  55.1117915  56.9773126
  54.6028491  58.3025426  61.6060987  54.1490818  57.4616336  61.6626177
  53.9722457  58.9386824  61.9435767  53.5461410  49.2317412  62.8361654
  52.8084167  48.7194798  63.1671897  53.7988184  48.7917793  62.0244931
  53.0461430  60.1401922  62.5410805  53.3384404  60.7006979  61.8223170
  53.5560051  60.4330483  63.2963964  53.6473038  42.0093664  63.4303423
  53.9531914  41.1491027  63.1429338  54.3725642  42.6011284  63.2302417
  39.9397394  52.4124350  61.8185021  39.7421794  51.8193711  61.0936088
  39.3844058  52.1076560  62.5360960  47.9194117  52.3047457  63.9379614
  47.9742727  51.3521293  63.8622091  47.1085319  52.4606896  64.4220913
  49.0685311  56.2327580  55.1757898  48.6304741  55.5163439  54.7163535
  49.8095752  56.4603695  54.6142989  45.8586477  50.9224517  61.6969993
  45.0454343  51.2218687  62.1035185  46.3545471  50.5280205  62.4144476
  48.0095055  60.9182273  63.6304258  47.9671234  61.1443120  62.7012790
  48.9257754  60.6845648  63.7790059  51.4560689  51.3866341  70.5284887
  51.8110077  51.6137814  71.3879353  52.1032820  51.7184718  69.9062142
  57.1858426  54.5084777  61.2334216  57.0476324  54.6986373  60.3055405
  56.8294645  55.2704160  61.6902267  45.3500552  48.4942872  67.3131228
  45.9899931  48.3531631  66.6154192  44.5178083  48.2077385  66.9369830
  46.1260856  57.7945302  63.4266221  46.9201454  57.2995623  63.2248796
  45.4152548  57.2663166  63.0633926  42.4343619  51.9388384  59.5025973
  41.5041207  51.8772840  59.7195936  42.5301091  51.4164337  58.7062615
  42.3529168  48.4643197  62.0904215  42.6135986  49.3788530  61.9813376
  43.1746341  47.9967640  62.2400828  43.8254094  49.8780954  69.2603040
  44.4977147  49.6698316  68.6115688  42.9983880  49.6803040  68.8208272
  49.7279666  46.5042895  71.2768700  49.0807581  47.2032845  71.1833177
  50.4980681  46.9379039  71.6444949  49.9043800  54.3423660  69.3365520
  50.8335860  54.4934820  69.1634487  49.4834830  54.4307681  68.4814167
  48.7032132  58.3674324  67.1064058  48.5643218  57.9993109  67.9789996
  47.9146728  58.8821964  66.9348016  49.2980284  63.4683421  58.4489594
  49.4732040  62.9971464  59.2635217  48.6113072  64.0949187  58.6770855
  50.2537347  57.7455927  64.4952896  49.9187180  57.7056697  65.3910545
  49.7541293  57.0800643  64.0223306  44.2281591  53.1523557  70.0205477
  44.0901389  52.4203796  70.6217016  45.1386515  53.0632457  69.7389664
  53.1896539  55.0911961  54.7689955  52.5725709  54.3658790  54.6723008
  52.7213027  55.8521322  54.4257029  46.8563892  52.8643516  69.5089156
  47.5663510  52.2236709  69.4675775  46.8133200  53.1156411  70.4315337
  45.5692826  49.8508734  71.3284796  45.0330183  49.3999473  71.9806392
  44.9809534  49.9854643  70.5855260  43.8641369  66.6172784  65.2229454
  44.1037967  67.2491308  65.9008473  43.0210566  66.2660824  65.5094814
  36.4997225  54.0974546  63.9852767  37.1868265  53.7836276  63.3973782
  36.3445353  55.0015910  63.7120018  41.3031947  48.9864742  68.4137790
  41.2190136  48.3790412  67.6788200  40.4814653  49.4773760  68.4147287
  48.1659011  61.6623676  61.1373780  47.3826533  62.2045356  61.2312005
  48.8651756  62.1797656  61.5368021  51.4755661  47.4718306  63.7807985
  51.9724360  46.7188268  63.4609056  50.7042642  47.5082622  63.2151195
  59.3285418  53.1758671  65.4226277  59.3175294  54.0583387  65.0520210
  58.4602798  52.8230222  65.2280814  52.5585441  56.2289993  61.3546409
  51.6241720  56.3491455  61.1851113  52.7362110  55.3262460  61.0906419
  48.0590630  49.6135689  63.5079670  47.6888417  49.0606729  64.1960576
  48.5549722  49.0093822  62.9554670  55.9457993  52.0707312  61.8896443
  56.4118445  52.9035304  61.8156746  56.3965493  51.6052294  62.5941701
  54.0134224  58.4151133  58.8882595  54.2894068  58.3007728  59.7976469
  53.1438723  58.0168618  58.8494768  53.9174656  44.4387899  65.9287344
  53.0037735  44.6692126  66.0969551  54.3467757  44.5226343  66.7801377
  53.6881114  52.6277791  68.4287238  53.0352564  52.8753699  67.7739691
  54.0661494  51.8141929  68.0949716  50.6488288  62.6637484  62.5315409
  50.8310682  61.8459140  62.9943161  51.4721274  62.8805176  62.0940299
  50.9830453  61.5905669  59.7930457  51.5118220  61.0798124  59.1800619
  51.2458673  61.2748200  60.6575990  41.4847546  59.6069539  67.5365791
  42.0700983  58.8613227  67.6693695  41.2872385  59.9173495  68.4202455
  44.3386201  62.6420786  62.5528233  43.6696577  63.1266914  62.0692273
  44.1999071  62.8890006  63.4671612  36.0765201  52.1775139  66.2570234
  36.1149300  51.6438730  67.0507352  35.5705494  51.6510344  65.6381211
  43.4555963  47.0239679  69.7532776  43.5197290  47.8854510  69.3410174
  43.3923083  46.4113681  69.0205135  42.9308236  49.0962812  73.4005810
  43.5580275  48.7139889  74.0143335  42.0736155  48.8777014  73.7661503
  39.7073778  50.9039241  59.3324165  40.0027220  49.9949919  59.2791219
  38.8061814  50.8826980  59.0105168  43.2368025  48.9795238  65.3151714
  42.5154611  49.5931205  65.1759187  44.0261281  49.5153002  65.2368360
  46.0394339  46.3149664  71.5892366  46.5628741  46.5611961  72.3518675
  45.8206672  47.1469699  71.1695503  41.4361620  48.5853339  59.4563490
  41.1074326  47.7050718  59.2738596  41.7900991  48.5301007  60.3439880
  50.6841199  60.2208241  63.9658476  50.5366161  59.2924949  64.1466046
  51.5094692  60.2428332  63.4815551  44.5503443  48.8726308  59.8238968
  44.8899516  49.4012230  59.1017576  44.9975564  49.2106715  60.5997535
  47.2446884  47.2563359  69.2742036  46.9043704  46.4571172  69.6762716
  46.5385890  47.5565070  68.7018869  47.8963356  44.3412672  67.7269359
  48.7189425  43.8673150  67.6048249  48.1401419  45.1203155  68.2268045
  46.5371590  47.3700930  58.0232261  47.2579953  47.7482183  57.5195978
  45.9136894  48.0889807  58.1267239  50.6802713  48.0746079  58.9590593
  50.8966328  48.9570717  58.6579421  50.1996780  47.6832292  58.2296235
  45.4201935  51.0331792  65.5361338  45.2746515  51.3472095  66.4285619
  44.9427138  51.6516693  64.9832236  47.2798318  48.0234340  65.5842227
  47.2659886  47.1275434  65.2474525  47.9970746  48.0305004  66.2180513
  49.1324448  48.4571680  67.6295355  48.8742226  49.3788751  67.6279685
  48.6009489  48.0602115  68.3195819  54.0770637  61.5622468  60.4085440
  54.2507515  60.9968890  59.6559293  54.5699528  62.3623362  60.2264930
  39.8947597  53.5737137  68.4748999  39.3501065  54.3496945  68.6069273
  40.7726947  53.9207941  68.3168120  46.6835213  46.9048721  60.8529797
  46.8051125  45.9765367  61.0520685  46.3937256  46.9187407  59.9408113
  49.5526404  44.5903631  63.9896517  49.5748101  44.6542964  63.0348497
  49.9694463  43.7508140  64.1837023  59.9310028  54.3258891  62.0275740
  60.3741174  53.5766216  61.6294863  59.0536538  54.3169027  61.6449472
  55.0645809  60.8789232  57.5082338  55.7596714  61.4995925  57.7269653
  55.4068960  60.0284583  57.7834716  40.6813619  52.7007033  71.3679156
  39.9395355  52.8489668  71.9543786  40.3606363  52.9615299  70.5045905
  56.9637233  58.3288938  59.0369669  57.4888557  58.6676210  58.3118989
  56.8759585  57.3935953  58.8532804  48.6477893  64.3960921  63.3964922
  48.2082884  63.9037299  64.0897779  49.3986010  63.8533888  63.1556998
  41.1270232  60.5872462  63.3989550  41.9528252  60.2876234  63.0188194
  40.7764284  59.8180084  63.8479339  46.0951765  59.9398930  65.4687224
  45.4731775  59.2769635  65.1689452  46.7656632  59.9660062  64.7860872
  39.3278837  58.5058788  64.3578484  38.4910746  58.0780962  64.1762485
  39.3002483  58.6991231  65.2949275  46.1676293  48.4180718  75.0619730
  46.2164448  49.2942841  74.6797500  46.7098807  47.8758111  74.4891373
  45.6565272  58.4902853  58.9445685  45.8053393  59.1738318  58.2912357
  46.4631716  58.4707943  59.4595140  48.3975581  49.1712090  71.8166089
  47.5278891  49.4645656  71.5448677  48.6335062  49.7552535  72.5373352
  59.4742893  55.7964129  64.4198187  60.3089784  56.2353933  64.5835748
  59.6102022  55.3202782  63.6006433  43.4117905  54.5168031  59.9506753
  43.1663947  53.6130361  60.1486964  43.5813820  54.5185181  59.0086231
  51.1014615  45.3891707  69.3331509  51.6196559  46.1252734  69.0077998
  50.7469748  45.6955701  70.1678268  42.6813553  50.2496388  57.4492915
  41.9882798  50.3240743  56.7932951  42.4365305  49.4856732  57.9714432
  51.3527209  41.8091990  64.8532406  51.6328963  41.1415179  65.4792832
  52.1377816  42.0021085  64.3407069  49.1560678  60.9850984  56.4157432
  48.5834645  61.6041171  55.9627904  49.7293472  61.5350345  56.9497354
  55.2236068  50.2309624  68.6003981  56.1753491  50.3307721  68.6216205
  55.0539518  49.4387892  69.1102065  53.2450447  47.3165207  68.7863382
  52.6500379  47.5970220  68.0909870  52.9600144  47.8059108  69.5580123
  52.3757938  61.2688134  57.5466014  53.3088611  61.2033695  57.7498890
  52.2881151  62.1044401  57.0880547  55.0045954  60.5854004  54.5069962
  54.9259586  60.2513868  55.4005720  55.8255621  61.0775772  54.5061434
  57.7024146  53.4515743  67.7146280  57.6700466  52.5131744  67.9005964
  58.3124769  53.5299780  66.9812105  49.5407476  52.3211796  53.7573484
  50.4866581  52.1918005  53.8261902  49.1621721  51.5826458  54.2342913
  57.8518634  50.2426787  67.7604564  57.3357683  49.4585244  67.5734492
  58.7358583  49.9145504  67.9251083  55.5129361  43.9867802  63.7200376
  55.3154182  43.6782891  64.6043708  56.1229067  44.7129441  63.8498306
  38.6428334  51.5668136  64.1427416  38.3231118  50.7133444  63.8501790
  38.0961762  51.7816714  64.8985383  42.4208242  54.2830577  67.8596923
  42.6394251  55.2147685  67.8784956  42.8334015  53.9238552  68.6451726
  49.3412459  44.7898663  59.8472611  48.5313188  44.4445747  60.2227857
  50.0296876  44.4806206  60.4360223  51.2703008  43.8676709  61.4696908
  51.8234046  44.2872163  62.1286931  51.5073094  42.9412457  61.5119864
  38.5116594  55.1871048  66.1120538  37.8180065  54.7725001  65.5990492
  39.2589585  55.2291584  65.5153957  54.6481815  45.9777234  60.9775572
  54.0680484  46.6362039  60.5953624  54.3817747  45.1554579  60.5662989
  53.0985381  45.3782292  63.1796892  53.5985159  45.4898827  62.3711211
  53.7420989  45.0743345  63.8197701  40.4253336  55.1189301  63.9886553
  40.4024025  55.2176989  63.0368436  40.7353973  55.9654452  64.3103719
  43.0840714  57.1765457  68.1033167  44.0383968  57.1449399  68.0363099
  42.8853238  56.7156080  68.9183393  43.6740096  55.7466573  70.6703965
  44.4932985  56.2410651  70.6938802  43.9476904  54.8298541  70.6421532
  53.4306693  48.1377325  60.0331920  52.5432548  48.4226975  59.8152115
  53.8460682  47.9771088  59.1859197  56.7821229  48.1623846  63.7486259
  57.5581619  48.6520298  64.0210876  56.0569363  48.5881900  64.2058129
  59.2193787  48.8751465  64.8060200  59.8138278  48.6347201  64.0953508
  59.2920371  48.1558596  65.4333736  41.4390943  62.7185076  65.1203365
  41.3045411  61.9585477  64.5541363  41.0223005  63.4425976  64.6532154
  52.5749906  57.9022000  54.1279940  53.2785756  58.1072002  54.7437596
  51.8512555  58.4698761  54.3929024  53.4047716  53.6531861  60.2482210
  53.3482918  54.1100412  59.4089843  53.9576059  52.8922545  60.0705053
  57.2152522  49.4421593  61.0732330  56.9589457  49.0418228  61.9040537
  56.5905390  50.1565387  60.9482469  61.5264860  52.1817666  63.5803621
  60.9664418  52.2510855  64.3535183  60.9208364  52.0058651  62.8603117
  44.5960069  63.6154393  65.3321807  44.4792453  64.5599826  65.2300498
  43.7752515  63.3127955  65.7207607  54.4836604  58.3404529  56.1778400
  55.3182208  57.9085727  55.9955875  54.3220946  58.1686542  57.1055295
  54.1382496  54.8436642  57.5434739  54.0831300  54.6780913  56.6023184
  53.5128551  55.5512675  57.6996929  38.9275011  50.0804706  71.3696162
  39.5733874  49.5703660  71.8583387  38.7192162  50.8173388  71.9439587
  47.4478621  44.3444751  57.1220058  47.4357291  45.2886591  57.2788329
  48.3402043  44.1614896  56.8279519  47.3768185  63.0213641  65.2087815
  46.4263816  63.0215503  65.0952187  47.6800671  62.2746376  64.6923849
  51.2630741  40.9387528  61.3765995  50.4963136  40.3846014  61.5222677
  51.6741446  41.0109396  62.2380146  43.2672502  47.2272324  75.4671176
  44.1303963  46.8709128  75.6774500  42.6937912  46.8886218  76.1546580
  55.2852587  71.4197189  57.9093592  56.0583463  70.8726176  57.7706468
  55.6377985  72.2841439  58.1208053  57.6218864  67.5789855  55.5412042
  57.8744385  67.0571377  54.7795505  56.6843423  67.4156001  55.6438725
  57.3415153  69.4817961  57.7436417  57.2251411  68.8062865  58.4117501
  57.4517413  68.9950335  56.9268570  59.3252181  63.9718008  56.4444454
  59.4926583  64.8398245  56.8114925  59.1349350  64.1345290  55.5205744
  59.3041402  66.4275666  57.4291121  59.1841027  66.8732716  58.2676602
  58.6093990  66.7760983  56.8704659  53.7932978  66.3648650  61.9825297
  52.9964141  66.4767344  62.5008793  53.5658570  66.7035302  61.1166188
  62.6529409  68.0700633  56.8358121  62.1376033  68.8405238  57.0746508
  62.3806718  67.3965769  57.4591182  55.6180872  62.7637615  62.6717467
  56.1924624  62.5412796  61.9390660  56.2051854  62.8326310  63.4246069
  55.9450459  64.7942076  56.6913353  55.1087771  65.1316763  57.0122627
  55.8055229  64.6591056  55.7540490  57.9203540  59.6378864  61.3992537
  57.2667952  59.3227881  60.7749152  57.8784014  59.0154604  62.1252360
  59.0314744  69.9198159  53.3145829  58.1241806  69.6887412  53.5136978
  59.5285776  69.1235778  53.5019811  50.7791148  67.7416268  61.8185021
  50.5815548  67.1485629  61.0936088  50.2237812  67.4368478  62.5360960
  59.9079066  71.5619498  55.1757898  59.4698496  70.8455356  54.7163535
  60.6489506  71.7895612  54.6142989  53.2737374  67.2680302  59.5025973
  52.3434962  67.2064757  59.7195936  53.3694846  66.7456255  58.7062615
  53.1922923  63.7935115  62.0904215  53.4529740  64.7080448  61.9813376
  54.0140095  63.3259557  62.2400828  64.0290293  70.4203879  54.7689955
  63.4119464  69.6950707  54.6723008  63.5606782  71.1813239  54.4257029
  55.8188839  64.6389303  53.8911260  54.9418305  64.5178104  53.5273506
  56.2946592  63.8475382  53.6390148  50.5467533  66.2331159  59.3324165
  50.8420974  65.3241837  59.2791219  49.6455569  66.2118898  59.0105168
  52.2755375  63.9145256  59.4563490  51.9468081  63.0342635  59.2738596
  52.6294745  63.8592925  60.3439880  55.3897198  64.2018226  59.8238968
  55.7293270  64.7304147  59.1017576  55.8369318  64.5398632  60.5997535
  57.3765345  62.6992848  58.0232261  58.0973707  63.0774101  57.5195978
  56.7530649  63.4181725  58.1267239  61.5196468  63.4037997  58.9590593
  61.7360082  64.2862635  58.6579421  61.0390535  63.0124210  58.2296235
  57.5228968  62.2340638  60.8529797  57.6444879  61.3057284  61.0520685
  57.2331010  62.2479324  59.9408113  54.2511660  69.8459949  59.9506753
  54.0057702  68.9422279  60.1486964  54.4207574  69.8477099  59.0086231
  53.5207307  65.5788306  57.4492915  52.8276552  65.6532661  56.7932951
  53.2759059  64.8148650  57.9714432  60.3801231  67.6503714  53.7573484
  61.3260336  67.5209922  53.8261902  60.0015476  66.9118376  54.2342913
  58.5644148  65.5753690  53.6928370  57.6575603  65.2786803  53.7691083
  58.8420129  65.2783509  52.8262656  60.1806214  60.1190580  59.8472611
  59.3706942  59.7737665  60.2227857  60.8690631  59.8098124  60.4360223
  62.1096762  59.1968627  61.4696908  62.6627801  59.6164080  62.1286931
  62.3466848  58.2704375  61.5119864  57.3342933  62.4340626  53.8340349
  58.1962097  62.7595524  54.0936166  57.5193277  61.6472122  53.3213415
  58.2872376  59.6736669  57.1220058  58.2751046  60.6178509  57.2788329
  59.1795798  59.4906814  56.8279519  62.1024495  56.2679445  61.3765995
  61.3356891  55.7137932  61.5222677  62.5135200  56.3401314  62.2380146
  30.5939616  -0.1239451  52.9978884  31.2318026  -0.2432703  52.2942224
  30.4760459   0.8241393  53.0566836  27.4029323  -0.1712022  52.9340408
  27.0647834  -0.2870958  52.0460943  28.2719091  -0.5720857  52.9141414
  23.2616138   1.6823454  48.9237299  22.6981004   1.5913391  48.1553587
  23.1468533   0.8623358  49.4039792  20.8080570   3.1774646  51.7621520
  21.6001862   2.8365470  51.3467819  21.0477221   3.2869621  52.6823673
  28.8415697   5.3494422  44.2351764  28.1903677   5.9348502  43.8485778
  29.6360060   5.8800617  44.2946802  22.7671324   2.4383559  44.6338898
  23.5402200   1.8912546  44.4951774  23.1196723   3.3027808  44.8453360
  24.6056367   3.7659941  57.8405798  24.3146233   4.6705572  57.7252464
  25.2413351   3.8076469  58.5549867  25.5312574   1.1436790  54.4307157
  26.1276146   0.9192812  53.7164120  25.5887545   0.4021535  55.0332605
  25.1037602  -1.4023775  42.2657348  25.3563123  -1.9242254  41.5040811
  24.1662161  -1.5657630  42.3684032  30.1480885  -2.3987997  50.0732092
  30.9343974  -2.8168574  49.7222509  30.4119589  -1.4941905  50.2413740
  30.3190962   3.0384854  44.7720748  29.6836795   3.1119480  45.4841653
  29.9888369   3.6278452  44.0939828  24.8233891   0.5004331  44.4681723
  24.7070149  -0.1750766  45.1362808  24.9336151   0.0136705  43.6513876
  27.1665432  -0.0385522  48.1728413  26.8023639  -0.5654901  48.8841334
  28.0232548  -0.4287053  47.9994898  26.8070919  -5.0095622  43.1689761
  26.9745321  -4.1415386  43.5360232  26.6168088  -4.8468341  42.2451050
  29.5646252   3.4521357  54.8355591  29.2646975   4.3546395  54.7271399
  29.2197311   3.1853540  55.6876744  23.0158733  -0.0964847  50.8692296
  22.0909230  -0.2288632  51.0769988  23.2643147   0.6829373  51.3662238
  26.7860140  -2.5537965  44.1536428  26.6659765  -2.1080914  44.9921908
  26.0912728  -2.2052647  43.5949966  20.3767544  -0.4531573  51.7036085
  20.5059926  -0.1997094  52.6175497  19.6964996   0.1396135  51.3840740
  24.5467032  10.2165677  47.8026559  24.4691061  11.1673502  47.8815040
  23.9428675   9.8711549  48.4601485  32.4845206  -2.0816492  44.9816762
  33.3963062  -1.8489105  44.8064459  31.9754853  -1.4979447  44.4191841
  30.7685973   2.3408136  58.6178055  31.1769329   1.8990547  57.8732687
  30.0463235   1.7660764  58.8712247  31.0914788   2.9009327  52.3730343
  30.4623651   3.0655041  51.6706411  30.7040450   3.3150936  53.1441307
  34.9704020   3.8363765  49.7274707  34.2855058   4.2162666  49.1771740
  35.0547869   4.4459091  50.4606655  32.2254952   1.4823724  56.3270051
  32.4371847   2.1255484  55.6504432  32.1784700   0.6486040  55.8591981
  26.6442750   2.6383735  49.6380428  27.1081096   2.9171438  48.8485051
  26.3799548   1.7367179  49.4553519  23.5366831   2.1855216  52.5760192
  24.1068188   2.6142485  51.9377676  24.1274943   1.9037801  53.2744377
  25.5811636  -1.2393113  46.4469994  26.2835679  -0.7872069  46.9143920
  25.2492265  -1.8809294  47.0749887  33.3400780   4.3595679  54.4992408
  34.1618223   3.9575866  54.2175090  33.3363182   4.2563913  55.4508524
  21.2751715  -2.6164981  48.7070604  20.4782879  -2.5046287  49.2254100
  21.0477308  -2.2778329  47.8411494  27.1057383   3.9079722  56.6553119
  27.1701816   4.3700130  57.4911290  26.3968307   3.2777087  56.7835428
  41.4306773   0.7034428  50.8477379  40.6770481   0.1341826  50.6921384
  41.5654314   0.6697092  51.7948014  26.8205401   5.5747830  46.5232099
  26.6851075   6.4199366  46.9516947  27.3615213   5.7767108  45.7598033
  20.2734798   3.0923268  47.0960024  20.7859319   3.8866518  47.2465589
  20.9257511   2.3949558  47.0293625  22.0829683   6.2089024  49.1782777
  22.2596311   7.1306989  48.9903761  22.8786516   5.8947443  49.6077157
  28.4473877   6.1971396  60.6532441  28.0037731   5.4107775  60.3353345
  29.1091091   6.3850547  59.9876332  23.2060998   7.7267198  55.1793119
  23.7568423   7.5984261  54.4070113  22.3672474   8.0262087  54.8288012
  30.5455115   6.4774196  58.6813842  30.5273590   7.2983077  58.1894111
  31.4675035   6.3528272  58.9063983  18.2383715   1.4211922  47.8719594
  19.0758937   1.8308931  47.6553302  18.4161983   0.4811364  47.8419788
  30.1348147  -0.9112997  43.5603427  29.6194770  -0.1408392  43.7991815
  29.8625455  -1.5847861  44.1836489  35.1082421   1.8419358  45.4956601
  34.3311864   1.5030517  45.0511763  35.7873902   1.8471981  44.8211566
  29.9234450  -3.0385905  45.3863209  29.6184586  -2.7239756  46.2373352
  30.8764892  -2.9604485  45.4290542  28.3680882   3.1204318  47.0356163
  27.8402244   2.3857078  46.7229400  27.8668385   3.8978995  46.7896131
  33.3473728   1.3153339  52.1523209  32.6897402   2.0052600  52.2403338
  34.1514127   1.7049771  52.4957195  32.1579187  -0.3302289  50.2027151
  32.6711069   0.3027703  50.7048860  32.8080411  -0.9301093  49.8370511
  23.4269197  -4.1871554  43.4158659  22.5906509  -3.8496868  43.7367934
  23.2873966  -4.3222575  42.4785796  26.5133482   0.9384529  40.0391136
  25.6060544   0.7073782  40.2382285  27.0104514   0.1422148  40.2265117
  28.6360018  -2.8552833  52.4485491  27.7182579  -2.6337886  52.2907179
  29.0520161  -2.7806523  51.5897198  29.4195065  -1.4561417  47.5788171
  30.1666884  -0.9440020  47.2695293  29.6886655  -1.7777365  48.4392565
  27.6921716   1.0397123  44.5615126  26.7832935   0.7556156  44.6587595
  27.7216799   1.4596202  43.7018433  32.9240983   4.6503713  48.3306293
  32.4703310   3.8094623  48.3871484  32.2934950   5.2865111  48.6681073
  31.3673922   6.4880210  49.2656111  31.6596897   7.0485267  48.5468477
  31.8772543   6.7808771  50.0209271  26.2406610  -1.3474256  50.6624921
  26.2955219  -2.3000420  50.5867398  25.4297812  -1.1914817  51.1466219
  27.3897803   2.5805867  41.9003204  26.9517233   1.8641726  41.4408842
  28.1308244   2.8081982  41.3388296  24.1798970  -2.7297196  48.4215300
  23.3666835  -2.4303026  48.8280492  24.6757964  -3.1241507  49.1389782
  26.3307547   7.2660561  50.3549565  26.2883726   7.4921407  49.4258097
  27.2470246   7.0323935  50.5035366  29.7773181  -2.2655372  57.2530194
  30.1322569  -2.0383899  58.1124660  30.4245312  -1.9336995  56.6307449
  35.5070918   0.8563064  47.9579523  35.3688817   1.0464660  47.0300712
  35.1507137   1.6182447  48.4147574  35.5340298   2.9239591  52.9690794
  35.9676804   2.8314880  53.8173848  36.2471878   2.8997092  52.3310810
  24.4473348   4.1423590  50.1511527  25.2413947   3.6473910  49.9494102
  23.7365041   3.6141453  49.7879233  29.2668193   6.5241685  54.5023895
  29.3205215   7.0932622  55.2701611  28.3982974   6.6943570  54.1377932
  20.7556112  -1.7133329  46.2271280  19.8253700  -1.7748873  46.4441242
  20.8513584  -2.2357376  45.4307921  36.3955847   2.9663292  55.5023680
  36.5891737   3.8709102  55.7482955  36.2956465   2.5070711  56.3362265
  31.4570956   3.1170035  61.0764560  31.3056462   2.8880586  60.1594644
  31.4475635   4.0740636  61.0895905  28.2256292   0.6901947  56.0610827
  29.1548352   0.8413107  55.8879794  27.8047322   0.7785968  55.2059473
  27.0244624   4.7152612  53.8309364  26.8855710   4.3471396  54.7035303
  26.2359220   5.2300251  53.6593322  27.6192776   9.8161708  45.1734901
  27.7944532   9.3449751  45.9880524  26.9325564  10.4427474  45.4016162
  28.5749839   4.0934214  51.2198202  28.2399672   4.0534984  52.1155852
  28.0753785   3.4278930  50.7468612  31.5109031   1.4390249  41.4935262
  30.8938202   0.7137077  41.3968315  31.0425519   2.1999609  41.1502336
  33.1663163   6.1489157  59.1541042  33.1075709   5.4648377  58.4871625
  33.5682681   6.8908147  58.7021668  22.1853861  12.9651071  51.9474761
  22.4250460  13.5969595  52.6253780  21.3423058  12.6139111  52.2340120
  33.1680570   4.1128741  57.3855022  32.2807349   3.7754663  57.5081421
  33.7379121   3.3811772  57.6223787  26.6981723   8.7730193  54.3516265
  26.6251895   9.5785165  54.8635570  26.2559116   8.9722159  53.5264286
  26.4871503   8.0101963  47.8619087  25.7039025   8.5523644  47.9557311
  27.1864248   8.5275943  48.2613328  37.6497910  -0.4763042  52.1471584
  37.6387787   0.4061674  51.7765517  36.7815290  -0.8291491  51.9526121
  29.1580407   8.6717027  56.5074424  29.8708379   9.3064492  56.4350325
  28.6670435   8.7680893  55.6914426  30.8797934   2.5768280  48.0791715
  29.9454212   2.6969743  47.9096420  31.0574602   1.6740747  47.8151725
  26.3803122  -4.0386024  50.2324977  26.0100909  -4.5914984  50.9205882
  26.8762214  -4.6427891  49.6799977  34.2670485  -1.5814401  48.6141750
  34.7330937  -0.7486409  48.5402052  34.7177986  -2.0469419  49.3187008
  24.2092320   6.4211471  57.3279995  24.9101780   7.0547954  57.4809389
  23.7387435   6.7626202  56.5675634  32.3346716   4.7629421  45.6127902
  32.6106560   4.6486015  46.5221776  31.4651215   4.3646905  45.5740075
  32.0093606  -1.0243922  55.1532545  31.3565057  -0.7768014  54.4984998
  32.3873986  -1.8379784  54.8195022  28.9700780   9.0115771  49.2560715
  29.1523175   8.1937427  49.7188468  29.7933766   9.2283464  48.8185605
  29.3042946   7.9383957  46.5175764  29.8330712   7.4276411  45.9045926
  29.5671165   7.6226487  47.3821297  19.8060038   5.9547826  54.2611097
  20.3913475   5.2091514  54.3939001  19.6084877   6.2651783  55.1447761
  22.6598694   8.9899073  49.2773540  21.9909069   9.4745201  48.7937580
  22.5211563   9.2368294  50.1916918  26.8003962  11.0242817  55.8756198
  27.3522270  11.1874438  56.6405283  27.1410156  11.6147255  55.2036223
  31.6514837   5.8504074  61.7304852  32.1954741   6.4634033  61.2359807
  31.0701681   6.4083653  62.2471865  29.9372350   8.9724792  52.8619880
  29.8123489   8.1714532  52.3530826  30.5951441   9.4670986  52.3733850
  32.0007258   6.7733812  54.4899430  31.0537593   6.6539164  54.4177757
  32.3490031   5.8856310  54.5725692  29.0053691   6.5686529  50.6903782
  28.8578654   5.6403236  50.8711353  29.8307185   6.5906619  50.2060858
  32.6087813   7.3915087  51.7768655  33.5334361   7.1857949  51.6393106
  32.4403116   7.1431489  52.6857997  23.7414427  -2.6189920  52.2606644
  23.5959008  -2.3049617  53.1530926  23.2639631  -2.0005020  51.7077543
  32.3983129   7.9100755  47.1330747  32.5720007   7.3447177  46.3804599
  32.8912020   8.7101650  46.9510237  38.2522520   0.6737178  48.7521046
  38.6953666  -0.0755497  48.3540170  37.3749031   0.6647314  48.3694778
  33.3858302   7.2267519  44.2327645  34.0809206   7.8474212  44.4514960
  33.7281452   6.3762870  44.5080023  35.2849725   4.6767225  45.7614976
  35.8101049   5.0154498  45.0364296  35.1972077   3.7414240  45.5778110
  26.9469774   8.5901298  57.8904852  27.2556900   8.3450445  58.7627552
  27.7445256   8.7947937  57.4023723  26.9690386  10.7439208  50.1210229
  26.5295376  10.2515587  50.8143086  27.7198503  10.2012176  49.8802304
  19.4482725   6.9350749  50.1234857  20.2740745   6.6354521  49.7433501
  19.0976777   6.1658371  50.5724646  24.4164258   6.2877217  52.1932531
  23.7944267   5.6247922  51.8934758  25.0869125   6.3138349  51.5106178
  17.6491330   4.8537075  51.0823791  16.8123238   4.4259250  50.9007792
  17.6214975   5.0469519  52.0194582  34.9743631   5.3100128  61.0666174
  34.1839175   5.2924267  60.5270673  34.7376986   5.8488422  61.8215210
  35.0941506   2.1592595  58.3798902  35.1439511   1.9942602  59.3214425
  34.9855429   1.2919854  57.9896783  23.9777765   4.8381140  45.6690991
  24.1265885   5.5216605  45.0157664  24.7844208   4.8186231  46.1840447
  36.5959703   4.5789536  58.6240924  36.3044511   4.9419517  59.4604385
  35.9831834   3.8656545  58.4454256  37.7955385   2.1442416  51.1443494
  38.6302277   2.5832220  51.3081054  37.9314514   1.6681069  50.3251740
  34.8446891  -0.2977849  57.0920982  35.3201013  -0.1050203  56.2839833
  33.9212456  -0.2418663  56.8464365  21.7330398   0.8646318  46.6752060
  21.4876440  -0.0391352  46.8732270  21.9026312   0.8663469  45.7331538
  27.4773170   7.3329271  43.1402739  26.9047137   7.9519458  42.6873210
  28.0505964   7.8828633  43.6742661  30.6970430   7.6166421  44.2711321
  31.6301103   7.5511983  44.4744196  30.6093643   8.4522688  43.8125854
  33.3258447   6.9332291  41.2315268  33.2472078   6.5992155  42.1251026
  34.1468113   7.4254059  41.2306741  36.0236638  -0.2005969  54.4391587
  35.9912958  -1.1389969  54.6251271  36.6337261  -0.1221933  53.7057412
  27.8619969  -1.3309916  40.4818791  28.8079073  -1.4603708  40.5507209
  27.4834214  -2.0695254  40.9588219  41.8413188   0.8610038  53.5797624
  42.5716576   0.5995326  54.1405327  41.2320133   0.1238759  53.6199692
  39.9228485  -0.9982100  54.1772075  39.1961648  -1.1326135  53.5688567
  39.5075772  -0.6905271  54.9828793  26.0462886  -3.4059940  40.4173676
  25.1394341  -3.7026827  40.4936390  26.3238867  -3.7030122  39.5507963
  20.7420734   0.6308864  54.5842229  20.9606744   1.5625972  54.6030263
  21.1546508   0.2716839  55.3697033  16.8329086   1.5349335  52.8365844
  16.1392558   1.1203288  52.3235799  17.5802077   1.5769871  52.2399263
  18.7465829   1.4667589  50.7131859  18.7236517   1.5655276  49.7613742
  19.0566465   2.3132740  51.0349025  21.4053207   3.5243744  54.8278474
  22.3596460   3.4927686  54.7608405  21.2065730   3.0634368  55.6428699
  19.7603435   9.0663363  51.8448671  19.6257903   8.3063764  51.2786669
  19.3435498   9.7904263  51.3777460  30.8962398   4.2500287  40.8525247
  31.5998249   4.4550289  41.4682902  30.1725047   4.8177049  41.1174330
  31.7260209   0.0010148  46.9727517  31.6695410   0.4578699  46.1335149
  32.2788551  -0.7599167  46.7950360  39.8477352  -1.4704047  50.3048928
  39.2876910  -1.4010858  51.0780490  39.2420856  -1.6463062  49.5848424
  22.9172561   9.9632680  52.0567114  22.8004945  10.9078113  51.9545804
  22.0965008   9.6606242  52.4452913  32.8049096   4.6882816  42.9023707
  33.6394700   4.2564014  42.7201182  32.6433439   4.5164830  43.8300601
  32.4594988   1.1914929  44.2680046  32.4043792   1.0259201  43.3268490
  31.8341043   1.8990962  44.4242236  23.9427075  10.6160942  55.2723043
  24.8454322  10.6484552  55.5889537  23.7164445   9.6861393  55.2869378
  25.6980677   9.3691929  51.9333121  24.7476308   9.3693790  51.8197493
  26.0013164   8.6224663  51.4169156  41.4333371  15.2052467  52.9978884
  42.0711781  15.0859214  52.2942224  41.3154214  16.1533311  53.0566836
  38.2423077  15.1579895  52.9340408  37.9041589  15.0420960  52.0460943
  39.1112845  14.7571060  52.9141414  38.7242860  16.3114747  58.8926614
  38.7131501  15.9167545  58.0207117  38.8863500  15.5780820  59.4860385
  31.6474325  18.5066563  51.7621520  32.4395617  18.1657388  51.3467819
  31.8870975  18.6161538  52.6823673  35.4450121  19.0951859  57.8405798
  35.1539987  19.9997490  57.7252464  36.0807106  19.1368386  58.5549867
  36.3706328  16.4728707  54.4307157  36.9669900  16.2484730  53.7164120
  36.4281300  15.7313453  55.0332605  40.9874639  12.9303921  50.0732092
  41.7737729  12.5123344  49.7222509  41.2513344  13.8350013  50.2413740
  46.3883067  12.8679154  50.9765070  47.1208238  12.2978371  51.2102900
  45.6322422  12.4800755  51.4171576  43.9108487   6.5800728  55.4359679
  43.5791812   7.4496139  55.2120894  43.3154100   6.2637012  56.1153709
  40.4040006  18.7813274  54.8355591  40.1040730  19.6838313  54.7271399
  40.0591066  18.5145457  55.6876744  33.8552488  15.2327071  50.8692296
  32.9302984  15.1003285  51.0769988  34.1036901  16.0121290  51.3662238
  43.8037150  11.2995814  52.5153029  42.8954028  11.2311223  52.2211790
  43.7524746  11.7767759  53.3434854  31.2161299  14.8760345  51.7036085
  31.3453680  15.1294824  52.6175497  30.5358750  15.4688053  51.3840740
  37.8778016  12.7185460  60.4587926  37.1011350  13.2779380  60.4490791
  38.5168579  13.2042243  60.9802796  45.6698797   9.5012253  54.2930903
  45.0273177   9.7944786  53.6470697  45.1653725   9.3865173  55.0984099
  36.1324388  15.5270913  60.0205893  36.8739073  16.0655957  59.7440717
  35.4261374  16.1537202  60.1777445  41.6079728  17.6700054  58.6178055
  42.0163084  17.2282464  57.8732687  40.8856989  17.0952681  58.8712247
  37.9610798  12.6072661  55.9911611  38.8071993  13.0312074  56.1346260
  37.9009436  11.9506285  56.6850175  41.9308543  18.2301244  52.3730343
  41.3017405  18.3946959  51.6706411  41.5434205  18.6442854  53.1441307
  41.1110243  10.2677029  57.6492785  40.8671175  11.0219090  57.1127061
  41.3870174  10.6462377  58.4840032  43.0648706  16.8115641  56.3270051
  43.2765601  17.4547401  55.6504432  43.0178454  15.9777958  55.8591981
  40.6674935   9.4233462  53.2306623  39.8059414   9.7214716  53.5223360
  40.6937370   9.6403861  52.2987655  34.3760586  17.5147134  52.5760192
  34.9461943  17.9434402  51.9377676  34.9668697  17.2329719  53.2744377
  34.8685752  12.6810562  60.8221203  34.2384413  13.3626842  61.0556600
  34.7621840  12.5693643  59.8774341  30.1630724  12.3482358  51.7487127
  29.3729778  12.6039886  51.2727238  30.6541972  13.1630695  51.8539168
  44.1794534  19.6887597  54.4992408  45.0011978  19.2867784  54.2175090
  44.1756937  19.5855831  55.4508524  32.1145470  12.7126937  48.7070604
  31.3176633  12.8245631  49.2254100  31.8871062  13.0513589  47.8411494
  37.9451137  19.2371640  56.6553119  38.0095570  19.6992047  57.4911290
  37.2362061  18.6069005  56.7835428  28.4468427  12.6012848  54.1802118
  28.6976466  13.4859858  54.4459694  28.9827976  12.4217450  53.4077210
  52.2700527  16.0326345  50.8477379  51.5164235  15.4633743  50.6921384
  52.4048068  15.9989010  51.7948014  34.1466495   6.9831327  63.1846454
  33.7533440   6.4297526  63.8594098  34.9632635   7.2941906  63.5752972
  37.0634456   8.3989206  60.7766711  37.8044169   8.9996360  60.6971173
  37.2952379   7.6566844  60.2184753  32.2075794  13.5845574  59.0544940
  32.0929309  12.6830831  59.3552039  31.3520312  13.8309271  58.7029757
  39.2867632  21.5263314  60.6532441  38.8431486  20.7399693  60.3353345
  39.9484845  21.7142465  59.9876332  34.0454753  23.0559116  55.1793119
  34.5962178  22.9276179  54.4070113  33.2066229  23.3554005  54.8288012
  41.3848870  21.8066114  58.6813842  41.3667345  22.6274995  58.1894111
  42.3068790  21.6820189  58.9063983  37.8421924  19.3210243  59.5237351
  38.3750261  18.5598532  59.2936659  37.3136005  19.0283895  60.2661505
  41.0091619   4.4270309  55.0530992  40.6655888   5.3171951  54.9770103
  41.3770581   4.2371967  54.1900577  38.5589012   9.2628621  48.6188666
  37.7030609   8.8735472  48.4394305  38.9715964   9.3420582  47.7588451
  40.0888159   6.7974965  53.0180226  39.5852955   6.7605100  52.2048031
  40.3818766   7.7067707  53.0776882  36.3331045   6.8813694  52.0246407
  37.1984042   6.6856503  51.6652297  36.4008554   6.6524046  52.9515764
  40.7628205  12.2906013  45.3863209  40.4578340  12.6052162  46.2373352
  41.7158647  12.3687433  45.4290542  44.1867482  16.6445256  52.1523209
  43.5291157  17.3344518  52.2403338  44.9907882  17.0341688  52.4957195
  33.9393364   9.1115902  49.3962774  34.5137116   8.8891084  48.6635967
  34.5264347   9.1804597  50.1491375  42.9972941  14.9989629  50.2027151
  43.5104823  15.6319621  50.7048860  43.6474165  14.3990825  49.8370511
  36.2416032   5.9857151  48.1237844  35.5880444   5.6706168  47.4994458
  36.1996506   5.3632892  48.8497666  39.4753772  12.4739085  52.4485491
  38.5576334  12.6954032  52.2907179  39.8913916  12.5485395  51.5897198
  40.2588820  13.8730500  47.5788171  41.0060639  14.3851898  47.2695293
  40.5280409  13.5514553  48.4392565  42.7067657  10.9087617  49.5606961
  41.9690414  10.3965003  49.8917203  42.9594431  10.4687998  48.7490238
  42.8079284   3.6863869  50.1548730  43.1138161   2.8261232  49.8674645
  43.5331889   4.2781489  49.9547724  29.1003640  14.0894555  48.5430328
  28.9028040  13.4963916  47.8181394  28.5450304  13.7846765  49.2606267
  37.0800364  13.9817662  50.6624921  37.1348974  13.0291498  50.5867398
  36.2691566  14.1377101  51.1466219  40.6166936  13.0636546  57.2530194
  40.9716323  13.2908019  58.1124660  41.2639067  13.3954923  56.6307449
  46.3464673  16.1854982  47.9579523  46.2082571  16.3756578  47.0300712
  45.9900891  16.9474365  48.4147574  34.5106799  10.1713077  54.0376535
  35.1506178  10.0301836  53.3399498  33.6784329   9.8847590  53.6615137
  46.3734052  18.2531509  52.9690794  46.8070559  18.1606798  53.8173848
  47.0865633  18.2289009  52.3310810  40.1061947  21.8533603  54.5023895
  40.1598969  22.4224539  55.2701611  39.2376729  22.0235488  54.1377932
  31.5135415  10.1413402  48.8149522  31.7742233  11.0558735  48.7058682
  32.3352588   9.6737845  48.9646134  32.9860341  11.5551159  55.9848346
  33.6583394  11.3468521  55.3360995  32.1590127  11.3573245  55.5453579
  47.2349602  18.2955209  55.5023680  47.4285492  19.2001020  55.7482955
  47.1350220  17.8362629  56.3362265  38.8885913   8.1813100  58.0014007
  38.2413828   8.8803050  57.9078483  39.6586928   8.6149244  58.3690255
  42.2964711  18.4461952  61.0764560  42.1450217  18.2172504  60.1594644
  42.2869390  19.4032554  61.0895905  39.0650047  16.0193865  56.0610827
  39.9942107  16.1705025  55.8879794  38.6441077  16.1077886  55.2059473
  37.8638379  20.0444529  53.8309364  37.7249464  19.6763314  54.7035303
  37.0752975  20.5592169  53.6593322  39.4143594  19.4226132  51.2198202
  39.0793426  19.3826902  52.1155852  38.9147540  18.7570848  50.7468612
  33.3887838  14.8293762  56.7450783  33.2507636  14.0974001  57.3462322
  34.2992761  14.7402662  56.4634971  36.0170138  14.5413721  56.2334463
  36.7269757  13.9006914  56.1921081  35.9739447  14.7926616  57.1560644
  44.0056917  21.4781075  59.1541042  43.9469463  20.7940295  58.4871625
  44.4076436  22.2200065  58.7021668  34.7299072  11.5278939  58.0530102
  34.1936429  11.0769678  58.7051699  34.1415781  11.6624848  57.3100567
  44.0074324  19.4420659  57.3855022  43.1201103  19.1046580  57.5081421
  44.5772875  18.7103690  57.6223787  25.6603472  15.7744750  50.7098073
  26.3474511  15.4606480  50.1219089  25.5051600  16.6786115  50.4365325
  30.4638194  10.6634947  55.1383097  30.3796382  10.0560617  54.4033507
  29.6420900  11.1543965  55.1392593  37.5375478  24.1022111  54.3516265
  37.4645649  24.9077083  54.8635570  37.0952871  24.3014077  53.5264286
  40.6361908   9.1488511  50.5053292  41.1330607   8.3958473  50.1854362
  39.8648889   9.1852827  49.9396501  48.4891665  14.8528876  52.1471584
  48.4781541  15.7353591  51.7765517  47.6209044  14.5000427  51.9526121
  39.9974161  24.0008945  56.5074424  40.7102134  24.6356410  56.4350325
  39.5064190  24.0972811  55.6914426  37.2196876  11.2905894  50.2324977
  36.8494664  10.7376934  50.9205882  37.7155969  10.6864027  49.6799977
  45.1064240  13.7477517  48.6141750  45.5724692  14.5805509  48.5402052
  45.5571740  13.2822499  49.3187008  35.0486075  21.7503389  57.3279995
  35.7495534  22.3839872  57.4809389  34.5781190  22.0918120  56.5675634
  43.0780902   6.1158104  52.6532651  42.1643982   6.3462331  52.8214858
  43.5074004   6.1996548  53.5046683  42.8487361  14.3047996  55.1532545
  42.1958811  14.5523903  54.4984998  43.2267741  13.4912134  54.8195022
  38.8974934  15.0467807  61.6398582  38.2215571  14.9461936  62.3100957
  39.7202568  14.8907021  62.1034579  30.6453793  21.2839744  54.2611097
  31.2307230  20.5383431  54.3939001  30.4478631  21.5943700  55.1447761
  25.2371448  13.8545344  52.9815540  25.2755547  13.3208934  53.7752659
  24.7311740  13.3280549  52.3626518  32.6162210   8.7009884  56.4778083
  32.6803536   9.5624715  56.0655480  32.5529330   8.0883886  55.7450441
  32.0914482  10.7733017  60.1251117  32.7186521  10.3910094  60.7388641
  31.2342401  10.5547219  60.4906809  42.4908591  21.1795992  61.7304852
  43.0348495  21.7925950  61.2359807  41.9095436  21.7375570  62.2471865
  32.3974272  10.6565443  52.0397020  31.6760858  11.2701410  51.9004494
  33.1867528  11.1923207  51.9613666  42.8401012  22.1025730  54.4899430
  41.8931348  21.9831081  54.4177757  43.1883786  21.2148228  54.5725692
  35.2000586   7.9919869  58.3137672  35.7234988   8.2382166  59.0763981
  34.9812919   8.8239904  57.8940809  30.5967867  10.2623544  46.1808797
  30.2680573   9.3820923  45.9983903  30.9507238  10.2071212  47.0685186
  36.4053131   8.9333564  55.9987343  36.0649951   8.1341377  56.4008023
  35.6992137   9.2335275  55.4264176  37.0569603   6.0182877  54.4514666
  37.8795672   5.5443355  54.3293556  37.3007666   6.7973360  54.9513352
  39.8408960   9.7516284  45.6835900  40.0572574  10.6340922  45.3824728
  39.3603027   9.3602497  44.9541542  34.5808181  12.7101997  52.2606644
  34.4352762  13.0242300  53.1530926  34.1033385  13.3286898  51.7077543
  36.4404564   9.7004545  52.3087534  36.4266133   8.8045638  51.9719832
  37.1576992   9.7075209  52.9425820  38.2930695  10.1341885  54.3540661
  38.0348473  11.0558956  54.3524992  37.7615735   9.7372320  55.0441125
  29.0553844  15.2507342  55.1994306  28.5107312  16.0267150  55.3314580
  29.9333193  15.5978146  55.0413427  35.8441460   8.5818925  47.5775104
  35.9657371   7.6535572  47.7765992  35.5543503   8.5957611  46.6653419
  38.7132651   6.2673836  50.7141824  38.7354347   6.3313169  49.7593803
  39.1300710   5.4278345  50.9082330  49.0916275  16.0029095  48.7521046
  49.5347421  15.2536421  48.3540170  48.2142785  15.9939232  48.3694778
  29.8419865  14.3777238  58.0924462  29.1001601  14.5259873  58.6789093
  29.5212610  14.6385503  57.2291212  37.7863528  23.9193216  57.8904852
  38.0950655  23.6742363  58.7627552  38.5839010  24.1239855  57.4023723
  35.3282540  10.0950923  61.7865037  35.3770695  10.9713046  61.4042806
  35.8705054   9.5528316  61.2136680  45.8137385  20.6392046  61.0666174
  45.0232929  20.6216185  60.5270673  45.5770740  21.1780340  61.8215210
  45.9335260  17.4884512  58.3798902  45.9833265  17.3234520  59.3214425
  45.8249184  16.6211771  57.9896783  43.2239023  13.4715440  59.6958209
  44.1248886  13.3321905  59.4042207  43.2986997  13.6369895  60.6356386
  37.5581828  10.8482295  58.5411395  36.6885138  11.1415861  58.2693984
  37.7941309  11.4322740  59.2618659  47.4353457  19.9081454  58.6240924
  47.1438266  20.2711435  59.4604385  46.8225589  19.1948462  58.4454256
  48.6349140  17.4734334  51.1443494  49.4696031  17.9124138  51.3081054
  48.7708268  16.9972987  50.3251740  45.6840646  15.0314069  57.0920982
  46.1594767  15.2241715  56.2839833  44.7606211  15.0873254  56.8464365
  40.2620862   7.0661912  56.0576816  40.7802806   7.8022939  55.7323304
  39.9075995   7.3725905  56.8923575  40.5133456   3.4862195  51.5777712
  40.7935210   2.8185384  52.2038139  41.2984063   3.6791290  51.0652376
  44.3842315  11.9079829  55.3249287  45.3359737  12.0077926  55.3461511
  44.2145765  11.1158097  55.8347372  42.4056694   8.9935412  55.5108688
  41.8106626   9.2740425  54.8155177  42.1206391   9.4829313  56.2825429
  46.8630392  15.1285948  54.4391587  46.8306712  14.1901949  54.6251271
  47.4731016  15.2069985  53.7057412  47.0124881  11.9196992  54.4849870
  46.4963929  11.1355448  54.2979799  47.8964829  11.5915708  54.6496390
  44.6735608   5.6638007  50.4445683  44.4760429   5.3553096  51.3289015
  45.2835313   6.3899646  50.5743613  52.6806942  16.1901955  53.5797624
  53.4110331  15.9287243  54.1405327  52.0713888  15.4530677  53.6199692
  50.7622239  14.3309818  54.1772075  50.0355403  14.1965783  53.5688567
  50.3469526  14.6386646  54.9828793  38.5852416  18.0499747  61.9419448
  39.5055425  18.2278346  62.1359495  38.5501999  17.1055793  61.7899147
  27.8034581  13.2438341  50.8672723  27.4837365  12.3903649  50.5747097
  27.2568009  13.4586919  51.6230690  31.5814488  15.9600782  54.5842229
  31.8000498  16.8917890  54.6030263  31.9940262  15.6008757  55.3697033
  38.5018706   6.4668867  46.5717918  37.6919434   6.1215952  46.9473164
  39.1903123   6.1576411  47.1605529  40.4309254   5.5446914  48.1942214
  40.9840293   5.9642368  48.8532237  40.6679341   4.6182662  48.2365170
  36.4542354  11.5333988  63.9744978  36.3539080  12.4828345  63.9057069
  36.2363896  11.2052227  63.1021048  35.6555425   8.7818913  40.5585655
  36.5174589   9.1073811  40.8181473  35.8405769   7.9950409  40.0458721
  27.6722841  16.8641253  52.8365844  26.9786312  16.4495205  52.3235799
  28.4195832  16.9061789  52.2399263  43.8088061   7.6547439  47.7020878
  43.2286730   8.3132243  47.3198931  43.5423994   6.8324784  47.2908296
  42.2591628   7.0552497  49.9042199  42.7591406   7.1669032  49.0956518
  42.9027236   6.7513550  50.5443007  36.3173624  14.9631127  62.7910040
  35.8340705  15.7631487  62.9973929  36.4034563  14.9739072  61.8377484
  29.5859583  16.7959506  50.7131859  29.5630271  16.8947194  49.7613742
  29.8960220  17.6424657  51.0349025  32.2446961  18.8535661  54.8278474
  33.1990215  18.8219604  54.7608405  32.0459485  18.3926285  55.6428699
  32.8346343  17.4236777  57.3949271  33.6539232  17.9180856  57.4184109
  33.1083151  16.5068746  57.3666839  42.5912939   9.8147530  46.7577227
  41.7038794  10.0997180  46.5397422  43.0066929   9.6541293  45.9104504
  45.9427476   9.8394051  50.4731566  46.7187866  10.3290503  50.7456183
  45.2175610  10.2652105  50.9303435  48.3800034  10.5521670  51.5305507
  48.9744525  10.3117406  50.8198815  48.4526618   9.8328801  52.1579043
  46.3758769  11.1191798  47.7977636  46.1195703  10.7188433  48.6285844
  45.7511637  11.8335592  47.6727776  50.6871107  13.8587871  50.3048928
  50.1270665  13.9281060  51.0780490  50.0814610  13.6828855  49.5848424
  28.0881258  11.7574911  58.0941468  28.7340121  11.2473865  58.5828693
  27.8798409  12.4943593  58.6684894  40.6134650  18.8255759  63.5933609
  41.4825809  18.9996411  63.2320244  40.1341401  19.6450176  63.4709338
  36.6084868   6.0214956  43.8465364  36.5963538   6.9656796  44.0033635
  37.5008290   5.8385101  43.5524826  40.4236987   2.6157733  48.1011301
  39.6569383   2.0616219  48.2467984  40.8347692   2.6879601  48.9625453
  32.4278749   8.9042528  62.1916483  33.2910210   8.5479333  62.4019807
  31.8544159   8.5656423  62.8791887  49.5636615  31.6406665  58.8926614
  49.5525255  31.2459463  58.0207117  49.7257254  30.9072737  59.4860385
  57.2276821  28.1971072  50.9765070  57.9601993  27.6270289  51.2102900
  56.4716177  27.8092672  51.4171576  54.7502241  21.9092646  55.4359679
  54.4185566  22.7788057  55.2120894  54.1547855  21.5928930  56.1153709
  54.6430905  26.6287732  52.5153029  53.7347782  26.5603141  52.2211790
  54.5918501  27.1059677  53.3434854  48.7171770  28.0477378  60.4587926
  47.9405105  28.6071298  60.4490791  49.3562334  28.5334161  60.9802796
  56.5092551  24.8304171  54.2930903  55.8666931  25.1236704  53.6470697
  56.0047480  24.7157091  55.0984099  46.9718143  30.8562831  60.0205893
  47.7132827  31.3947875  59.7440717  46.2655128  31.4829120  60.1777445
  52.4473482  32.9991972  58.6178055  52.8556838  32.5574382  57.8732687
  51.7250744  32.4244599  58.8712247  56.6491529  34.4947600  49.7274707
  55.9642567  34.8746501  49.1771740  56.7335378  35.1042927  50.4606655
  51.9503998  25.5968947  57.6492785  51.7064930  26.3511007  57.1127061
  52.2263928  25.9754294  58.4840032  53.9042461  32.1407559  56.3270051
  54.1159356  32.7839319  55.6504432  53.8572209  31.3069876  55.8591981
  51.5068690  24.7525380  53.2306623  50.6453169  25.0506633  53.5223360
  51.5331124  24.9695779  52.2987655  45.7079507  28.0102479  60.8221203
  45.0778167  28.6918760  61.0556600  45.6015594  27.8985561  59.8774341
  63.1094282  31.3618263  50.8477379  62.3557990  30.7925661  50.6921384
  63.2441823  31.3280927  51.7948014  44.9860249  22.3123245  63.1846454
  44.5927195  21.7589444  63.8594098  45.8026390  22.6233824  63.5752972
  47.9028210  23.7281124  60.7766711  48.6437924  24.3288277  60.6971173
  48.1346133  22.9858762  60.2184753  43.0469548  28.9137491  59.0544940
  42.9323063  28.0122749  59.3552039  42.1914066  29.1601188  58.7029757
  50.1261386  36.8555232  60.6532441  49.6825240  36.0691610  60.3353345
  50.7878600  37.0434382  59.9876332  52.2242624  37.1358032  58.6813842
  52.2061099  37.9566913  58.1894111  53.1462544  37.0112107  58.9063983
  48.6815678  34.6502161  59.5237351  49.2144015  33.8890449  59.2936659
  48.1529759  34.3575813  60.2661505  51.8485373  19.7562227  55.0530992
  51.5049643  20.6463869  54.9770103  52.2164336  19.5663885  54.1900577
  50.9281914  22.1266882  53.0180226  50.4246709  22.0897017  52.2048031
  51.2212520  23.0359625  53.0776882  55.0261237  31.9737174  52.1523209
  54.3684911  32.6636436  52.2403338  55.8301636  32.3633606  52.4957195
  53.6473039  19.0155786  50.1548730  53.9531916  18.1553150  49.8674645
  54.3725644  19.6073406  49.9547724  51.4560690  28.3928464  57.2530194
  51.8110078  28.6199937  58.1124660  52.1032821  28.7246840  56.6307449
  45.3500553  25.5004995  54.0376535  45.9899933  25.3593754  53.3399498
  44.5178084  25.2139508  53.6615137  57.2127807  33.5823426  52.9690794
  57.6464313  33.4898716  53.8173848  57.9259387  33.5580927  52.3310810
  43.8254095  26.8843077  55.9848346  44.4977148  26.6760439  55.3360995
  42.9983882  26.6865163  55.5453579  58.0743356  33.6247127  55.5023680
  58.2679246  34.5292938  55.7482955  57.9743974  33.1654546  56.3362265
  49.7279667  23.5105018  58.0014007  49.0807582  24.2094967  57.9078483
  50.4980682  23.9441162  58.3690255  53.1358465  33.7753870  61.0764560
  52.9843971  33.5464422  60.1594644  53.1263144  34.7324471  61.0895905
  54.8450672  36.8072992  59.1541042  54.7863218  36.1232213  58.4871625
  55.2470190  37.5491982  58.7021668  45.5692827  26.8570857  58.0530102
  45.0330184  26.4061595  58.7051699  44.9809535  26.9916766  57.3100567
  54.8468079  34.7712576  57.3855022  53.9594858  34.4338498  57.5081421
  55.4166630  34.0395608  57.6223787  41.3031948  25.9926865  55.1383097
  41.2190137  25.3852534  54.4033507  40.4814655  26.4835883  55.1392593
  59.3285419  30.1820794  52.1471584  59.3175296  31.0645509  51.7765517
  58.4602799  29.8292345  51.9526121  53.9174657  21.4450022  52.6532651
  53.0037737  21.6754249  52.8214858  54.3467758  21.5288466  53.5046683
  53.6881115  29.6339914  55.1532545  53.0352566  29.8815821  54.4984998
  54.0661495  28.8204052  54.8195022  49.7368688  30.3759725  61.6398582
  49.0609325  30.2753854  62.3100957  50.5596322  30.2198938  62.1034579
  43.4555964  24.0301802  56.4778083  43.5197291  24.8916633  56.0655480
  43.3923085  23.4175804  55.7450441  42.9308237  26.1024935  60.1251117
  43.5580276  25.7202012  60.7388641  42.0736156  25.8839136  60.4906809
  53.3302346  36.5087910  61.7304852  53.8742250  37.1217868  61.2359807
  52.7489190  37.0667488  62.2471865  46.0394340  23.3211787  58.3137672
  46.5628742  23.5674083  59.0763981  45.8206674  24.1531822  57.8940809
  47.2446885  24.2625482  55.9987343  46.9043706  23.4633295  56.4008023
  46.5385892  24.5627193  55.4264176  47.8963357  21.3474794  54.4514666
  48.7189426  20.8735272  54.3293556  48.1401421  22.1265278  54.9513352
  47.2798319  25.0296463  52.3087534  47.2659888  24.1337556  51.9719832
  47.9970747  25.0367127  52.9425820  49.1324449  25.4633803  54.3540661
  48.8742227  26.3850874  54.3524992  48.6009490  25.0664238  55.0441125
  59.9310029  31.3321013  48.7521046  60.3741175  30.5828338  48.3540170
  59.0536540  31.3231149  48.3694778  40.6813620  29.7069156  58.0924462
  39.9395356  29.8551791  58.6789093  40.3606364  29.9677421  57.2291212
  46.1676294  25.4242840  61.7865037  46.2164450  26.3004963  61.4042806
  46.7098808  24.8820234  61.2136680  56.6531140  35.9683964  61.0666174
  55.8626684  35.9508103  60.5270673  56.4164494  36.5072257  61.8215210
  56.7729015  32.8176430  58.3798902  56.8227020  32.6526438  59.3214425
  56.6642938  31.9503689  57.9896783  54.0632777  28.8007358  59.6958209
  54.9642640  28.6613823  59.4042207  54.1380752  28.9661813  60.6356386
  48.3975583  26.1774213  58.5411395  47.5278892  26.4707779  58.2693984
  48.6335063  26.7614658  59.2618659  58.2747212  35.2373372  58.6240924
  57.9832020  35.6003352  59.4604385  57.6619343  34.5240380  58.4454256
  59.4742894  32.8026251  51.1443494  60.3089785  33.2416055  51.3081054
  59.6102023  32.3264905  50.3251740  56.5234400  30.3605986  57.0920982
  56.9988522  30.5533633  56.2839833  55.5999965  30.4165172  56.8464365
  51.1014617  22.3953830  56.0576816  51.6196560  23.1314857  55.7323304
  50.7469749  22.7017823  56.8923575  51.3527211  18.8154112  51.5777712
  51.6328964  18.1477301  52.2038139  52.1377818  19.0083208  51.0652376
  55.2236069  27.2371746  55.3249287  56.1753492  27.3369844  55.3461511
  55.0539519  26.4450015  55.8347372  53.2450448  24.3227330  55.5108688
  52.6500381  24.6032342  54.8155177  52.9600145  24.8121230  56.2825429
  57.7024147  30.4577866  54.4391587  57.6700467  29.5193867  54.6251271
  58.3124770  30.5361903  53.7057412  57.8518635  27.2488909  54.4849870
  57.3357684  26.4647366  54.2979799  58.7358584  26.9207626  54.6496390
  55.5129362  20.9929925  50.4445683  55.3154183  20.6845013  51.3289015
  56.1229068  21.7191564  50.5743613  63.5200697  31.5193873  53.5797624
  64.2504085  31.2579161  54.1405327  62.9107642  30.7822595  53.6199692
  61.6015994  29.6601735  54.1772075  60.8749157  29.5257700  53.5688567
  61.1863281  29.9678564  54.9828793  49.4246170  33.3791665  61.9419448
  50.3449180  33.5570264  62.1359495  49.3895753  32.4347711  61.7899147
  47.2936108  26.8625906  63.9744978  47.1932835  27.8120263  63.9057069
  47.0757650  26.5344144  63.1021048  54.6481816  22.9839357  47.7020878
  54.0680485  23.6424161  47.3198931  54.3817749  22.1616702  47.2908296
  47.1567378  30.2923044  62.7910040  46.6734460  31.0923405  62.9973929
  47.2428317  30.3030989  61.8377484  56.7821230  25.1685968  50.4731566
  57.5581620  25.6582421  50.7456183  56.0569364  25.5944023  50.9303435
  59.2193789  25.8813588  51.5305507  59.8138280  25.6409324  50.8198815
  59.2920372  25.1620718  52.1579043  61.5264861  29.1879789  50.3048928
  60.9664419  29.2572978  51.0780490  60.9208365  29.0120773  49.5848424
  38.9275012  27.0866829  58.0941468  39.5733876  26.5765783  58.5828693
  38.7192163  27.8235511  58.6684894  51.4528404  34.1547677  63.5933609
  52.3219564  34.3288329  63.2320244  50.9735156  34.9742093  63.4709338
  45.6214584  41.2744778  55.2723043  46.5241831  41.3068388  55.5889537
  45.3951954  40.3445228  55.2869378  51.2630742  17.9449650  48.1011301
  50.4963138  17.3908137  48.2467984  51.6741447  18.0171519  48.9625453
  43.2672503  24.2334446  62.1916483  44.1303965  23.8771251  62.4019807
  42.6937914  23.8948341  62.8791887  63.1120880  45.8636302  52.9978884
  63.7499290  45.7443050  52.2942224  62.9941723  46.8117146  53.0566836
  59.9210586  45.8163731  52.9340408  59.5829098  45.7004795  52.0460943
  60.7900354  45.4154896  52.9141414  60.4030369  46.9698582  58.8926614
  60.3919010  46.5751381  58.0207117  60.5651009  46.2364655  59.4860385
  57.1237630  49.7535694  57.8405798  56.8327496  50.6581325  57.7252464
  57.7594615  49.7952222  58.5549867  58.0493837  47.1312543  54.4307157
  58.6457409  46.9068565  53.7164120  58.1068809  46.3897288  55.0332605
  62.6662148  43.5887756  50.0732092  63.4525238  43.1707179  49.7222509
  62.9300853  44.4933848  50.2413740  62.8372226  49.0260607  44.7720748
  62.2018059  49.0995233  45.4841653  62.5069632  49.6154205  44.0939828
  68.0670576  43.5262990  50.9765070  68.7995747  42.9562206  51.2102900
  67.3109931  43.1384590  51.4171576  65.5895996  37.2384564  55.4359679
  65.2579321  38.1079975  55.2120894  64.9941609  36.9220848  56.1153709
  62.0827515  49.4397110  54.8355591  61.7828239  50.3422148  54.7271399
  61.7378575  49.1729293  55.6876744  65.4824659  41.9579650  52.5153029
  64.5741537  41.8895058  52.2211790  65.4312255  42.4351595  53.3434854
  59.5565525  43.3769295  60.4587926  58.7798859  43.9363216  60.4490791
  60.1956088  43.8626078  60.9802796  67.3486306  40.1596088  54.2930903
  66.7060686  40.4528621  53.6470697  66.8441234  40.0449009  55.0984099
  65.0026469  43.9059261  44.9816762  65.9144325  44.1386648  44.8064459
  64.4936116  44.4896306  44.4191841  57.8111897  46.1854749  60.0205893
  58.5526582  46.7239793  59.7440717  57.1048883  46.8121037  60.1777445
  63.2867237  48.3283889  58.6178055  63.6950593  47.8866300  57.8732687
  62.5644498  47.7536517  58.8712247  59.6398307  43.2656496  55.9911611
  60.4859502  43.6895910  56.1346260  59.5796945  42.6090120  56.6850175
  63.6096052  48.8885080  52.3730343  62.9804914  49.0530794  51.6706411
  63.2221714  49.3026689  53.1441307  67.4885283  49.8239518  49.7274707
  66.8036322  50.2038419  49.1771740  67.5729133  50.4334844  50.4606655
  62.7897752  40.9260864  57.6492785  62.5458684  41.6802925  57.1127061
  63.0657683  41.3046212  58.4840032  64.7436215  47.4699477  56.3270051
  64.9553110  48.1131237  55.6504432  64.6965963  46.6361793  55.8591981
  62.3462444  40.0817297  53.2306623  61.4846923  40.3798551  53.5223360
  62.3724879  40.2987696  52.2987655  56.5473261  43.3394397  60.8221203
  55.9171922  44.0210678  61.0556600  56.4409349  43.2277479  59.8774341
  65.8582043  50.3471432  54.4992408  66.6799487  49.9451619  54.2175090
  65.8544446  50.2439666  55.4508524  59.6238646  49.8955475  56.6553119
  59.6883079  50.3575883  57.4911290  58.9149570  49.2652840  56.7835428
  73.9488036  46.6910181  50.8477379  73.1951744  46.1217579  50.6921384
  74.0835577  46.6572845  51.7948014  55.8254004  37.6415163  63.1846454
  55.4320949  37.0881361  63.8594098  56.6420144  37.9525741  63.5752972
  58.7421965  39.0573042  60.7766711  59.4831678  39.6580195  60.6971173
  58.9739888  38.3150680  60.2184753  53.8863303  44.2429409  59.0544940
  53.7716818  43.3414666  59.3552039  53.0307821  44.4893106  58.7029757
  60.9655141  52.1847149  60.6532441  60.5218995  51.3983528  60.3353345
  61.6272354  52.3726300  59.9876332  55.7242262  53.7142951  55.1793119
  56.2749687  53.5860014  54.4070113  54.8853738  54.0137840  54.8288012
  63.0636379  52.4649949  58.6813842  63.0454854  53.2858830  58.1894111
  63.9856299  52.3404025  58.9063983  59.5209433  49.9794079  59.5237351
  60.0537770  49.2182367  59.2936659  58.9923514  49.6867731  60.2661505
  62.6879128  35.0854145  55.0530992  62.3443397  35.9755786  54.9770103
  63.0558090  34.8955802  54.1900577  62.6529410  45.0762756  43.5603427
  62.1376034  45.8467361  43.7991815  62.3806719  44.4027892  44.1836489
  60.2376521  39.9212457  48.6188666  59.3818118  39.5319307  48.4394305
  60.6503473  40.0004417  47.7588451  61.7675668  37.4558800  53.0180226
  61.2640464  37.4188935  52.2048031  62.0606275  38.3651543  53.0776882
  67.6263685  47.8295111  45.4956601  66.8493127  47.4906270  45.0511763
  68.3055166  47.8347734  44.8211566  62.4415714  42.9489848  45.3863209
  62.1365849  43.2635997  46.2373352  63.3946156  43.0271268  45.4290542
  65.8654991  47.3029092  52.1523209  65.2078666  47.9928353  52.2403338
  66.6695391  47.6925524  52.4957195  64.6760450  45.6573464  50.2027151
  65.1892332  46.2903456  50.7048860  65.3261674  45.0574660  49.8370511
  61.1541281  43.1322920  52.4485491  60.2363842  43.3537867  52.2907179
  61.5701425  43.2069231  51.5897198  61.9376329  44.5314336  47.5788171
  62.6848148  45.0435733  47.2695293  62.2067918  44.2098388  48.4392565
  65.4422246  50.6379466  48.3306293  64.9884574  49.7970376  48.3871484
  64.8116213  51.2740864  48.6681073  64.3855166  41.5671452  49.5606961
  63.6477923  41.0548838  49.8917203  64.6381940  41.1271834  48.7490238
  63.8855186  52.4755963  49.2656111  64.1778160  53.0361020  48.5468477
  64.3953806  52.7684524  50.0209271  64.4866793  34.3447704  50.1548730
  64.7925670  33.4845067  49.8674645  65.2119398  34.9365324  49.9547724
  58.7587873  44.6401497  50.6624921  58.8136483  43.6875333  50.5867398
  57.9479075  44.7960936  51.1466219  58.8488811  53.2536314  50.3549565
  58.8064990  53.4797160  49.4258097  59.7651510  53.0199688  50.5035366
  62.2954445  43.7220381  57.2530194  62.6503832  43.9491854  58.1124660
  62.9426576  44.0538758  56.6307449  68.0252182  46.8438817  47.9579523
  67.8870080  47.0340413  47.0300712  67.6688400  47.6058200  48.4147574
  68.0521561  48.9115344  52.9690794  68.4858068  48.8190633  53.8173848
  68.7653142  48.8872845  52.3310810  61.7849456  52.5117438  54.5023895
  61.8386478  53.0808375  55.2701611  60.9164238  52.6819323  54.1377932
  54.6647850  42.2134994  55.9848346  55.3370903  42.0052357  55.3360995
  53.8377636  42.0157080  55.5453579  68.9137111  48.9539045  55.5023680
  69.1073001  49.8584855  55.7482955  68.8137729  48.4946464  56.3362265
  60.5673422  38.8396935  58.0014007  59.9201337  39.5386885  57.9078483
  61.3374437  39.2733079  58.3690255  63.9752219  49.1045788  61.0764560
  63.8237726  48.8756339  60.1594644  63.9656899  50.0616389  61.0895905
  60.7437556  46.6777700  56.0610827  61.6729616  46.8288860  55.8879794
  60.3228586  46.7661721  55.2059473  59.5425888  50.7028365  53.8309364
  59.4036973  50.3347149  54.7035303  58.7540484  51.2176004  53.6593322
  61.0931103  50.0809967  51.2198202  60.7580935  50.0410737  52.1155852
  60.5935049  49.4154683  50.7468612  55.0675347  45.4877597  56.7450783
  54.9295145  44.7557836  57.3462322  55.9780270  45.3986498  56.4634971
  64.0290294  47.4266002  41.4935262  63.4119465  46.7012830  41.3968315
  63.5606783  48.1875362  41.1502336  57.6957647  45.1997557  56.2334463
  58.4057266  44.5590749  56.1921081  57.6526956  45.4510452  57.1560644
  65.6844426  52.1364910  59.1541042  65.6256972  51.4524130  58.4871625
  66.0863945  52.8783900  58.7021668  56.4086581  42.1862775  58.0530102
  55.8723938  41.7353513  58.7051699  55.8203290  42.3208683  57.3100567
  54.7035125  58.9526824  51.9474761  54.9431723  59.5845348  52.6253780
  53.8604321  58.6014864  52.2340120  65.6861833  50.1004494  57.3855022
  64.7988612  49.7630416  57.5081421  66.2560384  49.3687525  57.6223787
  59.2162987  54.7605946  54.3516265  59.1433158  55.5660918  54.8635570
  58.7740380  54.9597912  53.5264286  59.0052766  53.9977716  47.8619087
  58.2220288  54.5399397  47.9557311  59.7045512  54.5151696  48.2613328
  62.3149417  39.8072346  50.5053292  62.8118116  39.0542308  50.1854362
  61.5436398  39.8436663  49.9396501  70.1679174  45.5112711  52.1471584
  70.1569050  46.3937427  51.7765517  69.2996553  45.1584262  51.9526121
  61.6761670  54.6592780  56.5074424  62.3889643  55.2940245  56.4350325
  61.1851699  54.7556646  55.6914426  63.3979197  48.5644033  48.0791715
  62.4635476  48.6845496  47.9096420  63.5755866  47.6616500  47.8151725
  66.7851749  44.4061352  48.6141750  67.2512201  45.2389344  48.5402052
  67.2359249  43.9406334  49.3187008  56.7273584  52.4087224  57.3279995
  57.4283043  53.0423707  57.4809389  56.2568699  52.7501955  56.5675634
  64.8527980  50.7505174  45.6127902  65.1287824  50.6361768  46.5221776
  63.9832478  50.3522659  45.5740075  64.7568411  36.7741939  52.6532651
  63.8431491  37.0046166  52.8214858  65.1861513  36.8580383  53.5046683
  64.5274870  44.9631831  55.1532545  63.8746320  45.2107739  54.4984998
  64.9055250  44.1495970  54.8195022  61.4882044  54.9991525  49.2560715
  61.6704438  54.1813180  49.7188468  62.3115030  55.2159217  48.8185605
  61.8224209  53.9259710  46.5175764  62.3511976  53.4152164  45.9045926
  62.0852429  53.6102240  47.3821297  60.5762443  45.7051642  61.6398582
  59.9003080  45.6045772  62.3100957  61.3990077  45.5490856  62.1034579
  59.3185226  57.0118570  55.8756198  59.8703534  57.1750191  56.6405283
  59.6591419  57.6023008  55.2036223  53.7701991  41.4316852  60.1251117
  54.3974030  41.0493930  60.7388641  52.9129910  41.2131054  60.4906809
  64.1696100  51.8379827  61.7304852  64.7136004  52.4509786  61.2359807
  63.5882945  52.3959406  62.2471865  62.4553613  54.9600545  52.8619880
  62.3304752  54.1590285  52.3530826  63.1132704  55.4546739  52.3733850
  64.5188521  52.7609565  54.4899430  63.5718857  52.6414917  54.4177757
  64.8671294  51.8732063  54.5725692  56.8788095  38.6503704  58.3137672
  57.4022497  38.8966001  59.0763981  56.6600428  39.4823739  57.8940809
  61.5234955  52.5562282  50.6903782  61.3759917  51.6278989  50.8711353
  62.3488448  52.5782372  50.2060858  65.1269077  53.3790840  51.7768655
  66.0515624  53.1733702  51.6393106  64.9584380  53.1307242  52.6857997
  58.0840640  39.5917399  55.9987343  57.7437460  38.7925213  56.4008023
  57.3779646  39.8919110  55.4264176  58.7357112  36.6766712  54.4514666
  59.5583181  36.2027190  54.3293556  58.9795175  37.4557196  54.9513352
  61.5196469  40.4100119  45.6835900  61.7360083  41.2924757  45.3824728
  61.0390536  40.0186333  44.9541542  59.9718204  40.7925721  54.3540661
  59.7135982  41.7142791  54.3524992  59.4403244  40.3956155  55.0441125
  64.9164393  53.8976508  47.1330747  65.0901270  53.3322930  46.3804599
  65.4093284  54.6977403  46.9510237  60.3920160  36.9257671  50.7141824
  60.4141856  36.9897004  49.7593803  60.8088219  36.0862180  50.9082330
  70.7703784  46.6612931  48.7521046  71.2134930  45.9120256  48.3540170
  69.8930294  46.6523067  48.3694778  65.9039565  53.2143272  44.2327645
  66.5990470  53.8349965  44.4514960  66.2462715  52.3638623  44.5080023
  51.5207374  45.0361073  58.0924462  50.7789110  45.1843709  58.6789093
  51.2000119  45.2969339  57.2291212  67.8030988  50.6642978  45.7614976
  68.3282312  51.0030251  45.0364296  67.7153341  49.7289993  45.5778110
  59.4651037  54.5777051  57.8904852  59.7738163  54.3326198  58.7627552
  60.2626519  54.7823690  57.4023723  57.0070049  40.7534758  61.7865037
  57.0558204  41.6296881  61.4042806  57.5492563  40.2112151  61.2136680
  67.4924894  51.2975881  61.0666174  66.7020438  51.2800020  60.5270673
  67.2558249  51.8364175  61.8215210  67.6122769  48.1468348  58.3798902
  67.6620774  47.9818355  59.3214425  67.5036693  47.2795607  57.9896783
  64.9026532  44.1299276  59.6958209  65.8036395  43.9905741  59.4042207
  64.9774506  44.2953731  60.6356386  59.2369337  41.5066131  58.5411395
  58.3672647  41.7999697  58.2693984  59.4728818  42.0906576  59.2618659
  69.1140966  50.5665289  58.6240924  68.8225775  50.9295270  59.4604385
  68.5013098  49.8532298  58.4454256  70.3136649  48.1318169  51.1443494
  71.1483540  48.5707973  51.3081054  70.4495777  47.6556822  50.3251740
  67.3628155  45.6897904  57.0920982  67.8382276  45.8825550  56.2839833
  66.4393720  45.7457090  56.8464365  61.9408371  37.7245748  56.0576816
  62.4590315  38.4606774  55.7323304  61.5863504  38.0309741  56.8923575
  62.1920965  34.1446030  51.5777712  62.4722719  33.4769219  52.2038139
  62.9771572  34.3375126  51.0652376  66.0629824  42.5663664  55.3249287
  67.0147246  42.6661762  55.3461511  65.8933274  41.7741933  55.8347372
  64.0844203  39.6519247  55.5108688  63.4894135  39.9324260  54.8155177
  63.7993900  40.1413148  56.2825429  63.2151693  53.6042174  44.2711321
  64.1482367  53.5387736  44.4744196  63.1274906  54.4398441  43.8125854
  65.8439710  52.9208044  41.2315268  65.7653342  52.5867908  42.1251026
  66.6649377  53.4129812  41.2306741  68.5417901  45.7869784  54.4391587
  68.5094221  44.8485784  54.6251271  69.1518525  45.8653820  53.7057412
  68.6912390  42.5780827  54.4849870  68.1751438  41.7939284  54.2979799
  69.5752338  42.2499544  54.6496390  66.3523117  36.3221843  50.4445683
  66.1547938  36.0136931  51.3289015  66.9622822  37.0483482  50.5743613
  74.3594451  46.8485791  53.5797624  75.0897840  46.5871079  54.1405327
  73.7501397  46.1114513  53.6199692  72.4409748  44.9893653  54.1772075
  71.7142912  44.8549618  53.5688567  72.0257035  45.2970482  54.9828793
  60.2639925  48.7083583  61.9419448  61.1842934  48.8862182  62.1359495
  60.2289508  47.7639628  61.7899147  60.1806215  37.1252703  46.5717918
  59.3706943  36.7799788  46.9473164  60.8690632  36.8160247  47.1605529
  62.1096763  36.2030750  48.1942214  62.6627802  36.6226203  48.8532237
  62.3466850  35.2766498  48.2365170  58.1329863  42.1917823  63.9744978
  58.0326589  43.1412180  63.9057069  57.9151405  41.8636062  63.1021048
  65.4875570  38.3131275  47.7020878  64.9074239  38.9716079  47.3198931
  65.2211503  37.4908619  47.2908296  63.9379137  37.7136332  49.9042199
  64.4378915  37.8252867  49.0956518  64.5814745  37.4097385  50.5443007
  57.9961133  45.6214962  62.7910040  57.5128214  46.4215322  62.9973929
  58.0822072  45.6322907  61.8377484  53.9234470  49.5119497  54.8278474
  54.8777724  49.4803439  54.7608405  53.7246994  49.0510121  55.6428699
  54.5133852  48.0820613  57.3949271  55.3326741  48.5764692  57.4184109
  54.7870660  47.1652581  57.3666839  64.2700448  40.4731365  46.7577227
  63.3826303  40.7581016  46.5397422  64.6854438  40.3125129  45.9104504
  67.6214985  40.4977886  50.4731566  68.3975375  40.9874339  50.7456183
  66.8963119  40.9235940  50.9303435  70.0587543  41.2105505  51.5305507
  70.6532034  40.9701241  50.8198815  70.1314127  40.4912636  52.1579043
  64.2441472  45.9885901  46.9727517  64.1876674  46.4454453  46.1335149
  64.7969815  45.2276586  46.7950360  68.0546278  41.7775633  47.7977636
  67.7983212  41.3772269  48.6285844  67.4299146  42.4919427  47.6727776
  72.3658616  44.5171706  50.3048928  71.8058174  44.5864896  51.0780490
  71.7602119  44.3412691  49.5848424  65.3230359  50.6758569  42.9023707
  66.1575963  50.2439767  42.7201182  65.1614702  50.5040583  43.8300601
  64.9776252  47.1790682  44.2680046  64.9225055  47.0134954  43.3268490
  64.3522307  47.8866715  44.4242236  49.7668766  42.4158747  58.0941468
  50.4127630  41.9057701  58.5828693  49.5585918  43.1527428  58.6684894
  62.2922159  49.4839594  63.5933609  63.1613318  49.6580246  63.2320244
  61.8128910  50.3034011  63.4709338  56.4608339  56.6036695  55.2723043
  57.3635586  56.6360305  55.5889537  56.2345709  55.6737146  55.2869378
  58.2161941  55.3567682  51.9333121  57.2657572  55.3569543  51.8197493
  58.5194427  54.6100416  51.4169156  62.1024496  33.2741568  48.1011301
  61.3356892  32.7200055  48.2467984  62.5135201  33.3463437  48.9625453
  54.1066257  39.5626364  62.1916483  54.9697719  39.2063169  62.4019807
  53.5331668  39.2240259  62.8791887  73.9514634  61.1928220  52.9978884
  74.5893044  61.0734967  52.2942224  73.8335477  62.1409064  53.0566836
  70.7604341  61.1455648  52.9340408  70.4222852  61.0296713  52.0460943
  71.6294109  60.7446813  52.9141414  66.6191156  62.9991125  48.9237299
  66.0556022  62.9081062  48.1553587  66.5043551  62.1791029  49.4039792
  64.1655588  64.4942316  51.7621520  64.9576880  64.1533141  51.3467819
  64.4052238  64.6037291  52.6823673  72.1990715  66.6662092  44.2351764
  71.5478695  67.2516173  43.8485778  72.9935078  67.1968287  44.2946802
  66.1246342  63.7551230  44.6338898  66.8977218  63.2080217  44.4951774
  66.4771741  64.6195479  44.8453360  68.8887592  62.4604460  54.4307157
  69.4851164  62.2360483  53.7164120  68.9462563  61.7189206  55.0332605
  68.4612620  59.9143896  42.2657348  68.7138141  59.3925417  41.5040811
  67.5237179  59.7510041  42.3684032  73.5055903  58.9179674  50.0732092
  74.2918992  58.4999097  49.7222509  73.7694607  59.8225766  50.2413740
  73.6765980  64.3552524  44.7720748  73.0411813  64.4287151  45.4841653
  73.3463387  64.9446123  44.0939828  68.1808909  61.8172002  44.4681723
  68.0645167  61.1416905  45.1362808  68.2911169  61.3304376  43.6513876
  70.5240450  61.2782149  48.1728413  70.1598657  60.7512770  48.8841334
  71.3807566  60.8880618  47.9994898  76.4289750  52.5676481  55.4359679
  76.0973075  53.4371892  55.2120894  75.8335364  52.2512765  56.1153709
  70.1645937  56.3072048  43.1689761  70.3320339  57.1752285  43.5360232
  69.9743106  56.4699330  42.2451050  72.9221270  64.7689027  54.8355591
  72.6221993  65.6714066  54.7271399  72.5772329  64.5021210  55.6876744
  66.3733751  61.2202824  50.8692296  65.4484248  61.0879038  51.0769988
  66.6218165  61.9997043  51.3662238  76.3218414  57.2871567  52.5153029
  75.4135291  57.2186976  52.2211790  76.2706009  57.7643512  53.3434854
  70.1435158  58.7629706  44.1536428  70.0234783  59.2086757  44.9921908
  69.4487746  59.1115024  43.5949966  63.7342562  60.8636098  51.7036085
  63.8634944  61.1170577  52.6175497  63.0540014  61.4563806  51.3840740
  70.4792061  58.5948414  55.9911611  71.3253257  59.0187827  56.1346260
  70.4190699  57.9382038  56.6850175  74.4489806  64.2176998  52.3730343
  73.8198669  64.3822712  51.6706411  74.0615468  64.6318607  53.1441307
  73.6291507  56.2552782  57.6492785  73.3852439  57.0094843  57.1127061
  73.9051437  56.6338130  58.4840032  73.1856199  55.4109215  53.2306623
  72.3240678  55.7090469  53.5223360  73.2118633  55.6279614  52.2987655
  70.0017768  63.9551406  49.6380428  70.4656113  64.2339109  48.8485051
  69.7374566  63.0534850  49.4553519  66.8941849  63.5022887  52.5760192
  67.4643206  63.9310156  51.9377676  67.4849961  63.2205472  53.2744377
  68.9386654  60.0774558  46.4469994  69.6410697  60.5295602  46.9143920
  68.6067282  59.4358377  47.0749887  67.3867016  58.6686315  60.8221203
  66.7565676  59.3502595  61.0556600  67.2803103  58.5569396  59.8774341
  62.6811988  58.3358111  51.7487127  61.8911042  58.5915639  51.2727238
  63.1723235  59.1506448  51.8539168  64.6326733  58.7002690  48.7070604
  63.8357897  58.8121384  49.2254100  64.4052326  59.0389342  47.8411494
  60.9649691  58.5888601  54.1802118  61.2157729  59.4735611  54.4459694
  61.5009239  58.4093203  53.4077210  70.1780419  66.8915501  46.5232099
  70.0426093  67.7367036  46.9516947  70.7190231  67.0934778  45.7598033
  66.6647758  52.9707080  63.1846454  66.2714704  52.4173279  63.8594098
  67.4813899  53.2817659  63.5752972  63.6309816  64.4090939  47.0960024
  64.1434337  65.2034189  47.2465589  64.2832529  63.7117229  47.0293625
  65.4404701  67.5256695  49.1782777  65.6171329  68.4474660  48.9903761
  66.2361534  67.2115114  49.6077157  69.5815719  54.3864960  60.7766711
  70.3225433  54.9872113  60.6971173  69.8133642  53.6442597  60.2184753
  64.7257057  59.5721327  59.0544940  64.6110572  58.6706584  59.3552039
  63.8701575  59.8185024  58.7029757  66.5636016  69.0434869  55.1793119
  67.1143441  68.9151932  54.4070113  65.7247492  69.3429758  54.8288012
  73.5272882  50.4146062  55.0530992  73.1837152  51.3047704  54.9770103
  73.8951845  50.2247720  54.1900577  61.5958733  62.7379593  47.8719594
  62.4333955  63.1476601  47.6553302  61.7737000  61.7979035  47.8419788
  73.4923165  60.4054674  43.5603427  72.9769788  61.1759278  43.7991815
  73.2200473  59.7319810  44.1836489  71.0770276  55.2504374  48.6188666
  70.2211872  54.8611225  48.4394305  71.4897228  55.3296335  47.7588451
  72.6069423  52.7850718  53.0180226  72.1034218  52.7480853  52.2048031
  72.9000029  53.6943460  53.0776882  68.8512308  52.8689447  52.0246407
  69.7165305  52.6732256  51.6652297  68.9189817  52.6399799  52.9515764
  73.2809468  58.2781766  45.3863209  72.9759604  58.5927915  46.2373352
  74.2339910  58.3563186  45.4290542  71.7255900  64.4371989  47.0356163
  71.1977262  63.7024749  46.7229400  71.2243403  65.2146665  46.7896131
  66.4574628  55.0991655  49.3962774  67.0318379  54.8766837  48.6635967
  67.0445610  55.1680350  50.1491375  75.5154205  60.9865382  50.2027151
  76.0286086  61.6195374  50.7048860  76.1655429  60.3866578  49.8370511
  66.7844215  57.1296116  43.4158659  65.9481527  57.4670803  43.7367934
  66.6448984  56.9945096  42.4785796  68.7597295  51.9732904  48.1237844
  68.1061708  51.6581921  47.4994458  68.7177769  51.3508645  48.8497666
  69.8708500  62.2552199  40.0391136  68.9635562  62.0241453  40.2382285
  70.3679532  61.4589819  40.2265117  71.9935036  58.4614838  52.4485491
  71.0757597  58.6829785  52.2907179  72.4095179  58.5361148  51.5897198
  72.7770083  59.8606253  47.5788171  73.5241902  60.3727651  47.2695293
  73.0461673  59.5390306  48.4392565  71.0496734  62.3564794  44.5615126
  70.1407953  62.0723827  44.6587595  71.0791817  62.7763873  43.7018433
  75.2248921  56.8963370  49.5606961  74.4871677  56.3840756  49.8917203
  75.4775694  56.4563751  48.7490238  75.3260548  49.6739622  50.1548730
  75.6319425  48.8136985  49.8674645  76.0513153  50.2657242  49.9547724
  69.5981628  59.9693415  50.6624921  69.6530237  59.0167251  50.5867398
  68.7872830  60.1252854  51.1466219  70.7472821  63.8973538  41.9003204
  70.3092251  63.1809397  41.4408842  71.4883262  64.1249653  41.3388296
  67.5373988  58.5870474  48.4215300  66.7241853  58.8864645  48.8280492
  68.0332982  58.1926163  49.1389782  69.6882565  68.5828231  50.3549565
  69.6458744  68.8089078  49.4258097  70.6045264  68.3491606  50.5035366
  73.1348199  59.0512299  57.2530194  73.4897587  59.2783772  58.1124660
  73.7820330  59.3830676  56.6307449  67.0288062  56.1588830  54.0376535
  67.6687442  56.0177589  53.3399498  66.1965593  55.8723343  53.6615137
  67.8048366  65.4591260  50.1511527  68.5988965  64.9641581  49.9494102
  67.0940059  64.9309124  49.7879233  64.1131130  59.6034342  46.2271280
  63.1828718  59.5418798  46.4441242  64.2088602  59.0810295  45.4307921
  64.0316679  56.1289155  48.8149522  64.2923496  57.0434488  48.7058682
  64.8533851  55.6613598  48.9646134  65.5041604  57.5426912  55.9848346
  66.1764657  57.3344274  55.3360995  64.6771391  57.3448998  55.5453579
  71.4067176  54.1688853  58.0014007  70.7595091  54.8678803  57.9078483
  72.1768191  54.6024997  58.3690255  71.5831310  62.0069618  56.0610827
  72.5123370  62.1580778  55.8879794  71.1622340  62.0953639  55.2059473
  70.3819642  66.0320282  53.8309364  70.2430728  65.6639067  54.7035303
  69.5934238  66.5467922  53.6593322  71.9324857  65.4101885  51.2198202
  71.5974690  65.3702655  52.1155852  71.4328803  64.7446601  50.7468612
  65.9069101  60.8169515  56.7450783  65.7688899  60.0849754  57.3462322
  66.8174025  60.7278415  56.4634971  74.8684049  62.7557919  41.4935262
  74.2513220  62.0304748  41.3968315  74.4000537  63.5167280  41.1502336
  68.5351402  60.5289474  56.2334463  69.2451020  59.8882667  56.1921081
  68.4920710  60.7802369  57.1560644  67.2480336  57.5154692  58.0530102
  66.7117693  57.0645431  58.7051699  66.6597044  57.6500601  57.3100567
  66.6582595  56.9743344  40.6156566  65.7812061  56.8532145  40.2518813
  67.1340348  56.1829422  40.3635455  62.9819457  56.6510700  55.1383097
  62.8977646  56.0436370  54.4033507  62.1602164  57.1419718  55.1392593
  73.1543171  55.1364264  50.5053292  73.6511871  54.3834226  50.1854362
  72.3830153  55.1728580  49.9396501  74.2372952  63.8935951  48.0791715
  73.3029230  64.0137413  47.9096420  74.4149620  62.9908418  47.8151725
  69.7378140  57.2781647  50.2324977  69.3675927  56.7252687  50.9205882
  70.2337232  56.6739780  49.6799977  75.5962166  52.1033857  52.6532651
  74.6825246  52.3338084  52.8214858  76.0255267  52.1872301  53.5046683
  75.3668624  60.2923749  55.1532545  74.7140075  60.5399656  54.4984998
  75.7449004  59.4787887  54.8195022  63.1635056  67.2715497  54.2611097
  63.7488493  66.5259185  54.3939001  62.9659895  67.5819453  55.1447761
  66.0173712  70.3066744  49.2773540  65.3484087  70.7912872  48.7937580
  65.8786581  70.5535964  50.1916918  57.7552711  59.8421097  52.9815540
  57.7936811  59.3084688  53.7752659  57.2493004  59.3156302  52.3626518
  65.1343473  54.6885637  56.4778083  65.1984800  55.5500468  56.0655480
  65.0710594  54.0759639  55.7450441  64.6095746  56.7608770  60.1251117
  65.2367785  56.3785847  60.7388641  63.7523665  56.5422972  60.4906809
  64.9155536  56.6441196  52.0397020  64.1942121  57.2577163  51.9004494
  65.7048791  57.1798960  51.9613666  67.7181849  53.9795622  58.3137672
  68.2416251  54.2257919  59.0763981  67.4994183  54.8115657  57.8940809
  63.1149130  56.2499297  46.1808797  62.7861836  55.3696676  45.9983903
  63.4688501  56.1946965  47.0685186  66.2290953  56.5372266  46.5484275
  66.5687026  57.0658188  45.8262883  66.6763074  56.8752673  47.3242841
  68.9234394  54.9209317  55.9987343  68.5831215  54.1217130  56.4008023
  68.2173401  55.2211028  55.4264176  69.5750866  52.0058630  54.4514666
  70.3976935  51.5319108  54.3293556  69.8188930  52.7849113  54.9513352
  68.2159101  55.0346888  44.7477567  68.9367463  55.4128141  44.2441284
  67.5924405  55.7535765  44.8512545  72.3590223  55.7392037  45.6835900
  72.5753838  56.6216675  45.3824728  71.8784291  55.3478250  44.9541542
  67.0989445  58.6977750  52.2606644  66.9534026  59.0118053  53.1530926
  66.6214648  59.3162651  51.7077543  68.9585828  55.6880298  52.3087534
  68.9447397  54.7921392  51.9719832  69.6758256  55.6950962  52.9425820
  70.8111958  56.1217638  54.3540661  70.5529736  57.0434709  54.3524992
  70.2796999  55.7248073  55.0441125  61.5735107  61.2383095  55.1994306
  61.0288575  62.0142903  55.3314580  62.4514457  61.5853899  55.0413427
  68.3622724  54.5694678  47.5775104  68.4838635  53.6411325  47.7765992
  68.0724766  54.5833364  46.6653419  71.2313914  52.2549589  50.7141824
  71.2535611  52.3188922  49.7593803  71.6481973  51.4154098  50.9082330
  62.3601129  60.3652991  58.0924462  61.6182865  60.5135626  58.6789093
  62.0393873  60.6261256  57.2291212  62.8057743  68.2518420  50.1234857
  63.6315762  67.9522191  49.7433501  62.4551795  67.4826042  50.5724646
  67.7739276  67.6044888  52.1932531  67.1519285  66.9415593  51.8934758
  68.4444143  67.6306020  51.5106178  61.0066348  66.1704746  51.0823791
  60.1698256  65.7426920  50.9007792  60.9789993  66.3637189  52.0194582
  67.8463803  56.0826676  61.7865037  67.8951959  56.9588799  61.4042806
  68.3886317  55.5404069  61.2136680  67.3352783  66.1548811  45.6690991
  67.4840903  66.8384276  45.0157664  68.1419226  66.1353901  46.1840447
  70.0763092  56.8358048  58.5411395  69.2066401  57.1291614  58.2693984
  70.3122572  57.4198493  59.2618659  65.0905416  62.1813989  46.6752060
  64.8451458  61.2776319  46.8732270  65.2601330  62.1831139  45.7331538
  72.7802126  53.0537665  56.0576816  73.2984069  53.7898692  55.7323304
  72.4257258  53.3601658  56.8923575  64.3601063  57.9142346  44.1738222
  63.6670308  57.9886701  43.5178257  64.1152815  57.1502690  44.6959738
  73.0314720  49.4737948  51.5777712  73.3116473  48.8061137  52.2038139
  73.8165327  49.6667043  51.0652376  74.9237957  54.9811165  55.5108688
  74.3287890  55.2616178  54.8155177  74.6387654  55.4705066  56.2825429
  71.2194987  59.9857754  40.4818791  72.1654091  59.8563962  40.5507209
  70.8409232  59.2472416  40.9588219  69.4037904  57.9107731  40.4173676
  68.4969359  57.6140843  40.4936390  69.6813885  57.6137549  39.5507963
  64.0995752  61.9476535  54.5842229  64.3181762  62.8793643  54.6030263
  64.5121526  61.5884510  55.3697033  71.0199970  52.4544620  46.5717918
  70.2100698  52.1091705  46.9473164  71.7084386  52.1452164  47.1605529
  72.9490518  51.5322667  48.1942214  73.5021556  51.9518121  48.8532237
  73.1860604  50.6058415  48.2365170  68.1736688  54.7694666  40.5585655
  69.0355852  55.0949564  40.8181473  68.3587033  53.9826162  40.0458721
  60.1904104  62.8517006  52.8365844  59.4967576  62.4370958  52.3235799
  60.9377095  62.8937542  52.2399263  76.3269325  53.6423192  47.7020878
  75.7467994  54.3007996  47.3198931  76.0605258  52.8200537  47.2908296
  74.7772891  53.0428250  49.9042199  75.2772670  53.1544785  49.0956518
  75.4208499  52.7389303  50.5443007  62.1040847  62.7835259  50.7131859
  62.0811535  62.8822947  49.7613742  62.4141483  63.6300410  51.0349025
  64.7628225  64.8411414  54.8278474  65.7171478  64.8095357  54.7608405
  64.5640748  64.3802038  55.6428699  65.3527607  63.4112531  57.3949271
  66.1720496  63.9056609  57.4184109  65.6264414  62.4944499  57.3666839
  75.1094203  55.8023283  46.7577227  74.2220058  56.0872933  46.5397422
  75.5248192  55.6417046  45.9104504  63.1178453  70.3831034  51.8448671
  62.9832921  69.6231435  51.2786669  62.7010516  71.1071934  51.3777460
  74.2537416  65.5667957  40.8525247  74.9573267  65.7717960  41.4682902
  73.5300065  66.1344719  41.1174330  75.0835227  61.3177819  46.9727517
  75.0270428  61.7746370  46.1335149  75.6363569  60.5568503  46.7950360
  66.2747579  71.2800351  52.0567114  66.1579963  72.2245783  51.9545804
  65.4540026  70.9773913  52.4452913  75.8170006  62.5082600  44.2680046
  75.7618810  62.3426871  43.3268490  75.1916061  63.2158633  44.4242236
  60.6062521  57.7450664  58.0941468  61.2521385  57.2349618  58.5828693
  60.3979672  58.4819346  58.6684894  69.1266131  52.0090709  43.8465364
  69.1144801  52.9532549  44.0033635  70.0189553  51.8260854  43.5524826
  72.9418251  48.6033486  48.1011301  72.1750647  48.0491972  48.2467984
  73.3528956  48.6755354  48.9625453  64.9460012  54.8918281  62.1916483
  65.8091474  54.5355086  62.4019807  64.3725423  54.5532176  62.8791887
  35.3860788   2.5519717  34.5271866  35.3084817   3.5027542  34.6060346
  34.7822431   2.2065590  35.1846792  37.6599156  -2.0898130  33.2477405
  37.5244831  -1.2446594  33.6762253  38.2008969  -1.8878852  32.4843339
  32.9223439  -1.4556936  35.9028084  33.0990067  -0.5338971  35.7149068
  33.7180272  -1.7698516  36.3322464  34.0454754   0.0621238  41.9038426
  34.5962179  -0.0661698  41.1315420  33.2066230   0.3616127  41.5533319
  40.2595317   1.9836076  29.6833128  39.5857016   2.2867773  30.2918086
  40.6461139   2.7865156  29.3338585  37.1701303  -0.3985399  37.0794871
  37.1277482  -0.1724553  36.1503403  38.0864002  -0.6322024  37.2280672
  40.1061948  -1.1404274  41.2269202  40.1598971  -0.5713338  41.9946917
  39.2376730  -0.9702389  40.8623239  38.4586532   2.1515748  31.8980208
  38.6338288   1.6803792  32.7125830  37.7719320   2.7781515  32.1261468
  33.0247617   5.3005111  38.6720068  33.2644215   5.9323635  39.3499086
  32.1816814   4.9493151  38.9585427  37.5375479   1.1084234  41.0761572
  37.4645651   1.9139205  41.5880876  37.0952872   1.3076199  40.2509593
  37.3265259   0.3456004  34.5864393  36.5432781   0.8877684  34.6802618
  38.0258004   0.8629983  34.9858634  39.9974163   1.0071068  43.2319730
  40.7102135   1.6418532  43.1595632  39.5064191   1.1034934  42.4159732
  35.0486076  -1.2434489  44.0525301  35.7495536  -0.6098006  44.2054695
  34.5781191  -0.9019757  43.2920940  39.8094536   1.3469812  35.9806022
  39.9916931   0.5291468  36.4433774  40.6327522   1.5637504  35.5430912
  40.1436701   0.2737997  33.2421070  40.6724468  -0.2369549  32.6291232
  40.4064921  -0.0419473  34.1066603  30.6453794  -1.7098134  40.9856404
  31.2307231  -2.4554446  41.1184308  30.4478633  -1.3994177  41.8693068
  33.4992449   1.3253114  36.0018846  32.8302825   1.8099241  35.5182886
  33.3605319   1.5722334  36.9162225  37.6397718   3.3596857  42.6001505
  38.1916026   3.5228479  43.3650590  37.9803911   3.9501295  41.9281529
  40.7766105   1.3078833  39.5865187  40.6517245   0.5068572  39.0776132
  41.4345196   1.8025026  39.0979157  37.7863529   0.9255339  44.6150159
  38.0950656   0.6804485  45.4872859  38.5839011   1.1301977  44.1269029
  37.8084141   3.0793248  36.8455536  37.3689132   2.5869627  37.5388392
  38.5592258   2.5366216  36.6047611  30.2876480  -0.7295211  36.8480164
  31.1134500  -1.0291439  36.4678807  29.9370532  -1.4987588  37.2969952
  35.2558014  -1.3768743  38.9177837  34.6338023  -2.0398038  38.6180065
  35.9262880  -1.3507611  38.2351485  28.4885085  -2.8108884  37.8069097
  27.6516994  -3.2386710  37.6253098  28.4608731  -2.6176441  38.7439888
  34.8171520  -2.8264819  32.3936298  34.9659641  -2.1429355  31.7402971
  35.6237964  -2.8459729  32.9085754  38.3166926  -0.3316689  29.8648045
  37.7440893   0.2873498  29.4118517  38.8899720   0.2182673  30.3987967
  41.5364186  -0.0479539  30.9956627  42.4694859  -0.1133977  31.1989503
  41.4487399   0.7876728  30.5371160  30.5997191   1.4017404  38.5693978
  30.4651659   0.6417804  38.0031976  30.1829253   2.1258303  38.1022767
  33.7566317   2.2986721  38.7812421  33.6398701   3.2432153  38.6791111
  32.9358763   1.9960282  39.1698220  34.7820831   2.9514982  41.9968349
  35.6848078   2.9838593  42.3134844  34.5558201   2.0215433  42.0114685
  36.5374433   1.7045969  38.6578428  35.5870064   1.7047831  38.5442800
  36.8406919   0.9578704  38.1414462  52.2727127   7.5406507  39.7224190
  52.9105537   7.4213255  39.0187530  52.1547970   8.4887351  39.7812142
  49.0816833   7.4933935  39.6585715  48.7435344   7.3775000  38.7706250
  49.9506601   7.0925101  39.6386721  44.9403649   9.3469412  35.6482606
  44.3768514   9.2559349  34.8798894  44.8256044   8.5269316  36.1285098
  49.5636616   8.6468787  45.6171920  49.5525257   8.2521585  44.7452424
  49.7257255   7.9134860  46.2105692  42.4868081  10.8420603  38.4866826
  43.2789373  10.5011428  38.0713126  42.7264731  10.9515579  39.4068980
  50.5203207  13.0140380  30.9597071  49.8691187  13.5994460  30.5731085
  51.3147570  13.5446574  31.0192108  44.4458835  10.1029517  31.3584205
  45.2189711   9.5558504  31.2197081  44.7984233  10.9673766  31.5698666
  46.2843877  11.4305899  44.5651104  45.9933743  12.3351530  44.4497771
  46.9200861  11.4722427  45.2795174  47.2100084   8.8082748  41.1552464
  47.8063656   8.5838770  40.4409427  47.2675055   8.0667493  41.7577912
  46.7825112   6.2622183  28.9902655  47.0350633   5.7403704  28.2286118
  45.8449671   6.0988328  29.0929339  51.8268395   5.2657961  36.7977398
  52.6131484   4.8477384  36.4467815  52.0907099   6.1704053  36.9659047
  51.9978473  10.7030812  31.4966055  51.3624306  10.7765438  32.2086960
  51.6675879  11.2924410  30.8185134  46.5021401   8.1650289  31.1927030
  46.3857659   7.4895192  31.8608114  46.6123661   7.6782663  30.3759183
  48.8452942   7.6260436  34.8973719  48.4811149   7.0991057  35.6086641
  49.7020058   7.2358905  34.7240205  48.4858429   2.6550336  29.8935068
  48.6532831   3.5230572  30.2605539  48.2955598   2.8177617  28.9696357
  51.2433762  11.1167315  41.5600898  50.9434485  12.0192353  41.4516705
  50.8984822  10.8499498  42.4122051  44.6946244   7.5681111  37.5937602
  43.7696740   7.4357325  37.8015294  44.9430657   8.3475331  38.0907545
  48.4647650   5.1107993  30.8781735  48.3447275   5.5565044  31.7167215
  47.7700238   5.4593311  30.3195273  42.0555055   7.2114385  38.4281392
  42.1847436   7.4648864  39.3420803  41.3752506   7.8042093  38.1086047
  48.7171772   5.0539500  47.1833233  47.9405106   5.6133420  47.1736097
  49.3562335   5.5396283  47.7048103  54.1632716   5.5829466  31.7062069
  55.0750572   5.8156853  31.5309766  53.6542363   6.1666511  31.1437147
  46.9718144   7.8624954  46.7451200  47.7132828   8.4009998  46.4686023
  46.2655130   8.4891242  46.9022751  52.4473484  10.0054094  45.3423361
  52.8556840   9.5636505  44.5977994  51.7250745   9.4306722  45.5957554
  48.8004554   4.9426701  42.7156918  49.6465749   5.3666114  42.8591567
  48.7403191   4.2860325  43.4095481  52.7702298  10.5655285  39.0975650
  52.1411161  10.7300999  38.3951718  52.3827960  10.9796894  39.8686614
  56.6491530  11.5009723  36.4520014  55.9642568  11.8808624  35.9017047
  56.7335380  12.1105049  37.1851962  53.9042462   9.1469682  43.0515357
  54.1159357   9.7901442  42.3749738  53.8572210   8.3131998  42.5837287
  48.3230260  10.3029693  36.3625735  48.7868606  10.5817396  35.5730358
  48.0587058   9.4013137  36.1798826  45.2154341   9.8501174  39.3005498
  45.7855698  10.2788443  38.6622983  45.8062453   9.5683759  39.9989684
  47.2599146   6.4252845  33.1715300  47.9623190   6.8773889  33.6389227
  46.9279775   5.7836664  33.7995193  45.7079508   5.0164602  47.5466510
  45.0778168   5.6980883  47.7801906  45.6015596   4.9047683  46.6019648
  41.0024480   4.6836398  38.4732434  40.2123534   4.9393926  37.9972544
  41.4935728   5.4984736  38.5784474  55.0188290  12.0241637  41.2237715
  55.8405734  11.6221824  40.9420396  55.0150693  11.9209871  42.1753830
  42.9539226   5.0480977  35.4315911  42.1570389   5.1599671  35.9499406
  42.7264818   5.3867629  34.5656801  48.7844893  11.5725680  43.3798425
  48.8489326  12.0346088  44.2156597  48.0755817  10.9423045  43.5080735
  39.2862183   4.9366888  40.9047425  39.5370222   5.8213898  41.1705001
  39.8221732   4.7571490  40.1322516  63.1094283   8.3680386  37.5722686
  62.3557991   7.7987784  37.4166691  63.2441824   8.3343050  38.5193321
  48.4992911  13.2393788  33.2477405  48.3638586  14.0845324  33.6762253
  49.0402723  13.4413065  32.4843339  41.9522308  10.7569226  33.8205331
  42.4646829  11.5512476  33.9710895  42.6045021  10.0595516  33.7538932
  43.7617193  13.8734982  35.9028084  43.9383821  14.7952947  35.7149068
  44.5574027  13.5593401  36.3322464  43.0469550   5.9199614  45.7790247
  42.9323065   5.0184871  46.0797346  42.1914067   6.1663311  45.4275063
  50.1261387  13.8617354  47.3777748  49.6825241  13.0753733  47.0598652
  50.7878601  14.0496505  46.7121638  52.2242625  14.1420154  45.4059149
  52.2061101  14.9629035  44.9139418  53.1462545  14.0174229  45.6309290
  48.6815680  11.6564284  46.2482657  49.2144016  10.8952572  46.0181965
  48.1529761  11.3637936  46.9906812  39.9171225   9.0857880  34.5964901
  40.7546447   9.4954889  34.3798609  40.0949493   8.1457322  34.5665095
  51.8135657   6.7532961  30.2848734  51.2982281   7.5237565  30.5237121
  51.5412966   6.0798097  30.9081796  56.7869931   9.5065315  32.2201908
  56.0099374   9.1676475  31.7757070  57.4661412   9.5117939  31.5456873
  51.6021960   4.6260053  32.1108515  51.2972096   4.9406202  32.9618658
  52.5552402   4.7041473  32.1535848  50.0468392  10.7850276  33.7601469
  49.5189754  10.0503036  33.4474707  49.5455895  11.5624953  33.5141438
  55.0261238   8.9799297  38.8768516  54.3684913   9.6698558  38.9648644
  55.8301637   9.3695729  39.2202502  44.7787120   1.4469943  36.1208081
  45.3530872   1.2245124  35.3881274  45.3658102   1.5158637  36.8736682
  53.8366697   7.3343669  36.9272457  54.3498579   7.9673661  37.4294167
  54.4867921   6.7344865  36.5615817  45.1056707   3.4774404  30.1403966
  44.2694019   3.8149090  30.4613241  44.9661477   3.3423383  29.2031103
  48.1920992   8.6030486  26.7636442  47.2848054   8.3719740  26.9627591
  48.6892024   7.8068106  26.9510424  51.0989071  17.3127994  29.6833128
  50.4250770  17.6159690  30.2918086  51.4854893  18.1157074  29.3338585
  50.3147528   4.8093125  39.1730798  49.3970089   5.0308072  39.0152486
  50.7307672   4.8839435  38.3142505  51.0982576   6.2084541  34.3033478
  51.8454395   6.7205938  33.9940600  51.3674165   5.8868593  35.1637872
  49.3709226   8.7043081  31.2860432  48.4620445   8.4202114  31.3832902
  49.4004310   9.1242160  30.4263739  54.6028493  12.3149671  35.0551600
  54.1490820  11.4740581  35.1116790  53.9722460  12.9511069  35.3926380
  53.0461432  14.1526168  35.9901418  53.3384407  14.7131225  35.2713784
  53.5560053  14.4454729  36.7454577  39.9397396   6.4248595  35.2675635
  39.7421796   5.8317956  34.5426701  39.3844060   6.1200806  35.9851573
  47.9194120   6.3171702  37.3870228  47.9742730   5.3645538  37.3112704
  47.1085322   6.4731141  37.8711526  49.0685314  10.2451825  28.6248511
  48.6304744   9.5287684  28.1654148  49.8095754  10.4727940  28.0633602
  45.8586480   4.9348762  35.1460607  45.0454345   5.2342932  35.5525799
  46.3545474   4.5404450  35.8635089  48.0095058  14.9306519  37.0794871
  47.9671236  15.1567365  36.1503403  48.9257757  14.6969893  37.2280672
  51.4560691   5.3990586  43.9775500  51.8110079   5.6262059  44.8369966
  52.1032823   5.7308963  43.3552756  57.1858428   8.5209022  34.6824829
  57.0476327   8.7110618  33.7546019  56.8294647   9.2828405  35.1392881
  45.3500555   2.5067117  40.7621842  45.9899934   2.3655876  40.0644805
  44.5178085   2.2201631  40.3860444  57.2127808  10.5885549  39.6936101
  57.6464315  10.4960838  40.5419155  57.9259389  10.5643050  39.0556117
  46.1260858  11.8069548  36.8756834  46.9201457  11.3119868  36.6739409
  45.4152551  11.2787411  36.5124540  50.9455703  14.1887643  41.2269202
  50.9992725  14.7578579  41.9946917  50.0770484  14.3589528  40.8623239
  42.4343622   5.9512629  32.9516587  41.5041210   5.8897085  33.1686549
  42.5301094   5.4288582  32.1553228  42.3529171   2.4767442  35.5394828
  42.6135988   3.3912775  35.4303989  43.1746343   2.0091885  35.6891441
  43.8254096   3.8905199  42.7093653  44.4977150   3.6822562  42.0606302
  42.9983883   3.6927285  42.2698885  58.0743358  10.6309250  42.2268986
  58.2679248  11.5355060  42.4728261  57.9743976  10.1716669  43.0607571
  53.1358466  10.7815992  47.8009867  52.9843973  10.5526544  46.8839951
  53.1263146  11.7386594  47.8141212  49.9043803   8.3547905  42.7856133
  50.8335863   8.5059065  42.6125101  49.4834833   8.4431926  41.9304780
  48.7032134  12.3798570  40.5554671  48.5643220  12.0117354  41.4280609
  47.9146731  12.8946209  40.3838629  49.2980286  17.4807666  31.8980208
  49.4732042  17.0095709  32.7125830  48.6113074  18.1073432  32.1261468
  50.2537350  11.7580172  37.9443509  49.9187182  11.7180942  38.8401159
  49.7541295  11.0924888  37.4713919  44.2281594   7.1647802  43.4696090
  44.0901391   6.4328041  44.0707629  45.1386517   7.0756702  43.1880278
  53.1896541   9.1036207  28.2180569  52.5725712   8.3783035  28.1213621
  52.7213030   9.8645567  27.8747643  46.8563894   6.8767762  42.9579770
  47.5663513   6.2360954  42.9166388  46.8133202   7.1280657  43.8805950
  54.8450673  13.8135115  45.8786349  54.7863219  13.1294335  45.2116932
  55.2470191  14.5554105  45.4266975  45.5692828   3.8632980  44.7775409
  45.0330185   3.4123718  45.4297005  44.9809537   3.9978888  44.0345873
  44.9795087   3.3221631  27.3401873  44.1024553   3.2010432  26.9764119
  45.4552840   2.5307709  27.0880761  54.8468080  11.7774699  44.1100329
  53.9594859  11.4400621  44.2326727  55.4166631  11.0457730  44.3469094
  41.3031949   2.9988987  41.8628404  41.2190138   2.3914657  41.1278814
  40.4814656   3.4898006  41.8637900  48.3769234  16.4376151  41.0761572
  48.3039405  17.2431123  41.5880876  47.9346627  16.6368117  40.2509593
  48.1659013  15.6747921  34.5864393  47.3826535  16.2169602  34.6802618
  48.8651758  16.1921901  34.9858634  59.3285421   7.1882916  38.8716890
  59.3175297   8.0707632  38.5010823  58.4602800   6.8354467  38.6771427
  50.8367917  16.3362985  43.2319730  51.5495889  16.9710450  43.1595632
  50.3457946  16.4326851  42.4159732  52.5585444  10.2414238  34.8037022
  51.6241723  10.3615700  34.6341726  52.7362112   9.3386705  34.5397032
  48.0590632   3.6259934  36.9570283  47.6888420   3.0730974  37.6451189
  48.5549725   3.0218067  36.4045283  55.9457995   6.0831557  35.3387056
  56.4118448   6.9159549  35.2647359  56.3965496   5.6176539  36.0432315
  45.8879831  14.0857429  44.0525301  46.5889290  14.7193912  44.2054695
  45.4174946  14.4272160  43.2920940  54.0134226  12.4275379  32.3373208
  54.2894070  12.3131973  33.2467082  53.1438725  12.0292863  32.2985381
  53.6881117   6.6402036  41.8777852  53.0352567   6.8877944  41.2230304
  54.0661496   5.8266174  41.5440329  50.6488290  16.6761729  35.9806022
  50.8310685  15.8583385  36.4433774  51.4721276  16.8929422  35.5430912
  50.9830456  15.6029915  33.2421070  51.5118222  15.0922369  32.6291232
  51.2458676  15.2872445  34.1066603  49.7368690   7.3821847  48.3643889
  49.0609327   7.2815977  49.0346264  50.5596323   7.2261061  48.8279886
  36.0765203   6.1899384  39.7060847  36.1149303   5.6562975  40.4997965
  35.5705496   5.6634590  39.0871824  48.4791472  18.6888775  42.6001505
  49.0309781  18.8520396  43.3650590  48.8197666  19.2793213  41.9281529
  43.4555966   1.0363925  43.2023389  43.5197292   1.8978755  42.7900787
  43.3923086   0.4237926  42.4695748  42.9308238   3.1087057  46.8496424
  43.5580277   2.7264134  47.4633948  42.0736157   2.8901259  47.2152116
  53.3302347  13.5150032  48.4550159  53.8742251  14.1279991  47.9605114
  52.7489192  14.0729611  48.9717172  39.7073781   4.9163486  32.7814778
  40.0027222   4.0074165  32.7281832  38.8061817   4.8951226  32.4595781
  51.6159860  16.6370750  39.5865187  51.4910999  15.8360490  39.0776132
  52.2738951  17.1316944  39.0979157  43.2368028   2.9919483  38.7642327
  42.5154614   3.6055451  38.6249800  44.0261284   3.5277248  38.6858973
  53.6794768  14.4379770  41.2144737  52.7325104  14.3185122  41.1423064
  54.0277541  13.5502268  41.2970998  41.4361623   2.5977584  32.9054104
  41.1074329   1.7174963  32.7229210  41.7900993   2.5425253  33.7930493
  50.6841201  14.2332487  37.4149089  50.5366164  13.3049194  37.5956659
  51.5094695  14.2552577  36.9306164  44.5503446   2.8850554  33.2729581
  44.8899518   3.4136475  32.5508190  44.9975566   3.2230960  34.0488148
  54.2875323  15.0561045  38.5013962  55.2121871  14.8503907  38.3638413
  54.1190627  14.8077446  39.4103303  46.5371593   1.3825175  31.4722874
  47.2579955   1.7606428  30.9686591  45.9136897   2.1014052  31.5757852
  45.4201937   5.0456037  38.9851951  45.2746518   5.3596341  39.8776232
  44.9427141   5.6640938  38.4322850  47.2798320   2.0358585  39.0332841
  47.2659889   1.1399679  38.6965138  47.9970748   2.0429249  39.6671127
  49.1324451   2.4695926  41.0785968  48.8742229   3.3912996  41.0770298
  48.6009491   2.0726360  41.7686432  54.0770640  15.5746713  33.8576053
  54.2507517  15.0093135  33.1049906  54.5699531  16.3747608  33.6755543
  39.8947599   7.5861382  41.9239612  39.3501067   8.3621190  42.0559886
  40.7726949   7.9332186  41.7658734  59.9310031   8.3383136  35.4766353
  60.3741177   7.5890461  35.0785476  59.0536541   8.3293272  35.0940085
  55.0645812  14.8913477  30.9572952  55.7596717  15.5120170  31.1760266
  55.4068962  14.0408828  31.2325329  40.6813621   6.7131278  44.8169769
  39.9395357   6.8613913  45.4034399  40.3606365   6.9739544  43.9536518
  56.9637235  12.3413183  32.4860282  57.4888559  12.6800455  31.7609602
  56.8759588  11.4060198  32.3023417  48.6257284  16.2547256  44.6150159
  48.9344410  16.0096403  45.4872859  49.4232766  16.4593895  44.1269029
  48.6477896  18.4085166  36.8455536  48.2082886  17.9161545  37.5388392
  49.3986013  17.8658134  36.6047611  41.1270235  14.5996707  36.8480164
  41.9528255  14.3000479  36.4678807  40.7764287  13.8304329  37.2969952
  46.0951768  13.9523175  38.9177837  45.4731777  13.2893880  38.6180065
  46.7656635  13.9784307  38.2351485  46.1676296   2.4304963  48.5110343
  46.2164451   3.3067086  48.1288113  46.7098810   1.8882356  47.9381986
  56.6531141  12.9746086  47.7911480  55.8626685  12.9570225  47.2515980
  56.4164496  13.5134380  48.5460517  56.7729016   9.8238553  45.1044209
  56.8227021   9.6588560  46.0459732  56.6642940   8.9565812  44.7142090
  45.6565275  12.5027098  32.3936298  45.8053395  13.1862563  31.7402971
  46.4631718  12.4832188  32.9085754  54.0632779   5.8069481  46.4203516
  54.9642641   5.6675946  46.1287513  54.1380753   5.9723936  47.3601693
  48.3975584   3.1836336  45.2656702  47.5278893   3.4769902  44.9939290
  48.6335064   3.7676781  45.9863966  58.2747213  12.2435494  45.3486230
  57.9832021  12.6065475  46.1849691  57.6619344  11.5302503  45.1699562
  59.4742895   9.8088374  37.8688801  60.3089787  10.2478178  38.0326361
  59.6102024   9.3327027  37.0497046  56.5234401   7.3668109  43.8166288
  56.9988523   7.5595755  43.0085140  55.5999967   7.4227295  43.5709672
  43.4117908   8.5292276  33.3997367  43.1663950   7.6254606  33.5977577
  43.5813822   8.5309426  32.4576845  42.6813555   4.2620634  30.8983528
  41.9882800   4.3364989  30.2423564  42.4365307   3.4980977  31.4205045
  49.1560680  14.9975229  29.8648045  48.5834648  15.6165416  29.4118517
  49.7293474  15.5474591  30.3987967  52.3757940  15.2812379  30.9956627
  53.3088613  15.2157941  31.1989503  52.2881153  16.1168646  30.5371160
  55.0045957  14.5978249  27.9560575  54.9259588  14.2638113  28.8496333
  55.8255624  15.0900017  27.9552047  57.7024148   7.4639989  41.1636894
  57.6700468   6.5255989  41.3496577  58.3124772   7.5424025  40.4302719
  49.5407479   6.3336042  27.2064098  50.4866584   6.2042250  27.2752516
  49.1621724   5.5950704  27.6833526  63.5200698   8.5255995  40.3042930
  64.2504086   8.2641284  40.8650634  62.9107643   7.7884717  40.3444998
  61.6015995   6.6663858  40.9017382  60.8749159   6.5319823  40.2933873
  61.1863282   6.9740687  41.7074100  49.4246171  10.3853788  48.6664755
  50.3449181  10.5632387  48.8604801  49.3895755   9.4409833  48.5144454
  47.7250396   4.2586018  27.1418983  46.8181851   3.9619131  27.2181697
  48.0026377   3.9615836  26.2753269  38.6428336   5.5792381  37.5918029
  38.3231121   4.7257690  37.2992403  38.0961765   5.7940960  38.3475997
  42.4208244   8.2954822  41.3087536  42.6394254   9.2271930  41.3275570
  42.8334018   7.9362797  42.0942340  47.2936109   3.8688028  50.6990285
  47.1932836   4.8182385  50.6302376  47.0757651   3.5406267  49.8266355
  38.5116596   9.1995293  39.5611151  37.8180068   8.7849246  39.0481105
  39.2589587   9.2415829  38.9644570  47.1567379   7.2985167  49.5155346
  46.6734461   8.0985527  49.7219235  47.2428318   7.3093112  48.5622790
  40.4253339   9.1313547  37.4377166  40.4024027   9.2301234  36.4859049
  40.7353975   9.9778697  37.7594332  43.0840717  11.1889702  41.5523780
  44.0383970  11.1573644  41.4853712  42.8853240  10.7280325  42.3674006
  43.6740099   9.7590818  44.1194578  44.4932988  10.2534896  44.1429415
  43.9476907   8.8422786  44.0912145  52.5749909  11.9146245  27.5770553
  53.2785759  12.1196247  28.1928209  51.8512557  12.4823007  27.8419637
  53.4047719   7.6656106  33.6972824  53.3482920   8.1224657  32.8580456
  53.9576061   6.9046791  33.5195666  61.5264863   6.1941911  37.0294234
  60.9664421   6.2635100  37.8025796  60.9208366   6.0182896  36.3093731
  54.4836606  12.3528774  29.6269013  55.3182210  11.9209972  29.4446488
  54.3220949  12.1810788  30.5545908  54.1382498   8.8560887  30.9925353
  54.0831302   8.6905159  30.0513797  53.5128554   9.5636920  31.1487542
  38.9275013   4.0928952  44.8186775  39.5733877   3.5827906  45.3074000
  38.7192164   4.8297633  45.3930200  51.4528405  11.1609799  50.3178915
  52.3219565  11.3350451  49.9565550  50.9735157  11.9804216  50.1954645
  47.3768188  17.0337887  38.6578428  46.4263819  17.0339748  38.5442800
  47.6800674  16.2870621  38.1414462  43.2672504   1.2396569  48.9161789
  44.1303966   0.8833374  49.1265114  42.6937915   0.9010464  49.6037193
  63.1120881  22.8698425  39.7224190  63.7499291  22.7505172  39.0187530
  62.9941724  23.8179269  39.7812142  59.9210587  22.8225853  39.6585715
  59.5829099  22.7066918  38.7706250  60.7900356  22.4217018  39.6386721
  55.7797403  24.6761330  35.6482606  55.2162268  24.5851267  34.8798894
  55.6649798  23.8561234  36.1285098  60.4030370  23.9760705  45.6171920
  60.3919011  23.5813503  44.7452424  60.5651010  23.2426777  46.2105692
  53.3261835  26.1712521  38.4866826  54.1183127  25.8303346  38.0713126
  53.5658485  26.2807496  39.4068980  61.3596962  28.3432297  30.9597071
  60.7084942  28.9286378  30.5731085  62.1541325  28.8738492  31.0192108
  55.2852589  25.4321434  31.3584205  56.0583465  24.8850422  31.2197081
  55.6377988  26.2965684  31.5698666  58.0493838  24.1374665  41.1552464
  58.6457411  23.9130688  40.4409427  58.1068810  23.3959411  41.7577912
  57.6218867  21.5914101  28.9902655  57.8744388  21.0695622  28.2286118
  56.6843426  21.4280246  29.0929339  62.6662150  20.5949879  36.7977398
  63.4525239  20.1769302  36.4467815  62.9300854  21.4995971  36.9659047
  62.8372227  26.0322729  31.4966055  62.2018060  26.1057356  32.2086960
  62.5069633  26.6216328  30.8185134  68.0670577  20.5325112  37.7010377
  68.7995749  19.9624329  37.9348206  67.3109932  20.1446713  38.1416882
  57.3415156  23.4942206  31.1927030  57.2251414  22.8187110  31.8608114
  57.4517415  23.0074580  30.3759183  59.6846697  22.9552354  34.8973719
  59.3204904  22.4282975  35.6086641  60.5413812  22.5650823  34.7240205
  65.5895997  14.2446686  42.1604985  65.2579322  15.1142097  41.9366200
  64.9941611  13.9282970  42.8399016  59.3252183  17.9842253  29.8935068
  59.4926586  18.8522490  30.2605539  59.1349353  18.1469535  28.9696357
  62.0827517  26.4459232  41.5600898  61.7828240  27.3484271  41.4516705
  61.7378576  26.1791415  42.4122051  55.5339998  22.8973029  37.5937602
  54.6090495  22.7649243  37.8015294  55.7824411  23.6767248  38.0907545
  65.4824660  18.9641772  39.2398335  64.5741538  18.8957181  38.9457096
  65.4312256  19.4413717  40.0680161  59.3041404  20.4399911  30.8781735
  59.1841030  20.8856962  31.7167215  58.6093993  20.7885228  30.3195273
  52.8948809  22.5406303  38.4281392  53.0241190  22.7940782  39.3420803
  52.2146261  23.1334011  38.1086047  59.5565526  20.3831418  47.1833233
  58.7798860  20.9425338  47.1736097  60.1956089  20.8688201  47.7048103
  67.3486307  17.1658211  41.0176209  66.7060687  17.4590744  40.3716004
  66.8441235  17.0511131  41.8229406  65.0026471  20.9121384  31.7062069
  65.9144327  21.1448771  31.5309766  64.4936118  21.4958428  31.1437147
  57.8111899  23.1916871  46.7451200  58.5526583  23.7301915  46.4686023
  57.1048884  23.8183160  46.9022751  63.2867238  25.3346012  45.3423361
  63.6950594  24.8928422  44.5977994  62.5644500  24.7598639  45.5957554
  59.6398308  20.2718619  42.7156918  60.4859503  20.6958032  42.8591567
  59.5796946  19.6152243  43.4095481  63.6096053  25.8947202  39.0975650
  62.9804915  26.0592917  38.3951718  63.2221715  26.3088812  39.8686614
  67.4885285  26.8301640  36.4520014  66.8036323  27.2100542  35.9017047
  67.5729134  27.4396967  37.1851962  62.7897754  17.9322987  44.3738092
  62.5458685  18.6865047  43.8372367  63.0657684  18.3108335  45.2085339
  64.7436216  24.4761599  43.0515357  64.9553112  25.1193359  42.3749738
  64.6965965  23.6423916  42.5837287  62.3462445  17.0879420  39.9551929
  61.4846924  17.3860674  40.2468667  62.3724880  17.3049819  39.0232962
  59.1624015  25.6321611  36.3625735  59.6262360  25.9109313  35.5730358
  58.8980813  24.7305055  36.1798826  56.0548096  25.1793092  39.3005498
  56.6249453  25.6080360  38.6622983  56.6456208  24.8975677  39.9989684
  58.0992901  21.7544763  33.1715300  58.8016944  22.2065807  33.6389227
  57.7673529  21.1128582  33.7995193  56.5473262  20.3456520  47.5466510
  55.9171923  21.0272800  47.7801906  56.4409350  20.2339601  46.6019648
  51.8418235  20.0128316  38.4732434  51.0517289  20.2685844  37.9972544
  52.3329482  20.8276653  38.5784474  65.8582044  27.3533555  41.2237715
  66.6799488  26.9513742  40.9420396  65.8544447  27.2501789  42.1753830
  53.7932980  20.3772895  35.4315911  52.9964143  20.4891589  35.9499406
  53.5658572  20.7159547  34.5656801  59.6238648  26.9017598  43.3798425
  59.6883080  27.3638005  44.2156597  58.9149572  26.2714963  43.5080735
  73.9488037  23.6972303  37.5722686  73.1951746  23.1279701  37.4166691
  74.0835579  23.6634968  38.5193321  59.3386665  28.5685706  33.2477405
  59.2032340  29.4137241  33.6762253  59.8796478  28.7704983  32.4843339
  55.8254005  14.6477285  49.9091761  55.4320951  14.0943484  50.5839405
  56.6420145  14.9587864  50.2998278  58.7421966  16.0635164  47.5012017
  59.4831679  16.6642318  47.4216480  58.9739889  15.3212802  46.9430060
  60.9655142  29.1909272  47.3777748  60.5218996  28.4045651  47.0598652
  61.6272355  29.3788423  46.7121638  63.0636380  29.4712072  45.4059149
  63.0454855  30.2920953  44.9139418  63.9856300  29.3466147  45.6309290
  59.5209434  26.9856201  46.2482657  60.0537771  26.2244490  46.0181965
  58.9923515  26.6929853  46.9906812  62.6879129  12.0916267  41.7776299
  62.3443398  12.9817909  41.7015410  63.0558092  11.9017925  40.9145884
  62.6529412  22.0824878  30.2848734  62.1376035  22.8529483  30.5237121
  62.3806720  21.4090015  30.9081796  60.2376523  16.9274579  35.3433972
  59.3818119  16.5381430  35.1639611  60.6503474  17.0066540  34.4833758
  61.7675669  14.4620923  39.7425532  61.2640465  14.4251058  38.9293337
  62.0606276  15.3713665  39.8022189  58.0118555  14.5459652  38.7491714
  58.8771552  14.3502461  38.3897603  58.0796064  14.3170004  39.6761071
  67.6263686  24.8357233  32.2201908  66.8493129  24.4968393  31.7757070
  68.3055167  24.8409856  31.5456873  62.4415715  19.9551971  32.1108515
  62.1365850  20.2698120  32.9618658  63.3946157  20.0333390  32.1535848
  60.8862147  26.1142194  33.7601469  60.3583508  25.3794953  33.4474707
  60.3849649  26.8916870  33.5141438  65.8654993  24.3091214  38.8768516
  65.2078667  24.9990476  38.9648644  66.6695392  24.6987646  39.2202502
  55.6180874  16.7761860  36.1208081  56.1924626  16.5537042  35.3881274
  56.2051857  16.8450555  36.8736682  64.6760452  22.6635587  36.9272457
  65.1892333  23.2965579  37.4294167  65.3261675  22.0636783  36.5615817
  55.9450461  18.8066321  30.1403966  55.1087774  19.1441008  30.4613241
  55.8055231  18.6715301  29.2031103  57.9203542  13.6503109  34.8483150
  57.2667954  13.3352126  34.2239765  57.8784016  13.0278850  35.5742973
  59.0314747  23.9322404  26.7636442  58.1241809  23.7011658  26.9627591
  59.5285779  23.1360023  26.9510424  61.9382826  32.6419911  29.6833128
  61.2644525  32.9451608  30.2918086  62.3248648  33.4448992  29.3338585
  61.1541282  20.1385043  39.1730798  60.2363844  20.3599990  39.0152486
  61.5701426  20.2131353  38.3142505  61.9376330  21.5376458  34.3033478
  62.6848149  22.0497856  33.9940600  62.2067920  21.2160511  35.1637872
  60.2102980  24.0334999  31.2860432  59.3014200  23.7494032  31.3832902
  60.2398064  24.4534078  30.4263739  65.4422248  27.6441589  35.0551600
  64.9884575  26.8032498  35.1116790  64.8116214  28.2802987  35.3926380
  64.3855167  18.5733575  36.2852267  63.6477924  18.0610961  36.6162510
  64.6381941  18.1333956  35.4735544  63.8855187  29.4818085  35.9901418
  64.1778161  30.0423142  35.2713784  64.3953808  29.7746646  36.7454577
  64.4866795  11.3509827  36.8794037  64.7925671  10.4907190  36.5919952
  65.2119399  11.9427447  36.6793031  50.7791151  21.7540513  35.2675635
  50.5815551  21.1609874  34.5426701  50.2237815  21.4492723  35.9851573
  58.7587874  21.6463620  37.3870228  58.8136484  20.6937456  37.3112704
  57.9479076  21.8023059  37.8711526  59.9079068  25.5743743  28.6248511
  59.4698498  24.8579602  28.1654148  60.6489509  25.8019858  28.0633602
  56.6980234  20.2640679  35.1460607  55.8848100  20.5634850  35.5525799
  57.1939228  19.8696368  35.8635089  62.2954446  20.7282504  43.9775500
  62.6503834  20.9553977  44.8369966  62.9426577  21.0600881  43.3552756
  68.0252183  23.8500940  34.6824829  67.8870081  24.0402536  33.7546019
[truncated: 713,722 more chars]
