# Supplementary material for: An Efficient Implementation of the Nwat-MMGBSA Method to Rescore Docking Results in Medium-Throughput Virtual Screenings
Source: Front Chem. 2018 Mar 5;6:43. doi: 10.3389/fchem.2018.00043 (PMC5844977; doi:10.3389/fchem.2018.00043)
Supplement: Supplementary file 2 [file DataSheet2.ZIP › SI_Examples_and_Scripts/examples/HIV1_protease/3NU6_complex_wat.crd]

default_name
 31655
  47.7003373  22.6964049  50.8139270  48.4608646  21.9392422  50.6273691
  48.1022464  21.2274795  49.8868713  48.7056786  21.4229830  51.5521488
  49.7067225  22.6119725  50.0905469  50.6430114  22.8854963  50.8565245
  49.7253413  22.8779049  48.7905918  48.5915355  22.5324409  47.9295895
  47.6420779  22.6675540  48.4482221  48.6651687  21.5077242  47.5662675
  48.7512866  23.5254650  46.8102814  48.2030400  23.2233862  45.9185712
  48.4366720  24.5263143  47.1080720  50.2223890  23.4470471  46.6071947
  50.5003005  22.5145773  46.1162250  50.5817537  24.2898278  46.0176595
  50.7703470  23.5012256  48.0389858  51.7260898  23.0151228  48.2335767
  50.9243134  24.9821057  48.3541072  50.0697312  25.6396653  48.9660907
  52.0655631  25.5002290  47.9073284  52.8043974  24.8620836  47.6470799
  52.3148246  26.9168124  47.7717994  51.4927777  27.4577361  48.2388051
  53.6191230  27.3276447  48.4752030  54.4443988  26.7471726  48.0636183
  53.5271620  27.1234640  49.5424487  53.9032509  28.8220579  48.2721991
  53.0044200  29.3968064  48.4933714  54.2013429  28.9978315  47.2383157
  55.0259938  29.2573062  49.2042673  54.6080257  29.4645361  50.4608323
  56.1903453  29.3563578  48.7606781  56.3759666  29.1721934  47.7852412
  56.9447404  29.6198137  49.3780144  52.4105003  27.2597498  46.2979866
  53.1917474  26.6756693  45.5647274  51.5827555  28.2036005  45.9040659
  50.9798409  28.6480975  46.5814236  51.5175837  28.6203520  44.5153036
  52.1788845  28.0112466  43.8989060  50.0932299  28.4218462  43.9744703
  49.4242775  29.0227432  44.5911399  50.0025744  28.8913165  42.5222705
  50.2950869  29.9396414  42.4607621  50.6707907  28.2914503  41.9049719
  48.9783733  28.7776919  42.1673752  49.6456898  26.9624324  44.0778876
  49.8295805  26.6012372  45.0896243  50.2146991  26.3617234  43.3686203
  48.1501973  26.8347681  43.7618671  47.5766974  27.4341235  44.4694016
  47.9612801  27.1892550  42.7481984  47.8489556  25.7904932  43.8434105
  51.9810164  30.0712999  44.4159799  51.3937701  30.9867799  45.0010631
  53.0565465  30.3016588  43.6937204  53.5648811  29.5002046  43.3481369
  53.5703783  31.6135306  43.3519802  53.4982119  32.2198568  44.2553238
  55.0537668  31.6112342  42.9571761  55.3423966  32.6319714  42.7039443
  55.9110373  31.1033452  44.1026389  55.7710640  31.7440130  44.9730906
  55.6179974  30.0828812  44.3503502  56.9599047  31.1171811  43.8055957
  55.2444975  30.7261111  41.8397116  56.1756166  30.7484078  41.6069003
  52.7285814  32.2248017  42.2322412  51.9066187  31.5379448  41.6169495
  52.9381327  33.5110267  41.9979004  53.7241183  33.9760399  42.4284354
  52.0460556  34.2621362  41.1248678  51.3164366  33.5844579  40.6820708
  51.3144637  35.2954782  41.9671336  50.6918790  35.8906076  41.2989523
  52.0627931  35.9360367  42.4337222  50.4177323  34.7401217  43.0731738
  50.9971215  34.0275955  43.6599169  49.9667219  35.8298231  43.9799271
  50.8350368  36.3231733  44.4161974  49.3833049  36.5558679  43.4121054
  49.3502233  35.4104125  44.7740934  49.2150416  34.0051378  42.4716309
  48.6215766  34.7035728  41.8798565  49.5654874  33.1949339  41.8322199
  48.6006635  33.5956943  43.2732914  52.7633977  34.8647495  39.9389511
  52.2485251  35.7603199  39.2682470  53.9476228  34.2887702  39.5804813
  54.3685864  33.5897191  40.1759838  54.5971923  34.6769859  38.3562171
  54.7583297  35.7551508  38.3781302  55.9059834  33.9345732  38.2660498
  56.3609198  34.1863149  37.3082565  55.6801137  32.8678669  38.2909813
  56.9181371  34.2034843  39.3284060  57.2887595  33.2865152  40.2696114
  56.8924221  32.2851062  40.3482738  58.2438494  33.8269453  41.1044260
  58.6799090  33.3594055  41.8868099  58.4982069  35.1158182  40.6884224
  59.3903694  36.0452809  41.2248634  60.0138725  35.8385750  42.0818100
  59.4023862  37.2535707  40.5597406  60.0773042  38.0122245  40.9257992
  58.6162611  37.5787894  39.4545504  58.6952709  38.5550318  38.9984920
  57.7327283  36.6399862  38.9451701  57.1111571  36.8687707  38.0919393
  57.6691310  35.3967454  39.5640883  53.7537467  34.4021560  37.1296307
  53.9153910  35.1055595  36.1248971  52.9416769  33.3554660  37.1945356
  52.9411619  32.8174253  38.0495712  52.0657244  32.9330457  36.1472852
  52.0915117  33.6591136  35.3355288  52.5307113  31.5572204  35.5247760
  51.8816464  31.2871229  34.6921830  52.4951181  30.7738178  36.2826569
  53.9789504  31.7432481  35.0266253  54.4693415  30.7704230  34.9935671
  54.5109619  32.3945505  35.7210761  54.0205516  32.3656096  33.6368309
  53.3690018  33.2394263  33.6374055  53.6422312  31.6308054  32.9261477
  55.4018141  32.8066462  33.1707521  56.1497705  32.2221975  33.7065215
  55.5258043  33.8630613  33.4103761  55.6228209  32.6260281  31.6986087
  55.5113779  31.6511019  31.4586101  54.9486761  33.1779187  31.1868562
  56.5564335  32.9268031  31.4582070  50.6609098  32.8465132  36.7004452
  50.4853116  32.8166897  37.9192146  49.6414614  32.7657030  35.8372669
  49.8104093  32.8637288  34.8461864  48.2736425  32.5331001  36.3319056
  48.0203734  33.4057285  36.9344537  47.2972385  32.3774636  35.1605549
  46.3531930  31.9902627  35.5434055  47.7176045  31.6685036  34.4478374
  47.0283667  33.6951454  34.4390316  47.9330847  34.0163121  33.9240188
  46.7370738  34.4524228  35.1673230  45.9091202  33.5141462  33.4250969
  45.0285435  33.0927167  33.9097028  46.2336243  32.8517346  32.6226201
  45.5967300  34.8596422  32.8811870  46.2098488  35.6401383  33.0723550
  44.4913562  35.0315642  32.1321280  43.6767906  34.0270618  31.8779576
  43.8795774  33.1075380  32.2450291  42.8503562  34.1754546  31.3171807
  44.1652392  36.2129161  31.6198609  43.3270415  36.3099745  31.0650346
  44.7569730  37.0153960  31.7846395  48.1664748  31.3051136  37.2001327
  48.7246396  30.2526066  36.8124598  47.5420001  31.3325858  38.3624311
  47.1024620  32.5742290  39.0595893  46.3970389  33.1422829  38.4535267
  47.9507217  33.2076181  39.3195562  46.4356041  32.0019546  40.2981548
  46.5014252  32.7095580  41.1248996  45.3892611  31.7758434  40.0948593
  47.1657720  30.7804052  40.6182500  48.0959528  31.0076380  41.1390137
  46.5591264  30.1137140  41.2309082  47.4460475  30.1536277  39.2279296
  48.3457786  29.5383945  39.1889803  46.3505425  29.1975620  38.8191018
  45.2339074  29.2140264  39.3373450  46.6572740  28.3791128  37.8261981
  47.5921333  28.4193769  37.4467370  45.7289171  27.4322495  37.2574896
  44.7090761  27.7796109  37.4256841  46.0263900  27.3117977  35.7594822
  45.3901939  26.5227910  35.3571839  47.0725957  27.0251482  35.6503974
  45.7999208  28.5549348  34.9297503  46.4282584  29.3480304  35.3336379
  46.1905118  28.2867812  33.5020223  47.2351318  27.9790461  33.4619946
  45.5627166  27.4931287  33.0965869  46.0561705  29.1935736  32.9115428
  44.3845847  29.0441559  35.0142461  43.7124512  28.2819743  34.6200662
  44.1318815  29.2477134  36.0554624  44.2801550  29.9576240  34.4299093
  45.8862392  26.0720937  37.9048063  47.0014836  25.6168444  38.1461339
  44.7644717  25.4329408  38.1590331  43.8840635  25.9063413  38.0128606
  44.7578088  24.0725381  38.6417143  45.7492815  23.6475615  38.4876305
  44.4326854  24.0244131  40.1422358  44.4312298  22.9814252  40.4569563
  45.5031199  24.7665057  40.9436155  46.4766033  24.3168743  40.7526871
  45.5203621  25.8142730  40.6436916  45.2733081  24.6972784  42.0070233
  43.0612245  24.5844039  40.4201628  43.0277429  25.6310639  40.1157818
  42.3171172  24.0193864  39.8593842  42.8473110  24.5095738  41.4859899
  43.7230152  23.2696168  37.8785914  42.8695229  23.7937633  37.2196359
  43.8055838  21.9612076  38.0288204  44.6066392  21.5693150  38.5016327
  42.7600114  21.0632585  37.5248337  42.3650680  21.5197572  36.6173996
  43.3490314  19.6695539  37.2048524  43.6036300  19.1942522  38.1519199
  42.3803601  18.8305800  36.4197284  41.4665465  18.6939650  36.9982388
  42.1446576  19.3302038  35.4808688  42.8279446  17.8586241  36.2124151
  44.4495668  19.8522472  36.3211409  44.1166404  20.2759002  35.5273776
  41.6359741  20.9009532  38.5060386  41.8595569  20.7093397  39.6967964
  40.4409750  20.9628727  37.9932247  40.3432928  21.1826139  37.0128544
  39.2370774  20.7254376  38.7841698  39.5660514  20.4350295  39.7818698
  38.3598177  21.9697868  38.9295949  37.5351808  21.7034786  39.5918441
  39.2224739  23.1062787  39.5123533  39.6405926  22.7920626  40.4684552
  40.0321168  23.3398955  38.8204316  38.6045642  23.9919865  39.6599958
  37.7075358  22.4419858  37.6097334  37.2500729  21.5649100  37.1512273
  38.5120099  22.8072328  36.9726548  36.6788074  23.4922702  37.6413952
  35.8488576  23.1694877  38.2697707  37.1071281  24.4089906  38.0463472
  36.3172044  23.6770333  36.6295716  38.4063389  19.6246556  38.1144628
  38.5650613  19.3046308  36.9478312  37.5289314  19.0164171  38.8631697
  37.5417830  19.2083325  39.8543353  36.5216195  18.0689003  38.3587704
  36.5825912  18.0253704  37.2715953  36.7704270  16.6443691  38.8539187
  36.5372580  16.5950850  39.9173726  37.8208832  16.3964967  38.7000649
  35.8981597  15.6165117  38.1027110  36.0360607  15.7381370  37.0276475
  34.8498446  15.7753640  38.3546047  36.3102368  14.2254363  38.5093000
  36.3553770  14.1996791  39.5972182  37.3034758  14.0421352  38.0989453
  35.4294915  13.1112437  38.0685329  35.4404606  13.0306628  36.9823348
  34.4086472  13.2817855  38.4091944  35.9782045  11.8639796  38.6844707
  36.9233414  11.7167528  38.3625119  35.9766477  11.9565101  39.6901977
  35.4050168  11.0770405  38.4185164  35.1563216  18.5625269  38.7926038
  34.9335769  18.7534495  39.9974687  34.2809878  18.7646965  37.8063872
  34.5547138  18.5642685  36.8554053  32.9643636  19.2612547  38.0656261
  32.7155969  19.0319030  39.1018335  32.8544184  20.7928793  37.9475909
  33.4881245  21.2657151  38.6979693  33.3713074  21.2910079  36.6056149
  34.4145252  20.9977086  36.4875383  32.7774503  20.8534823  35.8028701
  33.2916483  22.3770673  36.5661383  31.4042607  21.1980771  38.2006588
  31.0770121  20.7391366  39.1336840  30.7935562  20.8238490  37.3782773
  31.1985571  22.6966185  38.3058384  31.8012202  23.0899100  39.1243565
  31.4990298  23.1706102  37.3715809  30.1460260  22.9063490  38.4965959
  31.9838016  18.5644309  37.1108231  32.2540674  18.4553857  35.9416069
  30.8839192  18.0173587  37.6270980  30.6954316  18.0577965  38.6183610
  29.9604747  17.3565902  36.7090592  29.5998823  18.0921145  35.9897866
  29.1193789  16.9674735  37.2830975  30.5954615  16.2147281  35.9514566
  30.2056803  15.9482226  34.8117398  31.5876074  15.5119538  36.5210572
  31.8706376  15.7380307  37.4634627  32.2696515  14.4332475  35.8166613
  31.5188993  13.8567877  35.2751161  32.7501581  13.7957764  36.5594749
  33.3175688  14.8747740  34.8336437  33.9457215  14.0214797  34.1436052
  33.5298879  16.1665213  34.6893853  33.0757811  16.7901648  35.3415087
  34.3701648  16.7591777  33.6612656  34.6035308  15.9637694  32.9541760
  33.6686008  17.8865703  32.9037355  34.3383613  18.2744182  32.1370095
  33.4136544  18.6835309  33.6020572  32.4025987  17.3747201  32.2475205
  31.7235052  17.0451776  33.0332830  32.6675121  16.5268329  31.6162447
  31.6811635  18.3827483  31.3986982  32.3265905  19.3609526  30.8219224
  30.4102011  18.2497947  31.2834468  29.8812202  18.9125542  30.7342172
  29.9390814  17.4834270  31.7410621  35.6401498  17.3285712  34.2910627
  35.5539438  18.0111340  35.2912714  36.7850749  17.0568164  33.6917549
  36.8063104  16.3639548  32.9574104  38.0142162  17.7354568  34.0650506
  37.9673175  17.9309169  35.1367292  39.2019327  16.8620628  33.7301900
  40.1129937  17.4399333  33.8828971  39.1303581  16.5658730  32.6829576
  39.2754021  15.5966580  34.5911980  38.3374667  15.0582283  34.4646289
  40.4519566  14.7290998  34.1295054  40.3260993  14.4756807  33.0775778
  41.3838981  15.2802466  34.2616734  40.4832680  13.8149874  34.7220450
  39.4236157  15.9127533  36.0567691  40.3551130  16.4532742  36.2197412
  38.5848170  16.5271005  36.3822921  39.4373506  14.9839972  36.6283891
  38.1703408  19.0442134  33.3386876  37.9480100  19.1161077  32.0997036
  38.5328435  20.0653713  34.0952001  38.6978129  19.9348123  35.0825671
  38.6935904  21.3908341  33.4846194  38.8493592  21.3093826  32.4087789
  37.4274708  22.2169921  33.7288835  37.6502056  23.2475990  33.4528823
  37.2034889  22.1668927  34.7945585  36.1666428  21.7994048  32.9746597
  35.8754089  20.8067517  33.3183099  36.4033746  21.7609377  31.9110806
  35.0042742  22.7210782  33.1634122  35.3019886  23.7317707  32.8846741
  34.7049158  22.7070204  34.2110213  33.7896143  22.2842861  32.2791549
  32.9045165  22.8420492  32.5836152  33.6113389  21.2174622  32.4151394
  34.0741980  22.5572724  30.8321115  34.2405754  23.5458614  30.7026652
  34.8925178  22.0382195  30.5452356  33.2831528  22.2732709  30.2732872
  39.8901561  22.0551373  34.1301251  40.2894148  21.6827878  35.2388010
  40.4638197  23.0507789  33.5387218  40.1978712  23.2226895  32.5799079
  41.4568504  23.9537045  34.1155412  41.9674222  23.4441725  34.9326896
  42.4878486  24.3471734  33.0592487  43.0417609  25.2038072  33.4413241
  41.9436200  24.6390260  32.1600339  43.5020489  23.2850200  32.6578450
  44.3503393  23.7868659  32.1917807  43.0291400  22.6225764  31.9331991
  44.0328707  22.4295840  33.8081457  44.8066862  22.9242203  34.6798999
  43.6938591  21.2195455  33.8689074  40.7590833  25.2085112  34.6515583
  39.8994248  25.7490191  33.9709860  41.1511233  25.6443944  35.8706733
  41.8813355  25.1594749  36.3740998  40.5156933  26.8129197  36.4498946
  40.0743437  27.3986139  35.6431680  39.3901305  26.4296202  37.3918537
  38.6492400  25.8407270  36.8517779  39.7923536  25.8408069  38.2170025
  38.9220946  27.3321182  37.7843327  41.5561349  27.6537926  37.1716197
  42.5769986  27.1697457  37.6829139  41.2353389  28.9310152  37.2204813
  40.3851299  29.2184395  36.7564050  42.0269054  29.9711688  37.9034454
  43.0892357  29.7269594  37.9404491  41.7494137  31.2439738  37.0961971
  40.6769061  31.4244946  37.1670599  42.0108829  31.0145961  36.0628217
  42.4113057  32.5322522  37.4170003  42.1615382  32.8023769  38.4430445
  43.9257597  32.3738397  37.2546627  44.2835808  31.5909821  37.9234488
  44.1543340  32.1043195  36.2242037  44.4182651  33.3146673  37.5015731
  41.9299146  33.6396094  36.4802373  42.1753278  33.3774822  35.4517273
  40.8502005  33.7539196  36.5782151  42.4204143  34.5766508  36.7439596
  41.6064794  30.1281769  39.3620048  40.4264752  30.3209233  39.6343720
  42.5624886  30.0136846  40.2893811  43.4817350  29.6895812  40.0226432
  42.2911578  30.3517928  41.6794614  41.3052420  29.9712516  41.9457423
  43.3467990  29.6994816  42.5690977  43.0751226  29.9062771  43.6044375
  44.3033681  30.1705091  42.3439627  43.5331339  28.2027561  42.4370935
  43.8021177  27.9810103  41.4042516  44.6494755  27.7469310  43.3535378
  45.5686400  28.2711070  43.0955221  44.3837102  27.9657065  44.3872844
  44.7990835  26.6731071  43.2373883  42.2291841  27.4368001  42.7396481
  41.9236423  27.6321463  43.7672390  41.4455827  27.7693345  42.0584876
  42.3963022  26.3680190  42.6064997  42.2568973  31.8460565  41.8902012
  43.3358539  32.4586403  41.7474746  41.1138694  32.3912230  42.1579001
  40.3498673  31.8034651  42.4576406  40.8936600  33.8388514  42.0391992
  41.8717156  34.2800684  41.8497667  39.9325726  34.1427330  40.8939355
  38.9370693  33.8016091  41.1756229  40.2654185  33.6013582  40.0081850
  39.8613063  35.5936112  40.5633046  40.5117005  36.3597788  41.3154139
  39.1747369  35.8811348  39.5660114  40.3209435  34.4543091  43.3207626
  39.1583787  34.4594912  43.6182793  41.1710878  35.0942195  44.1282255
  42.1420976  35.1158632  43.8508351  40.8311458  35.7497576  45.3477280
  40.2482816  35.0414464  45.9358866  42.0809071  36.1378259  46.1571529
  41.7352728  36.6186620  47.0731281  42.9157854  34.9048951  46.5316099
  42.3014972  34.2103839  47.1044355  43.2679700  34.4160176  45.6234085
  43.7709785  35.2145410  47.1321165  42.8943066  37.0380820  45.4166111
  42.9409026  37.8607072  45.9090068  39.9972971  36.9914891  45.0803013
  39.3463583  37.4281167  46.0331109  40.0107032  37.5288315  43.8830810
  40.6197697  37.1484246  43.1731870  39.1496016  38.6753927  43.5615261
  39.6087445  39.2222213  42.7374301  39.0992637  39.3175903  44.4408748
  37.7338305  38.3166543  43.1582458  36.9167992  39.2626687  42.9986039
  37.4230357  37.0574594  43.0036533  38.1331548  36.3606763  43.1769888
  36.0824802  36.6077639  42.5890403  35.5765968  37.4233099  42.0723957
  36.1912655  35.4290978  41.6460478  36.7621740  35.7199916  40.7645602
  36.6961190  34.6053339  42.1504285  35.1933338  35.1121830  41.3437925
  35.2940391  36.2025329  43.8159835  35.7613167  35.3082458  44.5651673
  34.1266736  36.7846435  44.0948093  33.7954523  37.5274902  43.4962625
  33.3315694  36.3889717  45.2132480  33.9722998  36.4716843  46.0903211
  32.1021636  37.3056228  45.3609301  31.4654370  36.8937152  46.1433689
  31.5621528  37.3010027  44.4128773  32.4121632  38.7487906  45.7178177
  33.4683703  39.0967273  46.2793733  31.5332411  39.6104035  45.3730275
  32.8419960  34.9328741  45.0946356  32.8217137  34.1694238  46.0580998
  32.4263586  34.5533165  43.8857474  32.5167710  35.2004121  43.1153670
  31.8500584  33.2413244  43.6357801  32.0209644  32.6397418  44.5278869
  30.3386153  33.2572557  43.4434037  29.9929095  32.2648191  43.1547394
  30.0733331  33.9740092  42.6660828  29.6856570  33.6696464  44.7770249
  29.6397958  32.8366907  45.7248770  29.2757584  34.8358226  44.8578778
  32.5346413  32.6247558  42.4345268  33.1065614  33.2630307  41.5647156
  32.4467481  31.3398713  42.3156120  31.9202846  30.8789565  43.0444939
  32.9761105  30.4721048  41.3215669  33.9993264  30.7435318  41.0617505
  32.9908109  29.0480931  41.8753290  31.9868307  28.8595545  42.2548471
  33.3584867  28.0266715  40.8282218  32.6506553  28.0838275  40.0013506
  34.3643068  28.2299358  40.4595558  33.3264578  27.0290471  41.2657976
  34.0138383  28.9349594  42.8870837  33.9818570  28.0409977  43.2337473
  32.1322555  30.5938831  40.0522632  30.9065496  30.5777957  40.1375989
  32.8021075  30.7383845  38.9040708  33.8114721  30.7361250  38.9401139
  32.1632656  30.8964508  37.6037532  31.1045477  30.6682968  37.7295955
  32.2515590  32.3281540  37.0581222  33.2874339  32.5333416  36.7878127
  31.3119243  32.4080808  35.7909855  31.6349277  31.6735625  35.0533422
  30.2841482  32.1998356  36.0865548  31.3706470  33.4065766  35.3585750
  31.9460225  33.3801187  38.0507609  30.9171962  33.2676578  38.3948408
  32.6241792  33.2881314  38.8997949  32.0700108  34.3603798  37.5915756
  32.8410390  29.9366422  36.6063281  34.0327792  30.0040352  36.4079258
  32.0183564  29.0539242  36.0270214  31.0322129  29.1110208  36.2365301
  32.4764828  28.0055312  35.1001441  33.5593939  28.0092193  34.9692245
  32.0936037  26.6279393  35.6865212  31.0088349  26.6481661  35.7920316
  32.4510180  25.4735606  34.7721773  31.9796070  25.6209424  33.8005764
  33.5322942  25.4293203  34.6488863  32.0964255  24.5405249  35.2097874
  32.7466512  26.4009189  37.0702566  32.4418201  25.4093543  37.4061654
  32.3351509  27.1536349  37.7425536  34.2080358  26.4643513  37.2016697
  34.6637802  25.7249664  36.5439586  34.5542049  27.4598816  36.9240486
  34.4899692  26.2573051  38.2336476  31.8427196  28.2729822  33.7473843
  30.6835787  28.7373818  33.6392121  32.5927074  27.9437999  32.7021095
  33.5369309  27.6250057  32.8679927  32.1133038  28.0231516  31.3167188
  31.8332715  29.0535826  31.0978151  33.2466905  27.5912823  30.3587744
  34.1018496  28.2417950  30.5465113  32.8910206  27.7439663  29.3398988
  33.7235994  26.1758168  30.4634760  33.0467870  25.5605733  29.8719935
  33.6535222  25.8866607  31.5121132  35.1301148  25.8655368  30.0052473
  35.7286749  26.7377176  29.3222711  35.7164552  24.7744160  30.3035935
  30.8932866  27.1798723  31.1176406  30.6319457  26.2134682  31.8700089
  30.1377187  27.4732098  30.0643528  30.4543531  28.1613112  29.3953288
  28.8541895  26.8083709  29.8679652  28.2208550  27.1019159  30.7039865
  28.2635672  27.2277984  28.5357235  27.3839548  26.6168237  28.3348802
  29.0061648  27.0633841  27.7548460  27.8677408  28.6529878  28.5237802
  27.7356718  28.9765222  27.4914240  28.6541190  29.2446382  28.9928752
  26.5866606  28.8660842  29.2689851  25.9767984  27.7753702  29.5465892
  26.2942651  30.0551834  29.4867926  28.9777621  25.2932391  29.8523917
  29.7919430  24.7012071  29.1438739  28.1402332  24.6665806  30.6927741
  27.5318491  25.2343557  31.2637664  28.0566018  23.2433724  30.8318795
  28.1397895  22.7848567  29.8462583  29.1934894  22.6282107  31.6539218
  30.1424372  22.9063969  31.1963668  29.0857585  21.5428281  31.6371710
  29.2002054  23.0845353  33.0840500  28.2237763  22.8576515  33.5115742
  29.3571059  24.1631785  33.0894460  30.4339135  22.3505340  34.1242848
  29.9361585  20.6354583  34.1218418  28.9273886  20.5494016  34.5254746
  29.9533564  20.2530128  33.1012255  30.6255741  20.0570654  34.7376444
  26.7225572  22.9726515  31.5123038  26.1688349  23.8849774  32.1070408
  26.1959107  21.7758688  31.4153113  26.6317577  21.0831271  30.8223574
  24.9757953  21.4337126  32.1633090  24.3346633  22.3129785  32.2353524
  24.1805415  20.3529631  31.4419733  23.9788542  20.6593497  30.4152940
  23.2386900  20.1728582  31.9597589  24.9764319  19.1794439  31.4538159
  24.4822066  18.4894042  31.0062206  25.3706326  20.9758240  33.5551325
  26.4008644  20.3461606  33.7738638  24.5372294  21.3205805  34.5216335
  23.7748518  21.9390129  34.2858142  24.6413908  20.8805408  35.8742921
  25.3477709  20.0525266  35.9307242  25.1763928  21.9594847  36.7971019
  25.0429151  21.6109245  37.8209898  24.5772901  22.8554878  36.6375046
  26.6364562  22.3509607  36.6329754  26.7850079  22.5920611  35.5806769
  26.9413803  23.5493259  37.5549337  26.2807336  24.3789765  37.3013753
  26.7782497  23.2592211  38.5932668  27.9787791  23.8562940  37.4210406
  27.5802842  21.2424402  36.9995553  27.4482486  20.9851692  38.0505393
  27.3719145  20.3687529  36.3822599  28.6067251  21.5698537  36.8324973
  23.2357126  20.4611214  36.3169279  22.2324115  20.9804101  35.8301198
  23.1588998  19.5257112  37.2507424  24.2870101  18.8267376  37.8995782
  24.8482180  19.5103156  38.5364368  24.9534608  18.3949021  37.1527090
  23.6384372  17.7448434  38.7218994  24.0183397  16.7718168  38.4091963
  23.8657065  17.9019574  39.7755382  22.1827338  17.7925446  38.5195353
  21.8598500  16.9246553  37.9440119  21.6752741  17.7983039  39.4838488
  21.8511027  19.0901611  37.7431790  21.1429259  18.9749556  36.9220004
  21.2019790  20.0882208  38.7045756  21.8489648  20.8864366  39.3573809
  19.8797979  19.9915001  38.8374489  19.3966529  19.3570280  38.2167395
  19.0767198  20.7216008  39.8006091  19.6709250  20.8937090  40.6989859
  18.1990541  20.1271518  40.0538760  18.6211573  22.0662965  39.2416983
  18.7234897  22.4496391  38.1045710  18.0353099  22.8064056  40.1546322
  18.0046859  22.4351905  41.0941468  17.4318794  24.1026466  39.9405927
  16.8548706  24.0814134  39.0165640  16.5020606  24.4345269  41.1260372
  16.0577633  25.4146313  40.9548960  17.0983077  24.4600800  42.0378093
  15.3831181  23.4212480  41.3091319  15.7549485  22.5912190  41.9080568
  15.0773442  23.0539392  40.3288153  14.1832168  24.0228521  41.9998405
  14.4857716  24.4403607  42.9596723  13.4305893  23.2510495  42.1611065
  13.6251920  25.0859077  41.1548906  14.1769177  25.9299996  41.2073270
  12.6015649  25.2276452  40.3497211  11.7381725  24.2401430  40.1614822
  11.8671457  23.3586856  40.6375880  10.9510798  24.3685206  39.5409338
  12.4366034  26.4007432  39.7211666  11.6525348  26.5353991  39.0994189
  13.0981351  27.1503788  39.8686905  18.5038072  25.1630166  39.8229278
  19.5869680  25.0143653  40.3626449  18.1933795  26.2218190  39.1089270
  17.3060099  26.2278018  38.6245589  19.0453405  27.3705964  38.9786246
  19.7038278  27.4276407  39.8453139  19.9325223  27.2386487  37.7192135
  20.5312074  26.3336209  37.8263477  20.5898034  28.1070860  37.6816479
  19.2109225  27.1564279  36.4240245  18.8294235  26.0161238  35.7838448
  19.0084861  25.0124477  36.1425172  18.1902674  26.3338119  34.6262673
  17.8092152  25.6711892  33.9655379  18.1474746  27.7002559  34.5007537
  17.5952592  28.4391257  33.4992605  17.1016912  27.9841832  32.6539393
  17.7069914  29.7885124  33.6323935  17.2996632  30.4289336  32.8644161
  18.3387386  30.3679884  34.7442910  18.3930390  31.4452875  34.8007890
  18.8903573  29.6302327  35.7626188  19.3720318  30.0916383  36.6117835
  18.7874961  28.2505554  35.6266964  18.2138208  28.6365012  38.9436635
  17.0051698  28.6029239  38.7052998  18.8806945  29.7618807  39.1872129
  19.8457277  29.7177181  39.4799442  18.2275829  31.0666159  39.0341131
  17.3381004  30.9957008  38.4086909  17.7861626  31.5737868  40.3883833
  17.1195720  30.8241745  40.8160424  17.2342502  32.4999032  40.2260894
  18.8462068  31.8589450  41.4022364  19.5054050  32.6440815  41.0335043
  19.4274267  30.9553049  41.5893271  18.1730832  32.3191060  42.7057852
  17.1666191  31.9037891  42.7673970  18.1185781  33.4078550  42.7271366
  19.0106606  31.8202254  43.8779320  19.9548989  32.3636860  43.8924790
  19.2054319  30.7563512  43.7443103  18.3258525  32.0207660  45.1687265
  18.1408178  33.0042959  45.3023675  17.4539719  31.5109087  45.1706773
  18.9137044  31.6840045  45.9178373  19.2257604  32.0045335  38.3854827
  20.4397090  31.8662324  38.5712557  18.7307856  32.9820318  37.6476900
  17.3288038  33.2832125  37.3193135  16.7459175  33.4701221  38.2204336
  16.8735917  32.4692386  36.7548967  17.4419736  34.5266825  36.4805692
  16.7334098  34.4767103  35.6538715  17.2265935  35.4026600  37.0919609
  18.7981577  34.6160413  35.9571597  18.8712677  34.1117515  34.9941697
  19.0987660  35.6573697  35.8460881  19.6644245  33.9177273  36.9914543
  20.5231032  33.3981177  36.5657985  20.2759821  34.9279205  37.9600197
  19.7751338  35.2757861  39.0225706  21.4439048  35.3965152  37.5630252
  21.8112726  35.0567888  36.6859432  22.2349850  36.3592658  38.2898246
  21.5896084  37.0248058  38.8624209  23.1684230  35.6109498  39.2525871
  23.9006061  35.0726081  38.6517202  22.5629723  34.8986502  39.8129439
  23.9058868  36.4322804  40.2253432  23.1785365  36.9778044  40.8259655
  24.5225958  37.1400958  39.6698997  24.8027127  35.6707461  41.1600018
  25.5230497  35.1057671  40.5690911  24.1914691  34.9818342  41.7448015
  25.5480805  36.5581211  42.0981939  25.8695086  37.4438598  41.5503290
  26.4224231  36.0175115  42.4609008  24.7571657  36.9889734  43.2514788
  23.9420001  37.4919579  42.9327428  24.4674049  36.1795065  43.7823499
  25.3168150  37.5926307  43.8370807  23.0461702  37.1898679  37.3041493
  23.3536946  36.7077320  36.2144072  23.3942515  38.4045993  37.6952069
  23.0021193  38.7660260  38.5525703  24.3199038  39.2467030  36.9458004
  24.5615891  38.7487213  36.0073168  23.7071146  40.6111063  36.6063922
  24.4948191  41.2622071  36.2269091  23.2876100  41.0403600  37.5163319
  22.6202199  40.5180361  35.5715087  21.9461463  41.3688611  35.6784227
  22.0624336  39.5925418  35.7155181  23.3365339  40.5304535  33.9282567
  23.3400960  42.3462469  33.6120647  22.3190763  42.7257345  33.6578031
  23.9466644  42.8460404  34.3684292  23.7569519  42.5429586  32.6245463
  25.5712037  39.4665099  37.8163132  25.4163811  39.8303202  38.9801852
  26.7478764  39.2600298  37.2343636  26.7763679  38.9205409  36.2836557
  28.0035116  39.5142393  37.9415373  27.7735591  39.8783650  38.9426383
  28.8267004  38.2451216  38.1304441  29.7981217  38.5379989  38.5276803
  28.1358709  37.3352671  39.1506383  28.0056634  37.8758829  40.0889445
  27.1612466  37.0330436  38.7672724  28.7494932  36.4513570  39.3226025
  29.1794665  37.5338034  36.8347175  29.6303671  38.2572166  36.1554627
  28.2618340  37.1436306  36.3931377  30.1659248  36.3630100  37.0286656
  31.0908060  36.7362007  37.4704976  29.7217970  35.6195658  37.6910122
  30.3832734  35.9058218  36.0630966  28.7776925  40.5539933  37.1861555
  28.7777416  40.6385309  35.9779178  29.4170126  41.4294673  37.9364002
  29.4279057  41.2927482  38.9365938  30.1075181  42.5845897  37.3821840
  29.6966141  43.4811463  37.8459276  29.9192341  42.6112375  36.3090330
  31.5926375  42.5840812  37.5972584  32.1129752  42.0651965  38.5943488
  32.3122618  43.2225694  36.6757614  31.8396335  43.6492090  35.8914024
  33.7641207  43.3227994  36.7673349  34.2008986  42.3304516  36.6553178
  34.0358875  43.7307305  37.7411439  34.2954382  44.2257546  35.6840271
  33.6409919  45.1495149  35.2133468  35.5254755  43.9761255  35.2900785
  36.0488679  43.2342504  35.7320771  36.1497318  44.7623336  34.2135145
  36.1492175  45.8255664  34.4542147  37.6134978  44.3365251  34.0411189
  37.5796684  43.2516783  33.9467004  38.2656251  44.8627605  32.7745458
  37.6721152  44.5668403  31.9093365  38.3229168  45.9500655  32.8200923
  39.2702270  44.4492230  32.6842647  38.4447508  44.7084468  35.2407695
  39.4326454  44.2720229  35.0927815  37.9726207  44.2530924  36.1107434
  38.6433032  46.1183700  35.5511780  39.1160875  46.6144468  34.7042531
  37.6798423  46.5846525  35.7544874  39.2834903  46.2104143  36.4298715
  35.3440894  44.5374417  32.9434413  35.0678818  43.3767257  32.5536135
  34.9822426  45.6206407  32.2691884  35.2586233  46.5282685  32.6144700
  34.2069808  45.5361071  31.0600461  34.4698139  44.6131923  30.5435550
  34.4557494  46.3892478  30.4293140  32.7143237  45.5413516  31.3051692
  32.0226796  45.6624103  30.3033283  32.1841940  45.4063914  32.5137573
  32.8047803  45.2867518  33.3021696  30.7610872  45.4241083  32.7535701
  30.2422530  45.6031517  31.8114578  30.5263294  46.2232052  33.4556142
  30.2991075  44.1027700  33.3307476  30.9890679  43.4382256  34.0972705
  29.0739596  43.7110118  32.9809601  28.5948697  44.2271819  32.2570953
  28.3884928  42.5727559  33.5903136  29.0197055  42.2397114  34.4140168
  27.0185520  43.0042915  34.1043041  26.4452824  42.1071248  34.3367149
  26.5181635  43.5595593  33.3104482  27.0456117  43.8740152  35.3359447
  27.3361134  45.2326868  35.2305400  27.5050201  45.6842546  34.2640561
  27.4042986  45.9992802  36.3928852  27.6479583  47.0492145  36.3291823
  27.1628655  45.4283991  37.6191714  27.1951751  46.0377996  38.5102136
  26.8815731  44.0891388  37.7201725  26.7443309  43.6374263  38.6906989
  26.7765074  43.3242438  36.5862868  26.4819252  42.2878693  36.6634446
  28.2316010  41.3884067  32.6563983  28.2166754  41.5472397  31.4491281
  28.0820312  40.2155773  33.2353544  28.2064744  40.1733343  34.2368245
  27.7546393  38.9811290  32.5556236  27.5280346  39.2182155  31.5160745
  28.9358945  37.9930400  32.6254620  29.1621212  37.8147820  33.6760141
  29.7939777  38.4607208  32.1428192  28.7046854  36.6498330  31.9649514
  28.6868895  36.7995121  30.8859582  27.7383425  36.2688787  32.2950972
  29.9773299  35.3917919  32.3487449  31.3396547  36.0997739  31.4646739
  31.0856704  36.1787045  30.4078315  31.5532303  37.0935869  31.8609519
  32.2180280  35.4664942  31.5817346  26.5583698  38.3195483  33.2466621
  26.5077921  38.2417111  34.4709612  25.6126230  37.8474113  32.4635557
  25.6666569  38.0409157  31.4740824  24.4941235  37.0613453  32.9533475
  24.1836220  37.4606328  33.9187341  23.3085232  37.1496318  32.0227759
  23.5371921  36.6128623  31.1027335  23.1128899  38.1964494  31.7939582
  22.0572481  36.5326532  32.6668567  21.8256118  37.0620941  33.5910806
  22.2418356  35.4808857  32.8877695  20.8908010  36.6504498  31.7097651
  20.9350231  37.6146853  31.2031929  19.9569904  36.5760035  32.2672950
  20.9523073  35.5359821  30.6792897  21.4975087  34.6845369  31.0863061
  21.4526762  35.8905121  29.7779626  19.5363822  35.1340557  30.3580446
  19.0800591  34.8069409  31.1971030  19.0349354  35.9306967  29.9912529
  19.5438323  34.3945408  29.6698998  24.9278203  35.6276497  33.1121359
  25.5291612  35.0374732  32.2185191  24.6020871  35.0412403  34.2446865
  24.0835167  35.5757413  34.9263239  24.9462647  33.6727215  34.5689660
  25.2491830  33.1842170  33.6427177  26.1444887  33.5872850  35.5546241
  26.3684280  32.5255708  35.6559355  27.4243659  34.2037204  35.0590277
  27.6975838  33.7551101  34.1041378  27.2856283  35.2771845  34.9297231
  28.2182685  34.0253498  35.7852375  25.7442100  34.1850730  36.9075034
  25.5235673  35.2459370  36.7850400  24.8594554  33.6718790  37.2847557
  26.5638130  34.0632699  37.6152576  23.7229461  32.9513958  35.1667099
  22.7519615  33.5720191  35.5586521  23.8308795  31.6229454  35.2051133
  24.5986768  31.1979744  34.7038590  22.9217966  30.7470577  35.9195041
  21.9932931  31.2946735  36.0864145  22.6352033  29.4896423  35.1098580
  21.9874536  28.8517593  35.7113118  23.5851258  28.9844500  34.9397110
  21.9738769  29.6743481  33.7713988  22.7066478  30.1236239  33.1015660
  21.1388894  30.3619240  33.9103822  21.4392704  28.4392475  33.0993956
  21.0953657  28.7416638  32.1102323  20.5897155  28.0992071  33.6922210
  22.3102979  27.2917752  32.9117564  22.0763415  26.5934729  33.6024440
  23.2986476  26.8302443  32.1624013  23.7771321  27.5910882  31.1608189
  23.3817801  28.5038758  30.9858289  24.5323078  27.2484583  30.5835145
  23.8271645  25.6107482  32.3975162  24.5820661  25.2669653  31.8218228
  23.4664676  25.0410447  33.1499873  23.5362734  30.3281543  37.2437651
  24.6797987  29.8464666  37.2512483  22.8380887  30.5044970  38.3324741
  21.9244530  30.9299537  38.2642716  23.3357989  30.1051097  39.6520772
  24.4195783  29.9983976  39.5999550  22.9191410  31.1897873  40.6566705
  21.8350279  31.2924577  40.6325984  23.3801998  32.1343911  40.3646321
  23.3516174  30.8527193  42.0879868  24.4391331  30.7876151  42.1171778
  22.9218292  29.8889995  42.3629744  22.9057765  31.8800911  43.0900517
  22.7864053  33.0499579  42.7971638  22.7083967  31.3994313  44.3077106
  22.4413925  32.0204444  45.0593060  22.8242690  30.4125114  44.4863741
  22.7804643  28.7706212  40.0959545  21.5692804  28.6419947  40.2708114
  23.6668166  27.8165258  40.2963676  24.6330664  28.0236841  40.0901086
  23.3504871  26.4818278  40.7956570  22.2708330  26.3319438  40.7864975
  23.9975628  25.4264116  39.9207303  23.8500515  24.4627853  40.4076817
  25.0640559  25.6499259  39.8735837  23.4974298  25.2976271  38.4983043
  24.0031081  26.1035233  37.4926250  24.7709388  26.8283473  37.7199293
  23.5299082  25.9859989  36.1970526  23.9305863  26.6316132  35.4299853
  22.5809657  25.0845553  35.8683926  22.1527847  24.9910904  34.5579730
  21.4706808  24.3337388  34.3997513  22.0249623  24.2564992  36.8521326
  21.2569291  23.5385539  36.6061296  22.4933541  24.3865748  38.1595941
  22.0666798  23.7657538  38.9325342  23.9071063  26.3641040  42.1915514
  25.0596146  26.7181531  42.4150911  23.1020071  25.8797390  43.1206686
  22.1602408  25.6059884  42.8774834  23.5683614  25.7394963  44.4962614
  24.4958149  26.3014203  44.6068259  22.5750950  26.3444297  45.4752805
  22.9682503  26.2171337  46.4839438  21.6325426  25.8059465  45.3826478
  22.3026990  27.8244795  45.2529678  23.2400181  28.6112318  44.9811282
  21.1283244  28.2778105  45.3527750  23.8896190  24.2904700  44.8124042
  23.4677305  23.3505735  44.1647764  24.7041498  24.1106300  45.8539143
  25.1087672  24.9211205  46.3017076  25.0351465  22.7747888  46.3743810
  25.7993536  22.8886192  47.1420366  23.8012935  22.1374577  47.0267228
  24.0746848  21.1424104  47.3765840  23.0186433  22.0551880  46.2735512
  23.2469596  22.9288725  48.2126451  22.7863255  23.8369333  47.8232934
  24.0836706  23.1940340  48.8588633  22.2158639  22.2064432  49.0558317
  21.1060919  21.9394699  48.5704191  22.4946693  21.8955215  50.3282594
  21.7986208  21.4402175  50.9007109  23.4010963  22.1181632  50.7150691
  25.6446800  21.8784447  45.2953129  25.2567570  20.7302467  45.0853766
  26.6575773  22.3797691  44.5912142  26.9214465  23.3378675  44.7731000
  27.4151830  21.6554104  43.5809765  26.8686731  20.7530880  43.3077439
  27.5949258  22.5179516  42.2959562  28.1151368  23.4422234  42.5469045
  28.4788873  21.8072267  41.2921459  29.4498115  21.6049373  41.7433424
  28.0119213  20.8680512  40.9973814  28.6106242  22.4392654  40.4137397
  26.2381823  22.9381952  41.7377157  26.4122431  23.6188740  40.9038048
  25.6959459  23.4606435  42.5258783  25.3618038  21.7997495  41.2393663
  25.8823064  21.2609133  40.4481915  25.1472404  21.1199476  42.0632892
  24.4276286  22.2048414  40.8501835  28.7635774  21.2914102  44.1457723
  29.4845198  22.1066608  44.7240374  29.1745987  20.0413308  43.9578867
  28.5596695  19.3833972  43.4990769  30.5010132  19.5921799  44.4008948
  30.7832666  20.2107016  45.2528489  30.4489112  18.1090698  44.8103696
  30.0923619  17.5308943  43.9572700  31.8299336  17.5621433  45.1293780
  32.4799906  17.6906229  44.2642960  32.2464273  18.1022776  45.9803480
  31.7531557  16.5029782  45.3737720  29.4460154  17.8977562  45.9447050
  28.5138245  18.3941632  45.6758367  29.8501751  18.3513995  46.8496119
  29.1402248  16.4214005  46.2376403  28.7336794  15.9502323  45.3433722
  30.0582316  15.9120167  46.5320509  28.4125076  16.3546898  47.0468160
  31.5481805  19.7630044  43.3121517  31.2954569  19.4108562  42.1530816
  32.6978258  20.2948448  43.6587242  32.7926687  20.6538201  44.5971881
  33.8457407  20.3966487  42.7587006  33.5945573  19.8510808  41.8500332
  34.1926986  21.8448431  42.2887450  34.4400749  22.3710344  43.2114501
  35.4010101  21.8699398  41.3354086  36.2513200  21.3818319  41.8122951
  35.1492623  21.3431571  40.4152608  35.6590940  22.9030363  41.1032052
  33.0398756  22.5786599  41.6432615  32.2501557  22.6659749  42.3894951
  32.6893570  21.9659972  40.8124389  33.3022482  23.9572175  41.1041100
  33.6557418  24.6009773  41.9092787  34.0596104  23.9032495  40.3216140
  32.3799068  24.3661645  40.6899051  35.0290953  19.8348303  43.4977169
  35.1867093  20.0746418  44.6793841  35.8516675  19.1033621  42.8100111
  35.5705859  18.8052123  41.8871168  37.1566427  18.6899591  43.2985433
  37.1353964  18.6965459  44.3883833  37.5027121  17.2676466  42.8248850
  37.6496290  17.2718111  41.7455000  36.6845146  16.5936527  43.0785147
  38.7766086  16.7927097  43.5049288  38.6361299  16.8381156  44.5848848
  39.5960692  17.4516016  43.2171182  39.1341216  15.3636521  43.1165322
  40.1803123  14.9423532  43.6199379  38.4311681  14.6663495  42.3464190
  38.1952190  19.6403347  42.7836392  38.2809195  19.7633178  41.5715565
  38.9347620  20.3053812  43.6647603  38.8524536  20.0625199  44.6414100
  39.8719038  21.3840799  43.2865099  39.8104070  21.5369273  42.2097974
  39.5202513  22.7231137  43.9354893  39.5688713  22.5441858  45.0099668
  40.5565471  23.8196857  43.5881424  41.5534504  23.4801079  43.8697748
  40.5295922  24.0191005  42.5171162  40.3164267  24.7326648  44.1349059
  38.0780355  23.1910702  43.6699704  37.4305965  22.3147277  43.6576196
  38.0499818  23.6786969  42.6957825  37.5359338  24.1751107  44.7152703
  37.5550935  23.7063227  45.6989449  38.1565281  25.0706034  44.7268278
  36.5110126  24.4452717  44.4623659  41.2584099  20.9591945  43.7037269
  41.5495016  20.8535482  44.8768721  42.0617600  20.6724578  42.6941850
  41.7526940  20.8197910  41.7439639  43.4213582  20.1313237  42.9603120
  43.8102274  19.6933764  42.0401794  44.3262443  21.2699755  43.4065531
  44.3598286  22.0330288  42.6288008  43.9349616  21.7057631  44.3259708
  45.3313706  20.8874955  43.5843935  43.4002289  19.0189103  43.9792748
  44.2438052  19.0281305  44.8705397  42.4137354  18.1051318  43.8874095
  41.7016626  18.1945982  43.1772904  42.3818707  16.9753432  44.8300385
  43.4066623  16.7674118  45.1373897  41.9779401  16.1111482  44.3029586
  41.5554578  17.1837308  46.0800102  41.3798605  16.2291024  46.8976038
  41.0388722  18.4026628  46.2847490  41.1813453  19.1081706  45.5762046
  40.2832118  18.7648594  47.4718648  40.3691089  17.9658052  48.2081786
  40.8507529  20.0683353  48.0345376  40.2066738  20.3899476  48.8528168
  40.8299647  20.8146518  47.2405215  42.2505627  19.9897290  48.5553586
  43.4294561  20.0896715  47.8529379  43.4893404  20.2367562  46.7853046
  44.4911308  19.9808607  48.6595934  45.5282024  20.0113755  48.3575830
  44.0405179  19.8288450  49.8918499  42.6474238  19.8353807  49.8444777
  41.9903709  19.7344899  50.6945957  38.8169461  18.9453603  47.1417717
  38.5245589  19.7836520  46.3028166  37.9387916  18.1944979  47.8006907
  38.2759601  17.5281282  48.4810538  36.5087615  18.3053572  47.5684446
  36.4089562  18.4123013  46.4883632  35.7279517  17.0598627  48.0388931
  34.6713307  17.3273630  48.0381515  36.0491192  16.8509719  49.0600876
  35.8557970  15.7759485  47.2683811  36.8971710  15.4525263  47.2923017
  35.5529921  15.9516519  46.2364903  34.9696226  14.6566808  47.8671070
  33.9364426  15.0009613  47.8979933  35.3108909  14.4371549  48.8791443
  35.0445147  13.3968293  47.0390108  36.0385364  13.3381416  46.5950721
  34.2972957  13.4637205  46.2471659  34.8016681  12.1460903  47.8045561
  35.4852481  12.0654999  48.5434915  33.8743145  12.1715245  48.2050026
  34.8795509  11.3523351  47.1851661  35.9065753  19.5189570  48.2923454
  36.2244609  19.8013369  49.4547783  35.0223573  20.2111393  47.6267636
  34.8220017  19.9582986  46.6693383  34.3139819  21.3407705  48.2228437
  34.2579390  21.2176162  49.3045332  35.0488820  22.6321461  47.9226692
  36.0524562  22.5859016  48.3433703  35.1130378  22.7700997  46.8430202
  34.5075205  23.4693875  48.3639737  32.9137898  21.3929245  47.6209540
  32.7280932  20.9324069  46.4888364  31.9711183  21.9434990  48.3387696
  32.2029213  22.2709013  49.2655253  30.6131934  22.1102119  47.8719938
  30.5802557  21.8605211  46.8112324  29.6377932  21.1252233  48.5901261
  30.0803109  20.1397251  48.4492276  29.5302503  21.3699969  50.0505211
  30.5231873  21.3342319  50.4992583  29.0896332  22.3511280  50.2233776
  28.9002864  20.6042302  50.5026448  28.2454046  21.1309587  47.9650326
  28.3613853  21.0203521  46.8863850  27.7826110  22.0933575  48.1840227
  27.3064068  20.0378098  48.4505618  27.7464078  19.0623211  48.2431541
  27.1498372  20.1448034  49.5246835  26.3513635  20.1225841  47.9328597
  30.1781447  23.5479869  48.0188056  30.5242945  24.2030348  49.0021222
  29.4179964  24.0211323  47.0239056  29.2174191  23.4589430  46.2100260
  28.8895330  25.3709739  47.1502378  29.7075343  26.0571307  47.3683358
  28.1660179  25.3981221  47.9652310  28.2109410  25.7995429  45.8691603
  27.9539101  24.9861720  44.9863257  27.9497642  27.0881313  45.7985006
  28.1878303  27.6790648  46.5822245  27.3334962  27.6829114  44.6358105
  26.4911075  27.0540854  44.3478310  26.8793462  29.1093341  44.9835335
  27.7048884  29.7202054  45.3476631  26.3251037  29.8098185  43.7593175
  27.1059195  29.8938676  43.0038624  25.4922442  29.2326523  43.3572351
  25.9781494  30.8053744  44.0354029  25.8624552  28.9448268  45.9565639
  25.0509452  29.3069765  45.5935197  28.3086940  27.7713726  43.4597367
  29.4698612  28.1298132  43.6071992  27.8409812  27.4018131  42.2677654
  26.9118180  27.0080352  42.2201451  28.5969089  27.5356285  41.0347039
  29.5370343  28.0585275  41.2063951  28.9461276  26.1484674  40.4861827
  28.0291324  25.5729959  40.3602530  29.5933100  26.2311700  39.1074128
  28.9121557  26.7273412  38.4155487  30.5202458  26.8001775  39.1745429
  29.8090834  25.2253597  38.7470457  29.8574371  25.4510593  41.4803733
  30.7723610  26.0301999  41.6036107  29.3494552  25.3665803  42.4420867
  30.1031074  24.4554666  41.1113011  27.7592121  28.3266605  40.0616965
  26.5726565  28.0058168  39.8052299  28.3662496  29.3820567  39.5212205
  29.2856833  29.6328349  39.8546526  27.7664555  30.1862200  38.4789103
  26.6789859  30.1374650  38.5333499  28.1470927  31.6478620  38.6562010
  27.5651979  32.2343456  37.9453048  29.2079293  31.7485473  38.4270762
  27.9085400  32.2264890  40.0539193  28.5024892  31.6367960  40.7533967
  28.3564103  33.6739643  40.0847792  29.4073024  33.7342877  39.8027297
  27.7581085  34.2541054  39.3826908  28.2267108  34.0727062  41.0904689
  26.4733011  32.1003402  40.5189265  25.8243252  32.6716115  39.8552500
  26.1769056  31.0508413  40.5019649  26.3846417  32.4860108  41.5346581
  28.2115176  29.6363047  37.1393596  29.3819857  29.3209006  37.0221476
  27.3047193  29.5921471  36.1726074  26.3632970  29.9095593  36.3525728
  27.6600132  29.0863686  34.8419232  28.7265603  28.8676078  34.8059915
  26.9111429  27.7646525  34.5394964  25.8413813  27.9683412  34.5926472
  27.1873246  27.2577401  33.1659873  26.9018752  28.0145653  32.4350187
  28.2500715  27.0389389  33.0660668  26.6117398  26.3492419  32.9913929
  27.2930621  26.7055714  35.5907181  28.3626358  26.5052196  35.5337163
  27.0447411  27.0741908  36.5857027  26.7407014  25.7853829  35.3968112
  27.3404036  30.1388192  33.8213864  26.1998772  30.6542811  33.7814794
  28.2857791  30.4620937  32.9696801  29.1877295  30.0132536  33.0402634
  28.0634284  31.4495313  31.9290932  27.9602556  32.4322945  32.3901972
  27.1467192  31.2005285  31.3950409  29.1907214  31.4882051  30.9592747
  30.1210595  30.6833582  31.0554949  29.0910890  32.4415009  30.0243787
  28.0617200  33.4254499  29.8781046  28.0335068  34.0864438  30.7448756
  27.0891465  32.9500335  29.7522558  28.4459039  34.1951566  28.6309477
  27.5593720  34.4663909  28.0572377  29.0003765  35.0976943  28.8920334
  29.3109618  33.2529315  27.8517733  28.7041746  32.5718675  27.2548922
  29.9923855  33.7989212  27.2002129  30.0747440  32.4990179  28.9244293
  30.4179771  31.5225979  28.5807128  31.3786087  33.1696120  29.3481303
  31.9125063  34.0788325  28.6918343  32.0036339  32.6921796  30.4051141
  31.5416454  31.9821407  30.9554961  33.3376037  33.1415132  30.8220719
  33.3958325  34.2202361  30.6791442  33.5310090  32.8258997  32.3298648
  32.7378830  33.2705404  32.9327535  33.4323984  31.3846802  32.6620924
  32.4436871  31.0159929  32.3913903  34.1911323  30.8311463  32.1070103
  33.5914416  31.2462659  33.7309712  34.8421289  33.3570698  32.6214963
  35.3926933  32.6262307  32.9146296  34.4357948  32.6015381  29.9682256
  34.3673549  31.4554181  29.5658466  35.4213269  33.4281010  29.6511465
  35.4804642  34.8643632  29.8896476  35.3701776  35.0874869  30.9504768
  34.7059664  35.3845390  29.3257083  36.8448960  35.2487149  29.4012405
  36.8180488  36.2400722  28.9491619  37.5555416  35.2452331  30.2285202
  37.2318658  34.2267136  28.3830713  36.8544542  34.5024180  27.3988840
  38.3155467  34.1185603  28.3398325  36.5836420  32.9369240  28.8642394
  36.2820966  32.2674102  28.0594087  37.5535798  32.0912464  29.6803546
  38.4226848  31.4365121  29.0989343  37.3986681  32.0615867  30.9896615
  36.6280739  32.5782355  31.3884592  38.2670968  31.3322613  31.8879171
  38.7399613  30.5016347  31.3627233  39.3970337  32.2294191  32.3920356
  39.9146172  32.5846685  31.5003596  38.9222538  33.4641918  33.1478011
  38.2478666  34.0407923  32.5146511  38.3966347  33.1566996  34.0524265
  39.7814869  34.0774431  33.4175683  40.3235439  31.4358751  33.2840068
  39.7774744  31.0962140  34.1646125  40.7043357  30.5730509  32.7374841
  41.1575283  32.0659907  33.5950668  37.4343696  30.7820537  33.0197050
  36.5757011  31.5057543  33.5715664  37.6339652  29.5457630  33.4214685
  38.2692193  28.9571725  32.9009809  36.9629559  28.9998554  34.5999877
  35.9048267  29.2565819  34.5515527  37.0795824  27.4919257  34.6504588
  36.5725211  27.1332228  35.5464192  38.1348935  27.2253983  34.6988485
  36.4596869  26.8127958  33.4344957  35.3321217  27.1048624  33.1500105
  37.1539372  25.9553771  32.7477857  38.1004544  25.7374543  33.0222538
  36.7458045  25.5065035  31.9412070  37.6164415  29.5953158  35.8462018
  38.8335458  29.6362243  35.9149665  36.8279435  30.0392928  36.7907982
  35.8381154  29.8606949  36.6994024  37.2737977  30.7662714  37.9518055
  38.3638471  30.7722239  37.9466234  36.7375507  32.2166912  37.9054749
  35.6596036  32.1606393  37.7539580  36.9645612  32.9323733  39.2309659
  36.4910604  32.3679306  40.0350470  38.0341730  33.0114466  39.4236111
  36.5288163  33.9312802  39.1839832  37.2843157  32.9927992  36.7265630
  37.2682587  32.3421210  35.8521941  38.3123266  33.2746942  36.9505249
  36.5068175  34.2572124  36.3906078  35.4729105  33.9982503  36.1634341
  36.5318066  34.9354166  37.2439878  36.9585204  34.7435114  35.5268909
  36.7877800  30.1024704  39.2214307  35.5715605  29.9350855  39.3974862
  37.7265960  29.7629668  40.0990546  38.6982264  29.8378352  39.8350337
  37.3874901  29.2822760  41.4427918  36.4035651  28.8133486  41.4140049
  38.3155826  28.1959086  41.9690390  39.3066069  28.6503261  42.0023048
  37.9109697  27.7544027  43.3694011  37.8913870  28.6191460  44.0321360
  36.9200824  27.3005618  43.3353297  38.6315888  27.0263307  43.7431056
  38.4079343  26.9702612  41.0430079  39.0723711  26.2339057  41.4943329
  38.8104696  27.2819908  40.0795060  37.0449935  26.3438382  40.8308086
  36.6356911  26.0291719  41.7910573  36.3772945  27.0723909  40.3721027
  37.1417320  25.4768718  40.1758857  37.4366540  30.5174783  42.3587716
  38.5092320  31.0889783  42.5393659  36.2911800  30.9324648  42.8643490
  35.4531836  30.4068746  42.6609335  36.1889914  32.0995798  43.6884675
  35.2473195  32.6007602  43.4623698  37.0202829  32.7634028  43.4521322
  36.2238629  31.7979729  45.1408270  36.3377221  30.6517502  45.6061202
  36.0831078  32.8452787  45.9409161  35.8413142  33.7404641  45.5398575
  36.2699014  32.7413748  47.3979906  37.2842412  32.3728875  47.5514114
  36.1354245  34.1129556  48.0687298  36.1210012  33.9670267  49.1486496
  35.1939512  34.5604312  47.7496066  37.2423481  35.0597716  47.7367082
  37.1723876  35.3143433  46.6792188  38.1920608  34.5609265  47.9286021
  37.2042850  36.3564435  48.5502481  38.0290945  36.9939458  48.2306590
  37.3227102  36.1099850  49.6056512  35.9441507  37.0926161  48.3760773
  35.8950900  37.6731352  47.5516984  34.8650304  37.1071518  49.1414034
  34.8476043  36.4180890  50.3013576  35.6541178  35.8783876  50.5811706
  34.0271041  36.4415197  50.8898688  33.7806033  37.8131731  48.7980232
  32.9719252  37.8221089  49.4030007  33.7713518  38.3359013  47.9340911
  35.3541778  31.7453030  48.0376507  35.6803788  31.0735095  49.0288325
  34.1227414  31.6266900  47.5259892  33.8665325  32.1644960  46.7102824
  33.1408712  30.7238470  48.1367007  33.0285026  31.0861089  49.1577152
  31.7890958  30.7869514  47.4515709  31.5794442  31.8356836  47.2391184
  31.0487579  30.4031681  48.1533330  31.6292519  30.0272687  46.1693302
  32.4746905  30.3195716  45.2995585  30.7346185  29.1885618  45.9308124
  30.6907985  28.7400651  45.0275845  30.0550448  28.9596970  46.6420581
  33.6153576  29.2867959  48.2056784  33.1888811  28.5749811  49.0947783
  34.4738998  28.8581545  47.2678364  34.7277502  29.4806265  46.5138480
  35.0478920  27.5279340  47.3048172  34.4505994  26.9660182  48.0226070
  34.9413450  26.7791145  45.9636915  35.4401907  25.8148760  46.0636025
  35.4419655  27.3684469  45.1956939  33.5005064  26.5381236  45.5299296
  33.0013586  27.5039503  45.4584156  33.5006473  25.8569277  44.1572803
  34.0297416  26.4853822  43.4407483  33.9999887  24.8906271  44.2309710
  32.4742254  25.7109895  43.8235722  32.6969984  25.7525195  46.5453916
  33.1382972  24.7638887  46.6726772  32.7033849  26.2788874  47.4992239
  31.6698283  25.6491156  46.1948232  36.5011796  27.5616568  47.7897451
  36.9490812  26.5931727  48.4018364  37.2474970  28.6424717  47.5667577
  36.8777440  29.4118413  47.0265705  38.6123833  28.7101162  48.1105799
  39.1746004  27.8654554  47.7122055  39.2576617  30.0260105  47.6835954
  40.1984471  30.1223523  48.2254562  38.5855494  30.8325597  47.9764067
  39.5638962  30.1983037  46.1892746  38.6420887  30.0202451  45.6343673
  40.0660086  31.6113922  45.9142565  39.3112761  32.3326330  46.2275465
  40.9870684  31.7847557  46.4718835  40.2597862  31.7269090  44.8480524
  40.6292195  29.1931146  45.7355403  41.5522432  29.3677728  46.2882209
  40.2777896  28.1795008  45.9260792  40.8150132  29.3178696  44.6683825
  38.6346913  28.5887809  49.6203008  39.5164941  27.9844657  50.1894537
  37.6478556  29.1748806  50.3001628  36.9349993  29.7073391  49.8225397
  37.6243513  29.0271348  51.7645657  38.5572310  29.4600228  52.1263398
  36.4453665  29.7774444  52.4026325  36.4642570  29.5856411  53.4764927
  36.5546524  31.2727711  52.2388135  37.4889972  31.6199755  52.6810374
  36.5406105  31.5237258  51.1783180  35.7150459  31.7565612  52.7376691
  35.2089557  29.2872508  51.8426794  35.2240294  29.4711288  50.9005182
  37.5485141  27.5827176  52.1666585  38.1079056  27.1665861  53.1831032
  36.8122051  26.7914521  51.4167293  36.4554062  27.1498983  50.5424416
  36.4875192  25.4111538  51.7938190  36.1886270  25.4153245  52.8421391
  35.3511735  24.9016536  50.9515429  35.1312354  23.8776771  51.2526283
  35.6644156  24.9127271  49.9066430  34.0906404  25.7161383  51.0779151
  33.3506007  25.3416354  50.3698897  34.3143410  26.7580758  50.8511549
  33.5284305  25.6246323  52.4747732  32.9655514  24.6417800  52.9393651
  33.7198970  26.7220844  53.2369256  34.1849225  27.5304843  52.8505646
  33.3976357  26.7344162  54.1940028  37.6957976  24.4876519  51.6612265
  37.7418461  23.4636969  52.3204251  38.6577428  24.8546349  50.8299655
  38.5423973  25.6927316  50.2779706  39.8723998  24.0811381  50.6940867
  39.6684779  23.0743025  51.0585808  40.2968698  23.8895200  49.2313083
  41.1257553  23.1817531  49.2047041  39.1572050  23.2963579  48.4179746
  38.8565745  22.3437241  48.8557054  38.3103384  23.9818399  48.4243288
  39.4869674  23.1358724  47.3921426  40.8116414  25.1917337  48.6245968
  41.6038209  25.5915805  49.2590754  39.9921624  25.9085873  48.5724041
  41.3646990  24.9622554  47.2211549  42.1853434  24.2459147  47.2664644
  40.5755674  24.5713641  46.5787071  41.7291112  25.9061970  46.8153668
  40.9878685  24.6723798  51.5739325  42.1209651  24.1839491  51.5698497
  40.6605495  25.6931549  52.3692245  39.7208147  26.0572658  52.3184728
  41.5820792  26.3019790  53.2981773  42.1013662  25.5116491  53.8388738
  41.0122887  26.9104952  54.0004848  42.6051572  27.1758858  52.6315586
  43.7368717  27.3178854  53.1392666  42.2876502  27.7829816  51.4987201
  41.3659343  27.6518963  51.1065565  43.2312424  28.6234801  50.8194962
  44.2071466  28.1410891  50.8550627  42.7703556  28.8029488  49.3586953
  42.6999694  27.8267169  48.8777016  41.7931753  29.2864344  49.3423166
  43.4900876  29.4212554  48.8237571  43.3966106  29.9892064  51.4985772
  42.4636146  30.6443000  51.8707541  44.6752392  30.4141422  51.5857470
  45.4208072  29.8040598  51.2809326  45.0025039  31.7305599  52.1105939
  44.0852480  32.3184614  52.1332076  45.5354929  31.6602654  53.5451027
  45.7521562  32.6912665  53.8269976  44.5825353  31.0550066  54.5524799
  43.6572469  31.6297357  54.5692653  44.3651925  30.0239859  54.2729383
  45.0400444  31.0739716  55.5426954  46.6212276  30.7591589  53.5417640
  46.2843565  29.8999799  53.2767297  46.0239661  32.4046341  51.2026077
  46.7916732  31.7733623  50.4841692  46.0338027  33.7201852  51.2643935
  45.3311823  34.1877933  51.8196666  47.0272947  34.5242196  50.5576310
  47.5871100  33.9900911  49.7901699  46.2642069  35.6368253  49.8510536
  45.8419760  36.2860782  50.6175538  45.4574350  35.1745495  49.2823830
  47.0597130  36.5093459  48.8951944  47.9444061  36.8579607  49.4280535
  47.5094159  35.7012593  47.6708479  48.1052430  34.8488973  47.9964384
  46.6339526  35.3455461  47.1282716  48.1088932  36.3348978  47.0171758
  46.2707317  37.7258579  48.4671381  45.3759818  37.4076997  47.9307781
  45.9819322  38.2990800  49.3471740  46.8849041  38.3454706  47.8146180
  48.0517935  34.9842387  51.5800956  47.6685585  35.6098897  52.5548319
  49.3283617  34.7053366  51.4462295  49.6045069  34.3215065  50.5543392
  50.4015522  34.8813687  52.4264274  49.8688483  35.2754234  53.2919154
  51.1638918  33.5782371  52.8549953  52.0825132  33.8412227  53.3795173
  51.4051071  32.9817612  51.9750494  50.2676330  32.8153440  53.7554769
  50.0992915  32.6675848  54.9171452  49.4349314  32.2318947  53.0249093
  49.5054704  32.3046114  52.0200762  48.6926629  31.6869383  53.4409154
  51.4769368  35.8049580  51.8849593  51.9331521  35.6122284  50.7632161
  51.9094595  36.7618647  52.6943015  51.4321676  36.9124015  53.5712172
  53.0591570  37.6076329  52.3580686  53.8457183  37.0037897  51.9057902
  52.7011652  38.6450966  51.3165509  52.4423581  38.1144098  50.3998565
  53.5873342  39.2573361  51.1445009  51.5812356  39.5617373  51.6318246
  50.2646206  39.2209619  51.3724832  50.0372078  38.2656610  50.9219618
  49.2466654  40.0872912  51.6815138  48.2276086  39.8146941  51.4495911
  49.5021209  41.2999341  52.2825002  48.6878212  41.9575005  52.5500154
  50.8085363  41.6677266  52.5408206  51.0267112  42.6277562  52.9844644
  51.8488129  40.7846212  52.2210983  52.8693329  41.0615615  52.4377568
  53.5894823  38.2266990  53.6424312  52.9583652  37.9625288  54.6954290
  54.6619358  38.9774005  53.5142719  55.0714916  39.1054740  52.5992899
  55.2789648  39.6369429  54.6871756  56.3457840  39.7966776  54.5112615
  54.8040916  40.6042162  54.8678731  55.1581301  39.0151893  55.5760392
  54.5896555  38.8813440  56.6771032  53.6850684  39.0843000  56.1048367
  53.8173337  38.7616619  55.0745986  53.4566307  40.1473059  56.1365181
  52.5323305  38.3106043  56.7106272  52.7517651  37.2667062  57.3440855
  51.3180995  38.8101908  56.5226743  51.0317782  40.0646992  55.7641423
  51.6008501  40.1167611  54.8367968  51.2296102  40.9541565  56.3623783
  49.5372963  39.8773036  55.5048594  49.0458826  40.8348334  55.3343740
  49.3680861  39.2248723  54.6478697  49.0466248  39.2352193  56.7805452
  48.9946429  39.9600325  57.5921151  48.0673245  38.7769070  56.6397230
  50.1354853  38.1623616  57.0533182  50.3101874  37.8453618  58.0814662
  49.6941328  36.9212412  56.2972824  50.2239689  36.6228738  55.2167416
  48.7436523  36.2143000  56.8536690  48.5112712  36.4638607  57.8033992
  47.9903738  35.1356271  56.2948995  48.4193463  34.8892241  55.3237717
  48.0401332  33.8814191  57.1797500  47.5908423  34.1104229  58.1461412
  49.0804097  33.5885732  57.3234408  47.2873315  32.7321521  56.5444676
  47.4581980  32.7349256  55.4681619  46.2209524  32.8417549  56.7431430
  47.7827789  31.4229781  57.1355871  47.2465914  30.9592725  58.1463478
  48.8021506  30.7687273  56.5937354  49.1269850  29.9069455  57.0080008
  49.2539315  31.1330073  55.7668473  46.5313662  35.5768799  56.1849375
  45.8498660  35.7124127  57.2063103  46.0645373  35.8262613  54.9792403
  46.6630213  35.6568254  54.1839049  44.7333486  36.3321378  54.7460951
  44.3002755  36.7383401  55.6595743  44.8363675  37.4694677  53.7055161
  45.2366027  37.0605273  52.7782828  43.4583723  38.0392354  53.4219916
  42.8074308  37.2467692  53.0519518  43.0407223  38.4538420  54.3391442
  43.5378353  38.8250934  52.6708492  45.8190018  38.5717460  54.1824033
  46.7953356  38.1085378  54.3236384  45.4552512  38.9523180  55.1365084
  45.9960257  39.7409124  53.2616186  46.3600152  39.3915450  52.2963684
  45.0400644  40.2467934  53.1283203  46.7173653  40.4361296  53.6919722
  43.8072457  35.2172440  54.3206963  44.0249665  34.5950411  53.2718507
  42.7760242  34.9889116  55.1152582  42.7231711  35.4609756  56.0064906
  41.7135985  34.0662955  54.7273081  42.1394805  33.2229386  54.1837682
  41.0149037  33.4851860  55.9727552  40.2353235  32.7867379  55.6704625
  41.9977200  32.7255320  56.8464210  42.4265097  31.8998219  56.2775210
  42.7935455  33.3973887  57.1672066  41.4787906  32.3325894  57.7208227
  40.4788320  34.5746792  56.6972929  40.0468772  34.2200097  57.4785678
  40.7369797  34.7843722  53.8100429  40.7973058  35.9857492  53.6224212
  39.7998517  34.0148681  53.2513233  39.6435577  33.0805141  53.6025508
  39.0038690  34.5102784  52.1408760  39.2271927  35.5682472  52.0012529
  39.3922087  33.7246812  50.8837001  38.7624051  34.0626262  50.0600195
  39.2091242  32.6665592  51.0697859  40.8489361  33.8935865  50.4715712
  41.4441560  33.7472518  51.3731202  41.2409800  32.8578172  49.4233072
  41.0611850  31.8575841  49.8164946  40.6445441  33.0075523  48.5239850
  42.2978350  32.9690942  49.1812224  41.1345099  35.2748328  49.9382914
  40.5481565  35.4435249  49.0343890  40.8665593  36.0173329  50.6897727
  42.1961704  35.3614278  49.7041882  37.5006206  34.4846207  52.4018065
  36.6890491  34.5584873  51.4550323  37.1084162  34.4283094  53.6653214
  37.8134798  34.3398003  54.3836232  35.7369602  34.4857425  54.0640077
  35.2086143  33.7092717  53.5115056  35.5934594  34.2306181  55.5850820
  34.5371719  34.2286339  55.8545848  36.1069107  35.0187257  56.1359297
  36.1969533  32.9065992  55.9331901  37.4327778  32.7173967  56.4996540
  38.1157271  33.5061893  56.7769199  37.6717671  31.3829514  56.6578629
  38.5118361  30.9830719  57.0496620  36.6010311  30.6783080  56.2060078
  36.4243371  29.2813718  56.1854536  37.1825263  28.6007270  56.5436292
  35.2322221  28.8434828  55.6816442  35.0247752  27.7843497  55.6592655
  34.2820435  29.7343885  55.1979639  33.3577046  29.3480169  54.7927239
  34.4837702  31.0820836  55.2198129  33.7261341  31.7508413  54.8383267
  35.6468790  31.5821753  55.7259622  35.1209918  35.8434768  53.7317000
  33.9294763  35.9155818  53.4477444  35.8808596  36.9014651  53.7193813
  36.8197491  36.8071652  54.0797866  35.4754822  38.2171586  53.2227387
  34.4595913  38.1596703  52.8324646  35.4418862  39.2434129  54.2953855
  34.7593074  38.8751705  55.0615478  35.0325236  40.1504549  53.8507148
  36.6855637  39.6313373  54.9844943  37.2954770  40.2828634  54.3590557
  37.2662951  38.7541107  55.2710993  36.1480263  40.4024056  56.2605105
  35.5991201  39.7173288  56.9058357  35.4918646  41.2173401  55.9537325
  37.3443640  40.9516966  56.9912578  37.8104184  41.7330364  56.3907994
  38.0635482  40.1510887  57.1650737  36.9034266  41.5329145  58.3216360
  36.2378915  42.2751811  58.1611268  36.4723556  40.8092612  58.8787076
  37.7062552  41.9015940  58.8114764  36.4733775  38.6129554  52.1326856
  37.5043544  38.0036982  51.9515081  36.1163741  39.6403447  51.3994511
  35.2187378  40.0793684  51.5510007  37.0088846  40.1498404  50.3678754
  37.1474189  39.3493449  49.6410101  36.4029442  41.3665060  49.6892657
  37.1990357  41.8911980  49.1611505  35.9908925  42.0152515  50.4621005
  35.2975381  41.0602344  48.6923098  34.3848092  40.8065583  49.2319164
  35.5966543  40.2179875  48.0684071  35.0367860  42.2828975  47.8023659
  35.9898305  42.7116576  47.4929989  34.4704958  43.0242971  48.3669826
  34.2786126  41.8998608  46.6245743  34.0017843  40.9321872  46.5391529
  33.9226869  42.7335931  45.6474017  34.2569001  43.9926649  45.6519523
  34.7848923  44.3725401  46.4245765  33.9870332  44.5896901  44.8825117
  33.2242593  42.2420809  44.6193916  32.9591448  42.8446614  43.8534940
  32.9615301  41.2659278  44.6085109  38.3685946  40.5396021  50.9464489
  38.4084495  41.1842458  51.9993150  39.4690005  40.1720215  50.3169177
  39.6076177  39.2247009  49.2093854  39.0364778  39.5651404  48.3465725
  39.2587503  38.2371882  49.5096656  41.0584755  39.1830690  48.8851750
  41.3523149  38.1912660  48.5406665  41.3079860  39.9215118  48.1228229
  41.7022968  39.5065294  50.1548102  41.7832356  38.6147430  50.7767380
  42.6951944  39.9191175  49.9821737  40.8074175  40.5394583  50.8249915
  40.8668509  40.5299956  51.9133477  41.2059021  41.9633074  50.4742471
  41.9708720  42.2407372  49.5279994  40.6235193  42.8877501  51.2018891
  39.9951647  42.5810210  51.9306770  40.8126041  44.3178824  51.0397481
  41.0575063  44.5118518  49.9961818  39.5213920  45.0926676  51.3770510
  39.7311168  46.1566503  51.2679713  39.2624207  44.8786953  52.4138392
  38.2942818  44.7565538  50.5006584  38.1851533  43.6719967  50.4805364
  37.0725436  45.3665631  51.0844208  36.9313083  44.9972089  52.1007967
  37.1816720  46.4511202  51.1045428  36.2065625  45.1000422  50.4781828
  38.4810318  45.2274089  49.0631294  38.5929686  46.3111155  49.0483602
  39.3730476  44.7634932  48.6420380  37.6104329  44.9437784  48.4724135
  41.9517767  44.7923238  51.9182442  41.9865520  44.4315230  53.1146954
  42.8229975  45.5990012  51.3589224  42.7102787  45.8181650  50.3793048
  43.9243987  46.1861304  52.0608717  43.7476066  46.0375729  53.1261816
  45.2667256  45.5049773  51.7297571  46.0480191  45.9975868  52.3095953
  45.1483675  44.0090378  52.1051213  44.9049486  43.9176238  53.1639908
  44.3611508  43.5459518  51.5106449  46.0960408  43.5082958  51.9067406
  45.6768751  45.6558396  50.3060577  44.9362103  45.1824517  49.6624713
  45.7497674  46.7149067  50.0596911  46.6465242  45.1807983  50.1558802
  43.9989604  47.6619052  51.7530076  43.4083519  48.1828627  50.7938607
  44.7908830  48.3747256  52.5493642  45.1776687  47.9354519  53.3721475
  45.1159943  49.7537944  52.2794720  44.2520404  50.2030309  51.7898241
  45.4247632  50.5225105  53.6009649  46.2656775  50.0782713  54.1337196
  45.7375144  51.9496673  53.2764855  46.6286846  51.9932278  52.6498697
  44.8966001  52.3939065  52.7437307  45.9156919  52.5012649  54.1993928
  44.2152189  50.4910594  54.3720183  44.3722002  50.9876608  55.1787140
  46.3129384  49.8449262  51.3888425  47.3025646  49.1558314  51.6276508
  46.2401366  50.6705157  50.3658714  45.3458243  51.0959177  50.1668423
  47.3473412  51.0091067  49.5104521  48.2161748  50.4388206  49.8373265
  47.1100416  50.6119526  48.0337823  48.0268762  50.8416061  47.4913372
  46.8300156  49.1185853  47.9315976  47.6616221  48.5627944  48.3655517
  45.9131876  48.8830201  48.4722957  46.7152187  48.8407435  46.8839357
  46.0382311  51.4150136  47.3672224  46.2317322  52.4677095  47.5750440
  45.0831014  51.1270507  47.8080383  45.9237424  51.2564048  45.8897507
  46.8659528  51.5371944  45.4204983  45.6955103  50.2164824  45.6528845
  45.1258767  51.8975122  45.5163908  47.6197171  52.5025470  49.6312505
  46.7690572  53.2701825  50.0247370  48.8368062  52.8495311  49.2635902
  49.5076870  52.1361913  49.0136915  49.2213363  54.2525320  49.2145999
  48.3500368  54.8917718  49.3550201  50.1930094  54.5815842  50.3354572
  51.0988745  53.9915892  50.1939534  49.7308514  54.3144033  51.2859377
  50.5776017  56.0512663  50.3813755  49.6833571  56.6633254  50.5009215
  51.0865067  56.3291598  49.4589299  51.5083749  56.2605595  51.5684671
  52.4752056  55.8097400  51.3420376  51.0773670  55.7762113  52.4445498
  51.7114486  57.7328876  51.8709258  50.7465792  58.2321416  51.9597935
  52.2911022  58.2008545  51.0754476  52.4560050  57.8221842  53.1651533
  51.9124821  57.3867716  53.8969700  53.3425451  57.3481013  53.0772490
  52.6139235  58.7929700  53.3964402  49.8333121  54.5125680  47.8624073
  50.8144494  53.8507984  47.4849533  49.2643686  55.4628734  47.1459494
  48.4907561  55.9761070  47.5442721  49.7117149  55.7964975  45.8097229
  50.7753253  55.5924216  45.6931765  48.9943052  54.9113651  44.7661633
  49.2286639  53.8633815  44.9572850  47.4738203  55.0658101  44.9258766
  47.1843980  54.7847896  45.9392923  47.1924510  56.1038046  44.7431946
  46.9647006  54.4202640  44.2108874  49.5144553  55.1211163  43.3611173
  50.5921533  54.9544965  43.3594341  49.3053808  56.1474317  43.0619575
  48.8747091  54.1775711  42.3535205  49.0766415  53.1462180  42.6416524
  47.7974945  54.3451774  42.3324047  49.2904990  54.3664363  41.3639293
  49.4956248  57.2719826  45.5887576  48.4418682  57.8102629  45.9871362
  50.4855238  57.9445555  45.0268949  51.2970645  57.4382386  44.7020474
  50.4449555  59.4109548  44.8590850  49.6489351  59.6689818  44.1609715
  51.4008657  59.7515470  44.4622755  50.1821052  60.1064202  46.1984904
  49.5586867  61.1508763  46.2502493  50.6408794  59.5571399  47.3148077
  51.1439278  58.6855947  47.2310033  50.4770939  60.1120799  48.6561540
  50.6474958  61.1871173  48.6016775  51.2263191  59.6577529  49.3051299
  49.1145923  59.8838861  49.2789968  48.8024821  60.3539594  50.3940857
  48.2206565  59.2228247  48.5755719  48.4899657  58.8401569  47.6808676
  46.8572340  59.0231705  49.0411581  46.6970223  59.6952955  49.8835055
  45.8786266  59.2987341  47.9160967  44.8803786  59.1449383  48.3251797
  46.0730248  58.5550323  47.1437924  45.8634783  60.6520871  47.2247877
  46.6366890  60.6777714  46.4573032  46.0512458  61.4373003  47.9565073
  44.5029446  60.8681034  46.5842926  44.1847039  60.4802032  45.4480769
  43.6319729  61.5329245  47.3513814  42.7022133  61.7263506  47.0076089
  43.9039289  61.8424769  48.2734352  46.6431112  57.5719541  49.4508582
  47.1089658  56.6345293  48.8033452  45.9057929  57.4076798  50.5088656
  45.6417619  58.2222941  51.0432336  45.4489198  56.1154925  50.9513540
  46.2481441  55.4197585  50.6961664  45.1776610  56.1018393  52.4596412
  44.7817504  55.1206892  52.7204695  44.4287868  56.8647145  52.6721332
  46.3861374  56.3706032  53.3492162  46.7415803  57.3874470  53.1815347
  45.9278061  56.1937520  54.8280526  45.1199948  56.8925433  55.0442413
  45.5758478  55.1727211  54.9784329  46.7672701  56.3904853  55.4940445
  47.5405375  55.5051221  53.0217989  47.2641134  54.4605712  53.1644733
  47.8314644  55.6644061  51.9835849  48.3774257  55.7524462  53.6751440
  44.1517963  55.7059703  50.2687303  43.2331269  56.5168372  50.1750795
  44.1233692  54.4731993  49.7887976  44.9349112  53.8830364  49.9005173
  42.9639513  53.9516082  49.1127096  42.0919718  54.5529565  49.3699021
  43.1409344  54.0120797  47.5784394  42.2537409  53.5672819  47.1277725
  44.0171984  53.4156076  47.3242243  43.3274717  55.3805573  46.9620647
  44.1467539  55.8944304  47.4655110  42.4102104  55.9574040  47.0810464
  43.6515530  55.2477124  45.4746120  42.8352037  54.7239901  44.9770301
  44.5730242  54.6769780  45.3607212  43.8320859  56.6270305  44.8289726
  44.1849273  56.5035701  43.8050129  44.5631401  57.2008611  45.3988034
  42.5452678  57.3521673  44.8174062  41.8654060  56.8230101  44.2894993
  42.2168587  57.4707912  45.7650923  42.6725038  58.2580887  44.3899867
  42.7761636  52.5039018  49.5529899  43.7037412  51.8658426  50.0275700
  41.5862774  51.9437002  49.3692127  40.8255831  52.5291483  49.0566914
  41.3247003  50.5563874  49.5893913  42.0367782  50.1395812  50.3035920
  39.8981876  50.4146407  50.1490005  39.2061380  50.6924007  49.3535901
  39.8006444  51.1159514  50.9769653  39.4926093  49.0862398  50.6438190
  40.1700178  48.7834937  51.4424432  39.5538136  48.3690145  49.8243515
  38.0667030  49.1040002  51.1811316  37.0966070  49.0146829  50.3686778
  37.9524155  49.2104958  52.4259605  41.4645163  49.8063179  48.2917707
  41.0246468  50.2966059  47.2394886  42.0246134  48.6233257  48.2889924
  42.3941157  48.2649242  49.1580249  42.1406194  47.8022530  47.1016154
  41.3336656  48.1136656  46.4386079  43.4840339  48.0055225  46.3918907
  43.6062147  49.0586124  46.1384593  44.2944861  47.6951557  47.0525175
  43.5085063  47.4072303  45.4812165  42.0005826  46.3190485  47.4389551
  42.2760127  45.8600638  48.5489760  41.5814421  45.5802212  46.4291926
  41.4059350  46.0447119  45.5499163  41.3551924  44.1481749  46.4917739
  41.1869303  43.8300015  47.5203183  40.1238437  43.8559196  45.6174964
  40.3540364  44.2092348  44.6122255  39.2965655  44.4359616  46.0259498
  39.6478669  42.4459630  45.4870456  40.4567331  41.7745402  45.1999988
  39.1202260  41.9647571  46.7946120  39.9168072  41.9851115  47.5381187
  38.3050612  42.6125237  47.1170383  38.7514759  40.9448644  46.6834895
  38.5523527  42.4497941  44.4207323  37.7523568  43.1255318  44.7235493
  38.9705419  42.7861389  43.4713035  38.1527416  41.4424655  44.3059024
  42.5717423  43.3743843  45.9922658  43.0158550  43.6300020  44.8690523
  43.0681294  42.4441802  46.7852514  42.6934123  42.3368243  47.7172642
  44.1571173  41.5592924  46.3372247  44.8934704  42.1311270  45.7718548
  44.8955738  40.9531266  47.5274528  45.7209783  40.3582372  47.1366076
  44.1972794  40.3039975  48.0551519  45.4713413  41.9283125  48.5393606
  44.6396119  42.4973616  48.9540862  46.1561169  41.2122642  49.6902290
  45.4462187  40.5452278  50.1783089  46.9965893  40.6317739  49.3085285
  46.5199070  41.9463055  50.4103083  46.4405568  42.8787694  47.8624995
  47.2741007  42.3134873  47.4470543  45.9277085  43.4125492  47.0623178
  46.8159876  43.5957411  48.5934471  43.5534783  40.4748387  45.4459682
  42.7198966  39.6982826  45.9326952  43.9246182  40.4656756  44.1618042
  44.7260413  41.0176486  43.8899942  43.2305003  39.6982503  43.1344465
  42.5158112  39.0265232  43.6109055  42.5434739  40.6951893  42.2351260
  43.3120559  41.1964325  41.6483049  42.0393495  41.4226696  42.8711198
  41.5191723  40.1397442  41.2722672  41.5262566  38.9265960  41.0929853
  40.7412989  40.9289099  40.6904653  44.1380758  38.7909846  42.3453175
  44.7367172  39.2081191  41.3441295  44.3159943  37.5240488  42.6904243
  43.7925715  37.1900991  43.4871044  45.1747385  36.5881231  42.0450350
  46.1615262  37.0424360  41.9670172  45.3401460  35.2889776  42.8528459
  45.9786128  34.6170613  42.2794762  45.9824889  35.5863886  44.1991769
  46.9528437  36.0574229  44.0421886  45.3399428  36.2586808  44.7683971
  46.1153556  34.6563202  44.7516425  44.0840020  34.6671993  43.0718157
  44.1120420  33.8023577  42.6550126  44.6308275  36.2758113  40.6687853
  45.4249119  35.8257589  39.8523836  43.3654502  36.5129591  40.3538247
  42.7339322  36.8305937  41.0745621  42.8615648  36.3302182  39.0063563
  41.7894208  36.1423058  39.0755386  43.3549465  35.4556770  38.5823335
  43.0638292  37.4675263  38.0658238  42.6738307  37.4130730  36.8891361
  43.6963440  38.5237550  38.4985996  43.9737158  38.5342029  39.4694507
  44.0354566  39.6921169  37.6904765  43.4492320  39.6573842  36.7725983
  43.7053593  40.9719931  38.4509985  42.6431174  40.9857108  38.6959656
  44.2900370  41.0100236  39.3697322  43.9455654  41.8353006  37.8310515
  45.4994868  39.6808890  37.3418512  46.3709344  39.6626139  38.2094899
  45.8061705  39.7178670  36.0449831  45.0675216  39.7132585  35.3548798
  47.1828898  39.7631256  35.6176489  47.6735913  38.9182251  36.1007701
  47.3342991  39.6157595  34.1065634  48.3938324  39.6982992  33.8667130
  46.7904707  40.4334389  33.6346470  46.8226109  38.3161218  33.5213802
  46.7893385  37.2698007  34.1970088  46.4472499  38.3689828  32.3221893
  47.8393234  41.0700588  36.0390164  49.0284519  41.1139255  36.3695646
  47.0776715  42.1328995  35.9885475  46.0890648  41.9751629  35.8551837
  47.5072598  43.5168809  36.1036884  48.5821652  43.5196108  36.2810803
  47.1683672  44.2656674  34.8290211  47.6284122  45.2514284  34.8791085
  46.0845677  44.3724755  34.7732035  47.6432941  43.5841596  33.5679657
  48.8418966  43.2284954  33.5235588  46.8307630  43.3880735  32.6314203
  46.7811095  44.2204456  37.2719899  45.7913895  43.7525723  37.8177571
  47.3498419  45.3199719  37.6913827  48.2286763  45.5742976  37.2656521
  46.8218606  46.2212109  38.7307234  46.1478161  45.6905581  39.4019645
  48.0093934  46.7719387  39.5218314  48.6720670  47.2229094  38.7841789
  47.6412279  47.8235333  40.5172052  47.1356506  48.6452794  40.0087742
  46.9766267  47.3967272  41.2680998  48.5440116  48.1971679  41.0015283
  48.6372640  45.6866412  40.2597072  48.8955376  45.0147500  39.6241515
  46.0503340  47.3437592  38.0757592  46.6157080  47.9846569  37.1781583
  44.8051508  47.5768692  38.4826199  44.4372873  47.0082254  39.2309057
  43.9455825  48.5977868  37.9199480  44.5608710  49.2042764  37.2557430
  42.7640166  47.9892708  37.0748407  42.0021779  47.5916104  37.7456329
  42.1632285  49.1035892  36.2319919  41.8017966  49.8985249  36.8846765
  42.9247988  49.5029596  35.5611365  41.3335594  48.7096037  35.6462286
  43.1999701  46.8271935  36.2515261  43.9691771  47.1481977  35.5482297
  43.6036282  46.0514421  36.9021611  42.3469552  46.4320053  35.7006559
  43.3601886  49.4246244  39.0253812  42.7534915  48.8795424  39.9534902
  43.5394241  50.7273783  38.9553747  44.0283422  51.0699000  38.1415787
  43.1080503  51.7366442  39.9283212  42.5973297  51.3219803  40.7972638
  44.3691148  52.4210006  40.4787334  44.8247839  52.9348553  39.6316885
  44.0017776  53.4064398  41.5634591  43.2919705  54.1325189  41.1690633
  43.5487658  52.8733013  42.3996377  44.8983493  53.9229190  41.9043953
  45.4150445  51.4334924  41.0275036  46.3475758  51.9768128  41.1827237
  45.5689422  50.6517194  40.2831330  45.0318620  50.7736360  42.3311042
  44.8732094  51.5377228  43.0918024  44.1141727  50.2016867  42.1926801
  45.8327478  50.1051876  42.6481671  42.0691469  52.6284608  39.2923975
  42.1307032  52.9252601  38.0913596  41.0669857  53.0796090  40.0568006
  40.9876394  52.7164914  40.9950622  40.0936052  54.0540932  39.6227823
  39.5909426  53.6842285  38.7287983  39.0735550  54.2734599  40.7421437
  38.4256276  55.1034626  40.4599654  39.6125346  54.5274977  41.6550006
  38.2073863  53.0623818  41.0191048  38.8125547  52.1687194  40.8685671
  37.3812948  53.0654676  40.3072161  37.6255771  53.0081425  42.4157125
  37.6667591  53.9937818  43.1641377  37.1154876  51.9159594  42.7204137
  40.7718510  55.3627406  39.2868453  41.9016583  55.6133273  39.6869697
  40.0824928  56.1922106  38.5180417  39.1626624  55.8977061  38.2215264
  40.5472473  57.4917609  38.0672667  41.2311477  57.2983166  37.2407284
  39.3413843  58.3496396  37.6331416  38.7635897  58.6214866  38.5164652
  38.7175580  57.7658763  36.9565094  39.7856515  59.6205693  36.9225241
  40.1807693  60.3130456  37.6666017  38.9183304  60.0664737  36.4361257
  40.8592236  59.3787670  35.8706983  40.6814318  58.4795457  35.0342522
  41.8733420  60.1067540  35.8976069  41.3071420  58.2656104  39.1315181
  40.8129459  58.4860930  40.2319015  42.5272830  58.6293383  38.7924992
  42.9028958  58.2933500  37.9182539  43.3575580  59.4889514  39.6160220
  42.7334192  60.2920654  40.0076450  43.9543424  58.7272125  40.8061196
  43.1426441  58.2178652  41.3251815  44.4167672  59.4520983  41.4768393
  44.9978880  57.6954453  40.4376633  45.7351437  58.1690425  39.7897245
  44.5056074  56.8865066  39.8978549  45.8484734  56.9984943  41.8439381
  46.6899761  58.4309062  42.5008104  47.3642584  58.8339294  41.7457146
  45.9556541  59.1895229  42.7735610  47.2607083  58.1437549  43.3830705
  44.4959626  60.0575371  38.7591987  44.7678925  59.5734495  37.6570380
  45.1785031  61.0513365  39.2998125  44.8779018  61.3982882  40.1996327
  46.3099759  61.6632029  38.6937614  46.1293533  61.6570488  37.6183008
  46.4920830  63.1243250  39.1931943  46.3713274  63.1448641  40.2760892
  45.7303053  63.7526083  38.7311372  47.7659980  63.6349684  38.8666734
  47.8156173  64.5319171  39.2054563  47.5737968  60.9039234  39.0022359
  47.8616949  60.6962589  40.1502398  48.3413572  60.5091191  38.0371294
  47.9862209  60.5951736  37.0960434  49.6586451  59.9586003  38.1974746
  49.9485662  60.0632508  39.2428468  49.6600642  58.4658513  37.8034642
  50.6975051  58.1363937  37.7441856  49.1942736  58.3792341  36.8217689
  48.9270112  57.5297033  38.7504817  47.8935503  57.8661185  38.8228656
  48.9340345  56.1107794  38.1942509  48.4712109  56.1045511  37.2072810
  49.9621513  55.7557298  38.1150699  48.3751124  55.4548014  38.8624222
  49.4947704  57.5869658  40.1816419  50.5347125  57.2598153  40.1740975
  49.4390254  58.6095584  40.5539360  48.9131002  56.9325202  40.8296594
  50.6589932  60.7041168  37.3184053  50.2784224  61.2081275  36.2748608
  51.9164750  60.7208732  37.7169083  52.4507844  60.0668208  38.9213064
  52.2233958  59.0006710  38.9203075  52.0455961  60.5238209  39.8249868
  53.9300236  60.2982102  38.8221535  54.3589315  60.4513047  39.8128735
  54.4164170  59.4491954  38.3432074  54.0913455  61.5495049  37.9748561
  54.0122617  62.4458590  38.5905021  55.0526602  61.5456460  37.4603125
  52.9405704  61.4768926  36.9735399  52.5588624  62.4361605  36.6218512
  53.4269892  60.7335579  35.7471598  53.2833156  59.5342087  35.6476941
  53.9626813  61.4910736  34.7765162  53.9220560  62.4965726  34.8598255
  54.5877380  60.9127962  33.6297829  55.0392836  59.9679541  33.9329166
  55.3667756  61.5955904  33.2901295  53.6729595  60.6399809  32.4756780
  52.5066247  60.9752678  32.4489192  54.2314960  60.0375566  31.4642147
  55.2196256  59.8317785  31.5111331  53.4971393  59.6471340  30.2702920
  52.7117529  60.3700697  30.0482444  54.4612573  59.6145761  29.0789652
  53.9668290  59.1098098  28.2499794  55.3488082  59.0523373  29.3700920
  54.8951199  60.9771544  28.6134197  55.4613657  61.4380955  29.4232592
  53.9969520  61.5624008  28.4201293  55.7338188  61.0262869  27.3959058
  56.6339989  60.4389151  27.5706373  56.0077926  62.0646175  27.2061537
  55.0549008  60.4972709  26.2040914  55.2612884  59.5459806  25.9345289
  54.1959390  61.1705263  25.4572576  53.8655324  62.4296505  25.7373358
  54.2627875  62.8879724  26.5451014  53.2180626  62.9265043  25.1423163
  53.6539806  60.5978963  24.3866410  53.0084632  61.1161497  23.8085107
  53.8865547  59.6438135  24.1518127  52.8272529  58.3049355  30.5017042
  53.2772300  57.4697249  31.2455334  51.7225363  58.1050492  29.8007394
  51.3383901  58.8742324  29.2691428  51.0457988  56.8350174  29.7673100
  51.6434170  56.1437451  30.3611930  49.6767195  56.9219781  30.3849220
  49.8079219  57.2237117  31.4239214  49.2402523  55.9234573  30.3483357
  48.6806587  57.8718245  29.7605762  48.5663677  59.2095910  30.0008748
  49.1832161  59.7823025  30.6771001  47.5197230  59.7155299  29.2265044
  47.2245726  60.6806368  29.2028396  46.9563517  58.6974824  28.5050794
  45.9003966  58.6890997  27.6204881  45.3614243  59.5952968  27.3865509
  45.5569175  57.4987794  27.0478130  44.7269278  57.4663612  26.3570257
  46.2409789  56.3404619  27.3283491  45.9373525  55.4212855  26.8497472
  47.3014006  56.3216901  28.2029561  47.8335920  55.4073235  28.4187198
  47.6666538  57.5358151  28.8050629  50.9560564  56.2774617  28.3399884
  51.1346215  56.9981666  27.3517577  50.6791060  54.9925230  28.2943904
  50.5164889  54.5193547  29.1719988  50.5897614  54.2008250  27.0806834
  50.7155610  54.8703613  26.2293453  51.6691864  53.1197836  27.0617049
  51.5004718  52.4526662  26.2166346  51.6276086  52.5493398  27.9896026
  53.0504659  53.7772215  26.9280317  53.3087706  54.2900512  27.8542063
  53.0414580  54.4933447  26.1057207  54.0569261  52.6820472  26.6469265
  55.0204311  53.1358042  26.4155770  53.7161562  52.0975066  25.7919562
  54.2184513  51.7615811  27.8430321  53.9151390  50.7532491  27.5613775
  53.5864679  52.1170810  28.6565865  55.6404321  51.7372988  28.2997412
  56.2303107  51.4085121  27.5490405  55.9250081  52.6690514  28.5668509
  55.7286652  51.1185171  29.0934691  49.2497189  53.5023521  27.0368245
  48.6963559  53.2172954  28.0806545  48.7473382  53.1902657  25.8540177
  49.2980800  53.4369752  24.5278021  50.2979239  53.0150194  24.4356522
  49.3323389  54.5045611  24.3119951  48.3322615  52.7359122  23.6171654
  48.2630075  53.2504128  22.6589254  48.6384204  51.7023939  23.4522177
  47.0129815  52.7904759  24.3491736  46.5395298  53.7666271  24.2422461
  46.3308260  52.0160754  23.9991668  47.4548455  52.5363235  25.8004619
  46.7507665  52.9135007  26.5415363  47.5627444  51.0589472  26.0972566
  48.5296113  50.3929179  25.8074336  46.4907153  50.5236032  26.6701146
  45.7296800  51.1359069  26.9267125  46.3555906  49.1178359  26.9457749
  46.8832991  48.5683007  26.1667904  46.9768960  48.7382873  28.2931566
  46.3573792  49.1478184  29.0916372  47.9758212  49.1697088  28.3510346
  47.0861713  47.2046705  28.4866212  47.5388560  46.7839837  27.5884580
  46.0775611  46.8074656  28.6042807  47.8850673  46.7688077  29.6451477
  47.4492779  47.1958372  30.5482420  48.9032903  47.1375541  29.5236534
  47.9303305  45.2919579  29.7951041  46.9487971  44.8894821  29.5448913
  48.1650612  45.0578472  30.8331998  48.9304888  44.6469398  28.9363003
  48.7268535  44.8540308  27.9685751  49.8493332  44.9950781  29.1692353
  48.9030624  43.6473129  29.0790054  44.8771439  48.7552112  26.9561040
  44.0395549  49.5144306  27.4302089  44.5989211  47.5794747  26.4533854
  45.3268726  47.0582640  25.9857199  43.2527869  47.0000333  26.5545106
  42.4852358  47.6173233  27.0208886  42.7666866  46.7756759  25.1132458
  42.1774966  45.8582875  25.1037752  43.6474692  46.6479587  24.4851826
  41.9004521  47.8929129  24.4793341  42.1095305  47.9868848  23.4139696
  42.0822798  48.8478649  24.9715073  40.1969846  47.3456347  24.7524838
  39.4317312  47.4893688  23.1584575  39.4794989  48.5254558  22.8243317
  39.9563937  46.8534754  22.4450167  38.3898027  47.1774795  23.2259860
  43.3907579  45.7718275  27.4518748  44.3091614  44.9307487  27.2991577
  42.4803243  45.7103946  28.4199557  41.8299037  46.4741634  28.5393505
  42.4035090  44.5480152  29.3204387  43.1672580  43.8378849  29.0004957
  42.7209777  44.9088930  30.7885102  42.5794644  44.0310372  31.4185611
  44.1787253  45.3398539  30.8794319  44.8200096  44.5289343  30.5360386
  44.3367352  46.2192742  30.2533074  44.4216948  45.5829417  31.9140966
  41.7622875  45.9443910  31.3404267  40.7434351  45.5748884  31.2229168
  41.8807539  46.8677613  30.7737893  42.0105676  46.2424352  32.8262429
  41.8944097  45.3256951  33.4042254  43.0218611  46.6281384  32.9553028
  41.2916864  46.9840226  33.1738505  41.0305863  43.9041661  29.2169716
  40.0752510  44.4945595  28.7730751  40.9740736  42.6443594  29.5794344
  41.7976737  42.2017193  29.9601738  39.7262613  41.8614515  29.4386977
  39.8956038  41.0187759  28.7688209  38.9378347  42.4952940  29.0344327
  39.3223171  41.3538029  30.8030085  40.1485171  40.9255239  31.6240058
  38.0461665  41.3417899  31.0701345  37.3990461  41.7264627  30.3973700
  37.5395636  40.7947203  32.2944161  37.4206581  41.5893201  33.0315746
  38.2326320  40.0451400  32.6778343  36.1864132  40.1472493  32.0092296
  35.8704401  39.7931679  30.8764991  35.4176668  40.0021935  33.0719200
  35.7071186  40.3846162  33.9609613  34.1498820  39.2885636  32.9599869
  34.3728842  38.3301528  32.4907665  33.5577804  39.0611318  34.3662071
  34.4076920  38.8908395  35.0257931  32.8165839  40.2564672  34.8857906
  33.4790341  41.1224284  34.8858169  31.9569305  40.4570114  34.2474396
  32.4764061  40.0594089  35.9022457  32.6498878  37.8370953  34.3909219
  31.9673018  37.8740307  33.5427013  32.0772569  37.8289114  35.3180292
  33.5087475  36.5581701  34.3057623  34.0823885  36.5664762  33.3776729
  34.1926744  36.5214596  35.1543720  32.8598591  35.6827172  34.3235961
  33.1618148  39.9292703  32.0549210  32.3522897  39.2178440  31.4340928
  33.1942420  41.2377935  31.8784060  33.8887763  41.7925517  32.3563699
  32.2215619  41.8872760  30.9872046  31.9754268  42.8602978  31.4120472
  31.3267112  41.2662191  30.9578026  32.6793063  42.1017235  29.5786261
  31.8993775  42.5502901  28.7303638  33.9122120  41.7942791  29.2853113
  34.4769304  41.2918957  29.9554017  34.4747115  42.1669524  28.0102804
  33.7601620  42.7942212  27.4785636  34.6674277  41.2634676  27.4312106
  35.7628434  42.9255031  28.1752051  36.4372075  42.8886727  29.2033518
  36.1847986  43.6083528  27.1230820  35.6203649  43.5549349  26.2874050
  37.3666970  44.4176996  27.0567575  38.0731314  43.9959781  27.7726874
  37.9788746  44.3873007  25.6146731  38.8696602  45.0133834  25.5600798
  37.2496935  44.7287197  24.8796099  38.3326128  42.9230978  25.3829723
  37.4957628  42.1166611  24.6336319  36.5939251  42.5143328  24.1912586
  37.8428860  40.7883342  24.4670153  37.2124980  40.1344089  23.8818173
  38.9963898  40.2984726  25.0488560  39.2379410  39.2542074  24.9148818
  39.8535292  41.0821628  25.7928176  40.7538142  40.6849259  26.2377207
  39.4870997  42.4141182  25.9339175  40.1310554  43.0740387  26.4971615
  37.0904900  45.8609646  27.4368785  36.0159166  46.4204346  27.3267185
  38.2059020  46.4426437  27.9163351  39.0298831  45.9010614  28.1344606
  38.1715953  47.8623419  28.1034954  37.6058357  48.2468752  27.2557754
  37.4885836  48.2426358  29.3767544  36.5234437  47.7353525  29.3696458
  37.3332416  49.3200820  29.3306510  38.0804664  47.9717762  30.6727744
  39.0864500  48.3900455  30.7087846  38.1294930  46.8941690  30.8335078
  37.0499373  48.7383694  31.9746799  38.4750821  49.2893096  32.9491331
  39.0694781  48.4244447  33.2431859  39.0858448  49.9635349  32.3487748
  38.1261105  49.8108087  33.8402608  39.5477304  48.4827187  28.0963609
  40.5620152  47.9143229  28.4580256  39.4849539  49.7307333  27.6840579
  38.5847412  50.1328251  27.4648590  40.6905027  50.5518254  27.5345727
  41.4716373  49.8815675  27.1753623  40.4757680  51.6896210  26.5582002
  41.3746095  52.3063053  26.5789446  39.6283769  52.2701399  26.9226053
  40.2042059  51.3620133  25.1465794  39.1796269  50.9996685  25.0729440
  40.8916578  50.5715094  24.8430328  40.3666866  52.5290333  24.1820581
  41.3749260  52.9369407  24.2445550  39.6421978  53.3119805  24.4068573
  40.1124200  51.9549109  22.7993051  40.6395836  51.0067497  22.6920817
  40.4646099  52.6540205  22.0399283  38.6134323  51.7318317  22.6378607
  38.2915664  51.0834314  23.3430986  38.1284913  52.6117377  22.7443855
  38.4262966  51.3521555  21.7210187  41.0703633  51.1895071  28.8538327
  40.2016417  51.6520957  29.6143672  42.3740839  51.2296959  29.1205522
  43.0125102  50.8118478  28.4596189  42.9186484  51.8392001  30.3073863
  42.1647516  52.5054299  30.7266957  43.2484479  50.8139495  31.3876083
  43.6857373  51.3311518  32.2418430  41.9929508  50.1416629  31.8982792
  41.3098856  50.8951936  32.2903230  41.5103642  49.6046666  31.0805188
  42.2529448  49.4398301  32.6903448  44.2985847  49.8320538  30.9007865
  43.9117154  49.2834348  30.0425772  45.1971932  50.3757610  30.6098014
  44.5403620  49.1317493  31.7007780  44.1731599  52.6217973  29.9214295
  44.7185431  52.5200347  28.8253390  44.6500469  53.4258608  30.8846671
  44.1105125  53.5321928  31.7317699  45.9176325  54.1573344  30.7684981
  46.1756022  54.2488323  29.7134058  45.8026987  55.5564016  31.3405735
  46.7579152  56.0605160  31.1935119  45.5986468  55.4691380  32.4078701
  44.7282154  56.4042697  30.7267315  43.7620243  56.0720117  31.1078935
  44.7562158  56.2750971  29.6458974  44.8910462  57.8607709  31.0408105
  44.0817794  58.3863930  30.5344425  45.8463819  58.1710421  30.6172370
  44.8799258  58.2933246  32.4099239  45.8049019  58.5096154  32.7518940
  43.9516017  58.4745952  33.3276867  42.6784669  58.1893777  33.0894354
  42.3996180  57.8435832  32.1812381  41.9878800  58.3166437  33.8153322
  44.2836727  58.9287862  34.5372868  43.5721413  59.0468509  35.2455861
  45.2459015  59.1541645  34.7456094  46.9932933  53.3850058  31.5222629
  46.8192312  53.0840907  32.7099032  48.0958668  53.0799761  30.8671060
  48.1917438  53.3717196  29.9054037  49.1863341  52.3298860  31.4952993
  48.7948261  51.8298524  32.3805325  49.7190684  51.2886647  30.5564541
  50.0215928  51.7767224  29.6301298  48.9264108  50.5711044  30.3462631
  50.9370284  50.5251996  31.1359364  50.6443510  50.0799120  32.0858563
  51.7440063  51.2392570  31.3013652  51.4436281  49.4400601  30.2431475
  50.6997922  48.8200121  29.4741947  52.7036539  49.1549116  30.3266966
  53.0929013  48.4154557  29.7594186  53.2969645  49.6703072  30.9603794
  50.3069449  53.2788546  31.9219409  50.9024724  53.9099100  31.0571865
  50.5665661  53.3536948  33.2226291  49.9682974  52.8428573  33.8551484
  51.6421568  54.1121607  33.7808684  52.0761455  54.7469991  33.0080320
  51.1516860  55.0244985  34.8978478  52.0280109  55.4723397  35.3662237
  50.6282615  54.4031434  35.6241498  50.2302198  56.1362837  34.5088559
  48.8693851  55.9058169  34.4152875  48.4925218  54.9157605  34.6233248
  47.9678032  56.9103047  34.0608917  46.9072562  56.7153654  34.0016328
  48.4848802  58.1615368  33.7892750  47.5909744  59.1296808  33.4474173
  47.9734231  59.9932822  33.2752124  49.8179626  58.4328851  33.8726201
  50.1777237  59.4288960  33.6609688  50.7125707  57.4377578  34.2250799
  51.7692928  57.6519610  34.2838193  52.6956315  53.1290499  34.3216551
  52.3669300  52.2203271  35.0852231  53.9477671  53.3383338  33.9718944
  54.1773758  54.1294212  33.3890818  55.0120429  52.4370376  34.4178934
  54.5455177  51.5345495  34.8123886  55.8953380  52.1253418  33.2166335
  56.8004976  51.6344554  33.5754785  56.1606950  53.0654752  32.7329187
  55.2459807  51.2311606  32.1930735  54.3315410  50.4147586  32.4674486
  55.7089413  51.2996822  31.0384782  55.8459246  52.9896161  35.5734852
  55.9127645  54.2153349  35.7631686  56.4344051  52.1035546  36.3628336
  56.2256319  51.1257562  36.2209145  57.3545201  52.4563372  37.4112088
  57.5897439  51.5144508  37.9055940  58.5843298  53.1327104  36.8196401
  58.7615419  54.0700595  37.3456044  58.4045639  53.3362007  35.7640157
  59.7724845  52.2782752  36.9478231  59.4950355  51.2649857  36.6595722
  60.0855710  52.2870946  37.9918643  60.9495957  52.7046855  36.0988705
  61.9547805  53.2114441  36.7753446  61.0854175  52.5995647  34.8946911
  60.3378076  52.2147207  34.3343978  61.9449687  52.8948016  34.4552336
  56.7926121  53.3998253  38.4402543  57.4432676  54.3359653  38.8696218
  55.5593541  53.1381397  38.8426240  55.0829592  52.3530606  38.4219095
  54.8439608  53.9083138  39.8531076  55.2055619  54.9372723  39.8602556
  53.3736650  53.9011950  39.5270915  53.1019603  52.8477051  39.4556098
  52.5418373  54.5366754  40.6311682  52.7453033  54.0322129  41.5759772
  52.7995237  55.5920799  40.7190151  51.4828046  54.4398915  40.3891629
  53.0468209  54.5405859  38.1687317  51.9756843  54.4465821  37.9899701
  53.5928396  54.0051568  37.3930267  53.4198113  56.0000593  38.0986061
  52.8802520  56.5497744  38.8694959  54.4921602  56.1087052  38.2570173
  53.1548002  56.3958651  37.1177010  55.0794585  53.3025358  41.2112920
  54.9913519  52.0804958  41.4166418  55.4113354  54.2020952  42.1461998
  55.5027886  55.1748531  41.8908776  55.6468830  53.7901860  43.5438285
  56.1993489  52.8515997  43.5880453  56.5376371  54.8357106  44.2673756
  55.9995917  55.7805168  44.1878550  56.7064528  54.5244532  45.7443079
  55.7249017  54.4433288  46.2132079  57.2428995  53.5830089  45.8582399
  57.2715713  55.3255880  46.2226448  57.8761481  55.0408223  43.5966197
  57.7104309  55.0375321  42.5195375  58.5140465  54.2000802  43.8681639
  58.6318319  56.3285255  43.9466248  58.0186555  57.1923052  43.6870846
  58.8462371  56.3449952  45.0153531  59.5663194  56.3650297  43.3881253
  54.3222137  53.5537677  44.2106722  53.4397411  54.4073728  44.1860449
  54.1478671  52.3930634  44.8114706  54.8951143  51.7143666  44.8104032
  52.8864894  52.0753856  45.4793420  52.3795494  52.9753986  45.8274216
  51.9061812  51.4188485  44.4901019  51.6412889  52.2116536  43.7908643
  52.5321716  50.2992197  43.6761189  53.4191542  50.6750560  43.1649379
  52.8146430  49.4815275  44.3394314  51.8135065  49.9393111  42.9399665
  50.6118893  50.9414172  45.1683894  50.1671475  51.7985354  45.6738775
  50.8842298  50.1856808  45.9053555  49.5455319  50.3362050  44.2558648
  49.2509577  51.0698274  43.5054961  49.9489592  49.4525505  43.7615986
  48.6752971  50.0549575  44.8500064  53.1990499  51.2363289  46.6861645
  53.9861673  50.3043648  46.5937950  52.5926854  51.5243790  47.8282355
  52.0323701  52.3623411  47.8795025  52.7000051  50.6834092  49.0161489
  53.5650822  50.0275585  48.9273365  52.8872154  51.5355787  50.2637159
  51.9251191  51.9921393  50.4987841  53.6097150  52.3149754  50.0245484
  53.3620872  50.8463215  51.4799800  54.2733215  50.3067354  51.2240117
  52.5923089  50.1361382  51.7829850  53.6702678  51.7420777  52.6812504
  52.7585346  52.3760842  53.2467902  54.8318759  51.8260703  53.1065960
  51.4185381  49.8643102  49.1305564  50.3140540  50.3951230  48.9575543
  51.5721467  48.5799156  49.4230302  52.5016937  48.2277320  49.6022457
  50.4330566  47.6482441  49.4947502  49.5002284  48.2037997  49.4046641
  50.4975131  46.6176174  48.3311170  51.4100706  46.0241863  48.3844398
  49.3392261  45.6330387  48.4610205  49.4117856  45.1112830  49.4146305
  48.3940995  46.1747923  48.4135870  49.3843720  44.9093879  47.6466365
  50.5590356  47.3509978  46.9807174  51.1616509  48.2501261  47.1035473
  49.5446369  47.6303293  46.6939578  51.1467938  46.5385147  45.8896842
  52.1626632  46.2488401  46.1593600  50.5426088  45.6438562  45.7362674
  51.1674658  47.1247234  44.9707538  50.4851874  46.9323021  50.8186201
  51.4092981  46.1640752  51.0616504  49.5462507  47.2420940  51.6986911
  48.8244179  47.9005958  51.4413416  49.5314232  46.6436293  53.0517961
  48.8056469  47.1792649  53.6629893  49.1102207  45.2074652  52.9764628
  48.1201179  45.1418234  52.5251519  49.8243742  44.6502587  52.3689584
  49.0806451  44.7844289  53.9808654  50.9006481  46.7936681  53.7335363
  51.4017110  45.9086206  54.3994904  51.5329286  47.9514649  53.5301031
  51.1064839  48.6571359  52.9470959  52.8117572  48.2054103  54.1317875
  52.8149078  47.7180019  55.1068603  52.9004192  49.2839048  54.2645077
  54.0436405  47.7397267  53.3911011  55.1763222  47.9479851  53.8520454
  53.8733562  47.0714812  52.2693572  52.9304764  46.9212927  51.9406141
  54.9577972  46.5449176  51.4885662  55.8470627  46.5405690  52.1196747
  54.7015008  45.1153287  51.0338391  55.4710032  44.8357618  50.3141660
  53.7239154  45.0739739  50.5536239  54.7218839  44.1400895  52.1543153
  53.7459715  43.9260927  53.1175200  52.8043831  44.4510608  53.1704047
  54.1346812  42.9917496  53.9550191  53.5721635  42.6212730  54.7995989
  55.3263232  42.5889869  53.5839820  55.7274673  43.2938784  52.4571926
  56.6624703  43.1864464  51.9261174  55.1630356  47.4247516  50.2624690
  54.2362200  47.7666182  49.5400334  56.4200132  47.7897977  50.0399076
  57.1632401  47.4260839  50.6186389  56.7256560  48.7276962  48.9456947
  55.8646769  49.3950263  48.9006548  57.9901781  49.5846589  49.1993812
  58.8748322  48.9488075  49.1729047  57.9174274  50.0649114  50.1750235
  58.0955702  50.6650700  48.0961236  57.1140587  51.1289674  47.9954683
  58.3553497  50.1614417  47.1653674  59.1093168  51.7773422  48.3160650
  59.2879449  51.8969511  49.3842432  58.7194960  52.7086041  47.9057091
  60.4264823  51.4283586  47.6175456  60.5701695  52.1045455  46.7752521
  60.3742710  50.4014603  47.2548380  61.6006380  51.5578063  48.5542701
  61.6558847  52.5065924  48.8951085  61.4803264  50.9268172  49.3335735
  62.4512118  51.3257071  48.0623716  56.9051576  47.9975525  47.6231538
  57.6249857  47.0411849  47.5043530  56.2767276  48.5154043  46.5982430
  55.7081348  49.3325401  46.7697545  56.3292664  48.0109506  45.2281685
  57.1289798  47.2730024  45.1576202  55.0700066  47.2862701  44.8130733
  54.8957899  46.4457834  45.4854094  54.2232638  47.9715280  44.8602556
  55.1817023  46.9180769  43.7926652  56.5862578  49.1936064  44.3169881
  56.2813603  50.3593089  44.6351015  57.1488421  48.9367777  43.1612602
  57.4819521  47.9994352  42.9840713  57.3154314  49.9413531  42.1196618
  56.6308079  50.7643502  42.3252840  58.7252588  50.5597673  42.0746462
  59.4488749  49.8025224  41.7737442  58.7569719  51.6534836  41.0428614
  58.4933943  51.2415664  40.0688342  58.0422501  52.4303446  41.3146240
  59.7581419  52.0808583  40.9976686  59.1776779  51.0274675  43.4708122
  59.1285663  50.1868372  44.1618482  58.5132383  51.8201475  43.8145919
  60.6163645  51.5598273  43.4274657  61.2861735  50.7709096  43.0835679
  60.6708899  52.4062182  42.7427151  60.9151660  51.8804925  44.4253537
  57.0367090  49.2446681  40.7840713  57.7850679  48.3460223  40.3973523
  55.9639678  49.6030838  40.0846534  55.3748318  50.3560329  40.4103274
  55.6463474  48.9117918  38.8543097  55.4089831  47.8745487  39.0920364
  56.5197532  48.9440453  38.2029234  54.4861228  49.5067219  38.1218222
  54.1256362  50.6672797  38.3312048  53.9376157  48.7153434  37.2361710
  54.2183878  47.7459254  37.1885078  52.9284485  49.2178868  36.3217402
  53.1928563  50.2339366  36.0287551  52.8862273  48.3181298  35.0697495
  52.6607844  47.2848892  35.3334735  51.7738561  48.7702612  34.1314743
  50.8141635  48.6965259  34.6441420  51.9480099  49.8041235  33.8333986
  51.7634034  48.1341376  33.2473711  54.1711857  48.3736936  34.4566528
  54.0557040  48.7287097  33.5725524  51.5706216  49.2848763  36.9840796
  51.0935179  48.3452605  37.6369749  50.9429032  50.4344981  36.8459473
  51.4316175  51.1894930  36.3856690  49.5795655  50.6859770  37.3178548
  49.1483130  49.7789331  37.7399195  49.5873241  51.7335606  38.4438390
  50.0740207  52.6295961  38.0580892  48.1758088  52.0903951  38.8538424
  47.6307163  52.4664136  37.9886475  47.6748733  51.2033387  39.2423543
  48.2061803  52.8588465  39.6262380  50.3815208  51.2492811  39.6414007
  49.9156889  50.3520453  40.0484629  51.4017821  51.0208005  39.3336598
  50.3979636  52.0274931  40.4047562  48.7321343  51.1095443  36.1435120
  49.0759365  52.0547695  35.4173279  47.6036186  50.4346745  35.9352837
  47.4323362  49.6134359  36.4989924  46.6075773  50.8029400  34.9555372
  47.0797372  51.3929887  34.1695540  46.0193794  49.5565021  34.3308566
  45.4225164  49.8673770  33.4735437  45.3721937  49.0894243  35.0732722
  46.9915016  48.5094563  33.8524127  47.5644371  48.1817441  34.7196743
  46.2254207  47.3133504  33.2719735  45.5491238  46.9129458  34.0273593
  45.6497353  47.6359373  32.4043003  46.9329972  46.5407195  32.9709868
  48.0226455  49.0476496  32.8662046  47.5166737  49.3980934  31.9657749
  48.5650881  49.8754047  33.3224924  48.7230379  48.2548655  32.6041952
  45.5261812  51.6602906  35.5912260  45.1322315  51.3422373  36.7267056
  45.0759954  52.7017314  34.9217144  45.4718181  52.9116588  34.0170449
  44.0266047  53.5559017  35.4463602  43.7080963  53.2107351  36.4300225
  44.5482444  54.9947411  35.6263559  44.9011977  55.3933155  34.6756050
  43.4156223  55.9050220  36.0764423  42.6223451  55.8949619  35.3284509
  43.0219891  55.5509926  37.0285652  43.7915333  56.9209920  36.1934243
  45.7407975  54.9966641  36.5630840  45.4402536  54.6047572  37.5349725
  46.5301159  54.3706358  36.1475373  46.1092555  56.0155895  36.6809131
  42.8388013  53.4957416  34.4960720  42.9979824  53.7234097  33.3043763
  41.6362677  53.2643853  35.0346221  41.5650990  53.1063939  36.0292164
  40.4471213  53.2353393  34.2354831  40.5457087  52.4617951  33.4739354
  40.3135931  54.2042401  33.7553888  39.2335659  52.9348308  35.1013046
  39.3691409  52.8559639  36.3143303  38.0936105  52.8687760  34.4367449
  37.9348611  53.0442809  32.9624414  38.4781247  52.2702245  32.4189506
  38.2890159  54.0256475  32.6474891  36.4460794  52.9124119  32.7413856
  36.1097657  53.6641972  32.0267088  36.2154107  51.9181486  32.3580157
  35.7819819  53.1152107  34.0211813  35.4706754  54.1543755  34.1234982
  34.9110409  52.4645302  34.1012726  36.8024568  52.7641799  35.0943889
  36.7616893  53.4226570  35.9621883  36.5309135  51.3779703  35.6078821
  35.5638680  50.7286645  35.2318955  37.4020863  50.9898847  36.5025404
  38.2041610  51.5684383  36.7091967  37.2177097  49.7162833  37.2082896
  36.8260925  48.9859048  36.4997530  38.5583559  49.2003623  37.7462145
  39.2104962  49.0562071  36.8849937  39.1765081  50.2045125  38.7289572
  39.3170891  51.1624415  38.2280590  38.5109717  50.3345961  39.5827935
  40.1403055  49.8298839  39.0729790  38.3833447  47.9636192  38.4600733
  38.7083005  48.0956291  39.3534619  36.2249136  49.8714930  38.3273387
  36.0330967  50.8674068  39.0298186  35.4731272  48.8074562  38.6160269
  35.4683025  47.5243992  37.8781789  36.3956387  46.9741698  38.0406631
  35.3232152  47.6849171  36.8101140  34.3016139  46.8045231  38.4803883
  33.5200280  46.6833635  37.7306005  34.6198903  45.8236909  38.8344043
  33.7870133  47.5953873  39.6093636  32.7303581  47.8060892  39.4487878
  33.9093545  47.0276306  40.5310723  34.5387055  48.8906398  39.7220123
  33.9715240  49.8181000  39.6449830  35.1644964  48.9172770  41.1225062
  34.4934295  49.3068446  42.0742122  36.3645929  48.5084661  41.3581246
  36.8855124  48.1758539  40.5594344  37.0648736  48.4678696  42.6486873
  36.7280603  49.2853881  43.2857212  36.7951336  47.2270770  43.4651914
  35.7105233  47.2768815  43.5633444  37.3423512  45.9764557  42.7799285
  36.9412299  45.9111728  41.7686403  38.4305201  46.0333260  42.7363817
  37.0466330  45.0936503  43.3454399  37.4444848  47.1548731  44.8287484
  38.5280825  47.1054396  44.7133086  37.1809078  48.0424263  45.4042226
  37.0943524  46.2654632  45.3517219  38.5411670  48.5263262  42.2663621
  38.9605754  48.1027472  41.1941147  39.3477649  49.0802619  43.1476497
  38.9758546  49.5170069  43.9791824  40.7960498  49.0547051  42.9052683
  40.9969096  49.4262469  41.9006027  41.5303289  49.9566201  43.9041204
  42.6031952  49.8717688  43.7304705  41.2983702  49.6219486  44.9149855
  41.1277672  51.4047356  43.7659153  40.9814513  51.8974731  42.6411885
  40.9731592  52.0459343  44.9024075  40.7137035  53.0227155  44.9006198
  41.1140475  51.5624363  45.7783288  41.2929838  47.6259913  43.0411385
  40.9460971  46.9783026  44.0455393  42.0933442  47.1875604  42.1012882
  42.3831518  47.8429646  41.3894014  42.5910154  45.8335597  42.0089492
  42.2271571  45.2834151  42.8766785  42.1025589  45.2588230  40.6703286
  42.4289330  45.9424137  39.8855213  42.7216456  43.9238465  40.3875629
  43.8073599  44.0189527  40.3920681  42.4162085  43.2124817  41.1548134
  42.3914232  43.5692586  39.4121909  40.5689805  45.1948108  40.6081523
  40.1623850  46.1581915  40.9156174  40.2206920  44.4186142  41.2906762
  40.0801330  44.8791507  39.2239776  40.4232818  45.6507397  38.5335572
  40.4717789  43.9109078  38.9117305  38.9905151  44.8484179  39.2214296
  44.1129066  45.7499596  42.0193564  44.7777042  46.3768474  41.1907167
  44.6620274  44.9615915  42.9290327  44.0658294  44.5591830  43.6382649
  46.0751357  44.6481829  42.9588130  46.6128755  45.4099653  42.3950387
  46.6898850  44.6902825  44.3498730  46.1750304  43.9275441  44.9329956
  48.1780882  44.3751813  44.2683164  48.3189712  43.4053232  43.7905871
  48.6816721  45.1454527  43.6837018  48.5992369  44.3492304  45.2735812
  46.4605946  45.9841130  45.0916004  47.0802561  45.9683149  45.9876930
  45.4092138  46.0226805  45.3773047  46.7753966  47.2344901  44.3430046
  47.8239415  47.2247624  44.0426979  46.1441568  47.2950013  43.4558385
  46.5886477  48.0978257  44.9812557  46.2281885  43.2642434  42.3494268
  45.8071906  42.2615800  42.9096391  46.7745257  43.1889014  41.1730926
  47.0382056  44.0659909  40.7470117  47.0405560  42.0267857  40.4213959
  46.8795600  42.2685222  39.3715088  46.3286105  41.2621894  40.7312992
  48.4118585  41.4478301  40.5482334  49.2535963  41.9005158  41.3257925
  48.6501172  40.3827858  39.7719014  48.0024528  40.1416326  39.0359897
  49.8449402  39.5688838  39.9873345  49.8141857  39.2818798  41.0379952
  49.8169233  38.3360040  39.1076508  50.7727435  37.8217582  39.2051440
  49.6779445  38.6531622  38.0745213  48.6968847  37.3489590  39.4669970
  47.7387694  37.8183375  39.2414115  48.7539202  37.1360126  40.5346982
  48.7806843  36.0244227  38.7021269  47.9782068  35.3720209  39.0458880
  49.7432754  35.5599396  38.9145975  48.6565001  36.1980935  37.2845322
  47.7164229  36.2458230  36.9191478  49.6298267  36.3026428  36.4089091
  50.9197998  36.1667423  36.7322376  51.1850057  36.0017743  37.6921696
  51.6286632  36.2292615  36.0161691  49.3188887  36.5229136  35.1145519
  50.0510935  36.5794300  34.4217460  48.3527856  36.6289339  34.8385982
  51.1575178  40.3178007  39.7882653  52.1396959  39.9928893  40.4180429
  51.1785082  41.2977998  38.9054182  50.3400482  41.5153785  38.3846625
  52.3819488  42.0668385  38.6699039  53.0969502  41.3406402  38.2805096
  52.2356704  43.1471327  37.6193335  51.7627302  42.6933148  36.7485323
  53.2387604  43.4825216  37.3559369  51.4354394  44.3658939  37.9792857
  50.2697292  44.1811190  38.4668142  51.9365813  45.5335667  37.7928860
  52.8632829  45.6300936  37.4038878  51.4029041  46.3570669  38.0357235
  52.9116939  42.6785515  39.9476638  54.1249260  42.7251777  40.1241426
  52.0538455  43.1635241  40.8402806  51.0659011  43.1598120  40.6310483
  52.5135656  43.7037117  42.1256979  53.5764908  43.9258471  42.0248171
  51.7659472  45.0117952  42.4480414  52.1532603  45.3958222  43.3921244
  50.7077521  44.7749885  42.5590898  51.8915778  46.1124107  41.4098620
  51.4283390  45.7582700  40.4891475  51.1862167  47.3618080  41.9109210
  50.1373241  47.1347989  42.1050505  51.6598595  47.7029583  42.8315571
  51.2544845  48.1451881  41.1561005  53.3314602  46.4348196  41.1084531
  53.8216646  46.7914778  42.0144528  53.8370264  45.5383093  40.7502322
  53.3768198  47.2077038  40.3409816  52.4173140  42.6984726  43.2619651
  53.1896874  42.7892558  44.2255598  51.5233754  41.7239124  43.1895208
  50.8641878  41.6939412  42.4252647  51.5009456  40.6829767  44.2333483
  51.3362543  41.1458014  45.2069448  50.3516526  39.7044997  43.9843034
  50.4712937  38.8649641  44.6688330  50.4297488  39.3494713  42.9564275
  48.9491398  40.2764524  44.1798490  48.9009561  41.1698431  43.5571940
  47.8864472  39.2605045  43.7362294  48.0624333  38.9812487  42.6973039
  47.9449407  38.3730945  44.3661604  46.8958628  39.7067329  43.8287049
  48.6717095  40.7048086  45.5850655  48.7110393  39.8376734  46.2436266
  49.4204476  41.4326912  45.8969695  47.6818679  41.1567184  45.6382832
  52.8351944  39.9631536  44.2505804  53.3198680  39.5843450  45.3281988
  53.4542939  39.7274246  43.0934989  53.0213219  39.9920662  42.2198090
  54.7628643  39.0827756  43.1018161  54.6386362  38.1707839  43.6843069
  55.2262459  38.7157794  41.6653892  56.2285036  38.2877914  41.6686478
  54.2875255  37.6646015  41.0872976  54.3194064  36.7691724  41.7082028
  53.2708933  38.0576118  41.0689744  54.6002026  37.4159190  40.0736472
  55.2507482  39.9042715  40.8864237  54.3645125  40.2729496  40.8902521
  55.8187350  39.9217090  43.7689135  56.6845442  39.4288179  44.4933014
  55.7414177  41.2501744  43.6326907  54.9800201  41.6515272  43.1051174
  56.7262023  42.1196818  44.2263987  57.6968477  41.7246313  43.9263196
  56.5676392  43.5674107  43.7383786  57.2117087  44.2038319  44.3456541
  55.5275553  43.8615314  43.8811635  56.9286811  43.7866785  42.2696222
  56.0946071  43.4430587  41.6570840  57.8143783  43.1932853  42.0428030
  57.2156265  45.2215918  41.9165089  57.4568404  46.0592486  42.8115507
  57.2104175  45.5534698  40.6348678  57.0119999  44.8548452  39.9335126
  57.4045641  46.5047512  40.3593016  56.6044061  42.1413221  45.7543393
  57.6241080  42.4073739  46.3913617  55.4339768  41.9132417  46.3242835
  54.6235805  41.7297615  45.7509330  55.3080120  41.9268290  47.7787137
  56.1150084  42.5474075  48.1677397  54.0109477  42.5771585  48.2543731
  54.0643405  42.6047386  49.3421426  53.9141897  44.0003102  47.6934826
  54.7943924  44.5694358  47.9935848  53.8611973  43.9599590  46.6065725
  53.0186568  44.4847646  48.0839833  52.7482363  41.7804600  47.9621905
  52.8535246  40.8052110  48.4379024  52.6781767  41.6517261  46.8823664
  51.4622587  42.3827200  48.4351276  51.5027179  42.5226159  49.5154212
  51.3119722  43.3458545  47.9492966  50.6357073  41.7163052  48.1862538
  55.4667810  40.5146152  48.3406029  55.3473125  40.3519438  49.5557788
  55.7551700  39.5276258  47.4697598  55.7668490  39.7361609  46.4813547
  56.0480194  38.1743831  47.9030028  56.6725263  38.2270042  48.7942638
  56.5928353  37.6689858  47.1063779  54.8334668  37.3699777  48.2255270
  54.9226621  36.3767232  48.9624549  53.6734432  37.7146763  47.6677940
  53.6411844  38.5057572  47.0416635  52.4586480  36.9740184  47.9440343
  52.4755370  36.7730102  49.0146904  51.2532870  37.7986753  47.5582214
  51.2787962  38.7504379  48.0897947  51.2664105  37.9814763  46.4846066
  50.3439602  37.2593887  47.8244764  52.3742781  35.6338488  47.2486092
  52.6669778  35.5147013  46.0747383  51.8893770  34.6452063  48.0004064
  51.6979866  34.8296049  48.9750294  51.6234962  33.3182443  47.4834227
  51.6523829  33.3784255  46.3954936  52.6829677  32.3081335  47.8854866
  52.2964120  31.3842089  47.4564143  54.1128471  32.6295959  47.3954828
  54.1092366  32.7362477  46.3104545  54.4526614  33.5588777  47.8514724
  54.7843976  31.8185119  47.6778402  52.8796384  32.3162426  49.2617805
  53.2189445  33.1807517  49.5024907  50.2425454  32.8604399  47.9375540
  49.7103051  33.3512915  48.9357112  49.6798124  31.9294540  47.1481961
  50.0922767  31.7147983  46.2516042  48.4897174  31.2350769  47.5747327
  47.9410110  31.8655017  48.2739615  47.6284587  30.9139055  46.3566410
  47.0295121  30.0359088  46.5996444  48.3010809  30.6783950  45.5315961
  46.7191831  31.9543401  45.9000364  47.2183888  32.9169283  45.7899880
  46.1740399  31.5550048  44.5320568  46.9976604  31.4749182  43.8215933
  45.6672335  30.5929189  44.6088941  45.4688890  32.3105357  44.1868434
  45.6042010  32.1072354  46.9531898  45.0912446  31.1536265  47.0797394
  46.0414285  32.4128017  47.9042347  44.8922913  32.8621994  46.6213179
  48.8715017  29.9368509  48.2325593  49.7611821  29.2580572  47.7354942
  48.2645651  29.5759855  49.3197820  47.5238788  30.1558073  49.6869460
  48.6307154  28.3387325  50.0322425  49.2276659  27.7493161  49.3358113
  49.4337099  28.6275820  51.2719117  49.6407077  27.6845801  51.7768348
  48.8421440  29.2682976  51.9252802  50.7361108  29.3116446  50.9911764
  50.4386859  30.5179383  50.7151690  51.8186934  28.8005417  50.9995156
  52.6364874  29.3466047  50.7672285  51.9145526  27.8244041  51.2383555
  47.3810858  27.5643295  50.4608961  46.4470543  28.1875265  50.9553168
  47.4486297  26.2548881  50.2676762  48.2020062  25.8577199  49.7255191
  46.4153868  25.3861386  50.8481143  46.1234014  25.7960096  51.8155358
  45.1458973  25.3887318  50.0120163  44.7599293  26.4074925  49.9901949
  44.4213039  24.7357212  50.4989441  45.3097902  24.9271363  48.6009363
  45.6568288  25.8251528  47.6441272  45.8117874  26.8640401  47.8950974
  45.8068204  25.3843664  46.3486143  46.0880790  26.1150236  45.6047133
  45.6260562  24.0735287  45.9222074  45.7518139  23.7784795  44.8907443
  45.2738196  23.1768803  46.9064228  45.1259472  22.1353064  46.6634256
  45.1120099  23.6141190  48.2035931  44.8143607  22.8944830  48.9513517
  46.9631969  23.9990366  51.1341513  48.1147957  23.6861595  50.8491848
  46.1260391  23.1594613  51.7030354  45.1876472  23.4646161  51.9181942
  46.5356300  21.7751610  52.0345983  47.5992105  21.6380223  51.8306366
  46.3503473  21.5717417  53.0914766  45.9673135  21.0614190  51.4345310
  32.1350190  38.0877549  40.1871222  31.2734419  38.6085608  40.5783808
  33.0729164  38.7464357  39.3755620  33.0062917  39.8194356  39.2755747
  32.3512120  36.7374465  40.4716232  31.4676305  36.0833462  41.2398384
  30.6590406  36.5670042  41.6035942  31.6109606  35.1067323  41.4541369
  33.3095147  36.1011443  39.7571840  33.3945094  35.0319323  39.8816294
  34.1864377  36.7121558  38.8800284  34.9350734  36.1393576  38.3528911
  34.0771289  38.0824741  38.6987959  35.2781967  38.9559236  37.7865344
  35.8625290  37.9450354  36.8322443  34.6607931  40.1510057  37.2370167
  36.5436136  39.5060427  38.7208091  36.2001149  40.4015821  39.8035975
  36.1735990  39.8168436  40.7238273  35.2085671  40.8045579  39.6005273
  37.1549118  41.5901650  40.0283983  38.1517019  41.1878195  40.2104657
  37.2371542  42.5260454  38.8314179  36.2511121  42.9421346  38.6274967
  37.5853205  41.9712215  37.9597530  37.9354802  43.3343612  39.0495449
  36.5814465  42.4195256  41.2146359  35.5871447  42.7837570  40.9560563
  37.2376754  43.2651163  41.4175176  36.5171983  41.7884487  42.1014888
  37.5957343  38.5547634  39.0371010  37.6953248  38.4835775  40.1203920
  37.3258818  37.5798300  38.6311041  38.9366480  38.9882032  38.4420251
  39.0912445  40.0598128  38.5673803  39.9467102  38.2212930  39.1462978
  39.7600289  37.2918494  39.0005359  39.0000972  38.7573066  36.9430922
  38.1005493  39.2480613  36.5726932  38.9634338  37.2743063  36.4999219
  38.0599236  36.8182153  36.9036784  39.8398870  36.7720500  36.9103002
  38.9637848  37.0857406  35.0217907  40.1366502  36.7565606  34.3799307
  41.0372245  36.5762054  34.9478268  40.1487668  36.6578737  32.9892316
  41.0597284  36.4071339  32.4644721  38.9721957  36.8883910  32.2923410
  37.7565304  37.1274272  32.8921980  37.7917272  37.2515710  34.2644748
  36.8746165  37.4888063  34.7822472  36.8398432  37.2117976  32.3273509
  39.0115240  36.8792062  31.2136497  40.2426254  39.3186675  36.3818616
  41.0916545  38.7880049  36.5201976  40.3426253  40.4461390  35.7198004
  39.4097033  41.2085076  35.4822510  41.5930577  40.6752962  35.2821752
  41.7817327  41.9331757  34.5758369  41.0020755  42.0708248  33.8266310
  43.1980737  41.9492284  34.0288192  43.2739415  42.6243508  33.1767079
  43.5044491  40.9475039  33.7265175  44.0114926  42.4210251  35.1268386
  43.2973859  43.5197629  35.6551416  43.6403950  43.7640141  36.6604853
  43.3936318  44.3959889  35.0149809  41.8852932  43.0170066  35.6745424
  41.6538061  42.5874793  36.6486359  41.1938936  43.8328589  35.4629824
  11.7762555  29.8518070  45.5557445  57.0307420  55.9289596  21.0197799
  30.3817748   9.8265061  41.8379529  51.1023162  35.3600379  27.6359136
  13.1082441  36.4814904  29.4227627  58.2689998  60.1311636  50.3081427
  34.0727821  41.2243892  85.1334854  34.8458697  40.6772879  84.9947730
  34.4253220  42.0888141  85.3449316  36.4094099  37.3836558  82.7653304
  36.6619620  36.8618079  82.0036767  35.4718658  37.2202704  82.8679988
  41.4404644  37.8747336  84.0599383  40.9251267  38.6451941  84.2987771
  41.1681952  37.2012472  84.6832445  37.8189979  39.7244862  80.5387091
  36.9117041  39.4934115  80.7378240  38.3161011  38.9282481  80.7261073
  38.9978213  39.8257457  85.0611082  38.0889432  39.5416489  85.1583551
  39.0273296  40.2456535  84.2014388  38.6954300  41.3666200  82.3999160
  38.2573730  40.6502059  81.9404797  39.4364741  41.5942315  81.8384252
  42.8165528  40.2250582  81.9931218  42.1994699  39.4997410  81.8964270
  42.3482017  40.9859942  81.6498292  34.6064074  34.4436006  81.1152522
  33.7293540  34.3224807  80.7514769  35.0821827  33.6522085  80.8631411
  39.1676466  37.4550417  80.9814747  40.1135570  37.3256625  81.0503165
  38.7890711  36.7165079  81.4584175  37.3519383  35.3800393  80.9169632
  36.4450838  35.0833506  80.9932346  37.6295364  35.0830211  80.0503918
  36.1218168  32.2387328  81.0581611  36.9837332  32.5642227  81.3177429
  36.3068512  31.4518824  80.5454677  40.1472195  21.1416877  71.4593027
  39.4960175  21.7270958  71.0727040  40.9416558  21.6723072  71.5188064
  34.0727823  18.2306015  71.8580161  34.8458699  17.6835002  71.7193037
  34.4253221  19.0950264  72.0694622  36.4094100  14.3898681  69.4898611
  36.6619621  13.8680202  68.7282074  35.4718660  14.2264826  69.5925294
  41.6247461  18.8307309  71.9962011  40.9893294  18.9041936  72.7082916
  41.2944867  19.4200908  71.3181090  35.8523530  26.0088133  75.0267822
  35.7747560  26.9595958  75.1056302  35.2485174  25.6634005  75.6842748
  43.7901704  13.7105964  72.2058024  44.7019560  13.9433351  72.0305722
  43.2811351  14.2943008  71.6433103  46.2760518  19.6286220  76.9515970
  45.5911556  20.0085122  76.4013003  46.3604368  20.2381547  77.6847917
  38.1261899  21.3670286  73.7473361  37.9907574  22.2121821  74.1758209
  38.6671711  21.5689563  72.9839295  41.4404645  14.8809459  70.7844690
  40.9251269  15.6514063  71.0233077  41.1681954  14.2074595  71.4077751
  46.4138919  17.6341813  72.7197863  45.6368362  17.2952973  72.2753025
  47.0930400  17.6394436  72.0452828  39.6737380  18.9126774  74.2597425
  39.1458742  18.1779534  73.9470663  39.1724883  19.6901450  74.0137393
  37.8189980  16.7306984  67.2632398  36.9117042  16.4996238  67.4623547
  38.3161012  15.9344604  67.4506380  40.7258059  25.4404492  70.1829084
  40.0519758  25.7436188  70.7914042  41.1123881  26.2433572  69.8334541
  38.9978214  16.8319579  71.7856388  38.0889433  16.5478612  71.8828858
  39.0273298  17.2518658  70.9259695  44.2297481  20.4426169  75.5547556
  43.7759808  19.6017079  75.6112746  43.5991448  21.0787567  75.8922336
  42.6730421  22.2802665  76.4897374  42.9653395  22.8407723  75.7709740
  43.1829041  22.5731226  77.2450533  38.6954302  18.3728323  69.1244467
  38.2573732  17.6564182  68.6650104  39.4364743  18.6004438  68.5629558
  46.8127416  16.6485520  75.1820785  46.6745315  16.8387116  74.2541975
  46.4563635  17.4104903  75.6388836  38.9249274  25.6084164  72.3976163
  39.1001030  25.1372207  73.2121786  38.2382063  26.2349930  72.6257424
  42.8165529  17.2312705  68.7176524  42.1994700  16.5059533  68.6209577
  42.3482018  17.9922065  68.3743599  34.6064075  11.4498129  67.8397829
  33.7293542  11.3286930  67.4760075  35.0821828  10.6584207  67.5876717
  37.7928001  23.8024419  75.0860349  37.0095523  24.3446099  75.1798574
  38.4920746  24.3198399  75.4854590  42.1854432  18.3690736  75.3032978
  41.2510711  18.4892198  75.1337682  42.3631101  17.4663203  75.0392988
  43.6403215  20.5551876  72.8369164  43.9163058  20.4408471  73.7463038
  42.7707713  20.1569361  72.7981337  40.2757279  24.8038227  76.4801978
  40.4579673  23.9859883  76.9429730  41.0990265  25.0205920  76.0426868
  40.6099444  23.7306412  73.7417026  41.1387210  23.2198867  73.1287188
  40.8727664  23.4148943  74.6062559  43.7039628  23.7023211  74.3572009
  43.8776505  23.1369633  73.6045862  44.1968519  24.5024106  74.1751499
  49.5579019  16.4659634  75.9762309  50.0010165  15.7166959  75.5781432
  48.6805529  16.4569770  75.5936041  44.6914800  23.0189975  71.4568907
  45.3865705  23.6396668  71.6756222  45.0337950  22.1685326  71.7321285
  46.5906223  20.4689681  72.9856238  47.1157547  20.8076953  72.2605558
  46.5028576  19.5336696  72.8019373  38.2746884  26.5361664  77.3451491
  37.8351874  26.0438043  78.0384348  39.0255001  25.9934632  77.1043567
  35.2834263  20.6303596  72.8932254  35.4322383  21.3139061  72.2398926
  36.0900706  20.6108686  73.4081709  38.7829669  23.1251727  70.3644001
  38.2103636  23.7441914  69.9114473  39.3562462  23.6751088  70.8983923
  42.0026928  23.4088877  71.4952583  42.9357601  23.3434439  71.6985459
  41.9150141  24.2445144  71.0367116  44.6314945  22.7254747  68.4556531
  44.5528576  22.3914611  69.3492289  45.4524612  23.2176515  68.4548003
  39.1676467  14.4612539  67.7060054  40.1135572  14.3318748  67.7748472
  38.7890712  13.7227201  68.1829482  37.3519384  12.3862516  67.6414939
  36.4450840  12.0895629  67.7177652  37.6295365  12.0892334  66.7749225
  36.1218169   9.2449451  67.7826918  36.9837333   9.5704349  68.0422735
  36.3068513   8.4580947  67.2699984  42.2018897  20.0422743  68.0766509
  42.9054747  20.2472745  68.6924165  41.4781546  20.6099504  68.3415593
  43.0316707  15.7932604  74.1968779  42.9751908  16.2501155  73.3576412
  43.5845049  15.0323288  74.0191622  44.1105594  20.4805272  70.1264969
  44.9451198  20.0486470  69.9442444  43.9489937  20.3087285  71.0541864
  43.7651486  16.9837385  71.4921309  43.7100290  16.8181657  70.5509753
  43.1397542  17.6913418  71.6483498  52.7389869  30.9974923  80.2220146
  53.3768279  30.8781670  79.5183486  52.6210712  31.9455767  80.2808098
  49.5479576  30.9502351  80.1581671  49.2098087  30.8343416  79.2702206
  50.4169344  30.5493516  80.1382677  45.4066391  32.8037827  76.1478562
  44.8431256  32.7127764  75.3794849  45.2918786  31.9837732  76.6281054
  42.9530823  34.2989019  78.9862782  43.7452115  33.9579844  78.5709081
  43.1927473  34.4083994  79.9064935  50.9865950  36.4708795  71.4593027
  50.3353930  37.0562876  71.0727040  51.7810313  37.0014990  71.5188064
  44.9121577  33.5597932  71.8580161  45.6852453  33.0126919  71.7193037
  45.2646976  34.4242182  72.0694622  47.6762827  32.2651163  81.6548420
  48.2726399  32.0407185  80.9405383  47.7337798  31.5235909  82.2573868
  47.2487855  29.7190598  69.4898611  47.5013376  29.1972120  68.7282074
  46.3112414  29.5556744  69.5925294  52.2931138  28.7226377  77.2973354
  53.0794227  28.3045800  76.9463771  52.5569842  29.6272469  77.4655002
  52.4641215  34.1599227  71.9962011  51.8287048  34.2333854  72.7082916
  52.1338621  34.7492826  71.3181090  57.6939565  28.6601610  78.2006333
  58.4264737  28.0900827  78.4344162  56.9378921  28.2723210  78.6412838
  46.9684144  31.6218704  71.6922986  46.8520402  30.9463608  72.3604070
  47.0786404  31.1351078  70.8755139  49.3115685  31.0828851  75.3969675
  48.9473892  30.5559472  76.1082596  50.1682800  30.6927321  75.2236160
  48.9521172  26.1118751  70.3931024  49.1195574  26.9798988  70.7601495
  48.7618341  26.2746033  69.4692313  51.7096505  34.5735730  82.0596854
  51.4097228  35.4760769  81.9512661  51.3647564  34.3067913  82.9118007
  45.1608986  31.0249527  78.0933558  44.2359483  30.8925741  78.3011250
  45.4093399  31.8043746  78.5903501  55.1093649  27.0918270  79.7394291
  54.2010526  27.0233679  79.4453052  55.0581244  27.5690215  80.5676117
  48.9310392  28.5676409  71.3777690  48.8110018  29.0133459  72.2163171
  48.2362981  28.9161726  70.8191229  42.5217797  30.6682800  78.9277347
  42.6510178  30.9217279  79.8416759  41.8415249  31.2610508  78.6082002
  46.6917285  41.3380050  75.0267822  46.6141314  42.2887875  75.1056302
  46.0878928  40.9925923  75.6842748  54.6295459  29.0397882  72.2058024
  55.5413315  29.2725269  72.0305722  54.1205106  29.6234926  71.6433103
  53.2365041  34.0223700  79.5971606  52.6073903  34.1869414  78.8947674
  52.8490703  34.4365310  80.3682570  57.1154273  34.9578138  76.9515970
  56.4305311  35.3377039  76.4013003  57.1998122  35.5673465  77.6847917
  51.9731433  25.2155918  80.4547885  51.1115912  25.5137171  80.7464623
  51.9993868  25.4326317  79.5228918  48.7893003  33.7598108  76.8621691
  49.2531348  34.0385811  76.0726313  48.5249801  32.8581553  76.6794782
  45.6817084  33.3069590  79.8001454  46.2518441  33.7356858  79.1618939
  46.2725196  33.0252175  80.4985640  47.7261889  29.8821261  73.6711256
  48.4285932  30.3342304  74.1385182  47.3942517  29.2405080  74.2991149
  41.4687223  28.1404813  78.9728390  40.6786277  28.3962342  78.4968500
  41.9598470  28.9553151  79.0780430  43.4201968  28.5049393  75.9311866
  42.6233131  28.6168087  76.4495362  43.1927560  28.8436045  75.0652757
  48.9655653  36.6962203  73.7473361  48.8301328  37.5413739  74.1758209
  49.5065466  36.8981481  72.9839295  42.4185051  34.2137641  74.3201286
  42.9309571  35.0080892  74.4706851  43.0707764  33.5163932  74.2534888
  44.2279936  37.3303398  76.4024040  44.4046564  38.2521362  76.2145023
  45.0236769  37.0161817  76.8318419  45.3511251  38.8481571  82.4034382
  45.9018676  38.7198635  81.6311376  44.5122727  39.1476460  82.0529275
  40.3833968  32.5426296  75.0960857  41.2209190  32.9523304  74.8794565
  40.5612235  31.6025738  75.0661051  52.2798400  30.2101376  70.7844690
  51.7645023  30.9805981  71.0233077  52.0075708  29.5366513  71.4077751
  49.8645511  25.0551077  75.8429928  49.0087107  24.6657928  75.6635567
  50.2772463  25.1343038  74.9829714  51.3944657  22.5897420  80.2421488
  50.8909453  22.5527556  79.4289293  51.6875264  23.4990163  80.3018145
  47.6387543  22.6736150  79.2487670  48.5040540  22.4778959  78.8893559
  47.7065052  22.4446502  80.1757027  57.2532674  32.9633731  72.7197863
  56.4762117  32.6244890  72.2753025  57.9324155  32.9686354  72.0452828
  52.0684703  28.0828468  72.6104471  51.7634838  28.3974618  73.4614614
  53.0215145  28.1609888  72.6531804  50.5131135  34.2418692  74.2597425
  49.9852496  33.5071451  73.9470663  50.0118637  35.0193368  74.0137393
  55.4923981  32.4367712  79.3764471  54.8347655  33.1266974  79.4644600
  56.2964380  32.8264144  79.7198458  45.2449862  24.9038358  76.6204037
  45.8193614  24.6813540  75.8877230  45.8320845  24.9727053  77.3732638
  54.3029440  30.7912085  77.4268413  54.8161321  31.4242077  77.9290123
  54.9530663  30.1913280  77.0611773  45.5719449  26.9342819  70.6399922
  44.7356762  27.2717506  70.9609197  45.4324219  26.7991799  69.7027059
  47.5472530  21.7779607  75.3479106  46.8936942  21.4628624  74.7235721
  47.5053004  21.1555347  76.0738929  48.6583735  32.0598902  67.2632398
  47.7510797  31.8288155  67.4623547  49.1554767  31.2636521  67.4506380
  51.5651814  40.7696409  70.1829084  50.8913513  41.0728106  70.7914042
  51.9517636  41.5725490  69.8334541  50.7810270  28.2661540  79.6726754
  49.8632832  28.4876487  79.5148442  51.1970414  28.3407851  78.8138461
  51.5645318  29.6652956  74.8029434  52.3117137  30.1774353  74.4936556
  51.8336908  29.3437009  75.6633827  49.8371968  32.1611497  71.7856388
  48.9283188  31.8770530  71.8828858  49.8667052  32.5810575  70.9259695
  55.0691236  35.7718086  75.5547556  54.6153563  34.9308996  75.6112746
  54.4385203  36.4079485  75.8922336  54.0124155  26.7010072  76.7848223
  53.2746912  26.1887459  77.1158466  54.2650929  26.2610454  75.9731500
  53.5124175  37.6094583  76.4897374  53.8047149  38.1699640  75.7709740
  54.0222796  37.9023144  77.2450533  54.1135783  19.4786324  77.3789992
  54.4194659  18.6183688  77.0915908  54.8388387  20.0703945  77.1788986
  40.4060139  29.8817011  75.7671590  40.2084539  29.2886372  75.0422657
  39.8506803  29.5769221  76.4847529  48.3856862  29.7740117  77.8866184
  48.4405472  28.8213954  77.8108660  47.5748064  29.9299557  78.3707482
  49.5348056  33.7020241  69.1244467  49.0967486  32.9856099  68.6650104
  50.2758497  33.9296355  68.5629558  46.3249222  28.3917177  75.6456562
  45.5117088  28.6911348  76.0521755  46.8208217  27.9972866  76.3631045
  48.4757800  38.3874934  77.5790827  48.4333979  38.6135780  76.6499359
  49.3920499  38.1538309  77.7276628  57.6521171  31.9777438  75.1820785
  57.5139070  32.1679034  74.2541975  57.2957390  32.7396820  75.6388836
  45.8163297  25.9635533  81.2617797  46.4562676  25.8224292  80.5640761
  44.9840828  25.6770046  80.8856399  46.5923601  35.2637963  77.3752790
  47.3864200  34.7688283  77.1735365  45.8815293  34.7355826  77.0120495
  42.9006364  29.4081045  73.4512543  41.9703953  29.3465500  73.6682505
  42.9963836  28.8856998  72.6549184  42.8191914  25.9335858  76.0390784
  43.0798731  26.8481191  75.9299945  43.6409086  25.4660300  76.1887397
  50.3706545  31.8116321  83.2852089  51.2998605  31.9627480  83.1121057
  49.9497575  31.9000342  82.4300736  49.1694877  35.8366985  81.0550627
  49.0305963  35.4685770  81.9276565  48.3809473  36.3514625  80.8834585
  49.7643029  40.9376082  72.3976163  49.9394785  40.4664125  73.2121786
  49.0775817  41.5641848  72.6257424  50.7200092  35.2148588  78.4439465
  50.3849925  35.1749358  79.3397115  50.2204038  34.5493304  77.9709875
  53.6559284  32.5604622  68.7176524  53.0388454  31.8351450  68.6209577
  53.1875772  33.3213982  68.3743599  47.3226637  30.3336177  83.4575726
  48.0326255  29.6929369  83.4162344  47.2795945  30.5849072  84.3801906
  44.3304114  44.0865444  79.1716024  44.5700712  44.7183969  79.8495042
  43.4873311  43.7353484  79.4581383  45.4457830  26.7790047  67.8397829
  44.5687296  26.6578847  67.4760075  45.9215583  25.9876125  67.5876717
  36.9659970  31.5667206  77.9339336  37.6531010  31.2528936  77.3460351
  36.8108099  32.4708571  77.6606587  48.6321756  39.1316337  75.0860349
  47.8489278  39.6738017  75.1798574  49.3314501  39.6490317  75.4854590
  51.9418406  24.9410966  77.7294555  52.4387105  24.1880929  77.4095625
  51.1705387  24.9775283  77.1637764  59.7948163  30.6451332  79.3712846
  59.7838040  31.5276047  79.0006779  58.9265543  30.2922883  79.1767383
  53.0248187  33.6982654  75.3032978  52.0904465  33.8184116  75.1337682
  53.2024855  32.7955120  75.0392988  48.5253375  27.0828349  77.4566239
  48.1551162  26.5299390  78.1447145  49.0212467  26.4786483  76.9041239
  56.4120738  29.5399973  75.8383012  56.8781190  30.3727964  75.7643315
  56.8628238  29.0744954  76.5428271  54.4796969  35.8843794  72.8369164
  54.7556813  35.7700389  73.7463038  53.6101468  35.4861279  72.7981337
  54.1543859  30.0970452  82.3773807  53.5015309  30.3446359  81.7226260
  54.5324239  29.2834590  82.0436285  51.1151033  40.1330145  76.4801978
  51.2973428  39.3151801  76.9429730  51.9384019  40.3497837  76.0426868
  51.4493199  39.0598330  73.7417026  51.9780965  38.5490785  73.1287188
  51.7121418  38.7440860  74.6062559  41.9510291  37.0762199  81.4852360
  42.5363728  36.3305887  81.6180264  41.7535130  37.3866156  82.3689024
  44.8048946  40.1113447  76.5014802  44.1359322  40.5959574  76.0178842
  44.6661816  40.3582667  77.4158181  40.1736524  28.3731902  73.2810734
  40.4689965  27.4642580  73.2277788  39.2724559  28.3519641  72.9591737
  43.7030771  26.4487898  79.2638283  42.9817356  27.0623866  79.1245756
  44.4924026  26.9845663  79.1854929  41.9024365  26.0545999  73.4050059
  41.5737071  25.1743378  73.2225165  42.2563736  25.9993668  74.2926449
  51.1503944  37.6900902  77.9145045  51.0028906  36.7617610  78.0952615
  51.9757438  37.7120993  77.4302120  45.0166188  26.3418969  73.7725537
  45.3562261  26.8704890  73.0504145  45.4638309  26.6799375  74.5484104
  54.7538066  38.5129461  79.0009918  55.6784613  38.3072322  78.8634369
  54.5853369  38.2645862  79.9099259  47.0034335  24.8393591  71.9718830
  47.7242698  25.2174844  71.4682547  46.3799640  25.5582468  72.0753808
  51.1465458  25.5438740  72.9077162  51.3629073  26.4263378  72.6065990
  50.6659525  25.1524953  72.1782804  45.8864680  28.5024453  79.4847907
  45.7409260  28.8164756  80.3772188  45.4089883  29.1209353  78.9318805
  47.7461063  25.4927001  79.5328796  47.7322631  24.5968094  79.1961094
  48.4633491  25.4997665  80.1667082  49.5987193  25.9264341  81.5781924
  49.3404971  26.8481412  81.5766254  49.0672234  25.5294776  82.2682388
  54.5433382  39.0315128  74.3572009  54.7170260  38.4661551  73.6045862
  55.0362273  39.8316023  74.1751499  47.1497959  24.3741381  74.8016367
  47.2713870  23.4458027  75.0007254  46.8600001  24.3880067  73.8894682
  50.0189149  22.0596292  77.9383086  50.0410846  22.1235625  76.9835066
  50.4357208  21.2200800  78.1323593  60.3972773  31.7951551  75.9762309
  60.8403919  31.0458876  75.5781432  59.5199284  31.7861688  75.5936041
  55.5308555  38.3481893  71.4568907  56.2259459  38.9688585  71.6756222
  55.8731705  37.4977244  71.7321285  57.4299978  35.7981598  72.9856238
  57.9551302  36.1368871  72.2605558  57.3422330  34.8628614  72.8019373
  49.1140638  41.8653582  77.3451491  48.6745629  41.3729960  78.0384348
  49.8648755  41.3226549  77.1043567  41.5932977  38.0565122  77.3476119
  42.4190997  37.7568894  76.9674763  41.2427029  37.2872745  77.7965908
  46.5614511  37.4091591  79.4173793  45.9394520  36.7462296  79.1176021
  47.2319377  37.4352722  78.7347441  39.7941582  35.9751449  78.3065053
  38.9573491  35.5473623  78.1249054  39.7665228  36.1683892  79.2435844
  46.1228017  35.9595514  72.8932254  46.2716138  36.6430978  72.2398926
  46.9294461  35.9400604  73.4081709  59.9405638  33.2656790  78.3684756
  60.7752529  33.7046594  78.5322317  60.0764767  32.7895443  77.5493002
  43.8780650  31.9860692  73.8993323  43.6326692  31.0823022  74.0973533
  44.0476565  31.9877842  72.9572801  43.1476298  27.7189049  71.3979484
  42.4545543  27.7933404  70.7419520  42.9028050  26.9549393  71.9201001
  49.6223423  38.4543644  70.3644001  49.0497390  39.0733832  69.9114473
  50.1956217  39.0043006  70.8983923  52.8420683  38.7380795  71.4952583
  53.7751356  38.6726356  71.6985459  52.7543896  39.5737061  71.0367116
  55.4708699  38.0546665  68.4556531  55.3922331  37.7206528  69.3492289
  56.2918366  38.5468433  68.4548003  50.0070221  29.7904457  67.7060054
  50.9529326  29.6610665  67.7748472  49.6284466  29.0519119  68.1829482
  48.1913139  27.7154434  67.6414939  47.2844594  27.4187546  67.7177652
  48.4689120  27.4184252  66.7749225  39.1091079  29.0360797  78.0913985
  38.7893863  28.1826105  77.7988359  38.5624507  29.2509375  78.8471953
  42.8870987  31.7523238  81.8083492  43.1056996  32.6840346  81.8271525
  43.2996760  31.3931212  82.5938296  49.8075204  22.2591323  73.7959180
  48.9975933  21.9138408  74.1714426  50.4959621  21.9498867  74.3846792
  51.7365753  21.3369370  75.4183477  52.2896791  21.7564823  76.0773500
  51.9735839  20.4105118  75.4606433  46.9611923  24.5741369  67.7826918
  47.8231087  24.8996267  68.0422735  47.1462267  23.7872865  67.2699984
  38.9779339  32.6563708  80.0607107  38.2842810  32.2417661  79.5477061
  39.7252330  32.6984245  79.4640526  55.1144560  23.4469895  74.9262141
  54.5343229  24.1054699  74.5440193  54.8480492  22.6247240  74.5149558
  53.5648126  22.8474953  77.1283461  54.0647904  22.9591487  76.3197780
  54.2083734  22.5436006  77.7684270  40.8916082  32.5881962  77.9373122
  40.8686770  32.6869649  76.9855005  41.2016718  33.4347113  78.2590288
  43.5503459  34.6458117  82.0519736  44.5046713  34.6142060  81.9849668
  43.3515983  34.1848741  82.8669962  53.8969438  25.6069986  73.9818489
  53.0095293  25.8919636  73.7638684  54.3123427  25.4463749  73.1345766
  57.2483974  25.6316507  77.6972828  58.0244364  26.1212959  77.9697445
  56.5232108  26.0574561  78.1544698  41.9053688  40.1877737  79.0689934
  41.7708156  39.4278138  78.5027932  41.4885750  40.9118637  78.6018723
  53.0412651  35.3714660  68.0766509  53.7448501  35.5764663  68.6924165
  52.3175300  35.9391422  68.3415593  53.8710462  31.1224522  74.1968779
  53.8145663  31.5793073  73.3576412  54.4238804  30.3615206  74.0191622
  57.6815267  26.9114253  75.0218899  57.4252202  26.5110889  75.8527107
  57.0568135  27.6258047  74.8969038  45.0622814  41.0847054  79.2808377
  44.9455198  42.0292486  79.1787067  44.2415260  40.7820615  79.6694176
  54.9499349  35.8097189  70.1264969  55.7844953  35.3778388  69.9442444
  54.7883692  35.6379203  71.0541864  54.6045241  32.3129303  71.4921309
  54.5494045  32.1473574  70.5509753  53.9791296  33.0205336  71.6483498
  47.9141366  21.8137412  71.0706627  47.9020036  22.7579252  71.2274898
  48.8064788  21.6307557  70.7766088  47.8430930  40.4906302  79.1574384
  46.8926561  40.4908164  79.0438756  48.1463416  39.7439037  78.6410418
  51.7293486  18.4080188  75.3252564  50.9625882  17.8538675  75.4709246
  52.1404191  18.4802057  76.1866715  55.7515332  48.8889850  71.8580161
  56.5246208  48.3418837  71.7193037  56.1040730  49.7534099  72.0694622
  58.0881609  45.0482516  69.4898611  58.3407130  44.5264037  68.7282074
  57.1506168  44.8848662  69.5925294  57.8077898  46.9510622  71.6922986
  57.6914156  46.2755525  72.3604070  57.9180158  46.4642996  70.8755139
  59.7914926  41.4410669  70.3931024  59.9589328  42.3090905  70.7601495
  59.6012095  41.6037951  69.4692313  59.7704147  43.8968326  71.3777690
  59.6503772  44.3425377  72.2163171  59.0756735  44.2453644  70.8191229
  54.2595723  43.8341310  75.9311866  53.4626886  43.9460005  76.4495362
  54.0321315  44.1727963  75.0652757  51.2227722  47.8718213  75.0960857
  52.0602944  48.2815222  74.8794565  51.4005990  46.9317656  75.0661051
  63.1192154  45.5393294  70.7844690  62.6038778  46.3097899  71.0233077
  62.8469463  44.8658430  71.4077751  60.7039265  40.3842995  75.8429928
  59.8480862  39.9949845  75.6635567  61.1166217  40.4634956  74.9829714
  62.9078457  43.4120386  72.6104471  62.6028593  43.7266535  73.4614614
  63.8608900  43.4901806  72.6531804  56.0843617  40.2330276  76.6204037
  56.6587369  40.0105457  75.8877230  56.6714599  40.3018970  77.3732638
  56.4113204  42.2634737  70.6399922  55.5750516  42.6009423  70.9609197
  56.2717974  42.1283717  69.7027059  58.3866285  37.1071525  75.3479106
  57.7330697  36.7920542  74.7235721  58.3446759  36.4847265  76.0738929
  59.4977489  47.3890820  67.2632398  58.5904551  47.1580073  67.4623547
  59.9948521  46.5928439  67.4506380  60.6765723  47.4903415  71.7856388
  59.7676942  47.2062447  71.8828858  60.7060807  47.9102493  70.9259695
  51.2453893  45.2108929  75.7671590  51.0478293  44.6178289  75.0422657
  50.6900557  44.9061139  76.4847529  60.3741811  49.0312158  69.1244467
  59.9361241  48.3148017  68.6650104  61.1152252  49.2588273  68.5629558
  53.7400119  44.7372963  73.4512543  52.8097707  44.6757418  73.6682505
  53.8357591  44.2148915  72.6549184  53.6585668  41.2627775  76.0390784
  53.9192485  42.1773109  75.9299945  54.4802840  40.7952218  76.1887397
  64.4953038  47.8896540  68.7176524  63.8782209  47.1643368  68.6209577
  64.0269527  48.6505900  68.3743599  56.2851584  42.1081964  67.8397829
  55.4081051  41.9870765  67.4760075  56.7609337  41.3168042  67.5876717
  51.0130278  43.7023819  73.2810734  51.3083719  42.7934498  73.2277788
  50.1118314  43.6811559  72.9591737  52.7418120  41.3837917  73.4050059
  52.4130826  40.5035296  73.2225165  53.0957490  41.3285586  74.2926449
  55.8559943  41.6710887  73.7725537  56.1956015  42.1996808  73.0504145
  56.3032063  42.0091293  74.5484104  57.8428090  40.1685508  71.9718830
  58.5636452  40.5466761  71.4682547  57.2193394  40.8874385  72.0753808
  61.9859213  40.8730657  72.9077162  62.2022827  41.7555295  72.6065990
  61.5053280  40.4816871  72.1782804  57.9891713  39.7033299  74.8016367
  58.1107624  38.7749945  75.0007254  57.6993755  39.7171985  73.8894682
  54.7174405  47.3152609  73.8993323  54.4720447  46.4114939  74.0973533
  54.8870319  47.3169760  72.9572801  53.9870052  43.0480967  71.3979484
  53.2939297  43.1225322  70.7419520  53.7421804  42.2841310  71.9201001
  60.8463976  45.1196375  67.7060054  61.7923081  44.9902583  67.7748472
  60.4678221  44.3811037  68.1829482  59.0306893  43.0446351  67.6414939
  58.1238349  42.7479464  67.7177652  59.3082874  42.7476169  66.7749225
  60.6468959  37.5883241  73.7959180  59.8369687  37.2430326  74.1714426
  61.3353376  37.2790785  74.3846792  62.5759507  36.6661288  75.4183477
  63.1290546  37.0856741  76.0773500  62.8129594  35.7397036  75.4606433
  57.8005678  39.9033286  67.7826918  58.6624842  40.2288185  68.0422735
  57.9856022  39.1164782  67.2699984  65.9538314  38.7761813  74.9262141
  65.3736983  39.4346617  74.5440193  65.6874247  37.9539157  74.5149558
  64.7363192  40.9361903  73.9818489  63.8489047  41.2211554  73.7638684
  65.1517181  40.7755667  73.1345766  58.7535121  37.1429329  71.0706627
  58.7413791  38.0871169  71.2274898  59.6458543  36.9599475  70.7766088
  62.5687240  33.7372106  75.3252564  61.8019636  33.1830593  75.4709246
  62.9797945  33.8093975  76.1866715  35.8523531   3.0150255  61.7513128
  35.7747561   3.9658080  61.8301609  35.2485175   2.6696128  62.4088055
  38.1261900  -1.6267592  60.4718668  37.9907575  -0.7816056  60.9003516
  38.6671713  -1.4248314  59.7084602  40.7258061   2.4466614  56.9074391
  40.0519759   2.7498311  57.5159349  41.1123883   3.2495694  56.5579848
  38.9249276   2.6146287  59.1221470  39.1001031   2.1434330  59.9367093
  38.2382064   3.2412053  59.3502731  37.7928003   0.8086542  61.8105656
  37.0095524   1.3508222  61.9043880  38.4920748   1.3260521  62.2099897
  40.2757280   1.8100350  63.2047284  40.4579674   0.9922006  63.6675037
  41.0990266   2.0268042  62.7672174  40.6099445   0.7368535  60.4662333
  41.1387212   0.2260990  59.8532495  40.8727665   0.4211065  61.3307866
  43.7039629   0.7085333  61.0817316  43.8776506   0.1431756  60.3291168
  44.1968520   1.5086228  60.8996806  38.2746885   3.5423786  64.0696798
  37.8351875   3.0500165  64.7629655  39.0255002   2.9996754  63.8288873
  35.2834264  -2.3634281  59.6177560  35.4322385  -1.6798817  58.9644233
  36.0900708  -2.3829191  60.1327016  38.7829670   0.1313849  57.0889308
  38.2103637   0.7504036  56.6359780  39.3562463   0.6813211  57.6229230
  42.0026930   0.4150999  58.2197890  42.9357603   0.3496561  58.4230765
  41.9150142   1.2507266  57.7612423  52.7389870   8.0037046  66.9465453
  53.3768280   7.8843793  66.2428793  52.6210713   8.9517889  67.0053405
  49.5479577   7.9564474  66.8826977  49.2098088   7.8405538  65.9947512
  50.4169345   7.5555639  66.8627983  45.4066392   9.8099950  62.8723868
  44.8431258   9.7189887  62.1040156  45.2918788   8.9899854  63.3526361
  42.9530824  11.3051142  65.7108089  43.7452116  10.9641966  65.2954388
  43.1927475  11.4146117  66.6310242  50.9865951  13.4770918  58.1838333
  50.3353931  14.0624998  57.7972347  51.7810314  14.0077113  58.2433371
  44.9121578  10.5660055  58.5825468  45.6852454  10.0189042  58.4438343
  45.2646977  11.4304304  58.7939929  46.7506621  11.8936437  71.7892367
  46.4596487  12.7982068  71.6739033  47.3863605  11.9352965  72.5036436
  47.6762828   9.2713286  68.3793727  48.2726400   9.0469308  67.6650689
  47.7337799   8.5298031  68.9819174  47.2487856   6.7252721  56.2143917
  47.5013377   6.2034242  55.4527380  46.3112415   6.5618866  56.3170601
  52.2931139   5.7288499  64.0218661  53.0794228   5.3107923  63.6709078
  52.5569843   6.6334592  64.1900309  52.4641216  11.1661350  58.7207318
  51.8287049  11.2395976  59.4328222  52.1338623  11.7554948  58.0426397
  57.6939566   5.6663733  64.9251639  58.4264738   5.0962949  65.1589469
  56.9378922   5.2785333  65.3658145  46.9684145   8.6280827  58.4168292
  46.8520403   7.9525730  59.0849377  47.0786405   8.1413201  57.6000445
  49.3115686   8.0890974  62.1214982  48.9473893   7.5621595  62.8327903
  50.1682802   7.6989443  61.9481467  48.9521173   3.1180874  57.1176330
  49.1195575   3.9861110  57.4846801  48.7618342   3.2808155  56.1937619
  51.7096506  11.5797853  68.7842161  51.4097229  12.4822891  68.6757968
  51.3647566  11.3130036  69.6363313  45.1608987   8.0311649  64.8178865
  44.2359484   7.8987864  65.0256557  45.4093401   8.8105869  65.3148807
  55.1093650   4.0980393  66.4639598  54.2010527   4.0295801  66.1698359
  55.0581246   4.5752338  67.2921423  48.9310394   5.5738531  58.1022997
  48.8110019   6.0195582  58.9408477  48.2362982   5.9223849  57.5436535
  42.5217799   7.6744923  65.6522654  42.6510180   7.9279402  66.5662066
  41.8415250   8.2672631  65.3327309  46.6917286  18.3442173  61.7513128
  46.6141315  19.2949998  61.8301609  46.0878929  17.9988045  62.4088055
  54.6295460   6.0460004  58.9303331  55.5413316   6.2787391  58.7551029
  54.1205107   6.6297049  58.3678410  52.9136228  10.4684632  72.5664624
  53.3219584  10.0267043  71.8219256  52.1913489   9.8937260  72.8198817
  53.2365042  11.0285823  66.3216913  52.6073905  11.1931537  65.6192980
  52.8490704  11.4427432  67.0927877  57.1154274  11.9640261  63.6761276
  56.4305312  12.3439162  63.1258310  57.1998123  12.5735587  64.4093224
  54.3705206   9.6100220  70.2756620  54.5822101  10.2531980  69.5991001
  54.3234954   8.7762536  69.8078550  48.7893004  10.7660231  63.5866998
  49.2531350  11.0447934  62.7971620  48.5249802   9.8643676  63.4040088
  45.6817085  10.3131713  66.5246761  46.2518442  10.7418981  65.8864245
  46.2725197  10.0314297  67.2230947  47.7261890   6.8883383  60.3956563
  48.4285933   7.3404427  60.8630489  47.3942519   6.2467202  61.0236456
  41.4687224   5.1466936  65.6973696  40.6786278   5.4024465  65.2213807
  41.9598471   5.9615274  65.8025737  55.4851034  12.4872175  68.4478977
  56.3068477  12.0852362  68.1661659  55.4813436  12.3840409  69.3995093
  43.4201969   5.5111515  62.6557173  42.6233133   5.6230209  63.1740669
  43.1927562   5.8498167  61.7898064  49.2507637  12.0356218  70.6039688
  49.3152070  12.4976626  71.4397859  48.5418561  11.4053583  70.7321997
  48.9655655  13.7024326  60.4718668  48.8301329  14.5475862  60.9003516
  49.5065467  13.9043604  59.7084602  42.4185052  11.2199764  61.0446593
  42.9309573  12.0143014  61.1952158  43.0707765  10.5226054  60.9780195
  44.2279937  14.3365520  63.1269346  44.4046565  15.2583485  62.9390330
  45.0236770  14.0223939  63.5563726  50.5924131  14.3247892  74.6019010
  50.1487985  13.5384271  74.2839915  51.2541345  14.5127043  73.9362901
  45.3511252  15.8543694  69.1279689  45.9018677  15.7260757  68.3556683
  44.5122728  16.1538583  68.7774581  52.6905369  14.6050692  72.6300411
  52.6723845  15.4259573  72.1380680  53.6125289  14.4804768  72.8550552
  49.1478423  12.1194822  73.4723920  49.6806760  11.3583110  73.2423228
  48.6192504  11.8268474  74.2148074  40.3833969   9.5488418  61.8206164
  41.2209191   9.9585427  61.6039871  40.5612237   8.6087860  61.7906357
  52.2798401   7.2163499  57.5089997  51.7645024   7.9868104  57.7478384
  52.0075709   6.5428635  58.1323058  49.8645512   2.0613200  62.5675235
  49.0087108   1.6720050  62.3880874  50.2772464   2.1405161  61.7075020
  57.2532675   9.9695854  59.4443170  56.4762118   9.6307013  58.9998332
  57.9324156   9.9748477  58.7698135  52.0684704   5.0890591  59.3349778
  51.7634840   5.4036740  60.1859921  53.0215146   5.1672011  59.3777111
  50.5131136  11.2480814  60.9842732  49.9852498  10.5133574  60.6715969
  50.0118639  12.0255491  60.7382700  55.4923982   9.4429835  66.1009778
  54.8347656  10.1329096  66.1889907  56.2964381   9.8326267  66.4443764
  45.2449864   1.9100481  63.3449343  45.8193616   1.6875662  62.6122536
  45.8320846   1.9789175  64.0977945  54.3029441   7.7974208  64.1513720
  54.8161323   8.4304199  64.6535429  54.9530665   7.1975403  63.7857080
  45.5719451   3.9404942  57.3645228  44.7356763   4.2779628  57.6854503
  45.4324220   3.8053921  56.4272365  48.6583736   9.0661025  53.9877705
  47.7510798   8.8350278  54.1868854  49.1554768   8.2698644  54.1751686
  51.5651815  17.7758532  56.9074391  50.8913514  18.0790229  57.5159349
  51.9517637  18.5787612  56.5579848  50.7810272   5.2723663  66.3972060
  49.8632833   5.4938610  66.2393748  51.1970415   5.3469974  65.5383768
  51.5645319   6.6715079  61.5274741  52.3117138   7.1836476  61.2181863
  51.8336909   6.3499131  62.3879134  49.8371970   9.1673619  58.5101695
  48.9283189   8.8832652  58.6074165  49.8667053   9.5872698  57.6505002
  55.0691237  12.7780209  62.2792862  54.6153564  11.9371119  62.3358053
  54.4385204  13.4141607  62.6167643  53.5124176  14.6156706  63.2142681
  53.8047151  15.1761763  62.4955046  54.0222797  14.9085267  63.9695840
  40.4060140   6.8879134  62.4916897  40.2084540   6.2948494  61.7667964
  39.8506804   6.5831344  63.2092836  48.3856864   6.7802240  64.6111490
  48.4405473   5.8276076  64.5353967  47.5748066   6.9361679  65.0952789
  49.5348057  10.7082363  55.8489773  49.0967487   9.9918222  55.3895411
  50.2758498  10.9358478  55.2874865  46.3249224   5.3979300  62.3701869
  45.5117089   5.6973470  62.7767061  46.8208218   5.0034989  63.0876351
  48.4757801  15.3937057  64.3036134  48.4333980  15.6197903  63.3744666
  49.3920500  15.1600431  64.4521935  57.6521172   8.9839560  61.9066092
  57.5139071   9.1741156  60.9787281  57.2957391   9.7458943  62.3634143
  45.8163298   2.9697655  67.9863104  46.4562678   2.8286414  67.2886067
  44.9840829   2.6832169  67.6101706  57.6790552  11.0516087  66.9177363
  58.1127058  10.9591376  67.7660418  58.3922133  11.0273588  66.2797379
  46.5923602  12.2700086  64.0998096  47.3864201  11.7750406  63.8980671
  45.8815295  11.7417949  63.7365802  51.4118447  14.6518181  68.4510464
  51.4655469  15.2209118  69.2188180  50.5433228  14.8220066  68.0864501
  42.9006366   6.4143168  60.1757849  41.9703954   6.3527623  60.3927811
  42.9963838   5.8919120  59.3794490  42.8191915   2.9397980  62.7636091
  43.0798732   3.8543314  62.6545251  43.6409087   2.4722423  62.9132704
  50.3706546   8.8178443  70.0097396  51.2998606   8.9689603  69.8366363
  49.9497576   8.9062464  69.1546042  49.1694878  12.8429108  67.7795934
  49.0305964  12.4747892  68.6521872  48.3809474  13.3576747  67.6079891
  49.7643030  17.9438204  59.1221470  49.9394786  17.4726247  59.9367093
  49.0775818  18.5703970  59.3502731  50.7200093  12.2210710  65.1684771
  50.3849926  12.1811480  66.0642421  50.2204039  11.5555426  64.6955182
  53.6559285   9.5666745  55.4421831  53.0388456   8.8413573  55.3454884
  53.1875774  10.3276105  55.0988905  47.3226638   7.3398300  70.1821032
  48.0326257   6.6991492  70.1407651  47.2795946   7.5911195  71.1047213
  55.3113417  14.2765653  73.1027611  55.2525963  13.5924873  72.4358194
  55.7132935  15.0184643  72.6508237  44.3304116  21.0927567  65.8961330
  44.5700714  21.7246091  66.5740349  43.4873312  20.7415607  66.1826690
  45.4457831   3.7852169  54.5643135  44.5687297   3.6640970  54.2005382
  45.9215584   2.9938247  54.3122024  55.3130824  12.2405237  71.3341591
  54.4257603  11.9031159  71.4567990  55.8829375  11.5088268  71.5710356
  36.9659971   8.5729329  64.6584642  37.6531011   8.2591059  64.0705658
  36.8108100   9.4770693  64.3851894  48.8431977  16.9006689  68.3002834
  48.7702149  17.7061661  68.8122139  48.4009370  17.0998655  67.4750856
  48.6321757  16.1378459  61.8105656  47.8489279  16.6800140  61.9043880
  49.3314502  16.6552439  62.2099897  59.7948165   7.6513454  66.0958153
  59.7838041   8.5338170  65.7252086  58.9265544   7.2985005  65.9012690
  51.3030661  16.7993523  70.4560993  52.0158633  17.4340988  70.3836894
  50.8120690  16.8957389  69.6400995  53.0248188  10.7044776  62.0278285
  52.0904467  10.8246239  61.8582989  53.2024856   9.8017243  61.7638294
  48.5253376   4.0890472  64.1811546  48.1551163   3.5361512  64.8692451
  49.0212468   3.4848605  63.6286546  56.4120739   6.5462095  62.5628319
  56.8781191   7.3790087  62.4888621  56.8628240   6.0807077  63.2673577
  46.3542574  14.5487967  71.2766564  47.0552034  15.1824450  71.4295958
  45.8837689  14.8902698  70.5162203  54.4796970  12.8905917  59.5614471
  54.7556814  12.7762511  60.4708345  53.6101469  12.4923402  59.5226644
  54.1543860   7.1032574  69.1019114  53.5015311   7.3508482  68.4471567
  54.5324240   6.2896713  68.7681591  51.1151034  17.1392268  63.2047284
  51.2973429  16.3213923  63.6675037  51.9384020  17.3559960  62.7672174
  51.4493200  16.0660453  60.4662333  51.9780966  15.5552907  59.8532495
  51.7121419  15.7502983  61.3307866  41.9510292  14.0824322  68.2097666
  42.5363729  13.3368010  68.3425571  41.7535131  14.3928279  69.0934330
  44.8048948  17.1175569  63.2260109  44.1359323  17.6021697  62.7424149
  44.6661817  17.3644790  64.1403487  48.9454216  19.1519313  69.8242767
  49.4972524  19.3150934  70.5891852  49.2860410  19.7423751  69.1522792
  40.1736525   5.3794024  60.0056041  40.4689966   4.4704703  59.9523095
  39.2724561   5.3581764  59.6837043  52.0822604  17.1001288  66.8106449
  51.9573743  16.2991028  66.3017395  52.7401695  17.5947482  66.3220419
  43.7030772   3.4550021  65.9883590  42.9817358   4.0685989  65.8491063
  44.4924028   3.9907786  65.9100235  54.1457512  14.9010309  68.4385999
  53.1987847  14.7815660  68.3664326  54.4940285  14.0132807  68.5212261
  41.9024366   3.0608122  60.1295366  41.5737073   2.1805501  59.9470472
  42.2563737   3.0055791  61.0171755  51.1503945  14.6963025  64.6390352
  51.0028908  13.7679732  64.8197922  51.9757439  14.7183115  64.1547427
  45.0166190   3.3481092  60.4970844  45.3562262   3.8767013  59.7749452
  45.4638310   3.6861498  61.2729410  54.7538067  15.5191583  65.7255224
  55.6784615  15.3134445  65.5879676  54.5853370  15.2707985  66.6344566
  47.0034337   1.8455713  58.6964137  47.7242699   2.2236966  58.1927853
  46.3799641   2.5644590  58.7999114  45.8864681   5.5086576  66.2093213
  45.7409262   5.8226879  67.1017495  45.4089885   6.1271476  65.6564112
  47.7461064   2.4989124  66.2574103  47.7322633   1.6030217  65.9206401
  48.4633492   2.5059787  66.8912389  49.5987195   2.9326464  68.3027230
  49.3404972   3.8543534  68.3011561  49.0672235   2.5356898  68.9927695
  54.5433383  16.0377251  61.0817316  54.7170261  15.4723673  60.3291168
  55.0362275  16.8378146  60.8996806  60.3972774   8.8013674  62.7007616
  60.8403921   8.0520999  62.3026739  59.5199285   8.7923810  62.3181348
  55.5308556  15.3544015  58.1814214  56.2259460  15.9750708  58.4001529
  55.8731706  14.5039367  58.4566592  57.4299979  12.8043721  59.7101545
  57.9551303  13.1430994  58.9850865  57.3422331  11.8690736  59.5264679
  49.0920028  16.7177794  71.8391421  49.4007154  16.4726941  72.7114121
  49.8895510  16.9224433  71.3510292  49.1140640  18.8715704  64.0696798
  48.6745630  18.3792083  64.7629655  49.8648757  18.3288672  63.8288873
  41.5932979  15.0627245  64.0721426  42.4190999  14.7631017  63.6920070
  41.2427031  14.2934867  64.5211215  46.5614512  14.4153713  66.1419100
  45.9394521  13.7524418  65.8421328  47.2319379  14.4414845  65.4592747
  39.7941584  12.9813571  65.0310360  38.9573492  12.5535746  64.8494361
  39.7665229  13.1746015  65.9681151  46.1228019  12.9657637  59.6177560
  46.2716139  13.6493101  58.9644233  46.9294462  12.9462727  60.1327016
  59.9405639  10.2718912  65.0930063  60.7752531  10.7108716  65.2567623
  60.0764768   9.7957565  64.2738309  43.8780652   8.9922814  60.6238629
  43.6326694   8.0885144  60.8218839  44.0476566   8.9939965  59.6818107
  43.1476299   4.7251172  58.1224791  42.4545544   4.7995527  57.4664827
  42.9028051   3.9611515  58.6446308  49.6223424  15.4605767  57.0889308
  49.0497391  16.0795954  56.6359780  50.1956218  16.0105129  57.6229230
  52.8420684  15.7442917  58.2197890  53.7751357  15.6788479  58.4230765
  52.7543897  16.5799184  57.7612423  55.4708701  15.0608787  55.1801838
  55.3922332  14.7268651  56.0737595  56.2918368  15.5530555  55.1793310
  50.0070223   6.7966580  54.4305360  50.9529327   6.6672788  54.4993778
  49.6284468   6.0581242  54.9074788  48.1913140   4.7216556  54.3660245
  47.2844595   4.4249669  54.4422959  48.4689121   4.4246374  53.4994532
  39.1091080   6.0422920  64.8159292  38.7893865   5.1888228  64.5233666
  38.5624508   6.2571498  65.5717259  42.8870988   8.7585361  68.5328798
  43.1056998   9.6902468  68.5516832  43.2996762   8.3993335  69.3183602
  38.9779340   9.6625831  66.7852413  38.2842812   9.2479784  66.2722368
  39.7252331   9.7046368  66.1885832  40.8916083   9.5944085  64.6618428
  40.8686771   9.6931772  63.7100311  41.2016719  10.4409236  64.9835594
  43.5503461  11.6520240  68.7765043  44.5046714  11.6204182  68.7094974
  43.3515984  11.1910864  69.5915269  41.9053689  17.1939859  65.7935241
  41.7708157  16.4340260  65.2273239  41.4885752  17.9180759  65.3264029
  53.0412652  12.3776783  54.8011816  53.7448503  12.5826785  55.4169471
  52.3175301  12.9453545  55.0660899  53.8710463   8.1286644  60.9214086
  53.8145664   8.5855196  60.0821718  54.4238805   7.3677329  60.7436929
  45.0622815  18.0909176  66.0053683  44.9455200  19.0354609  65.9032373
  44.2415262  17.7882738  66.3939482  54.9499350  12.8159312  56.8510276
  55.7844954  12.3840511  56.6687751  54.7883693  12.6441326  57.7787170
  54.6045242   9.3191425  58.2166615  54.5494046   9.1535697  57.2755059
  53.9791297  10.0267458  58.3728805  46.0877329  18.7437438  69.2209612
  46.9904576  18.7761049  69.5376107  45.8614700  17.8137889  69.2355947
  47.8430932  17.4968425  65.8819690  46.8926563  17.4970286  65.7684063
  48.1463418  16.7501159  65.3655725  63.5783625  23.3328963  66.9465453
  64.2162035  23.2135711  66.2428793  63.4604468  24.2809807  67.0053405
  60.3873331  23.2856391  66.8826977  60.0491843  23.1697456  65.9947512
  61.2563099  22.8847556  66.8627983  56.2460147  25.1391868  62.8723868
  55.6825012  25.0481805  62.1040156  56.1312542  24.3191772  63.3526361
  60.8693114  24.4391243  72.8413183  60.8581755  24.0444041  71.9693687
  61.0313754  23.7057316  73.4346954  53.7924579  26.6343059  65.7108089
  54.5845871  26.2933884  65.2954388  54.0321229  26.7438034  66.6310242
  61.8259706  28.8062835  58.1838333  61.1747685  29.3916916  57.7972347
  62.6204068  29.3369030  58.2433371  55.7515333  25.8951973  58.5825468
  56.5246209  25.3480960  58.4438343  56.1040732  26.7596222  58.7939929
  57.5900375  27.2228355  71.7892367  57.2990241  28.1273986  71.6739033
  58.2257360  27.2644882  72.5036436  58.5156582  24.6005203  68.3793727
  59.1120155  24.3761226  67.6650689  58.5731554  23.8589949  68.9819174
  58.0881611  22.0544639  56.2143917  58.3407131  21.5326160  55.4527380
  57.1506170  21.8910784  56.3170601  63.1324893  21.0580417  64.0218661
  63.9187983  20.6399840  63.6709078  63.3963598  21.9626509  64.1900309
  63.3034971  26.4953267  58.7207318  62.6680804  26.5687894  59.4328222
  62.9732377  27.0846866  58.0426397  68.5333321  20.9955650  64.9251639
  69.2658493  20.4254867  65.1589469  67.7772676  20.6077251  65.3658145
  57.8077899  23.9572745  58.4168292  57.6914157  23.2817648  59.0849377
  57.9180159  23.4705119  57.6000445  60.1509440  23.4182892  62.1214982
  59.7867648  22.8913513  62.8327903  61.0076556  23.0281361  61.9481467
  59.7914927  18.4472791  57.1176330  59.9589330  19.3153028  57.4846801
  59.6012096  18.6100073  56.1937619  62.5490260  26.9089770  68.7842161
  62.2490984  27.8114809  68.6757968  62.2041320  26.6421954  69.6363313
  56.0002742  23.3603567  64.8178865  55.0753238  23.2279781  65.0256557
  56.2487155  24.1397786  65.3148807  65.9487404  19.4272311  66.4639598
  65.0404282  19.3587719  66.1698359  65.8975000  19.9044255  67.2921423
  59.7704148  20.9030449  58.1022997  59.6503773  21.3487500  58.9408477
  59.0756737  21.2515767  57.5436535  53.3611553  23.0036841  65.6522654
  53.4903934  23.2571320  66.5662066  52.6809004  23.5964549  65.3327309
  57.5311040  33.6734091  61.7513128  57.4535070  34.6241916  61.8301609
  56.9272684  33.3279963  62.4088055  65.4689214  21.3751922  58.9303331
  66.3807070  21.6079309  58.7551029  64.9598861  21.9588966  58.3678410
  58.2774642  23.6547409  73.9692462  59.0189327  24.1932453  73.6927286
  57.5711628  24.2813698  74.1264014  63.7529982  25.7976550  72.5664624
  64.1613338  25.3558960  71.8219256  63.0307244  25.2229177  72.8198817
  60.1061052  20.7349157  69.9398181  60.9522247  21.1588570  70.0832830
  60.0459690  20.0782781  70.6336744  64.0758797  26.3577741  66.3216913
  63.4467659  26.5223455  65.6192980  63.6884459  26.7719350  67.0927877
  67.9548029  27.2932178  63.6761276  67.2699067  27.6731080  63.1258310
  68.0391878  27.9027505  64.4093224  65.2098960  24.9392137  70.2756620
  65.4215855  25.5823897  69.5991001  65.1628708  24.1054454  69.8078550
  62.8125189  17.5509958  67.1793192  61.9509668  17.8491212  67.4709930
  62.8387624  17.7680357  66.2474225  59.6286759  26.0952149  63.5866998
  60.0925104  26.3739852  62.7971620  59.3643557  25.1935593  63.4040088
  56.5210840  25.6423630  66.5246761  57.0912197  26.0710899  65.8864245
  57.1118951  25.3606215  67.2230947  58.5655645  22.2175301  60.3956563
  59.2679688  22.6696345  60.8630489  58.2336273  21.5759120  61.0236456
  57.0136006  20.8087058  74.7707772  56.3834667  21.4903338  75.0043169
  56.9072094  20.6970139  73.8260910  52.3080979  20.4758854  65.6973696
  51.5180033  20.7316382  65.2213807  52.7992226  21.2907192  65.8025737
  66.3244788  27.8164093  68.4478977  67.1462232  27.4144280  68.1661659
  66.3207191  27.7132327  69.3995093  54.2595724  20.8403433  62.6557173
  53.4626887  20.9522127  63.1740669  54.0321316  21.1790085  61.7898064
  60.0901392  27.3648136  70.6039688  60.1545824  27.8268543  71.4397859
  59.3812315  26.7345501  70.7321997  50.5918682  20.7289344  68.1288687
  50.8426720  21.6136354  68.3946263  51.1278230  20.5493946  67.3563779
  59.8049409  29.0316244  60.4718668  59.6695084  29.8767779  60.9003516
  60.3459222  29.2335521  59.7084602  53.2578807  26.5491682  61.0446593
  53.7703327  27.3434932  61.1952158  53.9101519  25.8517972  60.9780195
  55.0673691  29.6657438  63.1269346  55.2440320  30.5875403  62.9390330
  55.8630525  29.3515857  63.5563726  54.3526048  21.7122070  73.0031509
  54.2379563  20.8107327  73.3038608  53.4970566  21.9585767  72.6516326
  61.4317886  29.6539810  74.6019010  60.9881740  28.8676189  74.2839915
  62.0935099  29.8418961  73.9362901  56.1905007  31.1835612  69.1279689
  56.7412432  31.0552675  68.3556683  55.3516483  31.4830501  68.7774581
  63.5299124  29.9342610  72.6300411  63.5117599  30.7551491  72.1380680
  64.4519044  29.8096685  72.8550552  59.9872178  27.4486740  73.4723920
  60.5200515  26.6875028  73.2423228  59.4586259  27.1560391  74.2148074
  51.2227723  24.8780336  61.8206164  52.0602945  25.2877344  61.6039871
  51.4005991  23.9379778  61.7906357  63.1192155  22.5455417  57.5089997
  62.6038779  23.3160021  57.7478384  62.8469464  21.8720553  58.1323058
  60.7039267  17.3905117  62.5675235  59.8480863  17.0011968  62.3880874
  61.1166218  17.4697078  61.7075020  62.2338413  14.9251461  66.9666795
  61.7303209  14.8881596  66.1534600  62.5269020  15.8344203  67.0263451
  58.4781299  15.0090190  65.9732976  59.3434296  14.8132999  65.6138866
  58.5458808  14.7800542  66.9002333  68.0926430  25.2987771  59.4443170
  67.3155872  24.9598931  58.9998332  68.7717911  25.3040394  58.7698135
  62.9078459  20.4182509  59.3349778  62.6028594  20.7328658  60.1859921
  63.8608901  20.4963929  59.3777111  61.3524891  26.5772732  60.9842732
  60.8246252  25.8425492  60.6715969  60.8512393  27.3547408  60.7382700
  66.3317737  24.7721753  66.1009778  65.6741411  25.4621014  66.1889907
  67.1358136  25.1618184  66.4443764  56.0843618  17.2392398  63.3449343
  56.6587370  17.0167580  62.6122536  56.6714601  17.3081093  64.0977945
  65.1423195  23.1266125  64.1513720  65.6555077  23.7596117  64.6535429
  65.7924419  22.5267321  63.7857080  56.4113205  19.2696859  57.3645228
  55.5750517  19.6071546  57.6854503  56.2717975  19.1345839  56.4272365
  58.3866286  14.1133647  62.0724413  57.7330698  13.7982664  61.4481027
  58.3446760  13.4909388  62.7984236  59.4977491  24.3952942  53.9877705
  58.5904552  24.1642196  54.1868854  59.9948523  23.5990562  54.1751686
  62.4045570  33.1050449  56.9074391  61.7307268  33.4082146  57.5159349
  62.7911392  33.9079530  56.5579848  61.6204026  20.6015581  66.3972060
  60.7026588  20.8230528  66.2393748  62.0364170  20.6761891  65.5383768
  62.4039074  22.0006996  61.5274741  63.1510893  22.5128394  61.2181863
  62.6730664  21.6791049  62.3879134  60.6765724  24.4965537  58.5101695
  59.7676943  24.2124570  58.6074165  60.7060808  24.9164616  57.6505002
  65.9084992  28.1072127  62.2792862  65.4547319  27.2663037  62.3358053
  65.2778958  28.7433525  62.6167643  64.8517911  19.0364113  63.5093530
  64.1140668  18.5241499  63.8403772  65.1044685  18.5964494  62.6976807
  64.3517931  29.9448623  63.2142681  64.6440905  30.5053680  62.4955046
  64.8616551  30.2377184  63.9695840  64.9529538  11.8140365  64.1035299
  65.2588415  10.9537728  63.8161214  65.6782143  12.4057985  63.9034293
  51.2453895  22.2171051  62.4916897  51.0478294  21.6240412  61.7667964
  50.6900559  21.9123261  63.2092836  59.2250618  22.1094158  64.6111490
  59.2799228  21.1567994  64.5353967  58.4141820  22.2653597  65.0952789
  60.3741812  26.0374281  55.8489773  59.9361242  25.3210140  55.3895411
  61.1152253  26.2650396  55.2874865  57.1642978  20.7271218  62.3701869
  56.3510844  21.0265388  62.7767061  57.6601972  20.3326906  63.0876351
  59.3151556  30.7228974  64.3036134  59.2727735  30.9489821  63.3744666
  60.2314255  30.4892349  64.4521935  68.4914927  24.3131478  61.9066092
  68.3532825  24.5033074  60.9787281  68.1351146  25.0750861  62.3634143
  56.6557053  18.2989573  67.9863104  57.2956432  18.1578332  67.2886067
  55.8234583  18.0124086  67.6101706  68.5184306  26.3808005  66.9177363
  68.9520813  26.2883294  67.7660418  69.2315887  26.3565505  66.2797379
  57.4317357  27.5992003  64.0998096  58.2257955  27.1042324  63.8980671
  56.7209049  27.0709867  63.7365802  62.2512201  29.9810099  68.4510464
  62.3049224  30.5501035  69.2188180  61.3826983  30.1511984  68.0864501
  53.7400120  21.7435085  60.1757849  52.8097708  21.6819541  60.3927811
  53.8357592  21.2211038  59.3794490  53.6585669  18.2689898  62.7636091
  53.9192487  19.1835231  62.6545251  54.4802842  17.8014341  62.9132704
  55.1310595  19.6827655  69.9334915  55.8033648  19.4745017  69.2847564
  54.3040381  19.4849741  69.4940148  61.2100301  24.1470361  70.0097396
  62.1392361  24.2981521  69.8366363  60.7891331  24.2354382  69.1546042
  60.0088633  28.1721025  67.7795934  59.8699718  27.8039810  68.6521872
  59.2203229  28.6868665  67.6079891  60.6036785  33.2730122  59.1221470
  60.7788540  32.8018165  59.9367093  59.9169573  33.8995888  59.3502731
  61.5593848  27.5502628  65.1684771  61.2243681  27.5103398  66.0642421
  61.0597794  26.8847344  64.6955182  55.5338092  22.9570258  70.6937352
  55.3957890  22.2250497  71.2948892  56.4443015  22.8679158  70.4121540
  64.4953040  24.8958662  55.4421831  63.8782210  24.1705491  55.3454884
  64.0269528  25.6568023  55.0988905  58.1620393  22.6690217  70.1821032
  58.8720011  22.0283410  70.1407651  58.1189701  22.9203112  71.1047213
  66.1507171  29.6057571  73.1027611  66.0919717  28.9216791  72.4358194
  66.5526690  30.3476561  72.6508237  56.8749327  19.6555435  72.0016672
  56.3386684  19.2046174  72.6538268  56.2866035  19.7901344  71.2587136
  55.1697870  36.4219485  65.8961330  55.4094468  37.0538009  66.5740349
  54.3267066  36.0707525  66.1826690  56.2851585  19.1144087  54.5643135
  55.4081052  18.9932888  54.2005382  56.7609339  18.3230165  54.3122024
  66.1524578  27.5697155  71.3341591  65.2651357  27.2323077  71.4567990
  66.7223130  26.8380186  71.5710356  47.8053726  23.9021247  64.6584642
  48.4924765  23.5882977  64.0705658  47.6501854  24.8062611  64.3851894
  52.6088448  18.7911443  69.0869666  52.5246636  18.1837113  68.3520076
  51.7871154  19.2820461  69.0879162  59.6825732  32.2298607  68.3002834
  59.6095903  33.0353579  68.8122139  59.2403125  32.4290573  67.4750856
  59.4715511  31.4670377  61.8105656  58.6883033  32.0092057  61.9043880
  60.1708257  31.9844357  62.2099897  62.7812162  17.2765007  64.4539861
  63.2780861  16.5234969  64.1340931  62.0099143  17.3129323  63.8883070
  70.6341919  22.9805372  66.0958153  70.6231795  23.8630088  65.7252086
  69.7659298  22.6276923  65.9012690  62.1424415  32.1285441  70.4560993
  62.8552388  32.7632906  70.3836894  61.6514444  32.2249307  69.6400995
  63.8641942  26.0336694  62.0278285  62.9298221  26.1538156  61.8582989
  64.0418611  25.1309161  61.7638294  59.3647130  19.4182390  64.1811546
  58.9944918  18.8653430  64.8692451  59.8606223  18.8140523  63.6286546
  67.2514494  21.8754013  62.5628319  67.7174946  22.7082005  62.4888621
  67.7021994  21.4098995  63.2673577  57.1936329  29.8779885  71.2766564
  57.8945788  30.5116368  71.4295958  56.7231444  30.2194616  70.5162203
  65.3190725  28.2197834  59.5614471  65.5950569  28.1054429  60.4708345
  64.4495223  27.8215319  59.5226644  64.9937615  22.4324492  69.1019114
  64.3409065  22.6800400  68.4471567  65.3717995  21.6188630  68.7681591
  61.9544789  32.4684185  63.2047284  62.1367183  31.6505841  63.6675037
  62.7777775  32.6851877  62.7672174  62.2886954  31.3952370  60.4662333
  62.8174721  30.8844825  59.8532495  62.5515174  31.0794901  61.3307866
  52.7904047  29.4116240  68.2097666  53.3757484  28.6659928  68.3425571
  52.5928885  29.7220196  69.0934330  55.6442702  32.4467487  63.2260109
  54.9753077  32.9313615  62.7424149  55.5055572  32.6936707  64.1403487
  47.3821702  21.9821840  66.9302110  47.4205801  21.4485431  67.7239228
  46.8761995  21.4557045  66.3113087  59.7847971  34.4811231  69.8242767
  60.3366279  34.6442852  70.5891852  60.1254164  35.0715668  69.1522792
  54.7612464  16.8286380  70.4264652  54.8253791  17.6901211  70.0142050
  54.6979584  16.2160382  69.6937010  54.2364737  18.9009513  74.0737686
  54.8636775  18.5186590  74.6875210  53.3792655  18.6823715  74.4393379
  51.0130279  20.7085942  60.0056041  51.3083720  19.7996620  59.9523095
  50.1118315  20.6873681  59.6837043  62.9216358  32.4293206  66.8106449
  62.7967498  31.6282946  66.3017395  63.5795449  32.9239399  66.3220419
  54.5424526  18.7841939  65.9883590  53.8211112  19.3977906  65.8491063
  55.3317782  19.3199703  65.9100235  64.9851266  30.2302226  68.4385999
  64.0381602  30.1107577  68.3664326  65.3334040  29.3424724  68.5212261
  57.3450840  16.1196365  72.2624241  57.8685242  16.3658662  73.0250551
  57.1263173  16.9516400  71.8427379  52.7418121  18.3900040  60.1295366
  52.4130827  17.5097419  59.9470472  53.0957492  18.3347708  61.0171755
  61.9897700  30.0254942  64.6390352  61.8422662  29.0971650  64.8197922
  62.8151193  30.0475033  64.1547427  55.8559944  18.6773009  60.4970844
  56.1956017  19.2058931  59.7749452  56.3032065  19.0153416  61.2729410
  65.5931822  30.8483501  65.7255224  66.5178369  30.6426362  65.5879676
  65.4247125  30.5999902  66.6344566  58.5503385  17.0610060  69.9473912
  58.2100205  16.2617873  70.3494592  57.8442391  17.3611771  69.3750745
  59.2019857  14.1459373  68.4001235  60.0245926  13.6719851  68.2780125
  59.4457920  14.9249856  68.8999921  57.8428091  17.1747631  58.6964137
  58.5636454  17.5528884  58.1927853  57.2193395  17.8936508  58.7999114
  61.9859214  17.8792780  59.6322469  62.2022828  18.7617418  59.3311297
  61.5053281  17.4878993  58.9028111  56.7258435  20.8378493  66.2093213
  56.5803016  21.1518796  67.1017495  56.2483639  21.4563394  65.6564112
  58.5854818  17.8281041  66.2574103  58.5716387  16.9322135  65.9206401
  59.3027246  17.8351705  66.8912389  60.4380949  18.2618381  68.3027230
  60.1798727  19.1835452  68.3011561  59.9065989  17.8648816  68.9927695
  65.3827138  31.3669169  61.0817316  65.5564015  30.8015591  60.3291168
  65.8756029  32.1670063  60.8996806  51.2004098  23.3783838  69.1480875
  50.6557566  24.1543646  69.2801149  52.0783447  23.7254642  68.9899996
  57.9891714  16.7095422  61.5261673  58.1107625  15.7812068  61.7252561
  57.6993757  16.7234108  60.6139989  60.8582905  14.3950332  64.6628393
  60.8804601  14.4589665  63.7080373  61.2750964  13.5554841  64.8568899
  71.2366529  24.1305592  62.7007616  71.6797675  23.3812917  62.3026739
  70.3593039  24.1215728  62.3181348  66.3702310  30.6835933  58.1814214
  67.0653215  31.3042626  58.4001529  66.7125460  29.8331284  58.4566592
  51.9870119  22.5053734  72.0411031  51.2451856  22.6536369  72.6275662
  51.6662864  22.7662000  71.1777781  68.2693733  28.1335639  59.7101545
  68.7945058  28.4722911  58.9850865  68.1816086  27.1982654  59.5264679
  59.9313782  32.0469712  71.8391421  60.2400909  31.8018859  72.7114121
  60.7289264  32.2516351  71.3510292  59.9534394  34.2007622  64.0696798
  59.5139384  33.7084000  64.7629655  60.7042511  33.6580589  63.8288873
  52.4326733  30.3919163  64.0721426  53.2584753  30.0922935  63.6920070
  52.0820785  29.6226785  64.5211215  57.4008266  29.7445631  66.1419100
  56.7788276  29.0816336  65.8421328  58.0713133  29.7706763  65.4592747
  50.6335338  28.3105489  65.0310360  49.7967247  27.8827663  64.8494361
  50.6058984  28.5037932  65.9681151  56.9621773  28.2949554  59.6177560
  57.1109894  28.9785019  58.9644233  57.7688217  28.2754644  60.1327016
  59.7032082  18.9758791  72.4897964  58.8335392  19.2692357  72.2180553
  59.9391563  19.5599236  73.2105228  70.7799394  25.6010830  65.0930063
  71.6146285  26.0400634  65.2567623  70.9158522  25.1249483  64.2738309
  54.7174406  24.3214732  60.6238629  54.4720448  23.4177062  60.8218839
  54.8870321  24.3231882  59.6818107  53.9870054  20.0543089  58.1224791
  53.2939299  20.1287444  57.4664827  53.7421806  19.2903433  58.6446308
  60.4617179  30.7897685  57.0889308  59.8891146  31.4087872  56.6359780
  61.0349972  31.3397046  57.6229230  63.6814439  31.0734835  58.2197890
  64.6145112  31.0080396  58.4230765  63.5937651  31.9091102  57.7612423
  66.3102455  30.3900705  55.1801838  66.2316087  30.0560569  56.0737595
  67.1312122  30.8822473  55.1793310  60.8463977  22.1258497  54.4305360
  61.7923082  21.9964706  54.4993778  60.4678222  21.3873159  54.9074788
  59.0306894  20.0508474  54.3660245  58.1238350  19.7541587  54.4422959
  59.3082875  19.7538292  53.4994532  49.9484835  21.3714837  64.8159292
  49.6287619  20.5180145  64.5233666  49.4018263  21.5863415  65.5717259
  53.7264742  24.0877278  68.5328798  53.9450752  25.0194386  68.5516832
  54.1390516  23.7285253  69.3183602  60.6468960  14.5945364  60.5204487
  59.8369688  14.2492448  60.8959733  61.3353377  14.2852907  61.1092098
  62.5759508  13.6723410  62.1428783  63.1290547  14.0918864  62.8018806
  62.8129595  12.7459158  62.1851739  57.8005679  16.9095409  54.5072225
  58.6624843  17.2350307  54.7668042  57.9856023  16.1226905  53.9945290
  49.8173095  24.9917749  66.7852413  49.1236566  24.5771702  66.2722368
  50.5646086  25.0338285  66.1885832  65.9538315  15.7823935  61.6507448
  65.3736985  16.4408740  61.2685500  65.6874248  14.9601280  61.2394865
  64.4041882  15.1828993  63.8528768  64.9041660  15.2945528  63.0443087
  65.0477490  14.8790046  64.4929576  51.7309837  24.9236002  64.6618428
  51.7080525  25.0223690  63.7100311  52.0410474  25.7701153  64.9835594
  54.3897215  26.9812158  68.7765043  55.3440469  26.9496100  68.7094974
  54.1909739  26.5202781  69.5915269  54.9796597  25.5513274  71.3435840
  55.7989486  26.0457352  71.3670678  55.2533405  24.6345242  71.3153408
  64.7363194  17.9424026  60.7063796  63.8489049  18.2273676  60.4883991
  65.1517183  17.7817789  59.8591073  68.0877730  17.9670547  64.4218135
  68.8638120  18.4566999  64.6942752  67.3625864  18.3928601  64.8790005
  52.7447444  32.5231777  65.7935241  52.6101912  31.7632178  65.2273239
  52.3279506  33.2472677  65.3264029  63.8806407  27.7068701  54.8011816
  64.5842257  27.9118703  55.4169471  63.1569056  28.2745462  55.0660899
  64.7104217  23.4578562  60.9214086  64.6539419  23.9147113  60.0821718
  65.2632560  22.6969246  60.7436929  68.5209023  19.2468294  61.7464206
  68.2645957  18.8464929  62.5772413  67.8961891  19.9612088  61.6214345
  55.9016570  33.4201094  66.0053683  55.7848954  34.3646527  65.9032373
  55.0809016  33.1174656  66.3939482  65.7893104  28.1451230  56.8510276
  66.6238708  27.7132428  56.6687751  65.6277447  27.9733243  57.7787170
  65.4438997  24.6483343  58.2166615  65.3887800  24.4827614  57.2755059
  64.8185052  25.3559376  58.3728805  50.2331512  19.8851407  72.0428037
  50.8790375  19.3750361  72.5315263  50.0248663  20.6220089  72.6171463
  58.7535122  14.1491452  57.7951934  58.7413792  15.0933292  57.9520204
  59.6458544  13.9661597  57.5011395  56.9271084  34.0729356  69.2209612
  57.8298331  34.1052966  69.5376107  56.7008454  33.1429807  69.2355947
  58.6824686  32.8260342  65.8819690  57.7320317  32.8262204  65.7684063
  58.9857172  32.0793077  65.3655725  62.5687241  10.7434229  62.0497870
  61.8019637  10.1892715  62.1954553  62.9797946  10.8156097  62.9112022
  74.4177379  38.6620881  66.9465453  75.0555789  38.5427628  66.2428793
  74.2998222  39.6101725  67.0053405  71.2267086  38.6148309  66.8826977
  70.8885597  38.4989374  65.9947512  72.0956854  38.2139474  66.8627983
  67.0853901  40.4683785  62.8723868  66.5218767  40.3773722  62.1040156
  66.9706297  39.6483690  63.3526361  64.6318333  41.9634977  65.7108089
  65.4239625  41.6225802  65.2954388  64.8714984  42.0729952  66.6310242
  72.6653460  44.1354753  58.1838333  72.0141440  44.7208833  57.7972347
  73.4597823  44.6660948  58.2433371  66.5909087  41.2243890  58.5825468
  67.3639963  40.6772877  58.4438343  66.9434486  42.0888140  58.7939929
  69.3550337  39.9297121  68.3793727  69.9513909  39.7053143  67.6650689
  69.4125308  39.1881866  68.9819174  68.9275365  37.3836556  56.2143917
  69.1800886  36.8618078  55.4527380  67.9899924  37.2202702  56.3170601
  73.9718648  36.3872335  64.0218661  74.7581737  35.9691758  63.6709078
  74.2357352  37.2918427  64.1900309  74.1428725  41.8245185  58.7207318
  73.5074558  41.8979812  59.4328222  73.8126132  42.4138784  58.0426397
  68.6471654  39.2864662  58.4168292  68.5307912  38.6109566  59.0849377
  68.7573914  38.7997036  57.6000445  70.9903195  38.7474809  62.1214982
  70.6261402  38.2205430  62.8327903  71.8470311  38.3573278  61.9481467
  70.6308682  33.7764709  57.1176330  70.7983084  34.6444946  57.4846801
  70.4405851  33.9391991  56.1937619  73.3884015  42.2381688  68.7842161
  73.0884738  43.1406727  68.6757968  73.0435074  41.9713871  69.6363313
  66.8396496  38.6895485  64.8178865  65.9146993  38.5571699  65.0256557
  67.0880910  39.4689704  65.3148807  76.7881159  34.7564228  66.4639598
  75.8798036  34.6879637  66.1698359  76.7368755  35.2336173  67.2921423
  70.6097903  36.2322367  58.1022997  70.4897528  36.6779417  58.9408477
  69.9150491  36.5807684  57.5436535  64.2005307  38.3328758  65.6522654
  64.3297689  38.5863237  66.5662066  63.5202759  38.9256466  65.3327309
  68.3704795  49.0026008  61.7513128  68.2928824  49.9533833  61.8301609
  67.7666438  48.6571881  62.4088055  76.3082969  36.7043840  58.9303331
  77.2200825  36.9371227  58.7551029  75.7992616  37.2880884  58.3678410
  70.9454807  36.0641074  69.9398181  71.7916002  36.4880488  70.0832830
  70.8853444  35.4074699  70.6336744  74.9152551  41.6869658  66.3216913
  74.2861414  41.8515372  65.6192980  74.5278213  42.1011268  67.0927877
  73.6518944  32.8801876  67.1793192  72.7903423  33.1783129  67.4709930
  73.6781378  33.0972275  66.2474225  70.4680513  41.4244066  63.5866998
  70.9318859  41.7031769  62.7971620  70.2037311  40.5227511  63.4040088
  67.3604594  40.9715548  66.5246761  67.9305951  41.4002816  65.8864245
  67.9512706  40.6898133  67.2230947  69.4049399  37.5467219  60.3956563
  70.1073442  37.9988262  60.8630489  69.0730028  36.9051038  61.0236456
  67.8529761  36.1378975  74.7707772  67.2228421  36.8195256  75.0043169
  67.7465848  36.0262057  73.8260910  63.1474733  35.8050771  65.6973696
  62.3573787  36.0608300  65.2213807  63.6385980  36.6199109  65.8025737
  65.0989478  36.1695351  62.6557173  64.3020642  36.2814045  63.1740669
  64.8715071  36.5082003  61.7898064  61.4312436  36.0581262  68.1288687
  61.6820474  36.9428272  68.3946263  61.9671984  35.8785863  67.3563779
  70.6443164  44.3608161  60.4718668  70.5088838  45.2059697  60.9003516
  71.1852976  44.5627439  59.7084602  64.0972561  41.8783599  61.0446593
  64.6097082  42.6726850  61.1952158  64.7495274  41.1809890  60.9780195
  65.9067446  44.9949356  63.1269346  66.0834074  45.9167320  62.9390330
  66.7024279  44.6807775  63.5563726  65.1919802  37.0413988  73.0031509
  65.0773317  36.1399245  73.3038608  64.3364320  37.2877684  72.6516326
  67.0298761  46.5127529  69.1279689  67.5806186  46.3844593  68.3556683
  66.1910237  46.8122418  68.7774581  62.0621478  40.2072254  61.8206164
  62.8996700  40.6169262  61.6039871  62.2399746  39.2671696  61.7906357
  73.9585910  37.8747334  57.5089997  73.4432533  38.6451939  57.7478384
  73.6863218  37.2012470  58.1323058  71.5433021  32.7197035  62.5675235
  70.6874617  32.3303885  62.3880874  71.9559973  32.7988996  61.7075020
  73.0732168  30.2543378  66.9666795  72.5696963  30.2173514  66.1534600
  73.3662775  31.1636121  67.0263451  69.3175054  30.3382108  65.9732976
  70.1828050  30.1424917  65.6138866  69.3852562  30.1092460  66.9002333
  73.7472213  35.7474426  59.3349778  73.4422349  36.0620576  60.1859921
  74.7002655  35.8255846  59.3777111  72.1918645  41.9064650  60.9842732
  71.6640007  41.1717409  60.6715969  71.6906148  42.6839326  60.7382700
  66.9237373  32.5684316  63.3449343  67.4981125  32.3459497  62.6122536
  67.5108355  32.6373011  64.0977945  75.9816950  38.4558043  64.1513720
  76.4948832  39.0888035  64.6535429  76.6318174  37.8559238  63.7857080
  67.2506960  34.5988777  57.3645228  66.4144272  34.9363464  57.6854503
  67.1111729  34.4637757  56.4272365  69.2260040  29.4425565  62.0724413
  68.5724453  29.1274582  61.4481027  69.1840514  28.8201305  62.7984236
  70.3371245  39.7244860  53.9877705  69.4298307  39.4934113  54.1868854
  70.8342277  38.9282479  54.1751686  73.2439324  48.4342367  56.9074391
  72.5701023  48.7374064  57.5159349  73.6305146  49.2371448  56.5579848
  72.4597781  35.9307498  66.3972060  71.5420342  36.1522445  66.2393748
  72.8757924  36.0053809  65.5383768  73.2432828  37.3298914  61.5274741
  73.9904647  37.8420311  61.2181863  73.5124418  37.0082967  62.3879134
  71.5159479  39.8257455  58.5101695  70.6070698  39.5416488  58.6074165
  71.5454562  40.2456533  57.6505002  76.7478746  43.4364044  62.2792862
  76.2941073  42.5954954  62.3358053  76.1172713  44.0725443  62.6167643
  75.6911666  34.3656030  63.5093530  74.9534422  33.8533417  63.8403772
  75.9438439  33.9256412  62.6976807  75.1911685  45.2740541  63.2142681
  75.4834660  45.8345598  62.4955046  75.7010306  45.5669102  63.9695840
  75.7923293  27.1432282  64.1035299  76.0982170  26.2829646  63.8161214
  76.5175898  27.7349903  63.9034293  62.0847649  37.5462969  62.4916897
  61.8872049  36.9532330  61.7667964  61.5294313  37.2415179  63.2092836
  70.0644373  37.4386075  64.6111490  70.1192982  36.4859912  64.5353967
  69.2535575  37.5945515  65.0952789  71.2135566  41.3666199  55.8489773
  70.7754996  40.6502057  55.3895411  71.9546007  41.5942313  55.2874865
  68.0036733  36.0563135  62.3701869  67.1904598  36.3557306  62.7767061
  68.4995727  35.6618824  63.0876351  70.1545310  46.0520892  64.3036134
  70.1121489  46.2781738  63.3744666  71.0708009  45.8184267  64.4521935
  67.4950807  33.6281491  67.9863104  68.1350187  33.4870250  67.2886067
  66.6628338  33.3416004  67.6101706  68.2711111  42.9283921  64.0998096
  69.0651710  42.4334241  63.8980671  67.5602804  42.4001784  63.7365802
  64.5793875  37.0727003  60.1757849  63.6491463  37.0111458  60.3927811
  64.6751347  36.5502956  59.3794490  64.4979424  33.5981816  62.7636091
  64.7586241  34.5127149  62.6545251  65.3196596  33.1306258  62.9132704
  65.9704349  35.0119573  69.9334915  66.6427403  34.8036935  69.2847564
  65.1434136  34.8141659  69.4940148  72.0494055  39.4762279  70.0097396
  72.9786115  39.6273438  69.8366363  71.6285085  39.5646299  69.1546042
  70.8482387  43.5012943  67.7795934  70.7093473  43.1331728  68.6521872
  70.0596983  44.0160583  67.6079891  71.4430539  48.6022040  59.1221470
  71.6182295  48.1310083  59.9367093  70.7563327  49.2287806  59.3502731
  72.3987602  42.8794546  65.1684771  72.0637435  42.8395316  66.0642421
  71.8991548  42.2139262  64.6955182  66.3731846  38.2862176  70.6937352
  66.2351644  37.5542415  71.2948892  67.2836770  38.1971076  70.4121540
  75.3346794  40.2250580  55.4421831  74.7175965  39.4997408  55.3454884
  74.8663282  40.9859940  55.0988905  69.0014147  37.9982135  70.1821032
  69.7113766  37.3575327  70.1407651  68.9583455  38.2495030  71.1047213
  67.7143081  34.9847353  72.0016672  67.1780438  34.5338092  72.6538268
  67.1259789  35.1193262  71.2587136  66.0091624  51.7511402  65.8961330
  66.2488223  52.3829927  66.5740349  65.1660821  51.3999442  66.1826690
  67.1245340  34.4436004  54.5643135  66.2474806  34.3224805  54.2005382
  67.6003093  33.6522083  54.3122024  58.6447480  39.2313164  64.6584642
  59.3318520  38.9174894  64.0705658  58.4895609  40.1354529  64.3851894
  63.4482202  34.1203361  69.0869666  63.3640391  33.5129030  68.3520076
  62.6264909  34.6112379  69.0879162  70.3109266  46.7962295  61.8105656
  69.5276788  47.3383975  61.9043880  71.0102011  47.3136274  62.2099897
  73.6205916  32.6056924  64.4539861  74.1174616  31.8526887  64.1340931
  72.8492898  32.6421241  63.8883070  74.7035697  41.3628612  62.0278285
  73.7691976  41.4830074  61.8582989  74.8812365  40.4601078  61.7638294
  70.2040885  34.7474307  64.1811546  69.8338672  34.1945348  64.8692451
  70.6999977  34.1432441  63.6286546  76.1584479  43.5489752  59.5614471
  76.4344323  43.4346347  60.4708345  75.2888978  43.1507237  59.5226644
  75.8331369  37.7616410  69.1019114  75.1802820  38.0092317  68.4471567
  76.2111749  36.9480548  68.7681591  72.7938543  47.7976103  63.2047284
  72.9760938  46.9797759  63.6675037  73.6171529  48.0143795  62.7672174
  73.1280709  46.7244288  60.4662333  73.6568475  46.2136743  59.8532495
  73.3908928  46.4086818  61.3307866  63.6297801  44.7408157  68.2097666
  64.2151238  43.9951845  68.3425571  63.4322640  45.0512114  69.0934330
  66.4836457  47.7759405  63.2260109  65.8146832  48.2605532  62.7424149
  66.3449326  48.0228625  64.1403487  58.2215456  37.3113758  66.9302110
  58.2599556  36.7777348  67.7239228  57.7155749  36.7848963  66.3113087
  65.6006219  32.1578298  70.4264652  65.6647545  33.0193129  70.0142050
  65.5373339  31.5452300  69.6937010  65.0758491  34.2301431  74.0737686
  65.7030530  33.8478508  74.6875210  64.2186410  34.0115633  74.4393379
  61.8524034  36.0377860  60.0056041  62.1477475  35.1288538  59.9523095
  60.9512070  36.0165599  59.6837043  65.3818281  34.1133856  65.9883590
  64.6604867  34.7269824  65.8491063  66.1711537  34.6491621  65.9100235
  68.1844594  31.4488283  72.2624241  68.7078996  31.6950579  73.0250551
  67.9656928  32.2808318  71.8427379  63.5811875  33.7191957  60.1295366
  63.2524582  32.8389336  59.9470472  63.9351246  33.6639626  61.0171755
  72.8291454  45.3546860  64.6390352  72.6816417  44.4263567  64.8197922
  73.6544948  45.3766951  64.1547427  66.6953699  34.0064927  60.4970844
  67.0349771  34.5350848  59.7749452  67.1425819  34.3445333  61.2729410
  69.3897139  32.3901978  69.9473912  69.0493960  31.5909791  70.3494592
  68.6836146  32.6903689  69.3750745  70.0413611  29.4751290  68.4001235
  70.8639680  29.0011769  68.2780125  70.2851675  30.2541774  68.8999921
  68.6821846  32.5039549  58.6964137  69.4030208  32.8820802  58.1927853
  68.0587150  33.2228426  58.7999114  72.8252969  33.2084698  59.6322469
  73.0416583  34.0909336  59.3311297  72.3447036  32.8170911  58.9028111
  67.5652190  36.1670411  66.2093213  67.4196771  36.4810714  67.1017495
  67.0877394  36.7855311  65.6564112  69.4248573  33.1572959  66.2574103
  69.4110142  32.2614052  65.9206401  70.1421001  33.1643623  66.8912389
  71.2774704  33.5910299  68.3027230  71.0192481  34.5127370  68.3011561
  70.7459744  33.1940734  68.9927695  76.2220892  46.6961086  61.0817316
  76.3957770  46.1307509  60.3291168  76.7149784  47.4961981  60.8996806
  62.0397852  38.7075755  69.1480875  61.4951320  39.4835563  69.2801149
  62.9177202  39.0546560  68.9899996  68.8285469  32.0387339  61.5261673
  68.9501380  31.1103985  61.7252561  68.5387511  32.0526025  60.6139989
  71.6976659  29.7242250  64.6628393  71.7198356  29.7881583  63.7080373
  72.1144718  28.8846758  64.8568899  62.8263874  37.8345652  72.0411031
  62.0845610  37.9828287  72.6275662  62.5056618  38.0953917  71.1777781
  70.7928149  49.5299539  64.0696798  70.3533139  49.0375918  64.7629655
  71.5436266  48.9872507  63.8288873  63.2720488  45.7211080  64.0721426
  64.0978508  45.4214852  63.6920070  62.9214540  44.9518703  64.5211215
  68.2402021  45.0737549  66.1419100  67.6182030  44.4108254  65.8421328
  68.9106888  45.0998680  65.4592747  61.4729093  43.6397407  65.0310360
  60.6361001  43.2119581  64.8494361  61.4452738  43.8329850  65.9681151
  67.8015528  43.6241472  59.6177560  67.9503648  44.3076936  58.9644233
  68.6081971  43.6046562  60.1327016  70.5425837  34.3050709  72.4897964
  69.6729146  34.5984275  72.2180553  70.7785317  34.8891154  73.2105228
  65.5568161  39.6506650  60.6238629  65.3114203  38.7468980  60.8218839
  65.7264075  39.6523800  59.6818107  64.8263808  35.3835007  58.1224791
  64.1333053  35.4579362  57.4664827  64.5815560  34.6195351  58.6446308
  71.3010933  46.1189602  57.0889308  70.7284900  46.7379789  56.6359780
  71.8743727  46.6688964  57.6229230  74.5208193  46.4026752  58.2197890
  75.4538866  46.3372314  58.4230765  74.4331406  47.2383019  57.7612423
  71.6857732  37.4550415  54.4305360  72.6316836  37.3256623  54.4993778
  71.3071977  36.7165077  54.9074788  69.8700649  35.3800391  54.3660245
  68.9632104  35.0833504  54.4422959  70.1476630  35.0830210  53.4994532
  60.7878589  36.7006755  64.8159292  60.4681374  35.8472063  64.5233666
  60.2412017  36.9155333  65.5717259  64.5658497  39.4169196  68.5328798
  64.7844507  40.3486304  68.5516832  64.9784271  39.0577170  69.3183602
  71.4862715  29.9237281  60.5204487  70.6763443  29.5784366  60.8959733
  72.1747132  29.6144825  61.1092098  73.4153263  29.0015328  62.1428783
  73.9684302  29.4210781  62.8018806  73.6523349  28.0751076  62.1851739
  68.6399434  32.2387327  54.5072225  69.5018598  32.5642225  54.7668042
  68.8249778  31.4518823  53.9945290  60.6566849  40.3209666  66.7852413
  59.9630321  39.9063619  66.2722368  61.4039840  40.3630203  66.1885832
  76.7932070  31.1115853  61.6507448  76.2130739  31.7700657  61.2685500
  76.5268003  30.2893198  61.2394865  75.2435636  30.5120911  63.8528768
  75.7435415  30.6237445  63.0443087  75.8871244  30.2081964  64.4929576
  62.5703592  40.2527920  64.6618428  62.5474280  40.3515607  63.7100311
  62.8804228  41.0993071  64.9835594  65.2290970  42.3104075  68.7765043
  66.1834223  42.2788018  68.7094974  65.0303493  41.8494699  69.5915269
  65.8190352  40.8805191  71.3435840  66.6383241  41.3749270  71.3670678
  66.0927160  39.9637159  71.3153408  75.5756948  33.2715944  60.7063796
  74.6882803  33.5565594  60.4883991  75.9910937  33.1109707  59.8591073
  63.5841198  47.8523695  65.7935241  63.4495666  47.0924096  65.2273239
  63.1673261  48.5764595  65.3264029  74.7200161  43.0360618  54.8011816
  75.4236012  43.2410621  55.4169471  73.9962810  43.6037380  55.0660899
  75.5497972  38.7870479  60.9214086  75.4933173  39.2439031  60.0821718
  76.1026314  38.0261164  60.7436929  66.7410324  48.7493012  66.0053683
  66.6242708  49.6938444  65.9032373  65.9202771  48.4466573  66.3939482
  76.2832751  39.9775261  58.2166615  76.2281555  39.8119532  57.2755059
  75.6578806  40.6851294  58.3728805  61.0725266  35.2143325  72.0428037
  61.7184130  34.7042279  72.5315263  60.8642417  35.9512007  72.6171463
  69.5928877  29.4783370  57.7951934  69.5807546  30.4225210  57.9520204
  70.4852298  29.2953515  57.5011395  69.5218440  48.1552260  65.8819690
  68.5714071  48.1554122  65.7684063  69.8250927  47.4084995  65.3655725
  73.4080996  26.0726146  62.0497870  72.6413392  25.5184633  62.1954553
  73.8191701  26.1448015  62.9112022  75.9383233  51.4987268  62.6557173
  75.1414396  51.6105963  63.1740669  75.7108825  51.8373920  61.7898064
  72.9015232  55.5364171  61.8206164  73.7390454  55.9461180  61.6039871
  73.0793500  54.5963613  61.7906357  72.9241403  52.8754887  62.4916897
  72.7265803  52.2824247  61.7667964  72.3688067  52.5707097  63.2092836
  75.4187629  52.4018921  60.1757849  74.4885217  52.3403376  60.3927811
  75.5145101  51.8794873  59.3794490  75.3373178  48.9273733  62.7636091
  75.5979996  49.8419067  62.6545251  76.1590351  48.4598176  62.9132704
  72.6917788  51.3669777  60.0056041  72.9871229  50.4580456  59.9523095
  71.7905824  51.3457517  59.6837043  74.4205630  49.0483875  60.1295366
  74.0918336  48.1681254  59.9470472  74.7745001  48.9931544  61.0171755
  76.3961915  54.9798567  60.6238629  76.1507957  54.0760897  60.8218839
  76.5657830  54.9815718  59.6818107  75.6657563  50.7126925  58.1224791
  74.9726808  50.7871280  57.4664827  75.4209315  49.9487268  58.6446308
  57.5311042  10.6796213  48.4758435  57.4535071  11.6304038  48.5546915
  56.9272685  10.3342086  49.1333361  59.8049410   6.0378366  47.1963975
  59.6695085   6.8829902  47.6248822  60.3459223   6.2397644  46.4329908
  55.0673693   6.6719561  49.8514653  55.2440321   7.5937525  49.6635637
  55.8630526   6.3577980  50.2809033  61.4317887   6.6601933  61.3264317
  60.9881741   5.8738311  61.0085221  62.0935100   6.8481083  60.6608207
  56.1905008   8.1897734  55.8524995  56.7412433   8.0614798  55.0801989
  55.3516484   8.4892623  55.5019888  62.4045571  10.1112572  43.6319698
  61.7307270  10.4144269  44.2404655  62.7911393  10.9141652  43.2825155
  59.3151557   7.7291097  51.0281440  59.2727736   7.9551943  50.0989972
  60.2314256   7.4954472  51.1767242  62.2512202   6.9872222  55.1755771
  62.3049225   7.5563158  55.9433487  61.3826984   7.1574107  54.8109808
  60.6036786  10.2792245  45.8466777  60.7788542   9.8080288  46.6612399
  59.9169574  10.9058011  46.0748037  55.1697871  13.4281607  52.6206637
  55.4094469  14.0600131  53.2985655  54.3267068  13.0769647  52.9071996
  59.6825733   9.2360730  55.0248141  59.6095905  10.0415701  55.5367445
  59.2403126   9.4352696  54.1996162  59.4715513   8.4732500  48.5350962
  58.6883035   9.0154180  48.6289187  60.1708258   8.9906479  48.9345204
  62.1424417   9.1347564  57.1806300  62.8552389   9.7695029  57.1082201
  61.6514445   9.2311430  56.3646301  57.1936330   6.8842007  58.0011870
  57.8945790   7.5178490  58.1541265  56.7231445   7.2256739  57.2407510
  61.9544790   9.4746308  49.9292591  62.1367185   8.6567964  50.3920343
  62.7777776   9.6914000  49.4917481  62.2886956   8.4014493  47.1907639
  62.8174722   7.8906948  46.5777802  62.5515175   8.0857023  48.0553173
  52.7904048   6.4178362  54.9342973  53.3757485   5.6722050  55.0670877
  52.5928887   6.7282319  55.8179637  55.6442703   9.4529610  49.9505415
  54.9753079   9.9375737  49.4669455  55.5055573   9.6998830  50.8648794
  59.7847972  11.4873353  56.5488074  60.3366280  11.6504975  57.3137159
  60.1254166  12.0777791  55.8768099  62.9216359   9.4355329  53.5351756
  62.7967499   8.6345069  53.0262701  63.5795450   9.9301522  53.0465726
  65.3827139   8.3731291  47.8062622  65.5564017   7.8077714  47.0536475
  65.8756030   9.1732186  47.6242112  59.9313783   9.0531835  58.5636728
  60.2400910   8.8080982  59.4359428  60.7289265   9.2578473  58.0755598
  59.9534395  11.2069744  50.7942105  59.5139386  10.7146123  51.4874961
  60.7042512  10.6642712  50.5534180  52.4326734   7.3981285  50.7966733
  53.2584754   7.0985057  50.4165376  52.0820786   6.6288908  51.2456521
  57.4008268   6.7507753  52.8664406  56.7788277   6.0878458  52.5666634
  58.0713134   6.7768885  52.1838054  50.6335339   5.3167612  51.7555666
  49.7967248   4.8889786  51.5739668  50.6058985   5.5100055  52.6926458
  56.9621774   5.3011677  46.3422867  57.1109895   5.9847141  45.6889540
  57.7688218   5.2816767  46.8572323  60.4617180   7.7959807  43.8134614
  59.8891147   8.4149994  43.3605086  61.0349974   8.3459169  44.3474536
  63.6814440   8.0796957  44.9443197  64.6145113   8.0142519  45.1476072
  63.5937653   8.9153224  44.4857729  54.3897216   3.9874280  55.5010349
  55.3440470   3.9558222  55.4340281  54.1909740   3.5264904  56.3160575
  52.7447445   9.5293900  52.5180547  52.6101913   8.7694300  51.9518545
  52.3279507  10.2534799  52.0509336  55.9016571  10.4263217  52.7298990
  55.7848955  11.3708649  52.6277680  55.0809017  10.1236778  53.1184789
  56.9271085  11.0791479  55.9454918  57.8298332  11.1115089  56.2621413
  56.7008455  10.1491929  55.9601254  58.6824687   9.8322465  52.6064997
  57.7320318   9.8324327  52.4929369  58.9857173   9.0855200  52.0901032
  74.4177381  15.6683003  53.6710759  75.0555791  15.5489751  52.9674099
  74.2998224  16.6163847  53.7298711  71.2267087  15.6210432  53.6072284
  70.8885599  15.5051496  52.7192819  72.0956855  15.2201597  53.5873290
  67.0853903  17.4745908  49.5969175  66.5218768  17.3835845  48.8285463
  66.9706298  16.6545812  50.0771667  71.7086870  16.7745283  59.5658490
  71.6975511  16.3798082  58.6938993  71.8707509  16.0411356  60.1592261
  64.6318335  18.9697100  52.4353395  65.4239627  18.6287924  52.0199695
  64.8714985  19.0792075  53.3555549  72.6653461  21.1416876  44.9083640
  72.0141441  21.7270956  44.5217654  73.4597824  21.6723071  44.9678677
  66.5909089  18.2306013  45.3070774  67.3639965  17.6835000  45.1683650
  66.9434487  19.0950262  45.5185236  68.4294131  19.5582395  58.5137673
  68.1383997  20.4628026  58.3984340  69.0651116  19.5998923  59.2281743
  69.3550338  16.9359244  55.1039033  69.9513910  16.7115266  54.3895996
  69.4125310  16.1943989  55.7064481  68.9275366  14.3898679  42.9389224
  69.1800887  13.8680200  42.1772687  67.9899925  14.2264824  43.0415908
  73.9718649  13.3934457  50.7463967  74.7581738  12.9753880  50.3954384
  74.2357354  14.2980549  50.9145616  74.1428727  18.8307308  45.4452624
  73.5074560  18.9041934  46.1573529  73.8126133  19.4200906  44.7671703
  68.6471655  16.2926785  45.1413599  68.5307913  15.6171688  45.8094683
  68.7573915  15.8059159  44.3245752  70.9903196  15.7536932  48.8460288
  70.6261403  15.2267553  49.5573210  71.8470312  15.3635401  48.6726774
  70.6308683  10.7826832  43.8421637  70.7983085  11.6507068  44.2092108
  70.4405852  10.9454113  42.9182926  73.3884016  19.2443811  55.5087467
  73.0884739  20.1468849  55.4003274  73.0435076  18.9775994  56.3608620
  66.8396498  15.6957607  51.5424172  65.9146994  15.5633822  51.7501863
  67.0880911  16.4751827  52.0394114  76.7881160  11.7626351  53.1884904
  75.8798037  11.6941759  52.8943665  76.7368756  12.2398296  54.0166730
  70.6097904  13.2384489  44.8268304  70.4897529  13.6841540  45.6653784
  69.9150492  13.5869807  44.2681842  64.2005309  15.3390881  52.3767961
  64.3297690  15.5925360  53.2907372  63.5202760  15.9318589  52.0572616
  68.3704796  26.0088131  48.4758435  68.2928826  26.9595956  48.5546915
  67.7666440  25.6634003  49.1333361  76.3082970  13.7105962  45.6548638
  77.2200826  13.9433349  45.4796335  75.7992617  14.2943007  45.0923716
  69.1168398  15.9901450  60.6937769  69.8583082  16.5286494  60.4172592
  68.4105384  16.6167738  60.8509321  74.5923738  18.1330590  59.2909930
  75.0007094  17.6913001  58.5464563  73.8700999  17.5583218  59.5444123
  70.9454808  13.0703197  56.6643487  71.7916003  13.4942611  56.8078136
  70.8853445  12.4136821  57.3582050  74.9152552  18.6931781  53.0462219
  74.2861415  18.8577495  52.3438287  74.5278214  19.1073390  53.8173183
  76.0492716  17.2746178  57.0001926  76.2609611  17.9177938  56.3236308
  76.0022464  16.4408494  56.5323857  70.4680514  18.4306189  50.3112304
  70.9318860  18.7093892  49.5216927  70.2037312  17.5289633  50.1285395
  67.3604595  17.9777670  53.2492067  67.9305952  18.4064939  52.6109552
  67.9512707  17.6960255  53.9476253  69.4049400  14.5529341  47.1201869
  70.1073444  15.0050385  47.5875796  69.0730029  13.9113160  47.7481763
  67.8529762  13.1441098  61.4953079  67.2228422  13.8257379  61.7288476
  67.7465850  13.0324180  60.5506217  63.1474734  12.8112894  52.4219003
  62.3573788  13.0670422  51.9459114  63.6385982  13.6261232  52.5271043
  65.0989480  13.1757473  49.3802480  64.3020643  13.2876167  49.8985975
  64.8715072  13.5144125  48.5143370  70.9295147  19.7002176  57.3284994
  70.9939580  20.1622584  58.1643166  70.2206071  19.0699541  57.4567304
  61.4312437  13.0643384  54.8533994  61.6820476  13.9490394  55.1191570
  61.9671986  12.8847986  54.0809086  70.6443165  21.3670284  47.1963975
  70.5088840  22.2121820  47.6248822  71.1852977  21.5689562  46.4329908
  64.0972562  18.8845722  47.7691900  64.6097083  19.6788972  47.9197464
  64.7495275  18.1872012  47.7025501  65.9067447  22.0011478  49.8514653
  66.0834075  22.9229443  49.6635637  66.7024281  21.6869897  50.2809033
  65.1919804  14.0476110  59.7276816  65.0773319  13.1461367  60.0283915
  64.3364321  14.2939807  59.3761633  72.2711641  21.9893850  61.3264317
  71.8275496  21.2030229  61.0085221  72.9328855  22.1773001  60.6608207
  67.0298763  23.5189652  55.8524995  67.5806188  23.3906715  55.0801989
  66.1910238  23.8184541  55.5019888  74.3692879  22.2696650  59.3545718
  74.3511355  23.0905531  58.8625987  75.2912799  22.1450726  59.5795859
  70.8265934  19.7840780  60.1969226  71.3594270  19.0229068  59.9668534
  70.2980015  19.4914432  60.9393381  62.0621479  17.2134376  48.5451470
  62.8996701  17.6231385  48.3285178  62.2399747  16.2733818  48.5151664
  73.9585911  14.8809457  44.2335303  73.4432535  15.6514062  44.4723691
  73.6863220  14.2074593  44.8568365  71.5433022   9.7259158  49.2920542
  70.6874619   9.3366008  49.1126180  71.9559974   9.8051118  48.4320327
  73.7472214  12.7536549  46.0595084  73.4422350  13.0682698  46.9105228
  74.7002657  12.8317969  46.1022417  72.1918646  18.9126772  47.7088038
  71.6640008  18.1779532  47.3961276  71.6906149  19.6901449  47.4628007
  66.9237374   9.5746439  50.0694650  67.4981126   9.3521620  49.3367843
  67.5108356   9.6435133  50.8223251  75.9816951  15.4620165  50.8759026
  76.4948833  16.0950157  51.3780736  76.6318175  14.8621361  50.5102386
  67.2506961  11.6050900  44.0890535  66.4144273  11.9425586  44.4099810
  67.1111731  11.4699879  43.1517672  70.3371246  16.7306983  40.7123011
  69.4298308  16.4996236  40.9114160  70.8342278  15.9344602  40.8996993
  73.2439325  25.4404490  43.6319698  72.5701024  25.7436187  44.2404655
  73.6305147  26.2433570  43.2825155  72.4597782  12.9369621  53.1217367
  71.5420343  13.1584568  52.9639055  72.8757926  13.0115932  52.2629074
  73.2432830  14.3361037  48.2520047  73.9904649  14.8482434  47.9427169
  73.5124419  14.0145089  49.1124441  71.5159480  16.8319577  45.2347001
  70.6070699  16.5478610  45.3319471  71.5454564  17.2518656  44.3750308
  76.7478747  20.4426167  49.0038169  76.2941074  19.6017077  49.0603359
  76.1172714  21.0787565  49.3412949  75.1911687  22.2802664  49.9387987
  75.4834661  22.8407721  49.2200353  75.7010307  22.5731225  50.6941146
  62.0847650  14.5525092  49.2162204  61.8872050  13.9594452  48.4913270
  61.5294314  14.2477302  49.9338142  70.0644374  14.4448198  51.3356797
  70.1192984  13.4922034  51.2599273  69.2535576  14.6007637  51.8198095
  71.2135568  18.3728321  42.5735080  70.7754998  17.6564180  42.1140717
  71.9546009  18.6004436  42.0120171  68.0036734  13.0625258  49.0947176
  67.1904599  13.3619428  49.5012368  68.4995728  12.6680947  49.8121658
  70.1545312  23.0583015  51.0281440  70.1121491  23.2843861  50.0989972
  71.0708011  22.8246389  51.1767242  67.4950809  10.6343613  54.7108411
  68.1350188  10.4932372  54.0131374  66.6628339  10.3478127  54.3347013
  68.2711113  19.9346044  50.8243403  69.0651711  19.4396364  50.6225978
  67.5602805  19.4063907  50.4611109  73.0905957  22.3164139  55.1755771
  73.1442979  22.8855076  55.9433487  72.2220738  22.4866024  54.8109808
  64.5793876  14.0789125  46.9003156  63.6491464  14.0173581  47.1173118
  64.6751348  13.5565078  46.1039797  64.4979425  10.6043938  49.4881397
  64.7586242  11.5189272  49.3790558  65.3196597  10.1368381  49.6378010
  65.9704350  12.0181695  56.6580222  66.6427404  11.8099058  56.0092871
  65.1434137  11.8203781  56.2185454  72.0494057  16.4824401  56.7342703
  72.9786117  16.6335561  56.5611670  71.6285087  16.5708422  55.8791349
  70.8482388  20.5075066  54.5041240  70.7093474  20.1393850  55.3767178
  70.0596985  21.0222705  54.3325198  71.4430540  25.6084162  45.8466777
  71.6182296  25.1372205  46.6612399  70.7563328  26.2349928  46.0748037
  72.3987604  19.8856668  51.8930078  72.0637436  19.8457438  52.7887728
  71.8991549  19.2201384  51.4200488  66.3731848  15.2924298  57.4182659
  66.2351646  14.5604537  58.0194198  67.2836771  15.2033199  57.1366847
  75.3346795  17.2312703  42.1667138  74.7175966  16.5059531  42.0700190
  74.8663284  17.9922063  41.8234212  69.0014148  15.0044258  56.9066339
  69.7113767  14.3637450  56.8652957  68.9583456  15.2557153  57.8292520
  67.7143082  11.9909476  58.7261978  67.1780439  11.5400214  59.3783575
  67.1259791  12.1255384  57.9832443  66.0091626  28.7573525  52.6206637
  66.2488224  29.3892049  53.2985655  65.1660822  28.4061565  52.9071996
  67.1245341  11.4498127  41.2888442  66.2474808  11.3286928  40.9250689
  67.6003094  10.6584205  41.0367331  58.6447481  16.2375287  51.3829949
  59.3318521  15.9237017  50.7950964  58.4895610  17.1416651  51.1097200
  63.4482203  11.1265483  55.8114973  63.3640392  10.5191153  55.0765383
  62.6264910  11.6174502  55.8124469  70.5219488  24.5652647  55.0248141
  70.4489659  25.3707619  55.5367445  70.0796881  24.7644613  54.1996162
  70.3109267  23.8024417  48.5350962  69.5276789  24.3446098  48.6289187
  71.0102012  24.3198397  48.9345204  72.9818171  24.4639481  57.1806300
  73.6946143  25.0986946  57.1082201  72.4908200  24.5603347  56.3646301
  74.7035698  18.3690734  48.7523591  73.7691977  18.4892197  48.5828296
  74.8812367  17.4663201  48.4883601  70.2040886  11.7536430  50.9056852
  69.8338674  11.2007470  51.5937758  70.6999979  11.1494563  50.3531852
  68.0330085  22.2133925  58.0011870  68.7339544  22.8470408  58.1541265
  67.5625200  22.5548656  57.2407510  76.1584481  20.5551875  46.2859777
  76.4344324  20.4408469  47.1953651  75.2888979  20.1569360  46.2471950
  75.8331371  14.7678532  55.8264421  75.1802821  15.0154440  55.1716873
  76.2111751  13.9542671  55.4926898  72.7938545  24.8038226  49.9292591
  72.9760939  23.9859881  50.3920343  73.6171531  25.0205918  49.4917481
  73.1280710  23.7306411  47.1907639  73.6568476  23.2198865  46.5777802
  73.3908930  23.4148941  48.0553173  63.6297803  21.7470280  54.9342973
  64.2151240  21.0013968  55.0670877  63.4322641  22.0574237  55.8179637
  66.4836458  24.7821527  49.9505415  65.8146833  25.2667655  49.4669455
  66.3449328  25.0290748  50.8648794  58.2215457  14.3175880  53.6547416
  58.2599557  13.7839471  54.4484534  57.7155750  13.7911086  53.0358393
  70.6241727  26.8165271  56.5488074  71.1760035  26.9796892  57.3137159
  70.9647920  27.4069709  55.8768099  65.6006220   9.1640421  57.1509958
  65.6647546  10.0255252  56.7387356  65.5373340   8.5514422  56.4182317
  65.0758492  11.2363553  60.7982993  65.7030531  10.8540631  61.4120517
  64.2186411  11.0177755  61.1638685  61.8524035  13.0439982  46.7301348
  62.1477476  12.1350661  46.6768401  60.9512071  13.0227722  46.4082350
  73.7610114  24.7647246  53.5351756  73.6361253  23.9636986  53.0262701
  74.4189205  25.2593440  53.0465726  65.3818282  11.1195979  52.7128896
  64.6604868  11.7331947  52.5736369  66.1711538  11.6553744  52.6345542
  75.8245022  22.5656266  55.1631306  74.8775358  22.4461618  55.0909633
  76.1727795  21.6778764  55.2457567  68.1844596   8.4550405  58.9869548
  68.7078997   8.7012702  59.7495857  67.9656929   9.2870440  58.5672685
  63.5811877  10.7254080  46.8540673  63.2524583   9.8451459  46.6715779
  63.9351247  10.6701749  47.7417062  72.8291456  22.3608983  51.3635658
  72.6816418  21.4325690  51.5443228  73.6544949  22.3829073  50.8792733
  66.6953700  11.0127050  47.2216150  67.0349772  11.5412971  46.4994759
  67.1425820  11.3507456  47.9974717  68.6821847   9.5101671  45.4209443
  69.4030209   9.8882924  44.9173160  68.0587151  10.2290548  45.5244421
  67.5652191  13.1732534  52.9338520  67.4196772  13.4872837  53.8262802
  67.0877395  13.7917434  52.3809419  69.4248574  10.1635082  52.9819410
  69.4110143   9.2676175  52.6451708  70.1421002  10.1705745  53.6157696
  71.2774705  10.5972422  55.0272537  71.0192483  11.5189492  55.0256867
  70.7459745  10.2002856  55.7173001  76.2220894  23.7023209  47.8062622
  76.3957771  23.1369631  47.0536475  76.7149785  24.5024104  47.6242112
  62.0397853  15.7137878  55.8726181  61.4951321  16.4897686  56.0046456
  62.9177203  16.0608682  55.7145303  62.8263875  14.8407774  58.7656338
  62.0845611  14.9890410  59.3520969  62.5056620  15.1016040  57.9023088
  70.7707538  24.3823752  58.5636728  71.0794664  24.1372899  59.4359428
  71.5683020  24.5870391  58.0755598  70.7928150  26.5361662  50.7942105
  70.3533140  26.0438041  51.4874961  71.5436267  25.9934630  50.5534180
  63.2720489  22.7273203  50.7966733  64.0978509  22.4276975  50.4165376
  62.9214541  21.9580825  51.2456521  68.2402022  22.0799671  52.8664406
  67.6182031  21.4170376  52.5666634  68.9106889  22.1060803  52.1838054
  61.4729094  20.6459529  51.7555666  60.6361002  20.2181704  51.5739668
  61.4452739  20.8391973  52.6926458  67.8015529  20.6303595  46.3422867
  67.9503649  21.3139059  45.6889540  68.6081972  20.6108685  46.8572323
  70.5425838  11.3112832  59.2143271  69.6729147  11.6046398  58.9425860
  70.7785318  11.8953277  59.9350535  65.5568162  16.6568772  47.3483936
  65.3114204  15.7531102  47.5464146  65.7264076  16.6585923  46.4063414
  64.8263809  12.3897130  44.8470097  64.1333054  12.4641485  44.1910133
  64.5815561  11.6257473  45.3691614  71.3010934  23.1251725  43.8134614
  70.7284902  23.7441912  43.3605086  71.8743728  23.6751087  44.3474536
  74.5208194  23.4088875  44.9443197  75.4538867  23.3434437  45.1476072
  74.4331407  24.2445142  44.4857729  71.6857733  14.4612538  41.1550667
  72.6316838  14.3318746  41.2239085  71.3071978  13.7227200  41.6320095
  69.8700650  12.3862514  41.0905552  68.9632106  12.0895627  41.1668266
  70.1476631  12.0892332  40.2239838  60.7878591  13.7068877  51.5404598
  60.4681375  12.8534186  51.2478972  60.2412019  13.9217456  52.2962566
  64.5658498  16.4231318  55.2574105  64.7844508  17.3548426  55.2762139
  64.9784272  16.0639293  56.0428909  60.6566851  17.3271789  53.5097720
  59.9630322  16.9125742  52.9967674  61.4039842  17.3692325  52.9131139
  62.5703593  17.2590043  51.3863735  62.5474281  17.3577730  50.4345618
  62.8804230  18.1055194  51.7080901  65.2290971  19.3166198  55.5010349
  66.1834224  19.2850140  55.4340281  65.0303495  18.8556822  56.3160575
  65.8190353  17.8867314  58.0681147  66.6383242  18.3811393  58.0915984
  66.0927161  16.9699282  58.0398715  63.5841200  24.8585817  52.5180547
  63.4495668  24.0986218  51.9518545  63.1673262  25.5826717  52.0509336
  74.7200163  20.0422741  41.5257122  75.4236013  20.2472743  42.1414778
  73.9962811  20.6099503  41.7906206  75.5497973  15.7932602  47.6459393
  75.4933174  16.2501154  46.8067025  76.1026315  15.0323287  47.4682235
  66.7410326  25.7555134  52.7298990  66.6242710  26.7000567  52.6277680
  65.9202772  25.4528696  53.1184789  76.2832752  16.9837383  44.9411922
  76.2281556  16.8181655  44.0000366  75.6578808  17.6913416  45.0974112
  61.0725267  12.2205448  58.7673344  61.7184131  11.7104402  59.2560569
  60.8642418  12.9574129  59.3416769  67.7664840  26.4083396  55.9454918
  68.6692086  26.4407006  56.2621413  67.5402210  25.4783847  55.9601254
  69.5218442  25.1614383  52.6064997  68.5714073  25.1616244  52.4929369
  69.8250928  24.4147117  52.0901032  75.4712089  34.2989017  52.4353395
  76.2633381  33.9579842  52.0199695  75.7108739  34.4083992  53.3555549
  75.0399063  30.6682799  52.3767961  75.1691444  30.9217278  53.2907372
  74.3596515  31.2610507  52.0572616  73.9868489  28.1404812  52.4219003
  73.1967543  28.3962340  51.9459114  74.4779736  28.9553149  52.5271043
  75.9383234  28.5049391  49.3802480  75.1414397  28.6168085  49.8985975
  75.7108826  28.8436043  48.5143370  72.2706192  28.3935302  54.8533994
  72.5214230  29.2782312  55.1191570  72.8065740  28.2139904  54.0809086
  74.9366317  34.2137640  47.7691900  75.4490837  35.0080890  47.9197464
  75.5889030  33.5163930  47.7025501  76.0313558  29.3768028  59.7276816
  75.9167073  28.4753285  60.0283915  75.1758076  29.6231725  59.3761633
  72.9015234  32.5426294  48.5451470  73.7390456  32.9523302  48.3285178
  73.0793501  31.6025736  48.5151664  72.9241405  29.8817009  49.2162204
  72.7265805  29.2886370  48.4913270  72.3688069  29.5769219  49.9338142
  75.4187630  29.4081043  46.9003156  74.4885219  29.3465499  47.1173118
  75.5145102  28.8856996  46.1039797  75.3373180  25.9335856  49.4881397
  75.5979997  26.8481189  49.3790558  76.1590352  25.4660299  49.6378010
  76.8485380  44.0865443  52.6206637  77.0881978  44.7183967  53.2985655
  76.0054577  43.7353483  52.9071996  69.4841236  31.5667204  51.3829949
  70.1712276  31.2528934  50.7950964  69.3289365  32.4708569  51.1097200
  74.2875958  26.4557401  55.8114973  74.2034147  25.8483071  55.0765383
  73.4658664  26.9466419  55.8124469  74.4691557  37.0762198  54.9342973
  75.0544994  36.3305886  55.0670877  74.2716396  37.3866154  55.8179637
  77.3230212  40.1113445  49.9505415  76.6540588  40.5959573  49.4669455
  77.1843082  40.3582665  50.8648794  69.0609212  29.6467798  53.6547416
  69.0993311  29.1131389  54.4484534  68.5549505  29.1203003  53.0358393
  76.4399974  24.4932338  57.1509958  76.5041301  25.3547169  56.7387356
  76.3767095  23.8806340  56.4182317  75.9152247  26.5655471  60.7982993
  76.5424286  26.1832548  61.4120517  75.0580166  26.3469673  61.1638685
  72.6917790  28.3731900  46.7301348  72.9871231  27.4642578  46.6768401
  71.7905825  28.3519639  46.4082350  76.2212037  26.4487897  52.7128896
  75.4998622  27.0623864  52.5736369  77.0105292  26.9845661  52.6345542
  74.4205631  26.0545998  46.8540673  74.0918337  25.1743377  46.6715779
  74.7745002  25.9993666  47.7417062  72.8791608  31.0429796  55.8726181
  72.3345076  31.8189604  56.0046456  73.7570958  31.3900600  55.7145303
  73.6657630  30.1699692  58.7656338  72.9239366  30.3182327  59.3520969
  73.3450374  30.4307957  57.9023088  74.1114243  38.0565121  50.7966733
  74.9372263  37.7568892  50.4165376  73.7608295  37.2872743  51.2456521
  72.3122848  35.9751447  51.7555666  71.4754757  35.5473621  51.5739668
  72.2846494  36.1683890  52.6926458  76.3961916  31.9860690  47.3483936
  76.1507958  31.0823020  47.5464146  76.5657831  31.9877840  46.4063414
  75.6657564  27.7189047  44.8470097  74.9726809  27.7933402  44.1910133
  75.4209316  26.9549391  45.3691614  71.6272345  29.0360795  51.5404598
  71.3075129  28.1826103  51.2478972  71.0805773  29.2509373  52.2962566
  75.4052253  31.7523236  55.2574105  75.6238262  32.6840344  55.2762139
  75.8178026  31.3931211  56.0428909  71.4960605  32.6563707  53.5097720
  70.8024076  32.2417659  52.9967674  72.2433596  32.6984243  52.9131139
  73.4097348  32.5881960  51.3863735  73.3868036  32.6869648  50.4345618
  73.7197984  33.4347111  51.7080901  76.0684725  34.6458115  55.5010349
  77.0227979  34.6142058  55.4340281  75.8697249  34.1848739  56.3160575
  74.4234954  40.1877735  52.5180547  74.2889422  39.4278136  51.9518545
  74.0067016  40.9118635  52.0509336  71.9119022  27.5497365  58.7673344
  72.5577885  27.0396319  59.2560569  71.7036173  28.2866047  59.3416769
  76.8485381  21.0927565  39.3451944  77.0881980  21.7246089  40.0230962
  76.0054578  20.7415605  39.6317303  74.4691558  14.0824320  41.6588280
  75.0544995  13.3368008  41.7916184  74.2716397  14.3928277  42.5424944
  77.3230214  17.1175568  36.6750722  76.6540589  17.6021695  36.1914762
  77.1843083  17.3644788  37.5894101  74.1114245  15.0627243  37.5212039
  74.9372265  14.7631015  37.1410683  73.7608297  14.2934866  37.9701828
  72.3122850  12.9813570  38.4800973  71.4754758  12.5535744  38.2984974
  72.2846495  13.1746013  39.4171764  76.0684727  11.6520238  42.2255656
  77.0227980  11.6204180  42.1585588  75.8697250  11.1910862  43.0405882
  74.4234955  17.1939858  39.2425854  74.2889423  16.4340258  38.6763852
  74.0067018  17.9180757  38.7754643  18.4684686  36.4708795  71.4593023
  17.8172666  37.0562876  71.0727037  19.2629049  37.0014990  71.5188061
  12.3940314  33.5597932  71.8580158  13.1671190  33.0126919  71.7193034
  12.7465712  34.4242182  72.0694619  14.7306591  29.7190598  69.4898608
  14.9832112  29.1972120  68.7282071  13.7931151  29.5556744  69.5925291
  19.9459952  34.1599227  71.9962008  19.3105785  34.2333854  72.7082912
  19.6157358  34.7492826  71.3181087  14.1736021  41.3380050  75.0267819
  14.0960051  42.2887875  75.1056299  13.5697665  40.9925923  75.6842745
  22.1114195  29.0397882  72.2058021  23.0232051  29.2725269  72.0305719
  21.6023842  29.6234926  71.6433100  24.5973009  34.9578138  76.9515967
  23.9124047  35.3377039  76.4013000  24.6816859  35.5673465  77.6847914
  16.4474390  36.6962203  73.7473358  16.3120065  37.5413739  74.1758206
  16.9884202  36.8981481  72.9839292  19.7617136  30.2101376  70.7844687
  19.2463760  30.9805981  71.0233074  19.4894445  29.5366513  71.4077748
  24.7351410  32.9633731  72.7197860  23.9580853  32.6244890  72.2753022
  25.4142891  32.9686354  72.0452825  17.9949871  34.2418692  74.2597422
  17.4671233  33.5071451  73.9470659  17.4937374  35.0193368  74.0137390
  16.1402471  32.0598902  67.2632395  15.2329533  31.8288155  67.4623544
  16.6373503  31.2636521  67.4506377  19.0470550  40.7696409  70.1829081
  18.3732249  41.0728106  70.7914039  19.4336372  41.5725490  69.8334538
  17.3190705  32.1611497  71.7856385  16.4101924  31.8770530  71.8828855
  17.3485789  32.5810575  70.9259692  22.5509972  35.7718086  75.5547553
  22.0972299  34.9308996  75.6112743  21.9203939  36.4079485  75.8922333
  20.9942912  37.6094583  76.4897371  21.2865886  38.1699640  75.7709736
  21.5041532  37.9023144  77.2450530  17.0166793  33.7020241  69.1244464
  16.5786223  32.9856099  68.6650101  17.7577234  33.9296355  68.5629555
  25.1339907  31.9777438  75.1820782  24.9957806  32.1679034  74.2541971
  24.7776126  32.7396820  75.6388833  17.2461765  40.9376082  72.3976160
  17.4213521  40.4664125  73.2121783  16.5594554  41.5641848  72.6257421
  21.1378020  32.5604622  68.7176521  20.5207191  31.8351450  68.6209574
  20.6694509  33.3213982  68.3743596  12.9276566  26.7790047  67.8397826
  12.0506033  26.6578847  67.4760072  13.4034319  25.9876125  67.5876714
  16.1140492  39.1316337  75.0860346  15.3308014  39.6738017  75.1798571
  16.8133237  39.6490317  75.4854587  20.5066923  33.6982654  75.3032975
  19.5723202  33.8184116  75.1337679  20.6843592  32.7955120  75.0392985
  21.9615706  35.8843794  72.8369161  22.2375549  35.7700389  73.7463035
  21.0920204  35.4861279  72.7981334  18.5969770  40.1330145  76.4801975
  18.7792164  39.3151801  76.9429727  19.4202756  40.3497837  76.0426865
  18.9311935  39.0598330  73.7417023  19.4599701  38.5490785  73.1287185
  19.1940155  38.7440860  74.6062556  22.0252119  39.0315128  74.3572006
  22.1988996  38.4661551  73.6045859  22.5181010  39.8316023  74.1751496
  27.8791510  31.7951551  75.9762306  28.3222656  31.0458876  75.5781429
  27.0018020  31.7861688  75.5936038  23.0127291  38.3481893  71.4568904
  23.7078196  38.9688585  71.6756219  23.3550441  37.4977244  71.7321282
  24.9118714  35.7981598  72.9856235  25.4370038  36.1368871  72.2605555
  24.8241067  34.8628614  72.8019370  16.5959375  41.8653582  77.3451488
  16.1564365  41.3729960  78.0384345  17.3467492  41.3226549  77.1043564
  13.6046754  35.9595514  72.8932251  13.7534874  36.6430978  72.2398923
  14.4113197  35.9400604  73.4081706  17.1042160  38.4543644  70.3643998
  16.5316127  39.0733832  69.9114470  17.6774953  39.0043006  70.8983920
  20.3239419  38.7380795  71.4952580  21.2570092  38.6726356  71.6985456
  20.2362632  39.5737061  71.0367113  22.9527436  38.0546665  68.4556528
  22.8741068  37.7206528  69.3492286  23.7737103  38.5468433  68.4548000
  17.4888958  29.7904457  67.7060050  18.4348063  29.6610665  67.7748469
  17.1103203  29.0519119  68.1829479  15.6731875  27.7154434  67.6414936
  14.7663331  27.4187546  67.7177649  15.9507856  27.4184252  66.7749222
  14.4430660  24.5741369  67.7826915  15.3049824  24.8996267  68.0422732
  14.6281004  23.7872865  67.2699981  20.5231388  35.3714660  68.0766506
  21.2267238  35.5764663  68.6924162  19.7994037  35.9391422  68.3415590
  21.3529198  31.1224522  74.1968776  21.2964399  31.5793073  73.3576409
  21.9057541  30.3615206  74.0191619  22.4318085  35.8097189  70.1264966
  23.2663689  35.3778388  69.9442441  22.2702428  35.6379203  71.0541861
  22.0863977  32.3129303  71.4921306  22.0312781  32.1473574  70.5509750
  21.4610033  33.0205336  71.6483495  31.0602360  46.3266841  80.2220143
  31.6980770  46.2073588  79.5183483  30.9423203  47.2747685  80.2808095
  27.8692067  46.2794269  80.1581668  27.5310578  46.1635333  79.2702202
  28.7381835  45.8785434  80.1382674  23.7278882  48.1329745  76.1478559
  23.1643747  48.0419682  75.3794846  23.6131277  47.3129650  76.6281051
  21.2743314  49.6280937  78.9862779  22.0664606  49.2871761  78.5709078
  21.5139964  49.7375912  79.9064932  29.3078441  51.8000713  71.4593023
  28.6566421  52.3854793  71.0727037  30.1022804  52.3306908  71.5188061
  23.2334068  48.8889850  71.8580158  24.0064944  48.3418837  71.7193034
  23.5859467  49.7534099  72.0694619  25.9975318  47.5943081  81.6548417
  26.5938890  47.3699103  80.9405380  26.0550289  46.8527826  82.2573865
  25.5700346  45.0482516  69.4898608  25.8225867  44.5264037  68.7282071
  24.6324905  44.8848662  69.5925291  30.6143629  44.0518294  77.2973351
  31.4006718  43.6337718  76.9463768  30.8782333  44.9564387  77.4654999
  30.7853706  49.4891145  71.9962008  30.1499539  49.5625771  72.7082912
  30.4551113  50.0784744  71.3181087  36.0152056  43.9893528  78.2006330
  36.7477228  43.4192744  78.4344159  35.2591412  43.6015128  78.6412835
  25.2896635  46.9510622  71.6922983  25.1732893  46.2755525  72.3604067
  25.3998895  46.4642996  70.8755136  27.6328176  46.4120769  75.3969672
  27.2686383  45.8851390  76.1082593  28.4895292  46.0219238  75.2236157
  27.2733663  41.4410669  70.3931020  27.4408065  42.3090905  70.7601492
  27.0830832  41.6037951  69.4692310  30.0308996  49.9027648  82.0596851
  29.7309719  50.8052687  81.9512658  29.6860055  49.6359831  82.9118004
  23.4821477  46.3541445  78.0933555  22.5571974  46.2217659  78.3011247
  23.7305890  47.1335664  78.5903498  33.4306140  42.4210188  79.7394288
  32.5223017  42.3525596  79.4453049  33.3793735  42.8982133  80.5676114
  27.2522883  43.8968326  71.3777687  27.1322509  44.3425377  72.2163168
  26.5575472  44.2453644  70.8191225  20.8430288  45.9974718  78.9277344
  20.9722669  46.2509197  79.8416756  20.1627740  46.5902426  78.6081999
  25.0129776  56.6671968  75.0267819  24.9353805  57.6179793  75.1056299
  24.4091419  56.3217841  75.6842745  35.2967786  40.6226626  81.5172162
  34.6542166  40.9159159  80.8711957  34.7922714  40.5079547  82.3225359
  32.9507950  44.3689800  72.2058021  33.8625806  44.6017186  72.0305719
  32.4417597  44.9526844  71.6433100  31.5577532  49.3515618  79.5971603
  30.9286394  49.5161332  78.8947671  31.1703194  49.7657228  80.3682567
  35.4366764  50.2870056  76.9515967  34.7517802  50.6668957  76.4013000
  35.5210613  50.8965382  77.6847914  30.2943924  40.5447835  80.4547882
  29.4328403  40.8429089  80.7464620  30.3206359  40.7618234  79.5228915
  27.1105494  49.0890026  76.8621688  27.5743839  49.3677729  76.0726310
  26.8462292  48.1873471  76.6794779  24.0029575  48.6361508  79.8001451
  24.5730932  49.0648776  79.1618936  24.5937687  48.3544092  80.4985637
  26.0474380  45.2113178  73.6711253  26.7498423  45.6634222  74.1385179
  25.7155008  44.5696997  74.2991146  19.7899714  43.4696731  78.9728387
  18.9998768  43.7254260  78.4968497  20.2810961  44.2845069  79.0780427
  21.7414459  43.8341310  75.9311863  20.9445622  43.9460005  76.4495359
  21.5140051  44.1727963  75.0652754  41.8969516  47.1540719  78.0718639
  41.1433225  46.5848117  77.9162643  42.0317058  47.1203383  79.0189274
  27.2868144  52.0254121  73.7473358  27.1513819  52.8705657  74.1758206
  27.8277957  52.2273399  72.9839292  20.7397542  49.5429559  74.3201283
  21.2522062  50.3372809  74.4706848  21.3920255  48.8455850  74.2534885
  22.5492427  52.6595315  76.4024037  22.7259055  53.5813280  76.2145020
  23.3449260  52.3453735  76.8318416  18.7046459  47.8718213  75.0960854
  19.5421681  48.2815222  74.8794562  18.8824726  46.9317656  75.0661048
  30.6010891  45.5393294  70.7844687  30.0857514  46.3097899  71.0233074
  30.3288199  44.8658430  71.4077748  28.1858002  40.3842995  75.8429925
  27.3299598  39.9949845  75.6635564  28.5984954  40.4634956  74.9829711
  29.7157148  37.9189338  80.2421485  29.2121944  37.8819473  79.4289290
  30.0087755  38.8282081  80.3018142  25.9600034  38.0028068  79.2487667
  26.8253031  37.8070876  78.8893556  26.0277543  37.7738420  80.1757023
  35.5745165  48.2925649  72.7197860  34.7974608  47.9536808  72.2753022
  36.2536646  48.2978272  72.0452825  30.3897194  43.4120386  72.6104468
  30.0847330  43.7266535  73.4614611  31.3427636  43.4901806  72.6531801
  28.8343626  49.5710609  74.2597422  28.3064987  48.8363369  73.9470659
  28.3331129  50.3485286  74.0137390  33.8136472  47.7659630  79.3764468
  33.1560146  48.4558891  79.4644597  34.6176871  48.1556062  79.7198455
  23.5662353  40.2330276  76.6204034  24.1406105  40.0105457  75.8877226
  24.1533336  40.3018970  77.3732635  32.6241931  46.1204003  77.4268410
  33.1373812  46.7533994  77.9290120  33.2743154  45.5205198  77.0611770
  23.8931940  42.2634737  70.6399919  23.0569253  42.6009423  70.9609194
  23.7536710  42.1283717  69.7027056  25.8685021  37.1071525  75.3479103
  25.2149433  36.7920542  74.7235718  25.8265495  36.4847265  76.0738926
  26.9796226  47.3890820  67.2632395  26.0723288  47.1580073  67.4623544
  27.4767258  46.5928439  67.4506377  29.8864305  56.0988327  70.1829081
  29.2126004  56.4020024  70.7914039  30.2730127  56.9017407  69.8334538
  29.1022761  43.5953458  79.6726751  28.1845323  43.8168405  79.5148439
  29.5182905  43.6699769  78.8138458  29.8857809  44.9944874  74.8029431
  30.6329628  45.5066271  74.4936553  30.1549399  44.6728927  75.6633824
  28.1584459  47.4903415  71.7856385  27.2495679  47.2062447  71.8828855
  28.1879543  47.9102493  70.9259692  33.3903727  51.1010004  75.5547553
  32.9366054  50.2600914  75.6112743  32.7597694  51.7371402  75.8922333
  32.3336646  42.0301990  76.7848220  31.5959403  41.5179376  77.1158463
  32.5863420  41.5902372  75.9731497  31.8336666  52.9386501  76.4897371
  32.1259640  53.4991558  75.7709736  32.3435287  53.2315062  77.2450530
  32.4348274  34.8078242  77.3789989  32.7407151  33.9475606  77.0915904
  33.1600879  35.3995862  77.1788983  18.7272630  45.2108929  75.7671587
  18.5297030  44.6178289  75.0422654  18.1719294  44.9061139  76.4847526
  26.7069353  45.1032035  77.8866180  26.7617963  44.1505872  77.8108657
  25.8960555  45.2591474  78.3707479  27.8560547  49.0312158  69.1244464
  27.4179977  48.3148017  68.6650101  28.5970988  49.2588273  68.5629555
  24.6461713  43.7209095  75.6456559  23.8329579  44.0203265  76.0521751
  25.1420708  43.3264784  76.3631042  26.7970291  53.7166852  77.5790824
  26.7546470  53.9427698  76.6499356  27.7132990  53.4830226  77.7276625
  30.2435925  44.1850919  84.4771453  30.5985313  44.4122393  85.3365919
  30.8908056  44.5169296  83.8548709  35.9733662  47.3069355  75.1820782
  35.8351561  47.4970951  74.2541971  35.6169881  48.0688738  75.6388833
  24.1375788  41.2927450  81.2617794  24.7775167  41.1516210  80.5640758
  23.3053319  41.0061964  80.8856396  24.9136092  50.5929881  77.3752787
  25.7076691  50.0980201  77.1735362  24.2027784  50.0647744  77.0120492
  21.2218855  44.7372963  73.4512539  20.2916444  44.6757418  73.6682502
  21.3176327  44.2148915  72.6549181  21.1404405  41.2627775  76.0390781
  21.4011222  42.1773109  75.9299942  21.9621577  40.7952218  76.1887394
  28.6919036  47.1408238  83.2852086  29.6211096  47.2919398  83.1121054
  28.2710066  47.2292259  82.4300733  27.4907368  51.1658903  81.0550624
  27.3518454  50.7977687  81.9276562  26.7021964  51.6806542  80.8834582
  28.0855520  56.2667999  72.3976160  28.2607276  55.7956043  73.2121783
  27.3988308  56.8933766  72.6257421  29.0412583  50.5440506  78.4439462
  28.7062416  50.5041276  79.3397112  28.5416529  49.8785221  77.9709872
  31.9771775  47.8896540  68.7176521  31.3600945  47.1643368  68.6209574
  31.5088263  48.6505900  68.3743596  25.6439128  45.6628095  83.4575722
  26.3538746  45.0221287  83.4162341  25.6008436  45.9140990  84.3801903
  23.7670321  42.1081964  67.8397826  22.8899787  41.9870765  67.4760072
  24.2428074  41.3168042  67.5876714  26.9534247  54.4608255  75.0860346
  26.1701769  55.0029935  75.1798571  27.6526992  54.9782234  75.4854587
  30.2630897  40.2702884  77.7294551  30.7599596  39.5172846  77.4095622
  29.4917878  40.3067201  77.1637761  38.1160654  45.9743250  79.3712843
  38.1050531  46.8567965  79.0006776  37.2478034  45.6214800  79.1767380
  31.3460678  49.0274571  75.3032975  30.4116956  49.1476034  75.1337679
  31.5237346  48.1247038  75.0392985  26.8465866  42.4120267  77.4566236
  26.4763653  41.8591307  78.1447142  27.3424958  41.8078400  76.9041236
  34.7333229  44.8691891  75.8383009  35.1993681  45.7019882  75.7643312
  35.1840729  44.4036872  76.5428267  32.8009460  51.2135712  72.8369161
  33.0769304  51.0992306  73.7463035  31.9313959  50.8153197  72.7981334
  32.7049892  37.2372478  79.8773910  31.7912971  37.4676704  80.0456117
  33.1342993  37.3210922  80.7287943  32.4756350  45.4262369  82.3773804
  31.8227800  45.6738277  81.7226257  32.8536730  44.6126508  82.0436282
  29.4363524  55.4622063  76.4801975  29.6185919  54.6443719  76.9429727
  30.2596510  55.6789755  76.0426865  29.7705690  54.3890248  73.7417023
  30.2993456  53.8782702  73.1287185  30.0333909  54.0732778  74.6062556
  23.1261437  55.4405364  76.5014799  22.4571813  55.9251492  76.0178839
  22.9874307  55.6874585  77.4158178  18.4949015  43.7023819  73.2810731
  18.7902456  42.7934498  73.2277785  17.5937050  43.6811559  72.9591734
  22.0243262  41.7779816  79.2638280  21.3029847  42.3915784  79.1245753
  22.8136517  42.3137581  79.1854926  20.2236856  41.3837917  73.4050056
  19.8949562  40.5035296  73.2225162  20.5776227  41.3285586  74.2926446
  29.4716435  53.0192820  77.9145042  29.3241397  52.0909527  78.0952612
  30.2969929  53.0412911  77.4302117  23.3378679  41.6710887  73.7725534
  23.6774752  42.1996808  73.0504142  23.7850800  42.0091293  74.5484101
  33.0750557  53.8421379  79.0009915  33.9997104  53.6364240  78.8634366
  32.9065860  53.5937780  79.9099256  25.3246826  40.1685508  71.9718827
  26.0455189  40.5466761  71.4682544  24.7012131  40.8874385  72.0753805
  29.4677949  40.8730657  72.9077159  29.6841564  41.7555295  72.6065987
  28.9872016  40.4816871  72.1782801  24.2077171  43.8316371  79.4847904
  24.0621751  44.1456674  80.3772185  23.7302374  44.4501271  78.9318802
  26.0673554  40.8218919  79.5328793  26.0535122  39.9260012  79.1961091
  26.7845982  40.8289582  80.1667079  27.9199684  41.2556259  81.5781921
  27.6617462  42.1773330  81.5766251  27.3884725  40.8586693  82.2682385
  32.8645873  54.3607046  74.3572006  33.0382751  53.7953468  73.6045859
  33.3574764  55.1607941  74.1751496  25.4710450  39.7033299  74.8016363
  25.5926361  38.7749945  75.0007251  25.1812492  39.7171985  73.8894679
  28.3401640  37.3888209  77.9383083  28.3623337  37.4527542  76.9835063
  28.7569699  36.5492718  78.1323589  38.7185264  47.1243469  75.9762306
  39.1616410  46.3750794  75.5781429  37.8411775  47.1153605  75.5936038
  33.8521046  53.6773810  71.4568904  34.5471950  54.2980503  71.6756219
  34.1944196  52.8269162  71.7321282  35.7512469  51.1273516  72.9856235
  36.2763793  51.4660789  72.2605555  35.6634821  50.1920531  72.8019370
  27.4353129  57.1945499  77.3451488  26.9958120  56.7021878  78.0384345
  28.1861246  56.6518467  77.1043564  19.9145468  53.3857040  77.3476116
  20.7403488  53.0860812  76.9674760  19.5639520  52.6164662  77.7965905
  24.8827002  52.7383508  79.4173790  24.2607011  52.0754213  79.1176018
  25.5531868  52.7644640  78.7347438  24.4440508  51.2887432  72.8932251
  24.5928629  51.9722896  72.2398923  25.2506952  51.2692522  73.4081706
  38.2618129  48.5948707  78.3684753  39.0965020  49.0338511  78.5322314
  38.3977258  48.1187360  77.5492999  22.1993141  47.3152609  73.8993319
  21.9539183  46.4114939  74.0973530  22.3689056  47.3169760  72.9572797
  21.4688789  43.0480967  71.3979481  20.7758034  43.1225322  70.7419517
  21.2240541  42.2841310  71.9200998  30.1402446  34.6076568  78.8018972
  30.4204199  33.9399757  79.4279398  30.9253052  34.8005664  78.2893636
  27.9435914  53.7835562  70.3643998  27.3709881  54.4025749  69.9114470
  28.5168708  54.3334924  70.8983920  34.0111304  43.0294202  82.5490547
  34.9628727  43.1292300  82.5702771  33.8414754  42.2372471  83.0588631
  32.0325683  40.1149785  82.7349948  31.4375615  40.3954798  82.0396436
  31.7475380  40.6043686  83.5066689  31.1633174  54.0672712  71.4952580
  32.0963847  54.0018274  71.6985456  31.0756387  54.9028979  71.0367113
  33.7921190  53.3838583  68.4556528  33.7134822  53.0498446  69.3492286
  34.6130857  53.8760350  68.4548000  36.4899382  46.2500322  81.6632846
  36.4575702  45.3116323  81.8492530  37.1000005  46.3284359  80.9298671
  28.3282713  45.1196375  67.7060050  29.2741817  44.9902583  67.7748469
  27.9496957  44.3811037  68.1829479  36.6393870  43.0411365  81.7091130
  36.1232919  42.2569822  81.5221058  37.5233819  42.7130082  81.8737649
  34.3004597  36.7852381  77.6686942  34.1029418  36.4767469  78.5530274
  34.9104303  37.5114020  77.7984872  26.5125630  43.0446351  67.6414936
  25.6057085  42.7479464  67.7177649  26.7901611  42.7476169  66.7749222
  17.4303570  44.3652715  78.0913982  17.1106354  43.5118023  77.7988356
  16.8836998  44.5801293  78.8471949  21.2083478  47.0815156  81.8083489
  21.4269487  48.0132263  81.8271522  21.6209251  46.7223130  82.5938292
  28.1287695  37.5883241  73.7959177  27.3188424  37.2430326  74.1714423
  28.8172112  37.2790785  74.3846789  30.0578244  36.6661288  75.4183474
  30.6109282  37.0856741  76.0773497  30.2948330  35.7397036  75.4606430
  25.2824414  39.9033286  67.7826915  26.1443578  40.2288185  68.0422732
  25.4674758  39.1164782  67.2699981  33.4357051  38.7761813  74.9262138
  32.8555720  39.4346617  74.5440190  33.1692983  37.9539157  74.5149555
  31.8860617  38.1766871  77.1283458  32.3860395  38.2883405  76.3197777
  32.5296225  37.8727923  77.7684267  19.2128573  47.9173880  77.9373119
  19.1899261  48.0161567  76.9855002  19.5229209  48.7639031  78.2590285
  32.2181929  40.9361903  73.9818486  31.3307784  41.2211554  73.7638681
  32.6335918  40.7755667  73.1345763  35.5696465  40.9608424  77.6972825
  36.3456855  41.4504877  77.9697442  34.8444599  41.3866478  78.1544695
  38.0069024  41.6736043  78.7546766  38.6013514  41.4331779  78.0440074
  38.0795607  40.9543174  79.3820302  31.3625142  50.7006578  68.0766506
  32.0660992  50.9056580  68.6924162  30.6387791  51.2683340  68.3415590
  32.1922953  46.4516439  74.1968776  32.1358154  46.9084991  73.3576409
  32.7451295  45.6907124  74.0191619  36.0027758  42.2406171  75.0218896
  35.7464693  41.8402807  75.8527104  35.3780626  42.9549965  74.8969035
  40.3140096  44.9802244  77.5290187  39.7539654  45.0495434  78.3021749
  39.7083600  44.8043229  76.8089683  33.2711840  51.1389107  70.1264966
  34.1057444  50.7070306  69.9442441  33.1096183  50.9671121  71.0541861
  32.9257732  47.6421220  71.4921306  32.8706536  47.4765492  70.5509750
  32.3003787  48.3497253  71.6483495  26.2353857  37.1429329  71.0706624
  26.2232527  38.0871169  71.2274895  27.1277279  36.9599475  70.7766085
  26.1643421  55.8198220  79.1574381  25.2139052  55.8200081  79.0438753
  26.4675907  55.0730954  78.6410415  30.0505977  33.7372106  75.3252561
  29.2838373  33.1830593  75.4709243  30.4616682  33.8093975  76.1866712
  34.0727823  64.2181768  71.8580158  34.8458699  63.6710755  71.7193034
  34.4253221  65.0826017  72.0694619  36.4094100  60.3774434  69.4898608
  36.6619621  59.8555955  68.7282071  35.4718660  60.2140579  69.5925291
  36.1290389  62.2802540  71.6922983  36.0126647  61.6047443  72.3604067
  36.2392649  61.7934914  70.8755136  38.1127417  56.7702586  70.3931020
  38.2801819  57.6382823  70.7601492  37.9224586  56.9329868  69.4692310
  38.0916638  59.2260244  71.3777687  37.9716263  59.6717295  72.2163168
  37.3969226  59.5745562  70.8191225  32.5808214  59.1633228  75.9311863
  31.7839377  59.2751922  76.4495359  32.3533806  59.5019880  75.0652754
  29.5440213  63.2010131  75.0960854  30.3815435  63.6107139  74.8794562
  29.7218481  62.2609573  75.0661048  41.4404645  60.8685212  70.7844687
  40.9251269  61.6389816  71.0233074  41.1681954  60.1950348  71.4077748
  39.0251756  55.7134912  75.8429925  38.1693353  55.3241763  75.6635564
  39.4378708  55.7926873  74.9829711  41.2290948  58.7412304  72.6104468
  40.9241084  59.0558453  73.4614611  42.1821391  58.8193724  72.6531801
  34.4056108  55.5622193  76.6204034  34.9799860  55.3397375  75.8877226
  34.9927090  55.6310888  77.3732635  34.7325695  57.5926654  70.6399919
  33.8963007  57.9301341  70.9609194  34.5930465  57.4575634  69.7027056
  36.7078776  52.4363442  75.3479103  36.0543188  52.1212459  74.7235718
  36.6659250  51.8139183  76.0738926  37.8189980  62.7182737  67.2632395
  36.9117042  62.4871991  67.4623544  38.3161012  61.9220357  67.4506377
  38.9978214  62.8195332  71.7856385  38.0889433  62.5354365  71.8828855
  39.0273298  63.2394411  70.9259692  29.5666384  60.5400846  75.7671587
  29.3690784  59.9470207  75.0422654  29.0113048  60.2353057  76.4847526
  38.6954302  64.3604076  69.1244464  38.2573732  63.6439935  68.6650101
  39.4364743  64.5880191  68.5629555  32.0612610  60.0664880  73.4512539
  31.1310198  60.0049336  73.6682502  32.1570082  59.5440833  72.6549181
  31.9798159  56.5919693  76.0390781  32.2404976  57.5065026  75.9299942
  32.8015331  56.1244136  76.1887394  42.8165529  63.2188458  68.7176521
  42.1994700  62.4935286  68.6209574  42.3482018  63.9797818  68.3743596
  34.6064075  57.4373882  67.8397826  33.7293542  57.3162683  67.4760072
  35.0821828  56.6459960  67.5876714  29.3342769  59.0315737  73.2810731
  29.6296210  58.1226416  73.2277785  28.4330805  59.0103477  72.9591734
  31.0630611  56.7129835  73.4050056  30.7343317  55.8327214  73.2225162
  31.4169981  56.6577503  74.2926446  34.1772434  57.0002805  73.7725534
  34.5168506  57.5288726  73.0504142  34.6244554  57.3383211  74.5484101
  36.1640581  55.4977426  71.9718827  36.8848943  55.8758679  71.4682544
  35.5405885  56.2166303  72.0753805  40.3071704  56.2022575  72.9077159
  40.5235318  57.0847213  72.6065987  39.8265771  55.8108789  72.1782801
  36.3104204  55.0325217  74.8016363  36.4320115  54.1041863  75.0007251
  36.0206246  55.0463903  73.8894679  33.0386896  62.6444527  73.8993319
  32.7932938  61.7406857  74.0973530  33.2082811  62.6461677  72.9572797
  32.3082543  58.3772885  71.3979481  31.6151788  58.4517239  70.7419517
  32.0634295  57.6133228  71.9200998  39.1676467  60.4488293  67.7060050
  40.1135572  60.3194501  67.7748469  38.7890712  59.7102954  68.1829479
  37.3519384  58.3738269  67.6414936  36.4450840  58.0771382  67.7177649
  37.6295365  58.0768087  66.7749222  38.9681450  52.9175159  73.7959177
  38.1582178  52.5722244  74.1714423  39.6565867  52.6082702  74.3846789
  40.8971998  51.9953205  75.4183474  41.4503037  52.4148659  76.0773497
  41.1342085  51.0688954  75.4606430  36.1218169  55.2325204  67.7826915
  36.9837333  55.5580102  68.0422732  36.3068513  54.4456700  67.2699981
  44.2750805  54.1053731  74.9262138  43.6949474  54.7638535  74.5440190
  44.0086738  53.2831075  74.5149555  43.0575683  56.2653821  73.9818486
  42.1701538  56.5503472  73.7638681  43.4729672  56.1047584  73.1345763
  37.0747612  52.4721247  71.0706624  37.0626282  53.4163087  71.2274895
  37.9671034  52.2891393  70.7766085  40.8899731  49.0664024  75.3252561
  40.1232127  48.5122510  75.4709243  41.3010436  49.1385893  76.1866712
  18.4684688  13.4770918  58.1838330  17.8172667  14.0624998  57.7972344
  19.2629051  14.0077113  58.2433368  12.3940315  10.5660055  58.5825464
  13.1671191  10.0189042  58.4438340  12.7465714  11.4304304  58.7939926
  14.7306593   6.7252721  56.2143914  14.9832113   6.2034242  55.4527377
  13.7931152   6.5618866  56.3170598  19.9459953  11.1661350  58.7207314
  19.3105786  11.2395976  59.4328219  19.6157359  11.7554948  58.0426394
  14.1736022  18.3442173  61.7513125  14.0960052  19.2949998  61.8301606
  13.5697666  17.9988045  62.4088051  22.1114196   6.0460004  58.9303328
  23.0232052   6.2787391  58.7551026  21.6023843   6.6297049  58.3678407
  24.5973011  11.9640261  63.6761273  23.9124049  12.3439162  63.1258307
  24.6816860  12.5735587  64.4093221  16.4474391  13.7024326  60.4718665
  16.3120066  14.5475862  60.9003513  16.9884204  13.9043604  59.7084599
  19.7617138   7.2163499  57.5089993  19.2463761   7.9868104  57.7478381
  19.4894446   6.5428635  58.1323055  24.7351412   9.9695854  59.4443167
  23.9580854   9.6307013  58.9998329  25.4142893   9.9748477  58.7698132
  17.9949873  11.2480814  60.9842729  17.4671234  10.5133574  60.6715966
  17.4937375  12.0255491  60.7382697  16.1402473   9.0661025  53.9877702
  15.2329534   8.8350278  54.1868851  16.6373505   8.2698644  54.1751683
  19.0470552  17.7758532  56.9074388  18.3732250  18.0790229  57.5159346
  19.4336374  18.5787612  56.5579845  17.3190706   9.1673619  58.5101692
  16.4101925   8.8832652  58.6074161  17.3485790   9.5872698  57.6504999
  22.5509974  12.7780209  62.2792859  22.0972301  11.9371119  62.3358050
  21.9203940  13.4141607  62.6167639  20.9942913  14.6156706  63.2142677
  21.2865887  15.1761763  62.4955043  21.5041533  14.9085267  63.9695837
  17.0166794  10.7082363  55.8489770  16.5786224   9.9918222  55.3895408
  17.7577235  10.9358478  55.2874862  25.1339909   8.9839560  61.9066089
  24.9957807   9.1741156  60.9787278  24.7776128   9.7458943  62.3634140
  17.2461767  17.9438204  59.1221467  17.4213522  17.4726247  59.9367090
  16.5594555  18.5703970  59.3502728  21.1378022   9.5666745  55.4421828
  20.5207192   8.8413573  55.3454881  20.6694510  10.3276105  55.0988902
  12.9276567   3.7852169  54.5643132  12.0506034   3.6640970  54.2005379
  13.4034321   2.9938247  54.3122021  16.1140494  16.1378459  61.8105653
  15.3308015  16.6800140  61.9043877  16.8133239  16.6552439  62.2099894
  20.5066924  10.7044776  62.0278281  19.5723203  10.8246239  61.8582986
  20.6843593   9.8017243  61.7638291  21.9615707  12.8905917  59.5614468
  22.2375551  12.7762511  60.4708342  21.0920206  12.4923402  59.5226641
  18.5969771  17.1392268  63.2047281  18.7792165  16.3213923  63.6675034
  19.4202757  17.3559960  62.7672171  18.9311936  16.0660453  60.4662330
  19.4599703  15.5552907  59.8532492  19.1940156  15.7502983  61.3307863
  22.0252120  16.0377251  61.0817313  22.1988997  15.4723673  60.3291165
  22.5181011  16.8378146  60.8996803  27.8791511   8.8013674  62.7007612
  28.3222657   8.0520999  62.3026736  27.0018021   8.7923810  62.3181344
  23.0127292  15.3544015  58.1814211  23.7078197  15.9750708  58.4001526
  23.3550442  14.5039367  58.4566589  24.9118715  12.8043721  59.7101542
  25.4370040  13.1430994  58.9850862  24.8241068  11.8690736  59.5264676
  16.5959376  18.8715704  64.0696795  16.1564366  18.3792083  64.7629652
  17.3467493  18.3288672  63.8288870  13.6046755  12.9657637  59.6177557
  13.7534876  13.6493101  58.9644230  14.4113199  12.9462727  60.1327013
  17.1042161  15.4605767  57.0889305  16.5316128  16.0795954  56.6359776
  17.6774954  16.0105129  57.6229227  20.3239421  15.7442917  58.2197887
  21.2570094  15.6788479  58.4230762  20.2362633  16.5799184  57.7612420
  22.9527437  15.0608787  55.1801834  22.8741069  14.7268651  56.0737592
  23.7737104  15.5530555  55.1793307  17.4888959   6.7966580  54.4305357
  18.4348064   6.6672788  54.4993775  17.1103204   6.0581242  54.9074785
  15.6731876   4.7216556  54.3660242  14.7663332   4.4249669  54.4422956
  15.9507857   4.4246374  53.4994529  20.5231389  12.3776783  54.8011813
  21.2267239  12.5826785  55.4169468  19.7994038  12.9453545  55.0660896
  21.3529199   8.1286644  60.9214083  21.2964401   8.5855196  60.0821715
  21.9057542   7.3677329  60.7436926  22.4318086  12.8159312  56.8510273
  23.2663690  12.3840511  56.6687748  22.2702429  12.6441326  57.7787167
  22.0863979   9.3191425  58.2166612  22.0312782   9.1535697  57.2755056
  21.4610034  10.0267458  58.3728802  31.0602362  23.3328963  66.9465450
  31.6980771  23.2135711  66.2428790  30.9423204  24.2809807  67.0053402
  27.8692068  23.2856391  66.8826974  27.5310579  23.1697456  65.9947509
  28.7381836  22.8847556  66.8627980  23.7278883  25.1391868  62.8723865
  23.1643749  25.0481805  62.1040153  23.6131279  24.3191772  63.3526358
  21.2743315  26.6343059  65.7108086  22.0664607  26.2933884  65.2954385
  21.5139966  26.7438034  66.6310239  29.3078442  28.8062835  58.1838330
  28.6566422  29.3916916  57.7972344  30.1022805  29.3369030  58.2433368
  23.2334069  25.8951973  58.5825464  24.0064945  25.3480960  58.4438340
  23.5859468  26.7596222  58.7939926  25.0719112  27.2228355  71.7892364
  24.7808978  28.1273986  71.6739030  25.7076096  27.2644882  72.5036433
  25.9975319  24.6005203  68.3793723  26.5938891  24.3761226  67.6650686
  26.0550290  23.8589949  68.9819171  25.5700347  22.0544639  56.2143914
  25.8225868  21.5326160  55.4527377  24.6324906  21.8910784  56.3170598
  30.6143630  21.0580417  64.0218658  31.4006719  20.6399840  63.6709075
  30.8782334  21.9626509  64.1900306  30.7853707  26.4953267  58.7207314
  30.1499540  26.5687894  59.4328219  30.4551114  27.0846866  58.0426394
  36.0152057  20.9955650  64.9251636  36.7477229  20.4254867  65.1589466
  35.2591413  20.6077251  65.3658142  25.2896636  23.9572745  58.4168289
  25.1732894  23.2817648  59.0849374  25.3998896  23.4705119  57.6000442
  27.6328177  23.4182892  62.1214979  27.2686384  22.8913513  62.8327900
  28.4895293  23.0281361  61.9481464  27.2733664  18.4472791  57.1176327
  27.4408066  19.3153028  57.4846798  27.0830833  18.6100073  56.1937616
  30.0308997  26.9089770  68.7842157  29.7309720  27.8114809  68.6757965
  29.6860057  26.6421954  69.6363310  23.4821478  23.3603567  64.8178862
  22.5571975  23.2279781  65.0256554  23.7305892  24.1397786  65.3148804
  33.4306141  19.4272311  66.4639595  32.5223018  19.3587719  66.1698356
  33.3793737  19.9044255  67.2921420  27.2522885  20.9030449  58.1022994
  27.1322510  21.3487500  58.9408474  26.5575473  21.2515767  57.5436532
  20.8430290  23.0036841  65.6522651  20.9722671  23.2571320  66.5662063
  20.1627741  23.5964549  65.3327306  25.0129777  33.6734091  61.7513125
  24.9353807  34.6241916  61.8301606  24.4091420  33.3279963  62.4088051
  35.2967787  17.6288749  68.2417469  34.6542167  17.9221282  67.5957263
  34.7922716  17.5141669  69.0470665  32.9507951  21.3751922  58.9303328
  33.8625807  21.6079309  58.7551026  32.4417598  21.9588966  58.3678407
  31.2348719  25.7976550  72.5664621  31.6432075  25.3558960  71.8219253
  30.5125980  25.2229177  72.8198813  31.5577533  26.3577741  66.3216909
  30.9286396  26.5223455  65.6192977  31.1703195  26.7719350  67.0927873
  35.4366765  27.2932178  63.6761273  34.7517803  27.6731080  63.1258307
  35.5210614  27.9027505  64.4093221  32.6917697  24.9392137  70.2756617
  32.9034592  25.5823897  69.5990998  32.6447445  24.1054454  69.8078547
  30.2943926  17.5509958  67.1793189  29.4328405  17.8491212  67.4709926
  30.3206360  17.7680357  66.2474221  27.1105495  26.0952149  63.5866995
  27.5743841  26.3739852  62.7971617  26.8462293  25.1935593  63.4040085
  24.0029576  25.6423630  66.5246758  24.5730933  26.0710899  65.8864242
  24.5937688  25.3606215  67.2230943  26.0474381  22.2175301  60.3956560
  26.7498424  22.6696345  60.8630486  25.7155010  21.5759120  61.0236453
  19.7899715  20.4758854  65.6973693  18.9998769  20.7316382  65.2213804
  20.2810962  21.2907192  65.8025734  33.8063525  27.8164093  68.4478974
  34.6280968  27.4144280  68.1661656  33.8025927  27.7132327  69.3995090
  21.7414460  20.8403433  62.6557170  20.9445624  20.9522127  63.1740666
  21.5140053  21.1790085  61.7898060  27.5720128  27.3648136  70.6039685
  27.6364561  27.8268543  71.4397856  26.8631052  26.7345501  70.7321994
  41.8969518  24.1602841  64.7963946  41.1433226  23.5910239  64.6407950
  42.0317059  24.1265506  65.7434580  27.2868146  29.0316244  60.4718665
  27.1513821  29.8767779  60.9003513  27.8277958  29.2335521  59.7084599
  20.7397543  26.5491682  61.0446590  21.2522064  27.3434932  61.1952155
  21.3920256  25.8517972  60.9780191  22.5492428  29.6657438  63.1269343
  22.7259056  30.5875403  62.9390327  23.3449261  29.3515857  63.5563723
  28.9136622  29.6539810  74.6019007  28.4700476  28.8676189  74.2839911
  29.5753836  29.8418961  73.9362898  23.6723743  31.1835612  69.1279685
  24.2231168  31.0552675  68.3556679  22.8335219  31.4830501  68.7774578
  31.0117860  29.9342610  72.6300408  30.9936336  30.7551491  72.1380677
  31.9337780  29.8096685  72.8550549  27.4690914  27.4486740  73.4723917
  28.0019251  26.6875028  73.2423225  26.9404995  27.1560391  74.2148071
  18.7046460  24.8780336  61.8206161  19.5421682  25.2877344  61.6039868
  18.8824728  23.9379778  61.7906354  30.6010892  22.5455417  57.5089993
  30.0857515  23.3160021  57.7478381  30.3288200  21.8720553  58.1323055
  28.1858003  17.3905117  62.5675232  27.3299599  17.0011968  62.3880871
  28.5984955  17.4697078  61.7075017  29.7157150  14.9251461  66.9666792
  29.2121945  14.8881596  66.1534597  30.0087757  15.8344203  67.0263448
  25.9600036  15.0090190  65.9732973  26.8253032  14.8132999  65.6138863
  26.0277544  14.7800542  66.9002330  35.5745166  25.2987771  59.4443167
  34.7974609  24.9598931  58.9998329  36.2536647  25.3040394  58.7698132
  30.3897195  20.4182509  59.3349775  30.0847331  20.7328658  60.1859918
  31.3427637  20.4963929  59.3777108  28.8343627  26.5772732  60.9842729
  28.3064989  25.8425492  60.6715966  28.3331130  27.3547408  60.7382697
  33.8136473  24.7721753  66.1009775  33.1560147  25.4621014  66.1889904
  34.6176872  25.1618184  66.4443761  23.5662355  17.2392398  63.3449340
  24.1406107  17.0167580  62.6122533  24.1533337  17.3081093  64.0977941
  32.6241932  23.1266125  64.1513717  33.1373814  23.7596117  64.6535426
  33.2743156  22.5267321  63.7857077  23.8931942  19.2696859  57.3645225
  23.0569254  19.6071546  57.6854500  23.7536711  19.1345839  56.4272362
  25.8685022  14.1133647  62.0724410  25.2149435  13.7982664  61.4481024
  25.8265497  13.4909388  62.7984233  26.9796227  24.3952942  53.9877702
  26.0723289  24.1642196  54.1868851  27.4767259  23.5990562  54.1751683
  29.8864306  33.1050449  56.9074388  29.2126005  33.4082146  57.5159346
  30.2730128  33.9079530  56.5579845  29.1022763  20.6015581  66.3972057
  28.1845324  20.8230528  66.2393745  29.5182906  20.6761891  65.5383765
  29.8857810  22.0006996  61.5274737  30.6329629  22.5128394  61.2181860
  30.1549400  21.6791049  62.3879131  28.1584461  24.4965537  58.5101692
  27.2495680  24.2124570  58.6074161  28.1879544  24.9164616  57.6504999
  33.3903728  28.1072127  62.2792859  32.9366055  27.2663037  62.3358050
  32.7597695  28.7433525  62.6167639  32.3336648  19.0364113  63.5093527
  31.5959404  18.5241499  63.8403769  32.5863421  18.5964494  62.6976804
  31.8336667  29.9448623  63.2142677  32.1259642  30.5053680  62.4955043
  32.3435288  30.2377184  63.9695837  32.4348275  11.8140365  64.1035296
  32.7407152  10.9537728  63.8161211  33.1600880  12.4057985  63.9034290
  18.7272631  22.2171051  62.4916894  18.5297031  21.6240412  61.7667961
  18.1719295  21.9123261  63.2092833  26.7069355  22.1094158  64.6111487
  26.7617964  21.1567994  64.5353964  25.8960557  22.2653597  65.0952786
  27.8560548  26.0374281  55.8489770  27.4179978  25.3210140  55.3895408
  28.5970989  26.2650396  55.2874862  24.6461715  20.7271218  62.3701866
  23.8329580  21.0265388  62.7767058  25.1420709  20.3326906  63.0876348
  26.7970293  30.7228974  64.3036131  26.7546471  30.9489821  63.3744663
  27.7132991  30.4892349  64.4521932  30.2435926  21.1913042  71.2016760
  30.5985314  21.4184515  72.0611226  30.8908058  21.5231419  70.5794015
  35.9733663  24.3131478  61.9066089  35.8351562  24.5033074  60.9787278
  35.6169882  25.0750861  62.3634140  24.1375789  18.2989573  67.9863101
  24.7775169  18.1578332  67.2886064  23.3053320  18.0124086  67.6101703
  36.0003043  26.3808005  66.9177360  36.4339550  26.2883294  67.7660414
  36.7134624  26.3565505  66.2797376  24.9136093  27.5992003  64.0998093
  25.7076692  27.1042324  63.8980668  24.2027786  27.0709867  63.7365799
  29.7330938  29.9810099  68.4510461  29.7867960  30.5501035  69.2188177
  28.8645719  30.1511984  68.0864498  21.2218857  21.7435085  60.1757846
  20.2916445  21.6819541  60.3927808  21.3176329  21.2211038  59.3794487
  21.1404406  18.2689898  62.7636088  21.4011223  19.1835231  62.6545248
  21.9621578  17.8014341  62.9132701  36.8618592  26.4231706  69.4510246
  37.0554482  27.3277516  69.6969521  36.7619211  25.9639125  70.2848831
  31.9233701  26.5738448  75.0251126  31.7719207  26.3449000  74.1081210
  31.9138381  27.5309050  75.0382471  28.6919037  24.1470361  70.0097393
  29.6211097  24.2981521  69.8366360  28.2710068  24.2354382  69.1546039
  27.4907369  28.1721025  67.7795930  27.3518455  27.8039810  68.6521869
  26.7021966  28.6868665  67.6079888  28.0855521  33.2730122  59.1221467
  28.2607277  32.8018165  59.9367090  27.3988309  33.8995888  59.3502728
  29.0412584  27.5502628  65.1684768  28.7062417  27.5103398  66.0642418
  28.5416530  26.8847344  64.6955178  25.6439129  22.6690217  70.1821029
  26.3538748  22.0283410  70.1407647  25.6008437  22.9203112  71.1047210
  33.6325908  29.6057571  73.1027608  33.5738454  28.9216791  72.4358191
  34.0345426  30.3476561  72.6508234  22.6516607  36.4219485  65.8961327
  22.8913205  37.0538009  66.5740346  21.8085803  36.0707525  66.1826686
  23.7670322  19.1144087  54.5643132  22.8899788  18.9932888  54.2005379
  24.2428075  18.3230165  54.3122021  33.6343315  27.5697155  71.3341588
  32.7470094  27.2323077  71.4567987  34.2041866  26.8380186  71.5710353
  15.2872462  23.9021247  64.6584639  15.9743502  23.5882977  64.0705655
  15.1320591  24.8062611  64.3851891  27.1644468  32.2298607  68.3002831
  27.0914640  33.0353579  68.8122136  26.7221862  32.4290573  67.4750853
  26.9534248  31.4670377  61.8105653  26.1701770  32.0092057  61.9043877
  27.6526993  31.9844357  62.2099894  30.2630898  17.2765007  64.4539858
  30.7599598  16.5234969  64.1340928  29.4917880  17.3129323  63.8883067
  38.1160656  22.9805372  66.0958150  38.1050532  23.8630088  65.7252083
  37.2478035  22.6276923  65.9012687  29.6243152  32.1285441  70.4560990
  30.3371124  32.7632906  70.3836891  29.1333181  32.2249307  69.6400992
  31.3460679  26.0336694  62.0278281  30.4116958  26.1538156  61.8582986
  31.5237347  25.1309161  61.7638291  26.8465867  19.4182390  64.1811543
  26.4763654  18.8653430  64.8692448  27.3424959  18.8140523  63.6286543
  34.7333230  21.8754013  62.5628316  35.1993682  22.7082005  62.4888618
  35.1840731  21.4098995  63.2673574  24.6755065  29.8779885  71.2766561
  25.3764525  30.5116368  71.4295955  24.2050180  30.2194616  70.5162200
  32.8009461  28.2197834  59.5614468  33.0769305  28.1054429  60.4708342
  31.9313960  27.8215319  59.5226641  32.7049893  14.2434600  66.6019217
  31.7912973  14.4738827  66.7701424  33.1342994  14.3273044  67.4533249
  32.4756351  22.4324492  69.1019111  31.8227802  22.6800400  68.4471564
  32.8536731  21.6188630  68.7681588  29.4363525  32.4684185  63.2047281
  29.6185920  31.6505841  63.6675034  30.2596511  32.6851877  62.7672171
  29.7705691  31.3952370  60.4662330  30.2993457  30.8844825  59.8532492
  30.0333910  31.0794901  61.3307863  20.2722784  29.4116240  68.2097663
  20.8576220  28.6659928  68.3425568  20.0747622  29.7220196  69.0934327
  23.1261439  32.4467487  63.2260106  22.4571814  32.9313615  62.7424146
  22.9874308  32.6936707  64.1403484  27.2666707  34.4811231  69.8242764
  27.8185015  34.6442852  70.5891849  27.6072901  35.0715668  69.1522789
  32.1177582  29.3072488  75.6791418  32.6617486  29.9202446  75.1846373
  31.5364426  29.8652066  76.1958431  18.4949016  20.7085942  60.0056038
  18.7902457  19.7996620  59.9523092  17.5937052  20.6873681  59.6837040
  30.4035095  32.4293206  66.8106446  30.2786234  31.6282946  66.3017392
  31.0614186  32.9239399  66.3220416  22.0243263  18.7841939  65.9883586
  21.3029849  19.3977906  65.8491060  22.8136519  19.3199703  65.9100232
  32.4670003  30.2302226  68.4385996  31.5200339  30.1107577  68.3664323
  32.8152776  29.3424724  68.5212258  20.2236857  18.3900040  60.1295363
  19.8949564  17.5097419  59.9470469  20.5776228  18.3347708  61.0171752
  29.4716436  30.0254942  64.6390349  29.3241399  29.0971650  64.8197919
  30.2969930  30.0475033  64.1547424  23.3378681  18.6773009  60.4970841
  23.6774753  19.2058931  59.7749449  23.7850801  19.0153416  61.2729407
  33.0750558  30.8483501  65.7255221  33.9997106  30.6426362  65.5879672
  32.9065861  30.5999902  66.6344563  25.3246828  17.1747631  58.6964133
  26.0455190  17.5528884  58.1927850  24.7012132  17.8936508  58.7999111
  29.4677951  17.8792780  59.6322466  29.6841565  18.7617418  59.3311294
  28.9872018  17.4878993  58.9028108  24.2077172  20.8378493  66.2093210
  24.0621753  21.1518796  67.1017492  23.7302376  21.4563394  65.6564109
  26.0673555  17.8281041  66.2574100  26.0535124  16.9322135  65.9206398
  26.7845983  17.8351705  66.8912386  27.9199686  18.2618381  68.3027227
  27.6617463  19.1835452  68.3011558  27.3884726  17.8648816  68.9927691
  32.8645874  31.3669169  61.0817313  33.0382752  30.8015591  60.3291165
  33.3574766  32.1670063  60.8996803  25.4710451  16.7095422  61.5261670
  25.5926362  15.7812068  61.7252558  25.1812493  16.7234108  60.6139985
  28.3401641  14.3950332  64.6628390  28.3623338  14.4589665  63.7080369
  28.7569700  13.5554841  64.8568896  38.7185266  24.1305592  62.7007612
  39.1616412  23.3812917  62.3026736  37.8411776  24.1215728  62.3181344
  35.7512470  28.1335639  59.7101542  36.2763794  28.4722911  58.9850862
  35.6634822  27.1982654  59.5264676  27.4132519  32.0469712  71.8391418
  27.7219645  31.8018859  72.7114118  28.2108001  32.2516351  71.3510289
  27.4353131  34.2007622  64.0696795  26.9958121  33.7084000  64.7629652
  28.1861248  33.6580589  63.8288870  19.9145470  30.3919163  64.0721423
  20.7403490  30.0922935  63.6920067  19.5639522  29.6226785  64.5211212
  24.8827003  29.7445631  66.1419097  24.2607012  29.0816336  65.8421325
  25.5531870  29.7706763  65.4592744  18.1154075  28.3105489  65.0310357
  17.2785983  27.8827663  64.8494358  18.0877720  28.5037932  65.9681148
  35.4406376  28.7668542  75.0152740  34.6501920  28.7492681  74.4757239
  35.2039731  29.3056836  75.7701776  35.5604251  25.6161009  72.3285468
  35.6102256  25.4511016  73.2700991  35.4518174  24.7488268  71.9383349
  24.4440510  28.2949554  59.6177557  24.5928630  28.9785019  58.9644230
  25.2506953  28.2754644  60.1327013  37.0622448  28.0357950  72.5727490
  36.7707256  28.3987931  73.4090951  36.4494579  27.3224958  72.3940822
  38.2618130  25.6010830  65.0930060  39.0965022  26.0400634  65.2567620
  38.3977259  25.1249483  64.2738306  35.3109636  23.1590565  71.0407548
  35.7863758  23.3518211  70.2326399  34.3875202  23.2149751  70.7950931
  22.1993143  24.3214732  60.6238626  21.9539185  23.4177062  60.8218836
  22.3689057  24.3231882  59.6818104  21.4688790  20.0543089  58.1224788
  20.7758035  20.1287444  57.4664824  21.2240542  19.2903433  58.6446304
  30.1402447  11.6138691  65.5264278  30.4204201  10.9461880  66.1524705
  30.9253054  11.8067786  65.0138942  27.9435915  30.7897685  57.0889305
  27.3709882  31.4087872  56.6359776  28.5168709  31.3397046  57.6229227
  34.0111305  20.0356325  69.2735853  34.9628728  20.1354422  69.2948077
  33.8414756  19.2434593  69.7833938  32.0325685  17.1211908  69.4595254
  31.4375617  17.4016921  68.7641743  31.7475381  17.6105809  70.2311995
  31.1633175  31.0734835  58.2197887  32.0963848  31.0080396  58.4230762
  31.0756388  31.9091102  57.7612420  36.4899383  23.2562444  68.3878153
  36.4575703  22.3178445  68.5737837  37.1000007  23.3346481  67.6543978
  28.3282714  22.1258497  54.4305357  29.2741819  21.9964706  54.4993775
  27.9496959  21.3873159  54.9074785  36.6393871  20.0473488  68.4336436
  36.1232920  19.2631945  68.2466365  37.5233820  19.7192205  68.5982956
  34.3004598  13.7914503  64.3932249  34.1029419  13.4829592  65.2775581
  34.9104304  14.5176142  64.5230179  42.3075933  24.3178451  67.5284190
  43.0379321  24.0563739  68.0891893  41.6982878  23.5807173  67.5686258
  40.3891230  22.4586314  68.1258641  39.6624393  22.3242279  67.5175133
  39.9738517  22.7663142  68.9315359  26.5125631  20.0508474  54.3660242
  25.6057086  19.7541587  54.4422956  26.7901612  19.7538292  53.4994529
  17.4303571  21.3714837  64.8159289  17.1106356  20.5180145  64.5233663
  16.8836999  21.5863415  65.5717256  21.2083479  24.0877278  68.5328795
  21.4269489  25.0194386  68.5516829  21.6209253  23.7285253  69.3183599
  28.1287697  14.5945364  60.5204484  27.3188425  14.2492448  60.8959730
  28.8172114  14.2852907  61.1092095  30.0578245  13.6723410  62.1428780
  30.6109284  14.0918864  62.8018803  30.2948331  12.7459158  62.1851736
  25.2824416  16.9095409  54.5072222  26.1443580  17.2350307  54.7668039
  25.4674760  16.1226905  53.9945287  17.2991831  24.9917749  66.7852410
  16.6055303  24.5771702  66.2722365  18.0464822  25.0338285  66.1885829
  33.4357052  15.7823935  61.6507445  32.8555721  16.4408740  61.2685497
  33.1692985  14.9601280  61.2394862  31.8860618  15.1828993  63.8528765
  32.3860397  15.2945528  63.0443084  32.5296226  14.8790046  64.4929573
  19.2128574  24.9236002  64.6618425  19.1899262  25.0223690  63.7100308
  19.5229210  25.7701153  64.9835591  21.8715952  26.9812158  68.7765040
  22.8259205  26.9496100  68.7094971  21.6728475  26.5202781  69.5915266
  32.2181930  17.9424026  60.7063793  31.3307785  18.2273676  60.4883988
  32.6335919  17.7817789  59.8591070  35.5696466  17.9670547  64.4218132
  36.3456856  18.4566999  64.6942749  34.8444600  18.3928601  64.8790002
  38.0069025  18.6798166  65.4792073  38.6013516  18.4393902  64.7685381
  38.0795609  17.9605297  66.1065609  20.2266181  32.5231777  65.7935237
  20.0920648  31.7632178  65.2273236  19.8098243  33.2472677  65.3264026
  32.1922954  23.4578562  60.9214083  32.1358155  23.9147113  60.0821715
  32.7451296  22.6969246  60.7436926  36.0027760  19.2468294  61.7464202
  35.7464694  18.8464929  62.5772410  35.3780628  19.9612088  61.6214342
  40.3140098  21.9864367  64.2535494  39.7539656  22.0557556  65.0267056
  39.7083601  21.8105352  63.5334990  23.3835306  33.4201094  66.0053680
  23.2667691  34.3646527  65.9032370  22.5627753  33.1174656  66.3939479
  32.9257733  24.6483343  58.2166612  32.8706537  24.4827614  57.2755056
  32.3003788  25.3559376  58.3728802  26.2353859  14.1491452  57.7951931
  26.2232528  15.0933292  57.9520201  27.1277280  13.9661597  57.5011392
  24.4089821  34.0729356  69.2209609  25.3117067  34.1052966  69.5376104
  24.1827191  33.1429807  69.2355944  26.1643423  32.8260342  65.8819687
  25.2139054  32.8262204  65.7684059  26.4675909  32.0793077  65.3655722
  30.0505978  10.7434229  62.0497867  29.2838374  10.1892715  62.1954550
  30.4616683  10.8156097  62.9112019  41.8996116  38.6620881  66.9465450
  42.5374526  38.5427628  66.2428790  41.7816959  39.6101725  67.0053402
  38.7085822  38.6148309  66.8826974  38.3704334  38.4989374  65.9947509
  39.5775590  38.2139474  66.8627980  34.5672638  40.4683785  62.8723865
  34.0037503  40.3773722  62.1040153  34.4525033  39.6483690  63.3526358
  39.1905605  39.7683161  72.8413180  39.1794246  39.3735959  71.9693683
  39.3526245  39.0349233  73.4346951  32.1137070  41.9634977  65.7108086
  32.9058362  41.6225802  65.2954385  32.3533720  42.0729952  66.6310239
  40.1472197  44.1354753  58.1838330  39.4960176  44.7208833  57.7972344
  40.9416560  44.6660948  58.2433368  35.9112866  42.5520272  71.7892364
  35.6202732  43.4565903  71.6739030  36.5469851  42.5936800  72.5036433
  36.8369073  39.9297121  68.3793723  37.4332646  39.7053143  67.6650686
  36.8944045  39.1881866  68.9819171  41.4537384  36.3872335  64.0218658
  42.2400474  35.9691758  63.6709075  41.7176089  37.2918427  64.1900306
  41.6247462  41.8245185  58.7207314  40.9893295  41.8979812  59.4328219
  41.2944868  42.4138784  58.0426394  46.8545812  36.3247568  64.9251636
  47.5870984  35.7546785  65.1589466  46.0985167  35.9369168  65.3658142
  38.4721931  38.7474809  62.1214979  38.1080139  38.2205430  62.8327900
  39.3289047  38.3573278  61.9481464  44.3771232  30.0369142  69.3846245
  44.0454557  30.9064553  69.1607460  43.7816845  29.7205426  70.0640275
  40.8702752  42.2381688  68.7842157  40.5703475  43.1406727  68.6757965
  40.5253811  41.9713871  69.6363310  34.3215233  38.6895485  64.8178862
  33.3965729  38.5571699  65.0256554  34.5699646  39.4689704  65.3148804
  44.2699895  34.7564228  66.4639595  43.3616773  34.6879637  66.1698356
  44.2187491  35.2336173  67.2921420  31.6824044  38.3328758  65.6522651
  31.8116425  38.5863237  66.5662063  31.0021495  38.9256466  65.3327306
  35.8523531  49.0026008  61.7513125  35.7747561  49.9533833  61.8301606
  35.2485175  48.6571881  62.4088051  38.3440761  36.1753874  74.4074492
  37.5674095  36.7347794  74.3977357  38.9831324  36.6610657  74.9289362
  46.1361542  32.9580667  68.2417469  45.4935922  33.2513200  67.5957263
  45.6316470  32.8433587  69.0470665  36.5987133  38.9839327  73.9692459
  37.3401818  39.5224371  73.6927283  35.8924119  39.6105616  74.1264011
  42.0742473  41.1268468  72.5664621  42.4825829  40.6850878  71.8219253
  41.3519735  40.5521095  72.8198813  38.4273543  36.0641074  69.9398177
  39.2734738  36.4880488  70.0832826  38.3672181  35.4074699  70.6336741
  42.3971288  41.6869658  66.3216909  41.7680150  41.8515372  65.6192977
  42.0096950  42.1011268  67.0927873  46.2760520  42.6224096  63.6761273
  45.5911558  43.0022997  63.1258307  46.3604369  43.2319423  64.4093221
  41.5772988  33.7245443  71.5979351  41.3333920  34.4787503  71.0613627
  41.8532919  34.1030790  72.4326598  43.5311451  40.2684055  70.2756617
  43.7428346  40.9115815  69.5990998  43.4841199  39.4346372  69.8078547
  41.1337680  32.8801876  67.1793189  40.2722159  33.1783129  67.4709926
  41.1600115  33.0972275  66.2474221  37.9499250  41.4244066  63.5866995
  38.4137595  41.7031769  62.7971617  37.6856048  40.5227511  63.4040085
  34.8423331  40.9715548  66.5246758  35.4124688  41.4002816  65.8864242
  35.4331442  40.6898133  67.2230943  36.8868136  37.5467219  60.3956560
  37.5892179  37.9988262  60.8630486  36.5548764  36.9051038  61.0236453
  35.3348497  36.1378975  74.7707769  34.7047158  36.8195256  75.0043166
  35.2284585  36.0262057  73.8260907  30.6293470  35.8050771  65.6973693
  29.8392524  36.0608300  65.2213804  31.1204717  36.6199109  65.8025734
  44.6457279  43.1456011  68.4478974  45.4674723  42.7436198  68.1661656
  44.6419682  43.0424245  69.3995090  32.5808215  36.1695351  62.6557170
  31.7839378  36.2814045  63.1740666  32.3533807  36.5082003  61.7898060
  38.4113883  42.6940054  70.6039685  38.4758315  43.1560461  71.4397856
  37.7024806  42.0637419  70.7321994  28.9131173  36.0581262  68.1288684
  29.1639211  36.9428272  68.3946260  29.4490721  35.8785863  67.3563776
  52.7363272  39.4894759  64.7963946  51.9826981  38.9202157  64.6407950
  52.8710813  39.4557424  65.7434580  38.1261900  44.3608161  60.4718665
  37.9907575  45.2059697  60.9003513  38.6671713  44.5627439  59.7084599
  34.6129240  30.4399741  77.1333020  34.2196185  29.8865940  77.8080664
  35.4295380  30.7510320  77.5239538  31.5791298  41.8783599  61.0446590
  32.0915818  42.6726850  61.1952155  32.2314010  41.1809890  60.9780191
  33.3886182  44.9949356  63.1269343  33.5652811  45.9167320  62.9390327
  34.1843016  44.6807775  63.5563723  37.5297201  31.8557620  74.7253277
  38.2706914  32.4564773  74.6457739  37.7615124  31.1135258  74.1671319
  32.6738539  37.0413988  73.0031506  32.5592054  36.1399245  73.3038605
  31.8183057  37.2877684  72.6516323  39.7530377  44.9831728  74.6019007
  39.3094231  44.1968106  74.2839911  40.4147590  45.1710878  73.9362898
  34.5117498  46.5127529  69.1279685  35.0624923  46.3844593  68.3556679
  33.6728974  46.8122418  68.7774578  41.8511615  45.2634528  72.6300408
  41.8330090  46.0843409  72.1380677  42.7731535  45.1388603  72.8550549
  38.3084669  42.7778657  73.4723917  38.8413006  42.0166945  73.2423225
  37.7798750  42.4852309  74.2148071  41.4754364  27.8838723  69.0017558
  41.1318633  28.7740365  68.9256669  41.8433326  27.6940381  68.1387143
  29.5440214  40.2072254  61.8206161  30.3815436  40.6169262  61.6039868
  29.7218482  39.2671696  61.7906354  41.4404647  37.8747334  57.5089993
  40.9251270  38.6451939  57.7478381  41.1681955  37.2012470  58.1323055
  39.0251758  32.7197035  62.5675232  38.1693354  32.3303885  62.3880871
  39.4378709  32.7988996  61.7075017  40.5550904  30.2543378  66.9666792
  40.0515700  30.2173514  66.1534597  40.8481511  31.1636121  67.0263448
  36.7993790  30.3382108  65.9732973  37.6646787  30.1424917  65.6138863
  36.8671299  30.1092460  66.9002330  39.6737382  41.9064650  60.9842729
  39.1458743  41.1717409  60.6715966  39.1724884  42.6839326  60.7382697
  44.6530228  40.1013670  66.1009775  43.9953902  40.7912932  66.1889904
  45.4570627  40.4910102  66.4443761  34.4056109  32.5684316  63.3449340
  34.9799861  32.3459497  62.6122533  34.9927092  32.6373011  64.0977941
  43.4635686  38.4558043  64.1513717  43.9767568  39.0888035  64.6535426
  44.1136910  37.8559238  63.7857077  36.7078777  29.4425565  62.0724410
  36.0543189  29.1274582  61.4481024  36.6659251  28.8201305  62.7984233
  40.7258061  48.4342367  56.9074388  40.0519759  48.7374064  57.5159346
  41.1123883  49.2371448  56.5579845  39.9416517  35.9307498  66.3972057
  39.0239079  36.1522445  66.2393745  40.3576661  36.0053809  65.5383765
  40.7251565  37.3298914  61.5274737  41.4723384  37.8420311  61.2181860
  40.9943155  37.0082967  62.3879131  44.2297483  43.4364044  62.2792859
  43.7759810  42.5954954  62.3358050  43.5991449  44.0725443  62.6167639
  43.1730402  34.3656030  63.5093527  42.4353159  33.8533417  63.8403769
  43.4257176  33.9256412  62.6976804  42.6730422  45.2740541  63.2142677
  42.9653396  45.8345598  62.4955043  43.1829042  45.5669102  63.9695837
  43.2742029  27.1432282  64.1035296  43.5800906  26.2829646  63.8161211
  43.9994634  27.7349903  63.9034290  29.5666386  37.5462969  62.4916894
  29.3690785  36.9532330  61.7667961  29.0113050  37.2415179  63.2092833
  37.5463109  37.4386075  64.6111487  37.6011719  36.4859912  64.5353964
  36.7354311  37.5945515  65.0952786  35.4855469  36.0563135  62.3701866
  34.6723335  36.3557306  62.7767058  35.9814463  35.6618824  63.0876348
  37.6364047  46.0520892  64.3036131  37.5940226  46.2781738  63.3744663
  38.5526746  45.8184267  64.4521932  41.0829681  36.5204960  71.2016760
  41.4379069  36.7476433  72.0611226  41.7301812  36.8523336  70.5794015
  46.8127418  39.6423396  61.9066089  46.6745316  39.8324992  60.9787278
  46.4563637  40.4042778  62.3634140  34.9769544  33.6281491  67.9863101
  35.6168923  33.4870250  67.2886064  34.1447074  33.3416004  67.6101703
  46.8396797  41.7099923  66.9177360  47.2733304  41.6175212  67.7660414
  47.5528378  41.6857423  66.2797376  35.7529848  42.9283921  64.0998093
  36.5470446  42.4334241  63.8980668  35.0421540  42.4001784  63.7365799
  40.5724692  45.3102017  68.4510461  40.6261715  45.8792953  69.2188177
  39.7039474  45.4803902  68.0864498  32.0612611  37.0727003  60.1757846
  31.1310199  37.0111458  60.3927808  32.1570083  36.5502956  59.3794487
  31.9798160  33.5981816  62.7636088  32.2404978  34.5127149  62.6545248
  32.8015333  33.1306258  62.9132701  33.4523086  35.0119573  69.9334912
  34.1246139  34.8036935  69.2847561  32.6252872  34.8141659  69.4940145
  47.7012347  41.7523623  69.4510246  47.8948237  42.6569434  69.6969521
  47.6012965  41.2931042  70.2848831  39.3548658  31.6381514  71.9500573
  38.7076573  32.3371463  71.8565050  40.1249673  32.0717658  72.3176821
  42.7627456  41.9030366  75.0251126  42.6112962  41.6740918  74.1081210
  42.7532135  42.8600967  75.0382471  39.5312792  39.4762279  70.0097393
  40.4604852  39.6273438  69.8366360  39.1103822  39.5646299  69.1546039
  38.3301124  43.5012943  67.7795930  38.1912209  43.1331728  68.6521869
  37.5415720  44.0160583  67.6079888  38.9249276  48.6022040  59.1221467
  39.1001031  48.1310083  59.9367090  38.2382064  49.2287806  59.3502728
  39.8806339  42.8794546  65.1684768  39.5456172  42.8395316  66.0642418
  39.3810285  42.2139262  64.6955178  33.8550583  38.2862176  70.6937349
  33.7170381  37.5542415  71.2948888  34.7655506  38.1971076  70.4121537
  36.4832884  37.9982135  70.1821029  37.1932502  37.3575327  70.1407647
  36.4402192  38.2495030  71.1047210  44.4719662  44.9349489  73.1027608
  44.4132208  44.2508709  72.4358191  44.8739181  45.6768479  72.6508234
  35.1961818  34.9847353  72.0016669  34.6599175  34.5338092  72.6538265
  34.6078526  35.1193262  71.2587133  33.4910361  51.7511402  65.8961327
  33.7306959  52.3829927  66.5740346  32.6479558  51.3999442  66.1826686
  44.4737069  42.8989072  71.3341588  43.5863848  42.5614994  71.4567987
  45.0435621  42.1672104  71.5710353  26.1266217  39.2313164  64.6584639
  26.8137256  38.9174894  64.0705655  25.9714345  40.1354529  64.3851891
  30.9300939  34.1203361  69.0869663  30.8459127  33.5129030  68.3520073
  30.1083645  34.6112379  69.0879159  38.0038223  47.5590525  68.3002831
  37.9308394  48.3645496  68.8122136  37.5615616  47.7582491  67.4750853
  37.7928003  46.7962295  61.8105653  37.0095524  47.3383975  61.9043877
  38.4920748  47.3136274  62.2099894  41.1024653  32.6056924  64.4539858
  41.5993352  31.8526887  64.1340928  40.3311634  32.6421241  63.8883067
  48.9554410  38.3097290  66.0958150  48.9444286  39.1922005  65.7252083
  48.0871789  37.9568841  65.9012687  40.4636906  47.4577359  70.4560990
  41.1764879  48.0924824  70.3836891  39.9726935  47.5541225  69.6400992
  42.1854433  41.3628612  62.0278281  41.2510712  41.4830074  61.8582986
  42.3631102  40.4601078  61.7638291  37.6859621  34.7474307  64.1811543
  37.3157409  34.1945348  64.8692448  38.1818714  34.1432441  63.6286543
  45.5726985  37.2045931  62.5628316  46.0387437  38.0373922  62.4888618
  46.0234485  36.7390912  63.2673574  35.5148820  45.2071802  71.2766561
  36.2158279  45.8408285  71.4295955  35.0443935  45.5486534  70.5162200
  43.6403216  43.5489752  59.5614468  43.9163060  43.4346347  60.4708342
  42.7707715  43.1507237  59.5226641  43.5443647  29.5726518  66.6019217
  42.6306727  29.8030745  66.7701424  43.9736749  29.6564962  67.4533249
  43.3150106  37.7616410  69.1019111  42.6621556  38.0092317  68.4471564
  43.6930486  36.9480548  68.7681588  40.2757280  47.7976103  63.2047281
  40.4579674  46.9797759  63.6675034  41.0990266  48.0143795  62.7672171
  40.6099445  46.7244288  60.4662330  41.1387212  46.2136743  59.8532492
  40.8727665  46.4086818  61.3307863  39.3637679  38.5036221  75.5885148
  38.6878316  38.4030350  76.2587523  40.1865313  38.3475435  76.0521145
  31.1116538  44.7408157  68.2097663  31.6969975  43.9951845  68.3425568
  30.9141376  45.0512114  69.0934327  33.9655193  47.7759405  63.2260106
  33.2965568  48.2605532  62.7424146  33.8268063  48.0228625  64.1403484
  25.7034193  37.3113758  66.9302106  25.7418292  36.7777348  67.7239225
  25.1974486  36.7848963  66.3113084  38.1060462  49.8103148  69.8242764
  38.6578770  49.9734770  70.5891849  38.4466655  50.4007586  69.1522789
  33.0824955  32.1578298  70.4264649  33.1466282  33.0193129  70.0142046
  33.0192075  31.5452300  69.6937007  32.5577228  34.2301431  74.0737683
  33.1849266  33.8478508  74.6875207  31.7005146  34.0115633  74.4393376
  42.9571336  44.6364406  75.6791418  43.5011240  45.2494364  75.1846373
  42.3758181  45.1943984  76.1958431  29.3342770  36.0377860  60.0056038
  29.6296211  35.1288538  59.9523092  28.4330806  36.0165599  59.6837040
  41.2428849  47.7585124  66.8106446  41.1179989  46.9574864  66.3017392
  41.9007940  48.2531317  66.3220416  32.8637017  34.1133856  65.9883586
  32.1423603  34.7269824  65.8491060  33.6530273  34.6491621  65.9100232
  43.3063757  45.5594144  68.4385996  42.3594093  45.4399495  68.3664323
  43.6546531  44.6716642  68.5212258  35.6663331  31.4488283  72.2624238
  36.1897733  31.6950579  73.0250548  35.4475664  32.2808318  71.8427376
  31.0630612  33.7191957  60.1295363  30.7343318  32.8389336  59.9470469
  31.4169983  33.6639626  61.0171752  40.3110191  45.3546860  64.6390349
  40.1635153  44.4263567  64.8197919  41.1363684  45.3766951  64.1547424
  34.1772435  34.0064927  60.4970841  34.5168508  34.5350848  59.7749449
  34.6244556  34.3445333  61.2729407  43.9144313  46.1775419  65.7255221
  44.8390860  45.9718280  65.5879672  43.7459616  45.9291820  66.6344563
  36.8715876  32.3901978  69.9473909  36.5312696  31.5909791  70.3494589
  36.1654882  32.6903689  69.3750742  37.5232348  29.4751290  68.4001232
  38.3458417  29.0011769  68.2780122  37.7670411  30.2541774  68.8999918
  35.0470926  36.1670411  66.2093210  34.9015507  36.4810714  67.1017492
  34.5696130  36.7855311  65.6564109  36.9067309  33.1572959  66.2574100
  36.8928878  32.2614052  65.9206398  37.6239737  33.1643623  66.8912386
  38.7593440  33.5910299  68.3027227  38.5011218  34.5127370  68.3011558
  38.2278480  33.1940734  68.9927691  43.7039629  46.6961086  61.0817313
  43.8776506  46.1307509  60.3291165  44.1968520  47.4961981  60.8996803
  29.5216589  38.7075755  69.1480872  28.9770057  39.4835563  69.2801146
  30.3995938  39.0546560  68.9899993  36.3104205  32.0387339  61.5261670
  36.4320116  31.1103985  61.7252558  36.0206248  32.0526025  60.6139985
  39.1795396  29.7242250  64.6628390  39.2017092  29.7881583  63.7080369
  39.5963455  28.8846758  64.8568896  49.5579020  39.4597509  62.7007612
  50.0010166  38.7104834  62.3026736  48.6805530  39.4507646  62.3181344
  44.6914801  46.0127851  58.1814211  45.3865706  46.6334543  58.4001526
  45.0337951  45.1623202  58.4566589  30.3082610  37.8345652  72.0411028
  29.5664347  37.9828287  72.6275659  29.9875355  38.0953917  71.1777778
  46.5906224  43.4627556  59.7101542  47.1157549  43.8014829  58.9850862
  46.5028577  42.5274572  59.5264676  38.2526273  47.3761630  71.8391418
  38.5613400  47.1310777  72.7114118  39.0501755  47.5808268  71.3510289
  38.2746885  49.5299539  64.0696795  37.8351875  49.0375918  64.7629652
  39.0255002  48.9872507  63.8288870  30.7539224  45.7211080  64.0721423
  31.5797244  45.4214852  63.6920067  30.4033276  44.9518703  64.5211212
  35.7220757  45.0737549  66.1419097  35.1000767  44.4108254  65.8421325
  36.3925624  45.0998680  65.4592744  28.9547829  43.6397407  65.0310357
  28.1179738  43.2119581  64.8494358  28.9271475  43.8329850  65.9681148
  35.7945285  33.5519337  75.7351603  35.8433440  34.4281459  75.3529372
  36.3367799  33.0096730  75.1623246  46.2800131  44.0960460  75.0152740
  45.4895674  44.0784599  74.4757239  46.0433485  44.6348754  75.7701776
  46.3998006  40.9452926  72.3285468  46.4496010  40.7802934  73.2700991
  46.2911929  40.0780185  71.9383349  43.6901768  36.9283854  73.6444775
  44.5911631  36.7890319  73.3528773  43.7649742  37.0938309  74.5842952
  38.0244573  34.3050709  72.4897961  37.1547883  34.5984275  72.2180550
  38.2604054  34.8891154  73.2105225  47.9016202  43.3649868  72.5727490
  47.6101011  43.7279848  73.4090951  47.2888334  42.6516876  72.3940822
  49.1011885  40.9302748  65.0930060  49.9358776  41.3692552  65.2567620
  49.2371013  40.4541401  64.2738306  46.1503391  38.4882482  71.0407548
  46.6257512  38.6810129  70.2326399  45.2268956  38.5441668  70.7950931
  33.0386897  39.6506650  60.6238626  32.7932939  38.7468980  60.8218836
  33.2082812  39.6523800  59.6818104  40.7283607  30.5230326  70.0063382
  41.2465551  31.2591353  69.6809870  40.3738740  30.8294319  70.8410141
  32.3082545  35.3835007  58.1224788  31.6151790  35.4579362  57.4664824
  32.0634297  34.6195351  58.6446304  40.9796201  26.9430608  65.5264278
  41.2597955  26.2753798  66.1524705  41.7646808  27.1359704  65.0138942
  38.7829670  46.1189602  57.0889305  38.2103637  46.7379789  56.6359776
  39.3562463  46.6688964  57.6229227  44.8505060  35.3648242  69.2735853
  45.8022483  35.4646340  69.2948077  44.6808510  34.5726511  69.7833938
  42.8719439  32.4503826  69.4595254  42.2769371  32.7308838  68.7641743
  42.5869136  32.9397727  70.2311995  42.0026930  46.4026752  58.2197887
  42.9357603  46.3372314  58.4230762  41.9150142  47.2383019  57.7612420
  47.3293137  38.5854362  68.3878153  47.2969458  37.6470363  68.5737837
  47.9393761  38.6638399  67.6543978  47.4787626  35.3765406  68.4336436
  46.9626675  34.5923862  68.2466365  48.3627574  35.0484122  68.5982956
  45.1398353  29.1206421  64.3932249  44.9423174  28.8121509  65.2775581
  45.7498058  29.8468060  64.5230179  53.1469687  39.6470369  67.5284190
  53.8773076  39.3855657  68.0891893  52.5376633  38.9099091  67.5686258
  51.2284984  37.7878232  68.1258641  50.5018148  37.6534196  67.5175133
  50.8132271  38.0955060  68.9315359  39.0515161  41.5068161  75.8906014
  39.9718170  41.6846760  76.0846061  39.0164744  40.5624207  75.7385713
  28.2697326  36.7006755  64.8159289  27.9500110  35.8472063  64.5233663
  27.7230754  36.9155333  65.5717256  32.0477233  39.4169196  68.5328795
  32.2663243  40.3486304  68.5516829  32.4603007  39.0577170  69.3183599
  38.9681451  29.9237281  60.5204484  38.1582179  29.5784366  60.8959730
  39.6565868  29.6144825  61.1092095  40.8971999  29.0015328  62.1428780
  41.4503038  29.4210781  62.8018803  41.1342086  28.0751076  62.1851736
  36.9205099  34.9902402  77.9231544  36.8201826  35.9396759  77.8543635
  36.7026641  34.6620641  77.0507614  28.1385586  40.3209666  66.7852410
  27.4449057  39.9063619  66.2722365  28.8858577  40.3630203  66.1885829
  44.2750807  31.1115853  61.6507445  43.6949476  31.7700657  61.2685497
  44.0086739  30.2893198  61.2394862  42.7254373  30.5120911  63.8528765
  43.2254151  30.6237445  63.0443084  43.3689981  30.2081964  64.4929573
  36.7836369  38.4199540  76.7396606  36.3003450  39.2199901  76.9460495
  36.8697308  38.4307485  75.7864050  30.0522328  40.2527920  64.6618425
  30.0293016  40.3515607  63.7100308  30.3622965  41.0993071  64.9835591
  32.7109706  42.3104075  68.7765040  33.6652960  42.2788018  68.7094971
  32.5122230  41.8494699  69.5915266  33.3009088  40.8805191  71.3435837
  34.1201977  41.3749270  71.3670675  33.5745896  39.9637159  71.3153405
  43.0575685  33.2715944  60.7063793  42.1701540  33.5565594  60.4883988
  43.4729674  33.1109707  59.8591070  46.4090221  33.2962465  64.4218132
  47.1850611  33.7858917  64.6942749  45.6838355  33.7220519  64.8790002
  48.8462779  34.0090084  65.4792073  49.4407270  33.7685820  64.7685381
  48.9189363  33.2897214  66.1065609  31.0659935  47.8523695  65.7935237
  30.9314403  47.0924096  65.2273236  30.6491997  48.5764595  65.3264026
  43.0316708  38.7870479  60.9214083  42.9751910  39.2439031  60.0821715
  43.5845051  38.0261164  60.7436926  46.8421514  34.5760211  61.7464202
  46.5858448  34.1756847  62.5772410  46.2174382  35.2904005  61.6214342
  51.1533852  37.3156285  64.2535494  50.5933410  37.3849474  65.0267056
  50.5477355  37.1397269  63.5334990  34.2229061  48.7493012  66.0053680
  34.1061445  49.6938444  65.9032370  33.4021507  48.4466573  66.3939479
  44.1105595  43.4743147  56.8510273  44.9451199  43.0424346  56.6687748
  43.9489938  43.3025161  57.7787167  43.7651488  39.9775261  58.2166612
  43.7100291  39.8119532  57.2755056  43.1397543  40.6851294  58.3728802
  28.5544003  35.2143325  72.0428034  29.2002866  34.7042279  72.5315260
  28.3461154  35.9512007  72.6171460  41.0797395  42.2824173  77.5420175
  41.9488554  42.4564825  77.1806810  40.6004146  43.1018589  77.4195904
  35.2483575  49.4021274  69.2209609  36.1510822  49.4344884  69.5376104
  35.0220945  48.4721725  69.2355944  37.0037177  48.1552260  65.8819687
  36.0532808  48.1554122  65.7684059  37.3069663  47.4084995  65.3655722
  40.8899733  26.0726146  62.0497867  40.1232128  25.5184633  62.1954550
  41.3010437  26.1448015  62.9112019  32.8941494  32.3610942  76.1403049
  33.7572955  32.0047747  76.3506373  32.3206904  32.0224837  76.8278453
  52.7389870  53.9912799  66.9465450  53.3768280  53.8719546  66.2428790
  52.6210713  54.9393642  67.0053402  49.5479577  53.9440227  66.8826974
  49.2098088  53.8281291  65.9947509  50.4169345  53.5431392  66.8627980
  45.4066392  55.7975703  62.8723865  44.8431258  55.7065640  62.1040153
  45.2918788  54.9775608  63.3526358  42.9530824  57.2926895  65.7108086
  43.7452116  56.9517719  65.2954385  43.1927475  57.4021870  66.6310239
  50.9865951  59.4646671  58.1838330  50.3353931  60.0500751  57.7972344
  51.7810314  59.9952866  58.2433368  44.9121578  56.5535808  58.5825464
  45.6852454  56.0064795  58.4438340  45.2646977  57.4180057  58.7939926
  47.6762828  55.2589039  68.3793723  48.2726400  55.0345061  67.6650686
  47.7337799  54.5173784  68.9819171  52.2931139  51.7164252  64.0218658
  53.0794228  51.2983676  63.6709075  52.5569843  52.6210345  64.1900306
  52.4641216  57.1537103  58.7207314  51.8287049  57.2271729  59.4328219
  52.1338623  57.7430702  58.0426394  57.6939566  51.6539486  64.9251636
  58.4264738  51.0838702  65.1589466  56.9378922  51.2661086  65.3658142
  46.9684145  54.6156580  58.4168289  46.8520403  53.9401483  59.0849374
  47.0786405  54.1288954  57.6000442  49.3115686  54.0766727  62.1214979
  48.9473893  53.5497348  62.8327900  50.1682802  53.6865196  61.9481464
  55.2164986  45.3661060  69.3846245  54.8848311  46.2356471  69.1607460
  54.6210600  45.0497344  70.0640275  48.9521173  49.1056627  57.1176327
  49.1195575  49.9736863  57.4846798  48.7618342  49.2683908  56.1937616
  51.7096506  57.5673606  68.7842157  51.4097229  58.4698644  68.6757965
  51.3647566  57.3005789  69.6363310  45.1608987  54.0187403  64.8178862
  44.2359484  53.8863617  65.0256554  45.4093401  54.7981622  65.3148804
  55.1093650  50.0856146  66.4639595  54.2010527  50.0171554  66.1698356
  55.0581246  50.5628091  67.2921420  48.9310394  51.5614284  58.1022994
  48.8110019  52.0071335  58.9408474  48.2362982  51.9099602  57.5436532
  42.5217799  53.6620676  65.6522651  42.6510180  53.9155155  66.5662063
  41.8415250  54.2548384  65.3327306  46.6917286  64.3317926  61.7513125
  46.6141315  65.2825751  61.8301606  46.0878929  63.9863799  62.4088051
  56.9755296  48.2872584  68.2417469  56.3329676  48.5805117  67.5957263
  56.4710225  48.1725505  69.0470665  54.6295460  52.0335757  58.9303328
  55.5413316  52.2663144  58.7551026  54.1205107  52.6172802  58.3678407
  49.2667298  51.3932992  69.9398177  50.1128493  51.8172406  70.0832826
  49.2065935  50.7366616  70.6336741  53.2365042  57.0161576  66.3216909
  52.6073905  57.1807290  65.6192977  52.8490704  57.4303185  67.0927873
  57.1154274  57.9516014  63.6761273  56.4305312  58.3314915  63.1258307
  57.1998123  58.5611340  64.4093221  52.4166743  49.0537360  71.5979351
  52.1727675  49.8079421  71.0613627  52.6926673  49.4322708  72.4326598
  51.9731435  48.2093793  67.1793189  51.1115914  48.5075047  67.4709926
  51.9993869  48.4264192  66.2474221  48.7893004  56.7535984  63.5866995
  49.2531350  57.0323687  62.7971617  48.5249802  55.8519429  63.4040085
  45.6817085  56.3007466  66.5246758  46.2518442  56.7294734  65.8864242
  46.2725197  56.0190050  67.2230943  47.7261890  52.8759136  60.3956560
  48.4285933  53.3280180  60.8630486  47.3942519  52.2342955  61.0236453
  46.1742252  51.4670893  74.7707769  45.5440912  52.1487174  75.0043166
  46.0678340  51.3553975  73.8260907  41.4687224  51.1342689  65.6973693
  40.6786278  51.3900218  65.2213804  41.9598471  51.9491027  65.8025734
  43.4201969  51.4987268  62.6557170  42.6233133  51.6105963  63.1740666
  43.1927562  51.8373920  61.7898060  39.7524927  51.3873179  68.1288684
  40.0032965  52.2720189  68.3946260  40.2884475  51.2077781  67.3563776
  63.5757027  54.8186677  64.7963946  62.8220735  54.2494075  64.6407950
  63.7104568  54.7849341  65.7434580  48.9655655  59.6900079  60.4718665
  48.8301329  60.5351615  60.9003513  49.5065467  59.8919357  59.7084599
  45.4522994  45.7691659  77.1333020  45.0589940  45.2157857  77.8080664
  46.2689135  46.0802237  77.5239538  42.4185052  57.2075517  61.0446590
  42.9309573  58.0018767  61.1952155  43.0707765  56.5101807  60.9780191
  44.2279937  60.3241273  63.1269343  44.4046565  61.2459238  62.9390327
  45.0236770  60.0099693  63.5563723  48.3690955  47.1849538  74.7253277
  49.1100669  47.7856691  74.6457739  48.6008878  46.4427176  74.1671319
  43.5132293  52.3705905  73.0031506  43.3985808  51.4691162  73.3038605
  42.6576811  52.6169602  72.6516323  45.3511252  61.8419447  69.1279685
  45.9018677  61.7136510  68.3556679  44.5122728  62.1414336  68.7774578
  52.3148118  43.2130641  69.0017558  51.9712388  44.1032283  68.9256669
  52.6827081  43.0232299  68.1387143  40.3833969  55.5364171  61.8206161
  41.2209191  55.9461180  61.6039868  40.5612237  54.5963613  61.7906354
  52.2798401  53.2039252  57.5089993  51.7645024  53.9743857  57.7478381
  52.0075709  52.5304388  58.1323055  49.8645512  48.0488953  62.5675232
  49.0087108  47.6595803  62.3880871  50.2772464  48.1280914  61.7075017
  51.3944659  45.5835296  66.9666792  50.8909454  45.5465431  66.1534597
  51.6875266  46.4928039  67.0263448  47.6387545  45.6674026  65.9732973
  48.5040541  45.4716834  65.6138863  47.7065053  45.4384378  66.9002330
  57.2532675  55.9571607  59.4443167  56.4762118  55.6182766  58.9998329
  57.9324156  55.9624230  58.7698132  52.0684704  51.0766344  59.3349775
  51.7634840  51.3912493  60.1859918  53.0215146  51.1547764  59.3777108
  50.5131136  57.2356567  60.9842729  49.9852498  56.5009327  60.6715966
  50.0118639  58.0131244  60.7382697  55.4923982  55.4305588  66.1009775
  54.8347656  56.1204849  66.1889904  56.2964381  55.8202020  66.4443761
  45.2449864  47.8976234  63.3449340  45.8193616  47.6751415  62.6122533
  45.8320846  47.9664928  64.0977941  54.3029441  53.7849961  64.1513717
  54.8161323  54.4179952  64.6535426  54.9530665  53.1851156  63.7857077
  47.5472531  44.7717483  62.0724410  46.8936944  44.4566500  61.4481024
  47.5053005  44.1493223  62.7984233  51.5651815  63.7634285  56.9074388
  50.8913514  64.0665982  57.5159346  51.9517637  64.5663365  56.5579845
  50.7810272  51.2599416  66.3972057  49.8632833  51.4814363  66.2393745
  51.1970415  51.3345727  65.5383765  51.5645319  52.6590832  61.5274737
  52.3117138  53.1712229  61.2181860  51.8336909  52.3374885  62.3879131
  49.8371970  55.1549373  58.5101692  48.9283189  54.8708405  58.6074161
  49.8667053  55.5748451  57.6504999  55.0691237  58.7655962  62.2792859
  54.6153564  57.9246872  62.3358050  54.4385204  59.4017360  62.6167639
  54.0124157  49.6947948  63.5093527  53.2746913  49.1825334  63.8403769
  54.2650930  49.2548330  62.6976804  53.5124176  60.6032459  63.2142677
  53.8047151  61.1637516  62.4955043  54.0222797  60.8961020  63.9695837
  54.1135784  42.4724200  64.1035296  54.4194661  41.6121563  63.8161211
  54.8388389  43.0641820  63.9034290  40.4060140  52.8754887  62.4916894
  40.2084540  52.2824247  61.7667961  39.8506804  52.5707097  63.2092833
  48.3856864  52.7677993  64.6111487  48.4405473  51.8151830  64.5353964
  47.5748066  52.9237432  65.0952786  46.3249224  51.3855053  62.3701866
  45.5117089  51.6849223  62.7767058  46.8208218  50.9910742  63.0876348
  48.4757801  61.3812810  64.3036131  48.4333980  61.6073656  63.3744663
  49.3920500  61.1476184  64.4521932  51.9223435  51.8496877  71.2016760
  52.2772823  52.0768350  72.0611226  52.5695567  52.1815254  70.5794015
  57.6521172  54.9715313  61.9066089  57.5139071  55.1616909  60.9787278
  57.2957391  55.7334696  62.3634140  45.8163298  48.9573408  67.9863101
  46.4562678  48.8162167  67.2886064  44.9840829  48.6707922  67.6101703
  46.5923602  58.2575839  64.0998093  47.3864201  57.7626159  63.8980668
  45.8815295  57.7293702  63.7365799  42.9006366  52.4018921  60.1757846
  41.9703954  52.3403376  60.3927808  42.9963838  51.8794873  59.3794487
  42.8191915  48.9273733  62.7636088  43.0798732  49.8419067  62.6545248
  43.6409087  48.4598176  62.9132701  44.2916840  50.3411491  69.9334912
  44.9639894  50.1328853  69.2847561  43.4646627  50.1433577  69.4940145
  50.1942412  46.9673431  71.9500573  49.5470327  47.6663381  71.8565050
  50.9643428  47.4009575  72.3176821  50.3706546  54.8054196  70.0097393
  51.2998606  54.9565356  69.8366360  49.9497576  54.8938217  69.1546039
  49.1694878  58.8304861  67.7795930  49.0305964  58.4623645  68.6521869
  48.3809474  59.3452500  67.6079888  49.7643030  63.9313957  59.1221467
  49.9394786  63.4602000  59.9367090  49.0775818  64.5579723  59.3502728
  50.7200093  58.2086463  65.1684768  50.3849926  58.1687233  66.0642418
  50.2204039  57.5431179  64.6955178  44.6944337  53.6154094  70.6937349
  44.5564135  52.8834332  71.2948888  45.6049261  53.5262994  70.4121537
  47.3226638  53.3274053  70.1821029  48.0326257  52.6867245  70.1407647
  47.2795946  53.5786948  71.1047210  46.0355572  50.3139271  72.0016669
  45.4992929  49.8630009  72.6538265  45.4472280  50.4485180  71.2587133
  44.3304116  67.0803320  65.8961327  44.5700714  67.7121844  66.5740346
  43.4873312  66.7291360  66.1826686  36.9659971  54.5605082  64.6584639
  37.6531011  54.2466812  64.0705655  36.8108100  55.4646447  64.3851891
  41.7694693  49.4495278  69.0869663  41.6852882  48.8420948  68.3520073
  40.9477400  49.9404297  69.0879159  48.6321757  62.1254212  61.8105653
  47.8489279  62.6675893  61.9043877  49.3314502  62.6428192  62.2099894
  51.9418407  47.9348842  64.4539858  52.4387107  47.1818804  64.1340928
  51.1705389  47.9713159  63.8883067  59.7948165  53.6389207  66.0958150
  59.7838041  54.5213923  65.7252083  58.9265544  53.2860758  65.9012687
  53.0248188  56.6920529  62.0278281  52.0904467  56.8121992  61.8582986
  53.2024856  55.7892996  61.7638291  48.5253376  50.0766225  64.1811543
  48.1551163  49.5237265  64.8692448  49.0212468  49.4724358  63.6286543
  56.4120739  52.5337848  62.5628316  56.8781191  53.3665840  62.4888618
  56.8628240  52.0682830  63.2673574  54.4796970  58.8781670  59.5614468
  54.7556814  58.7638264  60.4708342  53.6101469  58.4799155  59.5226641
  54.3837402  44.9018435  66.6019217  53.4700482  45.1322662  66.7701424
  54.8130503  44.9856880  67.4533249  54.1543860  53.0908327  69.1019111
  53.5015311  53.3384235  68.4471564  54.5324240  52.2772466  68.7681588
  51.1151034  63.1268021  63.2047281  51.2973429  62.3089677  63.6675034
  51.9384020  63.3435713  62.7672171  51.4493200  62.0536206  60.4662330
  51.9780966  61.5428660  59.8532492  51.7121419  61.7378736  61.3307863
  41.9510292  60.0700075  68.2097663  42.5363729  59.3243763  68.3425568
  41.7535131  60.3804032  69.0934327  44.8048948  63.1051322  63.2260106
  44.1359323  63.5897450  62.7424146  44.6661817  63.3520543  64.1403484
  36.5427947  52.6405675  66.9302106  36.5812047  52.1069266  67.7239225
  36.0368240  52.1140881  66.3113084  43.9218710  47.4870216  70.4264649
  43.9860036  48.3485047  70.0142046  43.8585830  46.8744217  69.6937007
  43.3970982  49.5593348  74.0737683  44.0243021  49.1770426  74.6875207
  42.5398901  49.3407550  74.4393376  40.1736525  51.3669777  60.0056038
  40.4689966  50.4580456  59.9523092  39.2724561  51.3457517  59.6837040
  43.7030772  49.4425774  65.9883586  42.9817358  50.0561742  65.8491060
  44.4924028  49.9783539  65.9100232  46.5057085  46.7780200  72.2624238
  47.0291487  47.0242497  73.0250548  46.2869419  47.6100235  71.8427376
  41.9024366  49.0483875  60.1295363  41.5737073  48.1681254  59.9470469
  42.2563737  48.9931544  61.0171752  51.1503945  60.6838778  64.6390349
  51.0028908  59.7555485  64.8197919  51.9757439  60.7058868  64.1547424
  45.0166190  49.3356845  60.4970841  45.3562262  49.8642766  59.7749449
  45.4638310  49.6737251  61.2729407  54.7538067  61.5067336  65.7255221
  55.6784615  61.3010198  65.5879672  54.5853370  61.2583738  66.6344563
  47.7109630  47.7193896  69.9473909  47.3706451  46.9201709  70.3494589
  47.0048637  48.0195606  69.3750742  48.3626102  44.8043208  68.4001232
  49.1852172  44.3303686  68.2780122  48.6064166  45.5833692  68.8999918
  47.0034337  47.8331466  58.6964133  47.7242699  48.2112719  58.1927850
  46.3799641  48.5520343  58.7999111  51.1465460  48.5376615  59.6322466
  51.3629074  49.4201253  59.3311294  50.6659527  48.1462829  58.9028108
  45.8864681  51.4962329  66.2093210  45.7409262  51.8102632  67.1017492
  45.4089885  52.1147229  65.6564109  47.7461064  48.4864877  66.2574100
  47.7322633  47.5905970  65.9206398  48.4633492  48.4935540  66.8912386
  49.5987195  48.9202217  68.3027227  49.3404972  49.8419287  68.3011558
  49.0672235  48.5232651  68.9927691  54.5433383  62.0253004  61.0817313
  54.7170261  61.4599426  60.3291165  55.0362275  62.8253899  60.8996803
  40.3610343  54.0367673  69.1480872  39.8163811  54.8127481  69.2801146
  41.2389693  54.3838477  68.9899993  47.1497960  47.3679257  61.5261670
  47.2713871  46.4395903  61.7252558  46.8600002  47.3817943  60.6139985
  50.0189150  45.0534167  64.6628390  50.0410847  45.1173500  63.7080369
  50.4357209  44.2138676  64.8568896  60.3972774  54.7889427  62.7007612
  60.8403921  54.0396752  62.3026736  59.5199285  54.7799563  62.3181344
  55.5308556  61.3419768  58.1814211  56.2259460  61.9626461  58.4001526
  55.8731706  60.4915120  58.4566589  41.1476365  53.1637569  72.0411028
  40.4058101  53.3120205  72.6275659  40.8269109  53.4245835  71.1777778
  57.4299979  58.7919474  59.7101542  57.9551303  59.1306747  58.9850862
  57.3422331  57.8566489  59.5264676  49.1140640  64.8591457  64.0696795
  48.6745630  64.3667836  64.7629652  49.8648757  64.3164425  63.8288870
  41.5932979  61.0502998  64.0721423  42.4190999  60.7506770  63.6920067
  41.2427031  60.2810620  64.5211212  46.5614512  60.4029466  66.1419097
  45.9394521  59.7400171  65.8421325  47.2319379  60.4290598  65.4592744
  39.7941584  58.9689324  65.0310357  38.9573492  58.5411499  64.8494358
  39.7665229  59.1621768  65.9681148  46.6339039  48.8811254  75.7351603
  46.6827195  49.7573377  75.3529372  47.1761554  48.3388647  75.1623246
  46.1228019  58.9533390  59.6177557  46.2716139  59.6368854  58.9644230
  46.9294462  58.9338480  60.1327013  48.8638328  49.6342627  72.4897961
  47.9941637  49.9276193  72.2180550  49.0997808  50.2183072  73.2105225
  59.9405639  56.2594665  65.0930060  60.7752531  56.6984469  65.2567620
  60.0764768  55.7833318  64.2738306  43.8780652  54.9798567  60.6238626
  43.6326694  54.0760897  60.8218836  44.0476566  54.9815718  59.6818104
  51.5677362  45.8522244  70.0063382  52.0859305  46.5883271  69.6809870
  51.2132494  46.1586237  70.8410141  43.1476299  50.7126925  58.1224788
  42.4545544  50.7871280  57.4664824  42.9028051  49.9487268  58.6446304
  51.8189956  42.2722526  65.5264278  52.0991710  41.6045715  66.1524705
  52.6040563  42.4651622  65.0138942  49.6223424  61.4481520  57.0889305
  49.0497391  62.0671707  56.6359776  50.1956218  61.9980882  57.6229227
  55.6898814  50.6940160  69.2735853  56.6416237  50.7938258  69.2948077
  55.5202265  49.9018429  69.7833938  53.7113194  47.7795743  69.4595254
  53.1163126  48.0600756  68.7641743  53.4262890  48.2689644  70.2311995
  52.8420684  61.7318670  58.2197887  53.7751357  61.6664232  58.4230762
  52.7543897  62.5674937  57.7612420  55.4708701  61.0484540  55.1801834
  55.3922332  60.7144404  56.0737592  56.2918368  61.5406308  55.1793307
  58.1686892  53.9146280  68.3878153  58.1363212  52.9762281  68.5737837
  58.7787516  53.9930317  67.6543978  58.3181380  50.7057323  68.4336436
  57.8020429  49.9215780  68.2466365  59.2021329  50.3776040  68.5982956
  55.9792107  44.4498339  64.3932249  55.7816928  44.1413427  65.2775581
  56.5891813  45.1759978  64.5230179  39.1091080  52.0298673  64.8159289
  38.7893865  51.1763981  64.5233663  38.5624508  52.2447251  65.5717256
  42.8870988  54.7461114  68.5328795  43.1056998  55.6778221  68.5516829
  43.2996762  54.3869088  69.3183599  49.8075206  45.2529199  60.5204484
  48.9975934  44.9076284  60.8959730  50.4959623  44.9436743  61.1092095
  51.7365754  44.3307246  62.1428780  52.2896793  44.7502699  62.8018803
  51.9735840  43.4042994  62.1851736  38.9779340  55.6501584  66.7852410
  38.2842812  55.2355537  66.2722365  39.7252331  55.6922121  66.1885829
  55.1144561  46.4407771  61.6507445  54.5343230  47.0992575  61.2685497
  54.8480494  45.6185115  61.2394862  53.5648127  45.8412829  63.8528765
  54.0647906  45.9529363  63.0443084  54.2083735  45.5373881  64.4929573
  40.8916083  55.5819838  64.6618425  40.8686771  55.6807525  63.7100308
  41.2016719  56.4284989  64.9835591  43.5503461  57.6395993  68.7765040
  44.5046714  57.6079935  68.7094971  43.3515984  57.1786617  69.5915266
  44.1402843  56.2097109  71.3435837  44.9595732  56.7041188  71.3670675
  44.4139651  55.2929077  71.3153405  53.8969439  48.6007861  60.7063793
  53.0095294  48.8857512  60.4883988  54.3123428  48.4401625  59.8591070
  57.2483975  48.6254382  64.4218132  58.0244365  49.1150835  64.6942749
  56.5232109  49.0512436  64.8790002  59.6856534  49.3382001  65.4792073
  60.2801025  49.0977737  64.7685381  59.7583117  48.6189132  66.1065609
  41.9053689  63.1815612  65.7935237  41.7708157  62.4216013  65.2273236
  41.4885752  63.9056512  65.3264026  53.8710463  54.1162397  60.9214083
  53.8145664  54.5730949  60.0821715  54.4238805  53.3553082  60.7436926
  57.6815269  49.9052129  61.7464202  57.4252203  49.5048765  62.5772410
  57.0568137  50.6195923  61.6214342  61.9927607  52.6448202  64.2535494
  61.4327165  52.7141392  65.0267056  61.3871110  52.4689187  63.5334990
  45.0622815  64.0784929  66.0053680  44.9455200  65.0230362  65.9032370
  44.2415262  63.7758491  66.3939479  54.9499350  58.8035065  56.8510273
  55.7844954  58.3716264  56.6687748  54.7883693  58.6317079  57.7787167
  54.6045242  55.3067178  58.2166612  54.5494046  55.1411450  57.2755056
  53.9791297  56.0143211  58.3728802  39.3937757  50.5435243  72.0428034
  40.0396621  50.0334197  72.5315260  39.1854908  51.2803924  72.6171460
  47.9141368  44.8075287  57.7951931  47.9020037  45.7517127  57.9520201
  48.8064789  44.6245433  57.5011392  47.8430932  63.4844178  65.8819687
  46.8926563  63.4846039  65.7684059  48.1463418  62.7376912  65.3655722
  51.7293487  41.4018064  62.0497867  50.9625883  40.8476551  62.1954550
  52.1404192  41.4739933  62.9112019  43.7335248  47.6902860  76.1403049
  44.5966710  47.3339665  76.3506373  43.1600659  47.3516755  76.8278453
  55.7515333  71.8827726  58.5825464  56.5246209  71.3356713  58.4438340
  56.1040732  72.7471975  58.7939926  58.0881611  68.0420392  56.2143914
  58.3407131  67.5201913  55.4527377  57.1506170  67.8786537  56.3170598
  57.8077899  69.9448498  58.4168289  57.6914157  69.2693401  59.0849374
  57.9180159  69.4580872  57.6000442  59.7914927  64.4348544  57.1176327
  59.9589330  65.3028781  57.4846798  59.6012096  64.5975826  56.1937616
  59.7704148  66.8906202  58.1022994  59.6503773  67.3363253  58.9408474
  59.0756737  67.2391520  57.5436532  54.2595724  66.8279186  62.6557170
  53.4626887  66.9397880  63.1740666  54.0321316  67.1665838  61.7898060
  51.2227723  70.8656089  61.8206161  52.0602945  71.2753097  61.6039868
  51.4005991  69.9255531  61.7906354  63.1192155  68.5331170  57.5089993
  62.6038779  69.3035774  57.7478381  62.8469464  67.8596306  58.1323055
  60.7039267  63.3780870  62.5675232  59.8480863  62.9887721  62.3880871
  61.1166218  63.4572831  61.7075017  62.9078459  66.4058262  59.3349775
  62.6028594  66.7204411  60.1859918  63.8608901  66.4839682  59.3777108
  56.0843618  63.2268151  63.3449340  56.6587370  63.0043333  62.6122533
  56.6714601  63.2956846  64.0977941  56.4113205  65.2572612  57.3645225
  55.5750517  65.5947299  57.6854500  56.2717975  65.1221592  56.4272362
  58.3866286  60.1009400  62.0724410  57.7330698  59.7858417  61.4481024
  58.3446760  59.4785141  62.7984233  59.4977491  70.3828695  53.9877702
  58.5904552  70.1517949  54.1868851  59.9948523  69.5866315  54.1751683
  60.6765724  70.4841290  58.5101692  59.7676943  70.2000323  58.6074161
  60.7060808  70.9040369  57.6504999  51.2453895  68.2046804  62.4916894
  51.0478294  67.6116165  61.7667961  50.6900559  67.8999015  63.2092833
  60.3741812  72.0250034  55.8489770  59.9361242  71.3085893  55.3895408
  61.1152253  72.2526149  55.2874862  53.7400120  67.7310838  60.1757846
  52.8097708  67.6695294  60.3927808  53.8357592  67.2086791  59.3794487
  53.6585669  64.2565651  62.7636088  53.9192487  65.1710984  62.6545248
  54.4802842  63.7890094  62.9132701  64.4953040  70.8834416  55.4421828
  63.8782210  70.1581244  55.3454881  64.0269528  71.6443776  55.0988902
  56.2851585  65.1019840  54.5643132  55.4081052  64.9808641  54.2005379
  56.7609339  64.3105918  54.3122021  51.0130279  66.6961695  60.0056038
  51.3083720  65.7872373  59.9523092  50.1118315  66.6749435  59.6837040
  52.7418121  64.3775793  60.1295363  52.4130827  63.4973172  59.9470469
  53.0957492  64.3223461  61.0171752  55.8559944  64.6648763  60.4970841
  56.1956017  65.1934684  59.7749449  56.3032065  65.0029169  61.2729407
  57.8428091  63.1623384  58.6964133  58.5636454  63.5404637  58.1927850
  57.2193395  63.8812261  58.7999111  61.9859214  63.8668533  59.6322466
  62.2022828  64.7493171  59.3311294  61.5053281  63.4754746  58.9028108
  57.9891714  62.6971175  61.5261670  58.1107625  61.7687821  61.7252558
  57.6993757  62.7109861  60.6139985  54.7174406  70.3090485  60.6238626
  54.4720448  69.4052815  60.8218836  54.8870321  70.3107635  59.6818104
  53.9870054  66.0418842  58.1224788  53.2939299  66.1163197  57.4664824
  53.7421806  65.2779186  58.6446304  60.8463977  68.1134250  54.4305357
  61.7923082  67.9840459  54.4993775  60.4678222  67.3748912  54.9074785
  59.0306894  66.0384227  54.3660242  58.1238350  65.7417340  54.4422956
  59.3082875  65.7414045  53.4994529  60.6468960  60.5821117  60.5204484
  59.8369688  60.2368202  60.8959730  61.3353377  60.2728660  61.1092095
  62.5759508  59.6599163  62.1428780  63.1290547  60.0794617  62.8018803
  62.8129595  58.7334911  62.1851736  57.8005679  62.8971162  54.5072222
  58.6624843  63.2226060  54.7668039  57.9856023  62.1102658  53.9945287
  65.9538315  61.7699689  61.6507445  65.3736985  62.4284493  61.2685497
  65.6874248  60.9477033  61.2394862  64.7363194  63.9299779  60.7063793
  63.8489049  64.2149430  60.4883988  65.1517183  63.7693542  59.8591070
  58.7535122  60.1367205  57.7951931  58.7413792  61.0809045  57.9520201
  59.6458544  59.9537350  57.5011392  62.5687241  56.7309982  62.0497867
  61.8019637  56.1768468  62.1954550  62.9797946  56.8031850  62.9112019
  31.0602363   0.3391086  53.6710756  31.6980773   0.2197833  52.9674096
  30.9423206   1.2871930  53.7298708  27.8692069   0.2918514  53.6072281
  27.5310581   0.1759579  52.7192816  28.7381837  -0.1090321  53.5873287
  23.7278885   2.1453990  49.5969172  23.1643750   2.0543927  48.8285460
  23.6131280   1.3253895  50.0771664  21.2743317   3.6405182  52.4353392
  22.0664609   3.2996007  52.0199692  21.5139967   3.7500157  53.3555546
  29.3078443   5.8124958  44.9083637  28.6566423   6.3979038  44.5217651
  30.1022806   6.3431153  44.9678674  23.2334071   2.9014095  45.3070771
  24.0064947   2.3543082  45.1683647  23.5859469   3.7658344  45.5185232
  25.0719113   4.2290477  58.5137670  24.7808979   5.1336108  58.3984337
  25.7076098   4.2707005  59.2281740  25.9975320   1.6067326  55.1039030
  26.5938892   1.3823348  54.3895993  26.0550292   0.8652071  55.7064478
  25.5700348  -0.9393239  42.9389221  25.8225869  -1.4611717  42.1772684
  24.6324908  -1.1027093  43.0415905  30.6143631  -1.9357460  50.7463964
  31.4006720  -2.3538037  50.3954381  30.8782336  -1.0311368  50.9145613
  30.7853709   3.5015390  45.4452621  30.1499542   3.5750016  46.1573526
  30.4551115   4.0908989  44.7671700  36.0152058  -1.9982227  51.6496943
  36.7477230  -2.5683010  51.8834772  35.2591414  -2.3860627  52.0903448
  25.2896637   0.9634867  45.1413596  25.1732895   0.2879771  45.8094680
  25.3998897   0.4767241  44.3245749  27.6328178   0.4245014  48.8460285
  27.2686385  -0.1024365  49.5573207  28.4895294   0.0343483  48.6726771
  27.2733665  -4.5465086  43.8421634  27.4408067  -3.6784850  44.2092105
  27.0830834  -4.3837804  42.9182923  30.0308998   3.9151893  55.5087464
  29.7309721   4.8176932  55.4003271  29.6860058   3.6484076  56.3608617
  23.4821480   0.3665690  51.5424169  22.5571976   0.2341904  51.7501860
  23.7305893   1.1459909  52.0394111  33.4306142  -3.5665567  53.1884901
  32.5223019  -3.6350158  52.8943662  33.3793738  -3.0893622  54.0166727
  27.2522886  -2.0907428  44.8268301  27.1322511  -1.6450378  45.6653781
  26.5575474  -1.7422111  44.2681839  20.8430291   0.0098963  52.3767958
  20.9722672   0.2633442  53.2907369  20.1627742   0.6026671  52.0572613
  25.0129778  10.6796213  48.4758432  24.9353808  11.6304038  48.5546912
  24.4091422  10.3342086  49.1333358  32.9507952  -1.6185955  45.6548635
  33.8625808  -1.3858569  45.4796332  32.4417599  -1.0348911  45.0923713
  31.2348720   2.8038673  59.2909927  31.6432076   2.3621083  58.5464560
  30.5125981   2.2291300  59.5444120  31.5577534   3.3639863  53.0462216
  30.9286397   3.5285577  52.3438284  31.1703197   3.7781473  53.8173180
  35.4366766   4.2994301  50.4006580  34.7517804   4.6793202  49.8503613
  35.5210616   4.9089628  51.1338528  32.6917698   1.9454260  57.0001923
  32.9034593   2.5886020  56.3236304  32.6447446   1.1116577  56.5323853
  27.1105496   3.1014271  50.3112301  27.5743842   3.3801974  49.5216924
  26.8462294   2.1997716  50.1285392  24.0029577   2.6485753  53.2492064
  24.5730934   3.0773021  52.6109549  24.5937689   2.3668337  53.9476250
  26.0474382  -0.7762576  47.1201866  26.7498426  -0.3241533  47.5875793
  25.7155011  -1.4178758  47.7481759  33.8063526   4.8226215  55.1724281
  34.6280970   4.4206403  54.8906962  33.8025929   4.7194450  56.1240396
  21.7414462  -2.1534444  49.3802477  20.9445625  -2.0415750  49.8985972
  21.5140054  -1.8147792  48.5143367  27.5720129   4.3710259  57.3284991
  27.6364562   4.8330666  58.1643163  26.8631053   3.7407624  57.4567301
  41.8969519   1.1664964  51.5209252  41.1433227   0.5972362  51.3653257
  42.0317060   1.1327628  52.4679887  27.2868147   6.0378366  47.1963972
  27.1513822   6.8829902  47.6248819  27.8277959   6.2397644  46.4329905
  20.7397544   3.5553804  47.7691897  21.2522065   4.3497055  47.9197461
  21.3920257   2.8580095  47.7025498  22.5492429   6.6719561  49.8514650
  22.7259057   7.5937525  49.6635634  23.3449263   6.3577980  50.2809030
  28.9136623   6.6601933  61.3264314  28.4700478   5.8738311  61.0085218
  29.5753837   6.8481083  60.6608204  23.6723745   8.1897734  55.8524992
  24.2231170   8.0614798  55.0801986  22.8335220   8.4892623  55.5019885
  31.0117861   6.9404733  59.3545715  30.9936337   7.7613614  58.8625984
  31.9337781   6.8158808  59.5795856  27.4690916   4.4548862  60.1969223
  28.0019252   3.6937150  59.9668531  26.9404997   4.1622514  60.9393378
  18.7046461   1.8842459  48.5451467  19.5421683   2.2939467  48.3285175
  18.8824729   0.9441901  48.5151661  30.6010893  -0.4482461  44.2335300
  30.0857517   0.3222144  44.4723688  30.3288202  -1.1217325  44.8568362
  28.1858004  -5.6032760  49.2920538  27.3299601  -5.9925910  49.1126177
  28.5984956  -5.5240799  48.4320324  35.5745167   2.3049894  46.1688474
  34.7974610   1.9661053  45.7243636  36.2536648   2.3102517  45.4943439
  30.3897196  -2.5755369  46.0595081  30.0847332  -2.2609220  46.9105224
  31.3427639  -2.4973949  46.1022414  28.8343628   3.5834855  47.7088035
  28.3064990   2.8487614  47.3961273  28.3331131   4.3609531  47.4628004
  33.8136474   1.7783875  52.8255082  33.1560149   2.4683137  52.9135210
  34.6176874   2.1680307  53.1689068  32.6241933   0.1328248  50.8759023
  33.1373815   0.7658240  51.3780733  33.2743157  -0.4670557  50.5102383
  23.8931943  -3.7241018  44.0890532  23.0569255  -3.3866332  44.4099807
  23.7536713  -3.8592038  43.1517669  26.9796228   1.4015065  40.7123008
  26.0723290   1.1704318  40.9114157  27.4767260   0.6052684  40.8996990
  29.1022764  -2.3922297  53.1217364  28.1845325  -2.1707350  52.9639052
  29.5182908  -2.3175986  52.2629071  29.8857812  -0.9930881  48.2520044
  30.6329631  -0.4809484  47.9427166  30.1549401  -1.3146828  49.1124438
  28.1584462   1.5027660  45.2346998  27.2495681   1.2186693  45.3319468
  28.1879546   1.9226738  44.3750305  33.3903729   5.1134249  49.0038166
  32.9366056   4.2725159  49.0603356  32.7597696   5.7495648  49.3412946
  31.8336669   6.9510746  49.9387984  32.1259643   7.5115803  49.2200350
  32.3435289   7.2439307  50.6941143  26.7069356  -0.8843720  51.3356794
  26.7617966  -1.8369883  51.2599270  25.8960558  -0.7284281  51.8198092
  27.8560550   3.0436403  42.5735077  27.4179980   2.3272262  42.1140714
  28.5970991   3.2712518  42.0120168  24.6461716  -2.2666660  49.0947173
  23.8329581  -1.9672489  49.5012365  25.1420710  -2.6610971  49.8121655
  26.7970294   7.7291097  51.0281437  26.7546473   7.9551943  50.0989969
  27.7132993   7.4954472  51.1767238  30.2435928  -1.8024835  57.9262066
  30.5985315  -1.5753362  58.7856532  30.8908059  -1.4706459  57.3039322
  35.9733664   1.3193600  48.6311396  35.8351563   1.5095196  47.7032585
  35.6169883   2.0812983  49.0879447  36.0003044   3.3870127  53.6422667
  36.4339551   3.2945417  54.4905721  36.7134625   3.3627628  53.0042683
  24.9136095   4.6054126  50.8243400  25.7076693   4.1104446  50.6225975
  24.2027787   4.0771989  50.4611106  29.7330939   6.9872222  55.1755768
  29.7867961   7.5563158  55.9433484  28.8645720   7.1574107  54.8109805
  21.2218858  -1.2502792  46.9003153  20.2916446  -1.3118337  47.1173115
  21.3176330  -1.7726839  46.1039794  36.8618594   3.4293828  56.1755552
  37.0554484   4.3339639  56.4214827  36.7619212   2.9701247  57.0094137
  31.9233702   3.5800571  61.7496433  31.7719209   3.3511123  60.8326517
  31.9138382   4.5371172  61.7627778  28.6919039   1.1532484  56.7342699
  29.6211099   1.3043643  56.5611667  28.2710069   1.2416504  55.8791346
  27.4907371   5.1783148  54.5041237  27.3518456   4.8101932  55.3767175
  26.7021967   5.6930787  54.3325195  28.0855523  10.2792245  45.8466774
  28.2607278   9.8080288  46.6612396  27.3988311  10.9058011  46.0748034
  29.0412586   4.5564751  51.8930075  28.7062418   4.5165521  52.7887725
  28.5416531   3.8909467  51.4200485  31.9771777   1.9020785  42.1667135
  31.3600948   1.1767613  42.0700187  31.5088266   2.6630145  41.8234209
  25.6439130  -0.3247660  56.9066336  26.3538749  -0.9654468  56.8652954
  25.6008438  -0.0734765  57.8292516  33.6325909   6.6119693  59.8272915
  33.5738455   5.9278914  59.1603498  34.0345427   7.3538683  59.3753541
  22.6516608  13.4281607  52.6206634  22.8913206  14.0600131  53.2985652
  21.8085804  13.0769647  52.9071993  23.7670323  -3.8793791  41.2888439
  22.8899790  -4.0004990  40.9250685  24.2428076  -4.6707712  41.0367327
  33.6343316   4.5759277  58.0586895  32.7470095   4.2385199  58.1813293
  34.2041867   3.8442309  58.2955660  27.1644470   9.2360730  55.0248138
  27.0914641  10.0415701  55.5367442  26.7221863   9.4352696  54.1996159
  26.9534249   8.4732500  48.5350959  26.1701771   9.0154180  48.6289184
  27.6526994   8.9906479  48.9345201  38.1160657  -0.0132505  52.8203456
  38.1050533   0.8692210  52.4497389  37.2478036  -0.3660954  52.6257993
  29.6243153   9.1347564  57.1806296  30.3371125   9.7695029  57.1082198
  29.1333182   9.2311430  56.3646298  31.3460680   3.0398816  48.7523588
  30.4116959   3.1600279  48.5828292  31.5237349   2.1371283  48.4883598
  26.8465868  -3.5755488  50.9056849  26.4763656  -4.1284447  51.5937755
  27.3424961  -4.1797354  50.3531849  34.7333231  -1.1183864  49.2873622
  35.1993684  -0.2855873  49.2133925  35.1840732  -1.5838883  49.9918881
  24.6755067   6.8842007  58.0011867  25.3764526   7.5178490  58.1541261
  24.2050182   7.2256739  57.2407507  32.8009463   5.2259957  46.2859774
  33.0769306   5.1116552  47.1953648  31.9313961   4.8277442  46.2471947
  32.4756353  -0.5613385  55.8264418  31.8227803  -0.3137478  55.1716870
  32.8536733  -1.3749247  55.4926895  29.4363527   9.4746308  49.9292588
  29.6185921   8.6567964  50.3920340  30.2596513   9.6914000  49.4917478
  29.7705692   8.4014493  47.1907636  30.2993458   7.8906948  46.5777799
  30.0333912   8.0857023  48.0553169  20.2722785   6.4178362  54.9342970
  20.8576222   5.6722050  55.0670874  20.0747623   6.7282319  55.8179634
  23.1261440   9.4529610  49.9505412  22.4571815   9.9375737  49.4669452
  22.9874310   9.6998830  50.8648791  27.2666709  11.4873353  56.5488071
  27.8185017  11.6504975  57.3137156  27.6072902  12.0777791  55.8768096
  32.1177583   6.3134611  62.4036725  32.6617487   6.9264569  61.9091680
  31.5364428   6.8714189  62.9203738  30.4035096   9.4355329  53.5351753
  30.2786235   8.6345069  53.0262698  31.0614187   9.9301522  53.0465723
  32.4670004   7.2364349  55.1631303  31.5200340   7.1169700  55.0909630
  32.8152777   6.3486847  55.2457564  29.4716438   7.0317065  51.3635655
  29.3241400   6.1033772  51.5443225  30.2969931   7.0537156  50.8792730
  23.3378682  -4.3164868  47.2216147  23.6774754  -3.7878947  46.4994756
  23.7850802  -3.9784462  47.9974714  33.0750559   7.8545624  52.4500528
  33.9997107   7.6488485  52.3124979  32.9065863   7.6062025  53.3589869
  25.3246829  -5.8190246  45.4209440  26.0455191  -5.4408994  44.9173157
  24.7012133  -5.1001370  45.5244418  24.2077173  -2.1559384  52.9338517
  24.0621754  -1.8419081  53.8262799  23.7302377  -1.5374484  52.3809416
  26.0673556  -5.1656836  52.9819407  26.0535125  -6.0615743  52.6451705
  26.7845984  -5.1586172  53.6157693  27.9199687  -4.7319496  55.0272534
  27.6617465  -3.8102425  55.0256864  27.3884727  -5.1289061  55.7172998
  32.8645876   8.3731291  47.8062619  33.0382753   7.8077714  47.0536472
  33.3574767   9.1732186  47.6242109  38.7185267   1.1367714  49.4252919
  39.1616413   0.3875039  49.0272042  37.8411777   1.1277850  49.0426651
  33.8521048   7.6898056  44.9059518  34.5471953   8.3104748  45.1246832
  34.1944198   6.8393407  45.1811896  35.7512471   5.1397761  46.4346848
  36.2763795   5.4785034  45.7096168  35.6634824   4.2044776  46.2509983
  27.4132520   9.0531835  58.5636725  27.7219646   8.8080982  59.4359425
  28.2108002   9.2578473  58.0755595  27.4353132  11.2069744  50.7942102
  26.9958122  10.7146123  51.4874958  28.1861249  10.6642712  50.5534177
  19.9145471   7.3981285  50.7966730  20.7403491   7.0985057  50.4165373
  19.5639523   6.6288908  51.2456518  24.8827004   6.7507753  52.8664403
  24.2607013   6.0878458  52.5666631  25.5531871   6.7768885  52.1838051
  18.1154076   5.3167612  51.7555663  17.2785984   4.8889786  51.5739665
  18.0877721   5.5100055  52.6926454  35.4406377   5.7730665  61.7398046
  34.6501921   5.7554804  61.2002546  35.2039732   6.3118958  62.4947083
  35.5604252   2.6223131  59.0530775  35.6102257   2.4573139  59.9946298
  35.4518176   1.7550390  58.6628656  24.4440511   5.3011677  46.3422864
  24.5928631   5.9847141  45.6889537  25.2506954   5.2816767  46.8572320
  37.0622449   5.0420073  59.2972796  36.7707257   5.4050053  60.1336257
  36.4494580   4.3287081  59.1186129  38.2618131   2.6072952  51.8175367
  39.0965023   3.0462756  51.9812927  38.3977260   2.1311606  50.9983612
  35.3109637   0.1652687  57.7652854  35.7863759   0.3580334  56.9571706
  34.3875203   0.2211873  57.5196238  22.1993144   1.3276854  47.3483933
  21.9539186   0.4239184  47.5464143  22.3689059   1.3294005  46.4063411
  36.4899384   0.2624567  55.1123460  36.4575704  -0.6759432  55.2983144
  37.1000008   0.3408604  54.3789285  28.3282715  -0.8679380  41.1550664
  29.2741820  -0.9973172  41.2239082  27.9496960  -1.6064718  41.6320092
  42.3075934   1.3240574  54.2529496  43.0379322   1.0625862  54.8137200
  41.6982879   0.5869296  54.2931564  40.3891231  -0.5351564  54.8503948
  39.6624395  -0.6695599  54.2420439  39.9738518  -0.2274735  55.6560666
  26.5125632  -2.9429404  41.0905549  25.6057088  -3.2396291  41.1668263
  26.7901613  -3.2399586  40.2239835  21.2083480   1.0939401  55.2574102
  21.4269490   2.0256509  55.2762136  21.6209254   0.7347375  56.0428906
  17.2991833   1.9979871  53.5097717  16.6055304   1.5833824  52.9967671
  18.0464824   2.0400408  52.9131136  19.2128575   1.9298125  51.3863732
  19.1899263   2.0285812  50.4345615  19.5229212   2.7763276  51.7080898
  21.8715953   3.9874280  55.5010346  22.8259207   3.9558222  55.4340278
  21.6728477   3.5264904  56.3160572  20.2266182   9.5293900  52.5180544
  20.0920650   8.7694300  51.9518542  19.8098244  10.2534799  52.0509333
  31.3625145   4.7130823  41.5257119  32.0660995   4.9180826  42.1414775
  30.6387794   5.2807585  41.7906203  32.1922955   0.4640684  47.6459390
  32.1358156   0.9209236  46.8067022  32.7451298  -0.2968631  47.4682232
  40.3140099  -1.0073510  50.9780800  39.7539657  -0.9380321  51.7512363
  39.7083602  -1.1832526  50.2580297  23.3835308  10.4263217  52.7298987
  23.2667692  11.3708649  52.6277677  22.5627754  10.1236778  53.1184786
  33.2711842   5.1513352  43.5755579  34.1057446   4.7194551  43.3933054
  33.1096185   4.9795366  44.5032474  32.9257734   1.6545466  44.9411919
  32.8706538   1.4889737  44.0000363  32.3003790   2.3621499  45.0974108
  24.4089822  11.0791479  55.9454915  25.3117068  11.1115089  56.2621410
  24.1827192  10.1491929  55.9601251  26.1643424   9.8322465  52.6064994
  25.2139055   9.8324327  52.4929366  26.4675910   9.0855200  52.0901028
  41.8996117  15.6683003  53.6710756  42.5374527  15.5489751  52.9674096
  41.7816960  16.6163847  53.7298708  38.7085824  15.6210432  53.6072281
  38.3704335  15.5051496  52.7192816  39.5775592  15.2201597  53.5873287
  39.1905607  16.7745283  59.5658486  39.1794247  16.3798082  58.6938990
  39.3526246  16.0411356  60.1592258  32.1137071  18.9697100  52.4353392
  32.9058363  18.6287924  52.0199692  32.3533721  19.0792075  53.3555546
  35.9112868  19.5582395  58.5137670  35.6202734  20.4628026  58.3984337
  36.5469852  19.5998923  59.2281740  36.8369075  16.9359244  55.1039030
  37.4332647  16.7115266  54.3895993  36.8944046  16.1943989  55.7064478
  41.4537386  13.3934457  50.7463964  42.2400475  12.9753880  50.3954381
  41.7176090  14.2980549  50.9145613  46.8545813  13.3309691  51.6496943
  47.5870985  12.7608907  51.8834772  46.0985169  12.9431291  52.0903448
  44.3771233   7.0431265  56.1091551  44.0454558   7.9126676  55.8852766
  43.7816847   6.7267549  56.7885582  38.1127420  10.7826832  43.8421634
  38.2801822  11.6507068  44.2092105  37.9224589  10.9454113  42.9182923
  40.8702753  19.2443811  55.5087464  40.5703476  20.1468849  55.4003271
  40.5253812  18.9775994  56.3608617  44.2699897  11.7626351  53.1884901
  43.3616774  11.6941759  52.8943662  44.2187492  12.2398296  54.0166727
  31.6824045  15.3390881  52.3767958  31.8116426  15.5925360  53.2907369
  31.0021497  15.9318589  52.0572613  38.3440762  13.1815996  61.1319799
  37.5674096  13.7409917  61.1222663  38.9831325  13.6672779  61.6534669
  46.1361543   9.9642789  54.9662775  45.4935923  10.2575322  54.3202570
  45.6316471   9.8495710  55.7715972  36.5987135  15.9901450  60.6937766
  37.3401819  16.5286494  60.4172589  35.8924120  16.6167738  60.8509317
  42.0742474  18.1330590  59.2909927  42.4825830  17.6913001  58.5464560
  41.3519736  17.5583218  59.5444120  38.4273544  13.0703197  56.6643484
  39.2734740  13.4942611  56.8078133  38.3672182  12.4136821  57.3582047
  41.5772990  10.7307565  58.3224658  41.3333922  11.4849626  57.7858933
  41.8532920  11.1092913  59.1571905  43.5311452  17.2746178  57.0001923
  43.7428348  17.9177938  56.3236304  43.4841201  16.4408494  56.5323853
  41.1337681   9.8863998  53.9038495  40.2722160  10.1845252  54.1955233
  41.1600116  10.1034397  52.9719528  34.8423332  17.9777670  53.2492064
  35.4124689  18.4064939  52.6109549  35.4331444  17.6960255  53.9476250
  35.3348498  13.1441098  61.4953076  34.7047159  13.8257379  61.7288473
  35.2284586  13.0324180  60.5506214  30.6293471  12.8112894  52.4219000
  29.8392525  13.0670422  51.9459110  31.1204718  13.6261232  52.5271040
  38.4113884  19.7002176  57.3284991  38.4758316  20.1622584  58.1643163
  37.7024808  19.0699541  57.4567301  28.9131174  13.0643384  54.8533991
  29.1639212  13.9490394  55.1191567  29.4490722  12.8847986  54.0809082
  52.7363273  16.4956882  51.5209252  51.9826982  15.9264280  51.3653257
  52.8710815  16.4619546  52.4679887  34.6129241   7.4461864  63.8578327
  34.2196187   6.8928062  64.5325971  35.4295381   7.7572442  64.2484844
  37.5297202   8.8619743  61.4498583  38.2706915   9.4626896  61.3703046
  37.7615125   8.1197381  60.8916626  32.6738540  14.0476110  59.7276813
  32.5592055  13.1461367  60.0283912  31.8183058  14.2939807  59.3761630
  39.7530378  21.9893850  61.3264314  39.3094232  21.2030229  61.0085218
  40.4147591  22.1773001  60.6608204  34.5117499  23.5189652  55.8524992
  35.0624924  23.3906715  55.0801986  33.6728975  23.8184541  55.5019885
  41.8511616  22.2696650  59.3545715  41.8330091  23.0905531  58.8625984
  42.7731536  22.1450726  59.5795856  38.3084670  19.7840780  60.1969223
  38.8413007  19.0229068  59.9668531  37.7798751  19.4914432  60.9393378
  41.4754365   4.8900846  55.7262865  41.1318634   5.7802487  55.6501976
  41.8433328   4.7002503  54.8632450  39.0251759   9.7259158  49.2920538
  38.1693355   9.3366008  49.1126177  39.4378711   9.8051118  48.4320324
  40.5550905   7.2605501  53.6912098  40.0515701   7.2235636  52.8779904
  40.8481512   8.1698244  53.7508755  36.7993791   7.3444231  52.6978280
  37.6646788   7.1487039  52.3384169  36.8671300   7.1154582  53.6247637
  41.2290951  12.7536549  46.0595081  40.9241087  13.0682698  46.9105224
  42.1821393  12.8317969  46.1022414  44.6530229  17.1075793  52.8255082
  43.9953903  17.7975054  52.9135210  45.4570628  17.4972225  53.1689068
  43.4635688  15.4620165  50.8759023  43.9767569  16.0950157  51.3780733
  44.1136911  14.8621361  50.5102383  36.7078778   6.4487687  48.7969716
  36.0543190   6.1336705  48.1726331  36.6659252   5.8263428  49.5229539
  39.9416518  12.9369621  53.1217364  39.0239080  13.1584568  52.9639052
  40.3576662  13.0115932  52.2629071  43.1730403  11.3718153  50.2338833
  42.4353160  10.8595539  50.5649076  43.4257177  10.9318535  49.4222110
  43.2742031   4.1494405  50.8280603  43.5800908   3.2891768  50.5406518
  43.9994636   4.7412025  50.6279597  37.5463110  14.4448198  51.3356794
  37.6011720  13.4922034  51.2599270  36.7354312  14.6007637  51.8198092
  41.0829682  13.5267082  57.9262066  41.4379070  13.7538555  58.7856532
  41.7301813  13.8585459  57.3039322  46.8127419  16.6485518  48.6311396
  46.6745318  16.8387114  47.7032585  46.4563638  17.4104901  49.0879447
  34.9769545  10.6343613  54.7108408  35.6168924  10.4932372  54.0131371
  34.1447076  10.3478127  54.3347010  40.5724694  22.3164139  55.1755768
  40.6261716  22.8855076  55.9433484  39.7039475  22.4866024  54.8109805
  31.9798162  10.6043938  49.4881394  32.2404979  11.5189272  49.3790555
  32.8015334  10.1368381  49.6378007  33.4523087  12.0181695  56.6580219
  34.1246140  11.8099058  56.0092868  32.6252873  11.8203781  56.2185451
  47.7012348  18.7585746  56.1755552  47.8948238  19.6631556  56.4214827
  47.6012966  18.2993165  57.0094137  39.3548659   8.6443636  58.6745880
  38.7076574   9.3433586  58.5810356  40.1249674   9.0779780  59.0422128
  42.7627457  18.9092489  61.7496433  42.6112963  18.6803040  60.8326517
  42.7532136  19.8663090  61.7627778  39.5312793  16.4824401  56.7342699
  40.4604853  16.6335561  56.5611667  39.1103823  16.5708422  55.8791346
  38.3301125  20.5075066  54.5041237  38.1912211  20.1393850  55.3767175
  37.5415721  21.0222705  54.3325195  33.8550584  15.2924298  57.4182656
  33.7170382  14.5604537  58.0194195  34.7655508  15.2033199  57.1366844
  36.4832885  15.0044258  56.9066336  37.1932503  14.3637450  56.8652954
  36.4402193  15.2557153  57.8292516  44.4719663  21.9411611  59.8272915
  44.4132210  21.2570831  59.1603498  44.8739182  22.6830601  59.3753541
  35.1961819  11.9909476  58.7261975  34.6599176  11.5400214  59.3783572
  34.6078527  12.1255384  57.9832440  44.4737071  19.9051195  58.0586895
  43.5863850  19.5677117  58.1813293  45.0435622  19.1734226  58.2955660
  26.1266218  16.2375287  51.3829946  26.8137258  15.9237017  50.7950961
  25.9714347  17.1416651  51.1097197  30.9300940  11.1265483  55.8114970
  30.8459129  10.5191153  55.0765380  30.1083646  11.6174502  55.8124466
  41.1024654   9.6119047  51.1785165  41.5993353   8.8589009  50.8586235
  40.3311635   9.6483364  50.6128374  48.9554411  15.3159412  52.8203456
  48.9444288  16.1984128  52.4497389  48.0871791  14.9630963  52.6257993
  40.4636908  24.4639481  57.1806296  41.1764880  25.0986946  57.1082198
  39.9726936  24.5603347  56.3646298  37.6859623  11.7536430  50.9056849
  37.3157410  11.2007470  51.5937755  38.1818715  11.1494563  50.3531849
  45.5726986  14.2108053  49.2873622  46.0387438  15.0436045  49.2133925
  46.0234486  13.7453035  49.9918881  35.5148821  22.2133925  58.0011867
  36.2158281  22.8470408  58.1541261  35.0443936  22.5548656  57.2407507
  43.5443649   6.5788640  53.3264524  42.6306728   6.8092867  53.4946731
  43.9736750   6.6627084  54.1778556  43.3150107  14.7678532  55.8264418
  42.6621557  15.0154440  55.1716870  43.6930487  13.9542671  55.4926895
  39.3637680  15.5098343  62.3130455  38.6878317  15.4092473  62.9832830
  40.1865314  15.3537557  62.7766452  31.1116539  21.7470280  54.9342970
  31.6969976  21.0013968  55.0670874  30.9141378  22.0574237  55.8179634
  25.7034194  14.3175880  53.6547413  25.7418294  13.7839471  54.4484531
  25.1974487  13.7911086  53.0358390  33.0824956   9.1640421  57.1509955
  33.1466283  10.0255252  56.7387353  33.0192077   8.5514422  56.4182314
  32.5577229  11.2363553  60.7982990  33.1849268  10.8540631  61.4120514
  31.7005148  11.0177755  61.1638682  42.9571337  21.6426528  62.4036725
  43.5011241  22.2556487  61.9091680  42.3758182  22.2006107  62.9203738
  32.8637019  11.1195979  52.7128893  32.1423604  11.7331947  52.5736366
  33.6530274  11.6553744  52.6345539  43.3063759  22.5656266  55.1631303
  42.3594094  22.4461618  55.0909630  43.6546532  21.6778764  55.2457564
  35.6663332   8.4550405  58.9869545  36.1897734   8.7012702  59.7495854
  35.4475665   9.2870440  58.5672682  31.0630613  10.7254080  46.8540670
  30.7343319   9.8451459  46.6715776  31.4169984  10.6701749  47.7417059
  36.8715877   9.3964100  56.6719215  36.5312698   8.5971914  57.0739895
  36.1654883   9.6965811  56.0996049  37.5232349   6.4813413  55.1246538
  38.3458418   6.0073891  55.0025429  37.7670412   7.2603897  55.6245225
  36.1640583   9.5101671  45.4209440  36.8848946   9.8882924  44.9173157
  35.5405888  10.2290548  45.5244418  40.3071706  10.2146820  46.3567772
  40.5235321  11.0971458  46.0556601  39.8265773   9.8233034  45.6273414
  35.0470928  13.1732534  52.9338517  34.9015508  13.4872837  53.8262799
  34.5696131  13.7917434  52.3809416  36.9067311  10.1635082  52.9819407
  36.8928879   9.2676175  52.6451705  37.6239739  10.1705745  53.6157693
  38.7593441  10.5972422  55.0272534  38.5011219  11.5189492  55.0256864
  38.2278482  10.2002856  55.7172998  29.5216590  15.7137878  55.8726178
  28.9770058  16.4897686  56.0046453  30.3995940  16.0608682  55.7145300
  39.1795397   6.7304372  51.3873697  39.2017094   6.7943705  50.4325676
  39.5963456   5.8908881  51.5814203  49.5579021  16.4659632  49.4252919
  50.0010167  15.7166957  49.0272042  48.6805532  16.4569768  49.0426651
  30.3082612  14.8407774  58.7656335  29.5664348  14.9890410  59.3520965
  29.9875356  15.1016040  57.9023084  38.2526274  24.3823752  58.5636725
  38.5613401  24.1372899  59.4359425  39.0501756  24.5870391  58.0755595
  35.7945286  10.5581459  62.4596909  35.8433442  11.4343582  62.0774679
  36.3367800  10.0158852  61.8868553  46.2800132  21.1022582  61.7398046
  45.4895675  21.0846721  61.2002546  46.0433486  21.6410876  62.4947083
  46.3998007  17.9515049  59.0530775  46.4496012  17.7865056  59.9946298
  46.2911930  17.0842308  58.6628656  43.6901769  13.9345977  60.3690082
  44.5911632  13.7952442  60.0774079  43.7649744  14.1000432  61.3088259
  38.0244575  11.3112832  59.2143268  37.1547884  11.6046398  58.9425856
  38.2604055  11.8953277  59.9350532  47.9016204  20.3711990  59.2972796
  47.6101012  20.7341971  60.1336257  47.2888335  19.6578999  59.1186129
  49.1011886  17.9364870  51.8175367  49.9358777  18.3754674  51.9812927
  49.2371015  17.4603523  50.9983612  46.1503392  15.4944605  57.7652854
  46.6257513  15.6872251  56.9571706  45.2268957  15.5503791  57.5196238
  40.7283608   7.5292449  56.7308688  41.2465552   8.2653475  56.4055177
  40.3738741   7.8356442  57.5655447  40.9796203   3.9492731  52.2509585
  41.2597956   3.2815920  52.8770011  41.7646809   4.1421827  51.7384249
  44.8505061  12.3710365  55.9981160  45.8022484  12.4708463  56.0193384
  44.6808511  11.5788634  56.5079244  42.8719440   9.4565948  56.1840561
  42.2769372   9.7370961  55.4887050  42.5869137   9.9459849  56.9557302
  47.3293139  15.5916485  55.1123460  47.2969459  14.6532485  55.2983144
  47.9393762  15.6700521  54.3789285  47.4787627  12.3827528  55.1581743
  46.9626676  11.5985985  54.9711672  48.3627576  12.0546245  55.3228262
  45.1398354   6.1268544  51.1177556  44.9423175   5.8183632  52.0020888
  45.7498060   6.8530183  51.2475485  53.1469689  16.6532492  54.2529496
  53.8773077  16.3917780  54.8137200  52.5376634  15.9161214  54.2931564
  51.2284986  14.7940354  54.8503948  50.5018149  14.6596319  54.2420439
  50.8132273  15.1017183  55.6560666  39.0515162  18.5130284  62.6151321
  39.9718172  18.6908883  62.8091367  39.0164745  17.5686329  62.4631020
  28.2697327  13.7068877  51.5404595  27.9500111  12.8534186  51.2478969
  27.7230755  13.9217456  52.2962563  32.0477235  16.4231318  55.2574102
  32.2663244  17.3548426  55.2762136  32.4603008  16.0639293  56.0428906
  38.9681452   6.9299404  47.2449790  38.1582181   6.5846489  47.6205036
  39.6565869   6.6206948  47.8337402  40.8972001   6.0077451  48.8674087
  41.4503039   6.4272904  49.5264110  41.1342087   5.0813199  48.9097043
  36.9205100  11.9964524  64.6476851  36.8201827  12.9458881  64.5788942
  36.7026642  11.6682763  63.7752921  36.1218171   9.2449449  41.2317528
  36.9837335   9.5704348  41.4913346  36.3068515   8.4580945  40.7190594
  28.1385587  17.3271789  53.5097717  27.4449058  16.9125742  52.9967671
  28.8858578  17.3692325  52.9131136  44.2750808   8.1177976  48.3752751
  43.6949477   8.7762780  47.9930804  44.0086740   7.2955320  47.9640169
  42.7254374   7.5183033  50.5774071  43.2254153   7.6299568  49.7688390
  43.3689982   7.2144086  51.2174880  36.7836370  15.4261663  63.4641912
  36.3003452  16.2262023  63.6705801  36.8697309  15.4369608  62.5109356
  30.0522330  17.2590043  51.3863732  30.0293018  17.3577730  50.4345615
  30.3622966  18.1055194  51.7080898  32.7109707  19.3166198  55.5010346
  33.6652961  19.2850140  55.4340278  32.5122231  18.8556822  56.3160572
  33.3009090  17.8867314  58.0681144  34.1201979  18.3811393  58.0915981
  33.5745897  16.9699282  58.0398711  43.0575686  10.2778066  47.4309099
  42.1701541  10.5627717  47.2129294  43.4729675  10.1171830  46.5836376
  46.4090222  10.3024587  51.1463439  47.1850612  10.7921040  51.4188055
  45.6838356  10.7282641  51.6035308  48.8462781  11.0152206  52.2037379
  49.4407271  10.7747942  51.4930688  48.9189364  10.2959337  52.8310916
  46.8421515  11.5822334  48.4709509  46.5858450  11.1818970  49.3017717
  46.2174383  12.2966128  48.3459648  51.1533853  14.3218407  50.9780800
  50.5933411  14.3911597  51.7512363  50.5477357  14.1459392  50.2580297
  28.5544004  12.2205448  58.7673341  29.2002867  11.7104402  59.2560566
  28.3461155  12.9574129  59.3416766  41.0797396  19.2886295  64.2665482
  41.9488556  19.4626947  63.9052116  40.6004148  20.1080712  64.1441211
  37.0747614   6.4845492  44.5197237  37.0626284   7.4287332  44.6765508
  37.9671036   6.3015638  44.2256698  40.8899734   3.0788269  48.7743174
  40.1232130   2.5246756  48.9199856  41.3010439   3.1510138  49.6357326
  32.8941495   9.3673065  62.8648355  33.7572956   9.0109870  63.0751680
  32.3206905   9.0286960  63.5523759  55.2164988  22.3723182  56.1091551
  54.8848313  23.2418593  55.8852766  54.6210601  22.0559466  56.7885582
  55.1093651  27.0918268  53.1884901  54.2010528  27.0233677  52.8943662
  55.0581247  27.5690213  54.0166727  49.1834517  28.5107914  61.1319799
  48.4067851  29.0701834  61.1222663  49.8225080  28.9964697  61.6534669
  56.9755297  25.2934707  54.9662775  56.3329678  25.5867240  54.3202570
  56.4710226  25.1787627  55.7715972  52.9136229  33.4622508  59.2909927
  53.3219585  33.0204918  58.5464560  52.1913490  32.8875135  59.5444120
  52.4166744  26.0599483  58.3224658  52.1727676  26.8141544  57.7858933
  52.6926675  26.4384831  59.1571905  54.3705207  32.6038095  57.0001923
  54.5822102  33.2469855  56.3236304  54.3234955  31.7700412  56.5323853
  51.9731436  25.2155916  53.9038495  51.1115915  25.5137170  54.1955233
  51.9993871  25.4326315  52.9719528  46.1742253  28.4733016  61.4953076
  45.5440913  29.1549296  61.7288473  46.0678341  28.3616097  60.5506214
  63.5757028  31.8248799  51.5209252  62.8220736  31.2556197  51.3653257
  63.7104569  31.7911464  52.4679887  45.4522996  22.7753781  63.8578327
  45.0589941  22.2219980  64.5325971  46.2689136  23.0864360  64.2484844
  48.3690957  24.1911661  61.4498583  49.1100670  24.7918814  61.3703046
  48.6008879  23.4489298  60.8916626  43.5132295  29.3768028  59.7276813
  43.3985810  28.4753285  60.0283912  42.6576812  29.6231725  59.3761630
  50.5924132  37.3185768  61.3264314  50.1487987  36.5322147  61.0085218
  51.2541346  37.5064919  60.6608204  52.3148120  20.2192763  55.7262865
  51.9712389  21.1094405  55.6501976  52.6827082  20.0294421  54.8632450
  55.4923983  32.4367710  52.8255082  54.8347658  33.1266972  52.9135210
  56.2964383  32.8264142  53.1689068  54.1135785  19.4786323  50.8280603
  54.4194662  18.6183686  50.5406518  54.8388390  20.0703943  50.6279597
  51.9223437  28.8559000  57.9262066  52.2772824  29.0830473  58.7856532
  52.5695568  29.1877377  57.3039322  57.6790553  34.0453963  53.6422667
  58.1127060  33.9529252  54.4905721  58.3922134  34.0211463  53.0042683
  44.2916841  27.3473613  56.6580219  44.9639895  27.1390975  56.0092868
  43.4646628  27.1495699  56.2185451  58.5406103  34.0877663  56.1755552
  58.7341993  34.9923474  56.4214827  58.4406721  33.6285083  57.0094137
  50.1942413  23.9735554  58.6745880  49.5470328  24.6725504  58.5810356
  50.9643429  24.4071698  59.0422128  53.6021211  34.2384406  61.7496433
  53.4506718  34.0094958  60.8326517  53.5925891  35.1955008  61.7627778
  55.3113418  37.2703529  59.8272915  55.2525964  36.5862749  59.1603498
  55.7132936  38.0122519  59.3753541  46.0355573  27.3201393  58.7261975
  45.4992930  26.8692132  59.3783572  45.4472282  27.4547302  57.9832440
  59.7948166  30.6451330  52.8203456  59.7838042  31.5276046  52.4497389
  58.9265545  30.2922881  52.6257993  54.3837403  21.9080558  53.3264524
  53.4700483  22.1384785  53.4946731  54.8130505  21.9919002  54.1778556
  54.1543862  30.0970450  55.8264418  53.5015312  30.3446357  55.1716870
  54.5324242  29.2834588  55.4926895  50.2031435  30.8390261  62.3130455
  49.5272072  30.7384390  62.9832830  51.0259069  30.6829475  62.7766452
  43.9218711  24.4932338  57.1509955  43.9860037  25.3547169  56.7387353
  43.8585831  23.8806340  56.4182314  43.3970983  26.5655471  60.7982990
  44.0243022  26.1832548  61.4120514  42.5398902  26.3469673  61.1638682
  53.7965092  36.9718446  62.4036725  54.3404996  37.5848404  61.9091680
  53.2151937  37.5298024  62.9203738  46.5057087  23.7842323  58.9869545
  47.0291488  24.0304620  59.7495854  46.2869420  24.6162358  58.5672682
  47.7109632  24.7256018  56.6719215  47.3706452  23.9263831  57.0739895
  47.0048638  25.0257729  56.0996049  49.5987196  25.9264339  55.0272534
  49.3404974  26.8481410  55.0256864  49.0672236  25.5294774  55.7172998
  60.3972776  31.7951549  49.4252919  60.8403922  31.0458875  49.0272042
  59.5199286  31.7861686  49.0426651  46.6339041  25.8873377  62.4596909
  46.6827196  26.7635500  62.0774679  47.1761555  25.3450770  61.8868553
  57.1193886  36.4314500  61.7398046  56.3289430  36.4138639  61.2002546
  56.8827241  36.9702794  62.4947083  57.2391761  33.2806966  59.0530775
  57.2889766  33.1156974  59.9946298  57.1305685  32.4134226  58.6628656
  54.5295524  29.2637895  60.3690082  55.4305386  29.1244359  60.0774079
  54.6043498  29.4292349  61.3088259  48.8638329  26.6404749  59.2143268
  47.9941638  26.9338315  58.9425856  49.0997809  27.2245194  59.9350532
  58.7409958  35.7003908  59.2972796  58.4494766  36.0633889  60.1336257
  58.1282089  34.9870916  59.1186129  59.9405640  33.2656788  51.8175367
  60.7752532  33.7046592  51.9812927  60.0764769  32.7895441  50.9983612
  56.9897146  30.8236523  57.7652854  57.4651268  31.0164169  56.9571706
  56.0662712  30.8795708  57.5196238  51.5677363  22.8584366  56.7308688
  52.0859307  23.5945393  56.4055177  51.2132496  23.1648359  57.5655447
  51.8189957  19.2784649  52.2509585  52.0991711  18.6107838  52.8770011
  52.6040564  19.4713744  51.7384249  55.6898815  27.7002283  55.9981160
  56.6416238  27.8000380  56.0193384  55.5202266  26.9080551  56.5079244
  53.7113195  24.7857866  56.1840561  53.1163127  25.0662879  55.4887050
  53.4262892  25.2751767  56.9557302  58.1686893  30.9208402  55.1123460
  58.1363213  29.9824403  55.2983144  58.7787517  30.9992439  54.3789285
  58.3181382  27.7119446  55.1581743  57.8020430  26.9277902  54.9711672
  59.2021330  27.3838162  55.3228262  55.9792109  21.4560461  51.1177556
  55.7816930  21.1475550  52.0020888  56.5891814  22.1822100  51.2475485
  63.9863443  31.9824409  54.2529496  64.7166831  31.7209697  54.8137200
  63.3770388  31.2453131  54.2931564  62.0678740  30.1232272  54.8503948
  61.3411904  29.9888237  54.2420439  61.6526027  30.4309100  55.6560666
  49.8908917  33.8422201  62.6151321  50.8111926  34.0200801  62.8091367
  49.8558500  32.8978247  62.4631020  47.7598854  27.3256442  64.6476851
  47.6595581  28.2750799  64.5788942  47.5420396  26.9974681  63.7752921
  55.1144562  23.4469893  48.3752751  54.5343231  24.1054697  47.9930804
  54.8480495  22.6247238  47.9640169  47.6230124  30.7553581  63.4641912
  47.1397206  31.5553941  63.6705801  47.7091064  30.7661526  62.5109356
  57.2483976  25.6316505  51.1463439  58.0244367  26.1212957  51.4188055
  56.5232111  26.0574559  51.6035308  59.6856535  26.3444124  52.2037379
  60.2801026  26.1039860  51.4930688  59.7583119  25.6251255  52.8310916
  61.9927608  29.6510325  50.9780800  61.4327166  29.7203514  51.7512363
  61.3871111  29.4751309  50.2580297  39.3937758  27.5497365  58.7673341
  40.0396622  27.0396319  59.2560566  39.1854909  28.2866047  59.3416766
  51.9191151  34.6178213  64.2665482  52.7882310  34.7918865  63.9052116
  51.4397902  35.4372630  64.1441211  51.7293488  18.4080187  48.7743174
  50.9625884  17.8538673  48.9199856  52.1404193  18.4802055  49.6357326
  43.7335249  24.6964982  62.8648355  44.5966711  24.3401787  63.0751680
  43.1600660  24.3578877  63.5523759  63.5783626  46.3266839  53.6710756
  64.2162036  46.2073586  52.9674096  63.4604469  47.2747683  53.7298708
  60.3873333  46.2794267  53.6072281  60.0491844  46.1635332  52.7192816
  61.2563101  45.8785432  53.5873287  60.8693116  47.4329119  59.5658486
  60.8581756  47.0381917  58.6938990  61.0313755  46.6995191  60.1592258
  57.5900377  50.2166230  58.5137670  57.2990243  51.1211861  58.3984337
  58.2257361  50.2582758  59.2281740  58.5156584  47.5943079  55.1039030
  59.1120156  47.3699101  54.3895993  58.5731555  46.8527824  55.7064478
  63.1324895  44.0518293  50.7463964  63.9187984  43.6337716  50.3954381
  63.3963599  44.9564385  50.9145613  68.5333322  43.9893526  51.6496943
  69.2658494  43.4192743  51.8834772  67.7772678  43.6015126  52.0903448
  66.0558742  37.7015100  56.1091551  65.7242067  38.5710511  55.8852766
  65.4604356  37.3851384  56.7885582  62.5490262  49.9027646  55.5087464
  62.2490985  50.8052685  55.4003271  62.2041321  49.6359829  56.3608617
  65.9487406  42.4210186  53.1884901  65.0404283  42.3525595  52.8943662
  65.8975001  42.8982131  54.0166727  60.0228271  43.8399832  61.1319799
  59.2461605  44.3993752  61.1222663  60.6618834  44.3256615  61.6534669
  67.8149052  40.6226625  54.9662775  67.1723432  40.9159158  54.3202570
  67.3103980  40.5079545  55.7715972  65.4689216  44.3689798  45.6548635
  66.3807072  44.6017184  45.4796332  64.9598863  44.9526842  45.0923713
  58.2774644  46.6485285  60.6937766  59.0189328  47.1870329  60.4172589
  57.5711629  47.2751574  60.8509317  63.7529983  48.7914426  59.2909927
  64.1613339  48.3496836  58.5464560  63.0307245  48.2167053  59.5444120
  60.1061053  43.7287032  56.6643484  60.9522249  44.1526446  56.8078133
  60.0459691  43.0720657  57.3582047  64.0758798  49.3515616  53.0462216
  63.4467660  49.5161330  52.3438284  63.6884460  49.7657226  53.8173180
  67.9548030  50.2870054  50.4006580  67.2699068  50.6668955  49.8503613
  68.0391879  50.8965381  51.1338528  63.2560499  41.3891401  58.3224658
  63.0121431  42.1433461  57.7858933  63.5320429  41.7676748  59.1571905
  65.2098961  47.9330013  57.0001923  65.4215857  48.5761773  56.3236304
  65.1628710  47.0992330  56.5323853  62.8125190  40.5447834  53.9038495
  61.9509669  40.8429087  54.1955233  62.8387625  40.7618233  52.9719528
  57.0136007  43.8024933  61.4953076  56.3834668  44.4841214  61.7288473
  56.9072095  43.6908015  60.5506214  66.3244789  50.8101968  55.1724281
  67.1462233  50.4082156  54.8906962  66.3207192  50.7070203  56.1240396
  60.0901393  50.3586012  57.3284991  60.1545825  50.8206419  58.1643163
  59.3812317  49.7283377  57.4567301  74.4150782  47.1540717  51.5209252
  73.6614491  46.5848115  51.3653257  74.5498324  47.1203381  52.4679887
  56.2916750  38.1045699  63.8578327  55.8983696  37.5511898  64.5325971
  57.1082890  38.4156278  64.2484844  59.2084711  39.5203578  61.4498583
  59.9494424  40.1210731  61.3703046  59.4402634  38.7781216  60.8916626
  54.3526049  44.7059945  59.7276813  54.2379564  43.8045203  60.0283912
  53.4970567  44.9523642  59.3761630  61.4317887  52.6477686  61.3264314
  60.9881741  51.8614064  61.0085218  62.0935100  52.8356836  60.6608204
  56.1905008  54.1773487  55.8524992  56.7412433  54.0490551  55.0801986
  55.3516484  54.4768376  55.5019885  63.5299125  52.9280486  59.3545715
  63.5117600  53.7489367  58.8625984  64.4519045  52.8034561  59.5795856
  59.9872179  50.4424615  60.1969223  60.5200516  49.6812903  59.9668531
  59.4586260  50.1498267  60.9393378  63.1541874  35.5484681  55.7262865
  62.8106143  36.4386323  55.6501976  63.5220837  35.3586339  54.8632450
  63.1192157  45.5393292  44.2335300  62.6038780  46.3097897  44.4723688
  62.8469465  44.8658428  44.8568362  60.7039268  40.3842993  49.2920538
  59.8480864  39.9949843  49.1126177  61.1166220  40.4634954  48.4320324
  62.2338414  37.9189336  53.6912098  61.7303210  37.8819471  52.8779904
  62.5269021  38.8282079  53.7508755  58.4781300  38.0028066  52.6978280
  59.3434297  37.8070875  52.3384169  58.5458809  37.7738418  53.6247637
  68.0926431  48.2925647  46.1688474  67.3155874  47.9536806  45.7243636
  68.7717912  48.2978270  45.4943439  62.9078460  43.4120384  46.0595081
  62.6028595  43.7266534  46.9105224  63.8608902  43.4901804  46.1022414
  66.3317738  47.7659628  52.8255082  65.6741412  48.4558890  52.9135210
  67.1358137  48.1556060  53.1689068  65.1423197  46.1204001  50.8759023
  65.6555078  46.7533993  51.3780733  65.7924420  45.5205196  50.5102383
  61.6204027  43.5953456  53.1217364  60.7026589  43.8168403  52.9639052
  62.0364171  43.6699767  52.2629071  62.4039075  44.9944872  48.2520044
  63.1510894  45.5066269  47.9427166  62.6730665  44.6728925  49.1124438
  60.6765725  47.4903413  45.2346998  59.7676945  47.2062446  45.3319468
  60.7060809  47.9102491  44.3750305  65.9084993  51.1010002  49.0038166
  65.4547320  50.2600912  49.0603356  65.2778960  51.7371401  49.3412946
  64.8517912  42.0301988  50.2338833  64.1140669  41.5179375  50.5649076
  65.1044686  41.5902370  49.4222110  64.9529540  34.8078240  50.8280603
  65.2588416  33.9475604  50.5406518  65.6782144  35.3995861  50.6279597
  59.2250619  45.1032033  51.3356794  59.2799229  44.1505870  51.2599270
  58.4141821  45.2591472  51.8198092  62.7617191  44.1850918  57.9262066
  63.1166579  44.4122391  58.7856532  63.4089322  44.5169294  57.3039322
  68.4914928  47.3069353  48.6311396  68.3532827  47.4970949  47.7032585
  68.1351147  48.0688736  49.0879447  68.5184308  49.3745881  53.6422667
  68.9520814  49.2821170  54.4905721  69.2315888  49.3503381  53.0042683
  62.2512202  52.9747975  55.1755768  62.3049225  53.5438911  55.9433484
  61.3826984  53.1449860  54.8109805  69.3799857  49.4169581  56.1755552
  69.5735747  50.3215392  56.4214827  69.2800475  48.9577000  57.0094137
  61.0336168  39.3027472  58.6745880  60.3864083  40.0017421  58.5810356
  61.8037183  39.7363616  59.0422128  64.4414966  49.5676324  61.7496433
  64.2900472  49.3386876  60.8326517  64.4319645  50.5246925  61.7627778
  61.2100302  47.1408237  56.7342699  62.1392362  47.2919396  56.5611667
  60.7891332  47.2292257  55.8791346  60.0088634  51.1658901  54.5041237
  59.8699720  50.7977685  55.3767175  59.2203230  51.6806540  54.3325195
  55.5338093  45.9508134  57.4182656  55.3957891  45.2188373  58.0194195
  56.4443017  45.8617034  57.1366844  64.4953041  47.8896538  42.1667135
  63.8782211  47.1643366  42.0700187  64.0269529  48.6505898  41.8234209
  58.1620394  45.6628093  56.9066336  58.8720012  45.0221285  56.8652954
  58.1189702  45.9140988  57.8292516  66.1507172  52.5995446  59.8272915
  66.0919719  51.9154667  59.1603498  66.5526691  53.3414436  59.3753541
  56.8749328  42.6493311  58.7261975  56.3386685  42.1984049  59.3783572
  56.2866036  42.7839220  57.9832440  66.1524580  50.5635030  58.0586895
  65.2651358  50.2260952  58.1813293  66.7223131  49.8318062  58.2955660
  59.6825733  55.2236483  55.0248138  59.6095905  56.0291454  55.5367442
  59.2403126  55.4228449  54.1996159  62.7812163  40.2702882  51.1785165
  63.2780862  39.5172845  50.8586235  62.0099144  40.3067199  50.6128374
  70.6341920  45.9743248  52.8203456  70.6231797  46.8567963  52.4497389
  69.7659300  45.6214799  52.6257993  62.1424417  55.1223317  57.1806296
  62.8552389  55.7570782  57.1082198  61.6514445  55.2187183  56.3646298
  67.2514495  44.8691889  49.2873622  67.7174947  45.7019880  49.2133925
  67.7021995  44.4036870  49.9918881  57.1936330  52.8717760  58.0011867
  57.8945790  53.5054243  58.1541261  56.7231445  53.2132492  57.2407507
  65.3190726  51.2135710  46.2859774  65.5950570  51.0992305  47.1953648
  64.4495225  50.8153195  46.2471947  65.2231158  37.2372476  53.3264524
  64.3094237  37.4676703  53.4946731  65.6524259  37.3210920  54.1778556
  64.9937616  45.4262368  55.8264418  64.3409066  45.6738275  55.1716870
  65.3717996  44.6126506  55.4926895  61.9544790  55.4622061  49.9292588
  62.1367185  54.6443717  50.3920340  62.7777776  55.6789753  49.4917478
  61.0425189  46.1682179  62.3130455  60.3665826  46.0676308  62.9832830
  61.8652823  46.0121392  62.7766452  55.6442703  55.4405363  49.9505412
  54.9753079  55.9251490  49.4669452  55.5055573  55.6874583  50.8648791
  59.7847972  57.4749106  56.5488071  60.3366280  57.6380728  57.3137156
  60.1254166  58.0653544  55.8768096  54.2364738  41.8947389  60.7982990
  54.8636777  41.5124466  61.4120514  53.3792657  41.6761590  61.1638682
  64.6358846  52.3010364  62.4036725  65.1798750  52.9140322  61.9091680
  64.0545691  52.8589942  62.9203738  62.9216359  55.4231082  53.5351753
  62.7967499  54.6220822  53.0262698  63.5795450  55.9177275  53.0465723
  64.9851268  53.2240102  55.1631303  64.0381603  53.1045453  55.0909630
  65.3334041  52.3362600  55.2457564  57.3450841  39.1134241  58.9869545
  57.8685243  39.3596537  59.7495854  57.1263174  39.9454276  58.5672682
  65.5931823  53.8421377  52.4500528  66.5178370  53.6364238  52.3124979
  65.4247126  53.5937778  53.3589869  59.2019858  37.1397248  55.1246538
  60.0245927  36.6657726  55.0025429  59.4457921  37.9187732  55.6245225
  61.9859215  40.8730656  46.3567772  62.2022830  41.7555294  46.0556601
  61.5053282  40.4816869  45.6273414  60.4380950  41.2556257  55.0272534
  60.1798728  42.1773328  55.0256864  59.9065991  40.8586692  55.7172998
  65.3827139  54.3607044  47.8062619  65.5564017  53.7953467  47.0536472
  65.8756030  55.1607939  47.6242109  60.8582906  37.3888208  51.3873697
  60.8804603  37.4527541  50.4325676  61.2750965  36.5492716  51.5814203
  71.2366530  47.1243467  49.4252919  71.6797676  46.3750792  49.0272042
  70.3593041  47.1153604  49.0426651  66.3702312  53.6773809  44.9059518
  67.0653216  54.2980501  45.1246832  66.7125462  52.8269160  45.1811896
  51.9870121  45.4991610  58.7656335  51.2451857  45.6474245  59.3520965
  51.6662865  45.7599875  57.9023084  68.2693735  51.1273514  46.4346848
  68.7945059  51.4660787  45.7096168  68.1816087  50.1920529  46.2509983
  59.9313783  55.0407588  58.5636725  60.2400910  54.7956735  59.4359425
  60.7289265  55.2454226  58.0755595  57.4732795  41.2165295  62.4596909
  57.5220951  42.0927417  62.0774679  58.0155309  40.6742688  61.8868553
  67.9587641  51.7606418  61.7398046  67.1683184  51.7430557  61.2002546
  67.7220995  52.2994711  62.4947083  68.0785516  48.6098884  59.0530775
  68.1283521  48.4448892  59.9946298  67.9699439  47.7426143  58.6628656
  65.3689278  44.5929812  60.3690082  66.2699141  44.4536277  60.0774079
  65.4437253  44.7584267  61.3088259  59.7032083  41.9696667  59.2143268
  58.8335393  42.2630233  58.9425856  59.9391564  42.5537112  59.9350532
  69.5803713  51.0295826  59.2972796  69.2888521  51.3925806  60.1336257
  68.9675844  50.3162834  59.1186129  70.7799395  48.5948705  51.8175367
  71.6146286  49.0338510  51.9812927  70.9158524  48.1187359  50.9983612
  67.8290901  46.1528440  57.7652854  68.3045022  46.3456087  56.9571706
  66.9056466  46.2087626  57.5196238  62.4071117  38.1876284  56.7308688
  62.9253061  38.9237311  56.4055177  62.0526250  38.4940277  57.5655447
  62.6583711  34.6076566  52.2509585  62.9385465  33.9399755  52.8770011
  63.4434318  34.8005662  51.7384249  66.5292570  43.0294200  55.9981160
  67.4809993  43.1292298  56.0193384  66.3596020  42.2372469  56.5079244
  64.5506949  40.1149784  56.1840561  63.9556881  40.3954796  55.4887050
  64.2656646  40.6043685  56.9557302  63.6814440  54.0672710  44.9443194
  64.6145113  54.0018272  45.1476069  63.5937653  54.9028977  44.4857726
  66.3102456  53.3838581  41.9047141  66.2316088  53.0498444  42.7982899
  67.1312123  53.8760349  41.9038613  69.0080648  46.2500320  55.1123460
  68.9756968  45.3116321  55.2983144  69.6181271  46.3284357  54.3789285
  60.8463978  45.1196373  41.1550664  61.7923083  44.9902581  41.2239082
  60.4678223  44.3811035  41.6320092  69.1575136  43.0411364  55.1581743
  68.6414185  42.2569820  54.9711672  70.0415085  42.7130080  55.3228262
  66.8185863  36.7852379  51.1177556  66.6210684  36.4767467  52.0020888
  67.4285569  37.5114018  51.2475485  74.8257197  47.3116327  54.2529496
  75.5560586  47.0501615  54.8137200  74.2164143  46.5745049  54.2931564
  72.9072495  45.4524189  54.8503948  72.1805658  45.3180154  54.2420439
  72.4919781  45.7601018  55.6560666  60.7302671  49.1714119  62.6151321
  61.6505680  49.3492718  62.8091367  60.6952254  48.2270165  62.4631020
  60.6468961  37.5883239  47.2449790  59.8369690  37.2430324  47.6205036
  61.3353378  37.2790783  47.8337402  62.5759510  36.6661286  48.8674087
  63.1290548  37.0856739  49.5264110  62.8129596  35.7397034  48.9097043
  58.5992609  42.6548360  64.6476851  58.4989336  43.6042717  64.5788942
  58.3814151  42.3266599  63.7752921  65.9538317  38.7761811  48.3752751
  65.3736986  39.4346615  47.9930804  65.6874249  37.9539156  47.9640169
  64.4041883  38.1766869  50.5774071  64.9041661  38.2883403  49.7688390
  65.0477491  37.8727922  51.2174880  58.4623879  46.0845498  63.4641912
  57.9790961  46.8845859  63.6705801  58.5484818  46.0953443  62.5109356
  54.9796599  48.5451149  58.0681144  55.7989488  49.0395228  58.0915981
  55.2533406  47.6283117  58.0398711  64.7363195  40.9361901  47.4309099
  63.8489050  41.2211552  47.2129294  65.1517184  40.7755665  46.5836376
  68.0877731  40.9608422  51.1463439  68.8638121  41.4504875  51.4188055
  67.3625865  41.3866477  51.6035308  70.5250290  41.6736042  52.2037379
  71.1194780  41.4331778  51.4930688  70.5976873  40.9543172  52.8310916
  64.7104219  46.4516437  47.6459390  64.6539420  46.9084989  46.8067022
  65.2632561  45.6907122  47.4682232  68.5209024  42.2406169  48.4709509
  68.2645959  41.8402805  49.3017717  67.8961892  42.9549963  48.3459648
  72.8321362  44.9802243  50.9780800  72.2720920  45.0495432  51.7512363
  72.2264866  44.8043227  50.2580297  55.9016571  56.4138970  52.7298987
  55.7848955  57.3584402  52.6277677  55.0809017  56.1112531  53.1184786
  65.7893106  51.1389105  43.5755579  66.6238710  50.7070304  43.3933054
  65.6277449  50.9671119  44.5032474  65.4438998  47.6421219  44.9411919
  65.3887802  47.4765490  44.0000363  64.8185053  48.3497252  45.0974108
  50.2331513  42.8789283  58.7673341  50.8790376  42.3688237  59.2560566
  50.0248664  43.6157965  59.3416766  62.7584905  49.9470131  64.2665482
  63.6276065  50.1210783  63.9052116  62.2791656  50.7664547  64.1441211
  56.9271085  57.0667232  55.9454915  57.8298332  57.0990842  56.2621410
  56.7008455  56.1367682  55.9601251  58.6824687  55.8198218  52.6064994
  57.7320318  55.8200080  52.4929366  58.9857173  55.0730953  52.0901028
  62.5687243  33.7372104  48.7743174  61.8019639  33.1830591  48.9199856
  62.9797948  33.8093973  49.6357326  54.5729004  40.0256900  62.8648355
  55.4360465  39.6693705  63.0751680  53.9994414  39.6870795  63.5523759
  74.4177381  61.6558756  53.6710756  75.0555791  61.5365504  52.9674096
  74.2998224  62.6039600  53.7298708  71.2267087  61.6086185  53.6072281
  70.8885599  61.4927249  52.7192816  72.0956855  61.2077350  53.5873287
  67.0853903  63.4621661  49.5969172  66.5218768  63.3711598  48.8285460
  66.9706298  62.6421565  50.0771664  64.6318335  64.9572853  52.4353392
  65.4239627  64.6163677  52.0199692  64.8714985  65.0667828  53.3555546
  72.6653461  67.1292629  44.9083637  72.0141441  67.7146709  44.5217651
  73.4597824  67.6598824  44.9678674  66.5909089  64.2181766  45.3070771
  67.3639965  63.6710753  45.1683647  66.9434487  65.0826015  45.5185232
  69.3550338  62.9234997  55.1039030  69.9513910  62.6991019  54.3895993
  69.4125310  62.1819742  55.7064478  68.9275366  60.3774432  42.9389221
  69.1800887  59.8555953  42.1772684  67.9899925  60.2140577  43.0415905
  73.9718649  59.3810210  50.7463964  74.7581738  58.9629633  50.3954381
  74.2357354  60.2856303  50.9145613  74.1428727  64.8183061  45.4452621
  73.5074560  64.8917687  46.1573526  73.8126133  65.4076659  44.7671700
  68.6471655  62.2802538  45.1413596  68.5307913  61.6047441  45.8094680
  68.7573915  61.7934912  44.3245749  70.9903196  61.7412685  48.8460285
  70.6261403  61.2143306  49.5573207  71.8470312  61.3511154  48.6726771
  76.8952497  53.0307018  56.1091551  76.5635821  53.9002429  55.8852766
  76.2998110  52.7143302  56.7885582  70.6308683  56.7702585  43.8421634
  70.7983085  57.6382821  44.2092105  70.4405852  56.9329866  42.9182923
  73.3884016  65.2319564  55.5087464  73.0884739  66.1344602  55.4003271
  73.0435076  64.9651747  56.3608617  66.8396498  61.6833360  51.5424169
  65.9146994  61.5509575  51.7501860  67.0880911  62.4627580  52.0394111
  76.7881160  57.7502104  53.1884901  75.8798037  57.6817512  52.8943662
  76.7368756  58.2274049  54.0166727  70.6097904  59.2260242  44.8268301
  70.4897529  59.6717293  45.6653781  69.9150492  59.5745560  44.2681839
  64.2005309  61.3266634  52.3767958  64.3297690  61.5801113  53.2907369
  63.5202760  61.9194342  52.0572613  76.3082970  59.6981715  45.6548635
  77.2200826  59.9309102  45.4796332  75.7992617  60.2818760  45.0923713
  70.9454808  59.0578950  56.6643484  71.7916003  59.4818364  56.8078133
  70.8853445  58.4012574  57.3582047  74.9152552  64.6807534  53.0462216
  74.2861415  64.8453248  52.3438284  74.5278214  65.0949143  53.8173180
  74.0954253  56.7183318  58.3224658  73.8515185  57.4725379  57.7858933
  74.3714184  57.0968666  59.1571905  73.6518945  55.8739751  53.9038495
  72.7903424  56.1721005  54.1955233  73.6781380  56.0910150  52.9719528
  70.4680514  64.4181942  50.3112301  70.9318860  64.6969645  49.5216924
  70.2037312  63.5165387  50.1285392  67.3604595  63.9653423  53.2492064
  67.9305952  64.3940692  52.6109549  67.9512707  63.6836008  53.9476250
  69.4049400  60.5405094  47.1201866  70.1073444  60.9926138  47.5875793
  69.0730029  59.8988913  47.7481759  67.8529762  59.1316851  61.4953076
  67.2228422  59.8133132  61.7288473  67.7465850  59.0199933  60.5506214
  63.1474734  58.7988647  52.4219000  62.3573788  59.0546176  51.9459110
  63.6385982  59.6136985  52.5271040  65.0989480  59.1633226  49.3802477
  64.3020643  59.2751920  49.8985972  64.8715072  59.5019878  48.5143367
  61.4312437  59.0519137  54.8533991  61.6820476  59.9366147  55.1191567
  61.9671986  58.8723739  54.0809082  70.6443165  67.3546037  47.1963972
  70.5088840  68.1997573  47.6248819  71.1852977  67.5565315  46.4329905
  67.1310505  53.4337617  63.8578327  66.7377450  52.8803815  64.5325971
  67.9476645  53.7448195  64.2484844  64.0972562  64.8721475  47.7691897
  64.6097083  65.6664725  47.9197461  64.7495275  64.1747765  47.7025498
  65.9067447  67.9887231  49.8514650  66.0834075  68.9105196  49.6635634
  66.7024281  67.6745650  50.2809030  70.0478466  54.8495496  61.4498583
  70.7888179  55.4502649  61.3703046  70.2796388  54.1073134  60.8916626
  65.1919804  60.0351863  59.7276813  65.0773319  59.1337120  60.0283912
  64.3364321  60.2815560  59.3761630  67.0298763  69.5065405  55.8524992
  67.5806188  69.3782468  55.0801986  66.1910238  69.8060294  55.5019885
  73.9935629  50.8776599  55.7262865  73.6499898  51.7678240  55.6501976
  74.3614591  50.6878256  54.8632450  62.0621479  63.2010129  48.5451467
  62.8996701  63.6107138  48.3285175  62.2399747  62.2609571  48.5151661
  73.9585911  60.8685210  44.2335300  73.4432535  61.6389815  44.4723688
  73.6863220  60.1950346  44.8568362  71.5433022  55.7134911  49.2920538
  70.6874619  55.3241761  49.1126177  71.9559974  55.7926872  48.4320324
  73.0732169  53.2481254  53.6912098  72.5696964  53.2111389  52.8779904
  73.3662776  54.1573997  53.7508755  69.3175055  53.3319984  52.6978280
  70.1828052  53.1362792  52.3384169  69.3852564  53.1030335  53.6247637
  73.7472214  58.7412302  46.0595081  73.4422350  59.0558451  46.9105224
  74.7002657  58.8193722  46.1022414  72.1918646  64.9002525  47.7088035
  71.6640008  64.1655285  47.3961273  71.6906149  65.6777202  47.4628004
  66.9237374  55.5622192  50.0694647  67.4981126  55.3397373  49.3367840
  67.5108356  55.6310886  50.8223248  75.9816951  61.4495919  50.8759023
  76.4948833  62.0825910  51.3780733  76.6318175  60.8497114  50.5102383
  67.2506961  57.5926653  44.0890532  66.4144273  57.9301339  44.4099807
  67.1111731  57.4575632  43.1517669  69.2260042  52.4363441  48.7969716
  68.5724454  52.1212458  48.1726331  69.1840516  51.8139181  49.5229539
  70.3371246  62.7182736  40.7123008  69.4298308  62.4871989  40.9114157
  70.8342278  61.9220355  40.8996990  72.4597782  58.9245374  53.1217364
  71.5420343  59.1460321  52.9639052  72.8757926  58.9991685  52.2629071
  73.2432830  60.3236790  48.2520044  73.9904649  60.8358187  47.9427166
  73.5124419  60.0020842  49.1124438  71.5159480  62.8195330  45.2346998
  70.6070699  62.5354363  45.3319468  71.5454564  63.2394409  44.3750305
  75.6911667  57.3593906  50.2338833  74.9534424  56.8471292  50.5649076
  75.9438440  56.9194288  49.4222110  75.7923294  50.1370158  50.8280603
  76.0982171  49.2767521  50.5406518  76.5175899  50.7287778  50.6279597
  70.0644374  60.4323951  51.3356794  70.1192984  59.4797787  51.2599270
  69.2535576  60.5883390  51.8198092  71.2135568  64.3604074  42.5735077
  70.7754998  63.6439933  42.1140714  71.9546009  64.5880189  42.0120168
  68.0036734  59.0501011  49.0947173  67.1904599  59.3495181  49.5012365
  68.4995728  58.6556700  49.8121655  70.1545312  69.0458768  51.0281437
  70.1121491  69.2719614  50.0989969  71.0708011  68.8122142  51.1767238
  73.6010946  59.5142835  57.9262066  73.9560333  59.7414308  58.7856532
  74.2483077  59.8461212  57.3039322  67.4950809  56.6219366  54.7108408
  68.1350188  56.4808125  54.0131371  66.6628339  56.3353880  54.3347010
  68.2711113  65.9221797  50.8243400  69.0651711  65.4272117  50.6225975
  67.5602805  65.3939660  50.4611106  64.5793876  60.0664878  46.9003153
  63.6491464  60.0049334  47.1173115  64.6751348  59.5440831  46.1039794
  64.4979425  56.5919691  49.4881394  64.7586242  57.5065025  49.3790555
  65.3196597  56.1244134  49.6378007  65.9704350  58.0057448  56.6580219
  66.6427404  57.7974811  56.0092868  65.1434137  57.8079534  56.2185451
  71.8729922  54.6319389  58.6745880  71.2257837  55.3309339  58.5810356
  72.6430938  55.0655533  59.0422128  72.0494057  62.4700154  56.7342699
  72.9786117  62.6211314  56.5611667  71.6285087  62.5584175  55.8791346
  70.8482388  66.4950819  54.5041237  70.7093474  66.1269603  55.3767175
  70.0596985  67.0098458  54.3325195  72.3987604  65.8732421  51.8930075
  72.0637436  65.8333191  52.7887725  71.8991549  65.2077137  51.4200485
  66.3731848  61.2800051  57.4182656  66.2351646  60.5480290  58.0194195
  67.2836771  61.1908952  57.1366844  75.3346795  63.2188456  42.1667135
  74.7175966  62.4935284  42.0700187  74.8663284  63.9797816  41.8234209
  69.0014148  60.9920011  56.9066336  69.7113767  60.3513203  56.8652954
  68.9583456  61.2432906  57.8292516  67.7143082  57.9785229  58.7261975
  67.1780439  57.5275967  59.3783572  67.1259791  58.1131138  57.9832440
  67.1245341  57.4373880  41.2888439  66.2474808  57.3162681  40.9250685
  67.6003094  56.6459958  41.0367327  63.4482203  57.1141236  55.8114970
  63.3640392  56.5066906  55.0765380  62.6264910  57.6050255  55.8124466
  70.3109267  69.7900170  48.5350959  69.5276789  70.3321851  48.6289184
  71.0102012  70.3074150  48.9345201  73.6205917  55.5994800  51.1785165
  74.1174617  54.8464762  50.8586235  72.8492899  55.6359117  50.6128374
  74.7035698  64.3566487  48.7523588  73.7691977  64.4767950  48.5828292
  74.8812367  63.4538954  48.4883598  70.2040886  57.7412183  50.9056849
  69.8338674  57.1883223  51.5937755  70.6999979  57.1370316  50.3531849
  76.1584481  66.5427628  46.2859774  76.4344324  66.4284222  47.1953648
  75.2888979  66.1445113  46.2471947  76.0624912  52.5664393  53.3264524
  75.1487992  52.7968620  53.4946731  76.4918014  52.6502837  54.1778556
  75.8331371  60.7554285  55.8264418  75.1802821  61.0030193  55.1716870
  76.2111751  59.9418424  55.4926895  63.6297803  67.7346033  54.9342970
  64.2151240  66.9889721  55.0670874  63.4322641  68.0449990  55.8179634
  66.4836458  70.7697280  49.9505412  65.8146833  71.2543408  49.4669452
  66.3449328  71.0166501  50.8648791  65.6006220  55.1516174  57.1509955
  65.6647546  56.0131005  56.7387353  65.5373340  54.5390175  56.4182314
  65.0758492  57.2239306  60.7982990  65.7030531  56.8416384  61.4120514
  64.2186411  57.0053508  61.1638682  61.8524035  59.0315735  46.7301344
  62.1477476  58.1226414  46.6768398  60.9512071  59.0103475  46.4082347
  65.3818282  57.1071732  52.7128893  64.6604868  57.7207700  52.5736366
  66.1711538  57.6429497  52.6345539  68.1844596  54.4426158  58.9869545
  68.7078997  54.6888455  59.7495854  67.9656929  55.2746193  58.5672682
  63.5811877  56.7129833  46.8540670  63.2524583  55.8327212  46.6715776
  63.9351247  56.6577502  47.7417059  72.8291456  68.3484736  51.3635655
  72.6816418  67.4201443  51.5443225  73.6544949  68.3704826  50.8792730
  66.6953700  57.0002803  47.2216147  67.0349772  57.5288724  46.4994756
  67.1425820  57.3383209  47.9974714  69.3897141  55.3839854  56.6719215
  69.0493961  54.5847667  57.0739895  68.6836147  55.6841564  56.0996049
  70.0413612  52.4689166  55.1246538  70.8639682  51.9949644  55.0025429
  70.2851676  53.2479650  55.6245225  68.6821847  55.4977424  45.4209440
  69.4030209  55.8758677  44.9173157  68.0587151  56.2166301  45.5244418
  72.8252970  56.2022573  46.3567772  73.0416584  57.0847211  46.0556601
  72.3447037  55.8108787  45.6273414  67.5652191  59.1608287  52.9338517
  67.4196772  59.4748590  53.8262799  67.0877395  59.7793187  52.3809416
  69.4248574  56.1510835  52.9819407  69.4110143  55.2551928  52.6451705
  70.1421002  56.1581498  53.6157693  71.2774705  56.5848175  55.0272534
  71.0192483  57.5065245  55.0256864  70.7459745  56.1878609  55.7172998
  62.0397853  61.7013631  55.8726178  61.4951321  62.4773439  56.0046453
  62.9177203  62.0484435  55.7145300  68.8285470  55.0325215  48.2506977
  68.9501381  54.1041861  48.4497864  68.5387512  55.0463901  47.3385292
  71.6976660  52.7180125  51.3873697  71.7198357  52.7819458  50.4325676
  72.1144719  51.8784634  51.5814203  62.8263875  60.8283527  58.7656335
  62.0845611  60.9766163  59.3520965  62.5056620  61.0891793  57.9023084
  63.2720489  68.7148956  50.7966730  64.0978509  68.4152728  50.4165373
  62.9214541  67.9456578  51.2456518  68.2402022  68.0675424  52.8664403
  67.6182031  67.4046129  52.5666631  68.9106889  68.0936556  52.1838051
  61.4729094  66.6335282  51.7555663  60.6361002  66.2057457  51.5739665
  61.4452739  66.8267726  52.6926454  68.3126550  56.5457212  62.4596909
  68.3614705  57.4219335  62.0774679  68.8549064  56.0034605  61.8868553
  67.8015529  66.6179348  46.3422864  67.9503649  67.3014812  45.6889537
  68.6081972  66.5984438  46.8572320  70.5425838  57.2988585  59.2143268
  69.6729147  57.5922151  58.9425856  70.7785318  57.8829030  59.9350532
  65.5568162  62.6444525  47.3483933  65.3114204  61.7406855  47.5464143
  65.7264076  62.6461676  46.4063411  73.2464872  53.5168202  56.7308688
  73.7646816  54.2529228  56.4055177  72.8920005  53.8232195  57.5655447
  64.8263809  58.3772883  44.8470094  64.1333054  58.4517238  44.1910130
  64.5815561  57.6133226  45.3691611  73.4977466  49.9368484  52.2509585
  73.7779220  49.2691673  52.8770011  74.2828073  50.1297580  51.7384249
  71.3010934  69.1127478  43.8134611  70.7284902  69.7317665  43.3605083
  71.8743728  69.6626840  44.3474533  75.3900704  55.4441701  56.1840561
  74.7950636  55.7246714  55.4887050  75.1050401  55.9335602  56.9557302
  71.6857733  60.4488291  41.1550664  72.6316838  60.3194499  41.2239082
  71.3071978  59.7102953  41.6320092  69.8700650  58.3738267  41.0905549
  68.9632106  58.0771380  41.1668263  70.1476631  58.0768085  40.2239835
  64.5658498  62.4107072  55.2574102  64.7844508  63.3424179  55.2762136
  64.9784272  62.0515046  56.0428906  71.4862716  52.9175157  47.2449790
  70.6763444  52.5722242  47.6205036  72.1747133  52.6082701  47.8337402
  73.4153264  51.9953204  48.8674087  73.9684303  52.4148657  49.5264110
  73.6523351  51.0688952  48.9097043  68.6399435  55.2325202  41.2317528
  69.5018599  55.5580101  41.4913346  68.8249779  54.4456698  40.7190594
  60.6566851  63.3147542  53.5097717  59.9630322  62.9001495  52.9967671
  61.4039842  63.3568079  52.9131136  76.7932071  54.1053729  48.3752751
  76.2130740  54.7638533  47.9930804  76.5268004  53.2831073  47.9640169
  75.2435638  53.5058787  50.5774071  75.7435416  53.6175321  49.7688390
  75.8871246  53.2019839  51.2174880  62.5703593  63.2465796  51.3863732
  62.5474281  63.3453483  50.4345615  62.8804230  64.0930947  51.7080898
  65.2290971  65.3041951  55.5010346  66.1834224  65.2725893  55.4340278
  65.0303495  64.8432575  56.3160572  65.8190353  63.8743067  58.0681144
  66.6383242  64.3687146  58.0915981  66.0927161  62.9575035  58.0398711
  75.5756949  56.2653819  47.4309099  74.6882804  56.5503470  47.2129294
  75.9910938  56.1047583  46.5836376  63.5841200  70.8461570  52.5180544
  63.4495668  70.0861971  51.9518542  63.1673262  71.5702470  52.0509333
  74.7200163  66.0298494  41.5257119  75.4236013  66.2348496  42.1414775
  73.9962811  66.5975256  41.7906203  75.5497973  61.7808355  47.6459390
  75.4933174  62.2376907  46.8067022  76.1026315  61.0199040  47.4682232
  66.7410326  71.7430887  52.7298987  66.6242710  72.6876320  52.6277677
  65.9202772  71.4404449  53.1184786  76.2832752  62.9713136  44.9411919
  76.2281556  62.8057408  44.0000363  75.6578808  63.6789169  45.0974108
  61.0725267  58.2081201  58.7673341  61.7184131  57.6980155  59.2560566
  60.8642418  58.9449882  59.3416766  69.5928878  52.4721245  44.5197237
  69.5807548  53.4163085  44.6765508  70.4852300  52.2891391  44.2256698
  69.5218442  71.1490136  52.6064994  68.5714073  71.1491997  52.4929366
  69.8250928  70.4022870  52.0901028  73.4080997  49.0664022  48.7743174
  72.6413393  48.5122509  48.9199856  73.8191702  49.1385891  49.6357326
  65.4122758  55.3548818  62.8648355  66.2754220  54.9985623  63.0751680
  64.8388169  55.0162713  63.5523759  35.8523534   3.0150254  35.2003738
  35.7747564   3.9658079  35.2792219  35.2485177   2.6696126  35.8578665
  38.1261903  -1.6267593  33.9209278  37.9907578  -0.7816058  34.3494126
  38.6671715  -1.4248316  33.1575212  33.3886185  -0.9926399  36.5759956
  33.5652813  -0.0708434  36.3880940  34.1843018  -1.3067980  37.0054336
  39.7530379  -1.0044027  48.0509620  39.3094233  -1.7907648  47.7330525
  40.4147593  -0.8164876  47.3853511  34.5117500   0.5251775  42.5770299
  35.0624925   0.3968838  41.8047293  33.6728976   0.8246664  42.2265192
  40.7258063   2.4466612  30.3565001  40.0519762   2.7498309  30.9649959
  41.1123885   3.2495693  30.0070458  37.6364050   0.0645137  37.7526744
  37.5940228   0.2905984  36.8235276  38.5526748  -0.1691488  37.9012545
  40.5724695  -0.6773738  41.9001074  40.6261717  -0.1082802  42.6678790
  39.7039476  -0.5071853  41.5355111  38.9249278   2.6146285  32.5712080
  39.1001034   2.1434328  33.3857703  38.2382066   3.2412051  32.7993341
  33.4910364   5.7635648  39.3451940  33.7306962   6.3954172  40.0230959
  32.6479560   5.4123688  39.6317300  38.0038225   1.5714770  41.7493444
  37.9308397   2.3769741  42.2612749  37.5615619   1.7706736  40.9241466
  37.7928005   0.8086540  35.2596266  37.0095527   1.3508220  35.3534490
  38.4920750   1.3260520  35.6590507  40.4636909   1.4701604  43.9051603
  41.1764881   2.1049069  43.8327505  39.9726938   1.5665470  43.0891605
  35.5148822  -0.7803953  44.7257174  36.2158282  -0.1467470  44.8786568
  35.0443937  -0.4389221  43.9652813  40.2757282   1.8100348  36.6537895
  40.4579677   0.9922004  37.1165647  41.0990268   2.0268040  36.2162785
  40.6099448   0.7368533  33.9152943  41.1387214   0.2260988  33.3023105
  40.8727667   0.4211063  34.7798476  31.1116541  -1.2467597  41.6588277
  31.6969977  -1.9923910  41.7916181  30.9141379  -0.9363641  42.5424940
  33.9655196   1.7883650  36.6750719  33.2965571   2.2729778  36.1914759
  33.8268065   2.0352870  37.5894098  38.1060464   3.8227393  43.2733377
  38.6578772   3.9859015  44.0382463  38.4466658   4.4131831  42.6013402
  41.2428852   1.7709369  40.2597060  41.1179991   0.9699109  39.7508005
  41.9007943   2.2655562  39.7711029  43.7039631   0.7085331  34.5307926
  43.8776509   0.1431754  33.7781778  44.1968523   1.5086226  34.3487416
  38.2526276   1.3885875  45.2882032  38.5613402   1.1435022  46.1604731
  39.0501758   1.5932513  44.8000902  38.2746888   3.5423785  37.5187408
  37.8351878   3.0500163  38.2120265  39.0255005   2.9996752  37.2779483
  30.7539227  -0.2664674  37.5212036  31.5797247  -0.5660903  37.1410680
  30.4033279  -1.0357052  37.9701825  35.7220760  -0.9138206  39.5909710
  35.1000769  -1.5767501  39.2911938  36.3925627  -0.8877074  38.9083358
  28.9547832  -2.3478348  38.4800970  28.1179740  -2.7756174  38.2984971
  28.9271477  -2.1545905  39.4171761  35.2834267  -2.3634283  33.0668170
  35.4322387  -1.6798819  32.4134843  36.0900710  -2.3829193  33.5817626
  38.7829672   0.1313848  30.5379918  38.2103639   0.7504035  30.0850390
  39.3562466   0.6813209  31.0719840  42.0026932   0.4150998  31.6688500
  42.9357605   0.3496559  31.8721376  41.9150145   1.2507265  31.2103033
  32.7109709  -3.6771680  42.2255653  33.6652962  -3.7087737  42.1585584
  32.5122232  -4.1381056  43.0405879  31.0659938   1.8647940  39.2425851
  30.9314405   1.1048341  38.6763849  30.6492000   2.5888840  38.7754640
  34.2229063   2.7617257  39.4544293  34.1061448   3.7062689  39.3522984
  33.4021510   2.4590818  39.8430093  35.2483578   3.4145519  42.6700222
  36.1510824   3.4469129  42.9866717  35.0220948   2.4845970  42.6846558
  37.0037180   2.1676505  39.3310300  36.0532811   2.1678367  39.2174673
  37.3069666   1.4209240  38.8146335  52.7389873   8.0037044  40.3956063
  53.3768283   7.8843791  39.6919403  52.6210716   8.9517888  40.4544015
  49.5479579   7.9564472  40.3317588  49.2098091   7.8405537  39.4438122
  50.4169347   7.5555637  40.3118594  45.4066395   9.8099948  36.3214478
  44.8431260   9.7189885  35.5530766  45.2918790   8.9899853  36.8016971
  50.0299362   9.1099324  46.2903793  50.0188003   8.7152122  45.4184297
  50.1920002   8.3765396  46.8837565  42.9530827  11.3051140  39.1598699
  43.7452119  10.9641964  38.7444998  43.1927477  11.4146115  40.0800852
  50.9865954  13.4770916  31.6328943  50.3353933  14.0624996  31.2462957
  51.7810317  14.0077111  31.6923981  44.9121581  10.5660053  32.0316078
  45.6852457  10.0189040  31.8928954  45.2646980  11.4304302  32.2430539
  46.7506623  11.8936435  45.2382977  46.4596489  12.7982066  45.1229643
  47.3863608  11.9352963  45.9527047  47.6762830   9.2713284  41.8284337
  48.2726403   9.0469306  41.1141300  47.7337802   8.5298029  42.4309785
  47.2487859   6.7252719  29.6634528  47.5013379   6.2034240  28.9017991
  46.3112418   6.5618865  29.7661211  52.2931141   5.7288498  37.4709271
  53.0794231   5.3107921  37.1199688  52.5569846   6.6334590  37.6390919
  52.4641219  11.1661348  32.1697928  51.8287052  11.2395974  32.8818832
  52.1338625  11.7554947  31.4917007  57.6939569   5.6663731  38.3742249
  58.4264741   5.0962948  38.6080079  56.9378924   5.2785331  38.8148755
  46.9684147   8.6280825  31.8658903  46.8520406   7.9525729  32.5339987
  47.0786407   8.1413199  31.0491056  49.3115688   8.0890972  35.5705592
  48.9473896   7.5621593  36.2818513  50.1682804   7.6989441  35.3972077
  48.9521175   3.1180872  30.5666940  49.1195578   3.9861108  30.9337411
  48.7618344   3.2808154  29.6428230  51.7096509  11.5797851  42.2332771
  51.4097232  12.4822890  42.1248578  51.3647568  11.3130034  43.0853924
  45.1608990   8.0311648  38.2669475  44.2359486   7.8987862  38.4747167
  45.4093403   8.8105867  38.7639418  55.1093652   4.0980391  39.9130208
  54.2010530   4.0295799  39.6188969  55.0581248   4.5752336  40.7412034
  48.9310396   5.5738529  31.5513607  48.8110021   6.0195580  32.3899087
  48.2362985   5.9223847  30.9927145  42.5217801   7.6744921  39.1013264
  42.6510182   7.9279400  40.0152676  41.8415252   8.2672629  38.7817919
  49.1834518   5.5170037  47.8565105  48.4067852   6.0763957  47.8467970
  49.8225081   6.0026820  48.3779975  54.6295462   6.0460003  32.3793941
  55.5413318   6.2787389  32.2041639  54.1205109   6.6297047  31.8169020
  47.4380890   8.3255490  47.4183072  48.1795575   8.8640534  47.1417896
  46.7317876   8.9521779  47.5754624  52.9136230  10.4684630  46.0155234
  53.3219586  10.0267041  45.2709866  52.1913492   9.8937258  46.2689427
  49.2667300   5.4057237  43.3888791  50.1128495   5.8296651  43.5323440
  49.2065938   4.7490862  44.0827354  53.2365045  11.0285821  39.7707523
  52.6073907  11.1931535  39.0683591  52.8490707  11.4427431  40.5418487
  57.1154277  11.9640259  37.1251886  56.4305315  12.3439160  36.5748920
  57.1998126  12.5735586  37.8583834  52.4166745   3.0661606  45.0469964
  52.1727677   3.8203666  44.5104240  52.6926676   3.4446953  45.8817211
  54.3705208   9.6100218  43.7247230  54.5822103  10.2531978  43.0481611
  54.3234956   8.7762535  43.2569160  48.7893007  10.7660229  37.0357608
  49.2531352  11.0447932  36.2462230  48.5249805   9.8643674  36.8530698
  45.6817088  10.3131711  39.9737371  46.2518445  10.7418979  39.3354856
  46.2725199  10.0314295  40.6721557  47.7261893   6.8883382  33.8447173
  48.4285936   7.3404425  34.3121099  47.3942521   6.2467200  34.4727066
  46.1742254   5.4795138  48.2198382  45.5440915   6.1611419  48.4533779
  46.0678342   5.3678220  47.2751521  41.4687227   5.1466934  39.1464307
  40.6786281   5.4024463  38.6704417  41.9598474   5.9615272  39.2516347
  55.4851036  12.4872173  41.8969587  56.3068480  12.0852361  41.6152269
  55.4813439  12.3840408  42.8485703  43.4201972   5.5111513  36.1047783
  42.6233135   5.6230208  36.6231279  43.1927564   5.8498166  35.2388674
  49.2507640  12.0356217  44.0530298  49.3152072  12.4976624  44.8888470
  48.5418563  11.4053582  44.1812608  39.7524930   5.3997425  41.5779297
  40.0032968   6.2844435  41.8436873  40.2884478   5.2202026  40.8054389
  63.5757029   8.8310922  38.2454559  62.8220738   8.2618320  38.0898563
  63.7104570   8.7973586  39.1925194  48.9655657  13.7024324  33.9209278
  48.8301332  14.5475860  34.3494126  49.5065470  13.9043602  33.1575212
  44.2279939  14.3365518  36.5759956  44.4046568  15.2583483  36.3880940
  45.0236773  14.0223938  37.0054336  43.5132296   6.3830150  46.4522120
  43.3985811   5.4815408  46.7529219  42.6576814   6.6293847  46.1006936
  50.5924134  14.3247891  48.0509620  50.1487988  13.5384269  47.7330525
  51.2541347  14.5127041  47.3853511  45.3511255  15.8543692  42.5770299
  45.9018680  15.7260756  41.8047293  44.5122731  16.1538581  42.2265192
  52.6905372  14.6050691  46.0791022  52.6723847  15.4259572  45.5871291
  53.6125292  14.4804766  46.3041163  49.1478426  12.1194820  46.9214530
  49.6806763  11.3583108  46.6913838  48.6192507  11.8268472  47.6638684
  40.3833971   9.5488417  35.2696774  41.2209193   9.9585425  35.0530481
  40.5612239   8.6087859  35.2396968  52.2798404   7.2163497  30.9580607
  51.7645027   7.9868102  31.1968994  52.0075712   6.5428633  31.5813668
  49.8645515   2.0613198  36.0165845  49.0087111   1.6720048  35.8371484
  50.2772466   2.1405159  35.1565631  57.2532678   9.9695852  32.8933780
  56.4762120   9.6307011  32.4488942  57.9324159   9.9748475  32.2188745
  52.0684707   5.0890589  32.7840388  51.7634842   5.4036738  33.6350531
  53.0215149   5.1672009  32.8267721  50.5131139  11.2480813  34.4333342
  49.9852500  10.5133572  34.1206579  50.0118641  12.0255489  34.1873310
  55.4923985   9.4429833  39.5500388  54.8347659  10.1329094  39.6380517
  56.2964384   9.8326265  39.8934375  45.2449866   1.9100479  36.7939953
  45.8193618   1.6875660  36.0613146  45.8320849   1.9789173  37.5468555
  54.3029443   7.7974206  37.6004330  54.8161325   8.4304198  38.1026040
  54.9530667   7.1975401  37.2347690  45.5719453   3.9404940  30.8135839
  44.7356766   4.2779626  31.1345113  45.4324223   3.8053920  29.8762976
  48.6583739   9.0661023  27.4368315  47.7510800   8.8350276  27.6359464
  49.1554771   8.2698642  27.6242296  51.5651818  17.7758530  30.3565001
  50.8913516  18.0790227  30.9649959  51.9517640  18.5787610  30.0070458
  50.7810274   5.2723661  39.8462670  49.8632836   5.4938608  39.6884359
  51.1970418   5.3469972  38.9874378  51.5645322   6.6715077  34.9765351
  52.3117141   7.1836474  34.6672473  51.8336912   6.3499130  35.8369744
  49.8371972   9.1673618  31.9592305  48.9283191   8.8832651  32.0564775
  49.8667056   9.5872696  31.0995612  55.0691240  12.7780207  35.7283473
  54.6153567  11.9371117  35.7848663  54.4385206  13.4141606  36.0658253
  53.5124179  14.6156704  36.6633291  53.8047153  15.1761761  35.9445656
  54.0222799  14.9085265  37.4186450  40.4060143   6.8879132  35.9407507
  40.2084542   6.2948493  35.2158574  39.8506807   6.5831342  36.6583446
  48.3856866   6.7802238  38.0602100  48.4405476   5.8276075  37.9844577
  47.5748068   6.9361677  38.5443399  49.5348060  10.7082361  29.2980384
  49.0967490   9.9918220  28.8386021  50.2758501  10.9358476  28.7365475
  46.3249226   5.3979298  35.8192479  45.5117092   5.6973469  36.2257671
  46.8208220   5.0034987  36.5366961  48.4757804  15.3937055  37.7526744
  48.4333983  15.6197901  36.8235276  49.3920503  15.1600430  37.9012545
  51.9223438   5.8621123  44.6507373  52.2772826   6.0892596  45.5101839
  52.5695569   6.1939499  44.0284628  57.6521175   8.9839558  35.3556702
  57.5139073   9.1741154  34.4277891  57.2957394   9.7458941  35.8124753
  45.8163301   2.9697654  41.4353714  46.4562680   2.8286413  40.7376678
  44.9840831   2.6832167  41.0592316  57.6790554  11.0516085  40.3667974
  58.1127061  10.9591375  41.2151028  58.3922135  11.0273586  39.7287990
  46.5923605  12.2700084  37.5488707  47.3864203  11.7750404  37.3471282
  45.8815297  11.7417947  37.1856412  51.4118449  14.6518180  41.9001074
  51.4655472  15.2209116  42.6678790  50.5433231  14.8220065  41.5355111
  42.9006368   6.4143166  33.6248459  41.9703956   6.3527621  33.8418421
  42.9963840   5.8919118  32.8285101  42.8191917   2.9397979  36.2126701
  43.0798735   3.8543312  36.1035861  43.6409090   2.4722421  36.3623314
  44.2916843   4.3535736  43.3825526  44.9639896   4.1453098  42.7338174
  43.4646629   4.1557822  42.9430758  58.5406104  11.0939786  42.9000859
  58.7341994  11.9985597  43.1460134  58.4406722  10.6347205  43.7339444
  53.6021213  11.2446529  48.4741740  53.4506719  11.0157081  47.5571823
  53.5925892  12.2017130  48.4873085  50.3706549   8.8178442  43.4588006
  51.2998609   8.9689601  43.2856973  49.9497579   8.9062462  42.6036653
  49.1694881  12.8429106  41.2286544  49.0305966  12.4747890  42.1012482
  48.3809477  13.3576745  41.0570502  49.7643033  17.9438202  32.5712080
  49.9394788  17.4726246  33.3857703  49.0775821  18.5703969  32.7993341
  50.7200096  12.2210709  38.6175382  50.3849929  12.1811479  39.5133031
  50.2204042  11.5555425  38.1445792  44.6944340   7.6278339  44.1427963
  44.5564138   6.8958578  44.7439502  45.6049263   7.5387239  43.8612150
  53.6559288   9.5666743  28.8912441  53.0388458   8.8413571  28.7945494
  53.1875776  10.3276103  28.5479515  47.3226641   7.3398298  43.6311642
  48.0326259   6.6991490  43.5898261  47.2795949   7.5911193  44.5537823
  55.3113419  14.2765651  46.5518222  55.2525965  13.5924872  45.8848805
  55.7132938  15.0184641  46.0998848  46.0355575   4.3263516  45.4507282
  45.4992932   3.8754254  46.1028878  45.4472283   4.4609425  44.7077746
  45.4457833   3.7852167  28.0133745  44.5687300   3.6640968  27.6495992
  45.9215587   2.9938246  27.7612634  55.3130827  12.2405235  44.7832201
  54.4257605  11.9031157  44.9058600  55.8829378  11.5088267  45.0200967
  41.7694696   3.4619524  42.5360276  41.6852884   2.8545193  41.8010686
  40.9477402   3.9528542  42.5369773  48.8431980  16.9006688  41.7493444
  48.7702151  17.7061659  42.2612749  48.4009373  17.0998653  40.9241466
  48.6321760  16.1378458  35.2596266  47.8489281  16.6800138  35.3534490
  49.3314505  16.6552437  35.6590507  59.7948167   7.6513453  39.5448763
  59.7838043   8.5338168  39.1742696  58.9265546   7.2985004  39.3503300
  51.3030663  16.7993522  43.9051603  52.0158636  17.4340987  43.8327505
  50.8120692  16.8957388  43.0891605  53.0248190  10.7044774  35.4768895
  52.0904469  10.8246237  35.3073599  53.2024859   9.8017241  35.2128905
  48.5253378   4.0890470  37.6302156  48.1551166   3.5361511  38.3183062
  49.0212471   3.4848604  37.0777156  56.4120742   6.5462094  36.0118929
  56.8781194   7.3790085  35.9379232  56.8628242   6.0807075  36.7164187
  46.3542577  14.5487965  44.7257174  47.0552036  15.1824448  44.8786568
  45.8837692  14.8902697  43.9652813  54.4796973  12.8905915  33.0105081
  54.7556817  12.7762510  33.9198955  53.6101472  12.4923400  32.9717254
  54.1543863   7.1032573  42.5509724  53.5015313   7.3508480  41.8962177
  54.5324243   6.2896711  42.2172202  51.1151037  17.1392266  36.6537895
  51.2973431  16.3213922  37.1165647  51.9384023  17.3559958  36.2162785
  51.4493202  16.0660451  33.9152943  51.9780969  15.5552906  33.3023105
  51.7121422  15.7502981  34.7798476  50.2031436   7.8452384  49.0375761
  49.5272073   7.7446513  49.7078137  51.0259070   7.6891597  49.5011759
  36.5427950   6.6529920  40.3792720  36.5812049   6.1193511  41.1729838
  36.0368243   6.1265126  39.7603697  48.9454219  19.1519311  43.2733377
  49.4972527  19.3150933  44.0382463  49.2860412  19.7423749  42.6013402
  43.9218712   1.4994461  43.8755262  43.9860039   2.3609292  43.4632660
  43.8585832   0.8868463  43.1427621  43.3970985   3.5717593  47.5228296
  44.0243023   3.1894671  48.1365821  42.5398903   3.3531795  47.8883989
  53.7965093  13.9780569  49.1282032  54.3404997  14.5910527  48.6336987
  53.2151938  14.5360147  49.6449045  40.1736527   5.3794023  33.4546651
  40.4689968   4.4704701  33.4013705  39.2724563   5.3581762  33.1327653
  52.0822606  17.1001287  40.2597060  51.9573746  16.2991026  39.7508005
  52.7401697  17.5947480  39.7711029  43.7030774   3.4550019  39.4374200
  42.9817360   4.0685987  39.2981673  44.4924030   3.9907784  39.3590846
  54.1457514  14.9010307  41.8876610  53.1987850  14.7815658  41.8154936
  54.4940288  14.0132805  41.9702871  46.5057088   0.7904446  45.7114851
  47.0291490   1.0366742  46.4741161  46.2869421   1.6224480  45.2917989
  41.9024369   3.0608120  33.5785976  41.5737075   2.1805499  33.3961082
  42.2563740   3.0055789  34.4662366  51.1503948  14.6963023  38.0880962
  51.0028910  13.7679730  38.2688532  51.9757441  14.7183114  37.6038037
  45.0166192   3.3481090  33.9461454  45.3562265   3.8767011  33.2240062
  45.4638313   3.6861496  34.7220021  54.7538070  15.5191582  39.1745835
  55.6784617  15.3134443  39.0370286  54.5853373  15.2707983  40.0835176
  47.0034339   1.8455712  32.1454747  47.7242702   2.2236964  31.6418464
  46.3799643   2.5644588  32.2489725  45.8864683   5.5086574  39.6583824
  45.7409264   5.8226877  40.5508105  45.4089887   6.1271474  39.1054722
  47.7461066   2.4989122  39.7064713  47.7322635   1.6030215  39.3697011
  48.4633494   2.5059786  40.3402999  49.5987197   2.9326462  41.7517841
  49.3404975   3.8543533  41.7502171  49.0672237   2.5356897  42.4418305
  54.5433386  16.0377249  34.5307926  54.7170263  15.4723672  33.7781778
  55.0362277  16.8378144  34.3487416  40.3610346   8.0491918  42.5971485
  39.8163814   8.8251726  42.7291759  41.2389695   8.3962723  42.4390606
  60.3972777   8.8013672  36.1498226  60.8403923   8.0520997  35.7517349
  59.5199287   8.7923808  35.7671958  55.5308558  15.3544014  31.6304824
  56.2259463  15.9750706  31.8492139  55.8731708  14.5039365  31.9057202
  41.1476367   7.1761814  45.4901642  40.4058104   7.3244450  46.0766272
  40.8269112   7.4370080  44.6268391  57.4299981  12.8043719  33.1592155
  57.9551306  13.1430992  32.4341475  57.3422334  11.8690734  32.9755290
  49.0920030  16.7177793  45.2882032  49.4007157  16.4726939  46.1604731
  49.8895512  16.9224431  44.8000902  49.1140642  18.8715702  37.5187408
  48.6745632  18.3792081  38.2120265  49.8648759  18.3288670  37.2779483
  46.5614514  14.4153711  39.5909710  45.9394524  13.7524416  39.2911938
  47.2319381  14.4414843  38.9083358  46.6339042   2.8935499  49.1842216
  46.6827197   3.7697622  48.8019986  47.1761556   2.3512893  48.6113859
  57.1193888  13.4376623  48.4643353  56.3289431  13.4200762  47.9247852
  56.8827242  13.9764916  49.2192390  57.2391763  10.2869089  45.7776082
  57.2889767  10.1219097  46.7191604  57.1305686   9.4196348  45.3873962
  46.1228021  12.9657635  33.0668170  46.2716142  13.6493099  32.4134843
  46.9294465  12.9462725  33.5817626  54.5295525   6.2700017  47.0935388
  55.4305388   6.1306482  46.8019386  54.6043499   6.4354472  48.0333566
  48.8638330   3.6466872  45.9388575  47.9941640   3.9400438  45.6671163
  49.0997811   4.2307317  46.6595838  58.7409959  12.7066031  46.0218103
  58.4494768  13.0696011  46.8581564  58.1282091  11.9933039  45.8431435
  59.9405642  10.2718910  38.5420673  60.7752533  10.7108714  38.7058234
  60.0764770   9.7957564  37.7228919  56.9897148   7.8298645  44.4898161
  57.4651269   8.0226292  43.6817012  56.0662713   7.8857831  44.2441545
  43.8780654   8.9922812  34.0729239  43.6326696   8.0885142  34.2709450
  44.0476569   8.9939963  33.1308717  43.1476302   4.7251170  31.5715401
  42.4545547   4.7995525  30.9155437  42.9028054   3.9611514  32.0936918
  49.6223427  15.4605765  30.5379918  49.0497394  16.0795952  30.0850390
  50.1956220  16.0105127  31.0719840  52.8420687  15.7442915  31.6688500
  53.7751360  15.6788477  31.8721376  52.7543899  16.5799182  31.2103033
  55.4708703  15.0608786  28.6292448  55.3922335  14.7268649  29.5228206
  56.2918370  15.5530554  28.6283920  58.1686894   7.9270525  41.8368766
  58.1363215   6.9886526  42.0228450  58.7787518   8.0054562  41.1034591
  50.0070225   6.7966578  27.8795970  50.9529330   6.6672786  27.9484388
  49.6284470   6.0581240  28.3565399  63.9863444   8.9886532  40.9774803
  64.7166833   8.7271820  41.5382506  63.3770390   8.2515254  41.0176871
  62.0678741   7.1294394  41.5749254  61.3411905   6.9950359  40.9665746
  61.6526028   7.4371223  42.3805972  49.8908918  10.8484324  49.3396627
  50.8111927  11.0262923  49.5336674  49.8558501   9.9040369  49.1876327
  48.1913142   4.7216554  27.8150856  47.2844598   4.4249667  27.8913569
  48.4689123   4.4246372  26.9485142  39.1091083   6.0422918  38.2649902
  38.7893867   5.1888226  37.9724276  38.5624511   6.2571496  39.0207869
  42.8870990   8.7585359  41.9819409  43.1057000   9.6902467  42.0007442
  43.2996764   8.3993333  42.7674212  47.7598856   4.3318565  51.3722157
  47.6595583   5.2812921  51.3034249  47.5420398   4.0036803  50.4998228
  38.9779343   9.6625829  40.2343024  38.2842814   9.2479782  39.7212978
  39.7252334   9.7046366  39.6376442  47.6230126   7.7615703  50.1887219
  47.1397207   8.5616063  50.3951108  47.7091065   7.7723648  49.2354663
  40.8916085   9.5944083  38.1109038  40.8686773   9.6931770  37.1590922
  41.2016722  10.4409234  38.4326205  43.5503463  11.6520238  42.2255653
  44.5046717  11.6204180  42.1585584  43.3515987  11.1910862  43.0405879
  44.1402845  10.2221354  44.7926451  44.9595734  10.7165433  44.8161288
  44.4139653   9.3053322  44.7644018  53.0412655  12.3776781  28.2502426
  53.7448505  12.5826784  28.8660082  52.3175304  12.9453543  28.5151510
  53.8710465   8.1286642  34.3704696  53.8145667   8.5855194  33.5312329
  54.4238808   7.3677327  34.1927539  61.9927609   6.6572447  37.7026107
  61.4327167   6.7265637  38.4757669  61.3871112   6.4813432  36.9825603
  54.9499352  12.8159310  30.3000886  55.7844956  12.3840509  30.1178361
  54.7883695  12.6441324  31.2277781  54.6045245   9.3191424  31.6657225
  54.5494048   9.1535695  30.7245670  53.9791300  10.0267457  31.8219415
  39.3937760   4.5559488  45.4918648  40.0396623   4.0458442  45.9805873
  39.1854911   5.2928170  46.0662073  51.9191152  11.6240335  50.9910788
  52.7882311  11.7980988  50.6297423  51.4397903  12.4434752  50.8686518
  47.8430934  17.4968423  39.3310300  46.8926565  17.4970285  39.2174673
  48.1463420  16.7501158  38.8146335  43.7335251   1.7027105  49.5893662
  44.5966712   1.3463910  49.7996986  43.1600661   1.3641000  50.2769066
  63.5783628  23.3328961  40.3956063  64.2162037  23.2135709  39.6919403
  63.4604470  24.2809805  40.4544015  60.3873334  23.2856390  40.3317588
  60.0491845  23.1697454  39.4438122  61.2563102  22.8847555  40.3118594
  56.2460149  25.1391866  36.3214478  55.6825015  25.0481803  35.5530766
  56.1312545  24.3191770  36.8016971  60.8693117  24.4391241  46.2903793
  60.8581758  24.0444040  45.4184297  61.0313756  23.7057314  46.8837565
  53.7924581  26.6343058  39.1598699  54.5845873  26.2933882  38.7444998
  54.0321232  26.7438033  40.0800852  61.8259708  28.8062834  31.6328943
  61.1747688  29.3916914  31.2462957  62.6204071  29.3369029  31.6923981
  55.7515335  25.8951971  32.0316078  56.5246211  25.3480958  31.8928954
  56.1040734  26.7596220  32.2430539  57.5900378  27.2228353  45.2382977
  57.2990244  28.1273984  45.1229643  58.2257362  27.2644881  45.9527047
[truncated: 755,515 more chars]
