# Supplementary material for: An Efficient Implementation of the Nwat-MMGBSA Method to Rescore Docking Results in Medium-Throughput Virtual Screenings
Source: Front Chem. 2018 Mar 5;6:43. doi: 10.3389/fchem.2018.00043 (PMC5844977; doi:10.3389/fchem.2018.00043)
Supplement: Supplementary file 2 [file DataSheet2.ZIP › SI_Examples_and_Scripts/examples/HIV1_protease/3NU9_complex_wat.crd]

default_name
 29295
  57.3534646  35.8340421  27.7970192  57.1131478  35.1698953  26.9663628
  56.2499084  35.5609912  26.4266484  57.9668513  35.1087969  26.2909560
  56.7920344  33.7898699  27.4998438  56.4893719  32.8774523  26.7172772
  56.8544519  33.6324592  28.8159270  57.2184618  34.7491640  29.7001019
  56.8206516  35.6937355  29.3280820  58.2995866  34.8290369  29.8104944
  56.5690689  34.3581821  30.9889168  55.5381573  34.7115416  31.0151343
  57.1184542  34.7777868  31.8312284  56.6069630  32.8852478  31.0364322
  57.5152966  32.5455249  31.5354487  55.7357416  32.5006260  31.5660597
  56.5932525  32.4136860  29.5707155  57.3251837  31.6414041  29.3357762
  55.2352932  31.8086130  29.2555534  54.3365129  32.4788209  28.7265796
  55.0956154  30.5346583  29.5855814  55.9134032  30.0190365  29.8766385
  53.8276609  29.8510406  29.5472781  53.0618321  30.4673840  29.0755102
  53.9350423  28.5746573  28.7251912  54.8064807  28.0175379  29.0677611
  54.0682267  28.8501072  27.6786181  52.7170826  27.6710630  28.8309152
  52.7553626  27.1441514  29.7843809  51.8202905  28.2891582  28.7926890
  52.6502559  26.6569293  27.7232312  52.2997556  27.1064447  26.5108981
  52.9167298  25.4724143  27.9469610  53.1763751  25.1802352  28.8785385
  52.8755457  24.7953969  27.1985819  53.4507738  29.5411563  30.9957483
  54.1151665  28.7373735  31.6681035  52.4052567  30.2039511  31.4760169
  51.8589166  30.7797164  30.8513435  52.0260901  30.1223957  32.8783705
  52.8624664  29.7223416  33.4511927  51.7146805  31.5310406  33.4537179
  50.9546668  31.9838352  32.8168865  51.1331094  31.4524507  34.8893675
  50.2298239  30.8426013  34.8824455  51.8694637  31.0029581  35.5550145
  50.8912867  32.4565066  35.2395696  52.9687011  32.4102049  33.4302362
  53.4248753  32.3357556  32.4432877  53.6658247  32.0398183  34.1816572
  52.6838293  33.8607656  33.7171434  51.9872032  34.2480719  32.9741172
  52.2445660  33.9552061  34.7104458  53.6133080  34.4290335  33.6751686
  50.8389835  29.1768449  33.0333564  49.7494566  29.4206066  32.4986973
  51.0714330  28.0920990  33.7759596  52.0172183  27.9128103  34.0801961
  50.0340694  27.1598629  34.1664742  49.4460476  26.9426302  33.2743855
  50.6518337  25.8269311  34.7072349  49.8419857  25.1140767  34.8616428
  51.6317242  25.2212373  33.7062306  51.1167988  25.0283780  32.7654505
  52.4531111  25.9171299  33.5348182  52.0258322  24.2862549  34.1035752
  51.3276904  26.0814870  35.9478476  52.0308504  26.7104736  35.7715333
  49.1068175  27.7653860  35.2274796  49.4360720  28.7617581  35.8715418
  47.9246393  27.1788624  35.3886461  47.7348628  26.3108982  34.9095636
  46.8924706  27.7631143  36.2446564  47.3276221  28.6724754  36.6593545
  45.6289424  28.1030749  35.4152800  44.8805665  28.5124622  36.0929056
  45.2540442  27.1779891  34.9764102  45.8452169  29.1140755  34.2795212
  46.6991203  28.7652521  33.6989523  44.6781830  29.1796411  33.2884623
  44.4986999  28.1876408  32.8725786  43.7820213  29.5249529  33.8041629
  44.9238091  29.8727170  32.4835756  46.1560526  30.4902888  34.8629905
  45.3019501  30.8404504  35.4439713  47.0311281  30.4217169  35.5089695
  46.3569323  31.1917618  34.0528843  46.5057890  26.8799002  37.4218277
  45.4753332  27.1185159  38.0492737  47.3326943  25.8655624  37.7133178
  48.0340500  25.6057267  37.0345022  47.2652863  25.1133610  38.9785743
  46.3358580  24.5443135  38.9575539  48.5045844  24.2221629  39.0985714
  48.4348679  23.6604678  40.0302684  49.3860999  24.8626662  39.1264793
  48.6621551  23.2597046  37.9849348  49.6460749  23.2309844  37.0560850
  50.4607128  23.9378406  36.9938892  49.4546974  22.1669218  36.2009069
  50.0583998  21.9162297  35.4305915  48.3114072  21.5050717  36.5673382
  47.7003155  20.3824730  36.0028410  48.1172536  19.8931286  35.1357824
  46.5436839  19.9249276  36.5973699  46.0502985  19.0530198  36.1930674
  45.9924578  20.5711675  37.7200817  45.0793699  20.1939409  38.1568787
  46.6089444  21.6913066  38.2757558  46.1924479  22.1749261  39.1470605
  47.7782482  22.1760612  37.6815035  47.2770782  26.0357344  40.2096610
  46.6101767  25.7626776  41.2137109  48.0518333  27.1189913  40.1143759
  48.5880150  27.2527802  39.2689253  48.1634785  28.1215433  41.1721083
  47.5030904  27.8441787  41.9942186  49.6055080  28.1942651  41.6914967
  49.6227789  28.8652022  42.5500356  50.2320055  28.6027452  40.8980246
  50.2053210  26.8409185  42.1272336  50.2130211  26.1643415  41.2723879
  49.5887213  26.4177304  42.9198638  51.6305844  27.0080415  42.6425830
  52.0424462  26.0264859  42.8744896  52.2349626  27.4825571  41.8690871
  51.6641202  27.8818591  43.9156879  52.6411902  27.7759724  44.3874667
  51.5097689  28.9226042  43.6305841  50.5978725  27.4887518  44.9126972
  49.6868001  27.5970501  44.4917072  50.7303406  26.5250000  45.1847187
  50.6643490  28.0808305  45.7283274  47.7658648  29.4991752  40.6023016
  47.6434078  29.6680596  39.3752892  47.5506950  30.4707660  41.4933175
  47.5741720  30.2550142  42.4799709  47.2792724  31.8551561  41.0572685
  46.3620672  31.8233883  40.4692639  47.0371531  32.8058670  42.2361625
  47.0981438  33.8305790  41.8693594  47.8171020  32.6389393  42.9784487
  45.6917970  32.6169352  42.9058570  44.9123043  32.6068877  42.1439344
  45.6900407  31.6662499  43.4395502  45.4101835  33.7416312  43.8912816
  46.2641463  33.8444423  44.5602199  45.2706247  34.6684630  43.3351816
  44.2086156  33.4847535  44.6934502  43.9154037  32.5259969  44.8113591
  43.4774546  34.4387207  45.2780734  43.7966872  35.7241405  45.1530153
  44.6118753  35.9927987  44.6210000  43.2235195  36.4316341  45.5902480
  42.4058547  34.1141418  45.9794457  42.1388308  33.1445954  46.0746662
  41.8540142  34.8354755  46.4208738  48.4264795  32.3845524  40.1859010
  49.5821397  32.1860680  40.5253234  48.0968701  32.9929401  39.0259242
  46.7514571  33.0891328  38.4220718  46.0688365  33.6300082  39.0782006
  46.3474070  32.0987087  38.2153702  46.9836579  33.8563643  37.1342672
  46.7734830  34.9157135  37.2837156  46.3432917  33.4667491  36.3423252
  48.4271882  33.6585605  36.7779373  48.5596955  32.7484077  36.1936106
  48.8068163  34.5102643  36.2144355  49.1399394  33.5426973  38.1424428
  50.0313574  32.9180165  38.0805003  49.6776016  34.8822405  38.6658283
  49.3008317  35.9538074  38.1778797  50.5811698  34.7833008  39.6451839
  50.8855414  33.8610978  39.9211941  51.1538433  35.9362098  40.3402694
  50.4603498  36.7713333  40.2463889  51.3431711  35.6370367  41.8335395
  51.6564890  36.5637226  42.3151213  52.1379254  34.8962516  41.9199679
  50.1253860  35.1007602  42.6130080  49.8322593  34.1547357  42.1578900
  50.4757087  34.8621633  44.0795916  51.3006247  34.1524539  44.1451977
  50.7700781  35.8050875  44.5405272  49.6071093  34.4591799  44.5997334
  48.9915548  36.0729986  42.5380800  49.2910873  37.0157669  42.9947356
  48.7269665  36.2425903  41.4949593  48.1304845  35.6689601  43.0701465
  52.4758239  36.3214745  39.7109233  53.3225409  35.4597894  39.4796269
  52.6518003  37.6097337  39.4199567  51.8892081  38.2537887  39.5735155
  53.9240715  38.1264977  38.8807600  54.6515562  37.3182302  38.9620963
  53.7744545  38.5422044  37.3946992  54.7300596  38.9469427  37.0614609
  53.4290750  37.3070636  36.5085761  54.2109554  36.5549225  36.6135330
  52.4748493  36.8870640  36.8265111  53.3605451  37.6164053  35.4655654
  52.7040413  39.6449327  37.2324067  51.7370207  39.2633550  37.5601425
  52.9782177  40.5089453  37.8379804  52.6428330  39.9403642  36.1847165
  54.4145629  39.3333058  39.6766126  53.6219377  39.9944916  40.3596745
  55.7183084  39.6303792  39.5920359  56.3456620  38.9894788  39.1273218
  56.2424748  40.8636183  40.1604915  55.7166591  41.0692575  41.0929948
  57.7384196  40.7390881  40.5383214  58.3296396  40.6672580  39.6251684
  58.2142812  41.9588797  41.3237627  58.0785465  42.8563059  40.7193752
  57.6345407  42.0479102  42.2424268  59.2699919  41.8430300  41.5697421
  57.8951173  39.5774661  41.3556623  57.3542918  39.6989205  42.1392474
  55.9878324  42.0148722  39.1959353  56.2019444  41.8802724  38.0032836
  55.4958874  43.1312046  39.7183548  55.2508102  43.1487552  40.6984773
  55.2985944  44.3406334  38.9105810  55.6416176  44.1369125  37.8955840
  53.8093500  44.7507189  38.8051961  53.7331948  45.5827103  38.1047379
  52.9633354  43.5780949  38.2556233  53.3449477  43.2811947  37.2779560
  53.0246924  42.7334445  38.9414951  51.9243012  43.8938080  38.1598622
  53.2679488  45.2413707  40.1662246  54.0107377  45.9067837  40.6069514
  53.1307688  44.3725158  40.8104402  51.9403403  45.9927124  40.0912879
  52.0538935  46.8674266  39.4506001  51.1741278  45.3362751  39.6780525
  51.6455531  46.3105050  41.0916250  56.0968383  45.4748096  39.5595355
  56.4997482  45.3693673  40.7209185  56.3197345  46.5475610  38.8066187
  56.0594248  46.5319273  37.8307830  56.9384186  47.7552799  39.3701638
  56.9303155  47.7065999  40.4591292  58.4058339  47.8620037  38.9537465
  58.4434551  47.9615764  37.8690959  58.9097301  46.9431211  39.2523371
  59.1499189  49.0193183  39.5547486  58.9617639  49.0489241  40.6276317
  58.8004194  49.9461403  39.0986631  60.6704792  48.8723589  39.3084150
  61.0988157  48.2515546  40.0951830  60.8278201  48.3943000  38.3422714
  61.3557162  50.1999594  39.3107247  60.9111671  50.8388467  38.5471979
  61.2378246  50.6674231  40.2890954  62.8250739  50.0129783  39.0166989
  63.2376507  49.4218238  39.7237956  62.9343266  49.5802250  38.1107545
  63.2861398  50.9120042  39.0186408  56.1296626  48.9631264  38.9224880
  55.9383613  49.1997040  37.7263154  55.6402623  49.7170765  39.8999687
  55.8920865  49.5047099  40.8549509  54.7521276  50.8395310  39.6379194
  54.9037804  51.1838005  38.6146223  53.2640174  50.4262251  39.7293272
  53.0458195  49.6819519  38.9633200  52.9622145  49.7157294  41.0832045
  53.6005996  48.8382499  41.1836450  53.1583690  50.4026185  41.9060197
  51.9166672  49.4091656  41.1074021  52.3444121  51.6230708  39.4118835
  52.6106744  52.0117227  38.4284970  52.5099769  52.3944617  40.1638770
  50.8575984  51.2649610  39.4047128  50.6735007  50.4932269  38.6570107
  50.5686919  50.8938372  40.3881818  50.2714530  52.1523969  39.1636563
  55.0953715  51.9873467  40.6003495  55.2771342  51.7720654  41.8052674
  55.2273157  53.1930997  40.0560000  55.0497764  53.3142270  39.0691879
  55.6251288  54.3482450  40.8631964  54.8099200  54.6063793  41.5386084
  55.8280868  55.1897698  40.2011956  56.8622392  54.0544385  41.6779477
  56.9288490  54.4343331  42.8358174  57.8320464  53.3614614  41.0843167
  57.7282321  53.1247957  40.1083572  59.0512448  52.9238542  41.7894755
  59.4396906  53.7888391  42.3281869  59.7701046  52.6160404  41.0297853
  58.9390858  51.7776588  42.7957108  59.9396814  51.3726836  43.3789642
  57.7374861  51.2330337  42.9788846  56.9756464  51.5111247  42.3770576
  57.4910888  50.2415980  44.0292277  58.3851122  50.2078864  44.6512331
  56.2741106  50.6668347  44.8657550  56.0400864  49.8711120  45.5727232
  55.4264139  50.8209705  44.1978167  56.5261872  51.9544748  45.6430184
  57.2816118  51.7496249  46.4019619  56.9043553  52.7019990  44.9462706
  55.2984027  52.5337935  46.3403338  54.3088231  51.8569339  46.5822229
  55.3872318  53.8109551  46.6939447  56.2204920  54.3380113  46.4771197
  54.6207916  54.2550740  47.1795875  57.2842741  48.8287647  43.4863615
  56.5232180  48.6254185  42.5504512  57.9559532  47.8564534  44.0979462
  58.5841719  48.0937451  44.8520462  57.8109526  46.4582808  43.7097217
  57.6325174  46.3950658  42.6367232  59.1103176  45.6832990  44.0128982
  58.9049615  44.6148314  43.9421889  59.4331351  45.9247625  45.0257700
  60.2434149  46.0313258  43.0392957  60.2886787  47.1173965  42.9681086
  61.6135841  45.5724099  43.5516496  61.8052025  46.0196108  44.5270263
  61.6221217  44.4861505  43.6421851  62.3871286  45.8848263  42.8500465
  59.9474271  45.4670390  41.6387756  59.8971195  44.3793456  41.6885168
  58.9942127  45.8582141  41.2835103  60.7402753  45.7635894  40.9519251
  56.6130469  45.8467901  44.4226873  56.4772307  45.9985282  45.6460807
  55.7422044  45.1880666  43.6555121  55.9511096  45.0915123  42.6717825
  54.5037298  44.5986366  44.1582196  54.6004806  44.4537343  45.2341887
  53.3131404  45.5275531  43.8664006  52.3949509  44.9898503  44.1010209
  53.3266404  45.7769331  42.8053707  53.3220800  46.8168651  44.6566086
  54.2971800  47.2915925  44.5497118  53.1423147  46.5891582  45.7076333
  52.2551234  47.7715422  44.1709357  52.2222656  47.7573798  43.0818104
  51.2860030  47.4678259  44.5676004  52.5842650  49.1759932  44.6520940
  53.5917391  49.4438794  44.3345443  51.8698305  49.8833725  44.2298952
  52.5047334  49.2142852  46.1304639  51.5714207  48.9648438  46.4239539
  53.1673008  48.5591744  46.5204322  52.7215569  50.1456420  46.4555177
  54.2573833  43.2756628  43.4669602  54.7717838  43.0495363  42.3721333
  53.4464626  42.4096683  44.0819645  53.1594525  42.5841514  45.0345220
  52.9708530  41.2133689  43.3927004  53.6420188  41.0053965  42.5599213
  52.9848415  39.9738323  44.3091847  52.5016870  39.1516606  43.7822337
  52.4203059  40.2082056  45.2121563  54.3960149  39.5222555  44.7228380
  54.8697698  40.3284792  45.2824893  54.3065993  38.6420035  45.3592005
  55.2795534  39.1730685  43.5289644  54.8566698  38.3480928  42.6858021
  56.3949716  39.7241547  43.4336485  51.5567467  41.4710184  42.8914537
  50.7663576  42.1439737  43.5543543  51.2522283  40.9836328  41.6958321
  51.9317911  40.4338857  41.1884412  49.9549743  41.2349191  41.1163865
  49.2580425  41.4851834  41.9158413  49.9873720  42.4448349  40.1461906
  50.3201409  43.3326039  40.6834961  50.6754945  42.2357673  39.3275985
  48.9885308  42.6166218  39.7459813  49.4828144  39.9896862  40.4008239
  50.2678661  39.1814940  39.9270674  48.1749478  39.8566319  40.2880032
  47.5672584  40.5794594  40.6465840  47.6006396  38.6888708  39.6573749
  48.2533544  37.8158014  39.6508752  46.3469303  38.3243938  40.4755647
  45.8554916  39.2774676  40.6715989  46.7327184  37.9150439  41.4093758
  45.2313879  37.3907141  40.0778947  44.8863689  37.6400321  39.0743293
  45.7320589  35.9657706  40.0524822  46.5515356  35.8809494  39.3380529
  46.0848913  35.6872310  41.0455099  44.9208675  35.3006591  39.7549302
  44.0308618  37.5568555  41.0600652  44.3531091  37.3126510  42.0724228
  43.6767150  38.5878296  41.0305612  43.2233550  36.8872531  40.7643179
  47.3347877  39.0225286  38.1728716  46.8186725  40.0923450  37.8708634
  47.7527493  38.1597392  37.2449543  48.2980083  37.3565759  37.5226365
  47.4337148  38.3589538  35.8364748  47.5351941  39.4157858  35.5888396
  48.3931853  37.5793148  34.9391385  48.0651600  37.7274734  33.9106938
  48.2969056  36.5258160  35.2027378  49.8765200  37.9234712  34.9923874
  50.2454421  37.7995556  36.0104053  50.6088439  36.9945504  34.0598887
  50.4496846  35.9636377  34.3750828  50.2328860  37.1267021  33.0457001
  51.6748432  37.2211920  34.0843035  50.1128575  39.3597690  34.6041217
  49.7556482  39.5245964  33.5875276  49.5738729  40.0147536  35.2891776
  51.1795992  39.5791443  34.6549305  46.0057489  37.8898990  35.6015320
  45.7182506  36.6955617  35.7033755  45.1118423  38.8379400  35.3206509
  45.4304712  39.7531840  35.0359228  43.6809705  38.5745388  35.4188690
  43.5546896  37.5119817  35.6269807  43.1010585  39.4367958  36.5663946
  43.7423758  39.3279382  37.4414329  43.0939482  40.4796429  36.2485545
  41.7013360  39.0426390  36.9466742  41.0907573  38.1975177  36.2360023
  41.2234327  39.5681187  37.9849008  42.9135028  38.8290519  34.1115766
  42.5526258  39.9645468  33.8339293  42.5994649  37.7653102  33.3635587
  42.8803003  36.8473238  33.6776119  41.8497141  37.8904806  32.0844546
  42.3547334  38.6586170  31.4986253  41.8504540  36.5721659  31.2887557
  41.3002010  36.7087890  30.3578391  43.2897931  36.1565046  30.9535327
  43.7624032  36.9349774  30.3548660  43.8519592  36.0171635  31.8771903
  43.2763696  35.2229420  30.3916823  41.2294546  35.5516467  32.0873303
  41.7416009  35.4632512  32.8941180  40.4014136  38.2941052  32.3476234
  39.7260948  38.7923842  31.4510229  39.9263797  38.0496116  33.5701726
  40.5035727  37.5477727  34.2293713  38.5738519  38.4939569  33.9901484
  38.2869708  37.8996182  34.8573247  37.8892900  38.2897469  33.1668743
  38.4140388  39.9806959  34.3705246  37.3137605  40.4330672  34.6606245
  39.4906195  40.7566477  34.3610523  40.3768955  40.3706956  34.0697211
  39.4171223  42.1758515  34.7695100  38.4409818  42.3599597  35.2191364
  40.5260301  42.4780785  35.7976088  40.4003365  41.8336328  36.6675978
  41.5004821  42.2930569  35.3452778  40.4604257  43.5212580  36.1059247
  39.5810634  43.0863829  33.5609629  40.5999115  42.9868950  32.8667809
  38.6078440  43.9735214  33.2987735  37.7806890  44.0004561  33.8770772
  38.7457285  44.9046664  32.1708933  38.8243381  44.2733984  31.2856841
  37.5329919  45.8486557  32.0039113  37.3341866  46.3253199  32.9642450
  37.7892495  46.6091173  31.2668712  36.2482798  45.1374049  31.5398563
  36.2773183  44.0579854  30.8824407  35.1784339  45.7198824  31.8128612
  39.9831195  45.7850290  32.3467003  40.7425624  46.0007428  31.3988986
  40.1523716  46.3295160  33.5438881  39.5217970  46.0833624  34.2935829
  41.2267103  47.2716910  33.7969169  41.8804608  47.2668724  32.9245116
  40.6580918  48.6658057  34.0134490  39.8629110  48.6093561  34.7567275
  41.4525359  49.3162617  34.3796504  40.0937095  49.2553141  32.7405729
  40.8908049  49.6363589  31.8735235  38.8509807  49.2861826  32.6001228
  42.0415713  46.8734686  35.0089072  41.5900168  46.1464383  35.8876423
  43.2604734  47.3679500  35.0285738  43.5607304  47.9386364  34.2519936
  44.1929977  47.1308873  36.1137811  44.2494376  46.0801647  36.3960886
  45.5603930  47.5812113  35.6300742  45.5140108  48.6286751  35.3340838
  46.6315559  47.5038556  36.7393225  46.3353891  48.1373874  37.5750878
  46.7268530  46.4734993  37.0810804  47.5882475  47.8460443  36.3451878
  45.9159706  46.7464087  34.5179370  45.9418577  45.8396546  34.8324410
  43.7251498  47.8901769  37.3392637  43.3747328  49.0660777  37.2388844
  43.7106882  47.2037221  38.4893592  43.9666738  46.2265551  38.4713851
  43.3400640  47.8063807  39.7754499  43.2262732  48.8725385  39.5754991
  42.0205307  47.2730510  40.3893116  42.2181529  46.3117295  40.8646089
  41.5128236  48.2781049  41.4161662  42.2647514  48.4138097  42.1935289
  41.3205271  49.2326818  40.9265111  40.5903230  47.9068126  41.8631210
  40.9733937  47.0625297  39.3286487  40.7573646  48.0116689  38.8378990
  41.3408178  46.3477206  38.5923189  40.0634902  46.6766462  39.7878268
  44.4093136  47.4414184  40.7863277  44.7358569  46.2572181  40.9458269
  44.9254930  48.4702173  41.4591402  44.5176237  49.3828202  41.3123665
  46.0468749  48.3621195  42.3987803  46.3801917  47.3271797  42.4747965
  47.2696093  49.1686923  41.8894996  46.9687062  50.2100799  41.7766489
  48.4547172  49.1755546  42.9501900  48.0958008  49.5889995  43.8928115
  48.8044378  48.1559323  43.1106235  49.2748478  49.7862364  42.5742915
  47.7067953  48.6799230  40.4938062  48.5218226  49.3178601  40.1507118
  46.8579503  48.7804709  39.8173232  48.1880252  47.2182223  40.4448789
  49.0382345  47.0929962  41.1147949  47.3790038  46.5589741  40.7581443
  48.4873638  46.9684623  39.4272261  45.5698964  48.8167369  43.7890704
  44.7423095  49.7364174  43.9067509  46.0211381  48.1068472  44.8205017
  46.6032612  47.3034014  44.6337844  45.7137046  48.4356775  46.2110237
  44.6396715  48.3504328  46.3764388  46.4795279  47.4668446  47.1239019
  46.3688236  47.7951156  48.1573702  47.5343531  47.4830662  46.8481108
  45.9673453  46.0550510  47.0053826  44.9226619  46.0404657  47.3171802
  46.0397389  45.7489933  45.9613381  46.7327499  45.0578146  47.8500988
  47.6489611  45.4642475  48.5872713  46.3962140  43.8648302  47.7805874
  46.1577287  49.8623554  46.5201443  47.0730304  50.3735674  45.8603406
  45.5204775  50.4819259  47.5155203  44.8782574  49.9505768  48.0863244
  45.7160307  51.9063499  47.8137709  45.2415988  52.4590477  47.0026165
  45.0547478  52.2876865  49.1442127  45.3985877  53.2837411  49.4224686
  45.3724026  51.5695690  49.8998400  43.5447504  52.3016133  49.1116398
  43.2072384  51.4089190  48.5856146  43.1814844  52.2764783  50.1392949
  42.9329646  53.5309532  48.4150427  43.6420813  54.3120602  47.7595282
  41.7026195  53.7088455  48.5337078  47.2028717  52.2925245  47.8535968
  47.9884793  51.7056740  48.6032910  47.5564659  53.2646151  47.0271992
  46.8808094  53.5622601  46.3379701  48.8573950  53.9418928  47.0389227
  49.2272286  54.0240660  48.0603436  49.8590030  53.1468130  46.1999902
  50.8387231  53.6145778  46.2951830  49.9039960  52.1286180  46.5871640
  49.4909439  53.0866871  44.7144845  48.4956712  52.6490977  44.6302718
  49.4726796  54.1062020  44.3286650  50.6178426  52.1187807  43.6867288
  52.1740363  53.0223008  43.8516463  52.0424880  54.0415199  43.4896941
  52.4722313  53.0445487  44.8995789  52.9464836  52.5251473  43.2644346
  48.6761465  55.3266269  46.4074344  47.6044796  55.6435445  45.8986641
  49.7244648  56.1373020  46.4390051  50.5526847  55.8499347  46.9404049
  49.7151944  57.4264796  45.7738343  48.6999950  57.8174956  45.6998764
  50.5729372  58.4014092  46.5999000  50.0240865  58.6943062  47.4951276
  51.5011010  57.9083576  46.8880040  50.8734008  59.5520353  45.8402874
  50.0414872  59.9663330  45.5996672  50.2631853  57.2729877  44.3573011
  51.2105412  56.5248141  44.1409356  49.6813434  57.9682817  43.3805375
  48.8203856  58.4629853  43.5638681  50.2803991  58.0233858  42.0369297
  51.2948993  57.6330647  42.1107198  49.5302222  57.1644005  41.0342953
  49.8695633  57.4666412  40.0440837  48.4719664  57.4026245  41.1445730
  49.6497992  55.6435641  41.0972795  49.3445908  55.3146584  42.0910868
  48.7321426  55.0356978  40.0208423  47.7048780  55.3528955  40.1978711
  49.0528917  55.3752803  39.0362811  48.7892132  53.9486770  40.0669147
  51.0802908  55.1655986  40.9043552  51.4351686  55.4705388  39.9201706
  51.7168483  55.6046045  41.6723795  51.1142671  54.0788308  40.9821386
  50.2863707  59.4574674  41.5565954  49.3848315  60.2094557  41.9016904
  51.2922259  59.8295473  40.7419390  52.3532130  58.9805529  40.1651541
  51.9233044  58.1401885  39.6210886  53.0165027  58.6075134  40.9452498
  53.0840251  59.8896530  39.2402586  52.7556902  59.7215642  38.2145529
  54.1573038  59.7119700  39.3120197  52.7684693  61.2915246  39.6559442
  53.5036353  61.6525363  40.3754374  52.7529811  61.9532400  38.7902480
  51.3819022  61.2141336  40.2977948  51.2490980  61.9368804  41.1023779
  50.2896878  61.5107028  39.2722201  49.8354260  60.6016572  38.5631945
  49.8586084  62.7686337  39.2159391  50.2021980  63.4416690  39.8855715
  48.8969653  63.1922946  38.2023573  48.8339125  62.4174976  37.4381695
  49.2534860  64.1185884  37.7519545  47.5185625  63.4292480  38.7591910
  47.2300558  63.1215883  39.9202695  46.6734824  64.0104133  37.9239416
  47.0235131  64.3776011  37.0508009  45.2624261  64.1364496  38.2232289
  45.1392237  64.5006692  39.2431143  44.5965879  65.1389022  37.2713290
  43.5641063  65.2785540  37.5929269  44.6104517  64.7145964  36.2675296
  45.2699397  66.5131378  37.2183494  46.3453083  66.3786769  37.3352157
  45.0635476  66.9647763  36.2484732  44.7758779  67.4587171  38.3114956
  45.1647320  67.1160802  39.2704062  45.1539844  68.4594533  38.1031122
  43.3135041  67.5178852  38.3929018  42.8650338  66.9894889  39.1279322
  42.5316097  68.2159917  37.5700346  41.2136894  68.1902762  37.7348671
  40.6170774  68.7142144  37.1110171  40.8088530  67.6474371  38.4845091
  43.0545518  68.9336406  36.5814959  44.0554786  68.9543033  36.4473002
  42.4510448  69.4581085  35.9647296  44.6024570  62.7535654  38.0655640
  45.0694061  61.8990095  37.3191059  43.5209698  62.5522101  38.7939770
  43.2145938  63.2763094  39.4276772  42.7573314  61.3173413  38.7098318
  43.0258680  60.7554204  37.8149949  43.0529522  60.4305328  39.9251676
  44.1113374  60.1708333  39.9041467  42.4542278  59.5244351  39.8359265
  42.7526569  61.0598032  41.2607826  43.6284364  61.7511442  42.0530521
  44.6590811  61.9548579  41.8022408  43.0074913  62.1501175  43.2170252
  43.4431630  62.6625116  43.9699478  41.7028032  61.7373642  43.1841189
  40.6777471  61.9106187  44.1260688  40.8476967  62.4481758  45.0474805
  39.4488298  61.3695821  43.8303618  38.6372539  61.4909141  44.5319637
  39.2241103  60.6620294  42.6359890  38.2478711  60.2430401  42.4422832
  40.2422065  60.4929969  41.6988070  40.0600756  59.9552109  40.7795315
  41.5089213  61.0348208  41.9713899  41.2972381  61.6976325  38.6813527
  40.9450665  62.8248273  39.0418482  40.4516050  60.7640749  38.2560060
  40.8175653  59.9098779  37.8601404  39.0028949  60.9463827  38.3494081
  38.7992530  61.7999468  38.9957798  38.4149685  61.2487395  36.9807895
  38.8982466  62.1470190  36.5953000  37.3477385  61.4351424  37.1045594
  38.5812713  60.1649394  35.9718283  38.0956773  59.2579725  36.3310087
  39.6428993  59.9716636  35.8191208  37.9547869  60.5859494  34.6652232
  36.8700948  60.5158530  34.7471342  38.2368214  61.6154079  34.4457400
  38.4349524  59.6812312  33.5370019  39.5231702  59.6314291  33.5695545
  38.0205774  58.6850244  33.6888515  38.0183916  60.1721335  32.1873949
  37.0102608  60.2080607  32.1391087  38.3955985  61.0960275  32.0339977
  38.3677376  59.5434953  31.4779864  38.3396013  59.7047107  38.9865621
  38.8174897  58.5874418  38.7808657  37.2472081  59.9026866  39.7573613
  36.5701131  61.1642421  40.1093146  36.4404368  61.7989862  39.2323203
  37.1255276  61.7090744  40.8730276  35.2467715  60.6908713  40.6357897
  34.5373435  60.5458898  39.8217158  34.8379156  61.4050816  41.3516001
  35.5521880  59.4166858  41.2910745  35.9437373  59.5839357  42.2942363
  34.6615359  58.7904503  41.3483544  36.6116499  58.7676820  40.3988528
  37.3165933  58.1389824  40.9420162  35.9398781  57.8856092  39.3731840
  35.5367997  58.3602280  38.2990803  35.8269873  56.6175814  39.7114782
  36.1969314  56.3312553  40.6069735  35.2052600  55.6094988  38.8790427
  34.4258093  56.0299908  38.2430717  36.2786434  54.9763048  37.9883191
  36.9879566  54.4572870  38.6336921  36.7903572  55.7787345  37.4569797
  35.7652831  53.9779540  36.9533105  35.0951577  54.4839373  36.2575549
  35.2272824  53.1737635  37.4558072  36.9640450  53.3950298  36.1832649
  37.4035248  54.1851775  35.5743470  37.7005938  53.0397749  36.9045913
  36.5849060  52.2483735  35.2798280  37.4871026  51.7529971  34.9219697
  35.9732545  51.5348970  35.8331631  35.8140717  52.7708672  34.1248316
  34.9786926  53.2309354  34.4573371  36.3808174  53.4319544  33.6131598
  35.5569995  52.0056365  33.5173664  34.6249083  54.5554350  39.8281083
  35.1352610  54.3839502  40.9476770  33.5635416  53.8710988  39.4089022
  33.1013316  54.1495103  38.5551962  33.0495533  52.7198719  40.1618907
  33.5730974  52.6641073  41.1158188  31.5567841  52.8784992  40.4420253
  31.0428616  53.0795598  39.5014189  31.1801397  51.9498137  40.8710431
  31.2778104  53.9814968  41.3802566  31.9919272  54.7858586  41.2051618
  30.2663120  54.3492381  41.2064708  31.4192169  53.4285401  43.1067420
  30.6438784  54.9065345  43.7689781  31.2291677  55.7813898  43.4870744
  29.6352821  54.9989781  43.3669014  30.5964111  54.8363373  44.8554003
  33.2919591  51.4537969  39.3740407  33.0484850  51.4290889  38.1833301
  33.8082955  50.4181958  40.0311451  34.0842635  50.5290725  40.9964647
  33.9818731  49.1235110  39.3757948  33.5256998  49.1870546  38.3879010
  35.4654521  48.7595631  39.1537378  35.5470979  47.7417947  38.7706224
  36.0790784  49.6867453  38.0770052  35.5256178  49.5766493  37.1449010
  36.0214338  50.7217051  38.4134473  37.1218786  49.4145388  37.9142746
  36.2341936  48.7662349  40.4944048  35.7710616  48.0358742  41.1574252
  36.1490538  49.7606330  40.9323347  37.7399410  48.4196501  40.3650467
  37.8482008  47.4270486  39.9276053  38.2276172  49.1542286  39.7244717
  38.2024708  48.4342664  41.3521529  33.3082113  48.0636999  40.2012918
  33.3196634  48.1297221  41.4393410  32.6959766  47.0990554  39.5090990
  32.8127468  47.0678386  38.5064699  31.8617676  46.0862163  40.1553329
  30.8494351  46.1667219  39.7610999  31.8503606  46.2779760  41.2287476
  32.3608079  44.6741783  39.9221085  32.8813624  44.3561140  38.8618873
  32.2195262  43.8312934  40.9291227  31.9028813  44.1791971  41.8234901
  32.5096544  42.4133508  40.7791441  33.5717854  42.2441617  40.9563071
  32.2565035  42.1008911  39.7659844  31.7052171  41.6005370  41.7659209
  30.6084274  42.0295512  42.2307070  32.2356996  40.4311385  42.1022073
  33.0411498  40.0817556  41.6019936  31.6581878  39.6448987  43.1949401
  30.6078840  39.4856709  42.9493850  32.2739228  38.2244007  43.3102739
  33.3136358  38.2496256  42.9857841  32.2067092  37.7242063  44.7838725
  32.7726062  38.4021722  45.4236035  31.1673620  37.6972705  45.1116697
  32.6337394  36.7232125  44.8483363  31.4351131  37.2784372  42.4478144
  30.9237567  37.8840039  41.6995366  30.6986530  36.8069569  43.0990148
  32.1446792  36.2129366  41.7416718  32.8914488  36.6504342  41.0796136
  32.6370796  35.5636004  42.4651725  31.4341778  35.6310000  41.1546091
  31.7067033  40.4192525  44.5240858  32.7519243  40.9210358  44.9458874
  30.5509900  40.5648840  45.1454072  29.7175015  40.1405293  44.7638198
  30.4724957  41.3331918  46.3769313  31.4575298  41.3464684  46.8441621
  29.7605608  40.8502965  47.0455162  30.0262955  42.7617209  46.1426881
  29.7499683  43.4817884  47.1050747  29.9133720  43.1753891  44.8825087
  30.1611590  42.5553216  44.1252743  29.4305975  44.5284204  44.5893723
  29.0201698  44.9486917  45.5067551  28.6430897  44.4528492  43.8397947
  30.4874689  45.4760889  44.0683231  31.5028396  45.0322076  43.5177763
  30.2380152  46.7765968  44.2359000  29.4224655  47.0406582  44.7704973
  31.0906855  47.8559866  43.6810072  31.7044742  47.3595658  42.9297104
  30.2218032  48.9800175  43.0832455  30.8622014  49.8390847  42.8817144
  29.4645495  49.2558122  43.8167119  29.5305143  48.5992064  41.8131964
  30.0168425  49.0280686  40.5919462  30.8892233  49.6634457  40.5592548
  29.3980843  48.6517822  39.4078264  29.7979567  48.9744083  38.4583505
  28.2601901  47.8561236  39.4540995  27.7684947  47.5684524  38.5363861
  27.7503652  47.4274975  40.6729310  26.8547144  46.8243672  40.7037126
  28.3932270  47.7749577  41.8458228  28.0195516  47.4116820  42.7919335
  32.0107075  48.5175750  44.7078729  31.6541803  48.6479691  45.8865886
  33.1711005  48.9732557  44.2329031  33.4574547  48.6787746  43.3105625
  34.0460991  49.8706015  44.9697613  33.5208385  50.1471045  45.8835294
  35.3834502  49.2003000  45.4586394  35.9728305  49.9615790  45.9701579
  35.0407040  48.0415407  46.4500192  34.4680477  48.4379044  47.2889272
  34.4512804  47.2833102  45.9334309  35.9634109  47.5943417  46.8195894
  36.2690956  48.7032857  44.2993297  36.2681609  49.4578235  43.5129946
  35.8470846  47.7751666  43.9130828  37.7238575  48.4407811  44.7243298
  38.1600785  49.3609979  45.1139876  37.7434402  47.6733076  45.4985849
  38.2990609  48.1018996  43.8625679  34.3199236  51.1239848  44.1329133
  34.2880851  51.0830939  42.8931874  34.5584161  52.2347095  44.8301426
  34.4496718  52.2152455  45.8337864  34.9732430  53.4821049  44.1853376
  34.5538279  53.5544138  43.1818873  34.4721928  54.6959178  44.9644839
  35.0038010  54.7366209  45.9148117  33.4054470  54.5681904  45.1500511
  34.6805445  56.0425674  44.2324057  34.2288201  55.9848729  43.2423807
  35.7491932  56.2335030  44.1337470  34.0463893  57.1710908  44.9984842
  33.9679578  58.0411076  44.3457636  33.0496014  56.8654278  45.3176846
  34.8733938  57.5543673  46.2436093  35.0768934  56.6523052  46.8205667
  35.8145156  57.9966139  45.9174673  34.1559392  58.5385770  47.1226379
  33.9739257  59.3852918  46.6023553  33.2812737  58.1390173  47.4320655
  34.7298734  58.7544635  47.9248838  36.4954937  53.4669836  44.1500250
  37.1574010  53.1585616  45.1735291  37.0433601  53.7933358  42.9808109
  36.4361616  53.9921573  42.1990270  38.4877274  53.8752980  42.7842222
  38.9370475  53.7849816  43.7732356  38.9988177  52.7320368  41.8681210
  40.0712698  52.8519188  41.7156580  38.7652687  51.3678232  42.5431063
  39.2877060  51.3417669  43.4995232  37.6979239  51.2216178  42.7082969
  39.1454204  50.5746557  41.8999857  38.3144915  52.8048267  40.4630729
  37.2369633  52.6878102  40.5770648  38.5289294  53.7702224  40.0038655
  38.7008821  52.0070142  39.8283488  38.8932222  55.2008979  42.1624596
  38.0473065  55.9540445  41.6493759  40.1894596  55.4790077  42.1795638
  40.8226097  54.8710703  42.6788222  40.7134569  56.6520093  41.4869218
  39.9150452  57.3746568  41.3168354  41.7980068  57.3323022  42.3407854
  42.0530824  58.2891343  41.8853517  42.6801959  56.6922325  42.3607941
  41.3444576  57.5766481  43.7578888  40.3255517  57.9639916  43.7377712
  41.3636585  56.6317750  44.2998290  42.2396408  58.5823600  44.4899138
  42.0488580  59.5764844  44.0861581  41.9858805  58.5658399  45.5498222
  43.6601874  58.2877955  44.3470015  44.1710276  58.8052086  43.6462547
  44.3413177  57.3932702  45.0624804  43.7513371  56.6569339  45.9967640
  44.2919755  55.9934382  46.5322418  42.7617227  56.7609201  46.1709055
  45.6480132  57.2494704  44.8384146  46.1052867  57.8132764  44.1358444
  46.1800965  56.5766482  45.3709215  41.2898832  56.2039816  40.1743023
  42.1134490  55.2899614  40.1503970  40.8692736  56.8249646  39.0702123
  40.1932720  57.5719204  39.1401320  41.3809886  56.4296377  37.7687310
  41.7356651  55.4040498  37.8659677  40.2961414  56.5140658  36.7100071
  39.7891083  57.4739242  36.8084771  39.5827780  55.7074000  36.8783844
  40.8409387  56.3938064  35.2835039  41.5877681  57.1717753  35.1250013
  41.3053540  55.4150411  35.1651529  39.7490413  56.5453607  34.2460722
  38.5628656  56.2828963  34.5202816  40.1383265  56.9433786  33.0392542
  39.4600161  57.0444374  32.2979121  41.1118112  57.1452347  32.8639498
  42.5177149  57.3498826  37.3316947  42.2847492  58.5378983  37.1734930
  43.7084726  56.7756738  37.1194348  43.8048914  55.7902156  37.3207224
  44.8868607  57.4998611  36.6087253  44.6738379  58.5684588  36.6296344
  46.1072131  57.1952436  37.4723468  46.9787751  57.6338438  36.9860232
  46.2227051  56.1120449  37.5172598  46.0562844  57.7163218  38.8940306
  46.6314794  58.9514893  39.2162620  47.0962433  59.5393570  38.4391403
  46.6140374  59.4365867  40.5282506  47.0751110  60.3828855  40.7674988
  45.9924831  58.6818787  41.5239474  45.9581693  59.1359590  42.8314330
  45.5144053  58.5530214  43.4521651  45.4047057  57.4636739  41.2230691
  44.9163085  56.8917259  41.9977365  45.4468328  56.9786105  39.9156239
  45.0025885  56.0205631  39.6886943  45.1902600  57.0337590  35.1790863
  45.2760663  55.8497522  34.9423284  45.3467754  57.9549000  34.2359622
  45.2069768  58.9281453  34.4685387  45.7179323  57.5924915  32.8639557
  45.4316779  56.5514482  32.7135822  44.9669105  58.4629604  31.8456477
  45.1935306  59.5097861  32.0479377  45.3126949  58.2036337  30.8451199
  43.4674590  58.2745515  31.9025623  42.9735086  57.2234234  32.3788782
  42.7677260  59.1904828  31.4484427  47.2371470  57.7105635  32.6420893
  47.9510183  58.3392285  33.4382909  47.7222914  57.1024260  31.5651423
  47.1025421  56.5325044  31.0072121  49.1294101  57.2296844  31.1572487
  49.2664374  56.5414013  30.3228592  49.4449800  58.6616599  30.6950941
  50.4469445  58.6698710  30.2668085  49.4172493  59.3161648  31.5658331
  48.4746451  59.2093223  29.6531909  48.1737827  58.3938010  28.9961347
  47.5987948  59.6035851  30.1677781  49.0779503  60.3180101  28.8048247
  50.1900204  60.7804022  29.0591703  48.3529112  60.7326020  27.7748923
  47.4440941  60.3272524  27.6010414  48.7090089  61.4541775  27.1639149
  50.0977867  56.8240067  32.2589058  51.1156691  57.4944316  32.4740590
  49.7812032  55.7352112  32.9603708  48.9101504  55.2615459  32.7693783
  50.6677123  55.2110463  34.0019321  51.3013132  56.0281863  34.3460675
  49.8774614  54.6893041  35.2468524  49.1896379  53.9162032  34.9057955
  50.8026225  53.9827523  36.2659855  51.3288948  53.1657584  35.7733676
  51.5267655  54.6976844  36.6557791  50.2040829  53.5873288  37.0863998
  48.9803005  55.7930052  35.8619843  48.4322297  55.3502257  36.6931369
  48.2773006  56.1160567  35.0939844  49.7111377  57.0511711  36.3935637
  50.4234802  56.7584305  37.1647201  50.2416857  57.5368639  35.5747559
  48.9825575  57.7439498  36.8155833  51.5250563  54.0865907  33.4131224
  51.0093803  53.2298711  32.7059083  52.8241561  54.1137281  33.6958631
  53.1837664  54.8934547  34.2281298  53.7607566  53.0658940  33.2727686
  53.3158678  52.5694938  32.4100132  55.1366716  53.6533852  32.8209767
  55.5456649  54.2073275  33.6663710  56.1226714  52.5438166  32.4548171
  56.2557515  51.8794641  33.3082581  55.7328152  51.9761423  31.6098780
  57.0819857  52.9848826  32.1850101  54.9653948  54.6222712  31.6419021
  53.9303880  54.9641499  31.6257472  55.1850154  54.0837732  30.7201469
  55.8881587  55.8619441  31.7145587  55.6832129  56.4139479  32.6310946
  56.9298696  55.5403513  31.7093234  55.7016779  56.5040096  30.8542868
  53.9651717  52.0453102  34.3857584  54.1984753  52.4196891  35.5353370
  53.8113597  50.7641109  34.0478293  53.5053201  50.5557315  33.1079640
  54.0584815  49.6386736  34.9540079  54.4479049  50.0575234  35.8816519
  52.7906676  48.7993568  35.2832312  52.4621076  48.3864614  34.3292587
  53.1023909  47.6543989  36.2743604  53.8916208  47.0242800  35.8650435
  53.4301108  48.0756957  37.2249107  52.2050308  47.0558777  36.4325855
  51.6746361  49.6445947  35.8771628  51.2613988  50.2818009  35.0953947
  52.0884776  50.2658580  36.6712794  50.5686689  48.7950590  36.4489622
  50.1482075  48.1689732  35.6624561  50.9685623  48.1629261  37.2417846
  49.7894618  49.4391610  36.8565426  54.9779527  48.6922166  34.2296856
  54.7742533  48.4154930  33.0393635  55.9700052  48.1683504  34.9401433
  56.1745604  48.5341769  35.8583901  56.7618325  47.0771869  34.4105722
  56.8075972  47.0947620  33.3219108  58.1960554  47.1743539  34.9147460
  58.7887016  46.4123602  34.4090710  58.1949433  46.9821110  35.9879368
  58.8556736  48.5374527  34.6703706  58.1141917  49.3159057  34.8515075
  59.6808397  48.6510555  35.3728691  59.4014822  48.7129465  33.2546376
  59.3566333  47.7207339  32.4796778  59.8872382  49.8327608  32.9299530
  56.0950402  45.8080952  34.9190370  55.9186534  45.6536398  36.1221697
  55.6800729  44.9219711  34.0161570  55.8451396  45.1002324  33.0361188
  54.9836947  43.6836224  34.4177174  54.7736140  43.7474558  35.4853336
  53.6276833  43.4920279  33.6973136  53.8341320  43.4032996  32.6311297
  52.9240854  42.2110036  34.2024678  53.5700646  41.3503184  34.0310824
  52.7202712  42.3053024  35.2688230  51.9861236  42.0751723  33.6633095
  52.7068629  44.6857622  33.9259494  53.3217168  45.5667153  34.1119664
  52.0887339  44.4837390  34.8004986  51.7990518  44.9720603  32.7510029
  52.4024017  45.1770574  31.8669282  51.1629631  44.1069238  32.5640271
  51.1776532  45.8386910  32.9756559  55.8855954  42.5112745  34.0764598
  56.1286298  42.2311156  32.8875535  56.3918288  41.8310044  35.1086639
  56.1386398  42.0930458  36.0504657  57.3034947  40.7165416  34.8948345
  57.7980219  40.4558758  35.8303372  56.5180280  39.4803296  34.4136103
  55.7801603  39.2031522  35.1660796  56.0120387  39.7134127  33.4772016
  57.2069191  38.6505933  34.2571155  58.3715260  41.1274652  33.8747949
  58.6405082  40.3941751  32.9299641  58.9328772  42.3251762  34.0401016
  58.6069352  42.9168762  34.7910050  60.0098743  42.8138527  33.1675310
  60.6793370  41.9748139  32.9760220  60.5462186  43.5881416  33.7155314
  59.6176569  43.4019398  31.8150104  60.5027654  43.7918179  31.0468027
  58.3097603  43.4416923  31.5122112  57.6587797  42.9736769  32.1255135
  57.7805487  44.1388799  30.3241007  58.6363670  44.2900347  29.6666418
  56.6883563  43.3143411  29.6316951  55.9030502  43.1072132  30.3594323
  56.2786704  43.9076947  28.8144540  57.1634850  42.0124920  29.0726186
  57.3231957  40.8874685  29.8502043  57.1507855  40.8361212  30.8440958
  57.7369611  39.8865451  29.0946889  57.9449678  38.8823480  29.4326732
  57.8523211  40.3244991  27.8538693  57.5064140  41.6534740  27.8143341
  57.5085694  42.2912284  26.9427576  57.1387298  45.4616728  30.6932464
  56.2255432  45.5029117  31.5282287  57.5669218  46.5226842  30.0194864
  58.3242583  46.4046750  29.3609779  56.9917913  47.8457353  30.1893970
  56.8365514  48.0172848  31.2540572  57.9458485  48.8917414  29.6220451
  57.8942786  48.8519151  28.5344131  58.9573191  48.6484205  29.9475726
  57.6291583  50.2864496  30.0604551  58.0251523  50.4368441  31.0646862
  56.5471774  50.4126676  30.0739972  58.2342384  51.3357376  29.1315811
  58.2425967  50.9404315  28.1158777  57.6154387  52.2326315  29.1669106
  59.6586156  51.7081365  29.5234276  59.6473204  52.1892810  30.5016190
  60.2658027  50.8036125  29.5703959  60.2528226  52.6521339  28.5137781
  60.2696712  52.2081799  27.6068189  59.6927082  53.4918421  28.4670782
  61.1944345  52.8905650  28.7893478  55.6442554  47.9542926  29.4787944
  55.5282487  47.6128105  28.2984875  54.6216004  48.4186908  30.1922369
  54.7370284  48.5590281  31.1857166  53.3303030  48.7318436  29.5700590
  53.4669324  48.7679542  28.4894002  52.2963463  47.6484080  29.8804729
  52.6560827  46.6871059  29.5139459  52.1417733  47.5919851  30.9577494
  51.3539775  47.8942553  29.3907822  52.8390246  50.0819735  30.0567259
  53.2034926  50.5101907  31.1628033  52.0262261  50.7545091  29.2388651
  51.8181446  50.3750847  28.3266731  51.4270759  52.0390466  29.6412510
  51.6404515  52.1858050  30.7000837  52.0772384  53.2801850  28.9315002
  53.1549003  53.1991082  29.0751224  51.8091120  53.2830645  27.4037358
  52.1829735  52.3565409  26.9674669  50.7368992  53.3635953  27.2232489
  52.3186442  54.1316156  26.9472900  51.5992706  54.5997866  29.5699164
  51.5759985  54.4603514  30.6501984  50.5909639  54.8016094  29.2083625
  52.4673292  55.8397984  29.2702584  53.4838659  55.6657636  29.6232045
  52.4821836  56.0225303  28.1957676  52.0499601  56.7072588  29.7802608
  49.9098487  51.9845855  29.4510462  49.4165597  51.4216379  28.4727492
  49.1758825  52.5491420  30.4011491  49.6227768  52.9049635  31.2335958
  47.7154602  52.6609811  30.2516809  47.3096027  51.6855131  29.9833754
  47.4922883  53.3778657  29.4607766  47.0661212  53.1302631  31.5449617
  47.7377133  53.6432947  32.4317579  45.7522961  52.9512137  31.6418168
  45.2685066  52.4776209  30.8925187  44.9864254  53.4131550  32.7884807
  45.3102256  54.4169972  33.0633066  43.5013409  53.4454221  32.4243103
  43.1997130  52.4778938  32.0228049  42.6129825  53.7165841  33.6726894
  42.7698119  52.9282866  34.4085948  42.8818310  54.6793755  34.1077218
  41.5645481  53.7325341  33.3760435  43.3214968  54.4824362  31.4616245
  43.6008908  55.3063200  31.8674773  45.2168110  52.4917711  33.9656337
  45.2254445  51.2769749  33.8037247  45.4351559  53.0632393  35.1474623
  45.4985461  54.0694238  35.2061930  45.5866060  52.2578259  36.3709619
  45.4014464  51.2114630  36.1289502  47.0143112  52.2988687  36.9499259
  47.3406125  53.3305864  37.0795564  47.0321691  51.6557695  38.3414023
  46.3541464  52.1977766  39.0009337  46.7121973  50.6160029  38.2652616
  48.0432846  51.6962966  38.7472803  48.0113545  51.6404724  35.9512068
  47.7273430  50.6011380  35.7866541  47.9855283  52.1785371  35.0039468
  49.0191947  51.6807307  36.3636574  44.5841664  52.7785451  37.3822068
  44.5402636  53.9744981  37.6368359  43.7232795  51.8918188  37.8753072
  43.7367259  50.9426577  37.5300848  42.7688819  52.2618679  38.8967257
  42.5256764  53.3211699  38.8142733  41.4639492  51.4820043  38.7332093
  40.7210931  51.9176233  39.4011171  41.6478520  50.4471333  39.0208039
  40.8810476  51.4896533  37.2853625  41.5944007  51.0107973  36.6149819
  39.6045102  50.7038600  37.1815499  39.7871161  49.6719370  37.4807905
  38.8523389  51.1442783  37.8366439  39.2467302  50.7253838  36.1519659
  40.6483172  52.9243205  36.8843441  39.9329447  53.3814479  37.5685010
  41.5906393  53.4710195  36.9259386  40.2533673  52.9581150  35.8697542
  43.3998813  51.9613788  40.2485449  44.0602936  50.9300632  40.4127052
  43.1800649  52.8427499  41.2143460  42.6260720  53.6654820  41.0242468
  43.7336560  52.6340100  42.5535542  44.1780456  51.6407446  42.6134438
  44.8843109  53.6288756  42.8616787  44.5044993  54.6441997  42.7492145
  45.3692048  53.4612551  44.2938541  44.5397620  53.6300903  44.9805828
  45.7548501  52.4505002  44.4307128  46.1605620  54.1826610  44.4960354
  46.0352725  53.4279283  41.8763593  46.4270663  52.4159326  41.9765211
  45.6733811  53.5779221  40.8595641  46.8268180  54.1465565  42.0900840
  42.6023697  52.7372516  43.5647671  41.8165341  53.6790733  43.5287349
  42.5024416  51.7557255  44.4570926  43.2005901  51.0267764  44.4826259
  41.3909514  51.7277592  45.3967332  40.4644477  51.6150559  44.8341056
  41.3735201  52.6719788  45.9406002  41.4848396  50.5978871  46.3985975
  42.4881591  49.8733048  46.4458464  40.4283846  50.4351996  47.2125746
  39.2129140  51.2729806  47.2606515  38.6934563  51.2612484  46.3021964
  39.4578741  52.3008588  47.5285131  38.3665840  50.6109521  48.3491080
  37.6523298  49.9164559  47.9074147  37.8306485  51.3641685  48.9277204
  39.3379610  49.8830272  49.2123878  39.7498666  50.5473623  49.9724593
  38.8601429  49.0310505  49.6953003  40.4413328  49.4125091  48.2446692
  41.4164610  49.3086562  48.7210406  40.1533120  48.0228496  47.6892121
  39.2281873  47.3491152  48.1342090  40.9617945  47.5877091  46.7261536
  41.6171275  48.2300048  46.3038079  40.9235357  46.2158178  46.2701761
  39.8831284  45.8907719  46.2500792  41.4895379  46.0661921  44.8303696
  40.8191009  46.5705157  44.1349994  42.8590777  46.7137318  44.7072516
  42.7834159  47.7724996  44.9552033  43.5536974  46.2285982  45.3932443
  43.2220455  46.6047260  43.6855266  41.5771569  44.6733841  44.5080794
  42.1736713  44.2664638  45.1401644  41.7481999  45.3510403  47.2376274
  42.8019017  45.7727739  47.6978103  41.3000383  44.1165368  47.5088048
  40.0670532  43.4290308  47.0824526  39.9920775  43.3930820  45.9951825
  39.1826683  43.9172820  47.4914967  40.2470901  42.0257003  47.6718017
  40.7001416  41.3613733  46.9366935  39.2852311  41.6197128  47.9842234
  41.1226132  42.1828852  48.8154700  40.5600720  42.5034832  49.6917709
  41.6410989  41.2501207  49.0375399  42.1159746  43.2669570  48.3789584
  42.5545412  43.8296525  49.2029330  43.3516160  42.6553679  47.6761751
  44.2736018  42.1844431  48.3555543  43.3679290  42.6588695  46.3422169
  42.5835461  43.0543161  45.8434989  44.4977351  42.1018717  45.5735573
  45.3399601  41.9965013  46.2576508  44.1622492  40.7030982  45.0053328
  45.0416817  40.3486008  44.4676832  43.8666204  39.6637817  46.1340129
  44.7261415  39.5976086  46.8010942  42.9904031  39.9808802  46.7000348
  43.6773156  38.6877594  45.6881753  42.9845247  40.7949404  44.0305604
  42.1013385  41.1496435  44.5608706  43.2304409  41.4903196  43.2280425
  42.7850237  39.8100841  43.6084925  44.8958277  43.0645465  44.4156672
  44.0537766  43.7962313  43.8989154  46.1645790  43.0800298  44.0320798
  46.8513188  42.5599085  44.5584392  46.5834601  43.8439687  42.8525370
  46.0780645  44.8094481  42.8364220  48.1031916  44.0977412  42.8625651
  48.6151490  43.1360001  42.8430015  48.3652627  44.6668774  41.9705837
  48.5738715  44.8711990  44.0855910  47.8804453  45.9419869  44.3890470
  49.5755092  44.4944239  44.7573920  49.8706696  45.0252901  45.5644381
  50.0807596  43.6625753  44.4873868  46.2535887  42.9896602  41.6495146
  46.6540771  41.7972614  41.5922054  45.5033236  43.5551616  40.7119239
  45.1414685  44.4896351  40.8392549  45.2082126  42.8031289  39.4896304
  45.7841920  41.8820450  39.5801630  43.7157026  42.3300197  39.3458995
  43.7144908  41.6124445  38.5252551  43.2371502  41.6719273  40.6164251
  43.8981227  40.8419759  40.8671483  43.2440185  42.4000504  41.4273872
  42.2236708  41.2979313  40.4721840  42.7869883  43.4131900  38.9830581
  42.7612373  44.1533096  39.7829719  43.1229094  43.8867513  38.0609829
  41.7881481  43.0016348  38.8368173  45.6664374  43.5539824  38.2648014
  45.3857615  44.7500246  38.1181457  46.3873478  42.8460976  37.3952933
  46.7220243  41.9292260  37.6564987  46.7012121  43.3744111  36.0710157
  46.7772776  44.4598353  36.1309348  48.0605856  42.8443760  35.5418594
  48.0242378  41.7583488  35.4569776  48.3237317  43.3802768  34.1028512
  47.5154482  43.0638424  33.4435303  48.3712136  44.4691243  34.1232576
  49.2693371  42.9821062  33.7342366  49.1952789  43.1305121  36.5448744
  50.1326620  42.7768910  36.1149512  48.9884310  42.5834078  37.4648200
  49.3506949  44.6254046  36.8909706  49.5582177  45.1887342  35.9817621
  48.4284433  44.9909393  37.3429189  50.1749126  44.7523882  37.5932393
  45.5771290  42.9333453  35.1151840  45.4445663  41.7492996  34.8287878
  44.8143721  43.8909668  34.5898260  45.0317698  44.8616498  34.7655409
  43.6624143  43.5382473  33.7583645  42.8544160  44.2416298  33.9594263
  43.3383301  42.5300566  34.0146648  43.9974183  43.5848063  32.2759740
  45.1251000  43.8487999  31.8883886  43.0074895  43.3137152  31.4470447
  42.0768081  43.1879128  31.8184096  43.2207096  43.1891068  29.9957092
  43.9268193  42.3730440  29.8419639  41.8850186  42.8989595  29.3188303
  42.0190576  42.9965193  28.2412188  41.1594191  43.6363477  29.6629133
  41.3204204  41.4841389  29.6145289  42.0857126  40.7401702  29.3935686
  41.0456280  41.4217676  30.6675588  40.0643674  41.1980689  28.7419816
  40.3520304  41.2162429  27.6906678  39.6739685  40.2130758  28.9952431
  39.0140442  42.2002147  28.9671702  38.4780974  42.1143913  29.8195676
  38.6970852  43.2150166  28.1560105  39.3533449  43.4351006  27.0008658
  39.1129939  44.2304338  26.4275016  40.0857630  42.8047500  26.7080708
  37.7314313  44.0562218  28.5298572  37.2557358  43.9198517  29.4105177
  37.4758213  44.8289881  27.9325994  43.8400508  44.4483385  29.3700814
  44.5837884  44.3391604  28.4116678  43.5372250  45.6326469  29.9282105
  42.9719408  45.6631495  30.7648104  44.0257928  46.8912388  29.3263927
  43.6555349  46.9185297  28.3011721  43.4571233  48.1275723  30.0336610
  43.5675704  48.9888913  29.3742938  42.3997085  47.9586479  30.2361912
  44.1620885  48.4254509  31.3442584  44.2733107  47.5453529  32.2058285
  44.6701806  49.6649982  31.4935591  44.5536099  50.3506810  30.7608925
  45.1672680  49.9087476  32.3380686  45.5624236  46.9269186  29.2568095
  46.1258081  47.5223910  28.3327249  46.2154210  46.2157400  30.1812036
  45.6835252  45.7377027  30.8943678  47.6868936  46.1053490  30.1953507
  48.0619433  46.8173074  29.4596884  48.2646029  46.5020230  31.5871537
  49.3346076  46.2958705  31.5725912  47.7844375  45.8732796  32.3366715
  48.0762339  47.9673903  32.0158705  47.0027550  48.1147068  32.1349283
  48.7848794  48.2492780  33.3462099  48.4086036  47.5688065  34.1100869
  49.8583801  48.1013178  33.2243979  48.5916130  49.2779440  33.6496506
  48.5794889  48.9465253  30.9646151  49.6523637  48.8150452  30.8302326
  48.0694407  48.7591841  30.0204053  48.3765371  49.9666788  31.2910281
  48.1877471  44.7338892  29.7413388  49.2830376  44.6153474  29.1800194
  47.4007373  43.6835502  29.9762492  46.5497616  43.8045349  30.5069694
  47.7594932  42.3505823  29.4692782  48.6981935  42.0745895  29.9507352
  46.6865020  41.2981682  29.8324081  46.9107380  40.3724225  29.3018281
  45.7112392  41.6697963  29.5178464  46.6388232  41.0010017  31.3502117
  46.5560757  41.9436904  31.8917437  45.4159603  40.1264421  31.6262999
  44.5161788  40.6477760  31.3013102  45.5096248  39.1877261  31.0795683
  45.3508138  39.9203033  32.6942459  47.9254503  40.3497041  31.8669274
  48.0752307  39.3934716  31.3653975  48.7720993  41.0052523  31.6615716
  47.8443354  40.1867994  32.9420723  47.9672362  42.3654364  27.9627955
  48.8894511  41.7069081  27.4478807  47.1245546  43.1095518  27.2499695
  46.3881844  43.6251582  27.7097020  47.2717748  43.1759527  25.7919629
  47.1736429  42.1575268  25.4162998  46.1785840  44.0505514  25.1555976
  46.3748780  44.1556908  24.0883238  44.8192357  43.3880160  25.3469305
  44.8243170  42.4055954  24.8750715  44.6148000  43.2785293  26.4122514
  44.0459469  44.0061769  24.8899288  46.1858753  45.3596285  25.7545450
  46.0115119  45.2511366  26.6927886  48.6449926  43.7329596  25.4039161
  49.2559916  43.3173451  24.3911685  49.1299454  44.6696603  26.2127428
  48.6480364  44.8876332  27.0729960  50.3683315  45.3951802  25.8626803
  50.2848010  45.6411707  24.8045833  50.4960229  46.6893068  26.6606862
  51.3911131  47.2144064  26.3271640  50.5951293  46.4367511  27.7160831
  49.2836847  47.6306198  26.4928805  48.3825765  47.1081833  26.8148403
  49.4330709  48.5138557  27.1140384  49.1115833  48.0664971  25.0469520
  50.0194451  48.8860199  24.5982481  48.1809221  47.6490312  24.3362081
  47.4963970  47.0144951  24.7216538  48.1093156  47.9444365  23.3734054
  51.6190129  44.5465713  26.0221942  52.6737354  44.8568337  25.4271525
  51.5177727  43.5043602  26.8415497  50.6717295  43.3569579  27.3725794
  52.6421317  42.5686956  26.9703074  53.5265625  43.0983752  26.6167502
  52.9485206  42.1808627  28.4489100  53.8766711  41.6100682  28.4748765
  53.1699543  43.4418484  29.3149459  53.9926120  44.0260726  28.9024058
  52.2614874  44.0450134  29.3171522  53.4114038  43.1442285  30.3355195
  51.8495902  41.2807990  29.0086092  51.8308087  40.3619921  28.4229352
  50.8975118  41.7994940  28.9024050  52.0275762  40.9099729  30.4669765
  52.9760240  40.3888755  30.5962252  52.0240885  41.8147374  31.0753638
  51.2106639  40.2597067  30.7788069  52.4565378  41.3469285  26.0815909
  53.2599877  40.4323805  26.1273639  51.4039235  41.3649267  25.2688448
  50.7574275  42.1388431  25.3334223  51.1425459  40.3219124  24.2920076
  52.0750113  40.0742349  23.7850015  50.4216071  40.6956519  23.5643057
  50.5870573  39.0675325  24.9278971  50.7698341  37.9937176  24.3800355
  49.8937491  39.1822670  26.0625973  49.7145921  40.0992755  26.4467071
  49.3813513  37.9753498  26.7690663  50.1778515  37.2316834  26.7588736
  49.0337840  38.3107961  28.2230824  49.9152504  38.7089347  28.7251847
  48.2375955  39.0543608  28.2434679  48.7011422  37.4074193  28.7344000
  48.1796162  37.3599044  26.0581588  47.2625634  38.0745001  25.6043570
  48.1561627  36.0320927  25.9492775  48.9536300  35.4920955  26.2538592
  46.9841416  35.3454591  25.3917627  46.1731727  36.0730278  25.3598541
  47.2462642  34.8104003  23.9379739  46.3507104  34.2787752  23.6150974
  47.5146433  35.9656361  22.9439272  46.6613448  36.6435405  22.9363632
  48.4077702  36.5098300  23.2515022  47.6635208  35.5572445  21.9440073
  48.3750610  33.9313690  23.9431518  49.1365389  34.4393049  24.2320211
  46.6282830  34.1387761  26.2751453  47.4804559  33.6561787  27.0242374
  45.3734816  33.7044277  26.1714295  44.7084231  34.2775304  25.6727990
  44.9103050  32.4421599  26.7416282  45.5280484  32.1991772  27.6064337
  43.4503385  32.5551380  27.1786517  43.0188678  31.5553844  27.1249602
  42.9479236  33.2064457  26.4633255  43.1575997  33.0972966  28.5630054
  43.5480817  34.1132190  28.6220359  41.6397941  33.0881118  28.8008283
  41.1494491  33.6996430  28.0433341  41.2685075  32.0648258  28.7385865
  41.4244661  33.4930931  29.7894031  43.8258147  32.2601992  29.6295046
  43.4444595  31.2404938  29.5823227  44.9031900  32.2539140  29.4644471
  43.6115277  32.6832177  30.6109675  45.0066764  31.3713636  25.6905898
  44.5886088  31.5646346  24.5448709  45.5578167  30.2265271  26.0663219
  45.9027059  30.1075219  27.0082063  45.6562611  29.1564753  25.1109817
  45.0256696  29.3971972  24.2545914  47.0984576  29.0180358  24.6485428
  47.7267753  28.8043469  25.5131212  47.1631607  28.1922572  23.9393939
  47.5984454  30.2737741  23.9813993  47.6170437  30.3689212  22.7611111
  47.9546351  31.2614236  24.7809362  47.9232693  31.1366608  25.7829289
  48.2586707  32.1424470  24.3915325  45.1519692  27.8556698  25.6869582
  45.4848680  27.5310252  26.8104235  44.3211828  27.1577609  24.9183633
  43.9622886  27.5962589  24.0825222  43.8956070  25.7817168  25.2184396
  44.7365129  25.2802401  25.6980849  42.7215472  25.7502195  26.2194119
  43.0465753  26.2349300  27.1398713  42.4773819  24.7077955  26.4240688
  41.4679451  26.4433294  25.7382079  40.3993933  25.7047650  25.2197865
  40.4814681  24.6305138  25.1490612  39.2075859  26.3444481  24.7842331
  38.3882866  25.7581830  24.3941204  39.1013780  27.7287643  24.8629123
  38.2088558  28.2253651  24.5125342  40.1688837  28.4818446  25.4040756
  40.0871205  29.5559941  25.4849938  41.3383420  27.8276786  25.8370283
  42.1487460  28.4083776  26.2530619  43.5712115  25.0095485  23.9454315
  43.8044576  25.5023165  22.8336091  43.0420693  23.8183052  24.1194458
  42.8794417  23.4795469  25.0564053  42.6801216  22.9647809  22.9639155
  41.6118118  22.7511151  22.9909137  42.9225009  23.4855919  22.0373233
  43.2388244  22.0307007  23.0130522  41.3907458  24.7561755  22.2039750
  42.4404022  24.6226776  21.9435258  43.0232598  24.4716867  22.8519144
  42.5460961  23.7521242  21.2952700  42.9420947  25.8535000  21.2197670
  44.1189778  25.9094910  20.8325252  42.0659552  26.8327108  21.0355853
  40.6781348  26.7150940  21.5161743  40.6464475  26.3166973  22.5305539
  40.0876493  26.0782506  20.8571990  40.1911441  28.1267491  21.4772651
  40.4281292  28.6380086  22.4097075  39.1140766  28.1553036  21.3103392
  40.9023356  28.7494563  20.3540892  40.3953619  28.5359454  19.4138409
  40.9700315  29.8284846  20.4938646  42.3019845  28.1126782  20.3708676
  42.7642736  27.9608397  19.3955175  43.2735952  29.0427487  21.1088267
  43.6986530  28.7499680  22.2364638  43.6138908  30.1548339  20.4645572
  43.3488746  30.2554082  19.4949308  44.3520976  31.2299914  21.1014153
  44.6665493  30.8975502  22.0907615  45.5905777  31.5819284  20.2947504
  45.2831420  31.8239549  19.2772090  46.2497349  30.7143760  20.2782979
  46.3590189  32.7550453  20.8537637  45.7869155  33.6666752  20.6841387
  46.4997304  32.6085380  21.9246446  47.6921253  32.8918874  20.2041340
  47.8997271  33.7856923  19.3818109  48.6191192  31.9947202  20.5518140
  49.5386823  32.0306113  20.1345652  48.4007451  31.2800472  21.2312499
  43.4599783  32.4541751  21.2352931  42.9793526  32.9961207  20.2327124
  43.2814378  32.9092670  22.4745980  43.7777823  32.4636297  23.2325839
  42.3958417  34.0266430  22.7765459  41.8451508  34.2858057  21.8721781
  41.3608661  33.6270282  23.8486665  41.8765514  33.3986131  24.7818821
  40.4039416  34.7812902  24.1298136  40.9698743  35.6459842  24.4761002
  39.8671964  35.0393426  23.2163747  39.6902722  34.4833827  24.8982108
  40.6030831  32.3669334  23.3855868  41.3322778  31.5751932  23.2125416
  40.0912424  32.6005456  22.4519131  39.6036738  31.8695672  24.3457623
  40.0941913  31.6283310  25.2890377  38.8483830  32.6369696  24.5148493
  39.1280554  30.9746131  23.9448070  43.2000517  35.2721063  23.1882209
  43.9255681  35.2522643  24.1643915  43.0973373  36.3284624  22.3893701
  42.5598646  36.2467426  21.5379019  43.7313537  37.5925522  22.6994960
  44.7104692  37.4051293  23.1409656  43.9930906  38.4650783  21.4504944
  44.4109323  39.4117459  21.7938860  45.0244299  37.8364512  20.4857543
  45.9636772  37.6731064  21.0142341  44.6436715  36.8836102  20.1172287
  45.1932021  38.5097117  19.6449534  42.7566564  38.6693901  20.7568763
  42.4346803  37.8089522  20.4783246  42.7871088  38.3221325  23.6478647
  41.6364134  37.9151541  23.8551872  43.2739095  39.3910067  24.2515335
  44.1467781  39.7946325  23.9425939  42.5432251  39.9876579  25.3684452
  41.6384132  39.4069087  25.5478745  43.4254602  39.9334653  26.6218383
  42.9049995  40.4358192  27.4378397  44.3614315  40.4522546  26.4135635
  43.7466983  38.4848502  27.0551344  44.1013799  37.9636723  26.1667040
  44.8878367  38.4125785  28.0845919  45.7757716  38.8952382  27.6766946
  44.5854414  38.9222210  28.9993676  45.1110725  37.3684666  28.3071210
  42.4552280  37.7445137  27.5709061  42.0789398  38.2474651  28.4619735
  41.6913604  37.7623678  26.7938716  42.7013452  36.7110399  27.8136409
  42.0360021  41.4181585  25.0570117  41.6684220  42.1749049  25.9556443
  41.9675494  41.7639975  23.7716418  42.2792089  41.1150774  23.0637717
  41.4497851  43.0642083  23.3758375  41.9515879  43.8135391  23.9882193
  41.7542671  43.3436379  21.9063196  41.5389630  44.3919957  21.6981104
  41.1139735  42.7116217  21.2901210  43.2012887  43.0643140  21.5494615
  43.7058901  41.8957056  21.0379062  43.1204604  41.0170188  20.8101990
  45.0645915  42.0047574  20.8575500  45.6695272  41.2834222  20.4927893
  45.4614885  43.2572878  21.2556520  46.7433498  43.8402224  21.2660356
  47.6117635  43.2867921  20.9396329  46.8506087  45.1426083  21.7068478
  47.8206549  45.6173910  21.7284324  45.7199127  45.8638252  22.1284955
  45.8316681  46.8868484  22.4545374  44.4454313  45.2698259  22.1309224
  43.5817172  45.8277074  22.4621312  44.3120912  43.9489963  21.6985721
  39.9427446  43.1758619  23.6341594  39.4227088  44.2666015  23.7745580
  39.2494005  42.0478696  23.6519460  39.7202505  41.1921631  23.3966859
  37.8146581  41.9786388  24.0279065  37.4357963  42.9780101  24.2445070
  37.0032850  41.3673467  22.8877506  35.9795071  41.2262620  23.2321805
  37.4385696  40.4005237  22.6363929  36.9732772  42.2110739  21.6446344
  37.9817348  42.2782384  21.2367529  36.6179811  43.2092101  21.9009229
  36.0560055  41.6136069  20.5977219  36.5062642  40.7032068  20.2018573
  35.0953605  41.3747539  21.0548176  35.8380375  42.6039162  19.4575700
  35.6167673  42.0488472  18.5463824  34.9924916  43.2462497  19.7052815
  37.0470154  43.4626325  19.2213841  37.2532652  43.9915774  20.0572264
  37.8368576  42.8762798  18.9906509  36.8649803  44.0980057  18.4578410
  37.7070064  41.0489645  25.2384658  38.6509539  40.3374826  25.5276347
  36.5823510  41.0658884  25.9482052  35.8554508  41.7289704  25.7221628
  36.3916893  40.1157757  27.0684838  37.1803296  40.2848551  27.8013007
  35.0379383  40.3325924  27.7609300  34.8830025  39.5406780  28.4937735
  34.2462518  40.2948613  27.0126428  34.9906664  41.6771394  28.4658951
  35.8775347  41.7710868  29.0921407  34.9925926  42.4639744  27.7119746
  33.7650058  41.8488692  29.3376346  32.8829694  41.4933782  28.8059542
  33.8867116  41.2804053  30.2600756  33.6141591  43.2661599  29.6493483
  34.1707955  43.9211226  29.1186951  32.8035499  43.7634265  30.5746334
  32.0720252  42.9438546  31.3369952  32.1281367  41.9445328  31.2020788
  31.4630516  43.3243719  32.0471555  32.7384151  45.0853706  30.7422829
  33.3025884  45.6957327  30.1683748  32.1253369  45.4754600  31.4436382
  36.4587691  38.6952711  26.5324717  35.9157039  38.4260949  25.4764142
  37.1722721  37.7886816  27.2299656  38.0030608  38.0852716  28.4162256
  37.4011532  38.5288412  29.2090144  38.8193009  38.7607748  28.1580388
  38.5234402  36.7714757  28.8282966  37.8767225  36.3247313  29.5833500
  39.5329397  36.8691662  29.2273384  38.5306657  35.8970544  27.5258803
  39.4466450  36.0535213  26.9555215  38.4280413  34.8386650  27.7658824
  37.3163264  36.4034221  26.7574886  37.4461503  36.3053286  25.6798187
  36.0533602  35.6190966  27.1094815  36.0826588  34.7031814  27.9555393
  34.9447281  36.0426061  26.5108794  34.9939710  36.8351856  25.8874278
  33.6449027  35.3832149  26.7353505  33.6458205  35.0334733  27.7676634
  32.4861970  36.3497953  26.5380981  31.5645796  35.7678026  26.5143550
  32.6251495  36.8494201  25.5793336  32.3361256  37.4188158  27.6029262
  33.3229134  37.6698861  27.9928129  31.6911426  38.6269396  26.9567753
  32.3156434  38.9760397  26.1343200  30.7075094  38.3536628  26.5750078
  31.5866509  39.4212594  27.6954745  31.5234857  36.9394311  28.8305094
  30.5157511  36.6681359  28.5156238  32.0118492  36.0712356  29.2725349
  31.4710096  37.7408293  29.5665115  33.4621918  34.2054309  25.8022473
  33.7414355  34.3095987  24.6058673  33.0151578  33.0772084  26.3477823
  32.8381295  33.0513882  27.3414811  32.7716045  31.8734514  25.5546134
  32.8487745  32.1626920  24.5065549  33.8133789  30.7493350  25.8429510
  33.4938456  29.8614724  25.2977836  35.2085499  31.1424100  25.3401638
  35.1634670  31.3540262  24.2715220  35.5494023  32.0299194  25.8725103
  35.9033672  30.3218352  25.5185226  33.8571619  30.4036666  27.3270603
  34.1753358  31.2783703  27.8948991  32.8649936  30.0967303  27.6574874
  34.5628964  29.5888259  27.4896414  31.4003615  31.3204906  25.8916237
  30.8091063  31.6920217  26.9017578  30.9065520  30.4218192  25.0447926
  31.3877476  30.2687153  24.1701000  29.7002716  29.6460418  25.3211637
  29.0008688  30.2617386  25.8863302  29.0169480  29.2332650  24.0107198
  29.6755088  28.5423789  23.4831365  27.6661605  28.4928818  24.2551697
  27.8436605  27.6005932  24.8557808  26.9788366  29.1548251  24.7827549
  27.2311939  28.2054260  23.2986389  28.7705229  30.4232158  23.2376107
  28.1882522  30.9875986  23.7517877  30.0587577  28.4169759  26.1565813
  31.0645408  27.7119011  25.9109968  29.2251841  28.1523138  27.1450119
  28.4677114  28.7904547  27.3421117  29.3825536  26.9584094  27.9510219
  30.2009816  26.3598075  27.5505453  29.7603710  27.2675533  29.4139918
  29.8573446  26.3208492  29.9460796  31.1536420  27.9994248  29.4993732
  31.9200639  27.3779757  29.0362917  31.0954159  28.9542664  28.9765814
  31.4097590  28.1730502  30.5450019  28.6467659  28.0861315  30.1078502
  27.6839754  27.6614416  29.8226313  28.7091701  29.1153479  29.7538030
  28.7307173  28.1008558  31.6714426  28.6694515  27.0797347  32.0482970
  29.6768968  28.5463050  31.9807265  27.9044769  28.6863876  32.0741860
  28.0453010  26.2154404  27.9020794  27.0217584  26.8148870  27.6057882
  28.0815848  24.9315260  28.1966067  28.9693639  24.4987121  28.4078636
  26.8716271  24.1223834  28.2251306  25.9982970  24.7680527  28.1378004
  26.8203824  23.1480066  27.0443741  27.6800188  22.4797693  27.1012877
  26.8633635  23.7166808  26.1159188  25.5315664  22.3049754  27.0526019
  24.7387434  22.8903665  27.5180929  25.7116602  21.4050293  27.6404993
  25.0682413  21.8854267  25.6496170  24.0238715  21.5759322  25.6984727
  25.1635028  22.7364412  24.9751101  25.8982828  20.7361772  25.1135884
  26.9274649  21.0657346  24.9727827  25.8756798  19.9091474  25.8230022
  25.3315344  20.2840446  23.7980101  24.3777172  19.9790963  23.9293010
  25.3529238  21.0506105  23.1412048  25.8834703  19.5179469  23.4389360
  26.8415787  23.3723420  29.5402830  27.7583714  22.6200607  29.8808915
  25.7852135  23.6067588  30.2999450  25.0507040  24.2127167  29.9644680
  25.6753289  23.0015657  31.6060341  26.3177292  22.1316039  31.7446892
  26.1893312  24.0047777  32.7299581  27.2657304  24.0891232  32.5807478
  25.5842451  25.4298243  32.5831456  25.8013580  25.8164262  31.5875061
  24.5052323  25.3833178  32.7271232  26.0228645  26.0895852  33.3321513
  25.9452465  23.4644432  34.1367482  26.1506641  22.3938692  34.1452884
  24.9032050  23.6366032  34.4063765  26.8354395  24.1435477  35.1578331
  27.8804379  23.9765347  34.8971917  26.6292792  25.2143425  35.1652115
  26.6372670  23.7282756  36.1465245  24.2243284  22.5365603  31.7279708
  23.3010933  23.3287337  31.5435581  24.0359594  21.2360465  31.9483595
  24.8430143  20.6567650  32.1278539  22.6988622  20.6001027  31.9426674
  22.1337308  20.9874340  32.7902811  22.8333733  19.5239205  32.0565300
  21.8845893  20.8470260  30.6738154  20.6967688  21.1811500  30.7497684
  22.5125473  20.7109948  29.5087209  23.4800744  20.4209380  29.4962577
  21.8245054  20.9747868  28.2485395  20.8759197  20.4390846  28.2725867
  22.4448908  20.5789839  27.4454593  21.5206060  22.4401755  27.9196610
  21.0254754  22.7395755  26.8313175  21.8049466  23.3537075  28.8427020
  22.1886980  23.0559395  29.7286349  21.5773066  24.7720282  28.6089345
  20.8322460  24.8306876  27.8152502  21.0729480  25.4803285  29.8707361
  20.6198440  26.4250226  29.5686917  21.9321631  25.6782541  30.5124042
  20.0640248  24.7172092  30.6700057  19.4727360  24.0975404  29.9961176
  20.5857018  24.0808608  31.3848923  19.1466754  25.6393773  31.4159970
  19.5770546  26.6439796  31.9826831  17.8572580  25.3189374  31.4037558
  17.5488046  24.4844362  30.9260850  17.1852412  25.9101070  31.8724784
  22.8535821  25.4632078  28.2091013  23.8869782  25.2747164  28.8429598
  22.7555281  26.3177717  27.1989256  21.8777106  26.3871088  26.7045180
  23.8642563  27.1588721  26.7772601  24.7873681  26.5975497  26.9229718
  23.7403255  27.5318464  25.2992096  24.5396402  28.2409644  25.0838665
  22.7756183  28.0238063  25.1766424  23.8191192  26.4407883  24.2375182
  23.0065501  25.7284607  24.3816151  23.6881890  27.1079469  22.8685760
  22.7348069  27.6326049  22.8103482  24.5030008  27.8184608  22.7314562
  23.7327870  26.3482695  22.0879050  25.1173352  25.6161466  24.3518653
  25.9771368  26.2715848  24.2163521  25.1666519  25.1509293  25.3360231
  25.1252833  24.8427243  23.5835582  23.8870613  28.4343037  27.6071303
  22.8409674  29.0466586  27.8333999  25.0740201  28.8244611  28.0546825
  25.8731228  28.2243499  27.9071175  25.2606844  30.0852658  28.7491082
  24.4065136  30.7341732  28.5536974  25.3516422  29.8570068  30.2606139
  25.6300331  30.7994338  30.7324326  26.1263929  29.1134075  30.4484817
  24.0408579  29.3624571  30.9032431  23.8669490  28.3298898  30.6000015
  23.2187106  29.9875113  30.5531729  24.0965147  29.4269612  32.4273843
  24.9235175  28.8080687  32.7767789  24.2626845  30.4604822  32.7310683
  22.8076037  28.9293310  33.0614652  22.5694068  27.9474819  32.6521872
  22.9528447  28.8479774  34.1389408  21.6770832  29.8427097  32.8006191
  21.8833186  30.7525642  33.1879830  21.5339478  29.9256038  31.8041323
  20.8406744  29.4750006  33.2314385  26.5272979  30.7443724  28.2448625
  27.3575553  30.0997936  27.5988819  26.6722368  32.0334530  28.5213331
  25.9068329  32.5404916  28.9414470  27.9227847  32.7330007  28.2275426
  28.4682338  32.2111018  27.4409958  27.6509330  34.1523320  27.7651699
  27.4774774  34.7755512  28.6427991  26.7569796  34.1480369  27.1404284
  28.7788433  34.7417498  26.9783841  28.6888195  35.8274215  26.9984500
  29.7200314  34.4468027  27.4425049  28.7824488  34.2774422  25.5241797
  27.8900770  33.4745007  25.1253082  29.6829521  34.7182565  24.7775937
  28.6907180  32.7982069  29.5160361  28.0825536  32.9422350  30.5603240
  30.0185681  32.6765138  29.4561708  30.4608029  32.4649020  28.5730594
  30.8270837  32.8422466  30.6343491  30.3146411  33.5273442  31.3096719
  31.0071939  31.4983491  31.3681167  30.0302334  31.0992818  31.6410409
  31.5182620  30.7924371  30.7136234  31.6007047  31.6529113  32.2698114
  32.1821051  33.4484342  30.2695222  32.6466179  33.3531454  29.1139522
  32.7851741  34.0604589  31.2677138  32.3302448  34.0595540  32.1698909
  34.0708815  34.7397953  31.1488499  34.2464670  35.0458726  30.1179646
  34.0419547  35.9623682  32.0647362  33.9980144  35.5757341  33.0835322
  33.1160215  36.4891743  31.8355700  35.1350818  37.0125188  32.0610272
  36.1168857  36.5575718  32.1881505  35.1458617  37.7647070  30.6980196
  35.3464649  37.0570898  29.8940654  34.1763994  38.2348548  30.5347629
  35.9225792  38.5293615  30.7113379  34.8533601  37.9593608  33.2042045
  33.8697986  38.4091093  33.0688419  34.8749717  37.4098325  34.1453961
  35.6115097  38.7426755  33.2231823  35.1997884  33.7950685  31.5666027
  35.1951303  33.2699995  32.6826904  36.1722120  33.5925491  30.6869935
  36.0681734  33.9377035  29.7435347  37.3976776  32.8733913  31.0644100
  37.1308275  31.9820635  31.6315243  38.1453452  32.4199978  29.8204753
  39.0505839  31.9087885  30.1467727  38.4146047  33.3109007  29.2534793
  37.4014211  31.4851480  28.8828214  36.5418619  32.0233065  28.4837770
  38.3441850  31.0732714  27.7367429  38.6906559  31.9645627  27.2131088
  39.1997478  30.5361827  28.1449462  37.8088807  30.4280236  27.0395001
  36.8184516  30.2454378  29.5985770  37.6307281  29.6561109  30.0244570
  36.1468725  30.5678365  30.3944448  36.2666964  29.6376825  28.8808237
  38.2767231  33.7543915  31.9728678  38.8107201  34.7838643  31.5498560
  38.4049124  33.3567525  33.2417664  38.1928944  32.3998219  33.4876958
  38.8441365  34.2792079  34.2714164  39.1850406  35.2006004  33.8002506
  37.6569911  34.5649321  35.2163055  36.7790849  34.7883781  34.6096329
  37.4682726  33.6730774  35.8132053  37.9041847  35.7408265  36.1648816
  39.0675675  36.2188668  36.3179398  36.9112927  36.1812380  36.7861298
  40.0055218  33.7052299  35.0639059  39.7853064  33.0148989  36.0542535
  41.2409467  34.0139996  34.6630737  41.3680487  34.5796200  33.8362075
  42.4080994  33.5487189  35.3989802  42.2512917  32.4761719  35.5082471
  43.7104856  33.8303074  34.6186993  44.5734179  33.5085521  35.2024795
  43.6939202  33.0634858  33.2829616  43.6258098  31.9931829  33.4788180
  42.8340383  33.3795143  32.6925559  44.6106602  33.2741337  32.7311726
  43.7768557  35.2362006  34.3538422  43.0008000  35.4723490  33.8401328
  42.5409846  34.1284271  36.8040525  43.2243347  33.5521984  37.6543030
  41.8992834  35.2568500  37.0472446  41.4149335  35.7279864  36.2971916
  41.8833912  35.8378441  38.4101787  41.6186960  36.8916561  38.3230306
  42.8870710  35.7491470  38.8244124  40.9058493  35.1839994  39.3940242
  40.8578199  35.5619393  40.5804953  40.1056757  34.2353196  38.9014037
  40.2031773  33.9656770  37.9332838  39.0900198  33.5749787  39.7252551
  38.9229640  34.1556651  40.6324815  37.7510412  33.5012031  38.9629276
  37.4193523  34.5086009  38.7125417  37.8856185  32.9248068  38.0479072
  37.0016816  33.0180787  39.5898790  39.5755432  32.1948641  40.1271341
  39.9325636  31.4094339  39.2728831  39.6786662  31.8983222  41.4244939
  39.4505065  32.5844981  42.1293981  40.1347848  30.5421424  41.8096550
  41.0869613  30.3637070  41.3105862  40.3538270  30.4193991  43.3316408
  39.4092828  30.6278756  43.8339156  40.6663081  29.3989556  43.5544246
  41.4173494  31.3834324  43.8750318  42.4236356  31.6849196  43.1952438
  41.2594924  31.8197265  45.0397388  39.0951318  29.5061963  41.3754830
  39.4356723  28.3733522  40.9864427  37.8250323  29.9112066  41.4799713
  37.6451790  30.8919138  41.6422276  36.6867499  29.0041863  41.3707214
  37.0822611  28.0170829  41.1295996  35.9008926  28.9175701  42.6948063
  35.2733750  29.8046808  42.7795553  35.2707778  28.0281601  42.6624174
  36.7763938  28.8348262  43.9235931  37.6778841  27.9651628  43.9850649
  36.5370072  29.6427715  44.8635551  35.7348525  29.4793115  40.2674878
  35.8233285  30.6202594  39.7669882  34.8174463  28.5905505  39.9095345
  34.7676107  27.7169778  40.4146613  33.8859613  28.8178738  38.8273377
  34.2161471  29.6255233  38.1742553  33.7692457  27.5481792  37.9358406
  33.5712366  26.7001811  38.5921313  32.5820163  27.6233446  36.9256769
  31.6490808  27.7662843  37.4716802  32.7365784  28.4605153  36.2447057
  32.5311071  26.6959386  36.3548308  34.9877980  27.3702565  37.2288831
  35.1132763  28.1397336  36.6687991  32.5604284  29.1594289  39.4777835
  32.0750645  28.4181097  40.3428896  31.9770833  30.2824721  39.0625938
  32.4033362  30.8167775  38.3194719  30.7340486  30.7551482  39.6619870
  30.4069797  29.9605721  40.3323717  30.8750189  32.0426096  40.4783573
  31.1329138  32.8505788  39.7941314  29.5241781  32.3261901  41.1908066
  28.7334998  32.4198218  40.4459584  29.2911159  31.5040109  41.8676562
  29.6006492  33.2540023  41.7581282  31.9994864  31.9622364  41.5139339
  31.7835167  31.1638085  42.2238550  32.9436538  31.7557926  41.0097287
  32.0722340  32.9108494  42.0458654  29.7564779  31.0722176  38.5475609
  30.0850854  31.8056482  37.6177078  28.5669934  30.5178280  38.6517798
  28.3746103  29.9351961  39.4537866  27.5253201  30.7057126  37.6687049
  27.8268826  31.4630272  36.9443758  27.3008950  29.4022006  36.8714045
  26.9635189  28.6235693  37.5554101  26.2358581  29.5789897  35.8086802
  25.2966488  29.8702673  36.2800274  26.5464255  30.3540992  35.1085843
  26.0972442  28.6395502  35.2733600  28.6348631  29.0104891  36.1986162
  29.3875579  28.8972873  36.9789647  28.9258056  29.8190966  35.5282988
  28.5931633  27.7391186  35.4046834  28.3036327  26.9142844  36.0555664
  27.8670765  27.8382106  34.5980685  29.5787488  27.5410651  34.9830806
  26.2531868  31.2224451  38.3512503  25.9898162  30.8845189  39.5087073
  25.5042977  32.0485230  37.6287224  25.8240074  32.2749166  36.6982001
  24.2503576  32.6556850  38.0796852  24.4602557  33.2326274  38.9798620
  23.6950816  33.5417213  36.9597935  24.4592188  34.2638193  36.6707004
  22.8167208  34.0701089  37.3311841  23.2877755  32.7088054  35.7032340
  24.1721478  32.1878153  35.3374238  22.5355621  31.9801448  36.0048474
  22.7184449  33.5361475  34.5657228  21.6510406  34.1753785  34.7477823
  23.3238124  33.5160659  33.4742921  23.2058988  31.5992711  38.3967727
  23.2361685  30.4994595  37.8523334  22.2612424  31.9550684  39.2531246
  22.2289775  32.9166059  39.5611759  21.2680978  31.0293749  39.7724448
  21.7786982  30.4423887  40.5352550  20.0916356  31.7751491  40.4029426
  19.9060062  31.3504177  41.3895863  19.2149344  31.6271488  39.7727071
  20.3135500  33.2435395  40.5589608  20.5551587  33.6717222  39.5857487
  19.4010430  33.7010689  40.9401064  21.4362465  33.5292600  41.5089673
  21.7123361  32.6447309  42.2850033  21.9991858  34.6439093  41.4787485
  20.7520156  30.0756040  38.7248178  20.2993994  30.4786975  37.6503374
  20.8540872  28.7992839  39.0507665  21.3659485  28.5548652  39.8860267
  20.2668825  27.7370986  38.2675558  19.2692278  27.9902164  37.9071694
  21.1032103  27.4512028  37.0200317  20.6082790  26.6689253  36.4451771
  21.1550116  28.3622043  36.4233886  22.5185281  26.9984029  37.3279810
  23.0236383  27.8016582  37.8638828  22.4622686  26.1155710  37.9644814
  23.5036859  26.5839717  35.8756588  22.3880603  25.5197373  34.9261015
  22.1264615  24.6446487  35.5206878  21.4831145  26.0729508  34.6771318
  22.8836295  25.2010135  34.0088953  20.2535546  26.5404652  39.2013934
  21.0277365  26.4909164  40.1616519  19.3849890  25.5776741  38.9351960
  18.7458597  25.6722362  38.1586455  19.3528455  24.3877088  39.7605786
  19.6610898  24.6189861  40.7800732  17.9399154  23.8255775  39.8401571
  17.9589739  22.8659183  40.3572307  17.3023117  24.5205144  40.3865657
  17.4320870  23.6466835  38.5345311  18.0122280  23.0324909  38.0791797
  20.2950170  23.3864630  39.1378332  20.3882445  23.2734207  37.9065136
  21.0430276  22.6988127  39.9783231  20.9921376  22.8884475  40.9691389
  21.9411319  21.6667385  39.4829814  21.8433196  21.5254740  38.4063463
  23.4050934  22.0573168  39.7256549  24.0186247  21.1668955  39.5842012
  23.4947948  22.4007802  40.7556983  23.9501902  23.1530528  38.8159533
  23.3507647  24.0590970  38.9037605  25.3734121  23.4748789  39.2355855
  25.3778918  23.8251917  40.2677143  25.9878999  22.5782246  39.1536905
  25.7764050  24.2517386  38.5866412  23.8825006  22.6806128  37.3391240
  24.4743496  21.7724563  37.2205250  22.8456867  22.4760523  37.0701390
  24.2790770  23.4610505  36.6900191  21.5679573  20.4038692  40.2297652
  20.9817101  20.4889082  41.3257727  21.8789616  19.2344427  39.6515203
  22.5664328  18.8982937  38.3811640  23.6050323  19.2277275  38.4031259
  22.0579725  19.3558622  37.5324266  22.4804634  17.3846750  38.3115827
  23.4678885  16.9522336  38.4727044  22.1064277  17.0814433  37.3338022
  21.5563766  16.9233683  39.3634110  20.5736061  16.7181604  38.9381477
  21.9441209  16.0203170  39.8360279  21.4616796  18.0610137  40.3923044
  20.4638146  18.1951891  40.8091320  22.3452146  17.7628764  41.6133974
  23.5034475  18.1684969  41.6787695  21.7799624  17.0235257  42.5572944
  20.7881370  16.8410224  42.5078987  22.5506312  16.4643970  43.6685661
  23.5761429  16.2869974  43.3448423  22.1013722  15.5227691  43.9831217
  22.5512006  17.4292216  44.8242872  21.8407938  18.4324905  44.7999050
  23.3399281  17.1176989  45.8487883  23.9228732  16.2950977  45.7878263
  23.3849699  17.9177813  47.0368242  22.3969487  18.3551880  47.1846167
  23.7559229  17.0565476  48.2467764  24.0197322  17.7124809  49.0766325
  24.6144377  16.4371888  47.9865360  22.6267925  16.1610932  48.6773528
  21.7847817  16.7783580  48.9912237  22.3261551  15.5396853  47.8340549
  23.0368993  15.2635366  49.8300195  22.2424061  14.5408147  50.0166278
  23.9519568  14.7362090  49.5603355  23.2759784  16.0379809  51.0568007
  24.2337839  16.2426962  51.3040682  22.3167622  16.4881606  51.8641120
  21.0253085  16.2444616  51.5942806  20.7722577  15.7211885  50.7683632
  20.3062761  16.5838450  52.2173314  22.6314345  17.1821869  52.9614151
  23.5996555  17.3677391  53.1812910  21.9014635  17.5217638  53.5712632
  24.4084278  19.0097955  46.8949753  25.3766923  18.8621050  46.1702676
  24.1988336  20.0989748  47.6300207  23.3623843  20.1741183  48.1904491
  25.1566194  21.1661878  47.6292465  26.0222965  20.8466066  47.0491982
  24.5762785  22.4332084  46.9516860  24.2980908  22.1741340  45.9302100
  25.3553689  23.1957101  46.9343003  23.3588676  23.0189053  47.6381521
  22.0615272  22.6753331  47.4083169  21.7359507  21.9198191  46.7094475
  21.2220095  23.4350570  48.2001462  20.2143910  23.3743926  48.2085680
  21.9690650  24.2822036  48.9702401  21.5546319  25.2511518  49.9118634
  20.5097445  25.4004315  50.1403409  22.5352161  25.9981603  50.5278317
  22.2569033  26.7342836  51.2671438  23.9044240  25.8145156  50.2060952
  24.6511665  26.4290475  50.6877912  24.3035238  24.8477457  49.2718300
  25.3499546  24.6973472  49.0501617  23.3225830  24.0796338  48.6295650
  25.6170568  21.4689919  49.0435160  25.0187923  20.9995038  50.0148586
  26.6951062  22.2544791  49.1567299  27.1471185  22.5934997  48.3200222
  27.2388572  22.6374227  50.4723207  26.4728921  22.4879864  51.2332032
  28.4210933  21.7304970  50.8780284  28.0946035  20.6962730  50.7685891
  28.6447442  21.9323445  51.9255201  29.7161671  21.8872987  50.0941745
  30.1792451  22.8459093  50.3283826  29.5125075  21.8326709  49.0247800
  30.6397948  20.7491716  50.5068545  30.5564237  20.6046790  51.5842143
  30.3255285  19.8411507  49.9933083  32.0737166  21.0195809  50.1688352
  32.1290875  21.5625702  49.2254209  32.5279992  21.6173420  50.9593224
  32.8030576  19.7240500  50.0423615  32.7498665  19.2212841  50.9168460
  32.3820140  19.1708958  49.3099725  33.7704753  19.9029093  49.8150154
  27.6026211  24.1152345  50.4696728  27.7768546  24.7069718  49.3938035
  27.6912569  24.7294717  51.6659012  27.6780541  24.1119512  53.0126677
  28.4784540  23.3785130  53.1119472  26.7192153  23.6324711  53.2108497
  27.8998050  25.2838994  53.9496206  28.9554270  25.3710906  54.2084216
  27.3122432  25.1614767  54.8595452  27.4407594  26.5034476  53.1838965
  26.3626526  26.6378441  53.2747115  27.9492658  27.3999204  53.5375540
  27.8341291  26.1852968  51.7298300  27.2314046  26.7161316  50.9932144
  29.2752261  26.5838471  51.4693955  30.2124150  25.8466431  51.8291526
  29.4601151  27.7169714  50.8030094  28.6659122  28.2015818  50.4104582
  30.7865174  28.2627825  50.6350648  31.4176216  27.9395599  51.4635378
  31.4369807  27.7516485  49.3544784  30.8129173  28.0340819  48.5065460
  31.5087762  26.6650242  49.4063835  32.8259106  28.3247703  49.1523225
  33.3084633  28.4138110  50.1258242  32.7305959  29.3130542  48.7020293
  33.6807314  27.4898182  48.2772554  33.8245763  26.5100038  48.7332132
  33.2023617  27.3709147  47.3056823  35.0247329  28.1711302  48.1024729
  35.1620560  28.4620578  47.0610294  35.0783246  29.0561755  48.7369772
  36.0619310  27.2100533  48.4950035  35.9227682  26.9385701  49.4578179
  36.0058329  26.3931137  47.9026576  36.9717481  27.6364698  48.3945259
  30.6901359  29.7725946  50.6263984  29.7005057  30.3107556  50.1377352
  31.6930627  30.4335478  51.2219877  32.3678204  29.9100981  51.7606495
  31.8462496  31.8897880  51.1196052  30.9116214  32.3219889  50.7614342
  32.1644299  32.5197073  52.4730098  32.9906186  31.9690046  52.9233772
  32.4646935  33.5549971  52.3089495  31.0031576  32.5074246  53.4347357
  30.3046376  31.7178009  53.1591814  31.3656925  32.3340912  54.4475500
  30.1834344  34.0994463  53.3481501  31.4409106  35.1360944  54.0990358
  31.6357768  34.7918953  55.1148784  32.3582604  35.0771555  53.5129458
  31.0922099  36.1687081  54.1251074  32.9860633  32.1608658  50.1807408
  34.0224663  31.4879868  50.2386787  32.7938334  33.1103753  49.2827044
  31.8919361  33.5578503  49.2087892  33.8877567  33.5178611  48.3907537
  34.8085027  33.0588245  48.7492775  33.7017445  33.0074268  46.9218721
  34.5240661  33.3878807  46.3165846  33.7542857  31.4586719  46.8804735
  34.7080940  31.1167665  47.2823236  32.9395458  31.0512999  47.4797664
  33.6516388  31.1193668  45.8500825  32.3992005  33.5518111  46.3029350
  32.3639384  34.6267089  46.4791742  31.5590786  33.0728459  46.8069275
  32.2495821  33.3096338  44.7861719  33.0800148  33.7791545  44.2596201
  32.2532968  32.2377888  44.5871855  31.3098124  33.7395856  44.4401049
  33.9994765  35.0361537  48.4260411  32.9963959  35.7409212  48.5816724
  35.2242295  35.5322728  48.2732662  36.0045984  34.9053800  48.1405267
  35.4501159  36.9693429  48.2950300  36.2638866  37.1935688  48.9846574
  34.5417130  37.4701601  48.6297825  35.8151094  37.4711997  46.9163387
  36.5438281  36.8155782  46.1770097  35.2906301  38.6338023  46.5686166
  34.5963355  39.0632397  47.1635547  35.6963819  39.3055785  45.3422478
  34.8603394  39.3171137  44.6430970  36.5351580  38.7699851  44.8974330
  36.1166992  40.7341526  45.6507387  36.4107152  41.0731768  46.8061530
  36.0840440  41.5796955  44.6286625  35.7609350  41.2464854  43.7316332
  36.4993478  42.9800714  44.7519921  37.5356224  42.9562035  45.0903326
  36.3979100  43.6943117  43.3657434  36.6851872  42.9680395  42.6060452
  34.9561004  44.1109350  43.0362666  34.3081966  43.2346467  43.0667535
  34.6129023  44.8418856  43.7682886  34.9242823  44.5519205  42.0397549
  37.3888358  44.8570092  43.2528691  36.9858214  45.7133156  43.7939123
  37.5066202  45.1140759  42.2003043  38.7303098  44.5228032  43.8171845
  38.6269819  44.2631862  44.8704591  39.1526838  43.6767983  43.2738863
  39.3909154  45.3838730  43.7184622  35.7277840  43.7791469  45.8227276
  36.2969734  44.6681967  46.4944865  34.4515553  43.4497566  45.9746203
  34.1060836  42.6194980  45.5138210  33.5222561  44.2447026  46.7858322
  32.6010251  44.3793606  46.2184490  33.9778419  45.2166643  46.9754689
  33.1736531  43.6152310  48.1160486  32.3974102  44.1817792  48.8692843
  33.7593034  42.4557877  48.4126814  34.4156535  42.0556596  47.7575837
  33.4791343  41.7444127  49.6609121  32.6551569  42.2398052  50.1755115
  34.3678895  41.7678671  50.2913017  33.0986752  40.2969612  49.3941820
  33.3883176  39.7547902  48.3264218  32.4651511  39.6805010  50.3865232
  32.1969100  40.2245017  51.1940515  32.1363476  38.2595737  50.3717954
  32.7463543  37.7740628  49.6099312  32.4196365  37.6749479  51.7575060
  31.9644385  36.6861355  51.8121763  31.9649248  38.3258958  52.5037158
  33.8785835  37.5403308  52.0749503  34.5924277  36.4385673  51.6416459
  34.0919758  35.6758727  51.0636237  35.9356624  36.2954921  51.9354656
  36.4782332  35.4278975  51.5884188  36.5801736  37.2681771  52.6754137
  37.6297145  37.1630187  52.9079532  35.8763304  38.3828060  53.1203138
  36.3788259  39.1467865  53.6951469  34.5308338  38.5103007  52.8250342
  33.9832300  39.3706667  53.1809926  30.6674136  38.0258854  50.0248827
  29.7988973  38.7848639  50.4579244  30.3922057  36.9614906  49.2613471
  31.1581982  36.4820587  48.8100960  29.0300285  36.4577385  49.0495548
  28.3671868  37.0531713  49.6763870  28.5352071  36.6300401  47.5828030
  27.5015524  36.2896783  47.5307557  28.5532112  38.1120797  47.1734140
  27.9276623  38.6855882  47.8579486  29.5757555  38.4873221  47.2135912
  28.1680881  38.2132260  46.1584112  29.3357302  35.7466333  46.6082527
  29.3544770  34.7346212  47.0112032  30.3520902  36.1372411  46.5591009
  28.7942446  35.6753959  45.1915129  27.7760512  35.2871265  45.2103303
  28.7942542  36.6730155  44.7521337  29.4237885  35.0148970  44.5948743
  28.9663604  34.9704961  49.4489073  29.9946680  34.2862742  49.4281000
  27.7708927  34.4941074  49.8115253  27.0070906  35.1438199  49.9339790
  27.5232433  33.0666571  50.0393268  28.4490047  32.6217088  50.4054904
  26.4074090  32.8605850  51.0699369  26.1439770  31.8026751  51.0703733
  25.5469366  33.4490984  50.7520685  26.7427385  33.2593202  52.5029206
  26.9027357  34.3360667  52.5466479  27.6517052  32.7440943  52.8149362
  25.5810516  32.8754401  53.4650700  24.6777413  33.3994526  53.1539502
  25.4150688  31.8003914  53.4056491  25.8946945  33.2484629  54.9176894
  26.8658198  32.8261108  55.1765379  25.9405135  34.3349239  54.9887470
  24.8812635  32.7509372  55.9177318  23.9771561  33.1503285  55.7076216
  24.8247357  31.7434269  55.8666267  25.1630388  33.0260308  56.8476243
  27.0751470  32.4137918  48.7389159  26.2377646  32.9614005  48.0066990
  27.6245578  31.2436812  48.4335737  28.3128596  30.8381045  49.0522701
  27.2417415  30.5307136  47.2021863  26.3694560  31.0450334  46.7991724
  28.3573588  30.5731233  46.1205022  28.0538661  29.9481267  45.2801990
  28.5500940  32.0144968  45.6072562  27.6120084  32.3796460  45.1884789
  28.8539827  32.6566164  46.4333943  29.3200106  32.0257753  44.8358476
  29.6533983  30.0212060  46.6757922  29.9762055  30.6317761  47.5188928
  29.4982176  28.9943217  47.0089569  30.4185652  30.0393810  45.8991036
  26.8830555  29.0562712  47.5192493  27.2259400  28.5632149  48.5950094
  26.1948669  28.3980328  46.6009010  25.8611435  28.8960983  45.7876462
  25.9015348  26.9638379  46.7289799  25.8869748  26.6825492  47.7814825
  24.5268081  26.6258369  46.1595591  24.3164981  25.5783767  46.3750999
  24.5589578  26.7759364  45.0804857  23.3801494  27.4714510  46.7277453
  23.5550717  27.6185912  47.7934478  23.3798052  28.4369747  46.2225197
  21.9968291  26.8254595  46.5453969  21.9328726  25.9775403  47.2274149
  21.2444647  27.5668454  46.8149905  21.6835273  26.3394337  45.1954380
  21.7535197  25.3462165  45.0279784  21.3131675  27.1129179  44.1737454
  21.2383219  28.4260612  44.3215897  21.4482319  28.8462685  45.2162772
  20.9718004  29.0080551  43.5400826  21.0345561  26.5790568  42.9935463
  21.1017946  25.5802864  42.8622195  20.7545931  27.1707818  42.2249090
  26.9901899  26.2013545  45.9840543  27.1538292  26.3973991  44.8095894
  27.7583896  25.3581570  46.6744260  27.6033380  25.2444698  47.6655946
  28.8302691  24.5881995  46.0160782  29.1419948  25.1274760  45.1212995
  30.0278809  24.4300523  46.9730983  29.6738203  23.9877860  47.9036931
  30.4447207  25.4163690  47.1750511  31.1460067  23.5289379  46.3893369
  30.7468076  22.5243687  46.2527879  31.4494663  23.9333840  45.4236115
  32.3552101  23.4473714  47.2755402  32.5974469  24.3418937  48.0748844
  33.1267820  22.3590532  47.1518060  32.8889955  21.6447216  46.4781340
  33.9469011  22.2524266  47.7321752  28.3235437  23.2063109  45.6233785
  27.8856891  22.4287652  46.4980510  28.3978315  22.9077869  44.3226988
  28.7127291  23.6264599  43.6866589  28.0476297  21.5928785  43.7638064
  27.5976283  20.9701275  44.5375776  27.0834059  21.7797608  42.6029349
  26.9956000  20.8279739  42.0788884  27.5043826  22.5271378  41.9297965
  25.7105661  22.2244923  42.9899824  24.7008071  21.2908306  43.2358113
  24.9258815  20.2368918  43.1658219  23.3900635  21.6999690  43.5742975
  22.6184002  20.9732177  43.7801818  23.1204248  23.0678990  43.6344600
  21.8619234  23.5161264  43.9707581  21.7685835  24.4706574  44.0098266
  24.1121834  24.0008953  43.3893710  23.8898410  25.0557469  43.4577162
  25.3908753  23.5809051  43.0560733  26.1527818  24.3164194  42.8437072
  29.3117024  20.9682806  43.2044401  29.9796709  21.6016220  42.3827084
  29.6288708  19.7402386  43.6086678  29.0399849  19.2630695  44.2768833
  30.8263028  19.0784247  43.0894261  31.4823730  19.8601286  42.7049461
  31.5361577  18.3213268  44.2123539  30.8471012  17.5885765  44.6330617
  32.4027075  17.8077838  43.7967351  31.9958820  19.2370957  45.3076319
  32.3481901  20.4040176  45.0130060  31.9805015  18.8040530  46.4740206
  30.5319784  18.1543798  41.9262188  29.3939618  17.7371597  41.7286471
  31.5714570  17.8830516  41.1496338  32.4229654  18.4082690  41.2899371
  31.5521166  16.8685813  40.1048539  32.4947396  16.9390751  39.5620587
  31.4583130  15.4642676  40.7227761  30.4102644  15.2386657  40.9197449
  32.0140598  15.4571411  41.6605078  32.0285638  14.3831759  39.8056829
  31.3229596  14.1999821  38.9962123  32.9738101  14.7349755  39.3917836
  32.2738292  13.0734134  40.5523193  32.4505909  13.0746582  41.7748567
  32.2608393  11.9604019  39.8356145  32.1128318  12.0034634  38.8375056
  32.3990519  11.0672410  40.2865268  30.4547902  17.1134283  39.0651839
  29.7015109  16.1936123  38.6932689  30.3398803  18.3770028  38.6506140
  30.9714117  19.0661177  39.0333667  29.3412706  18.8178122  37.6654116
  28.4791925  18.1532289  37.7129977  28.8457727  20.2647893  37.9689261
  29.7157490  20.9134477  38.0667292  28.0359708  20.8511957  36.8059482
  28.6438691  20.8457135  35.9013850  27.1416054  20.2493672  36.6461763
  27.7474778  21.8746751  37.0437687  28.0991017  20.3092223  39.3207879
  27.8660597  21.3497366  39.5470759  28.7610781  19.9089827  40.0890753
  26.7903642  19.5074463  39.3504433  26.1118793  19.8912343  38.5887753
  27.0034272  18.4577658  39.1515563  26.3268942  19.6049009  40.3319580
  29.9715924  18.7782002  36.2998882  31.0905824  19.2640591  36.1341547
  29.2676649  18.1877369  35.3285416  28.3600864  17.8022227  35.5472859
  29.7708215  18.0822243  33.9578110  30.8473730  17.9228479  34.0202363
  29.1779130  16.8886796  33.1907304  28.1102611  17.0686449  33.0632906
  29.8540674  16.7710755  31.8118427  29.7081788  17.6971494  31.2551438
  30.9211759  16.5917543  31.9442110  29.4116159  15.9419319  31.2592466
  29.3337460  15.5769961  33.9683373  29.1607975  15.7779601  35.0259839
  30.3505184  15.2111458  33.8301910  28.3536480  14.4819672  33.5121328
  27.3298274  14.8321216  33.6444515  28.5269390  14.2539207  32.4600920
  28.5098466  13.5831722  34.1090135  29.4448183  19.3727163  33.2056021
  28.2882706  19.8373520  33.2149916  30.4635176  19.9581105  32.5830135
  31.3719875  19.5175747  32.5987166  30.2951094  21.2255975  31.8773617
  29.2674016  21.3302999  31.5281856  30.5257260  22.4455395  32.8569057
  29.6449915  22.4826054  33.4977761  31.7833049  22.2196031  33.7184085
  31.6885552  21.2776863  34.2587606  32.6621517  22.1829619  33.0752455
  31.8882050  23.0383228  34.4305426  30.5882151  23.8171176  32.1505314
  29.6829993  23.9610461  31.5607747  31.4580984  23.8459778  31.4941686
  30.7019054  24.9593308  33.2119501  29.8330221  24.9317572  33.8694724
  31.6077446  24.8187215  33.8009360  30.7437899  25.9236234  32.7044401
  31.1733481  21.2434214  30.6223661  32.3325642  20.8041219  30.6412070
  30.6068730  21.7267037  29.5260704  29.6274663  21.9744600  29.5439686
  31.3624139  21.9083407  28.2986341  32.2366672  21.2578092  28.2905257
  30.5084222  21.5592445  27.0750818  31.1211841  21.6882389  26.1827006
  29.6642656  22.2480669  27.0388957  29.9741032  20.1622020  27.0800226
  29.8261082  19.8483997  28.1129304  29.0185259  20.1519876  26.5563922
  30.9096959  19.1816911  26.4037255  31.7278559  19.6058604  25.5500016
  30.8083814  17.9755430  26.7116736  31.7441617  23.3619540  28.2400576
  30.9163409  24.2403092  28.4676070  33.0118350  23.6242790  28.0129981
  33.6632518  22.8616388  27.8971700  33.4944232  24.9966447  27.9248229
  32.6693844  25.6979888  28.0514303  34.5227217  25.2986561  29.0554551
  35.3183630  24.5565650  28.9838882  35.1644075  26.6970983  28.8890943
  35.6531741  26.7597320  27.9168417  34.3908078  27.4617515  28.9562881
  35.9014561  26.8549499  29.6771401  33.8406727  25.1915950  30.4403252
  33.0806355  24.4122276  30.3978984  33.3688035  26.1462648  30.6746280
  34.8283363  24.8522633  31.5397003  35.3068471  23.8982496  31.3161891
  35.5856998  25.6335634  31.6012612  34.3024200  24.7805255  32.4920026
  34.1304320  25.1653201  26.5578692  35.1152899  24.5045662  26.2552865
  33.5566774  26.0278625  25.7214499  32.7125093  26.5077525  25.9998735
  34.1289631  26.2860934  24.4187547  33.3828901  26.7703307  23.7884823
  35.3255923  27.2199197  24.5686751  35.0028044  28.1533192  25.0291556
  36.0793545  26.7460766  25.1980313  35.7503128  27.4271539  23.5860889
  34.5283645  24.9679672  23.7205544  35.5926338  24.8675007  23.0952197
  33.6527260  23.9725292  23.8192119  32.8074191  24.1279937  24.3499068
  33.8544873  22.6528434  23.1931641  34.3582604  22.8128210  22.2396726
  32.8715007  22.2166169  23.0157785  34.6791194  21.6347849  23.9909277
  34.9328018  20.5383964  23.5069944  35.1296794  22.0049185  25.1889585
  34.8717308  22.9103613  25.5555439  35.9969292  21.1216497  25.9918664
  36.2307008  20.2472669  25.3840016  37.2931846  21.8344842  26.3786670
  37.0359962  22.7782558  26.8590255  37.8346737  21.2041518  27.0835895
  38.1892526  22.1243050  25.2221844  37.8937468  23.0904145  24.2809678
  37.0720517  23.6773121  24.2833020  38.8566016  23.1256459  23.3769465
  38.8933889  23.7796704  22.5178164  39.7664029  22.2256617  23.7011855
  39.3792877  21.5941316  24.8616533  39.9233142  20.8215423  25.3841655
  35.2834354  20.6962103  27.2620868  34.7085441  21.5178964  27.9587346
  35.3567997  19.4153536  27.5816079  35.9332984  18.7924402  27.0338623
  34.6149372  18.9031472  28.7121226  33.6973496  19.4841823  28.8036659
  34.2373114  17.4511212  28.4980427  35.1400841  16.8889458  28.2603699
  33.5417041  17.3922209  27.6610557  33.5816352  16.8241429  29.7177837
  32.8960320  17.5424168  30.1675877  34.3504724  16.5537206  30.4413244
  32.8228075  15.5975337  29.3202144  33.4439516  14.9805173  28.6705030
  32.5550192  15.0312807  30.2122031  31.5732510  15.9961722  28.5861620
  30.7959386  16.2658831  29.3005593  31.7821554  16.8470254  27.9380040
  31.1254700  14.8449732  27.7711143  31.8510949  14.5947075  27.1142172
  30.9330951  14.0592651  28.3758570  30.2866716  15.0950693  27.2667225
  35.4088765  19.0608794  29.9893641  36.6271461  18.8253430  30.0278592
  34.7097371  19.5077008  31.0159101  33.7604387  19.8145624  30.8611988
  35.2483596  19.5734857  32.3445813  36.1917948  19.0308305  32.4054844
  35.5488627  21.0375905  32.7273360  36.2783406  21.4526749  32.0326182
  34.6303000  21.6215553  32.6802126  35.9503423  21.0732840  33.7402615
  34.2427165  18.9323287  33.2954670  33.0284885  18.8654164  33.0009046
  34.7474441  18.3862350  34.4008723  35.7489996  18.3578836  34.5257638
  33.8747756  17.8236611  35.4448197  32.8591277  18.1762465  35.2672814
  33.7869516  16.2548802  35.4345908  34.7278910  15.8708272  35.8287611
  32.6125513  15.7675402  36.3431173  32.7616825  16.1355897  37.3584426
  31.6692565  16.1486478  35.9525215  32.5883234  14.6775593  36.3522061
  33.6102526  15.7083472  34.0098016  34.5072839  15.9475979  33.4381016
  32.7491686  16.2019959  33.5579694  33.3898662  14.2170915  33.9433760
  34.2410576  13.7038365  34.3909982  32.4821306  13.9594542  34.4895153
  33.2869459  13.9109153  32.9023359  34.4481072  18.2718429  36.7642778
  35.4900624  17.7675032  37.2047829  33.7607596  19.1803054  37.4426651
  32.8586465  19.4975839  37.1166908  34.3403640  19.7087975  38.6693337
  35.2338851  20.2818983  38.4218895  34.6101303  18.8786395  39.3215077
  33.3675338  20.6039037  39.3914392  32.1699800  20.5971235  39.0916693
  33.8979343  21.3799781  40.3289347  34.9026078  21.4453366  40.4058083
  33.0647323  22.1376832  41.2469148  32.2151767  21.5198563  41.5371097
  33.8541369  22.4963418  42.4931401  34.7113301  23.1081341  42.2116775
  33.0006706  23.3135777  43.4798329  32.6690549  24.2336127  42.9986056
  32.1324536  22.7270462  43.7807216  33.5962558  23.5583278  44.3590147
  34.2782138  21.2726667  43.1194004  33.4893074  20.7738823  43.3459435
  32.5357602  23.3813299  40.5803045  33.2876147  24.1284666  39.9635649
  31.2373092  23.6134330  40.7424063  30.6834915  22.9550471  41.2709769
  30.5911506  24.7888360  40.1801421  31.3180975  25.4449542  39.7013926
  29.5750301  24.4350230  39.0464620  28.8796221  23.7039198  39.4587469
  28.7843110  25.6487853  38.6077122  28.2623491  26.0720956  39.4661383
  29.4628246  26.3935681  38.1913713  28.0579027  25.3548379  37.8493773
  30.3021465  23.8031445  37.8164826  31.0008149  24.5268609  37.3957832
  30.8474111  22.9145682  38.1337328  29.5659313  23.5275466  37.0617702
  29.8964821  25.4539734  41.3590335  29.1575940  24.7932584  42.1067240
  30.1553681  26.7497339  41.5280916  30.7983154  27.2101838  40.8990657
  29.5298916  27.5245924  42.6049108  29.1989180  26.8554891  43.3998921
  30.5177920  28.5149638  43.2446688  30.0298387  28.9512249  44.1163120
  30.7223257  29.2966655  42.5131502  31.8777614  27.9374446  43.7076848
  32.4288664  27.5965976  42.8309427  32.7244587  29.0087521  44.3949510
  32.8931291  29.8364623  43.7054091  32.2013267  29.3738339  45.2793209
  33.6823698  28.5805660  44.6906417  31.6438731  26.7484464  44.6387275
  31.0932965  27.0792324  45.5192774  31.0679494  25.9850918  44.1161812
  32.6030459  26.3327929  44.9452968  28.3696053  28.2754610  41.9860402
  28.4906508  28.8287363  40.8831578  27.2364084  28.2682214  42.6730383
  27.1957485  27.7968483  43.5657013  26.0413778  28.9381554  42.1497838
  26.2521800  29.3396323  41.1586063  24.8660236  27.9387176  41.9732458
  24.6708658  27.4701764  42.9373748  23.6049521  28.6564592  41.5297975
  23.3396081  29.4137959  42.2671589  23.7783383  29.1331618  40.5650421
  22.7912185  27.9379147  41.4386031  25.2452087  26.8400890  40.9454623
  25.4415725  27.3002794  39.9774850  26.1377943  26.3155421  41.2871222
  24.4227075  26.1319159  40.8503228  25.6773332  30.0857887  43.0790924
  25.4903502  29.8991603  44.3063626  25.5810238  31.2825669  42.5190670
  25.7347636  31.3933080  41.5271242  25.2510885  32.4398304  43.3461806
  25.9754790  32.5045373  44.1587994  24.2521337  32.2985432  43.7591143
  25.2742972  33.7440930  42.5724440  25.6608949  33.7499707  41.3977012
  24.9177025  34.8606737  43.2469169  24.6387062  34.9280288  44.6994957
  25.4524960  34.4818027  45.2705855  23.7050183  34.4188922  44.9382108
  24.5294807  36.4220157  44.9885299  25.4943173  36.8264308  45.2944792
  23.7933524  36.6098596  45.7703117  24.0830797  37.0378318  43.6726733
  22.9986853  36.9916827  43.5725283  24.4107899  38.0752886  43.5998215
  24.7755435  36.1634400  42.5898691  24.2057744  36.1056227  41.6621211
  26.1209759  36.7427716  42.1716961  26.8282015  37.3610418  42.9644652
  26.4774345  36.5063006  40.9175571  25.8990314  35.9025447  40.3511573
  27.6583418  37.0792383  40.3361921  28.2142798  37.6536081  41.0770303
  28.6432106  35.9708889  39.8368475  29.0070878  35.4298004  40.7097746
  27.9619948  34.9917574  38.9252858  27.1285768  34.5260326  39.4502008
  27.5897685  35.5138821  38.0443798  28.6729584  34.2245534  38.6200075
  29.7214009  36.5797677  39.1351686  29.3518416  37.0413079  38.3795478
  27.2024491  37.9896475  39.2070300  26.2244090  37.6622849  38.5423907
  27.8933983  39.1331711  38.9895259  29.0224553  39.6913852  39.7662473
  29.7988214  38.9417211  39.9163314  28.6828408  40.0611876  40.7337437
  29.5235753  40.8163169  38.9103756  30.3721315  40.4801658  38.3151841
  29.8283991  41.6532944  39.5384847  28.4052131  41.2351730  38.0114193
  27.8369614  42.0477575  38.4640710  28.7929693  41.5574007  37.0452390
  27.5230249  39.9884431  37.8477802  26.4530893  40.1988807  37.8678775
  27.7172307  39.3448816  36.4660155  27.0530260  39.7585184  35.5123082
  28.5851127  38.3260756  36.3718179  29.0783337  38.0440016  37.2062910
  28.8637853  37.5885253  35.1128965  27.9483503  37.5894108  34.5216318
  29.9673791  38.2846113  34.2494320  29.5503273  39.2453034  33.9468375
  31.2318377  38.5140208  35.0430621  31.0020028  39.1069271  35.9287838
  31.6493897  37.5539720  35.3462363  31.9566821  39.0470074  34.4267764
  30.3147251  37.4664791  32.9844669  30.7325522  36.5028393  33.2775899
  29.4118817  37.3064207  32.3953311  31.0455850  38.0130791  32.3875588
  29.2695923  36.1320443  35.4354125  29.9557397  35.8932337  36.4435654
  28.8880376  35.1694952  34.5833343  28.3049717  35.3988547  33.7916990
  29.3175661  33.7804404  34.8002331  29.0281426  33.4838400  35.8084004
  28.6336211  32.7911652  33.8401879  28.8904195  33.0657695  32.8172974
  29.0059846  31.7892610  34.0511226  27.1248913  32.7829050  33.9725700
  26.6503012  32.8570128  35.1896527  26.4014760  32.7420942  32.9808170
  26.8111148  32.6854945  32.0590440  25.3968597  32.7655207  33.0865255
  30.8341755  33.7187790  34.6196237  31.3416586  34.2274866  33.6347697
  31.5699581  33.1449715  35.5771961  31.1339359  32.7620731  36.4039509
  33.0088274  33.0841757  35.4023079  33.1745740  33.4761135  34.3984813
  33.8460864  34.0219435  36.3683358  34.8823525  33.9709881  36.0347535
  33.4154962  35.5161278  36.2633818  33.5066909  35.8487516  35.2292590
  32.3801210  35.6191638  36.5884308  34.0582341  36.1251928  36.8994870
  33.8046709  33.5401585  37.7630386  32.7785057  33.5777610  38.1303206
  34.1677820  32.5137515  37.8038910  34.4361710  34.1734509  38.3854053
  33.5146366  31.6583828  35.4889663  33.1093212  30.8648774  36.3705295
  34.3783689  31.3244374  34.5419072  34.5390924  31.9666246  33.7787443
  35.0985138  30.0702910  34.5654493  34.5483755  29.3223232  35.1367697
  35.2670814  29.4867202  33.1099161  35.8488564  30.2127841  32.5425114
  36.0590817  28.1666571  33.1152982  37.0302407  28.3272272  33.5828539
  35.5059973  27.4132205  33.6762545  36.2021153  27.8240864  32.0905096
  33.9127318  29.3327586  32.3894448  34.0778265  28.7367118  31.4923283
  33.5697194  30.3281894  32.1069097  32.8108718  28.6728823  33.1870925
  33.1269995  27.6726597  33.4843331  32.6002039  29.2673677  34.0769532
  31.9118129  28.6032817  32.5753941  36.4401999  30.3412105  35.2032981
  37.2919140  31.0791849  34.6330569  36.6411162  29.7422422  36.3724053
  35.9377318  29.1050934  36.7183731  37.8308418  29.9680778  37.1706392
  37.5420069  29.9833043  38.2221261  38.2515116  30.9351139  36.8956700
  38.8941912  28.9163997  36.9839976  38.7178447  27.9904996  36.2092074
  39.9955503  29.0414008  37.7150544  40.0370069  29.7328652  38.4506190
  41.1457459  28.1822371  37.4572373  41.3908075  28.3257737  36.4053380
  42.3422798  28.5819777  38.3274413  43.1374323  27.8512511  38.1798704
  42.0295917  28.5728141  39.3713690  42.9098827  30.0174421  37.9855495
  43.1415939  30.0655138  36.9217248  42.1555875  30.7658241  38.2266243
  44.1874434  30.3109494  38.7933504  44.9278063  29.5453181  38.5627327
  44.5697509  31.2872928  38.4962971  43.9560456  30.3197042  40.2578204
  43.5795666  31.1672521  40.6580618  44.1997324  29.3107614  41.0946287
  44.7519341  28.1655454  40.6781944  44.9215811  27.4188190  41.3362245
  44.9994509  28.0487593  39.7060326  43.8835105  29.4417387  42.3759170
  43.4633464  30.2978688  42.7077263  44.0631896  28.6844198  43.0197994
  40.8422006  26.6949692  37.6702570  41.4852628  25.8625506  37.0681531
  39.8813741  26.3621023  38.5371030  39.3476788  27.0808495  39.0054210
  39.6090518  24.9532658  38.8017526  40.5376210  24.5069774  39.1566325
  38.5544994  24.7745062  39.9165087  38.5512361  23.7288036  40.2240417
  38.8375390  25.4005498  40.7629418  37.1496077  25.1536052  39.4864386
  36.9317399  26.2499958  38.9874043  36.1823869  24.2454554  39.6845218
  35.2305566  24.4553197  39.4188415  36.4061439  23.3520670  40.0998518
  39.1913163  24.2107325  37.5160005  39.5258292  23.0293695  37.3205231
  38.4731974  24.9022578  36.6385313  38.1968919  25.8528827  36.8397365
  38.0861866  24.2688120  35.3725507  38.2128609  23.1947186  35.5098274
  36.6083833  24.5616841  35.0441162  36.3556756  24.0271808  34.1286010
  36.5073795  25.6347268  34.8789661  35.5926355  24.1502175  36.1300507
  35.7751032  24.7445727  37.0259421  34.1634536  24.4185982  35.6109276
  34.0568180  25.4765025  35.3708435  33.9840946  23.8231231  34.7153224
  33.4405357  24.1460517  36.3798607  35.7571820  22.6864987  36.5220718
  35.5818825  22.0549622  35.6509021  36.7681614  22.5215121  36.8939189
  35.0380737  22.4363912  37.3024931  38.9913813  24.6724940  34.2026017
  39.1003573  23.9313346  33.2423741  39.6164567  25.8560018  34.2700641
  39.4160439  26.4815418  35.0372853  40.5898303  26.2578603  33.2434097
  40.0872053  26.2899327  32.2770286  41.1242960  27.6614087  33.5208864
  41.9697208  27.8363669  32.8563305  41.4633472  27.6929104  34.5560854
  40.1153280  28.8042358  33.3163024  39.2349655  28.6506246  33.9407378
  40.7937360  30.1155336  33.7203154  41.0920386  30.0627336  34.7669069
  41.6750010  30.2750891  33.0988550  40.0972816  30.9428169  33.5824944
  39.6147768  28.8360830  31.8757941  40.4570804  28.9882291  31.2012949
  39.1267427  27.8907678  31.6397346  38.9025280  29.6521140  31.7571805
  41.7245953  25.2226990  33.1493263  42.1437065  24.8505894  32.0675323
  42.1751610  24.7036906  34.2886414  41.7973764  25.0320225  35.1660421
  43.2147326  23.6602107  34.2945131  44.0472409  24.0670289  33.7201798
  43.7005776  23.3470499  35.7338401  44.4589696  22.5656904  35.6965733
  44.3190571  24.5798532  36.3663179  45.1670607  24.9095974  35.7658217
  43.5756082  25.3759040  36.4140665  44.6592505  24.3396844  37.3742427
  42.5836766  22.9053830  36.5145043  41.9386003  23.6160045  36.5256239
  42.7564350  22.3525895  33.5965445  43.5217534  21.7185380  32.8655340
  41.4969928  21.9616393  33.8108839  40.9085043  22.5124096  34.4196920
  40.9439828  20.7483540  33.1830744  41.6283884  19.9443513  33.4555127
  39.5256682  20.4387095  33.7046692  39.1247162  19.5937186  33.1459369
  38.8952610  21.3134393  33.5417564  39.5088889  20.0925909  35.1949425
  40.3693218  19.4608875  35.4176078  39.5775300  21.0159540  35.7705040
  38.2678764  19.3704098  35.5935843  37.5483055  18.8589351  34.7343675
  38.0004332  19.3112195  36.8971873  38.6243342  19.7482854  37.5609952
  37.1736438  18.8296695  37.2217959  40.8818324  20.8460939  31.6725244
  41.0803275  19.8492123  30.9964278  40.6327165  22.0391478  31.1259636
  40.4817932  22.8475726  31.7114076  40.5807745  22.1608470  29.6541918
  40.2431933  21.1933941  29.2836115  39.5576331  23.2207243  29.1951113
  39.5001343  23.1594260  28.1088197  38.1511503  22.9361222  29.7770294
  37.8285062  21.9387997  29.4767250  38.1900255  22.9934360  30.8648317
  37.4451964  23.6758119  29.3996314  40.0095085  24.6371168  29.5778632
  40.9873061  24.8215058  29.1336308  40.0873045  24.6956576  30.6635067
  39.0288052  25.7416789  29.0912457  38.9406114  25.6972028  28.0058643
  38.0496431  25.5819681  29.5420451  39.4091264  26.7205518  29.3846970
  41.9631616  22.4289686  29.0389002  42.0896981  22.5578150  27.8123126
  42.9854406  22.4991652  29.8903431  42.7897788  22.4273906  30.8786588
  44.3866529  22.6761376  29.4686063  44.5402331  22.0818939  28.5673469
  45.0251340  22.2968652  30.2666654  44.8217138  24.1025628  29.1648186
  45.8076856  24.3083526  28.4534978  44.1084859  25.0859709  29.7013104
  43.3378887  24.8649439  30.3162226  44.4260441  26.4926595  29.4121027
  44.6422578  26.5270057  28.3441018  43.2294097  27.4090683  29.7309726
  42.3549976  27.0711863  29.1749039  43.0166921  27.3712476  30.7998130
  43.4693958  28.4333550  29.4448321  45.6657367  26.9991745  30.1335164
  45.8838760  26.7148842  31.3301580  46.4686724  27.7677857  29.3988762
  46.2579228  27.8931020  28.4188117  47.6244776  28.4257559  29.9469860
  47.6104765  28.3286231  31.0327047  48.9490066  27.7815044  29.4297240
  49.7938812  28.3498159  29.8176983  49.0532903  26.3510404  29.9006408
  49.0409567  26.3255330  30.9899668  48.2096909  25.7786631  29.5143529
  49.9838207  25.9160252  29.5376133  48.9531931  27.7990203  27.9958131
  48.1969216  27.2896411  27.6971555  47.5758480  29.8710872  29.5202348
  46.9629510  30.2152810  28.5061851  48.2230111  30.7195548  30.3008523
  48.5924127  30.3933423  31.1824269  48.4162940  32.1013108  29.9257202
  47.7144067  32.4286466  29.1589063  48.1935097  32.9545537  31.1805558
  49.0980862  32.8419423  31.7775123  47.3536102  32.4960992  31.7029945
  47.8975018  34.4559644  31.1584836  48.7558018  34.9891165  30.7494456
  46.7483114  34.8505196  30.2337379  46.9793736  34.5402899  29.2144294
  45.8322849  34.3612559  30.5645298  46.6135695  35.9321229  30.2623904
  47.6100259  34.8505818  32.6071325  46.7472025  34.2933142  32.9709381
  48.4780585  34.6214010  33.2252341  47.4001591  35.9194656  32.6577730
  49.8385261  32.2565545  29.3443837  50.8075595  31.7346165  29.8966283
  49.9719946  32.9656077  28.2269793  49.1830362  33.4765178  27.8559180
  51.2520722  33.0053686  27.5393469  52.0106729  32.6093311  28.2144620
  51.1857262  32.1590789  26.2726216  50.3547199  32.5105708  25.6610842
  52.1187798  32.2813725  25.7220026  50.9861483  30.7015843  26.5630128
  49.7767523  30.3318065  26.9245701  51.9175669  29.9079973  26.4573479
  52.8312865  30.2357856  26.1766197  51.7703378  28.9274124  26.6512210
  51.6213457  34.4312450  27.1618252  50.7561123  35.2010036  26.7383846
  52.8932802  34.7849284  27.3368124  53.5186355  34.1570612  27.8217862
  53.4057416  36.0670474  26.8400639  52.9652657  36.2130467  25.8540831
  52.9706397  37.2417598  27.7247232  51.8828313  37.2268970  27.7980587
  53.2892356  38.1654200  27.2426853  53.5389750  37.2226709  29.1322840
  54.6840304  37.9590988  29.4542859  55.1802142  38.5350218  28.6874649
  55.2023441  37.9596562  30.7762554  56.1008879  38.5113150  31.0087842
  54.5421539  37.2421001  31.7709535  54.9204862  37.2426481  32.7824699
  53.3876792  36.5216672  31.4531275  52.8776663  35.9595911  32.2216868
  52.8881448  36.5232821  30.1453217  51.9857389  35.9750472  29.9192242
  54.9166219  36.0491214  26.6796880  55.5394739  34.9909687  26.7939085
  55.4773565  37.2095850  26.4194383  54.8982660  38.0339440  26.3405931
  56.9430310  37.3302848  26.2408332  57.1569336  37.7146870  25.2435039
  57.4046429  36.3498635  26.3595822  57.3449847  38.0144597  26.9874756
  36.6820557  45.2046326  37.2658433  35.9084427  45.7972018  36.7995701
  36.3302436  44.1084603  38.0834914  35.2878133  43.8674246  38.2289216
  38.0255020  45.5273377  37.0564954  38.3754612  46.5978859  36.2774991
  37.6590250  47.1643168  35.8461057  39.3494582  46.8207945  36.1335879
  39.0021376  44.7777960  37.7012047  40.0433917  45.0389708  37.5844630
  38.6437640  43.6866921  38.5016407  39.4207798  43.1032836  38.9737878
  37.3057651  43.3321417  38.7054025  36.9107962  42.0481343  39.6341428
  37.9802153  41.7912124  40.5732972  35.6312414  42.3225365  40.2142287
  36.8282599  40.8659461  38.6229777  35.6128973  40.7120255  37.8360564
  35.8155646  41.1008558  36.8383300  34.8360501  41.3124290  38.3090574
  35.0685724  39.2927841  37.6776322  35.8769994  38.6143659  37.4053833
  34.4744957  38.7322932  38.9636524  33.6531386  39.3696653  39.2925937
  35.2430764  38.7022921  39.7363009  34.1014088  37.7244710  38.7823198
  33.9814798  39.3953024  36.6197462  33.2096197  40.0874492  36.9573357
  33.5413031  38.4118642  36.4554246  34.4144315  39.7598931  35.6883186
  38.0446319  40.0908974  38.3423930  38.8984277  40.6756314  38.6837549
  38.1085645  39.9505906  37.2631768  38.1298648  38.7081931  39.0009719
  37.1570574  38.2365617  38.8609879  39.2110451  37.9923263  38.3729010
  40.0201738  38.4774658  38.5476532  38.3704592  38.7211682  40.5124692
  37.6391320  39.4036173  40.9448692  39.7385540  39.2797939  40.9445883
  39.8321398  40.3094296  40.5994029  40.5309919  38.6751966  40.5024635
  39.8645062  39.2440680  42.4520407  40.5334592  38.1907150  43.0731030
  40.9692390  37.4050810  42.4736831  40.6451164  38.1425491  44.4635302
  41.1713754  37.3299833  44.9422338  40.0655747  39.1625880  45.2321537
  39.3914302  40.2250397  44.6227216  39.3008887  40.2644518  43.2272446
  38.7934892  41.0866759  42.7457062  38.9464869  41.0056835  45.2217831
  40.1409590  39.1272317  46.3084962  38.2093999  37.3645089  41.0061669
  38.8887665  36.6747284  40.7181288  37.2283734  36.9702416  41.8102280
  36.2312976  37.6255161  42.1052809  37.4208445  35.6188140  42.3243675
  36.3062055  35.0296742  42.9855636  35.8578621  35.7196912  43.7001814
  36.8462501  33.7304492  43.5904531  37.9060610  33.8270543  43.8231230
  36.2970643  33.4715221  44.4962719  36.6406953  32.7420357  42.5773312
  35.4296846  33.0505436  41.8755387  34.5764721  32.5772271  42.3621320
  35.4922137  32.7124140  40.8410903  35.2990140  34.5747419  41.9322275
  35.5361088  35.0137335  40.9629895  34.2882989  34.8599523  42.2236106
  28.6255344  16.2733507  55.7960461  38.4983401  67.8227059  31.4816125
  24.6577886  13.6844430  25.8702287  34.7228387  65.1493410  48.0526327
  18.9269701  29.6432030  56.2260469  33.7578978  48.3821844  24.3686434
  36.7693720  39.2096728  79.4381952  35.8620782  38.9785981  79.6373101
  37.2664752  38.4134347  79.6255934  37.6458042  40.8518066  81.2994021
  37.2077472  40.1353925  80.8399658  38.3868483  41.0794181  80.7379112
  41.7669269  39.7102448  80.8926078  41.1498440  38.9849276  80.7959131
  41.2985758  40.4711808  80.5493153  38.1180207  36.9402283  79.8809607
  39.0639312  36.8108491  79.9498026  37.7394452  36.2016945  80.3579036
  36.3023124  34.8652259  79.8164493  35.3954580  34.5685372  79.8927206
  36.5799105  34.5682077  78.9498779  39.0975937  20.6268743  70.3587887
  38.4463916  21.2122824  69.9721901  39.8920300  21.1574938  70.4182925
  40.5751202  18.3159175  70.8956871  39.9397035  18.3893802  71.6077776
  40.2448608  18.9052774  70.2175951  34.8027271  25.4939999  73.9262682
  34.7251301  26.4447824  74.0051163  34.1988915  25.1485871  74.5837608
  42.7405445  13.1957830  71.1052885  43.6523301  13.4285217  70.9300583
  42.2315092  13.7794874  70.5427964  37.0765640  20.8522152  72.6468222
  36.9411315  21.6973687  73.0753070  37.6175453  21.0541429  71.8834156
  40.3908387  14.3661325  69.6839550  39.8755010  15.1365929  69.9227938
  40.1185695  13.6926461  70.3072612  45.3642661  17.1193679  71.6192724
  44.5872103  16.7804839  71.1747886  46.0434142  17.1246303  70.9447689
  36.7693722  16.2158850  66.1627259  35.8620783  15.9848104  66.3618408
  37.2664754  15.4196470  66.3501240  39.6761801  24.9256358  69.0823945
  39.0023499  25.2288054  69.6908903  40.0627623  25.7285438  68.7329402
  43.1801223  19.9278035  74.4542416  42.7263550  19.0868945  74.5107607
  42.5495189  20.5639433  74.7917196  41.6234162  21.7654531  75.3892234
  41.9157136  22.3259589  74.6704600  42.1332782  22.0583092  76.1445394
  37.6458043  17.8580189  68.0239327  37.2077473  17.1416048  67.5644965
  38.3868484  18.0856304  67.4624419  45.7631158  16.1337386  74.0815646
  45.6249056  16.3238982  73.1536835  45.4067377  16.8956769  74.5383697
  37.8753016  25.0936030  71.2971024  38.0504771  24.6224073  72.1116647
  37.1885804  25.7201796  71.5252285  41.7669271  16.7164571  67.6171385
  41.1498441  15.9911399  67.5204438  41.2985759  17.4773931  67.2738459
  36.7431743  23.2876285  73.9855210  35.9599264  23.8297965  74.0793434
  37.4424488  23.8050265  74.3849451  42.5906956  20.0403742  71.7364025
  42.8666800  19.9260337  72.6457899  41.7211455  19.6421227  71.6976198
  39.2261020  24.2890093  75.3796838  39.4083414  23.4711749  75.8424591
  40.0494006  24.5057786  74.9421728  39.5603185  23.2158278  72.6411887
  40.0890952  22.7050733  72.0282049  39.8231405  22.9000809  73.5057420
  42.6543369  23.1875077  73.2566870  42.8280246  22.6221499  72.5040722
  43.1472260  23.9875972  73.0746360  48.5082760  15.9511500  74.8757170
  48.9513906  15.2018825  74.4776293  47.6309270  15.9421636  74.4930901
  43.6418541  22.5041841  70.3563768  44.3369446  23.1248534  70.5751083
  43.9841691  21.6537192  70.6316146  45.5409964  19.9541547  71.8851099
  46.0661289  20.2928819  71.1600419  45.4532317  19.0188562  71.7014233
  37.7333410  22.6103593  69.2638862  37.1607377  23.2293780  68.8109333
  38.3066203  23.1602954  69.7978784  40.9530670  22.8940743  70.3947444
  41.8861343  22.8286305  70.5980319  40.8653882  23.7297010  69.9361977
  43.5818686  22.2106613  67.3551391  43.5032318  21.8766477  68.2487149
  44.4028353  22.7028381  67.3542864  38.1180208  13.9464406  66.6054914
  39.0639313  13.8170614  66.6743332  37.7394453  13.2079067  67.0824342
  36.3023125  11.8714382  66.5409799  35.3954581  11.5747495  66.6172513
  36.5799106  11.5744200  65.6744086  41.1522638  19.5274609  66.9761370
  41.8558488  19.7324611  67.5919025  40.4285287  20.0951371  67.2410453
  43.0609335  19.9657138  69.0259830  43.8954939  19.5338336  68.8437305
  42.8993678  19.7939152  69.9536724  42.7155228  16.4689251  70.3916169
  42.6604031  16.3033523  69.4504613  42.0901283  17.1765284  70.5478359
  51.6893611  30.4826789  79.1215007  52.3272020  30.3633536  78.4178347
  51.5714453  31.4307633  79.1802959  48.4983317  30.4354217  79.0576531
  48.1601828  30.3195282  78.1697066  49.3673085  30.0345382  79.0377537
  44.3570132  32.2889693  75.0473422  43.7934998  32.1979630  74.2789710
  44.2422528  31.4689598  75.5275915  41.9034564  33.7840885  77.8857643
  42.6955856  33.4431710  77.4703942  42.1431215  33.8935860  78.8059796
  49.9369691  35.9560661  70.3587887  49.2857671  36.5414742  69.9721901
  50.7314054  36.4866856  70.4182925  43.8625318  33.0449798  70.7575021
  44.6356194  32.4978785  70.6187897  44.2150717  33.9094048  70.9689483
  46.6266568  31.7503029  80.5543280  47.2230140  31.5259051  79.8400243
  46.6841539  31.0087775  81.1568728  46.1991596  29.2042464  68.3893471
  46.4517117  28.6823986  67.6276934  45.2616155  29.0408610  68.4920155
  51.2434879  28.2078243  76.1968215  52.0297968  27.7897666  75.8458632
  51.5073583  29.1124335  76.3649863  51.4144956  33.6451093  70.8956871
  50.7790789  33.7185720  71.6077776  51.0842363  34.2344692  70.2175951
  45.9187885  31.1070570  70.5917846  45.8024143  30.4315474  71.2598931
  46.0290145  30.6202944  69.7749999  48.2619426  30.5680717  74.2964536
  47.8977633  30.0411338  75.0077457  49.1186542  30.1779187  74.1231021
  47.9024913  25.5970617  69.2925884  48.0699315  26.4650854  69.6596355
  47.7122082  25.7597899  68.3687173  44.1112727  30.5101393  76.9928419
  43.1863224  30.3777607  77.2006111  44.3597141  31.2895612  77.4898361
  54.0597390  26.5770136  78.6389152  53.1514267  26.5085545  78.3447913
  54.0084986  27.0542081  79.4670977  47.8814134  28.0528275  70.2772551
  47.7613759  28.4985325  71.1158031  47.1866722  28.4013592  69.7186089
  41.4721539  30.1534666  77.8272208  41.6013920  30.4069145  78.7411620
  40.7918990  30.7462374  77.5076863  45.6421026  40.8231916  73.9262682
  45.5645056  41.7739742  74.0051163  45.0382669  40.4777789  74.5837608
  53.5799200  28.5249748  71.1052885  54.4917056  28.7577135  70.9300583
  53.0708847  29.1086792  70.5427964  52.1868782  33.5075566  78.4966466
  51.5577645  33.6721280  77.7942534  51.7994444  33.9217176  79.2677430
  56.0658014  34.4430004  75.8510830  55.3809052  34.8228906  75.3007864
  56.1501863  35.0525331  76.5842778  50.9235175  24.7007784  79.3542746
  50.0619654  24.9989037  79.6459483  50.9497609  24.9178183  78.4223779
  47.7396744  33.2449974  75.7616552  48.2035090  33.5237677  74.9721174
  47.4753542  32.3433419  75.5789642  44.6320825  32.7921456  78.6996315
  45.2022182  33.2208724  78.0613799  45.2228937  32.5104041  79.3980500
  46.6765630  29.3673127  72.5706117  47.3789673  29.8194170  73.0380043
  46.3446259  28.7256946  73.1986010  40.4190964  27.6256679  77.8723250
  39.6290018  27.8814208  77.3963361  40.9102211  28.4405017  77.9775291
  42.3705709  27.9901259  74.8306727  41.5736873  28.1019953  75.3490223
  42.1431302  28.3287911  73.9647617  47.9159395  36.1814069  72.6468222
  47.7805070  37.0265605  73.0753070  48.4569207  36.3833347  71.8834156
  41.3688792  33.6989507  73.2196147  41.8813313  34.4932758  73.3701712
  42.0211505  33.0015798  73.1529748  43.1783677  36.8155264  75.3018900
  43.3550305  37.7373228  75.1139884  43.9740510  36.5013683  75.7313280
  39.3337709  32.0278162  73.9955718  40.1712931  32.4375170  73.7789425
  39.5115977  31.0877604  73.9655911  51.2302141  29.6953242  69.6839550
  50.7148764  30.4657847  69.9227938  50.9579449  29.0218379  70.3072612
  48.8149252  24.5402943  74.7424789  47.9590848  24.1509794  74.5630428
  49.2276204  24.6194904  73.8824574  50.3448399  22.0749286  79.1416349
  49.8413194  22.0379422  78.3284154  50.6379006  22.9842029  79.2013005
  56.2036415  32.4485597  71.6192724  55.4265858  32.1096757  71.1747886
  56.8827896  32.4538220  70.9447689  51.0188444  27.5680334  71.5099332
  50.7138580  27.8826484  72.3609475  51.9718886  27.6461754  71.5526665
  49.4634876  33.7270558  73.1592286  48.9356238  32.9923317  72.8465523
  48.9622379  34.5045234  72.9132254  54.4427722  31.9219578  78.2759332
  53.7851396  32.6118840  78.3639461  55.2468121  32.3116010  78.6193318
  44.1953604  24.3890224  75.5198897  44.7697356  24.1665406  74.7872090
  44.7824586  24.4578919  76.2727498  53.2533181  30.2763951  76.3263274
  53.7665063  30.9093943  76.8284983  53.9034405  29.6765146  75.9606634
  44.5223191  26.4194685  69.5394782  43.6860503  26.7569372  69.8604057
  44.3827960  26.2843665  68.6021919  46.4976271  21.2631473  74.2473967
  45.8440684  20.9480490  73.6230581  46.4556745  20.6407213  74.9733790
  47.6087476  31.5450768  66.1627259  46.7014538  31.3140022  66.3618408
  48.1058508  30.7488387  66.3501240  50.5155555  40.2548275  69.0823945
  49.8417254  40.5579972  69.6908903  50.9021377  41.0577356  68.7329402
  49.7314012  27.7513407  78.5721614  48.8136573  27.9728354  78.4143302
  50.1474155  27.8259717  77.7133322  50.5149059  29.1504822  73.7024294
  51.2620878  29.6626219  73.3931417  50.7840649  28.8288875  74.5628688
  48.7875710  31.6463363  70.6851249  47.8786929  31.3622396  70.7823719
  48.8170793  32.0662441  69.8254556  54.0194977  35.2569952  74.4542416
  53.5657304  34.4160862  74.5107607  53.3888944  35.8931351  74.7917196
  52.9627897  26.1861938  75.6843084  52.2250653  25.6739325  76.0153326
  53.2154670  25.7462320  74.8726361  52.4627916  37.0946449  75.3892234
  52.7550891  37.6551506  74.6704600  52.9726537  37.3875010  76.1445394
  39.3563880  29.3668877  74.6666451  39.1588280  28.7738238  73.9417518
  38.8010544  29.0621087  75.3842390  47.3360604  29.2591984  76.7861044
  47.3909213  28.3065820  76.7103521  46.5251806  29.4151423  77.2702343
  48.4851797  33.1872107  68.0239327  48.0471227  32.4707966  67.5644965
  49.2262238  33.4148221  67.4624419  45.2752964  27.8769043  74.5451423
  44.4620829  28.1763214  74.9516615  45.7711958  27.4824732  75.2625905
  47.4261541  37.8726800  76.4785688  47.3837720  38.0987647  75.5494220
  48.3424240  37.6390175  76.6271489  56.6024912  31.4629304  74.0815646
  56.4642811  31.6530900  73.1536835  56.2461131  32.2248686  74.5383697
  45.5427342  34.7489829  76.2747650  46.3367941  34.2540149  76.0730225
  44.8319035  34.2207692  75.9115356  41.8510106  28.8932911  72.3507403
  40.9207694  28.8317366  72.5677365  41.9467578  28.3708864  71.5544044
  41.7695655  25.4187724  74.9385645  42.0302472  26.3333057  74.8294805
  42.5912827  24.9512166  75.0882258  49.3210286  31.2968187  82.1846950
  50.2502346  31.4479346  82.0115917  48.9001317  31.3852208  81.3295596
  48.1198618  35.3218851  79.9545487  47.9809704  34.9537636  80.8271426
  47.3313215  35.8366491  79.7829445  48.7146770  40.4227948  71.2971024
  48.8898526  39.9515991  72.1116647  48.0279558  41.0493714  71.5252285
  49.6703833  34.7000454  77.3434325  49.3353666  34.6601224  78.2391975
  49.1707779  34.0345170  76.8704736  52.6063025  32.0456488  67.6171385
  51.9892196  31.3203316  67.5204438  52.1379514  32.8065849  67.2738459
  44.3961571  26.2641913  66.7392689  43.5191037  26.1430713  66.3754936
  44.8719324  25.4727991  66.4871578  35.9163711  31.0519072  76.8334196
  36.6034751  30.7380802  76.2455212  35.7611840  31.9560437  76.5601448
  47.5825497  38.6168203  73.9855210  46.7993019  39.1589883  74.0793434
  48.2818242  39.1342183  74.3849451  50.8922147  24.4262832  76.6289415
  51.3890847  23.6732795  76.3090485  50.1209129  24.4627149  76.0632624
  51.9751928  33.1834520  74.2027839  51.0408207  33.3035982  74.0332543
  52.1528596  32.2806986  73.9387848  47.4757116  26.5680215  76.3561100
  47.1054903  26.0151256  77.0442005  47.9716208  25.9638349  75.8036100
  55.3624479  29.0251839  74.7377873  55.8284931  29.8579830  74.6638175
  55.8131980  28.5596820  75.4423131  53.4300710  35.3695660  71.7364025
  53.7060554  35.2552255  72.6457899  52.5605209  34.9713145  71.6976198
  53.1047600  29.5822318  81.2768668  52.4519051  29.8298225  80.6221121
  53.4827980  28.7686456  80.9431145  50.0654774  39.6182011  75.3796838
  50.2477169  38.8003667  75.8424591  50.8887760  39.8349703  74.9421728
  50.3996940  38.5450196  72.6411887  50.9284706  38.0342651  72.0282049
  50.6625159  38.2292726  73.5057420  40.9014033  36.5614065  80.3847220
  41.4867469  35.8157753  80.5175125  40.7038871  36.8718022  81.2683884
  43.7552688  39.5965313  75.4009663  43.0863063  40.0811440  74.9173703
  43.6165557  39.8434533  76.3153041  39.1240265  27.8583768  72.1805595
  39.4193706  26.9494446  72.1272649  38.2228301  27.8371507  71.8586597
  42.6534512  25.9339764  78.1633143  41.9321098  26.5475732  78.0240617
  43.4427768  26.4697529  78.0849789  40.8528106  25.5397865  72.3044920
  40.5240813  24.6595244  72.1220026  41.2067477  25.4845534  73.1921309
  50.1007685  37.1752768  76.8139906  49.9532648  36.2469476  76.9947476
  50.9261179  37.1972859  76.3296981  43.9669930  25.8270835  72.6720398
  44.3066002  26.3556756  71.9499006  44.4142050  26.1651241  73.4478964
  45.9538077  24.3245457  70.8713690  46.6746439  24.7026710  70.3677407
  45.3303381  25.0434334  70.9748668  50.0969200  25.0290606  71.8072023
  50.3132814  25.9115244  71.5060851  49.6163267  24.6376819  71.0777665
  44.8368421  27.9876319  78.3842767  44.6913002  28.3016622  79.2767049
  44.3593625  28.6061219  77.8313666  46.6964804  24.9778867  78.4323657
  46.6826373  24.0819960  78.0955955  47.4137232  24.9849531  79.0661943
  53.4937123  38.5166994  73.2566870  53.6674001  37.9513417  72.5040722
  53.9866015  39.3167889  73.0746360  46.1001700  23.8593247  73.7011227
  46.2217611  22.9309893  73.9002115  45.8103742  23.8731933  72.7889543
  48.9692890  21.5448158  76.8377947  48.9914587  21.6087491  75.8829926
  49.3860949  20.7052666  77.0318453  59.3476515  31.2803417  74.8757170
  59.7907661  30.5310742  74.4776293  58.4703025  31.2713554  74.4930901
  54.4812296  37.8333759  70.3563768  55.1763200  38.4540451  70.5751083
  54.8235446  36.9829110  70.6316146  56.3803719  35.2833464  71.8851099
  56.9055043  35.6220737  71.1600419  56.2926071  34.3480480  71.7014233
  48.0644380  41.3505448  76.2446352  47.6249370  40.8581826  76.9379209
  48.8152497  40.8078415  76.0038427  40.5436719  37.5416988  76.2470980
  41.3694739  37.2420760  75.8669624  40.1930771  36.7724611  76.6960769
  45.5118252  36.8943457  78.3168654  44.8898261  36.2314162  78.0170882
  46.1823119  36.9204589  77.6342301  38.7445324  35.4603315  77.2059914
  37.9077232  35.0325489  77.0243915  38.7168969  35.6535758  78.1430705
  45.0731759  35.4447380  71.7927114  45.2219879  36.1282844  71.1393787
  45.8798202  35.4252470  72.3076570  58.8909379  32.7508656  77.2679617
  59.7256271  33.1898460  77.4317177  59.0268508  32.2747309  76.4487863
  42.8284392  31.4712558  72.7988183  42.5830434  30.5674888  72.9968393
  42.9980306  31.4729708  71.8567661  42.0980039  27.2040915  70.2974345
  41.4049284  27.2785270  69.6414381  41.8531791  26.4401259  70.8195862
  48.5727164  37.9395510  69.2638862  48.0001131  38.5585698  68.8109333
  49.1459958  38.4894872  69.7978784  51.7924424  38.2232661  70.3947444
  52.7255097  38.1578222  70.5980319  51.7047637  39.0588927  69.9361977
  54.4212441  37.5398531  67.3551391  54.3426072  37.2058395  68.2487149
  55.2422108  38.0320299  67.3542864  48.9573963  29.2756323  66.6054914
  49.9033067  29.1462531  66.6743332  48.5788208  28.5370985  67.0824342
  47.1416880  27.2006300  66.5409799  46.2348335  26.9039412  66.6172513
  47.4192861  26.9036118  65.6744086  38.0594820  28.5212663  76.9908846
  37.7397605  27.6677971  76.6983220  37.5128248  28.7361241  77.7466813
  48.7578946  21.7443189  72.6954041  47.9479674  21.3990274  73.0709287
  49.4463363  21.4350733  73.2841652  50.6869494  20.8221236  74.3178337
  51.2400533  21.2416690  74.9768360  50.9239580  19.8956984  74.3601293
  45.9115665  24.0593235  66.6821779  46.7734829  24.3848133  66.9417596
  46.0966009  23.2724731  66.1694844  37.9283080  32.1415574  78.9601967
  37.2346552  31.7269527  78.4471922  38.6756071  32.1836111  78.3635386
  54.0648301  22.9321761  73.8257002  53.4846970  23.5906565  73.4435054
  53.7984234  22.1099106  73.4144419  52.5151867  22.3326819  76.0278322
  53.0151646  22.4443353  75.2192641  53.1587475  22.0287872  76.6679130
  39.8419823  32.0733828  76.8367982  39.8190511  32.1721516  75.8849865
  40.1520459  32.9198979  77.1585148  42.5007201  34.1309983  80.9514597
  43.4550454  34.0993926  80.8844528  42.3019724  33.6700607  81.7664823
  52.8473179  25.0921852  72.8813350  51.9599034  25.3771502  72.6633545
  53.2627168  24.9315615  72.0340627  40.8557430  39.6729603  77.9684795
  40.7211897  38.9130004  77.4022793  40.4389492  40.3970503  77.5013583
  51.9916393  34.8566526  66.9761370  52.6952243  35.0616529  67.5919025
  51.2679041  35.4243288  67.2410453  52.8214203  30.6076388  73.0963640
  52.7649404  31.0644939  72.2571272  53.3742545  29.8467072  72.9186483
  56.6319009  26.3966119  73.9213759  56.3755943  25.9962755  74.7521967
  56.0071877  27.1109913  73.7963899  44.0126555  40.5698920  78.1803237
  43.8958940  41.5144352  78.0781927  43.1919002  40.2672481  78.5689036
  53.9003090  35.2949056  69.0259830  54.7348694  34.8630254  68.8437305
  53.7387433  35.1231069  69.9536724  53.5548982  31.7981169  70.3916169
  53.4997786  31.6325440  69.4504613  52.9295037  32.5057202  70.5478359
  46.8645108  21.2989278  69.9701488  46.8523777  22.2431118  70.1269758
  47.7568529  21.1159423  69.6760949  46.7934672  39.9758168  78.0569244
  45.8430303  39.9760030  77.9433616  47.0967158  39.2290903  77.5405279
  50.6797227  17.8932054  74.2247424  49.9129623  17.3390541  74.3704107
  51.0907932  17.9653923  75.0861576  57.0385351  44.5334382  68.3893471
  57.2910871  44.0115903  67.6276934  56.1009910  44.3700528  68.4920155
  56.7581639  46.4362488  70.5917846  56.6417898  45.7607391  71.2598931
  56.8683899  45.9494862  69.7749999  58.7418667  40.9262535  69.2925884
  58.9093070  41.7942771  69.6596355  58.5515836  41.0889817  68.3687173
  58.7207888  43.3820192  70.2772551  58.6007513  43.8277243  71.1158031
  58.0260477  43.7305510  69.7186089  55.3616945  41.7486603  69.5394782
  54.5254258  42.0861289  69.8604057  55.2221715  41.6135583  68.6021919
  57.3370026  36.5923391  74.2473967  56.6834438  36.2772408  73.6230581
  57.2950500  35.9699131  74.9733790  58.4481231  46.8742686  66.1627259
  57.5408292  46.6431939  66.3618408  58.9452263  46.0780305  66.3501240
  50.1957635  44.6960795  74.6666451  49.9982034  44.1030155  73.9417518
  49.6404299  44.3913005  75.3842390  59.3245552  48.5164024  68.0239327
  58.8864982  47.7999883  67.5644965  60.0655993  48.7440139  67.4624419
  52.6903860  44.2224829  72.3507403  51.7601448  44.1609284  72.5677365
  52.7861332  43.7000781  71.5544044  52.6089409  40.7479641  74.9385645
  52.8696227  41.6624975  74.8294805  53.4306582  40.2804084  75.0882258
  63.4456780  47.3748406  67.6171385  62.8285950  46.6495234  67.5204438
  62.9773268  48.1357766  67.2738459  55.2355325  41.5933830  66.7392689
  54.3584792  41.4722631  66.3754936  55.7113079  40.8019909  66.4871578
  49.9634019  43.1875685  72.1805595  50.2587460  42.2786364  72.1272649
  49.0622055  43.1663425  71.8586597  51.6921861  40.8689783  72.3044920
  51.3634567  39.9887162  72.1220026  52.0461232  40.8137452  73.1921309
  54.8063684  41.1562753  72.6720398  55.1459757  41.6848674  71.9499006
  55.2535805  41.4943159  73.4478964  56.7931831  39.6537375  70.8713690
  57.5140194  40.0318627  70.3677407  56.1697135  40.3726251  70.9748668
  60.9362954  40.3582523  71.8072023  61.1526568  41.2407161  71.5060851
  60.4557021  39.9668737  71.0777665  56.9395454  39.1885165  73.7011227
  57.0611365  38.2601811  73.9002115  56.6497497  39.2023851  72.7889543
  52.9373794  42.5332833  70.2974345  52.2443039  42.6077188  69.6414381
  52.6925546  41.7693177  70.8195862  59.7967717  44.6048241  66.6054914
  60.7426822  44.4754449  66.6743332  59.4181962  43.8662903  67.0824342
  57.9810634  42.5298217  66.5409799  57.0742090  42.2331330  66.6172513
  58.2586615  42.2328035  65.6744086  59.5972700  37.0735107  72.6954041
  58.7873428  36.7282192  73.0709287  60.2857117  36.7642651  73.2841652
  61.5263248  36.1513154  74.3178337  62.0794287  36.5708607  74.9768360
  61.7633335  35.2248902  74.3601293  56.7509419  39.3885152  66.6821779
  57.6128583  39.7140051  66.9417596  56.9359763  38.6016648  66.1694844
  57.7038862  36.6281195  69.9701488  57.6917532  37.5723035  70.1269758
  58.5962284  36.4451341  69.6760949  61.5190982  33.2223972  74.2247424
  60.7523377  32.6682459  74.3704107  61.9301686  33.2945841  75.0861576
  34.8027273   2.5002121  60.6507989  34.7251302   3.4509946  60.7296469
  34.1988916   2.1547994  61.3082915  39.6761802   1.9318480  55.8069251
  39.0023501   2.2350177  56.4154209  40.0627624   2.7347561  55.4574709
  37.8753017   2.0998153  58.0216331  38.0504773   1.6286196  58.8361953
  37.1885805   2.7263919  58.2497591  36.7431744   0.2938408  60.7100516
  35.9599266   0.8360088  60.8038741  37.4424489   0.8112387  61.1094758
  39.2261021   1.2952216  62.1042145  39.4083416   0.4773872  62.5669897
  40.0494007   1.5119908  61.6667035  39.5603187   0.2220401  59.3657193
  40.0890953  -0.2887144  58.7527356  39.8231406  -0.0937069  60.2302726
  37.7333411  -0.3834285  55.9884168  37.1607378   0.2355902  55.5354640
  38.3066205   0.1665077  56.5224090  51.6893612   7.4888912  65.8460313
  52.3272022   7.3695659  65.1423653  51.5714455   8.4369755  65.9048265
  48.4983318   7.4416340  65.7821838  48.1601830   7.3257404  64.8942373
  49.3673086   7.0407505  65.7622844  44.3570134   9.2951816  61.7718729
  43.7934999   9.2041753  61.0035017  44.2422529   8.4751721  62.2521221
  41.9034566  10.7903008  64.6102949  42.6955858  10.4493832  64.1949249
  42.1431216  10.8997983  65.5305103  49.9369692  12.9622784  57.0833194
  49.2857672  13.5476864  56.6967208  50.7314055  13.4928979  57.1428231
  43.8625320  10.0511921  57.4820328  44.6356196   9.5040908  57.3433204
  44.2150718  10.9156170  57.6934790  45.7010362  11.3788303  70.6887227
  45.4100228  12.2833934  70.5733894  46.3367347  11.4204831  71.4031297
  46.6266569   8.7565152  67.2788587  47.2230141   8.5321174  66.5645550
  46.6841541   8.0149897  67.8814035  46.1991597   6.2104587  55.1138778
  46.4517118   5.6886108  54.3522241  45.2616157   6.0470732  55.2165462
  51.2434880   5.2140365  62.9213521  52.0297969   4.7959789  62.5703938
  51.5073585   6.1186458  63.0895170  51.4144958  10.6513216  57.6202178
  50.7790791  10.7247842  58.3323083  51.0842364  11.2406815  56.9421257
  45.9187886   8.1132693  57.3163153  45.8024144   7.4377596  57.9844237
  46.0290146   7.6265067  56.4995306  48.2619427   7.5742840  61.0209842
  47.8977634   7.0473461  61.7322764  49.1186543   7.1841309  60.8476328
  47.9024914   2.6032740  56.0171191  48.0699316   3.4712976  56.3841662
  47.7122083   2.7660021  55.0932480  50.6600247  11.0649719  67.6837021
  50.3600970  11.9674757  67.5752828  50.3151307  10.7981902  68.5358174
  44.1112729   7.5163516  63.7173726  43.1863225   7.3839730  63.9251417
  44.3597142   8.2957735  64.2143668  47.8814135   5.0590397  57.0017858
  47.7613760   5.5047448  57.8403338  47.1866723   5.4075715  56.4431396
  41.4721540   7.1596789  64.5517515  41.6013921   7.4131268  65.4656926
  40.7918991   7.7524497  64.2322170  45.6421027  17.8294039  60.6507989
  45.5645057  18.7801864  60.7296469  45.0382671  17.4839912  61.3082915
  53.5799201   5.5311870  57.8298192  54.4917057   5.7639257  57.6545889
  53.0708848   6.1148915  57.2673270  52.1868783  10.5137689  65.2211773
  51.5577646  10.6783403  64.5187841  51.7994446  10.9279298  65.9922737
  56.0658015  11.4492127  62.5756137  55.3809053  11.8291028  62.0253170
  56.1501865  12.0587453  63.3088085  53.3208947   9.0952086  69.1751480
  53.5325842   9.7383846  68.4985861  53.2738695   8.2614402  68.7073410
  47.7396745  10.2512097  62.4861858  48.2035091  10.5299800  61.6966481
  47.4753543   9.3495542  62.3034949  44.6320826   9.7983579  65.4241621
  45.2022183  10.2270847  64.7859106  45.2228938   9.5166163  66.1225807
  46.6765631   6.3735249  59.2951423  47.3789675   6.8256293  59.7625350
  46.3446260   5.7319068  59.9231316  40.4190965   4.6318802  64.5968557
  39.6290019   4.8876331  64.1208668  40.9102213   5.4467140  64.7020597
  54.4354775  11.9724041  67.3473838  55.2572219  11.5704228  67.0656519
  54.4317178  11.8692275  68.2989954  42.3705711   4.9963381  61.5552034
  41.5736874   5.1082076  62.0735529  42.1431303   5.3350033  60.6892924
  48.2011378  11.5208084  69.5034548  48.2655811  11.9828492  70.3392720
  47.4922302  10.8905449  69.6316858  47.9159396  13.1876192  59.3713529
  47.7805071  14.0327728  59.7998376  48.4569208  13.3895470  58.6079462
  41.3688793  10.7051630  59.9441454  41.8813314  11.4994880  60.0947018
  42.0211506  10.0077920  59.8775055  43.1783678  13.8217386  62.0264207
  43.3550306  14.7435351  61.8385191  43.9740512  13.5075806  62.4558587
  49.5427872  13.8099758  73.5013871  49.0991727  13.0236137  73.1834775
  50.2045086  13.9978909  72.8357761  44.3014994  15.3395560  68.0274549
  44.8522419  15.2112623  67.2551543  43.4626469  15.6390449  67.6769442
  51.6409110  14.0902558  71.5295272  51.6227586  14.9111439  71.0375541
  52.5629030  13.9656634  71.7545413  39.3337710   9.0340284  60.7201024
  40.1712932   9.4437293  60.5034732  39.5115978   8.0939726  60.6901218
  51.2302142   6.7015365  56.4084857  50.7148766   7.4719970  56.6473245
  50.9579451   6.0280501  57.0317919  56.2036416   9.4547720  58.3438031
  55.4265859   9.1158879  57.8993193  56.8827897   9.4600343  57.6692996
  51.0188445   4.5742457  58.2344638  50.7138581   4.8888606  59.0854781
  51.9718888   4.6523877  58.2771971  49.4634877  10.7332680  59.8837592
  48.9356239   9.9985440  59.5710830  48.9622380  11.5107357  59.6377561
  54.4427723   8.9281701  65.0004639  53.7851398   9.6180962  65.0884767
  55.2468123   9.3178133  65.3438625  44.1953605   1.3952347  62.2444204
  44.7697357   1.1727528  61.5117397  44.7824587   1.4641041  62.9972805
  53.2533182   7.2826074  63.0508580  53.7665064   7.9156065  63.5530290
  53.9034406   6.6827269  62.6851940  44.5223192   3.4256808  56.2640089
  43.6860504   3.7631494  56.5849364  44.3827962   3.2905787  55.3267226
  47.6087477   8.5512891  52.8872565  46.7014539   8.3202144  53.0863714
  48.1058509   7.7550510  53.0746547  50.5155556  17.2610398  55.8069251
  49.8417255  17.5642095  56.4154209  50.9021378  18.0639478  55.4574709
  49.7314013   4.7575529  65.2966921  48.8136574   4.9790476  65.1388609
  50.1474157   4.8321840  64.4378628  50.5149061   6.1566945  60.4269601
  51.2620880   6.6688342  60.1176723  50.7840650   5.8350998  61.2873995
  48.7875711   8.6525486  57.4096555  47.8786930   8.3684518  57.5069025
  48.8170795   9.0724564  56.5499862  54.0194978  12.2632075  61.1787723
  53.5657305  11.4222985  61.2352913  53.3888945  12.8993473  61.5162503
  52.4627918  14.1008572  62.1137541  52.7550892  14.6613629  61.3949907
  52.9726538  14.3937133  62.8690700  39.3563881   6.3731000  61.3911758
  39.1588281   5.7800360  60.6662824  38.8010545   6.0683210  62.1087696
  47.3360605   6.2654106  63.5106351  47.3909215   5.3127943  63.4348827
  46.5251807   6.4213545  63.9947649  48.4851799  10.1934229  54.7484634
  48.0471229   9.4770088  54.2890271  49.2262240  10.4210344  54.1869725
  45.2752965   4.8831166  61.2696730  44.4620830   5.1825336  61.6761922
  45.7711959   4.4886855  61.9871212  47.4261543  14.8788923  63.2030994
  47.3837722  15.1049769  62.2739526  48.3424242  14.6452297  63.3516795
  56.6024913   8.4691426  60.8060953  56.4642812   8.6593022  59.8782142
  56.2461132   9.2310809  61.2629004  56.6294293  10.5367953  65.8172224
  57.0630800  10.4443242  66.6655278  57.3425874  10.5125454  65.1792240
  45.5427344  11.7551952  62.9992957  46.3367942  11.2602272  62.7975532
  44.8319036  11.2269815  62.6360663  50.3622188  14.1370047  67.3505325
  50.4159210  14.7060984  68.1183041  49.4936969  14.3071932  66.9859362
  41.8510107   5.8995034  59.0752710  40.9207695   5.8379489  59.2922672
  41.9467579   5.3770986  58.2789351  41.7695656   2.4249846  61.6630951
  42.0302473   3.3395180  61.5540112  42.5912828   1.9574289  61.8127564
  49.3210288   8.3030309  68.9092257  50.2502348   8.4541469  68.7361224
  48.9001318   8.3914330  68.0540903  48.1198620  12.3280974  66.6790794
  47.9809705  11.9599758  67.5516732  47.3313216  12.8428613  66.5074752
  48.7146771  17.4290070  58.0216331  48.8898527  16.9578113  58.8361953
  48.0279560  18.0555836  58.2497591  49.6703835  11.7062576  64.0679632
  49.3353667  11.6663346  64.9637282  49.1707780  11.0407292  63.5950042
  52.6063026   9.0518611  54.3416692  51.9892197   8.3265439  54.2449744
  52.1379515   9.8127971  53.9983766  43.2807857  20.5779433  64.7956191
  43.5204455  21.2097957  65.4735209  42.4377053  20.2267473  65.0821550
  44.3961572   3.2704035  53.4637996  43.5191039   3.1492836  53.1000243
  44.8719325   2.4790113  53.2116884  35.9163712   8.0581195  63.5579503
  36.6034752   7.7442925  62.9700518  35.7611841   8.9622560  63.2846754
  47.7935719  16.3858555  67.1997695  47.7205890  17.1913527  67.7116999
  47.3513112  16.5850521  66.3745716  47.5825498  15.6230325  60.7100516
  46.7993020  16.1652006  60.8038741  48.2818243  16.1404305  61.1094758
  50.2534402  16.2845389  69.3555853  50.9662374  16.9192854  69.2831755
  49.7624431  16.3809255  68.5395855  51.9751929  10.1896642  60.9273145
  51.0408208  10.3098105  60.7577849  52.1528598   9.2869109  60.6633155
  47.4757117   3.5742338  63.0806406  47.1054905   3.0213378  63.7687312
  47.9716210   2.9700471  62.5281406  55.3624480   6.0313961  61.4623179
  55.8284933   6.8641953  61.3883482  55.8131981   5.5658943  62.1668438
  45.3046316  14.0339833  70.1761424  46.0055775  14.6676316  70.3290819
  44.8341431  14.3754565  69.4157064  53.4300712  12.3757783  58.4609331
  53.7060555  12.2614377  59.3703205  52.5605210  11.9775268  58.4221504
  53.1047602   6.5884440  68.0013975  52.4519052   6.8360348  67.3466427
  53.4827982   5.7748579  67.6676452  50.0654776  16.6244134  62.1042145
  50.2477170  15.8065790  62.5669897  50.8887762  16.8411826  61.6667035
  50.3996941  15.5512319  59.3657193  50.9284707  15.0404773  58.7527356
  50.6625161  15.2354849  60.2302726  40.9014034  13.5676188  67.1092527
  41.4867471  12.8219876  67.2420431  40.7038872  13.8780145  67.9929191
  43.7552689  16.6027435  62.1254969  43.0863064  17.0873563  61.6419009
  43.6165559  16.8496656  63.0398348  47.8957958  18.6371179  68.7237628
  48.4476266  18.8002800  69.4886713  48.2364151  19.2275617  68.0517653
  39.1240266   4.8645890  58.9050902  39.4193707   3.9556569  58.8517955
  38.2228302   4.8433630  58.5831904  51.0326345  16.5853154  65.7101310
  50.9077484  15.7842894  65.2012255  51.6905436  17.0799348  65.2215280
  42.6534513   2.9401887  64.8878450  41.9321099   3.5537855  64.7485923
  43.4427769   3.4759652  64.8095096  53.0961253  14.3862175  67.3380860
  52.1491589  14.2667526  67.2659187  53.4444026  13.4984673  67.4207121
  40.8528108   2.5459988  59.0290227  40.5240814   1.6657367  58.8465333
  41.2067478   2.4907657  59.9166616  50.1007687  14.1814891  63.5385212
  49.9532649  13.2531598  63.7192782  50.9261180  14.2034981  63.0542287
  43.9669931   2.8332958  59.3965704  44.3066003   3.3618879  58.6744313
  44.4142051   3.1713364  60.1724271  53.7041808  15.0043449  64.6250085
  54.6288356  14.7986311  64.4874536  53.5357112  14.7559851  65.5339426
  44.8368422   4.9938442  65.1088074  44.6913003   5.3078745  66.0012356
  44.3593626   5.6123342  64.5558973  53.4937125  15.5229117  59.9812176
  53.6674002  14.9575539  59.2286029  53.9866016  16.3230012  59.7991666
  59.3476516   8.2865540  61.6002476  59.7907662   7.5372865  61.2021599
  58.4703026   8.2775676  61.2176208  54.4812297  14.8395881  57.0809075
  55.1763202  15.4602574  57.2996389  54.8235447  13.9891233  57.3561453
  56.3803720  12.2895587  58.6096405  56.9055044  12.6282860  57.8845725
  56.2926073  11.3542602  58.4259540  48.0423769  16.2029661  70.7386282
  48.3510895  15.9578807  71.6108982  48.8399251  16.4076299  70.2505152
  48.0644381  18.3567570  62.9691659  47.6249371  17.8643949  63.6624515
  48.8152498  17.8140538  62.7283734  40.5436720  14.5479111  62.9716287
  41.3694740  14.2482883  62.5914930  40.1930772  13.7786733  63.4206075
  45.5118253  13.9005579  65.0413960  44.8898262  13.2376284  64.7416188
  46.1823120  13.9266711  64.3587608  38.7445325  12.4665437  63.9305220
  37.9077233  12.0387612  63.7489222  38.7168970  12.6597881  64.8676011
  45.0731760  12.4509503  58.5172421  45.2219880  13.1344967  57.8639094
  45.8798203  12.4314593  59.0321877  58.8909380   9.7570778  63.9924924
  59.7256272  10.1960582  64.1562484  59.0268509   9.2809431  63.1733169
  42.8284393   8.4774680  59.5233490  42.5830435   7.5737010  59.7213700
  42.9980308   8.4791831  58.5812968  42.0980041   4.2103038  57.0219651
  41.4049285   4.2847393  56.3659687  41.8531792   3.4463381  57.5441168
  48.5727166  14.9457633  55.9884168  48.0001133  15.5647820  55.5354640
  49.1459959  15.4956995  56.5224090  51.7924425  15.2294783  57.1192751
  52.7255098  15.1640345  57.3225626  51.7047638  16.0651050  56.6607283
  54.4212442  14.5460654  54.0796698  54.3426074  14.2120517  54.9732456
  55.2422109  15.0382421  54.0788170  48.9573964   6.2818446  53.3300221
  49.9033069   6.1524654  53.3988639  48.5788209   5.5433108  53.8069649
  47.1416881   4.2068422  53.2655106  46.2348337   3.9101535  53.3417820
  47.4192862   3.9098240  52.3989392  38.0594822   5.5274786  63.7154152
  37.7397606   4.6740094  63.4228526  37.5128250   5.7423364  64.4712120
  37.9283082   9.1477697  65.6847274  37.2346553   8.7331650  65.1717228
  38.6756073   9.1898234  65.0880693  39.8419824   9.0795951  63.5613289
  39.8190512   9.1783638  62.6095172  40.1520461   9.9261102  63.8830455
  42.5007202  11.1372106  67.6759903  43.4550456  11.1056048  67.6089835
  42.3019726  10.6762730  68.4910129  40.8557431  16.6791725  64.6930101
  40.7211899  15.9192126  64.1268099  40.4389493  17.4032625  64.2258890
  51.9916394  11.8628649  53.7006676  52.6952244  12.0678651  54.3164332
  51.2679043  12.4305411  53.9655760  52.8214204   7.6138510  59.8208947
  52.7649405   8.0707062  58.9816579  53.3742547   6.8529195  59.6431789
  44.0126557  17.5761042  64.9048544  43.8958941  18.5206475  64.8027234
  43.1919003  17.2734604  65.2934343  53.9003091  12.3011178  55.7505136
  54.7348695  11.8692377  55.5682611  53.7387434  12.1293192  56.6782031
  53.5548983   8.8043291  57.1161476  53.4997787   8.6387563  56.1749920
  52.9295039   9.5119324  57.2723665  45.0381071  18.2289304  68.1204472
  45.9408317  18.2612915  68.4370967  44.8118441  17.2989755  68.1350808
  46.7934673  16.9820291  64.7814551  45.8430304  16.9822152  64.6678923
  47.0967159  16.2353025  64.2650585  62.5287366  22.8180829  65.8460313
  63.1665776  22.6987577  65.1423653  62.4108209  23.7661673  65.9048265
  59.3377073  22.7708257  65.7821838  58.9995584  22.6549322  64.8942373
  60.2066841  22.3699422  65.7622844  55.1963888  24.6243734  61.7718729
  54.6328753  24.5333671  61.0035017  55.0816283  23.8043638  62.2521221
  59.8196856  23.9243109  71.7408043  59.8085496  23.5295907  70.8688547
  59.9817495  23.1909182  72.3341815  52.7428320  26.1194925  64.6102949
  53.5349612  25.7785750  64.1949249  52.9824970  26.2289900  65.5305103
  60.7763447  28.2914701  57.0833194  60.1251427  28.8768782  56.6967208
  61.5707810  28.8220896  57.1428231  54.7019074  25.3803839  57.4820328
  55.4749950  24.8332826  57.3433204  55.0544473  26.2448088  57.6934790
  56.5404117  26.7080221  70.6887227  56.2493983  27.6125852  70.5733894
  57.1761101  26.7496748  71.4031297  57.4660324  24.0857069  67.2788587
  58.0623896  23.8613092  66.5645550  57.5235295  23.3441815  67.8814035
  57.0385352  21.5396505  55.1138778  57.2910873  21.0178026  54.3522241
  56.1009911  21.3762650  55.2165462  62.0828635  20.5432283  62.9213521
  62.8691724  20.1251706  62.5703938  62.3467339  21.4478375  63.0895170
  62.2538712  25.9805133  57.6202178  61.6184545  26.0539760  58.3323083
  61.9236119  26.5698732  56.9421257  56.7581641  23.4424611  57.3163153
  56.6417899  22.7669514  57.9844237  56.8683901  22.9556985  56.4995306
  59.1013182  22.9034758  61.0209842  58.7371389  22.3765379  61.7322764
  59.9580298  22.5133227  60.8476328  58.7418669  17.9324657  56.0171191
  58.9093071  18.8004894  56.3841662  58.5515838  18.0951939  55.0932480
  61.4994002  26.3941636  67.6837021  61.1994725  27.2966675  67.5752828
  61.1545061  26.1273820  68.5358174  54.9506483  22.8455433  63.7173726
  54.0256980  22.7131647  63.9251417  55.1990896  23.6249652  64.2143668
  64.8991146  18.9124177  65.3634458  63.9908023  18.8439585  65.0693219
  64.8478741  19.3896121  66.1916284  58.7207889  20.3882315  57.0017858
  58.6007515  20.8339366  57.8403338  58.0260478  20.7367633  56.4431396
  52.3115294  22.4888707  64.5517515  52.4407675  22.7423186  65.4656926
  51.6312746  23.0816415  64.2322170  56.4814782  33.1585957  60.6507989
  56.4038811  34.1093782  60.7296469  55.8776425  32.8131829  61.3082915
  64.4192956  20.8603788  57.8298192  65.3310812  21.0931175  57.6545889
  63.9102603  21.4440832  57.2673270  57.2278384  23.1399275  72.8687323
  57.9693068  23.6784319  72.5922146  56.5215369  23.7665564  73.0258875
  59.0564793  20.2201023  68.8393041  59.9025989  20.6440436  68.9827690
  58.9963431  19.5634647  69.5331604  63.0262538  25.8429607  65.2211773
  62.3971400  26.0075321  64.5187841  62.6388200  26.2571216  65.9922737
  66.9051770  26.7784044  62.5756137  66.2202808  27.1582946  62.0253170
  66.9895619  27.3879371  63.3088085  64.1602701  24.4244003  69.1751480
  64.3719597  25.0675763  68.4985861  64.1132450  23.5906320  68.7073410
  61.7628930  17.0361824  66.0788053  60.9013409  17.3343078  66.3704790
  61.7891365  17.2532223  65.1469085  58.5790500  25.5804015  62.4861858
  59.0428845  25.8591718  61.6966481  58.3147298  24.6787459  62.3034949
  55.4714581  25.1275496  65.4241621  56.0415938  25.5562765  64.7859106
  56.0622693  24.8458081  66.1225807  57.5159386  21.7027167  59.2951423
  58.2183429  22.1548211  59.7625350  57.1840014  21.0610986  59.9231316
  55.9639747  20.2938924  73.6702633  55.3338408  20.9755205  73.9038030
  55.8575835  20.1822005  72.7255771  51.2584720  19.9610720  64.5968557
  50.4683774  20.2168248  64.1208668  51.7495967  20.7759058  64.7020597
  65.2748529  27.3015959  67.3473838  66.0965973  26.8996146  67.0656519
  65.2710932  27.1984193  68.2989954  53.2099465  20.3255299  61.5552034
  52.4130628  20.4373993  62.0735529  52.9825057  20.6641951  60.6892924
  59.0405133  26.8500002  69.5034548  59.1049565  27.3120409  70.3392720
  58.3316057  26.2197367  69.6316858  49.5422423  20.2141210  67.0283548
  49.7930461  21.0988220  67.2941124  50.0781971  20.0345812  66.2558640
  58.7553150  28.5168110  59.3713529  58.6198825  29.3619645  59.7998376
  59.2962963  28.7187387  58.6079462  52.2082548  26.0343548  59.9441454
  52.7207068  26.8286798  60.0947018  52.8605261  25.3369838  59.8775055
  54.0177433  29.1509304  62.0264207  54.1944061  30.0727269  61.8385191
  54.8134266  28.8367723  62.4558587  53.3029789  21.1973936  71.9026370
  53.1883304  20.2959193  72.2033469  52.4474307  21.4437633  71.5511187
  60.3821627  29.1391676  73.5013871  59.9385481  28.3528055  73.1834775
  61.0438840  29.3270827  72.8357761  55.1408748  30.6687478  68.0274549
  55.6916173  30.5404541  67.2551543  54.3020224  30.9682367  67.6769442
  62.4802865  29.4194476  71.5295272  62.4621340  30.2403357  71.0375541
  63.4022785  29.2948551  71.7545413  58.9375919  26.9338606  72.3718780
  59.4704256  26.1726894  72.1418088  58.4090000  26.6412257  73.1142935
  50.1731465  24.3632202  60.7201024  51.0106687  24.7729210  60.5034732
  50.3509732  23.4231644  60.6901218  62.0695897  22.0307283  56.4084857
  61.5542520  22.8011887  56.6473245  61.7973205  21.3572419  57.0317919
  59.6543008  16.8756983  61.4670096  58.7984604  16.4863834  61.2875734
  60.0669960  16.9548944  60.6069881  61.1842154  14.4103327  65.8661655
  60.6806950  14.3733462  65.0529461  61.4772761  15.3196069  65.9258312
  57.4285040  14.4942056  64.8727837  58.2938037  14.2984865  64.5133726
  57.4962549  14.2652408  65.7997194  67.0430171  24.7839637  58.3438031
  66.2659614  24.4450797  57.8993193  67.7221652  24.7892260  57.6692996
  61.8582200  19.9034375  58.2344638  61.5532336  20.2180524  59.0854781
  62.8112642  19.9815795  58.2771971  60.3028632  26.0624598  59.8837592
  59.7749993  25.3277358  59.5710830  59.8016135  26.8399274  59.6377561
  65.2821478  24.2573619  65.0004639  64.6245152  24.9472880  65.0884767
  66.0861877  24.6470050  65.3438625  55.0347359  16.7244264  62.2444204
  55.6091111  16.5019446  61.5117397  55.6218342  16.7932959  62.9972805
  64.0926937  22.6117991  63.0508580  64.6058818  23.2447983  63.5530290
  64.7428160  22.0119187  62.6851940  55.3616946  18.7548725  56.2640089
  54.5254259  19.0923412  56.5849364  55.2221716  18.6197705  55.3267226
  57.3370027  13.5985513  60.9719273  56.6834439  13.2834530  60.3475888
  57.2950501  12.9761254  61.6979096  58.4481232  23.8804808  52.8872565
  57.5408294  23.6494062  53.0863714  58.9452264  23.0842428  53.0746547
  61.3549311  32.5902316  55.8069251  60.6811010  32.8934012  56.4154209
  61.7415133  33.3931396  55.4574709  60.5707767  20.0867447  65.2966921
  59.6530329  20.3082394  65.1388609  60.9867911  20.1613757  64.4378628
  61.3542815  21.4858862  60.4269601  62.1014634  21.9980260  60.1176723
  61.6234405  21.1642915  61.2873995  59.6269465  23.9817403  57.4096555
  58.7180685  23.6976436  57.5069025  59.6564549  24.4016482  56.5499862
  64.8588733  27.5923993  61.1787723  64.4051060  26.7514903  61.2352913
  64.2282700  28.2285391  61.5162503  63.8021652  18.5215979  62.4088390
  63.0644409  18.0093365  62.7398633  64.0548426  18.0816360  61.5971667
  63.3021672  29.4300489  62.1137541  63.5944646  29.9905546  61.3949907
  63.8120293  29.7229050  62.8690700  50.1957636  21.7022917  61.3911758
  49.9982036  21.1092278  60.6662824  49.6404300  21.3975128  62.1087696
  58.1754359  21.5946024  63.5106351  58.2302969  20.6419860  63.4348827
  57.3645561  21.7505463  63.9947649  59.3245553  25.5226147  54.7484634
  58.8864983  24.8062006  54.2890271  60.0655994  25.7502262  54.1869725
  56.1146719  20.2123084  61.2696730  55.3014585  20.5117254  61.6761922
  56.6105714  19.8178772  61.9871212  58.2655297  30.2080840  63.2030994
  58.2231476  30.4341687  62.2739526  59.1817996  29.9744215  63.3516795
  67.4418668  23.7983344  60.8060953  67.3036567  23.9884940  59.8782142
  67.0854887  24.5602727  61.2629004  55.6060794  17.7841439  66.8857965
  56.2460173  17.6430198  66.1880928  54.7738325  17.4975952  66.5096567
  67.4688048  25.8659871  65.8172224  67.9024554  25.7735160  66.6655278
  68.1819628  25.8417371  65.1792240  56.3821098  27.0843869  62.9992957
  57.1761697  26.5894190  62.7975532  55.6712790  26.5561733  62.6360663
  61.2015942  29.4661965  67.3505325  61.2552965  30.0352901  68.1183041
  60.3330724  29.6363850  66.9859362  52.6903861  21.2286951  59.0752710
  51.7601450  21.1671407  59.2922672  52.7861333  20.7062904  58.2789351
  52.6089411  17.7541764  61.6630951  52.8696228  18.6687097  61.5540112
  53.4306583  17.2866207  61.8127564  54.0814336  19.1679521  68.8329776
  54.7537389  18.9596883  68.1842425  53.2544122  18.9701607  68.3935008
  60.1604042  23.6322227  68.9092257  61.0896102  23.7833387  68.7361224
  59.7395072  23.7206248  68.0540903  58.9592374  27.6572891  66.6790794
  58.8203460  27.2891676  67.5516732  58.1706970  28.1720531  66.5074752
  59.5540526  32.7581988  58.0216331  59.7292282  32.2870031  58.8361953
  58.8673314  33.3847754  58.2497591  60.5097589  27.0354494  64.0679632
  60.1747422  26.9955264  64.9637282  60.0101535  26.3699210  63.5950042
  54.4841833  22.4422124  69.5932213  54.3461631  21.7102363  70.1943752
  55.3946757  22.3531024  69.3116401  63.4456781  24.3810529  54.3416692
  62.8285951  23.6557357  54.2449744  62.9773269  25.1419889  53.9983766
  57.1124134  22.1542084  69.0815893  57.8223752  21.5135276  69.0402511
  57.0693442  22.4054978  70.0042073  55.8253068  19.1407301  70.9011532
  55.2890425  18.6898040  71.5533129  55.2369776  19.2753210  70.1581997
  54.1201611  35.9071351  64.7956191  54.3598210  36.5389875  65.4735209
  53.2770808  35.5559391  65.0821550  55.2355327  18.5995953  53.4637996
  54.3584793  18.4784754  53.1000243  55.7113080  17.8082031  53.2116884
  46.7557467  23.3873113  63.5579503  47.4428507  23.0734843  62.9700518
  46.6005596  24.2914477  63.2846754  51.5592189  18.2763309  67.9864527
  51.4750378  17.6688979  67.2514937  50.7374895  18.7672327  67.9874023
  58.6329473  31.7150473  67.1997695  58.5599645  32.5205445  67.7116999
  58.1906866  31.9142439  66.3745716  58.4219253  30.9522243  60.7100516
  57.6386775  31.4943923  60.8038741  59.1211998  31.4696223  61.1094758
  61.7315903  16.7616873  63.3534722  62.2284602  16.0086835  63.0335792
  60.9602884  16.7981189  62.7877931  61.0928157  31.6137307  69.3555853
  61.8056129  32.2484772  69.2831755  60.6018185  31.7101173  68.5395855
  62.8145684  25.5188560  60.9273145  61.8801962  25.6390022  60.7577849
  62.9922352  24.6161027  60.6633155  58.3150872  18.9034256  63.0806406
  57.9448659  18.3505296  63.7687312  58.8109964  18.2992389  62.5281406
  66.2018235  21.3605879  61.4623179  66.6678687  22.1933871  61.3883482
  66.6525735  20.8950861  62.1668438  56.1440070  29.3631751  70.1761424
  56.8449530  29.9968234  70.3290819  55.6735185  29.7046482  69.4157064
  64.2694466  27.7049700  58.4609331  64.5454310  27.5906295  59.3703205
  63.3998965  27.3067185  58.4221504  63.9441356  21.9176358  68.0013975
  63.2912806  22.1652266  67.3466427  64.3221736  21.1040496  67.6676452
  60.9048530  31.9536051  62.1042145  61.0870925  31.1357707  62.5669897
  61.7281516  32.1703744  61.6667035  61.2390696  30.8804236  59.3657193
  61.7678462  30.3696691  58.7527356  61.5018915  30.5646767  60.2302726
  51.7407788  28.8968106  67.1092527  52.3261225  28.1511794  67.2420431
  51.5432627  29.2072062  67.9929191  54.5946443  31.9319353  62.1254969
  53.9256819  32.4165481  61.6419009  54.4559313  32.1788574  63.0398348
  46.3325443  21.4673706  65.8296970  46.3709543  20.9337297  66.6234088
  45.8265736  20.9408911  65.2107947  58.7351712  33.9663097  68.7237628
  59.2870020  34.1294718  69.4886713  59.0757906  34.5567534  68.0517653
  53.7116205  16.3138246  69.3259512  53.7757532  17.1753077  68.9136910
  53.6483326  15.7012248  68.5931871  53.1868478  18.3861379  72.9732547
  53.8140517  18.0038456  73.5870071  52.3296397  18.1675581  73.3388239
  49.9634021  20.1937808  58.9050902  50.2587462  19.2848486  58.8517955
  49.0622056  20.1725548  58.5831904  61.8720099  31.9145072  65.7101310
  61.7471239  31.1134812  65.2012255  62.5299190  32.4091265  65.2215280
  53.4928268  18.2693805  64.8878450  52.7714853  18.8829772  64.7485923
  54.2821523  18.8051569  64.8095096  63.9355008  29.7154092  67.3380860
  62.9885343  29.5959443  67.2659187  64.2837781  28.8276590  67.4207121
  51.6921862  17.8751906  59.0290227  51.3634568  16.9949285  58.8465333
  52.0461233  17.8199574  59.9166616  60.9401441  29.5106808  63.5385212
  60.7926403  28.5823516  63.7192782  61.7654935  29.5326899  63.0542287
  54.8063685  18.1624876  59.3965704  55.1459758  18.6910797  58.6744313
  55.2535806  18.5005282  60.1724271  64.5435563  30.3335367  64.6250085
  65.4682110  30.1278229  64.4874536  64.3750866  30.0851768  65.5339426
  57.5007126  16.5461926  68.8468772  57.1603946  15.7469739  69.2489452
  56.7946132  16.8463637  68.2745606  58.1523598  13.6311239  67.2996095
  58.9749667  13.1571717  67.1774986  58.3961661  14.4101722  67.7994782
  56.7931832  16.6599497  57.5958997  57.5140195  17.0380750  57.0922714
  56.1697137  17.3788374  57.6993975  60.9362955  17.3644646  58.5317329
  61.1526570  18.2469284  58.2306158  60.4557022  16.9730859  57.8022971
  55.6762177  20.3230359  65.1088074  55.5306757  20.6370662  66.0012356
  55.1987380  20.9415260  64.5558973  57.5358560  17.3132907  65.1568964
  57.5220128  16.4174001  64.8201262  58.2530988  17.3203571  65.7907250
  59.3884690  17.7470247  67.2022091  59.1302468  18.6687318  67.2006421
  58.8569731  17.3500682  67.8922555  64.3330879  30.8521035  59.9812176
  64.5067757  30.2867457  59.2286029  64.8259770  31.6521929  59.7991666
  50.1507839  22.8635704  68.0475735  49.6061307  23.6395512  68.1796010
  51.0287189  23.2106508  67.8894857  56.9395456  16.1947288  60.4256534
  57.0611367  15.2663934  60.6247421  56.6497498  16.2085974  59.5134849
  59.8086646  13.8802198  63.5623254  59.8308343  13.9441531  62.6075233
  60.2254705  13.0406707  63.7563760  70.1870270  23.6157458  61.6002476
  70.6301416  22.8664783  61.2021599  69.3096781  23.6067594  61.2176208
  65.3206052  30.1687799  57.0809075  66.0156956  30.7894492  57.2996389
  65.6629202  29.3183150  57.3561453  50.9373861  21.9905600  70.9405892
  50.1955597  22.1388235  71.5270522  50.6166605  22.2513866  70.0772641
  67.2197475  27.6187505  58.6096405  67.7448799  27.9574777  57.8845725
  67.1319827  26.6834520  58.4259540  58.8817523  31.5321578  70.7386282
  59.1904650  31.2870725  71.6108982  59.6793005  31.7368217  70.2505152
  58.9038135  33.6859488  62.9691659  58.4643126  33.1935867  63.6624515
  59.6546252  33.1432455  62.7283734  51.3830474  29.8771029  62.9716287
  52.2088494  29.5774801  62.5914930  51.0324526  29.1078651  63.4206075
  56.3512008  29.2297497  65.0413960  55.7292017  28.5668202  64.7416188
  57.0216874  29.2558629  64.3587608  49.5839079  27.7957355  63.9305220
  48.7470988  27.3679529  63.7489222  49.5562725  27.9889798  64.8676011
  55.9125514  27.7801420  58.5172421  56.0613635  28.4636885  57.8639094
  56.7191958  27.7606510  59.0321877  69.7303135  25.0862696  63.9924924
  70.5650026  25.5252500  64.1562484  69.8662264  24.6101349  63.1733169
  53.6678147  23.8066598  59.5233490  53.4224189  22.9028928  59.7213700
  53.8374062  23.8083748  58.5812968  52.9373795  19.5394955  57.0219651
  52.2443040  19.6139310  56.3659687  52.6925547  18.7755299  57.5441168
  59.4120920  30.2749551  55.9884168  58.8394887  30.8939738  55.5354640
  59.9853714  30.8248912  56.5224090  62.6318180  30.5586701  57.1192751
  63.5648853  30.4932263  57.3225626  62.5441393  31.3942968  56.6607283
  65.2606196  29.8752571  54.0796698  65.1819828  29.5412435  54.9732456
  66.0815863  30.3674339  54.0788170  59.7967719  21.6110363  53.3300221
  60.7426823  21.4816572  53.3988639  59.4181963  20.8725025  53.8069649
  57.9810636  19.5360340  53.2655106  57.0742091  19.2393453  53.3417820
  58.2586617  19.2390158  52.3989392  48.8988576  20.8566703  63.7154152
  48.5791360  20.0032011  63.4228526  48.3522004  21.0715281  64.4712120
  52.6768484  23.5729144  67.4323659  52.8954493  24.5046252  67.4511693
  53.0894257  23.2137119  68.2178463  59.5972701  14.0797230  59.4199347
  58.7873430  13.7344315  59.7954593  60.2857118  13.7704773  60.0086959
  61.5263250  13.1575276  61.0423644  62.0794288  13.5770730  61.7013667
  61.7633336  12.2311024  61.0846600  56.7509420  16.3947275  53.4067085
  57.6128584  16.7202173  53.6662903  56.9359764  15.6078771  52.8940151
  48.7676836  24.4769615  65.6847274  48.0740307  24.0623568  65.1717228
  49.5149827  24.5190151  65.0880693  64.9042057  15.2675802  60.5502308
  64.3240726  15.9260606  60.1680361  64.6377989  14.4453146  60.1389726
  63.3545623  14.6680859  62.7523629  63.8545401  14.7797394  61.9437947
  63.9981231  14.3641912  63.3924437  50.6813579  24.4087869  63.5613289
  50.6584267  24.5075556  62.6095172  50.9914215  25.2553019  63.8830455
  53.3400956  26.4664024  67.6759903  54.2944210  26.4347966  67.6089835
  53.1413480  26.0054647  68.4910129  53.9300339  25.0365140  70.2430701
  54.7493228  25.5309218  70.2665538  54.2037146  24.1197108  70.2148268
  63.6866935  17.4275892  59.6058656  62.7992790  17.7125543  59.3878851
  64.1020924  17.2669655  58.7585933  51.6951185  32.0083643  64.6930101
  51.5605653  31.2484044  64.1268099  51.2783248  32.7324543  64.2258890
  62.8310148  27.1920567  53.7006676  63.5345998  27.3970569  54.3164332
  62.1072797  27.7597328  53.9655760  63.6607959  22.9430428  59.8208947
  63.6043160  23.3998979  58.9816579  64.2136301  22.1821112  59.6431789
  67.4712764  18.7320160  60.6459066  67.2149699  18.3316795  61.4767274
  66.8465632  19.4463954  60.5209205  54.8520311  32.9052960  64.9048544
  54.7352695  33.8498393  64.8027234  54.0312757  32.6026522  65.2934343
  64.7396846  27.6303096  55.7505136  65.5742450  27.1984294  55.5682611
  64.5781189  27.4585109  56.6782031  64.3942738  24.1335209  57.1161476
  64.3391542  23.9679481  56.1749920  63.7688793  24.8411242  57.2723665
  49.1835253  19.3703273  70.9422898  49.8294116  18.8602227  71.4310123
  48.9752404  20.1071955  71.5166323  57.7038863  13.6343318  56.6946794
  57.6917533  14.5785158  56.8515065  58.5962285  13.4513464  56.4006255
  55.8774825  33.5581222  68.1204472  56.7802072  33.5904832  68.4370967
  55.6512195  32.6281673  68.1350808  57.6328427  32.3112208  64.7814551
  56.6824058  32.3114070  64.6678923  57.9360913  31.5644943  64.2650585
  61.5190983  10.2286095  60.9492731  60.7523379   9.6744581  61.0949413
  61.9301688  10.3007963  61.8106883  73.3681121  38.1472747  65.8460313
  74.0059531  38.0279494  65.1423653  73.2501964  39.0953591  65.9048265
  70.1770827  38.1000175  65.7821838  69.8389339  37.9841240  64.8942373
  71.0460595  37.6991340  65.7622844  66.0357643  39.9535651  61.7718729
  65.4722508  39.8625588  61.0035017  65.9210038  39.1335556  62.2521221
  63.5822075  41.4486843  64.6102949  64.3743367  41.1077668  64.1949249
  63.8218725  41.5581818  65.5305103  71.6157201  43.6206619  57.0833194
  70.9645181  44.2060700  56.6967208  72.4101564  44.1512814  57.1428231
  65.5412829  40.7095756  57.4820328  66.3143705  40.1624743  57.3433204
  65.8938227  41.5740006  57.6934790  68.3054078  39.4148987  67.2788587
  68.9017650  39.1905009  66.5645550  68.3629050  38.6733733  67.8814035
  67.8779106  36.8688422  55.1138778  68.1304627  36.3469944  54.3522241
  66.9403666  36.7054568  55.2165462  72.9222389  35.8724201  62.9213521
  73.7085478  35.4543624  62.5703938  73.1861094  36.7770293  63.0895170
  73.0932467  41.3097051  57.6202178  72.4578300  41.3831678  58.3323083
  72.7629873  41.8990650  56.9421257  67.5975395  38.7716528  57.3163153
  67.4811653  38.0961432  57.9844237  67.7077655  38.2848902  56.4995306
  69.9406936  38.2326675  61.0209842  69.5765143  37.7057296  61.7322764
  70.7974052  37.8425144  60.8476328  69.5812423  33.2616575  56.0171191
  69.7486825  34.1296812  56.3841662  69.3909592  33.4243857  55.0932480
  65.7900238  38.1747351  63.7173726  64.8650734  38.0423565  63.9251417
  66.0384651  38.9541570  64.2143668  69.5601644  35.7174233  57.0017858
  69.4401269  36.1631283  57.8403338  68.8654232  36.0659550  56.4431396
  63.1509049  37.8180624  64.5517515  63.2801430  38.0715103  65.4656926
  62.4706500  38.4108332  64.2322170  67.3208536  48.4877874  60.6507989
  67.2432566  49.4385699  60.7296469  66.7170180  48.1423747  61.3082915
  69.8958548  35.5492940  68.8393041  70.7419743  35.9732354  68.9827690
  69.8357185  34.8926565  69.5331604  73.8656292  41.1721524  65.2211773
  73.2365155  41.3367238  64.5187841  73.4781954  41.5863134  65.9922737
  72.6022685  32.3653742  66.0788053  71.7407164  32.6634995  66.3704790
  72.6285120  32.5824141  65.1469085  69.4184254  40.9095932  62.4861858
  69.8822600  41.1883635  61.6966481  69.1541052  40.0079377  62.3034949
  66.3108335  40.4567414  65.4241621  66.8809692  40.8854682  64.7859106
  66.9016447  40.1749999  66.1225807  68.3553140  37.0319085  59.2951423
  69.0577184  37.4840128  59.7625350  68.0233769  36.3902904  59.9231316
  62.0978474  35.2902637  64.5968557  61.3077528  35.5460166  64.1208668
  62.5889722  36.1050975  64.7020597  64.0493220  35.6547217  61.5552034
  63.2524383  35.7665911  62.0735529  63.8218812  35.9933869  60.6892924
  60.3816177  35.5433128  67.0283548  60.6324216  36.4280138  67.2941124
  60.9175726  35.3637729  66.2558640  69.5946905  43.8460027  59.3713529
  69.4592580  44.6911563  59.7998376  70.1356717  44.0479305  58.6079462
  63.0476302  41.3635465  59.9441454  63.5600823  42.1578716  60.0947018
  63.6999015  40.6661756  59.8775055  64.8571187  44.4801222  62.0264207
  65.0337815  45.4019186  61.8385191  65.6528021  44.1659641  62.4558587
  64.1423544  36.5265854  71.9026370  64.0277059  35.6251111  72.2033469
  63.2868061  36.7729550  71.5511187  61.0125219  39.6924120  60.7201024
  61.8500441  40.1021128  60.5034732  61.1903487  38.7523562  60.6901218
  72.9089651  37.3599200  56.4084857  72.3936275  38.1303805  56.6473245
  72.6366960  36.6864336  57.0317919  70.4936762  32.2048901  61.4670096
  69.6378359  31.8155752  61.2875734  70.9063714  32.2840862  60.6069881
  72.0235909  29.7395244  65.8661655  71.5200705  29.7025380  65.0529461
  72.3166516  30.6487987  65.9258312  68.2678795  29.8233974  64.8727837
  69.1331792  29.6276783  64.5133726  68.3356304  29.5944326  65.7997194
  72.6975954  35.2326292  58.2344638  72.3926090  35.5472442  59.0854781
  73.6506397  35.3107712  58.2771971  71.1422386  41.3916516  59.8837592
  70.6143748  40.6569275  59.5710830  70.6409889  42.1691192  59.6377561
  65.8741114  32.0536182  62.2444204  66.4484866  31.8311364  61.5117397
  66.4612096  32.1224877  62.9972805  66.2010701  34.0840643  56.2640089
  65.3648013  34.4215330  56.5849364  66.0615471  33.9489623  55.3267226
  68.1763782  28.9277431  60.9719273  67.5228194  28.6126448  60.3475888
  68.1344256  28.3053171  61.6979096  69.2874986  39.2096726  52.8872565
  68.3802048  38.9785979  53.0863714  69.7846018  38.4134345  53.0746547
  72.1943065  47.9194233  55.8069251  71.5204764  48.2225930  56.4154209
  72.5808887  48.7223314  55.4574709  71.4101522  35.4159364  65.2966921
  70.4924083  35.6374311  65.1388609  71.8261666  35.4905675  64.4378628
  72.1936570  36.8150780  60.4269601  72.9408389  37.3272177  60.1176723
  72.4628159  36.4934833  61.2873995  70.4663220  39.3109321  57.4096555
  69.5574439  39.0268354  57.5069025  70.4958304  39.7308399  56.5499862
  74.6415407  33.8507896  62.4088390  73.9038164  33.3385283  62.7398633
  74.8942180  33.4108278  61.5971667  74.1415427  44.7592407  62.1137541
  74.4338401  45.3197464  61.3949907  74.6514047  45.0520968  62.8690700
  61.0351390  37.0314835  61.3911758  60.8375790  36.4384196  60.6662824
  60.4798054  36.7267045  62.1087696  69.0148114  36.9237941  63.5106351
  69.0696724  35.9711778  63.4348827  68.2039316  37.0797381  63.9947649
  70.1639308  40.8518065  54.7484634  69.7258738  40.1353923  54.2890271
  70.9049749  41.0794179  54.1869725  66.9540474  35.5415001  61.2696730
  66.1408339  35.8409172  61.6761922  67.4499468  35.1470690  61.9871212
  69.1049052  45.5372758  63.2030994  69.0625231  45.7633604  62.2739526
  70.0211751  45.3036133  63.3516795  66.4454549  33.1133357  66.8857965
  67.0853928  32.9722116  66.1880928  65.6132079  32.8267870  66.5096567
  67.2214853  42.4135787  62.9992957  68.0155451  41.9186107  62.7975532
  66.5106545  41.8853650  62.6360663  63.5297616  36.5578869  59.0752710
  62.5995204  36.4963324  59.2922672  63.6255088  36.0354822  58.2789351
  63.4483165  33.0833682  61.6630951  63.7089982  33.9979015  61.5540112
  64.2700337  32.6158124  61.8127564  64.9208090  34.4971439  68.8329776
  65.5931144  34.2888801  68.1842425  64.0937877  34.2993525  68.3935008
  70.9997797  38.9614145  68.9092257  71.9289857  39.1125304  68.7361224
  70.5788827  39.0498166  68.0540903  69.7986129  42.9864809  66.6790794
  69.6597214  42.6183594  67.5516732  69.0100725  43.5012449  66.5074752
  70.3934280  48.0873906  58.0216331  70.5686036  47.6161949  58.8361953
  69.7067069  48.7139672  58.2497591  71.3491344  42.3646412  64.0679632
  71.0141176  42.3247182  64.9637282  70.8495289  41.6991128  63.5950042
  65.3235588  37.7714042  69.5932213  65.1855386  37.0394281  70.1943752
  66.2340511  37.6822942  69.3116401  74.2850535  39.7102446  54.3416692
  73.6679706  38.9849274  54.2449744  73.8167024  40.4711806  53.9983766
  67.9517888  37.4834001  69.0815893  68.6617507  36.8427193  69.0402511
  67.9087196  37.7346896  70.0042073  66.6646822  34.4699219  70.9011532
  66.1284179  34.0189958  71.5533129  66.0763531  34.6045128  70.1581997
  66.0749081  33.9287870  53.4637996  65.1978548  33.8076671  53.1000243
  66.5506834  33.1373949  53.2116884  57.5951221  38.7165030  63.5579503
  58.2822261  38.4026760  62.9700518  57.4399350  39.6206395  63.2846754
  62.3985943  33.6055227  67.9864527  62.3144132  32.9980896  67.2514937
  61.5768650  34.0964245  67.9874023  69.2613007  46.2814161  60.7100516
  68.4780529  46.8235841  60.8038741  69.9605752  46.7988140  61.1094758
  72.5709657  32.0908790  63.3534722  73.0678357  31.3378753  63.0335792
  71.7996639  32.1273107  62.7877931  73.6539438  40.8480478  60.9273145
  72.7195717  40.9681940  60.7577849  73.8316107  39.9452944  60.6633155
  69.1544626  34.2326173  63.0806406  68.7842414  33.6797214  63.7687312
  69.6503719  33.6284307  62.5281406  75.1088221  43.0341618  58.4609331
  75.3848064  42.9198213  59.3703205  74.2392719  42.6359103  58.4221504
  74.7835111  37.2468276  68.0013975  74.1306561  37.4944183  67.3466427
  75.1615491  36.4332414  67.6676452  71.7442285  47.2827969  62.1042145
  71.9264679  46.4649625  62.5669897  72.5675271  47.4995661  61.6667035
  72.0784450  46.2096154  59.3657193  72.6072216  45.6988609  58.7527356
  72.3412670  45.8938684  60.2302726  62.5801543  44.2260023  67.1092527
  63.1654980  43.4803711  67.2420431  62.3826381  44.5363980  67.9929191
  65.4340198  47.2611271  62.1254969  64.7650573  47.7457398  61.6419009
  65.2953068  47.5080491  63.0398348  57.1719197  36.7965624  65.8296970
  57.2103297  36.2629214  66.6234088  56.6659490  36.2700829  65.2107947
  64.5509960  31.6430164  69.3259512  64.6151286  32.5044995  68.9136910
  64.4877080  31.0304166  68.5931871  64.0262232  33.7153297  72.9732547
  64.6534271  33.3330374  73.5870071  63.1690151  33.4967499  73.3388239
  60.8027775  35.5229726  58.9050902  61.0981216  34.6140404  58.8517955
  59.9015811  35.5017465  58.5831904  64.3322022  33.5985722  64.8878450
  63.6108608  34.2121690  64.7485923  65.1215278  34.1343487  64.8095096
  62.5315617  33.2043823  59.0290227  62.2028323  32.3241202  58.8465333
  62.8854987  33.1491492  59.9166616  71.7795196  44.8398726  63.5385212
  71.6320158  43.9115434  63.7192782  72.6048689  44.8618817  63.0542287
  65.6457440  33.4916793  59.3965704  65.9853512  34.0202714  58.6744313
  66.0929560  33.8297199  60.1724271  68.3400881  31.8753844  68.8468772
  67.9997701  31.0761657  69.2489452  67.6339887  32.1755555  68.2745606
  68.9917352  28.9603156  67.2996095  69.8143422  28.4863635  67.1774986
  69.2355416  29.7393640  67.7994782  67.6325587  31.9891415  57.5958997
  68.3533949  32.3672668  57.0922714  67.0090891  32.7080292  57.6993975
  71.7756710  32.6936564  58.5317329  71.9920324  33.5761202  58.2306158
  71.2950777  32.3022777  57.8022971  66.5155931  35.6522277  65.1088074
  66.3700512  35.9662580  66.0012356  66.0381135  36.2707177  64.5558973
  68.3752314  32.6424825  65.1568964  68.3613883  31.7465918  64.8201262
  69.0924742  32.6495489  65.7907250  70.2278445  33.0762165  67.2022091
  69.9696223  33.9979236  67.2006421  69.6963485  32.6792600  67.8922555
  60.9901593  38.1927621  68.0475735  60.4455061  38.9687429  68.1796010
  61.8680943  38.5398426  67.8894857  67.7789210  31.5239205  60.4256534
  67.9005121  30.5955851  60.6247421  67.4891252  31.5377891  59.5134849
  70.6480400  29.2094116  63.5623254  70.6702097  29.2733449  62.6075233
  71.0648459  28.3698624  63.7563760  61.7767615  37.3197518  70.9405892
  61.0349351  37.4680153  71.5270522  61.4560360  37.5805783  70.0772641
  69.7431890  49.0151406  62.9691659  69.3036880  48.5227784  63.6624515
  70.4940007  48.4724373  62.7283734  62.2224229  45.2062946  62.9716287
  63.0482249  44.9066718  62.5914930  61.8718281  44.4370569  63.4206075
  67.1905762  44.5589415  65.0413960  66.5685771  43.8960120  64.7416188
  67.8610629  44.5850546  64.3587608  60.4232834  43.1249273  63.9305220
  59.5864742  42.6971447  63.7489222  60.3956479  43.3181716  64.8676011
  66.7519269  43.1093338  58.5172421  66.9007389  43.7928802  57.8639094
  67.5585712  43.0898428  59.0321877  64.5071902  39.1358516  59.5233490
  64.2617944  38.2320846  59.7213700  64.6767817  39.1375666  58.5812968
  63.7767549  34.8686873  57.0219651  63.0836794  34.9431228  56.3659687
  63.5319301  34.1047217  57.5441168  70.2514675  45.6041468  55.9884168
  69.6788642  46.2231656  55.5354640  70.8247468  46.1540830  56.5224090
  73.4711934  45.8878619  57.1192751  74.4042607  45.8224180  57.3225626
  73.3835147  46.7234885  56.6607283  70.6361473  36.9402281  53.3300221
  71.5820578  36.8108489  53.3988639  70.2575718  36.2016943  53.8069649
  68.8204390  34.8652258  53.2655106  67.9135846  34.5685370  53.3417820
  69.0980371  34.5682076  52.3989392  59.7382331  36.1858621  63.7154152
  59.4185115  35.3323929  63.4228526  59.1915759  36.4007199  64.4712120
  63.5162238  38.9021062  67.4323659  63.7348248  39.8338170  67.4511693
  63.9288012  38.5429036  68.2178463  70.4366456  29.4089147  59.4199347
  69.6267184  29.0636232  59.7954593  71.1250873  29.0996691  60.0086959
  72.3657004  28.4867194  61.0423644  72.9188043  28.9062647  61.7013667
  72.6027091  27.5602942  61.0846600  67.5903175  31.7239193  53.4067085
  68.4522339  32.0494091  53.6662903  67.7753519  30.9370689  52.8940151
  59.6070591  39.8061532  65.6847274  58.9134062  39.3915485  65.1717228
  60.3543582  39.8482069  65.0880693  74.1939378  29.9972777  62.7523629
  74.6939156  30.1089311  61.9437947  74.8374986  29.6933830  63.3924437
  61.5207333  39.7379786  63.5613289  61.4978021  39.8367473  62.6095172
  61.8307970  40.5844937  63.8830455  64.1794711  41.7955941  67.6759903
  65.1337964  41.7639884  67.6089835  63.9807235  41.3346565  68.4910129
  64.7694093  40.3657057  70.2430701  65.5886982  40.8601136  70.2665538
  65.0430901  39.4489025  70.2148268  74.5260689  32.7567810  59.6058656
  73.6386544  33.0417460  59.3878851  74.9414678  32.5961573  58.7585933
  62.5344940  47.3375561  64.6930101  62.3999408  46.5775962  64.1268099
  62.1177002  48.0616461  64.2258890  73.6703903  42.5212484  53.7006676
  74.3739753  42.7262487  54.3164332  72.9466552  43.0889246  53.9655760
  74.5001713  38.2722346  59.8208947  74.4436914  38.7290897  58.9816579
  75.0530055  37.5113030  59.6431789  65.6914066  48.2344878  64.9048544
  65.5746450  49.1790310  64.8027234  64.8706512  47.9318439  65.2934343
  75.2336492  39.4627127  57.1161476  75.1785296  39.2971398  56.1749920
  74.6082548  40.1703160  57.2723665  60.0229007  34.6995191  70.9422898
  60.6687871  34.1894145  71.4310123  59.8146158  35.4363873  71.5166323
  68.5432618  28.9635236  56.6946794  68.5311288  29.9077076  56.8515065
  69.4356040  28.7805381  56.4006255  68.4722182  47.6404126  64.7814551
  67.5217813  47.6405988  64.6678923  68.7754668  46.8936861  64.2650585
  72.3584737  25.5578012  60.9492731  71.5917133  25.0036499  61.0949413
  72.7695442  25.6299881  61.8106883  71.8745145  52.3606753  61.3911758
  71.6769545  51.7676113  60.6662824  71.3191809  52.0558963  62.1087696
  74.3691370  51.8870787  59.0752710  73.4388959  51.8255242  59.2922672
  74.4648842  51.3646739  58.2789351  74.2876920  48.4125599  61.6630951
  74.5483737  49.3270933  61.5540112  75.1094092  47.9450042  61.8127564
  71.6421530  50.8521643  58.9050902  71.9374971  49.9432322  58.8517955
  70.7409565  50.8309383  58.5831904  73.3709371  48.5335741  59.0290227
  73.0422077  47.6533120  58.8465333  73.7248742  48.4783410  59.9166616
  74.6161304  50.1978791  57.0219651  73.9230549  50.2723146  56.3659687
  74.3713056  49.4339134  57.5441168  56.4814783  10.1648079  47.3753295
  56.4038813  11.1155904  47.4541776  55.8776426   9.8193952  48.0328222
  54.0177434   6.1571427  48.7509513  54.1944062   7.0789391  48.5630497
  54.8134267   5.8429846  49.1803893  55.1408749   7.6749600  54.7519856
  55.6916174   7.5466664  53.9796850  54.3020225   7.9744489  54.4014749
  61.3549312   9.5964438  42.5314558  60.6811011   9.8996135  43.1399516
  61.7415134  10.3993518  42.1820015  58.2655299   7.2142963  49.9276301
  58.2231477   7.4403809  48.9984833  59.1817997   6.9806338  50.0762102
  59.5540527   9.7644111  44.7461637  59.7292283   9.2932154  45.5607260
  58.8673315  10.3909877  44.9742898  54.1201613  12.9133473  51.5201497
  54.3598211  13.5451997  52.1980516  53.2770809  12.5621513  51.8066857
  58.6329474   8.7212596  53.9243001  58.5599646   9.5267567  54.4362306
  58.1906868   8.9204562  53.0991023  58.4219254   7.9584366  47.4345823
  57.6386776   8.5006046  47.5284048  59.1211999   8.4758345  47.8340064
  61.0928158   8.6199430  56.0801160  61.8056130   9.2546895  56.0077062
  60.6018187   8.7163296  55.2641162  56.1440071   6.3693873  56.9006731
  56.8449531   7.0030356  57.0536125  55.6735186   6.7108605  56.1402370
  60.9048531   8.9598174  48.8287452  61.0870926   8.1419830  49.2915204
  61.7281517   9.1765866  48.3912342  61.2390697   7.8866359  46.0902500
  61.7678463   7.3758814  45.4772662  61.5018916   7.5708889  46.9548033
  51.7407790   5.9030228  53.8337834  52.3261226   5.1573916  53.9665738
  51.5432628   6.2134185  54.7174498  54.5946445   8.9381476  48.8500276
  53.9256820   9.4227603  48.3664316  54.4559314   9.1850696  49.7643655
  58.7351713  10.9725219  55.4482934  59.2870021  11.1356841  56.2132020
  59.0757907  11.5629657  54.7762959  61.8720101   8.9207195  52.4346617
  61.7471240   8.1196935  51.9257562  62.5299192   9.4153388  51.9460586
  58.8817525   8.5383701  57.4631589  59.1904651   8.2932848  58.3354288
  59.6793007   8.7430339  56.9750459  58.9038137  10.6921610  49.6936965
  58.4643127  10.1997989  50.3869822  59.6546254  10.1494578  49.4529041
  51.3830476   6.8833151  49.6961593  52.2088496   6.5836923  49.3160237
  51.0324528   6.1140774  50.1451382  56.3512009   6.2359620  51.7659267
  55.7292018   5.5730325  51.4661495  57.0216876   6.2620751  51.0832915
  49.5839081   4.8019478  50.6550527  48.7470989   4.3741652  50.4734528
  49.5562726   4.9951921  51.5921318  59.4120921   7.2811673  42.7129475
  58.8394888   7.9001860  42.2599947  59.9853715   7.8311035  43.2469397
  51.6951187   9.0145766  51.4175408  51.5605654   8.2546167  50.8513406
  51.2783249   9.7386665  50.9504197  54.8520312   9.9115083  51.6293850
  54.7352697  10.8560515  51.5272541  54.0312759   9.6088644  52.0179650
  55.8774827  10.5643345  54.8449779  56.7802073  10.5966955  55.1616274
  55.6512197   9.6343796  54.8596115  57.6328429   9.3174331  51.5059857
  56.6824060   9.3176193  51.3924230  57.9360915   8.5707066  50.9895892
  73.3681122  15.1534869  52.5705620  74.0059532  15.0341617  51.8668960
  73.2501965  16.1015713  52.6293572  70.1770828  15.1062298  52.5067145
  69.8389340  14.9903362  51.6187679  71.0460596  14.7053463  52.4868151
  66.0357644  16.9597774  48.4964036  65.4722509  16.8687711  47.7280323
  65.9210039  16.1397678  48.9766528  70.6590611  16.2597149  58.4653350
  70.6479252  15.8649948  57.5933854  70.8211251  15.5263222  59.0587122
  63.5822076  18.4548966  51.3348256  64.3743368  18.1139790  50.9194555
  63.8218726  18.5643941  52.2550409  71.6157203  20.6268742  43.8078500
  70.9645182  21.2122822  43.4212514  72.4101566  21.1574937  43.8673538
  65.5412830  17.7157879  44.2065635  66.3143706  17.1686866  44.0678511
  65.8938229  18.5802128  44.4180096  67.3797872  19.0434261  57.4132534
  67.0887738  19.9479892  57.2979200  68.0154857  19.0850789  58.1276604
  68.3054079  16.4211110  54.0033894  68.9017652  16.1967132  53.2890857
  68.3629051  15.6795855  54.6059342  67.8779108  13.8750545  41.8384085
  68.1304628  13.3532066  41.0767548  66.9403667  13.7116690  41.9410768
  72.9222390  12.8786323  49.6458828  73.7085480  12.4605747  49.2949245
  73.1861095  13.7832416  49.8140476  73.0932468  18.3159174  44.3447485
  72.4578301  18.3893800  45.0568389  72.7629874  18.9052772  43.6666564
  67.5975396  15.7778651  44.0408460  67.4811655  15.1023554  44.7089544
  67.7077656  15.2911025  43.2240613  69.9406937  15.2388798  47.7455149
  69.5765145  14.7119419  48.4568070  70.7974053  14.8487267  47.5721634
  69.5812424  10.2678698  42.7416497  69.7486827  11.1358934  43.1086968
  69.3909593  10.4305979  41.8177787  72.3387758  18.7295677  54.4082328
  72.0388481  19.6320715  54.2998135  71.9938817  18.4627860  55.2603481
  65.7900239  15.1809473  50.4419032  64.8650735  15.0485688  50.6496724
  66.0384652  15.9603693  50.9388975  69.5601645  12.7236355  43.7263164
  69.4401270  13.1693406  44.5648644  68.8654234  13.0721673  43.1676702
  63.1509050  14.8242747  51.2762821  63.2801431  15.0777226  52.1902233
  62.4706501  15.4170455  50.9567476  67.3208537  25.4939997  47.3753295
  67.2432567  26.4447822  47.4541776  66.7170181  25.1485869  48.0328222
  68.0672139  15.4753316  59.5932629  68.8086824  16.0138360  59.3167453
  67.3609125  16.1019605  59.7504181  69.8958549  12.5555063  55.5638348
  70.7419744  12.9794477  55.7072997  69.8357187  11.8988687  56.2576911
  73.8656294  18.1783647  51.9457080  73.2365156  18.3429361  51.2433148
  73.4781956  18.5925256  52.7168044  74.9996457  16.7598044  55.8996787
  75.2113352  17.4029804  55.2231168  74.9526205  15.9260360  55.4318717
  69.4184256  17.9158055  49.2107165  69.8822601  18.1945758  48.4211787
  69.1541054  17.0141500  49.0280256  66.3108337  17.4629536  52.1486928
  66.8809694  17.8916805  51.5104413  66.9016448  17.1812121  52.8471114
  68.3553142  14.0381207  46.0196730  69.0577185  14.4902251  46.4870656
  68.0233770  13.3965026  46.6476623  66.8033503  12.6292964  60.3947939
  66.1732164  13.3109245  60.6283336  66.6969591  12.5176046  59.4501078
  62.0978476  12.2964760  51.3213864  61.3077530  12.5522289  50.8453974
  62.5889723  13.1113098  51.4265904  64.0493221  12.6609339  48.2797340
  63.2524384  12.7728033  48.7980836  63.8218813  12.9995991  47.4138231
  69.8798889  19.1854042  56.2279855  69.9443321  19.6474450  57.0638027
  69.1709812  18.5551407  56.3562165  60.3816179  12.5495250  53.7528854
  60.6324217  13.4342260  54.0186430  60.9175727  12.3699852  52.9803946
  69.5946906  20.8522150  46.0958835  69.4592581  21.6973686  46.5243683
  70.1356719  21.0541428  45.3324769  63.0476304  18.3697588  46.6686760
  63.5600824  19.1640838  46.8192325  63.6999016  17.6723878  46.6020362
  64.8571188  21.4863344  48.7509513  65.0337817  22.4081309  48.5630497
  65.6528022  21.1721763  49.1803893  64.1423545  13.5327976  58.6271677
  64.0277060  12.6313233  58.9278776  63.2868063  13.7791673  58.2756493
  71.2215383  21.4745716  60.2259177  70.7779237  20.6882095  59.9080082
  71.8832596  21.6624867  59.5603068  65.9802504  23.0041518  54.7519856
  66.5309929  22.8758581  53.9796850  65.1413980  23.3036407  54.4014749
  73.3196621  21.7548516  58.2540579  73.3015096  22.5757397  57.7620848
  74.2416541  21.6302592  58.4790720  69.7769675  19.2692646  59.0964087
  70.3098012  18.5080934  58.8663395  69.2483756  18.9766298  59.8388241
  61.0125220  16.6986242  47.4446331  61.8500442  17.1083251  47.2280039
  61.1903488  15.7585684  47.4146525  72.9089653  14.3661323  43.1330164
  72.3936276  15.1365928  43.3718551  72.6366961  13.6926459  43.7563225
  72.6975956  12.2388415  44.9589945  72.3926091  12.5534564  45.8100088
  73.6506398  12.3169835  45.0017278  71.1422388  18.3978638  46.6082899
  70.6143749  17.6631398  46.2956136  70.6409890  19.1753315  46.3622867
  65.8741115   9.0598305  48.9689510  66.4484867   8.8373486  48.2362703
  66.4612098   9.1286999  49.7218112  66.2010702  11.0902766  42.9885396
  65.3648015  11.4277452  43.3094670  66.0615472  10.9551745  42.0512533
  69.2874988  16.2158849  39.6117872  68.3802049  15.9848102  39.8109021
  69.7846020  15.4196468  39.7991854  72.1943067  24.9256356  42.5314558
  71.5204765  25.2288053  43.1399516  72.5808889  25.7285436  42.1820015
  71.4101523  12.4221487  52.0212227  70.4924085  12.6436434  51.8633916
  71.8261667  12.4967798  51.1623935  72.1936571  13.8212903  47.1514908
  72.9408390  14.3334300  46.8422030  72.4628161  13.4996955  48.0119301
  70.4663221  16.3171443  44.1341862  69.5574440  16.0330476  44.2314332
  70.4958305  16.7370522  43.2745169  74.1415428  21.7654530  48.8382848
  74.4338402  22.3259587  48.1195213  74.6514048  22.0583091  49.5936007
  61.0351392  14.0376958  48.1157064  60.8375791  13.4446318  47.3908131
  60.4798056  13.7329168  48.8333003  69.0148115  13.9300064  50.2351657
  69.0696725  12.9773900  50.1594134  68.2039317  14.0859503  50.7192956
  70.1639309  17.8580187  41.4729941  69.7258739  17.1416046  41.0135578
  70.9049750  18.0856302  40.9115032  66.9540475  12.5477124  47.9942036
  66.1408341  12.8471294  48.4007228  67.4499469  12.1532813  48.7116519
  69.1049053  22.5434881  49.9276301  69.0625232  22.7695727  48.9984833
  70.0211752  22.3098255  50.0762102  66.4454550  10.1195479  53.6103271
  67.0853929   9.9784238  52.9126235  65.6132080   9.8329993  53.2341873
  67.2214854  19.4197910  49.7238264  68.0155452  18.9248230  49.5220839
  66.5106546  18.8915773  49.3605969  72.0409698  21.8016005  54.0750631
  72.0946721  22.3706942  54.8428347  71.1724480  21.9717890  53.7104668
  63.5297617  13.5640991  45.7998016  62.5995205  13.5025447  46.0167978
  63.6255089  13.0416944  45.0034658  63.4483166  10.0895804  48.3876258
  63.7089984  11.0041138  48.2785418  64.2700339   9.6220247  48.5372871
  64.9208092  11.5033562  55.5575083  65.5931145  11.2950924  54.9087731
  64.0937878  11.3055647  55.1180315  70.9997798  15.9676267  55.6337563
  71.9289858  16.1187427  55.4606530  70.5788828  16.0560288  54.7786210
  69.7986130  19.9926932  53.4036101  69.6597215  19.6245716  54.2762039
  69.0100726  20.5074571  53.2320059  70.3934282  25.0936028  44.7461637
  70.5686037  24.6224071  45.5607260  69.7067070  25.7201794  44.9742898
  71.3491345  19.3708534  50.7924939  71.0141178  19.3309304  51.6882588
  70.8495291  18.7053250  50.3195349  65.3235589  14.7776164  56.3177520
  65.1855387  14.0456403  56.9189059  66.2340512  14.6885065  56.0361707
  74.2850537  16.7164569  41.0661998  73.6679707  15.9911397  40.9695051
  73.8167025  17.4773929  40.7229072  67.9517890  14.4896124  55.8061199
  68.6617508  13.8489316  55.7647818  67.9087198  14.7409019  56.7287380
  66.6646824  11.4761342  57.6256839  66.1284181  11.0252080  58.2778435
  66.0763532  11.6107251  56.8827303  64.9595367  28.2425391  51.5201497
  65.1991965  28.8743915  52.1980516  64.1164564  27.8913431  51.8066857
  66.0749082  10.9349993  40.1883302  65.1978549  10.8138794  39.8245549
  66.5506836  10.1436071  39.9362191  57.5951223  15.7227153  50.2824810
  58.2822262  15.4088883  49.6945825  57.4399351  16.6268517  50.0092061
  62.3985945  10.6117349  54.7109833  62.3144133  10.0043019  53.9760243
  61.5768651  11.1026368  54.7119330  69.4723229  24.0504513  53.9243001
  69.3993400  24.8559485  54.4362306  69.0300622  24.2496479  53.0991023
  69.2613009  23.2876283  47.4345823  68.4780530  23.8297964  47.5284048
  69.9605754  23.8050263  47.8340064  71.9321912  23.9491347  56.0801160
  72.6449885  24.5838812  56.0077062  71.4411941  24.0455213  55.2641162
  73.6539439  17.8542600  47.6518452  72.7195718  17.9744063  47.4823156
  73.8316108  16.9515067  47.3878462  69.1544627  11.2388296  49.8051713
  68.7842415  10.6859336  50.4932619  69.6503720  10.6346429  49.2526713
  66.9833826  21.6985791  56.9006731  67.6843285  22.3322274  57.0536125
  66.5128941  22.0400522  56.1402370  75.1088222  20.0403741  45.1854638
  75.3848066  19.9260335  46.0948512  74.2392721  19.6421226  45.1466811
  74.7835112  14.2530398  54.7259281  74.1306562  14.5006306  54.0711734
  75.1615492  13.4394537  54.3921759  71.7442286  24.2890092  48.8287452
  71.9264680  23.4711747  49.2915204  72.5675272  24.5057784  48.3912342
  72.0784451  23.2158277  46.0902500  72.6072218  22.7050731  45.4772662
  72.3412671  22.9000807  46.9548033  62.5801544  21.2322146  53.8337834
  63.1654981  20.4865834  53.9665738  62.3826382  21.5426103  54.7174498
  65.4340199  24.2673393  48.8500276  64.7650574  24.7519521  48.3664316
  65.2953069  24.5142614  49.7643655  57.1719199  13.8027746  52.5542277
  57.2103298  13.2691337  53.3479395  56.6659492  13.2762952  51.9353254
  69.5745468  26.3017137  55.4482934  70.1263776  26.4648758  56.2132020
  69.9151661  26.8921575  54.7762959  64.5509961   8.6492287  56.0504819
  64.6151288   9.5107118  55.6382217  64.4877081   8.0366288  55.3177178
  64.0262234  10.7215419  59.6977853  64.6534272  10.3392497  60.3115378
  63.1690152  10.5029621  60.0633546  60.8027776  12.5291848  45.6296208
  61.0981217  11.6202527  45.5763262  59.9015812  12.5079588  45.3077210
  72.7113855  24.2499112  52.4346617  72.5864995  23.4488852  51.9257562
  73.3692946  24.7445306  51.9460586  64.3322023  10.6047845  51.6123757
  63.6108609  11.2183813  51.4731230  65.1215279  11.1405610  51.5340403
  74.7748763  22.0508132  54.0626167  73.8279099  21.9313484  53.9904493
  75.1231537  21.1630631  54.1452428  62.5315618  10.2105946  45.7535533
  62.2028324   9.3303325  45.5710639  62.8854989  10.1553615  46.6411923
  71.7795197  21.8460849  50.2630519  71.6320159  20.9177556  50.4438089
  72.6048690  21.8680939  49.7787594  65.6457441  10.4978916  46.1211011
  65.9853514  11.0264837  45.3989619  66.0929562  10.8359322  46.8969578
  66.5155932  12.6584400  51.8333381  66.3700513  12.9724703  52.7257662
  66.0381136  13.2769300  51.2804279  60.9901595  15.1989744  54.7721042
  60.4455063  15.9749552  54.9041316  61.8680944  15.5460548  54.6140163
  61.7767616  14.3259640  57.6651199  61.0349353  14.4742276  58.2515829
  61.4560361  14.5867906  56.8017948  69.7211279  23.8675618  57.4631589
  70.0298406  23.6224765  58.3354288  70.5186761  24.0722257  56.9750459
  69.7431891  26.0213528  49.6936965  69.3036881  25.5289907  50.3869822
  70.4940008  25.4786496  49.4529041  62.2224230  22.2125069  49.6961593
  63.0482250  21.9128841  49.3160237  61.8718282  21.4432691  50.1451382
  67.1905763  21.5651537  51.7659267  66.5685773  20.9022242  51.4661495
  67.8610630  21.5912669  51.0832915  60.4232835  20.1311395  50.6550527
  59.5864744  19.7033570  50.4734528  60.3956481  20.3243839  51.5921318
  66.7519270  20.1155461  45.2417727  66.9007391  20.7990925  44.5884400
  67.5585714  20.0960551  45.7567183  64.5071903  16.1420638  46.2478796
  64.2617945  15.2382968  46.4459007  64.6767818  16.1437789  45.3058274
  63.7767551  11.8748996  43.7464958  63.0836796  11.9493351  43.0904994
  63.5319303  11.1109339  44.2686475  70.2514676  22.6103591  42.7129475
  69.6788643  23.2293778  42.2599947  70.8247469  23.1602953  43.2469397
  73.4711936  22.8940741  43.8438057  74.4042609  22.8286303  44.0470933
  73.3835148  23.7297008  43.3852590  70.6361474  13.9464404  40.0545527
  71.5820579  13.8170612  40.1233945  70.2575719  13.2079066  40.5314956
  68.8204391  11.8714380  39.9900413  67.9135847  11.5747493  40.0663126
  69.0980372  11.5744198  39.1234699  59.7382332  13.1920744  50.4399459
  59.4185116  12.3386052  50.1473833  59.1915760  13.4069322  51.1957426
  63.5162239  15.9083185  54.1568966  63.7348249  16.8400292  54.1756999
  63.9288013  15.5491159  54.9423769  59.6070592  16.8123655  52.4092581
  58.9134063  16.3977608  51.8962535  60.3543583  16.8544192  51.8126000
  61.5207334  16.7441909  50.2858595  61.4978022  16.8429596  49.3340479
  61.8307971  17.5907060  50.6075762  64.1794712  18.8018064  54.4005210
  65.1337966  18.7702006  54.3335141  63.9807236  18.3408688  55.2155436
  64.7694094  17.3719180  56.9676008  65.5886983  17.8663259  56.9910845
  65.0430902  16.4551148  56.9393575  62.5344941  24.3437683  51.4175408
  62.3999409  23.5838084  50.8513406  62.1177003  25.0678583  50.9504197
  73.6703904  19.5274607  40.4251983  74.3739754  19.7324609  41.0409639
  72.9466553  20.0951369  40.6901067  74.5001714  15.2784468  46.5454253
  74.4436916  15.7353020  45.7061886  75.0530057  14.5175153  46.3677096
  65.6914067  25.2407000  51.6293850  65.5746451  26.1852433  51.5272541
  64.8706513  24.9380562  52.0179650  75.2336494  16.4689249  43.8406782
  75.1785297  16.3033521  42.8995227  74.6082549  17.1765282  43.9968972
  60.0229009  11.7057314  57.6668205  60.6687872  11.1956268  58.1555430
  59.8146160  12.4425995  58.2411630  66.7168581  25.8935262  54.8449779
  67.6195828  25.9258872  55.1616274  66.4905951  24.9635713  54.8596115
  68.4722183  24.6466249  51.5059857  67.5217814  24.6468110  51.3924230
  68.7754669  23.8998983  50.9895892  74.4215830  33.7840883  51.3348256
  75.2137122  33.4431708  50.9194555  74.6612481  33.8935858  52.2550409
  73.9902805  30.1534665  51.2762821  74.1195186  30.4069144  52.1902233
  73.3100256  30.7462373  50.9567476  72.9372230  27.6256678  51.3213864
  72.1471284  27.8814206  50.8453974  73.4283477  28.4405016  51.4265904
  74.8886975  27.9901257  48.2797340  74.0918139  28.1019951  48.7980836
  74.6612568  28.3287909  47.4138231  71.2209933  27.8787168  53.7528854
  71.4717971  28.7634178  54.0186430  71.7569481  27.6991770  52.9803946
  73.8870058  33.6989506  46.6686760  74.3994579  34.4932756  46.8192325
  74.5392771  33.0015796  46.6020362  74.9817299  28.8619894  58.6271677
  74.8670814  27.9605151  58.9278776  74.1261817  29.1083591  58.2756493
  71.8518975  32.0278160  47.4446331  72.6894197  32.4375168  47.2280039
  72.0297243  31.0877602  47.4146525  71.8745146  29.3668875  48.1157064
  71.6769546  28.7738236  47.3908131  71.3191810  29.0621085  48.8333003
  74.3691372  28.8932909  45.7998016  73.4388960  28.8317365  46.0167978
  74.4648844  28.3708862  45.0034658  74.2876921  25.4187722  48.3876258
  74.5483738  26.3333055  48.2785418  75.1094093  24.9512165  48.5372871
  68.4344977  31.0519070  50.2824810  69.1216017  30.7380801  49.6945825
  68.2793106  31.9560435  50.0092061  73.2379699  25.9409267  54.7109833
  73.1537888  25.3334937  53.9760243  72.4162406  26.4318285  54.7119330
  73.4195298  36.5614064  53.8337834  74.0048735  35.8157752  53.9665738
  73.2220137  36.8718020  54.7174498  68.0112953  29.1319664  52.5542277
  68.0497053  28.5983255  53.3479395  67.5053246  28.6054869  51.9353254
  71.6421531  27.8583766  45.6296208  71.9374972  26.9494444  45.5763262
  70.7409567  27.8371505  45.3077210  73.3709372  25.5397864  45.7535533
  73.0422079  24.6595243  45.5710639  73.7248743  25.4845532  46.6411923
  71.8295349  30.5281662  54.7721042  71.2848817  31.3041470  54.9041316
  72.7074699  30.8752466  54.6140163  72.6161371  29.6551558  57.6651199
  71.8743107  29.8034193  58.2515829  72.2954115  29.9159824  56.8017948
  73.0617985  37.5416987  49.6961593  73.8876005  37.2420759  49.3160237
  72.7112037  36.7724609  50.1451382  71.2626590  35.4603313  50.6550527
  70.4258498  35.0325487  50.4734528  71.2350235  35.6535756  51.5921318
  74.6161305  27.2040913  43.7464958  73.9230550  27.2785268  43.0904994
  74.3713057  26.4401257  44.2686475  70.5776086  28.5212661  50.4399459
  70.2578871  27.6677969  50.1473833  70.0309514  28.7361239  51.1957426
  74.3555994  31.2375102  54.1568966  74.5742004  32.1692210  54.1756999
  74.7681768  30.8783077  54.9423769  70.4464346  32.1415573  52.4092581
  69.7527818  31.7269525  51.8962535  71.1937337  32.1836109  51.8126000
  72.3601089  32.0733826  50.2858595  72.3371777  32.1721514  49.3340479
  72.6701725  32.9198977  50.6075762  73.3738695  39.6729601  51.4175408
  73.2393163  38.9130002  50.8513406  72.9570758  40.3970501  50.9504197
  70.8622763  27.0349231  57.6668205  71.5081627  26.5248185  58.1555430
  70.6539914  27.7717913  58.2411630  73.4195300  13.5676186  40.5583140
  74.0048737  12.8219874  40.6911044  73.2220138  13.8780143  41.4419804
  73.0617986  14.5479109  36.4206900  73.8876006  14.2482881  36.0405544
  72.7112038  13.7786732  36.8696689  71.2626591  12.4665436  37.3795834
  70.4258499  12.0387610  37.1979835  71.2350236  12.6597879  38.3166625
  73.3738697  16.6791724  38.1420714  73.2393165  15.9192124  37.5758712
  72.9570759  17.4032623  37.6749503  17.4188428  35.9560661  70.3587884
  16.7676407  36.5414742  69.9721898  18.2132791  36.4866856  70.4182922
  18.8963693  33.6451093  70.8956868  18.2609526  33.7185720  71.6077773
  18.5661099  34.2344692  70.2175948  13.1239762  40.8231916  73.9262679
  13.0463792  41.7739742  74.0051160  12.5201406  40.4777789  74.5837605
  21.0617936  28.5249748  71.1052882  21.9735793  28.7577135  70.9300579
  20.5527583  29.1086792  70.5427961  15.3978131  36.1814069  72.6468219
  15.2623806  37.0265605  73.0753067  15.9387944  36.3833347  71.8834153
  18.7120878  29.6953242  69.6839547  18.1967501  30.4657847  69.9227935
  18.4398186  29.0218379  70.3072609  23.6855152  32.4485597  71.6192721
  22.9084594  32.1096757  71.1747883  24.3646633  32.4538220  70.9447686
  15.0906213  31.5450768  66.1627256  14.1833274  31.3140022  66.3618405
  15.5877245  30.7488387  66.3501237  17.9974292  40.2548275  69.0823942
  17.3235990  40.5579972  69.6908900  18.3840114  41.0577356  68.7329399
  21.5013714  35.2569952  74.4542413  21.0476041  34.4160862  74.5107604
  20.8707680  35.8931351  74.7917193  19.9446653  37.0946449  75.3892231
  20.2369627  37.6551506  74.6704597  20.4545273  37.3875010  76.1445390
  15.9670534  33.1872107  68.0239324  15.5289964  32.4707966  67.5644962
  16.7080975  33.4148221  67.4624416  24.0843649  31.4629304  74.0815643
  23.9461547  31.6530900  73.1536832  23.7279868  32.2248686  74.5383694
  16.1965507  40.4227948  71.2971021  16.3717262  39.9515991  72.1116644
  15.5098295  41.0493714  71.5252282  20.0881762  32.0456488  67.6171382
  19.4710932  31.3203316  67.5204435  19.6198250  32.8065849  67.2738456
  15.0644234  38.6168203  73.9855207  14.2811755  39.1589883  74.0793431
  15.7636979  39.1342183  74.3849448  20.9119447  35.3695660  71.7364022
  21.1879291  35.2552255  72.6457896  20.0423946  34.9713145  71.6976195
  17.5473511  39.6182011  75.3796835  17.7295905  38.8003667  75.8424588
  18.3706497  39.8349703  74.9421725  17.8815676  38.5450196  72.6411884
  18.4103443  38.0342651  72.0282046  18.1443896  38.2292726  73.5057417
  20.9755860  38.5166994  73.2566867  21.1492737  37.9513417  72.5040719
  21.4684751  39.3167889  73.0746357  26.8295251  31.2803417  74.8757166
  27.2726397  30.5310742  74.4776290  25.9521761  31.2713554  74.4930898
  21.9631032  37.8333759  70.3563765  22.6581937  38.4540451  70.5751080
  22.3054182  36.9829110  70.6316143  23.8622455  35.2833464  71.8851096
  24.3873780  35.6220737  71.1600416  23.7744808  34.3480480  71.7014230
  16.0545901  37.9395510  69.2638859  15.4819868  38.5585698  68.8109330
  16.6278694  38.4894872  69.7978780  19.2743161  38.2232661  70.3947441
  20.2073834  38.1578222  70.5980316  19.1866373  39.0588927  69.9361973
  21.9031177  37.5398531  67.3551388  21.8244809  37.2058395  68.2487146
  22.7240844  38.0320299  67.3542861  16.4392699  29.2756323  66.6054911
  17.3851804  29.1462531  66.6743329  16.0606944  28.5370985  67.0824339
  14.6235616  27.2006300  66.5409796  13.7167072  26.9039412  66.6172510
  14.9011597  26.9036118  65.6744083  19.4735129  34.8566526  66.9761367
  20.1770979  35.0616529  67.5919022  18.7497778  35.4243288  67.2410450
  21.3821826  35.2949056  69.0259827  22.2167430  34.8630254  68.8437302
  21.2206169  35.1231069  69.9536721  21.0367719  31.7981169  70.3916166
  20.9816522  31.6325440  69.4504610  20.4113774  32.5057202  70.5478356
  30.0106102  45.8118707  79.1215004  30.6484511  45.6925454  78.4178344
  29.8926944  46.7599551  79.1802956  26.8195808  45.7646135  79.0576528
  26.4814319  45.6487199  78.1697063  27.6885576  45.3637300  79.0377534
  22.6782624  47.6181611  75.0473419  22.1147489  47.5271548  74.2789707
  22.5635019  46.7981516  75.5275912  28.2582182  51.2852579  70.3587884
  27.6070162  51.8706659  69.9721898  29.0526545  51.8158774  70.4182922
  22.1837809  48.3741716  70.7575018  22.9568685  47.8270703  70.6187894
  22.5363208  49.2385965  70.9689480  24.9479059  47.0794947  80.5543277
  25.5442631  46.8550969  79.8400240  25.0054030  46.3379692  81.1568725
  24.5204087  44.5334382  68.3893468  24.7729608  44.0115903  67.6276931
  23.5828646  44.3700528  68.4920152  29.5647370  43.5370160  76.1968212
  30.3510459  43.1189584  75.8458629  29.8286074  44.4416253  76.3649860
  29.7357447  48.9743011  70.8956868  29.1003280  49.0477637  71.6077773
  29.4054854  49.5636610  70.2175948  34.9655797  43.4745394  77.1001190
  35.6980969  42.9044610  77.3339020  34.2095153  43.0866994  77.5407696
  24.2400376  46.4362488  70.5917843  24.1236634  45.7607391  71.2598928
  24.3502636  45.9494862  69.7749996  26.5831917  45.8972635  74.2964533
  26.2190124  45.3703256  75.0077454  27.4399033  45.5071104  74.1231018
  26.2237404  40.9262535  69.2925881  26.3911806  41.7942771  69.6596352
  26.0334573  41.0889817  68.3687170  22.4325219  45.8393311  76.9928416
  21.5075715  45.7069525  77.2006108  22.6809632  46.6187530  77.4898358
  32.3809881  41.9062054  78.6389149  31.4726758  41.8377462  78.3447910
  32.3297477  42.3833999  79.4670974  26.2026625  43.3820192  70.2772548
  26.0826250  43.8277243  71.1158028  25.5079213  43.7305510  69.7186086
  19.7934030  45.4826584  77.8272205  19.9226411  45.7361063  78.7411617
  19.1131481  46.0754292  77.5076860  23.9633517  56.1523834  73.9262679
  23.8857547  57.1031659  74.0051160  23.3595160  55.8069707  74.5837605
  34.2471527  40.1078492  80.4167023  33.6045907  40.4011026  79.7706817
  33.7426456  39.9931413  81.2220219  31.9011691  43.8541666  71.1052882
  32.8129547  44.0869052  70.9300579  31.3921338  44.4378710  70.5427961
  30.5081273  48.8367484  78.4966463  29.8790136  49.0013198  77.7942531
  30.1206935  49.2509094  79.2677427  34.3870505  49.7721922  75.8510827
  33.7021543  50.1520823  75.3007860  34.4714354  50.3817248  76.5842775
  29.2447666  40.0299702  79.3542743  28.3832145  40.3280955  79.6459480
  29.2710100  40.2470100  78.4223775  26.0609235  48.5741892  75.7616548
  26.5247581  48.8529595  74.9721171  25.7966033  47.6725337  75.5789639
  22.9533316  48.1213374  78.6996312  23.5234673  48.5500642  78.0613796
  23.5441428  47.8395958  79.3980497  24.9978121  44.6965044  72.5706114
  25.7002164  45.1486088  73.0380040  24.6658750  44.0548863  73.1986007
  18.7403455  42.9548597  77.8723247  17.9502509  43.2106126  77.3963358
  19.2314702  43.7696935  77.9775288  20.6918200  43.3193176  74.8306724
  19.8949364  43.4311871  75.3490220  20.4643793  43.6579829  73.9647614
  26.2371886  51.5105987  72.6468219  26.1017561  52.3557523  73.0753067
  26.7781698  51.7125265  71.8834153  19.6901283  49.0281425  73.2196144
  20.2025804  49.8224675  73.3701709  20.3423996  48.3307716  73.1529745
  21.4996168  52.1447181  75.3018897  21.6762796  53.0665146  75.1139881
  22.2953001  51.8305601  75.7313277  17.6550200  47.3570079  73.9955714
  18.4925422  47.7667088  73.7789422  17.8328468  46.4169522  73.9655908
  29.5514632  45.0245160  69.6839547  29.0361255  45.7949765  69.9227935
  29.2791940  44.3510296  70.3072609  27.1361743  39.8694861  74.7424786
  26.2803339  39.4801711  74.5630424  27.5488695  39.9486822  73.8824571
  28.6660890  37.4041204  79.1416346  28.1625685  37.3671339  78.3284151
  28.9591497  38.3133947  79.2013002  34.5248906  47.7777515  71.6192721
  33.7478349  47.4388674  71.1747883  35.2040387  47.7830138  70.9447686
  29.3400935  42.8972252  71.5099329  29.0351071  43.2118401  72.3609472
  30.2931377  42.9753672  71.5526662  27.7847367  49.0562475  73.1592283
  27.2568729  48.3215235  72.8465520  27.2834870  49.8337152  72.9132251
  32.7640213  47.2511496  78.2759329  32.1063888  47.9410757  78.3639458
  33.5680612  47.6407928  78.6193315  22.5166095  39.7182142  75.5198894
  23.0909847  39.4957323  74.7872087  23.1037077  39.7870836  76.2727495
  31.5745672  45.6055869  76.3263271  32.0877554  46.2385860  76.8284980
  32.2246896  45.0057064  75.9606631  22.8435682  41.7486603  69.5394779
  22.0072994  42.0861289  69.8604054  22.7040451  41.6135583  68.6021916
  24.8188762  36.5923391  74.2473964  24.1653175  36.2772408  73.6230578
  24.7769237  35.9699131  74.9733786  25.9299967  46.8742686  66.1627256
  25.0227029  46.6431939  66.3618405  26.4270999  46.0780305  66.3501237
  28.8368046  55.5840193  69.0823942  28.1629745  55.8871890  69.6908900
  29.2233868  56.3869273  68.7329399  28.0526503  43.0805324  78.5721611
  27.1349064  43.3020271  78.4143299  28.4686646  43.1551635  77.7133318
  28.8361550  44.4796740  73.7024291  29.5833369  44.9918137  73.3931413
  29.1053140  44.1580793  74.5628685  27.1088201  46.9755281  70.6851246
  26.1999420  46.6914313  70.7823715  27.1383284  47.3954359  69.8254553
  32.3407468  50.5861870  74.4542413  31.8869795  49.7452780  74.5107604
  31.7101435  51.2223268  74.7917193  31.2840388  41.5153856  75.6843081
  30.5463144  41.0031242  76.0153323  31.5367161  41.0754238  74.8726358
  30.7840407  52.4238367  75.3892231  31.0763382  52.9843424  74.6704597
  31.2939028  52.7166928  76.1445390  31.3852015  34.2930108  76.2784850
  31.6910892  33.4327472  75.9910765  32.1104620  34.8847728  76.0783844
  17.6776371  44.6960795  74.6666448  17.4800771  44.1030155  73.9417514
  17.1223035  44.3913005  75.3842387  25.6573095  44.5883901  76.7861041
  25.7121704  43.6357738  76.7103518  24.8464297  44.7443340  77.2702339
  26.8064288  48.5164024  68.0239324  26.3683718  47.7999883  67.5644962
  27.5474729  48.7440139  67.4624416  23.5965455  43.2060961  74.5451420
  22.7833320  43.5055132  74.9516612  24.0924449  42.8116650  75.2625902
  25.7474033  53.2018718  76.4785685  25.7050211  53.4279564  75.5494217
  26.6636731  52.9682092  76.6271486  34.9237403  46.7921221  74.0815643
  34.7855302  46.9822817  73.1536832  34.5673622  47.5540604  74.5383694
  23.8639833  50.0781747  76.2747647  24.6580432  49.5832067  76.0730222
  23.1531526  49.5499610  75.9115353  20.1722597  44.2224829  72.3507400
  19.2420185  44.1609284  72.5677362  20.2680069  43.7000781  71.5544041
  20.0908146  40.7479641  74.9385642  20.3514963  41.6624975  74.8294802
  20.9125318  40.2804084  75.0882254  27.6422778  46.6260104  82.1846947
  28.5714838  46.7771264  82.0115914  27.2213808  46.7144125  81.3295593
  26.4411109  50.6510769  79.9545484  26.3022195  50.2829553  80.8271423
  25.6525706  51.1658408  79.7829442  27.0359261  55.7519865  71.2971021
  27.2111017  55.2807909  72.1116644  26.3492049  56.3785632  71.5252282
  27.9916324  50.0292372  77.3434322  27.6566157  49.9893142  78.2391972
  27.4920270  49.3637087  76.8704732  30.9275516  47.3748406  67.6171382
  30.3104687  46.6495234  67.5204435  30.4592005  48.1357766  67.2738456
  22.7174062  41.5933830  66.7392686  21.8403528  41.4722631  66.3754933
  23.1931815  40.8019909  66.4871575  25.9037988  53.9460121  73.9855207
  25.1205510  54.4881801  74.0793431  26.6030733  54.4634100  74.3849448
  29.2134638  39.7554750  76.6289412  29.7103338  39.0024712  76.3090482
  28.4421620  39.7919067  76.0632621  37.0664396  45.4595116  78.2707704
  37.0554272  46.3419831  77.9001637  36.1981775  45.1066666  78.0762241
  30.2964419  48.5126437  74.2027835  29.3620698  48.6327900  74.0332540
  30.4741087  47.6098904  73.9387845  25.7969607  41.8972133  76.3561097
  25.4267394  41.3443173  77.0442002  26.2928699  41.2930267  75.8036097
  33.6836970  44.3543757  74.7377870  34.1497422  45.1871748  74.6638172
  34.1344471  43.8888738  75.4423128  31.7513201  50.6987578  71.7364022
  32.0273045  50.5844172  72.6457896  30.8817700  50.3005063  71.6976195
  31.6553633  36.7224344  78.7768771  30.7416713  36.9528570  78.9450978
  32.0846734  36.8062788  79.6282803  31.4260091  44.9114235  81.2768665
  30.7731542  45.1590143  80.6221118  31.8040471  44.0978374  80.9431142
  28.3867265  54.9473929  75.3796835  28.5689660  54.1295585  75.8424588
  29.2100251  55.1641621  74.9421725  28.7209431  53.8742114  72.6411884
  29.2497197  53.3634568  72.0282046  28.9837650  53.5584644  73.5057417
  22.0765179  54.9257230  75.4009660  21.4075554  55.4103358  74.9173700
  21.9378048  55.1726451  76.3153038  17.4452756  43.1875685  72.1805592
  17.7406197  42.2786364  72.1272645  16.5440792  43.1663425  71.8586594
  20.9747003  41.2631682  78.1633140  20.2533589  41.8767650  78.0240614
  21.7640259  41.7989447  78.0849786  19.1740597  40.8689783  72.3044917
  18.8453304  39.9887162  72.1220023  19.5279968  40.8137452  73.1921306
  28.4220176  52.5044686  76.8139902  28.2745139  51.5761393  76.9947473
  29.2473670  52.5264777  76.3296978  22.2882421  41.1562753  72.6720395
  22.6278493  41.6848674  71.9499003  22.7354541  41.4943159  73.4478961
  24.2750568  39.6537375  70.8713687  24.9958930  40.0318627  70.3677404
  23.6515872  40.3726251  70.9748665  28.4181691  40.3582523  71.8072020
  28.6345305  41.2407161  71.5060848  27.9375758  39.9668737  71.0777662
  23.1580912  43.3168237  78.3842764  23.0125493  43.6308540  79.2767046
  22.6806116  43.9353137  77.8313663  25.0177295  40.3070785  78.4323654
  25.0038864  39.4111878  78.0955952  25.7349723  40.3141448  79.0661940
  31.8149614  53.8458912  73.2566867  31.9886492  53.2805334  72.5040719
  32.3078506  54.6459807  73.0746357  24.4214191  39.1885165  73.7011224
  24.5430102  38.2601811  73.9002112  24.1316233  39.2023851  72.7889539
  27.2905381  36.8740075  76.8377944  27.3127078  36.9379408  75.8829923
  27.7073440  36.0344584  77.0318450  37.6689006  46.6095335  74.8757166
  38.1120152  45.8602660  74.4776290  36.7915516  46.6005471  74.4930898
  32.8024787  53.1625676  70.3563765  33.4975691  53.7832369  70.5751080
  33.1447937  52.3121028  70.6316143  34.7016210  50.6125382  71.8851096
  35.2267534  50.9512655  71.1600416  34.6138563  49.6772397  71.7014230
  26.3856871  56.6797365  76.2446349  25.9461861  56.1873744  76.9379206
  27.1364988  56.1370333  76.0038424  23.8330743  52.2235374  78.3168651
  23.2110752  51.5606079  78.0170878  24.5035610  52.2496506  77.6342298
  23.3944250  50.7739298  71.7927111  23.5432370  51.4574762  71.1393784
  24.2010693  50.7544388  72.3076567  37.2121870  48.0800573  77.2679614
  38.0468762  48.5190377  77.4317174  37.3480999  47.6039226  76.4487860
  21.1496883  46.8004475  72.7988180  20.9042925  45.8966805  72.9968390
  21.3192797  46.8021626  71.8567658  20.4192530  42.5332833  70.2974342
  19.7261775  42.6077188  69.6414377  20.1744282  41.7693177  70.8195858
  26.8939655  53.2687428  69.2638859  26.3213622  53.8877615  68.8109330
  27.4672449  53.8186790  69.7978780  32.9615045  42.5146068  81.4485407
  33.9132468  42.6144166  81.4697631  32.7918496  41.7224337  81.9583492
  30.1136915  53.5524578  70.3947441  31.0467588  53.4870140  70.5980316
  30.0260128  54.3880845  69.9361973  32.7424932  52.8690449  67.3551388
  32.6638563  52.5350312  68.2487146  33.5634599  53.3612216  67.3542861
  35.4403123  45.7352188  80.5627707  35.4079443  44.7968189  80.7487391
  36.0503747  45.8136225  79.8293532  27.2786454  44.6048241  66.6054911
  28.2245559  44.4754449  66.6743329  26.9000699  43.8662903  67.0824339
  35.5897611  42.5263231  80.6085990  35.0736660  41.7421688  80.4215919
  36.4737560  42.1981948  80.7732510  33.2508338  36.2704247  76.5681803
  33.0533159  35.9619335  77.4525135  33.8608044  36.9965886  76.6979733
  25.4629371  42.5298217  66.5409796  24.5560826  42.2331330  66.6172510
  25.7405352  42.2328035  65.6744083  16.3807311  43.8504581  76.9908843
  16.0610096  42.9969889  76.6983217  15.8340740  44.0653159  77.7466810
  27.0791437  37.0735107  72.6954038  26.2692165  36.7282192  73.0709284
  27.7675854  36.7642651  73.2841649  29.0081985  36.1513154  74.3178334
  29.5613024  36.5708607  74.9768357  29.2452071  35.2248902  74.3601290
  24.2328156  39.3885152  66.6821775  25.0947320  39.7140051  66.9417593
  24.4178500  38.6016648  66.1694841  32.3860792  38.2613679  73.8256998
  31.8059461  38.9198483  73.4435051  32.1196725  37.4391024  73.4144416
  30.8364358  37.6618737  76.0278319  31.3364137  37.7735271  75.2192638
  31.4799966  37.3579789  76.6679127  18.1632314  47.4025746  76.8367979
  18.1403002  47.5013433  75.8849862  18.4732950  48.2490897  77.1585145
  31.1685670  40.4213769  72.8813347  30.2811525  40.7063420  72.6633541
  31.5839659  40.2607533  72.0340624  34.5200206  40.4460290  76.5967686
  35.2960596  40.9356743  76.8692303  33.7948340  40.8718344  77.0539555
  36.9572765  41.1587910  77.6541627  37.5517256  40.9183645  76.9434935
  37.0299349  40.4395040  78.2815163  30.3128884  50.1858444  66.9761367
  31.0164734  50.3908446  67.5919022  29.5891532  50.7535206  67.2410450
  31.1426694  45.9368305  73.0963637  31.0861895  46.3936857  72.2571269
  31.6955036  45.1758990  72.9186480  34.9531500  41.7258037  73.9213756
  34.6968434  41.3254673  74.7521964  34.3284368  42.4401831  73.7963896
  39.2643838  44.4654110  76.4285048  38.7043396  44.5347300  77.2016610
  38.6587341  44.2895095  75.7084544  32.2215581  50.6240973  69.0259827
  33.0561185  50.1922172  68.8437302  32.0599924  50.4522987  69.9536721
  31.8761473  47.1273086  70.3916166  31.8210277  46.9617358  69.4504610
  31.2507528  47.8349119  70.5478356  25.1857599  36.6281195  69.9701484
  25.1736268  37.5723035  70.1269755  26.0781020  36.4451341  69.6760946
  25.1147163  55.3050086  78.0569241  24.1642794  55.3051948  77.9433613
  25.4179649  54.5582820  77.5405276  29.0009718  33.2223972  74.2247421
  28.2342114  32.6682459  74.3704104  29.4120423  33.2945841  75.0861573
  35.3597842  59.8626300  68.3893468  35.6123362  59.3407821  67.6276931
  34.4222401  59.6992445  68.4920152  35.0794130  61.7654406  70.5917843
  34.9630389  61.0899309  71.2598928  35.1896390  61.2786780  69.7749996
  37.0631158  56.2554453  69.2925881  37.2305561  57.1234689  69.6596352
  36.8728327  56.4181734  68.3687170  37.0420379  58.7112110  70.2772548
  36.9220004  59.1569161  71.1158028  36.3472968  59.0597428  69.7186086
  33.6829436  57.0778520  69.5394779  32.8466749  57.4153207  69.8604054
  33.5434206  56.9427500  68.6021916  35.6582517  51.9215308  74.2473964
  35.0046929  51.6064326  73.6230578  35.6162991  51.2991049  74.9733786
  36.7693722  62.2034603  66.1627256  35.8620783  61.9723857  66.3618405
  37.2664754  61.4072223  66.3501237  28.5170126  60.0252712  74.6666448
  28.3194525  59.4322073  73.9417514  27.9616790  59.7204923  75.3842387
  37.6458043  63.8455942  68.0239324  37.2077473  63.1291801  67.5644962
  38.3868484  64.0732057  67.4624416  31.0116351  59.5516746  72.3507400
  30.0813939  59.4901202  72.5677362  31.1073823  59.0292699  71.5544041
  30.9301900  56.0771559  74.9385642  31.1908718  56.9916892  74.8294802
  31.7519073  55.6096002  75.0882254  41.7669271  62.7040324  67.6171382
  41.1498441  61.9787152  67.5204435  41.2985759  63.4649684  67.2738456
  33.5567816  56.9225748  66.7392686  32.6797283  56.8014549  66.3754933
  34.0325570  56.1311826  66.4871575  28.2846510  58.5167603  72.1805592
  28.5799951  57.6078282  72.1272645  27.3834546  58.4955343  71.8586594
  30.0134352  56.1981701  72.3044917  29.6847058  55.3179080  72.1220023
  30.3673723  56.1429369  73.1921306  33.1276175  56.4854671  72.6720395
  33.4672248  57.0140592  71.9499003  33.5748296  56.8235077  73.4478961
  35.1144322  54.9829292  70.8713687  35.8352685  55.3610545  70.3677404
  34.4909626  55.7018169  70.9748665  39.2575445  55.6874441  71.8072020
  39.4739059  56.5699079  71.5060848  38.7769512  55.2960655  71.0777662
  35.2607945  54.5177083  73.7011224  35.3823856  53.5893729  73.9002112
  34.9709988  54.5315769  72.7889539  31.2586285  57.8624751  70.2974342
  30.5655530  57.9369106  69.6414377  31.0138037  57.0985094  70.8195858
  38.1180208  59.9340159  66.6054911  39.0639313  59.8046367  66.6743329
  37.7394453  59.1954820  67.0824339  36.3023125  57.8590135  66.5409796
  35.3954581  57.5623248  66.6172510  36.5799106  57.5619953  65.6744083
  37.9185191  52.4027025  72.6954038  37.1085919  52.0574110  73.0709284
  38.6069608  52.0934568  73.2841649  39.8475739  51.4805071  74.3178334
  40.4006778  51.9000525  74.9768357  40.0845826  50.5540820  74.3601290
  35.0721910  54.7177070  66.6821775  35.9341074  55.0431968  66.9417593
  35.2572254  53.9308566  66.1694841  36.0251353  51.9573113  69.9701484
  36.0130023  52.9014953  70.1269755  36.9174775  51.7743259  69.6760946
  39.8403473  48.5515890  74.2247421  39.0735868  47.9974377  74.3704104
  40.2514177  48.6237759  75.0861573  17.4188429  12.9622784  57.0833191
  16.7676409  13.5476864  56.6967204  18.2132792  13.4928979  57.1428228
  18.8963694  10.6513216  57.6202175  18.2609527  10.7247842  58.3323080
  18.5661101  11.2406815  56.9421254  13.1239764  17.8294039  60.6507986
  13.0463793  18.7801864  60.7296466  12.5201407  17.4839912  61.3082912
  21.0617938   5.5311870  57.8298189  21.9735794   5.7639257  57.6545886
  20.5527585   6.1148915  57.2673267  15.3978133  13.1876192  59.3713525
  15.2623807  14.0327728  59.7998373  15.9387945  13.3895470  58.6079459
  18.7120879   6.7015365  56.4084854  18.1967502   7.4719970  56.6473241
  18.4398187   6.0280501  57.0317915  23.6855153   9.4547720  58.3438028
  22.9084596   9.1158879  57.8993190  24.3646634   9.4600343  57.6692993
  15.0906214   8.5512891  52.8872562  14.1833276   8.3202144  53.0863711
  15.5877246   7.7550510  53.0746544  17.9974293  17.2610398  55.8069248
  17.3235992  17.5642095  56.4154206  18.3840115  18.0639478  55.4574705
  21.5013715  12.2632075  61.1787720  21.0476042  11.4222985  61.2352910
  20.8707682  12.8993473  61.5162500  19.9446654  14.1008572  62.1137538
  20.2369628  14.6613629  61.3949904  20.4545275  14.3937133  62.8690697
  15.9670535  10.1934229  54.7484631  15.5289965   9.4770088  54.2890268
  16.7080976  10.4210344  54.1869722  24.0843650   8.4691426  60.8060949
  23.9461549   8.6593022  59.8782139  23.7279869   9.2310809  61.2629001
  16.1965508  17.4290070  58.0216328  16.3717264  16.9578113  58.8361950
  15.5098296  18.0555836  58.2497588  20.0881763   9.0518611  54.3416688
  19.4710933   8.3265439  54.2449741  19.6198251   9.8127971  53.9983763
  15.0644235  15.6230325  60.7100513  14.2811757  16.1652006  60.8038738
  15.7636980  16.1404305  61.1094754  20.9119448  12.3757783  58.4609328
  21.1879292  12.2614377  59.3703202  20.0423947  11.9775268  58.4221501
  17.5473512  16.6244134  62.1042142  17.7295907  15.8065790  62.5669894
  18.3706498  16.8411826  61.6667032  17.8815678  15.5512319  59.3657190
  18.4103444  15.0404773  58.7527352  18.1443897  15.2354849  60.2302723
  20.9755861  15.5229117  59.9812173  21.1492739  14.9575539  59.2286026
  21.4684752  16.3230012  59.7991663  26.8295252   8.2865540  61.6002473
  27.2726398   7.5372865  61.2021596  25.9521763   8.2775676  61.2176205
  21.9631034  14.8395881  57.0809072  22.6581938  15.4602574  57.2996386
  22.3054184  13.9891233  57.3561449  23.8622457  12.2895587  58.6096402
  24.3873781  12.6282860  57.8845722  23.7744809  11.3542602  58.4259537
  16.0545902  14.9457633  55.9884165  15.4819869  15.5647820  55.5354637
  16.6278696  15.4956995  56.5224087  19.2743162  15.2294783  57.1192747
  20.2073835  15.1640345  57.3225623  19.1866375  16.0651050  56.6607280
  16.4392701   6.2818446  53.3300218  17.3851805   6.1524654  53.3988636
  16.0606946   5.5433108  53.8069646  14.6235618   4.2068422  53.2655103
  13.7167073   3.9101535  53.3417817  14.9011599   3.9098240  52.3989389
  19.4735130  11.8628649  53.7006673  20.1770980  12.0678651  54.3164329
  18.7497779  12.4305411  53.9655757  21.3821828  12.3011178  55.7505133
  22.2167432  11.8692377  55.5682608  21.2206171  12.1293192  56.6782028
  21.0367720   8.8043291  57.1161473  20.9816524   8.6387563  56.1749917
  20.4113775   9.5119324  57.2723662  30.0106103  22.8180829  65.8460310
  30.6484513  22.6987577  65.1423650  29.8926946  23.7661673  65.9048262
  26.8195809  22.7708257  65.7821835  26.4814321  22.6549322  64.8942370
  27.6885577  22.3699422  65.7622841  22.6782625  24.6243734  61.7718726
  22.1147490  24.5333671  61.0035014  22.5635020  23.8043638  62.2521218
  20.2247057  26.1194925  64.6102946  21.0168349  25.7785750  64.1949246
  20.4643707  26.2289900  65.5305100  28.2582183  28.2914701  57.0833191
  27.6070163  28.8768782  56.6967204  29.0526546  28.8220896  57.1428228
  22.1837811  25.3803839  57.4820325  22.9568687  24.8332826  57.3433201
  22.5363210  26.2448088  57.6934786  24.0222853  26.7080221  70.6887224
  23.7312719  27.6125852  70.5733891  24.6579838  26.7496748  71.4031294
  24.9479060  24.0857069  67.2788584  25.5442632  23.8613092  66.5645547
  25.0054032  23.3441815  67.8814032  24.5204088  21.5396505  55.1138775
  24.7729609  21.0178026  54.3522238  23.5828648  21.3762650  55.2165459
  29.5647371  20.5432283  62.9213518  30.3510461  20.1251706  62.5703935
  29.8286076  21.4478375  63.0895167  29.7357449  25.9805133  57.6202175
  29.1003282  26.0539760  58.3323080  29.4054855  26.5698732  56.9421254
  34.9655798  20.4807516  63.8246497  35.6980970  19.9106733  64.0584326
  34.2095154  20.0929117  64.2653002  24.2400377  23.4424611  57.3163150
  24.1236635  22.7669514  57.9844234  24.3502637  22.9556985  56.4995303
  26.5831918  22.9034758  61.0209839  26.2190125  22.3765379  61.7322761
  27.4399034  22.5133227  60.8476325  28.9812738  26.3941636  67.6837018
  28.6813461  27.2966675  67.5752825  28.6363798  26.1273820  68.5358171
  22.4325220  22.8455433  63.7173722  21.5075716  22.7131647  63.9251414
  22.6809633  23.6249652  64.2143665  32.3809882  18.9124177  65.3634455
  31.4726759  18.8439585  65.0693216  32.3297478  19.3896121  66.1916281
  26.2026626  20.3882315  57.0017854  26.0826251  20.8339366  57.8403335
  25.5079214  20.7367633  56.4431393  19.7934031  22.4888707  64.5517512
  19.9226412  22.7423186  65.4656923  19.1131482  23.0816415  64.2322167
  23.9633518  33.1585957  60.6507986  23.8857548  34.1093782  60.7296466
  23.3595162  32.8131829  61.3082912  34.2471528  17.1140615  67.1412329
  33.6045909  17.4073148  66.4952124  33.7426457  16.9993535  67.9465526
  31.9011692  20.8603788  57.8298189  32.8129548  21.0931175  57.6545886
  31.3921339  21.4440832  57.2673267  30.1852460  25.2828416  71.4659481
  30.5935816  24.8410826  70.7214113  29.4629721  24.7081043  71.7193674
  30.5081274  25.8429607  65.2211770  29.8790137  26.0075321  64.5187838
  30.1206937  26.2571216  65.9922734  34.3870506  26.7784044  62.5756134
  33.7021545  27.1582946  62.0253167  34.4714356  27.3879371  63.3088082
  31.6421438  24.4244003  69.1751477  31.8538333  25.0675763  68.4985858
  31.5951186  23.5906320  68.7073407  29.2447667  17.0361824  66.0788049
  28.3832146  17.3343078  66.3704787  29.2710102  17.2532223  65.1469082
  26.0609236  25.5804015  62.4861855  26.5247582  25.8591718  61.6966478
  25.7966034  24.6787459  62.3034946  22.9533317  25.1275496  65.4241618
  23.5234674  25.5562765  64.7859103  23.5441429  24.8458081  66.1225804
  24.9978122  21.7027167  59.2951420  25.7002166  22.1548211  59.7625347
  24.6658751  21.0610986  59.9231313  18.7403456  19.9610720  64.5968554
  17.9502510  20.2168248  64.1208664  19.2314704  20.7759058  64.7020594
  32.7567266  27.3015959  67.3473835  33.5784710  26.8996146  67.0656516
  32.7529669  27.1984193  68.2989950  20.6918202  20.3255299  61.5552031
  19.8949365  20.4373993  62.0735526  20.4643794  20.6641951  60.6892921
  26.5223869  26.8500002  69.5034545  26.5868302  27.3120409  70.3392717
  25.8134793  26.2197367  69.6316855  40.8473259  23.6454707  63.6958806
  40.0936967  23.0762105  63.5402811  40.9820800  23.6117372  64.6429441
  26.2371887  28.5168110  59.3713525  26.1017562  29.3619645  59.7998373
  26.7781700  28.7187387  58.6079459  19.6901284  26.0343548  59.9441451
  20.2025805  26.8286798  60.0947015  20.3423997  25.3369838  59.8775052
  21.4996169  29.1509304  62.0264204  21.6762797  30.0727269  61.8385188
  22.2953003  28.8367723  62.4558584  27.8640363  29.1391676  73.5013868
  27.4204218  28.3528055  73.1834772  28.5257577  29.3270827  72.8357758
  22.6227485  30.6687478  68.0274546  23.1734910  30.5404541  67.2551540
  21.7838960  30.9682367  67.6769439  29.9621601  29.4194476  71.5295269
  29.9440077  30.2403357  71.0375538  30.8841522  29.2948551  71.7545410
  17.6550201  24.3632202  60.7201021  18.4925423  24.7729210  60.5034729
  17.8328469  23.4231644  60.6901215  29.5514633  22.0307283  56.4084854
  29.0361257  22.8011887  56.6473241  29.2791942  21.3572419  57.0317915
  27.1361744  16.8756983  61.4670092  26.2803341  16.4863834  61.2875731
  27.5488696  16.9548944  60.6069878  28.6660891  14.4103327  65.8661652
  28.1625687  14.3733462  65.0529457  28.9591498  15.3196069  65.9258309
  34.5248907  24.7839637  58.3438028  33.7478350  24.4450797  57.8993190
  35.2040388  24.7892260  57.6692993  29.3400936  19.9034375  58.2344635
  29.0351072  20.2180524  59.0854778  30.2931379  19.9815795  58.2771968
  27.7847368  26.0624598  59.8837589  27.2568730  25.3277358  59.5710827
  27.2834871  26.8399274  59.6377558  32.7640214  24.2573619  65.0004636
  32.1063889  24.9472880  65.0884764  33.5680614  24.6470050  65.3438622
  22.5166096  16.7244264  62.2444201  23.0909848  16.5019446  61.5117394
  23.1037078  16.7932959  62.9972802  31.5745673  22.6117991  63.0508577
  32.0877555  23.2447983  63.5530287  32.2246897  22.0119187  62.6851937
  24.8188764  13.5985513  60.9719270  24.1653176  13.2834530  60.3475885
  24.7769238  12.9761254  61.6979093  28.0526504  20.0867447  65.2966918
  27.1349065  20.3082394  65.1388606  28.4686648  20.1613757  64.4378625
  28.8361552  21.4858862  60.4269598  29.5833371  21.9980260  60.1176720
  29.1053141  21.1642915  61.2873992  32.3407469  27.5923993  61.1787720
  31.8869796  26.7514903  61.2352910  31.7101436  28.2285391  61.5162500
  31.2840389  18.5215979  62.4088387  30.5463146  18.0093365  62.7398630
  31.5367162  18.0816360  61.5971664  30.7840409  29.4300489  62.1137538
  31.0763383  29.9905546  61.3949904  31.2939029  29.7229050  62.8690697
  31.3852016  11.2992231  63.0030157  31.6910893  10.4389594  62.7156072
  32.1104621  11.8909851  62.8029151  17.6776372  21.7022917  61.3911755
  17.4800772  21.1092278  60.6662821  17.1223036  21.3975128  62.1087693
  25.6573096  21.5946024  63.5106348  25.7121706  20.6419860  63.4348824
  24.8464298  21.7505463  63.9947646  23.5965456  20.2123084  61.2696727
  22.7833321  20.5117254  61.6761919  24.0924450  19.8178772  61.9871209
  25.7474034  30.2080840  63.2030991  25.7050213  30.4341687  62.2739523
  26.6636733  29.9744215  63.3516792  34.9237405  23.7983344  60.8060949
  34.7855303  23.9884940  59.8782139  34.5673623  24.5602727  61.2629001
  34.9506784  25.8659871  65.8172221  35.3843291  25.7735160  66.6655275
  35.6638365  25.8417371  65.1792237  23.8639835  27.0843869  62.9992954
  24.6580433  26.5894190  62.7975529  23.1531527  26.5561733  62.6360660
  28.6834679  29.4661965  67.3505322  28.7371701  30.0352901  68.1183037
  27.8149460  29.6363850  66.9859359  20.1722598  21.2286951  59.0752707
  19.2420186  21.1671407  59.2922669  20.2680070  20.7062904  58.2789348
  20.0908147  17.7541764  61.6630948  20.3514964  18.6687097  61.5540109
  20.9125319  17.2866207  61.8127561  35.8122334  25.9083572  68.3505106
  36.0058224  26.8129382  68.5964381  35.7122952  25.4490991  69.1843691
  30.8737442  26.0590314  73.9245987  30.7222949  25.8300866  73.0076071
  30.8642122  27.0160916  73.9377332  27.6422779  23.6322227  68.9092253
  28.5714839  23.7833387  68.7361221  27.2213809  23.7206248  68.0540900
  26.4411111  27.6572891  66.6790791  26.3022196  27.2891676  67.5516729
  25.6525707  28.1720531  66.5074749  27.9916326  27.0354494  64.0679629
  27.6566158  26.9955264  64.9637279  27.4920271  26.3699210  63.5950039
  32.5829649  29.0909437  72.0022469  32.5242195  28.4068657  71.3353052
  32.9849167  29.8328427  71.5503095  21.6020348  35.9071351  64.7956188
  21.8416946  36.5389875  65.4735206  20.7589544  35.5559391  65.0821547
  32.5847056  27.0549021  70.2336449  31.6973835  26.7174943  70.3562847
  33.1545607  26.3232052  70.4705214  14.2376203  23.3873113  63.5579500
  14.9247243  23.0734843  62.9700515  14.0824332  24.2914477  63.2846751
  26.1148210  31.7150473  67.1997692  26.0418381  32.5205445  67.7116996
  25.6725603  31.9142439  66.3745713  25.9037989  30.9522243  60.7100513
  25.1205511  31.4943923  60.8038738  26.6030734  31.4696223  61.1094754
  29.2134639  16.7616873  63.3534719  29.7103339  16.0086835  63.0335789
  28.4421621  16.7981189  62.7877928  37.0664397  22.4657238  64.9953010
  37.0554273  23.3481954  64.6246943  36.1981776  22.1128789  64.8007547
  28.5746893  31.6137307  69.3555850  29.2874865  32.2484772  69.2831752
  28.0836922  31.7101173  68.5395852  30.2964420  25.5188560  60.9273142
  29.3620699  25.6390022  60.7577846  30.4741089  24.6161027  60.6633152
  25.7969608  18.9034256  63.0806403  25.4267396  18.3505296  63.7687309
  26.2928701  18.2992389  62.5281403  33.6836971  21.3605879  61.4623176
  34.1497424  22.1933871  61.3883479  34.1344472  20.8950861  62.1668435
  23.6258807  29.3631751  70.1761421  24.3268266  29.9968234  70.3290815
  23.1553922  29.7046482  69.4157060  31.7513203  27.7049700  58.4609328
  32.0273046  27.5906295  59.3703202  30.8817701  27.3067185  58.4221501
  31.6553634  13.7286466  65.5014078  30.7416714  13.9590693  65.6696284
  32.0846736  13.8124910  66.3528110  31.4260093  21.9176358  68.0013972
  30.7731543  22.1652266  67.3466424  31.8040473  21.1040496  67.6676449
  28.3867267  31.9536051  62.1042142  28.5689661  31.1357707  62.5669894
  29.2100253  32.1703744  61.6667032  28.7209432  30.8804236  59.3657190
  29.2497198  30.3696691  58.7527352  28.9837652  30.5646767  60.2302723
  19.2226525  28.8968106  67.1092524  19.8079962  28.1511794  67.2420428
  19.0251363  29.2072062  67.9929188  22.0765180  31.9319353  62.1254966
  21.4075555  32.4165481  61.6419006  21.9378050  32.1788574  63.0398345
  26.2170449  33.9663097  68.7237625  26.7688757  34.1294718  69.4886710
  26.5576642  34.5567534  68.0517649  31.0681323  28.7924354  74.5786279
  31.6121227  29.4054312  74.0841234  30.4868168  29.3503933  75.0953292
  17.4452757  20.1937808  58.9050898  17.7406198  19.2848486  58.8517952
  16.5440793  20.1725548  58.5831901  29.3538836  31.9145072  65.7101307
  29.2289975  31.1134812  65.2012252  30.0117927  32.4091265  65.2215277
  20.9747004  18.2693805  64.8878447  20.2533590  18.8829772  64.7485920
  21.7640260  18.8051569  64.8095093  31.4173744  29.7154092  67.3380857
  30.4704080  29.5959443  67.2659184  31.7656517  28.8276590  67.4207118
  19.1740599  17.8751906  59.0290224  18.8453305  16.9949285  58.8465329
  19.5279969  17.8199574  59.9166613  28.4220178  29.5106808  63.5385209
  28.2745140  28.5823516  63.7192779  29.2473671  29.5326899  63.0542284
  22.2882422  18.1624876  59.3965701  22.6278494  18.6910797  58.6744310
  22.7354542  18.5005282  60.1724268  32.0254299  30.3335367  64.6250082
  32.9500847  30.1278229  64.4874533  31.8569603  30.0851768  65.5339423
  24.2750569  16.6599497  57.5958994  24.9958931  17.0380750  57.0922711
  23.6515873  17.3788374  57.6993972  23.1580913  20.3230359  65.1088071
  23.0125494  20.6370662  66.0012352  22.6806117  20.9415260  64.5558970
  25.0177296  17.3132907  65.1568961  25.0038865  16.4174001  64.8201258
  25.7349724  17.3203571  65.7907247  31.8149616  30.8521035  59.9812173
  31.9886493  30.2867457  59.2286026  32.3078507  31.6521929  59.7991663
  24.4214192  16.1947288  60.4256531  24.5430103  15.2663934  60.6247418
  24.1316234  16.2085974  59.5134846  27.2905382  13.8802198  63.5623250
  27.3127079  13.9441531  62.6075230  27.7073441  13.0406707  63.7563757
  37.6689007  23.6157458  61.6002473  38.1120153  22.8664783  61.2021596
  36.7915517  23.6067594  61.2176205  32.8024788  30.1687799  57.0809072
  33.4975693  30.7894492  57.2996386  33.1447938  29.3183150  57.3561449
  34.7016211  27.6187505  58.6096402  35.2267535  27.9574777  57.8845722
  34.6138564  26.6834520  58.4259537  26.3636260  31.5321578  70.7386279
  26.6723386  31.2870725  71.6108979  27.1611742  31.7368217  70.2505149
  26.3856872  33.6859488  62.9691656  25.9461862  33.1935867  63.6624512
  27.1364989  33.1432455  62.7283731  18.8649211  29.8771029  62.9716284
  19.6907231  29.5774801  62.5914927  18.5143263  29.1078651  63.4206072
  23.8330744  29.2297497  65.0413957  23.2110753  28.5668202  64.7416185
  24.5035611  29.2558629  64.3587605  17.0657816  27.7957355  63.9305217
  16.2289724  27.3679529  63.7489218  17.0381461  27.9889798  64.8676008
  34.3910117  28.2520408  73.9147600  33.6005661  28.2344547  73.3752100
  34.1543472  28.7908702  74.6696637  34.5107992  25.1012875  71.2280329
  34.5605997  24.9362882  72.1695852  34.4021916  24.2340134  70.8378210
  23.3944251  27.7801420  58.5172418  23.5432371  28.4636885  57.8639091
  24.2010694  27.7606510  59.0321873  36.0126189  27.5209816  71.4722350
  35.7210997  27.8839797  72.3085811  35.3998320  26.8076824  71.2935682
  37.2121871  25.0862696  63.9924921  38.0468763  25.5252500  64.1562481
  37.3481000  24.6101349  63.1733166  34.2613377  22.6442431  69.9402408
  34.7367499  22.8370077  69.1321260  33.3378943  22.7001617  69.6945792
  21.1496884  23.8066598  59.5233487  20.9042926  22.9028928  59.7213697
  21.3192799  23.8083748  58.5812965  20.4192532  19.5394955  57.0219648
  19.7261776  19.6139310  56.3659684  20.1744283  18.7755299  57.5441165
  32.9615046  19.5208191  68.1730714  33.9132469  19.6206288  68.1942938
  32.7918497  18.7286459  68.6828798  30.1136916  30.5586701  57.1192747
  31.0467589  30.4932263  57.3225623  30.0260129  31.3942968  56.6607280
  35.4403124  22.7414310  67.2873014  35.4079444  21.8030311  67.4732697
  36.0503748  22.8198347  66.5538839  35.5897613  19.5325354  67.3331297
  35.0736661  18.7483811  67.1461226  36.4737561  19.2044071  67.4977816
  33.2508340  13.2766369  63.2927109  33.0533161  12.9681458  64.1770441
  33.8608045  14.0028008  63.4225039  41.2579674  23.8030317  66.4279050
  41.9883063  23.5415605  66.9886754  40.6486620  23.0659039  66.4681118
  39.3394971  21.9438180  67.0253502  38.6128135  21.8094145  66.4169993
  38.9242258  22.2515009  67.8310220  25.4629372  19.5360340  53.2655103
  24.5560828  19.2393453  53.3417817  25.7405353  19.2390158  52.3989389
  16.3807313  20.8566703  63.7154149  16.0610097  20.0032011  63.4228523
  15.8340741  21.0715281  64.4712117  27.0791438  14.0797230  59.4199344
  26.2692166  13.7344315  59.7954590  27.7675855  13.7704773  60.0086956
  29.0081986  13.1575276  61.0423641  29.5613025  13.5770730  61.7013664
  29.2452073  12.2311024  61.0846597  16.2495573  24.4769615  65.6847271
  15.5559044  24.0623568  65.1717225  16.9968564  24.5190151  65.0880690
  32.3860793  15.2675802  60.5502305  31.8059462  15.9260606  60.1680358
  32.1196726  14.4453146  60.1389723  30.8364360  14.6680859  62.7523625
  31.3364138  14.7797394  61.9437944  31.4799968  14.3641912  63.3924434
  18.1632315  24.4087869  63.5613286  18.1403003  24.5075556  62.6095169
  18.4732952  25.2553019  63.8830452  20.8219693  26.4664024  67.6759900
  21.7762947  26.4347966  67.6089832  20.6232217  26.0054647  68.4910126
  31.1685671  17.4275892  59.6058653  30.2811526  17.7125543  59.3878848
  31.5839660  17.2669655  58.7585930  34.5200207  17.4522413  63.3212993
  35.2960598  17.9418865  63.5937609  33.7948342  17.8780467  63.7784862
  36.9572766  18.1650032  64.3786933  37.5517257  17.9245768  63.6680241
  37.0299350  17.4457163  65.0060470  19.1769922  32.0083643  64.6930098
  19.0424390  31.2484044  64.1268096  18.7601984  32.7324543  64.2258887
  31.1426695  22.9430428  59.8208944  31.0861896  23.3998979  58.9816576
  31.6955038  22.1821112  59.6431786  34.9531501  18.7320160  60.6459063
  34.6968435  18.3316795  61.4767271  34.3284369  19.4463954  60.5209202
  39.2643839  21.4716233  63.1530354  38.7043397  21.5409422  63.9261916
  38.6587342  21.2957218  62.4329851  22.3339048  32.9052960  64.9048541
  22.2171432  33.8498393  64.8027231  21.5131494  32.6026522  65.2934340
  32.2215582  27.6303096  55.7505133  33.0561186  27.1984294  55.5682608
  32.0599925  27.4585109  56.6782028  31.8761474  24.1335209  57.1161473
  31.8210278  23.9679481  56.1749917  31.2507530  24.8411242  57.2723662
  25.1857600  13.6343318  56.6946791  25.1736270  14.5785158  56.8515062
  26.0781022  13.4513464  56.4006252  23.3593562  33.5581222  68.1204469
  24.2620808  33.5904832  68.4370964  23.1330932  32.6281673  68.1350805
  25.1147164  32.3112208  64.7814548  24.1642795  32.3114070  64.6678920
  25.4179650  31.5644943  64.2650582  29.0009719  10.2286095  60.9492728
  28.2342115   9.6744581  61.0949410  29.4120424  10.3007963  61.8106880
  40.8499857  38.1472747  65.8460310  41.4878267  38.0279494  65.1423650
  40.7320700  39.0953591  65.9048262  37.6589564  38.1000175  65.7821835
  37.3208075  37.9841240  64.8942370  38.5279332  37.6991340  65.7622841
  33.5176379  39.9535651  61.7718726  32.9541244  39.8625588  61.0035014
  33.4028774  39.1335556  62.2521218  38.1409347  39.2535027  71.7408040
  38.1297987  38.8587825  70.8688544  38.3029986  38.5201099  72.3341812
  31.0640811  41.4486843  64.6102946  31.8562103  41.1077668  64.1949246
  31.3037461  41.5581818  65.5305100  39.0975938  43.6206619  57.0833191
  38.4463918  44.2060700  56.6967204  39.8920301  44.1512814  57.1428228
  33.0231565  40.7095756  57.4820325  33.7962441  40.1624743  57.3433201
  33.3756964  41.5740006  57.6934786  34.8616608  42.0372139  70.6887224
  34.5706474  42.9417769  70.5733891  35.4973592  42.0788666  71.4031294
  35.7872815  39.4148987  67.2788584  36.3836387  39.1905009  66.5645547
  35.8447786  38.6733733  67.8814032  40.4041126  35.8724201  62.9213518
  41.1904215  35.4543624  62.5703935  40.6679830  36.7770293  63.0895167
  40.5751203  41.3097051  57.6202175  39.9397036  41.3831678  58.3323080
  40.2448610  41.8990650  56.9421254  45.8049553  35.8099434  63.8246497
  46.5374725  35.2398651  64.0584326  45.0488909  35.4221034  64.2653002
  35.0794132  38.7716528  57.3163150  34.9630390  38.0961432  57.9844234
  35.1896392  38.2848902  56.4995303  37.4225673  38.2326675  61.0209839
  37.0583880  37.7057296  61.7322761  38.2792789  37.8425144  60.8476325
  43.3274973  29.5221008  68.2841105  42.9958298  30.3916419  68.0602320
  42.7320587  29.2057292  68.9635136  37.0631160  33.2616575  56.0171188
  37.2305562  34.1296812  56.3841659  36.8728329  33.4243857  55.0932477
  39.8206493  41.7233554  67.6837018  39.5207216  42.6258593  67.5752825
  39.4757552  41.4565737  68.5358171  33.2718974  38.1747351  63.7173722
  32.3469471  38.0423565  63.9251414  33.5203387  38.9541570  64.2143665
  43.2203637  34.2416094  65.3634455  42.3120514  34.1731503  65.0693216
  43.1691232  34.7188039  66.1916281  37.0420380  35.7174233  57.0017854
  36.9220006  36.1631283  57.8403335  36.3472969  36.0659550  56.4431393
  30.6327785  37.8180624  64.5517512  30.7620166  38.0715103  65.4656923
  29.9525237  38.4108332  64.2322167  34.8027273  48.4877874  60.6507986
  34.7251302  49.4385699  60.7296466  34.1988916  48.1423747  61.3082912
  37.2944502  35.6605740  73.3069353  36.5177836  36.2199660  73.2972217
  37.9335065  36.1462523  73.8284223  45.0865283  32.4432533  67.1412329
  44.4439663  32.7365066  66.4952124  44.5820211  32.3285453  67.9465526
  42.7405447  36.1895706  57.8298189  43.6523303  36.4223093  57.6545886
  42.2315094  36.7732750  57.2673267  35.5490875  38.4691193  72.8687320
  36.2905559  39.0076237  72.5922143  34.8427860  39.0957482  73.0258871
  41.0246214  40.6120334  71.4659481  41.4329570  40.1702744  70.7214113
  40.3023476  40.0372961  71.7193674  37.3777284  35.5492940  68.8393038
  38.2238480  35.9732354  68.9827687  37.3175922  34.8926565  69.5331601
  41.3475029  41.1721524  65.2211770  40.7183891  41.3367238  64.5187838
  40.9600691  41.5863134  65.9922734  45.2264261  42.1075962  62.5756134
  44.5415299  42.4874863  62.0253167  45.3108110  42.7171289  63.3088082
  40.5276730  33.2097309  70.4974212  40.2837662  33.9639369  69.9608487
  40.8036660  33.5882656  71.3321459  42.4815192  39.7535921  69.1751477
  42.6932088  40.3967681  68.4985858  42.4344941  38.9198238  68.7073407
  40.0841421  32.3653742  66.0788049  39.2225900  32.6634995  66.3704787
  40.1103856  32.5824141  65.1469082  36.9002991  40.9095932  62.4861855
  37.3641336  41.1883635  61.6966478  36.6359789  40.0079377  62.3034946
  33.7927072  40.4567414  65.4241618  34.3628429  40.8854682  64.7859103
  34.3835184  40.1749999  66.1225804  35.8371877  37.0319085  59.2951420
  36.5395920  37.4840128  59.7625347  35.5052505  36.3902904  59.9231313
  34.2852238  35.6230841  73.6702630  33.6550899  36.3047122  73.9038026
  34.1788326  35.5113923  72.7255768  29.5797211  35.2902637  64.5968554
  28.7896265  35.5460166  64.1208664  30.0708458  36.1050975  64.7020594
  43.5961020  42.6307877  67.3473835  44.4178464  42.2288064  67.0656516
  43.5923423  42.5276111  68.2989950  31.5311956  35.6547217  61.5552031
  30.7343119  35.7665911  62.0735526  31.3037548  35.9933869  60.6892921
  37.3617624  42.1791920  69.5034545  37.4262056  42.6412327  70.3392717
  36.6528548  41.5489285  69.6316855  27.8634914  35.5433128  67.0283545
  28.1142952  36.4280138  67.2941121  28.3994462  35.3637729  66.2558636
  51.6867013  38.9746625  63.6958806  50.9330722  38.4054023  63.5402811
  51.8214555  38.9409290  64.6429441  37.0765641  43.8460027  59.3713525
  36.9411316  44.6911563  59.7998373  37.6175454  44.0479305  58.6079459
  33.5632981  29.9251607  76.0327881  33.1699927  29.3717806  76.7075525
  34.3799121  30.2362186  76.4234398  30.5295039  41.3635465  59.9441451
  31.0419559  42.1578716  60.0947015  31.1817752  40.6661756  59.8775052
  32.3389924  44.4801222  62.0264204  32.5156552  45.4019186  61.8385188
  33.1346757  44.1659641  62.4558584  36.4800942  31.3409486  73.6248137
  37.2210655  31.9416639  73.5452600  36.7118865  30.5987124  73.0666180
  31.6242280  36.5265854  71.9026367  31.5095795  35.6251111  72.2033466
  30.7686798  36.7729550  71.5511183  38.7034118  44.4683594  73.5013868
  38.2597972  43.6819972  73.1834772  39.3651331  44.6562744  72.8357758
  33.4621239  45.9979395  68.0274546  34.0128664  45.8696459  67.2551540
  32.6232715  46.2974284  67.6769439  40.8015356  44.7486394  71.5295269
  40.7833831  45.5695275  71.0375538  41.7235276  44.6240469  71.7545410
  37.2588410  42.2630523  72.3718777  37.7916747  41.5018811  72.1418085
  36.7302491  41.9704175  73.1142932  40.4258105  27.3690589  67.9012419
  40.0822374  28.2592231  67.8251530  40.7937068  27.1792247  67.0382004
  28.4943956  39.6924120  60.7201021  29.3319178  40.1021128  60.5034729
  28.6722223  38.7523562  60.6901215  40.3908388  37.3599200  56.4084854
  39.8755011  38.1303805  56.6473241  40.1185696  36.6864336  57.0317915
  37.9755499  32.2048901  61.4670092  37.1197095  31.8155752  61.2875731
  38.3882451  32.2840862  60.6069878  39.5054645  29.7395244  65.8661652
  39.0019441  29.7025380  65.0529457  39.7985252  30.6487987  65.9258309
  35.7497531  29.8233974  64.8727834  36.6150528  29.6276783  64.5133723
  35.8175040  29.5944326  65.7997191  45.3642662  40.1131555  58.3438028
  44.5872105  39.7742714  57.8993190  46.0434143  40.1184178  57.6692993
  40.1794691  35.2326292  58.2344635  39.8744827  35.5472442  59.0854778
  41.1325133  35.3107712  58.2771968  38.6241123  41.3916516  59.8837589
  38.0962484  40.6569275  59.5710827  38.1228626  42.1691192  59.6377558
  43.6033969  39.5865536  65.0004636  42.9457643  40.2764798  65.0884764
  44.4074368  39.9761968  65.3438622  33.3559850  32.0536182  62.2444201
  33.9303602  31.8311364  61.5117394  33.9430833  32.1224877  62.9972802
  42.4139428  37.9409909  63.0508577  42.9271309  38.5739901  63.5530287
  43.0640652  37.3411104  62.6851937  35.6582518  28.9277431  60.9719270
  35.0046930  28.6126448  60.3475885  35.6162992  28.3053171  61.6979093
  39.6761802  47.9194233  55.8069248  39.0023501  48.2225930  56.4154206
  40.0627624  48.7223314  55.4574705  38.8920258  35.4159364  65.2966918
  37.9742820  35.6374311  65.1388606  39.3080402  35.4905675  64.4378625
  39.6755306  36.8150780  60.4269598  40.4227125  37.3272177  60.1176720
  39.9446896  36.4934833  61.2873992  37.9481956  39.3109321  57.4096552
  37.0393176  39.0268354  57.5069022  37.9777040  39.7308399  56.5499859
  43.1801224  42.9215910  61.1787720  42.7263551  42.0806820  61.2352910
  42.5495191  43.5577309  61.5162500  42.1234143  33.8507896  62.4088387
  41.3856900  33.3385283  62.7398630  42.3760917  33.4108278  61.5971664
  41.6234163  44.7592407  62.1137538  41.9157137  45.3197464  61.3949904
  42.1332784  45.0520968  62.8690697  42.2245771  26.6284148  63.0030157
  42.5304648  25.7681512  62.7156072  42.9498376  27.2201769  62.8029151
  28.5170127  37.0314835  61.3911755  28.3194527  36.4384196  60.6662821
  27.9616791  36.7267045  62.1087693  36.4966850  36.9237941  63.5106348
  36.5515460  35.9711778  63.4348824  35.6858052  37.0797381  63.9947646
  34.4359210  35.5415001  61.2696727  33.6227076  35.8409172  61.6761919
  34.9318205  35.1470690  61.9871209  36.5867788  45.5372758  63.2030991
  36.5443967  45.7633604  62.2739523  37.5030487  45.3036133  63.3516792
  40.0333422  36.0056826  70.1011620  40.3882810  36.2328299  70.9606086
  40.6805553  36.3375202  69.4788876  45.7631159  39.1275262  60.8060949
  45.6249058  39.3176858  59.8782139  45.4067378  39.8894644  61.2629001
  33.9273285  33.1133357  66.8857962  34.5672664  32.9722116  66.1880925
  33.0950816  32.8267870  66.5096563  45.7900539  41.1951789  65.8172221
  46.2237045  41.1027078  66.6655275  46.5032119  41.1709289  65.1792237
  34.7033589  42.4135787  62.9992954  35.4974188  41.9186107  62.7975529
  33.9925281  41.8853650  62.6360660  39.5228434  44.7953883  67.3505322
  39.5765456  45.3644819  68.1183037  38.6543215  44.9655768  66.9859359
  31.0116353  36.5578869  59.0752707  30.0813941  36.4963324  59.2922669
  31.1073824  36.0354822  58.2789348  30.9301902  33.0833682  61.6630948
  31.1908719  33.9979015  61.5540109  31.7519074  32.6158124  61.8127561
  32.4026827  34.4971439  68.8329773  33.0749880  34.2888801  68.1842422
  31.5756613  34.2993525  68.3935005  46.6516088  41.2375489  68.3505106
  46.8451978  42.1421300  68.5964381  46.5516706  40.7782908  69.1843691
  38.3052399  31.1233380  70.8495434  37.6580314  31.8223329  70.7559910
  39.0753414  31.5569524  71.2171682  41.7131197  41.3882232  73.9245987
  41.5616703  41.1592784  73.0076071  41.7035876  42.3452833  73.9377332
  38.4816533  38.9614145  68.9092253  39.4108593  39.1125304  68.7361221
  38.0607563  39.0498166  68.0540900  37.2804865  42.9864809  66.6790791
  37.1415951  42.6183594  67.5516729  36.4919461  43.5012449  66.5074749
  37.8753017  48.0873906  58.0216328  38.0504773  47.6161949  58.8361950
  37.1885805  48.7139672  58.2497588  38.8310080  42.3646412  64.0679629
  38.4959913  42.3247182  64.9637279  38.3314026  41.6991128  63.5950039
  32.8054324  37.7714042  69.5932210  32.6674122  37.0394281  70.1943749
  33.7159248  37.6822942  69.3116398  41.7669272  39.7102446  54.3416688
  41.1498442  38.9849274  54.2449741  41.2985760  40.4711806  53.9983763
  35.4336625  37.4834001  69.0815890  36.1436243  36.8427193  69.0402508
  35.3905933  37.7346896  70.0042070  43.4223403  44.4201355  72.0022469
  43.3635950  43.7360575  71.3353052  43.8242922  45.1620345  71.5503095
  34.1465559  34.4699219  70.9011529  33.6102916  34.0189958  71.5533125
  33.5582267  34.6045128  70.1581993  32.4414102  51.2363268  64.7956188
  32.6810701  51.8681793  65.4735206  31.5983299  50.8851308  65.0821547
  43.4240811  42.3840938  70.2336449  42.5367590  42.0466860  70.3562847
  43.9939362  41.6523970  70.4705214  25.0769958  38.7165030  63.5579500
  25.7640998  38.4026760  62.9700515  24.9218087  39.6206395  63.2846751
  29.8804680  33.6055227  67.9864524  29.7962869  32.9980896  67.2514934
  29.0587386  34.0964245  67.9874020  36.9541964  47.0442391  67.1997692
  36.8812136  47.8497362  67.7116996  36.5119357  47.2434357  66.3745713
  36.7431744  46.2814161  60.7100513  35.9599266  46.8235841  60.8038738
  37.4424489  46.7988140  61.1094754  40.0528394  32.0908790  63.3534719
  40.5497093  31.3378753  63.0335789  39.2815375  32.1273107  62.7877928
  47.9058151  37.7949156  64.9953010  47.8948028  38.6773871  64.6246943
  47.0375531  37.4420707  64.8007547  39.4140648  46.9429225  69.3555850
  40.1268620  47.5776690  69.2831752  38.9230676  47.0393091  68.5395852
  41.1358175  40.8480478  60.9273142  40.2014453  40.9681940  60.7577846
  41.3134843  39.9452944  60.6633152  36.6363363  34.2326173  63.0806403
  36.2661150  33.6797214  63.7687309  37.1322455  33.6284307  62.5281403
  44.5230726  36.6897797  61.4623176  44.9891178  37.5225788  61.3883479
  44.9738226  36.2242778  62.1668435  34.4652561  44.6923668  70.1761421
  35.1662021  45.3260151  70.3290815  33.9947676  45.0338400  69.4157060
  42.5906957  43.0341618  58.4609328  42.8666801  42.9198213  59.3703202
  41.7211456  42.6359103  58.4221501  42.4947389  29.0578384  65.5014078
  41.5810468  29.2882611  65.6696284  42.9240490  29.1416828  66.3528110
  42.2653847  37.2468276  68.0013972  41.6125297  37.4944183  67.3466424
  42.6434227  36.4332414  67.6676449  39.2261021  47.2827969  62.1042142
  39.4083416  46.4649625  62.5669894  40.0494007  47.4995661  61.6667032
  39.5603187  46.2096154  59.3657190  40.0890953  45.6988609  58.7527352
  39.8231406  45.8938684  60.2302723  38.3141420  37.9888087  74.4880009
  37.6382057  37.8882216  75.1582384  39.1369054  37.8327301  74.9516006
  30.0620279  44.2260023  67.1092524  30.6473716  43.4803711  67.2420428
  29.8645118  44.5363980  67.9929188  32.9158934  47.2611271  62.1254966
  32.2469310  47.7457398  61.6419006  32.7771804  47.5080491  63.0398345
  24.6537934  36.7965624  65.8296967  24.6922034  36.2629214  66.6234085
  24.1478227  36.2700829  65.2107944  37.0564203  49.2955014  68.7237625
  37.6082511  49.4586636  69.4886710  37.3970397  49.8859452  68.0517649
  32.0328696  31.6430164  69.3259509  32.0970023  32.5044995  68.9136907
  31.9695817  31.0304166  68.5931868  31.5080969  33.7153297  72.9732544
  32.1353008  33.3330374  73.5870068  30.6508888  33.4967499  73.3388236
  41.9075077  44.1216272  74.5786279  42.4514981  44.7346230  74.0841234
  41.3261922  44.6795850  75.0953292  28.2846512  35.5229726  58.9050898
  28.5799953  34.6140404  58.8517952  27.3834547  35.5017465  58.5831901
  40.1932590  47.2436990  65.7101307  40.0683730  46.4426730  65.2012252
  40.8511681  47.7383183  65.2215277  31.8140759  33.5985722  64.8878447
  31.0927344  34.2121690  64.7485920  32.6034014  34.1343487  64.8095093
  42.2567499  45.0446010  67.3380857  41.3097834  44.9251361  67.2659184
  42.6050272  44.1568508  67.4207118  34.6167072  30.9340149  71.1619099
  35.1401474  31.1802445  71.9245408  34.3979405  31.7660184  70.7422236
  30.0134353  33.2043823  59.0290224  29.6847059  32.3241202  58.8465329
  30.3673724  33.1491492  59.9166613  39.2613932  44.8398726  63.5385209
  39.1138894  43.9115434  63.7192779  40.0867426  44.8618817  63.0542284
  33.1276176  33.4916793  59.3965701  33.4672249  34.0202714  58.6744310
  33.5748297  33.8297199  60.1724268  42.8648054  45.6627285  64.6250082
  43.7894601  45.4570146  64.4874533  42.6963357  45.4143686  65.5339423
  35.8219617  31.8753844  68.8468769  35.4816438  31.0761657  69.2489449
  35.1158623  32.1755555  68.2745602  36.4736089  28.9603156  67.2996092
  37.2962158  28.4863635  67.1774983  36.7174153  29.7393640  67.7994779
  35.1144323  31.9891415  57.5958994  35.8352686  32.3672668  57.0922711
  34.4909628  32.7080292  57.6993972  39.2575446  32.6936564  58.5317326
  39.4739061  33.5761202  58.2306155  38.7769514  32.3022777  57.8022968
  33.9974668  35.6522277  65.1088071  33.8519248  35.9662580  66.0012352
  33.5199871  36.2707177  64.5558970  35.8571051  32.6424825  65.1568961
  35.8432619  31.7465918  64.8201258  36.5743479  32.6495489  65.7907247
  37.7097181  33.0762165  67.2022088  37.4514959  33.9979236  67.2006418
  37.1782222  32.6792600  67.8922552  42.6543370  46.1812952  59.9812173
  42.8280248  45.6159375  59.2286026  43.1472261  46.9813847  59.7991663
  28.4720330  38.1927621  68.0475732  27.9273798  38.9687429  68.1796006
  29.3499680  38.5398426  67.8894854  35.2607947  31.5239205  60.4256531
  35.3823858  30.5955851  60.6247418  34.9709989  31.5377891  59.5134846
  38.1299137  29.2094116  63.5623250  38.1520834  29.2733449  62.6075230
  38.5467196  28.3698624  63.7563757  48.5082761  38.9449375  61.6002473
  48.9513907  38.1956700  61.2021596  47.6309272  38.9359512  61.2176205
  43.6418543  45.4979717  57.0809072  44.3369447  46.1186409  57.2996386
  43.9841693  44.6475068  57.3561449  29.2586352  37.3197518  70.9405889
  28.5168088  37.4680153  71.5270519  28.9379096  37.5805783  70.0772638
  45.5409966  42.9479422  58.6096402  46.0661290  43.2866695  57.8845722
  45.4532318  42.0126438  58.4259537  37.2030014  46.8613496  70.7386279
  37.5117141  46.6162643  71.6108979  38.0005496  47.0660134  70.2505149
  37.2250626  49.0151406  62.9691656  36.7855617  48.5227784  63.6624512
  37.9758743  48.4724373  62.7283731  29.7042965  45.2062946  62.9716284
  30.5300985  44.9066718  62.5914927  29.3537017  44.4370569  63.4206072
  34.6724499  44.5589415  65.0413957  34.0504508  43.8960120  64.7416185
  35.3429366  44.5850546  64.3587605  27.9051570  43.1249273  63.9305217
  27.0683479  42.6971447  63.7489218  27.8775216  43.3181716  64.8676008
  34.7449026  33.0371203  74.6346463  34.7937182  33.9133325  74.2524233
  35.2871540  32.4948596  74.0618106  45.2303872  43.5812326  73.9147600
  44.4399415  43.5636465  73.3752100  44.9937226  44.1200620  74.6696637
  45.3501747  40.4304792  71.2280329  45.3999752  40.2654800  72.1695852
  45.2415670  39.5632051  70.8378210  34.2338006  43.1093338  58.5172418
  34.3826126  43.7928802  57.8639091  35.0404449  43.0898428  59.0321873
  42.6405509  36.4135720  72.5439636  43.5415372  36.2742185  72.2523633
  42.7153484  36.5790175  73.4837813  36.9748315  33.7902575  71.3892822
  36.1051624  34.0836141  71.1175410  37.2107795  34.3743020  72.1100086
  46.8519944  42.8501734  71.4722350  46.5604752  43.2131714  72.3085811
  46.2392075  42.1368742  71.2935682  48.0515626  40.4154614  63.9924921
  48.8862517  40.8544418  64.1562481  48.1874755  39.9393267  63.1733166
  45.1007132  37.9734348  69.9402408  45.5761253  38.1661995  69.1321260
  44.1772697  38.0293534  69.6945792  31.9890638  39.1358516  59.5233487
  31.7436680  38.2320846  59.7213697  32.1586553  39.1375666  58.5812965
  39.6787348  30.0082192  68.9058242  40.1969292  30.7443219  68.5804731
  39.3242481  30.3146185  69.7405001  39.9299943  26.4282474  64.4259139
  40.2101696  25.7605664  65.0519565  40.7150549  26.6211570  63.9133803
  37.7333411  45.6041468  55.9884165  37.1607378  46.2231656  55.5354637
  38.3066205  46.1540830  56.5224087  43.8008801  34.8500108  68.1730714
  44.7526224  34.9498206  68.1942938  43.6312251  34.0578377  68.6828798
  41.8223180  31.9355692  68.3590115  41.2273112  32.2160704  67.6636604
  41.5372877  32.4249593  69.1306856  40.9530671  45.8878619  57.1192747
  41.8861344  45.8224180  57.3225623  40.8653884  46.7234885  56.6607280
  43.5818687  45.2044489  54.0796695  43.5032319  44.8704352  54.9732453
  44.4028354  45.6966257  54.0788167  46.2796879  38.0706228  67.2873014
  46.2473199  37.1322229  67.4732697  46.8897502  38.1490265  66.5538839
  46.4291367  34.8617272  67.3331297  45.9130416  34.0775728  67.1461226
  47.3131316  34.5335988  67.4977816  44.0902094  28.6058287  63.2927109
  43.8926915  28.2973375  64.1770441  44.7001800  29.3319926  63.4225039
  52.0973429  39.1322235  66.4279050  52.8276817  38.8707523  66.9886754
  51.4880374  38.3950957  66.4681118  50.1788726  37.2730098  67.0253502
  49.4521889  37.1386063  66.4169993  49.7636013  37.5806926  67.8310220
  38.0018902  40.9920027  74.7900875  38.9221912  41.1698626  74.9840921
  37.9668485  40.0476073  74.6380574  27.2201067  36.1858621  63.7154149
  26.9003851  35.3323929  63.4228523  26.6734495  36.4007199  64.4712117
  30.9980975  38.9021062  67.4323656  31.2166984  39.8338170  67.4511690
  31.4106748  38.5429036  68.2178460  37.9185192  29.4089147  59.4199344
  37.1085921  29.0636232  59.7954590  38.6069609  29.0996691  60.0086956
  39.8475741  28.4867194  61.0423641  40.4006779  28.9062647  61.7013664
  40.0845827  27.5602942  61.0846597  35.8708840  34.4754268  76.8226405
  35.7705567  35.4248625  76.7538496  35.6530382  34.1472507  75.9502475
  27.0889327  39.8061532  65.6847271  26.3952799  39.3915485  65.1717225
  27.8362318  39.8482069  65.0880690  43.2254548  30.5967719  60.5502305
  42.6453217  31.2552523  60.1680358  42.9590480  29.7745064  60.1389723
  41.6758114  29.9972777  62.7523625  42.1757893  30.1089311  61.9437944
  42.3193722  29.6933830  63.3924434  35.7340110  37.9051407  75.6391466
  35.2507192  38.7051767  75.8455355  35.8201049  37.9159351  74.6858910
  29.0026070  39.7379786  63.5613286  28.9796758  39.8367473  62.6095169
  29.3126706  40.5844937  63.8830452  31.6613447  41.7955941  67.6759900
  32.6156701  41.7639884  67.6089832  31.4625971  41.3346565  68.4910126
  32.2512830  40.3657057  70.2430698  33.0705719  40.8601136  70.2665535
  32.5249637  39.4489025  70.2148265  42.0079426  32.7567810  59.6058653
  41.1205281  33.0417460  59.3878848  42.4233415  32.5961573  58.7585930
  45.3593962  32.7814331  63.3212993  46.1354352  33.2710783  63.5937609
  44.6342096  33.2072385  63.7784862  47.7966521  33.4941950  64.3786933
  48.3911011  33.2537686  63.6680241  47.8693104  32.7749080  65.0060470
  30.0163676  47.3375561  64.6930098  29.8818144  46.5775962  64.1268096
  29.5995739  48.0616461  64.2258887  41.1522639  42.5212484  53.7006673
  41.8558489  42.7262487  54.3164329  40.4285288  43.0889246  53.9655757
  41.9820450  38.2722346  59.8208944  41.9255651  38.7290897  58.9816576
  42.5348792  37.5113030  59.6431786  45.7925255  34.0612077  60.6459063
  45.5362190  33.6608713  61.4767271  45.1678124  34.7755871  60.5209202
  50.1037593  36.8008151  63.1530354  49.5437151  36.8701340  63.9261916
  49.4981097  36.6249135  62.4329851  33.1732802  48.2344878  64.9048541
  33.0565186  49.1790310  64.8027231  32.3525248  47.9318439  65.2934340
  43.0609337  42.9595013  55.7505133  43.8954941  42.5276212  55.5682608
  42.8993680  42.7877027  56.6782028  42.7155229  39.4627127  57.1161473
  42.6604033  39.2971398  56.1749917  42.0901284  40.1703160  57.2723662
  27.5047744  34.6995191  70.9422895  28.1506607  34.1894145  71.4310120
  27.2964895  35.4363873  71.5166320  40.0301136  41.7676039  76.4415035
  40.8992296  41.9416691  76.0801670  39.5507888  42.5870455  76.3190765
  36.0251354  28.9635236  56.6946791  36.0130024  29.9077076  56.8515062
  36.9174776  28.7805381  56.4006252  34.1987316  48.8873140  68.1204469
  35.1014563  48.9196750  68.4370964  33.9724686  47.9573591  68.1350805
  35.9540918  47.6404126  64.7814548  35.0036549  47.6405988  64.6678920
  36.2573404  46.8936861  64.2650582  39.8403474  25.5578012  60.9492728
  39.0735870  25.0036499  61.0949410  40.2514179  25.6299881  61.8106880
  31.8445235  31.8462808  75.0397909  32.7076696  31.4899613  75.2501234
  31.2710646  31.5076703  75.7273313  51.6893612  53.4764665  65.8460310
  52.3272022  53.3571412  65.1423650  51.5714455  54.4245509  65.9048262
  48.4983318  53.4292093  65.7821835  48.1601830  53.3133157  64.8942370
  49.3673086  53.0283258  65.7622841  44.3570134  55.2827569  61.7718726
  43.7934999  55.1917506  61.0035014  44.2422529  54.4627474  62.2521218
  41.9034566  56.7778761  64.6102946  42.6955858  56.4369585  64.1949246
  42.1431216  56.8873736  65.5305100  49.9369692  58.9498537  57.0833191
  49.2857672  59.5352617  56.6967204  50.7314055  59.4804732  57.1428228
  43.8625320  56.0387674  57.4820325  44.6356196  55.4916661  57.3433201
  44.2150718  56.9031923  57.6934786  46.6266569  54.7440905  67.2788584
  47.2230141  54.5196927  66.5645547  46.6841541  54.0025650  67.8814032
  46.1991597  52.1980340  55.1138775  46.4517118  51.6761861  54.3522238
  45.2616157  52.0346485  55.2165459  51.2434880  51.2016118  62.9213518
  52.0297969  50.7835542  62.5703935  51.5073585  52.1062211  63.0895167
  51.4144958  56.6388969  57.6202175  50.7790791  56.7123595  58.3323080
  51.0842364  57.2282568  56.9421254  56.6443307  51.1391352  63.8246497
  57.3768479  50.5690568  64.0584326  55.8882663  50.7512952  64.2653002
  45.9187886  54.1008446  57.3163150  45.8024144  53.4253349  57.9844234
  46.0290146  53.6140820  56.4995303  48.2619427  53.5618593  61.0209839
  47.8977634  53.0349214  61.7322761  49.1186543  53.1717062  60.8476325
  54.1668728  44.8512926  68.2841105  53.8352053  45.7208337  68.0602320
  53.5714341  44.5349210  68.9635136  47.9024914  48.5908493  56.0171188
  48.0699316  49.4588729  56.3841659  47.7122083  48.7535775  55.0932477
  44.1112729  53.5039269  63.7173722  43.1863225  53.3715483  63.9251414
  44.3597142  54.2833488  64.2143665  54.0597391  49.5708012  65.3634455
  53.1514268  49.5023420  65.0693216  54.0084987  50.0479957  66.1916281
  47.8814135  51.0466150  57.0017854  47.7613760  51.4923201  57.8403335
  47.1866723  51.3951468  56.4431393  41.4721540  53.1472542  64.5517512
  41.6013921  53.4007021  65.4656923  40.7918991  53.7400250  64.2322167
  45.6421027  63.8169792  60.6507986  45.5645057  64.7677617  60.7296466
  45.0382671  63.4715665  61.3082912  55.9259037  47.7724450  67.1412329
  55.2833418  48.0656983  66.4952124  55.4213966  47.6577371  67.9465526
  53.5799201  51.5187623  57.8298189  54.4917057  51.7515010  57.6545886
  53.0708848  52.1024668  57.2673267  48.2171039  50.8784858  68.8393038
  49.0632234  51.3024272  68.9827687  48.1569677  50.2218482  69.5331601
  52.1868783  56.5013442  65.2211770  51.5577646  56.6659156  64.5187838
  51.7994446  56.9155051  65.9922734  56.0658015  57.4367880  62.5756134
  55.3809053  57.8166781  62.0253167  56.1501865  58.0463206  63.3088082
  51.3670484  48.5389226  70.4974212  51.1231416  49.2931287  69.9608487
  51.6430415  48.9174574  71.3321459  50.9235176  47.6945659  66.0788049
  50.0619655  47.9926913  66.3704787  50.9497611  47.9116058  65.1469082
  47.7396745  56.2387850  62.4861855  48.2035091  56.5175553  61.6966478
  47.4753543  55.3371295  62.3034946  44.6320826  55.7859332  65.4241618
  45.2022183  56.2146600  64.7859103  45.2228938  55.5041916  66.1225804
  46.6765631  52.3611002  59.2951420  47.3789675  52.8132046  59.7625347
  46.3446260  51.7194821  59.9231313  40.4190965  50.6194555  64.5968554
  39.6290019  50.8752084  64.1208664  40.9102213  51.4342893  64.7020594
  42.3705711  50.9839134  61.5552031  41.5736874  51.0957829  62.0735526
  42.1431303  51.3225787  60.6892921  38.7028668  50.8725046  67.0283545
  38.9536707  51.7572055  67.2941121  39.2388217  50.6929647  66.2558636
  47.9159396  59.1751945  59.3713525  47.7805071  60.0203481  59.7998373
  48.4569208  59.3771223  58.6079459  44.4026736  45.2543525  76.0327881
  44.0093681  44.7009723  76.7075525  45.2192876  45.5654103  76.4234398
  41.3688793  56.6927383  59.9441451  41.8813314  57.4870633  60.0947015
  42.0211506  55.9953674  59.8775052  43.1783678  59.8093139  62.0264204
  43.3550306  60.7311104  61.8385188  43.9740512  59.4951559  62.4558584
  47.3194697  46.6701404  73.6248137  48.0604410  47.2708557  73.5452600
  47.5512619  45.9279042  73.0666180  42.4636035  51.8557771  71.9026367
  42.3489550  50.9543028  72.2033466  41.6080552  52.1021468  71.5511183
  51.2651860  42.6982507  67.9012419  50.9216129  43.5884149  67.8251530
  51.6330822  42.5084165  67.0382004  39.3337710  55.0216037  60.7201021
  40.1712932  55.4313046  60.5034729  39.5115978  54.0815480  60.6901215
  51.2302142  52.6891118  56.4084854  50.7148766  53.4595723  56.6473241
  50.9579451  52.0156254  57.0317915  48.8149253  47.5340819  61.4670092
  47.9590850  47.1447669  61.2875731  49.2276205  47.6132780  60.6069878
  50.3448400  45.0687162  65.8661652  49.8413196  45.0317297  65.0529457
  50.6379007  45.9779905  65.9258309  46.5891286  45.1525892  64.8727834
  47.4544283  44.9568700  64.5133723  46.6568795  44.9236244  65.7997191
  56.2036416  55.4423473  58.3438028  55.4265859  55.1034632  57.8993190
  56.8827897  55.4476096  57.6692993  51.0188445  50.5618210  58.2344635
  50.7138581  50.8764359  59.0854778  51.9718888  50.6399630  58.2771968
  49.4634877  56.7208433  59.8837589  48.9356239  55.9861193  59.5710827
  48.9622380  57.4983110  59.6377558  54.4427723  54.9157454  65.0004636
  53.7851398  55.6056715  65.0884764  55.2468123  55.3053886  65.3438622
  44.1953605  47.3828100  62.2444201  44.7697357  47.1603281  61.5117394
  44.7824587  47.4516794  62.9972802  53.2533182  53.2701827  63.0508577
  53.7665064  53.9031818  63.5530287  53.9034406  52.6703022  62.6851937
  44.5223192  49.4132561  56.2640086  43.6860504  49.7507247  56.5849361
  44.3827962  49.2781541  55.3267223  46.4976273  44.2569349  60.9719270
  45.8440685  43.9418366  60.3475885  46.4556747  43.6345089  61.6979093
  47.6087477  54.5388644  52.8872562  46.7014539  54.3077897  53.0863711
  48.1058509  53.7426263  53.0746544  50.5155556  63.2486151  55.8069248
  49.8417255  63.5517848  56.4154206  50.9021378  64.0515231  55.4574705
  49.7314013  50.7451282  65.2966918  48.8136574  50.9666229  65.1388606
  50.1474157  50.8197593  64.4378625  50.5149061  52.1442698  60.4269598
  51.2620880  52.6564095  60.1176720  50.7840650  51.8226751  61.2873992
  48.7875711  54.6401239  57.4096552  47.8786930  54.3560271  57.5069022
  48.8170795  55.0600317  56.5499859  54.0194978  58.2507828  61.1787720
  53.5657305  57.4098738  61.2352910  53.3888945  58.8869226  61.5162500
  52.9627898  49.1799814  62.4088387  52.2250655  48.6677200  62.7398630
  53.2154671  48.7400196  61.5971664  52.4627918  60.0884325  62.1137538
  52.7550892  60.6489382  61.3949904  52.9726538  60.3812886  62.8690697
  53.0639525  41.9576066  63.0030157  53.3698402  41.0973430  62.7156072
  53.7892130  42.5493686  62.8029151  39.3563881  52.3606753  61.3911755
  39.1588281  51.7676113  60.6662821  38.8010545  52.0558963  62.1087693
  47.3360605  52.2529859  63.5106348  47.3909215  51.3003696  63.4348824
  46.5251807  52.4089298  63.9947646  48.4851799  56.1809982  54.7484631
  48.0471229  55.4645841  54.2890268  49.2262240  56.4086097  54.1869722
  45.2752965  50.8706919  61.2696727  44.4620830  51.1701089  61.6761919
  45.7711959  50.4762608  61.9871209  47.4261543  60.8664676  63.2030991
  47.3837722  61.0925522  62.2739523  48.3424242  60.6328050  63.3516792
  56.6024913  54.4567179  60.8060949  56.4642812  54.6468775  59.8782139
  56.2461132  55.2186562  61.2629001  44.7667040  48.4425274  66.8857962
  45.4066419  48.3014034  66.1880925  43.9344570  48.1559788  66.5096563
  45.5427344  57.7427705  62.9992954  46.3367942  57.2478025  62.7975529
  44.8319036  57.2145568  62.6360660  41.8510107  51.8870787  59.0752707
  40.9207695  51.8255242  59.2922669  41.9467579  51.3646739  58.2789348
  41.7695656  48.4125599  61.6630948  42.0302473  49.3270933  61.5540109
  42.5912828  47.9450042  61.8127561  43.2420581  49.8263357  68.8329773
  43.9143635  49.6180719  68.1842422  42.4150368  49.6285443  68.3935005
  49.1446153  46.4525297  70.8495434  48.4974068  47.1515247  70.7559910
  49.9147169  46.8861441  71.2171682  49.3210288  54.2906062  68.9092253
  50.2502348  54.4417222  68.7361221  48.9001318  54.3790083  68.0540900
  48.1198620  58.3156727  66.6790791  47.9809705  57.9475511  67.5516729
  47.3313216  58.8304366  66.5074749  48.7146771  63.4165823  58.0216328
  48.8898527  62.9453866  58.8361950  48.0279560  64.0431589  58.2497588
  49.6703835  57.6938330  64.0679629  49.3353667  57.6539099  64.9637279
  49.1707780  57.0283045  63.5950039  43.6448079  53.1005960  69.5932210
  43.5067877  52.3686198  70.1943749  44.5553002  53.0114860  69.3116398
  52.6063026  55.0394364  54.3416688  51.9892197  54.3141192  54.2449741
  52.1379515  55.8003724  53.9983763  46.2730379  52.8125919  69.0815890
  46.9829998  52.1719111  69.0402508  46.2299687  53.0638814  70.0042070
  44.9859313  49.7991137  70.9011529  44.4496670  49.3481875  71.5533125
  44.3976022  49.9337046  70.1581993  44.3961572  49.2579788  53.4637993
  43.5191039  49.1368589  53.1000239  44.8719325  48.4665866  53.2116881
  35.9163712  54.0456948  63.5579500  36.6034752  53.7318678  62.9700515
  35.7611841  54.9498313  63.2846751  40.7198435  48.9347144  67.9864524
  40.6356623  48.3272814  67.2514934  39.8981141  49.4256163  67.9874020
  47.5825498  61.6106079  60.7100513  46.7993020  62.1527759  60.8038738
  48.2818243  62.1280058  61.1094754  50.8922148  47.4200708  63.3534719
  51.3890848  46.6670670  63.0335789  50.1209130  47.4565025  62.7877928
  58.7451906  53.1241074  64.9953010  58.7341782  54.0065789  64.6246943
  57.8769285  52.7712624  64.8007547  51.9751929  56.1772395  60.9273142
  51.0408208  56.2973858  60.7577846  52.1528598  55.2744862  60.6633152
  47.4757117  49.5618091  63.0806403  47.1054905  49.0089131  63.7687309
  47.9716210  48.9576224  62.5281403  55.3624480  52.0189714  61.4623176
  55.8284933  52.8517706  61.3883479  55.8131981  51.5534696  62.1668435
  53.4300712  58.3633536  58.4609328  53.7060555  58.2490130  59.3703202
  52.5605210  57.9651021  58.4221501  53.3341143  44.3870301  65.5014078
  52.4204223  44.6174528  65.6696284  53.7634245  44.4708746  66.3528110
  53.1047602  52.5760193  68.0013972  52.4519052  52.8236101  67.3466424
  53.4827982  51.7624332  67.6676449  50.0654776  62.6119887  62.1042142
  50.2477170  61.7941543  62.5669894  50.8887762  62.8287579  61.6667032
  50.3996941  61.5388072  59.3657190  50.9284707  61.0280526  58.7527352
  50.6625161  61.2230602  60.2302723  40.9014034  59.5551941  67.1092524
  41.4867471  58.8095629  67.2420428  40.7038872  59.8655898  67.9929188
  43.7552689  62.5903188  62.1254966  43.0863064  63.0749316  61.6419006
  43.6165559  62.8372409  63.0398345  35.4931689  52.1257541  65.8296967
  35.5315788  51.5921132  66.6234085  34.9871981  51.5992747  65.2107944
  42.8722451  46.9722082  69.3259509  42.9363777  47.8336913  68.9136907
  42.8089571  46.3596083  68.5931868  42.3474723  49.0445214  72.9732544
  42.9746762  48.6622292  73.5870068  41.4902642  48.8259416  73.3388236
  39.1240266  50.8521643  58.9050898  39.4193707  49.9432322  58.8517952
  38.2228302  50.8309383  58.5831901  42.6534513  48.9277640  64.8878447
  41.9321099  49.5413608  64.7485920  43.4427769  49.4635405  64.8095093
  45.4560827  46.2632066  71.1619099  45.9795228  46.5094363  71.9245408
  45.2373160  47.0952101  70.7422236  40.8528108  48.5335741  59.0290224
  40.5240814  47.6533120  58.8465329  41.2067478  48.4783410  59.9166613
  50.1007687  60.1690644  63.5385209  49.9532649  59.2407351  63.7192779
  50.9261180  60.1910734  63.0542284  43.9669931  48.8208711  59.3965701
  44.3066003  49.3494632  58.6744310  44.4142051  49.1589117  60.1724268
  46.6613372  47.2045762  68.8468769  46.3210192  46.4053575  69.2489449
  45.9552378  47.5047472  68.2745602  47.3129843  44.2895074  67.2996092
  48.1355913  43.8155552  67.1774983  47.5567907  45.0685558  67.7994779
  45.9538078  47.3183332  57.5958994  46.6746440  47.6964585  57.0922711
  45.3303382  48.0372209  57.6993972  50.0969201  48.0228481  58.5317326
  50.3132815  48.9053119  58.2306155  49.6163268  47.6314695  57.8022968
  44.8368422  50.9814195  65.1088071  44.6913003  51.2954498  66.0012352
  44.3593626  51.5999095  64.5558970  46.6964805  47.9716743  65.1568961
  46.6826374  47.0757836  64.8201258  47.4137233  47.9787406  65.7907247
  48.5490936  48.4054083  67.2022088  48.2908714  49.3271153  67.2006418
  48.0175976  48.0084517  67.8922552  53.4937125  61.5104870  59.9812173
  53.6674002  60.9451292  59.2286026  53.9866016  62.3105765  59.7991663
  39.3114084  53.5219539  68.0475732  38.7667552  54.2979347  68.1796006
  40.1893434  53.8690344  67.8894854  46.1001701  46.8531123  60.4256531
  46.2217612  45.9247769  60.6247418  45.8103743  46.8669809  59.5134846
  48.9692891  44.5386033  63.5623250  48.9914588  44.6025366  62.6075230
  49.3860950  43.6990542  63.7563757  59.3476516  54.2741293  61.6002473
  59.7907662  53.5248618  61.2021596  58.4703026  54.2651429  61.2176205
  54.4812297  60.8271634  57.0809072  55.1763202  61.4478327  57.2996386
  54.8235447  59.9766986  57.3561449  40.0980106  52.6489435  70.9405889
  39.3561842  52.7972071  71.5270519  39.7772851  52.9097701  70.0772638
  56.3803720  58.2771340  58.6096402  56.9055044  58.6158613  57.8845722
  56.2926073  57.3418355  58.4259537  48.0644381  64.3443323  62.9691656
  47.6249371  63.8519702  63.6624512  48.8152498  63.8016291  62.7283731
  40.5436720  60.5354864  62.9716284  41.3694740  60.2358636  62.5914927
  40.1930772  59.7662486  63.4206072  45.5118253  59.8881332  65.0413957
  44.8898262  59.2252037  64.7416185  46.1823120  59.9142464  64.3587605
  38.7445325  58.4541190  63.9305217  37.9077233  58.0263365  63.7489218
  38.7168970  58.6473634  64.8676008  45.5842781  48.3663120  74.6346463
  45.6330936  49.2425243  74.2524233  46.1265295  47.8240513  74.0618106
  45.0731760  58.4385256  58.5172418  45.2219880  59.1220720  57.8639091
  45.8798203  58.4190346  59.0321873  47.8142069  49.1194493  71.3892822
  46.9445378  49.4128059  71.1175410  48.0501549  49.7034938  72.1100086
  58.8909380  55.7446531  63.9924921  59.7256272  56.1836335  64.1562481
  59.0268509  55.2685184  63.1733166  42.8284393  54.4650433  59.5233487
  42.5830435  53.5612763  59.7213697  42.9980308  54.4667584  58.5812965
  50.5181103  45.3374110  68.9058242  51.0363047  46.0735137  68.5804731
  50.1636236  45.6438103  69.7405001  42.0980041  50.1978791  57.0219648
  41.4049285  50.2723146  56.3659684  41.8531792  49.4339134  57.5441165
  50.7693697  41.7574392  64.4259139  51.0495451  41.0897581  65.0519565
  51.5544304  41.9503488  63.9133803  48.5727166  60.9333386  55.9884165
  48.0001133  61.5523573  55.5354637  49.1459959  61.4832748  56.5224087
  54.6402555  50.1792026  68.1730714  55.5919978  50.2790124  68.1942938
  54.4706006  49.3870295  68.6828798  52.6616935  47.2647609  68.3590115
  52.0666867  47.5452622  67.6636604  52.3766632  47.7541510  69.1306856
  51.7924425  61.2170536  57.1192747  52.7255098  61.1516098  57.3225623
  51.7047638  62.0526803  56.6607280  54.4212442  60.5336407  54.0796695
  54.3426074  60.1996270  54.9732453  55.2422109  61.0258174  54.0788167
  57.1190633  53.3998146  67.2873014  57.0866953  52.4614147  67.4732697
  57.7291257  53.4782183  66.5538839  48.9573964  52.2694199  53.3300218
  49.9033069  52.1400407  53.3988636  48.5788209  51.5308861  53.8069646
  57.2685122  50.1909189  67.3331297  56.7524170  49.4067646  67.1461226
  58.1525070  49.8627906  67.4977816  54.9295849  43.9350205  63.2927109
  54.7320670  43.6265293  64.1770441  55.5395554  44.6611844  63.4225039
  47.1416881  50.1944175  53.2655103  46.2348337  49.8977288  53.3417817
  47.4192862  49.8973993  52.3989389  38.0594822  51.5150539  63.7154149
  37.7397606  50.6615847  63.4228523  37.5128250  51.7299117  64.4712117
  41.8374729  54.2312980  67.4323656  42.0560739  55.1630087  67.4511690
  42.2500503  53.8720954  68.2178460  48.7578947  44.7381065  59.4199344
  47.9479675  44.3928150  59.7954590  49.4463364  44.4288609  60.0086956
  50.6869495  43.8159112  61.0423641  51.2400534  44.2354565  61.7013664
  50.9239582  42.8894860  61.0846597  45.9115666  47.0531110  53.4067082
  46.7734830  47.3786009  53.6662899  46.0966010  46.2662606  52.8940148
  37.9283082  55.1353450  65.6847271  37.2346553  54.7207403  65.1717225
  38.6756073  55.1773987  65.0880690  54.0648302  45.9259637  60.5502305
  53.4846971  46.5844441  60.1680358  53.7984235  45.1036981  60.1389723
  52.5151869  45.3264695  62.7523625  53.0151647  45.4381229  61.9437944
  53.1587477  45.0225747  63.3924434  39.8419824  55.0671704  63.5613286
  39.8190512  55.1659391  62.6095169  40.1520461  55.9136855  63.8830452
  42.5007202  57.1247859  67.6759900  43.4550456  57.0931801  67.6089832
  42.3019726  56.6638483  68.4910126  43.0906584  55.6948975  70.2430698
  43.9099473  56.1893054  70.2665535  43.3643392  54.7780943  70.2148265
  52.8473180  48.0859727  59.6058653  51.9599035  48.3709378  59.3878848
  53.2627169  47.9253491  58.7585930  56.1987716  48.1106248  63.3212993
  56.9748107  48.6002701  63.5937609  55.4735851  48.5364302  63.7784862
  58.6360275  48.8233867  64.3786933  59.2304766  48.5829603  63.6680241
  58.7086859  48.1040998  65.0060470  40.8557431  62.6667478  64.6930098
  40.7211899  61.9067879  64.1268096  40.4389493  63.3908378  64.2258887
  51.9916394  57.8504402  53.7006673  52.6952244  58.0554404  54.3164329
  51.2679043  58.4181164  53.9655757  52.8214204  53.6014263  59.8208944
  52.7649405  54.0582815  58.9816576  53.3742547  52.8404948  59.6431786
  56.6319010  49.3903995  60.6459063  56.3755944  48.9900631  61.4767271
  56.0071878  50.1047789  60.5209202  60.9431348  52.1300068  63.1530354
  60.3830906  52.1993258  63.9261916  60.3374851  51.9541053  62.4329851
  44.0126557  63.5636795  64.9048541  43.8958941  64.5082228  64.8027231
  43.1919003  63.2610357  65.2934340  53.9003091  58.2886931  55.7505133
  54.7348695  57.8568130  55.5682608  53.7387434  58.1168945  56.6782028
  53.5548983  54.7919044  57.1161473  53.4997787  54.6263316  56.1749917
  52.9295039  55.4995077  57.2723662  38.3441498  50.0287109  70.9422895
  38.9900362  49.5186063  71.4310120  38.1358649  50.7655790  71.5166320
  46.8645109  44.2927153  56.6946791  46.8523779  45.2368993  56.8515062
  47.7568531  44.1097299  56.4006252  46.7934673  62.9696044  64.7814548
  45.8430304  62.9697905  64.6678920  47.0967159  62.2228778  64.2650582
  50.6797228  40.8869930  60.9492728  49.9129624  40.3328417  61.0949410
  51.0907933  40.9591799  61.8106880  42.6838989  47.1754726  75.0397909
  43.5470451  46.8191531  75.2501234  42.1104400  46.8368621  75.7273313
  57.0385352  67.5272258  55.1138775  57.2910873  67.0053779  54.3522238
  56.1009911  67.3638403  55.2165459  56.7581641  69.4300364  57.3163150
  56.6417899  68.7545267  57.9844234  56.8683901  68.9432738  56.4995303
  58.7418669  63.9200410  56.0171188  58.9093071  64.7880647  56.3841659
  58.5515838  64.0827692  55.0932477  58.7207889  66.3758068  57.0017854
  58.6007515  66.8215119  57.8403335  58.0260478  66.7243386  56.4431393
  55.3616946  64.7424478  56.2640086  54.5254259  65.0799165  56.5849361
  55.2221716  64.6073458  55.3267223  57.3370027  59.5861266  60.9719270
  56.6834439  59.2710283  60.3475885  57.2950501  58.9637007  61.6979093
  58.4481232  69.8680561  52.8872562  57.5408294  69.6369815  53.0863711
  58.9452264  69.0718181  53.0746544  50.1957636  67.6898670  61.3911755
  49.9982036  67.0968031  60.6662821  49.6404300  67.3850881  62.1087693
  59.3245553  71.5101900  54.7484631  58.8864983  70.7937759  54.2890268
  60.0655994  71.7378015  54.1869722  52.6903861  67.2162704  59.0752707
  51.7601450  67.1547160  59.2922669  52.7861333  66.6938657  58.2789348
  52.6089411  63.7417517  61.6630948  52.8696228  64.6562850  61.5540109
  53.4306583  63.2741960  61.8127561  63.4456781  70.3686282  54.3416688
  62.8285951  69.6433110  54.2449741  62.9773269  71.1295642  53.9983763
  55.2355327  64.5871706  53.4637993  54.3584793  64.4660507  53.1000239
  55.7113080  63.7957784  53.2116881  49.9634021  66.1813561  58.9050898
  50.2587462  65.2724239  58.8517952  49.0622056  66.1601301  58.5831901
  51.6921862  63.8627659  59.0290224  51.3634568  62.9825038  58.8465329
  52.0461233  63.8075327  59.9166613  54.8063685  64.1500629  59.3965701
  55.1459758  64.6786550  58.6744310  55.2535806  64.4881035  60.1724268
  56.7931832  62.6475250  57.5958994  57.5140195  63.0256503  57.0922711
  56.1697137  63.3664127  57.6993972  60.9362955  63.3520399  58.5317326
  61.1526570  64.2345037  58.2306155  60.4557022  62.9606613  57.8022968
  56.9395456  62.1823041  60.4256531  57.0611367  61.2539687  60.6247418
  56.6497498  62.1961727  59.5134846  52.9373795  65.5270708  57.0219648
  52.2443040  65.6015063  56.3659684  52.6925547  64.7631052  57.5441165
  59.7967719  67.5986116  53.3300218  60.7426823  67.4692325  53.3988636
  59.4181963  66.8600778  53.8069646  57.9810636  65.5236093  53.2655103
  57.0742091  65.2269206  53.3417817  58.2586617  65.2265911  52.3989389
  59.5972701  60.0672983  59.4199344  58.7873430  59.7220068  59.7954590
  60.2857118  59.7580526  60.0086956  61.5263250  59.1451029  61.0423641
  62.0794288  59.5646483  61.7013664  61.7633336  58.2186778  61.0846597
  56.7509420  62.3823028  53.4067082  57.6128584  62.7077926  53.6662899
  56.9359764  61.5954524  52.8940148  57.7038863  59.6219071  56.6946791
  57.6917533  60.5660911  56.8515062  58.5962285  59.4389217  56.4006252
  61.5190983  56.2161848  60.9492728  60.7523379  55.6620334  61.0949410
  61.9301688  56.2883717  61.8106880  30.0106104  -0.1757048  52.5705617
  30.6484514  -0.2950301  51.8668957  29.8926947   0.7723796  52.6293569
  26.8195810  -0.2229620  52.5067141  26.4814322  -0.3388555  51.6187676
  27.6885579  -0.6238455  52.4868148  22.6782626   1.6305856  48.4964032
  22.1147491   1.5395793  47.7280320  22.5635021   0.8105761  48.9766525
  20.2247058   3.1257048  51.3348253  21.0168350   2.7847873  50.9194552
  20.4643708   3.2352023  52.2550406  28.2582185   5.2976824  43.8078497
  27.6070165   5.8830904  43.4212511  29.0526548   5.8283019  43.8673535
  22.1837812   2.3865961  44.2065632  22.9568688   1.8394948  44.0678507
  22.5363211   3.2510210  44.4180093  24.0222854   3.7142343  57.4132531
  23.7312720   4.6187974  57.2979197  24.6579839   3.7558871  58.1276601
  24.9479061   1.0919192  54.0033891  25.5442634   0.8675214  53.2890854
  25.0054033   0.3503937  54.6059338  24.5204090  -1.4541373  41.8384082
  24.7729610  -1.9759851  41.0767545  23.5828649  -1.6175227  41.9410765
  29.5647373  -2.4505594  49.6458825  30.3510462  -2.8686171  49.2949242
  29.8286077  -1.5459502  49.8140473  29.7357450   2.9867256  44.3447482
  29.1003283   3.0601882  45.0568386  29.4054856   3.5760855  43.6666561
  24.2400378   0.4486733  44.0408457  24.1236637  -0.2268363  44.7089541
  24.3502638  -0.0380893  43.2240610  26.5831919  -0.0903120  47.7455146
  26.2190127  -0.6172499  48.4568067  27.4399035  -0.4804651  47.5721631
  26.2237406  -5.0613220  42.7416494  26.3911809  -4.1932984  43.1086965
  26.0334575  -4.8985938  41.8177784  28.9812740   3.4003759  54.4082325
  28.6813463   4.3028798  54.2998132  28.6363799   3.1335942  55.2603478
  22.4325221  -0.1482444  50.4419029  21.5075718  -0.2806230  50.6496721
  22.6809634   0.6311775  50.9388972  26.2026627  -2.6055562  43.7263161
  26.0826252  -2.1598512  44.5648641  25.5079216  -2.2570245  43.1676699
  19.7934032  -0.5049171  51.2762818  19.9226413  -0.2514692  52.1902230
  19.1131483   0.0878537  50.9567473  23.9633519  10.1648079  47.3753292
  23.8857549  11.1155904  47.4541773  23.3595163   9.8193952  48.0328219
  31.9011693  -2.1334089  44.5543495  32.8129550  -1.9006703  44.3791193
  31.3921340  -1.5497045  43.9918574  30.1852461   2.2890539  58.1904788
  30.5935817   1.8472949  57.4459420  29.4629723   1.7143166  58.4438981
  30.5081276   2.8491729  51.9457077  29.8790138   3.0137443  51.2433145
  30.1206938   3.2633339  52.7168041  34.3870508   3.7846167  49.3001440
  33.7021546   4.1645068  48.7498474  34.4714357   4.3941494  50.0333388
  31.6421439   1.4306126  55.8996784  31.8538334   2.0737886  55.2231165
  31.5951187   0.5968443  55.4318714  26.0609238   2.5866137  49.2107162
  26.5247583   2.8653840  48.4211784  25.7966036   1.6849582  49.0280252
  22.9533319   2.1337619  52.1486925  23.5234676   2.5624887  51.5104410
  23.5441430   1.8520204  52.8471111  24.9978124  -1.2910710  46.0196727
  25.7002167  -0.8389667  46.4870653  24.6658752  -1.9326891  46.6476620
  32.7567267   4.3078081  54.0719141  33.5784711   3.9058269  53.7901823
  32.7529670   4.2046316  55.0235257  26.5223871   3.8562125  56.2279852
  26.5868303   4.3182532  57.0638024  25.8134794   3.2259490  56.3562162
  40.8473260   0.6516830  50.4204113  40.0936969   0.0824228  50.2648117
  40.9820801   0.6179494  51.3674747  26.2371888   5.5230232  46.0958832
  26.1017563   6.3681768  46.5243680  26.7781701   5.7249510  45.3324766
  19.6901286   3.0405670  46.6686757  20.2025806   3.8348921  46.8192322
  20.3423998   2.3431961  46.6020359  21.4996170   6.1571427  48.7509510
  21.6762799   7.0789391  48.5630494  22.2953004   5.8429846  49.1803890
  27.8640365   6.1453799  60.2259174  27.4204219   5.3590177  59.9080079
  28.5257578   6.3332949  59.5603065  22.6227486   7.6749600  54.7519853
  23.1734911   7.5466664  53.9796847  21.7838962   7.9744489  54.4014745
  29.9621603   6.4256599  58.2540575  29.9440078   7.2465480  57.7620845
  30.8841523   6.3010674  58.4790717  17.6550202   1.3694325  47.4446328
  18.4925424   1.7791333  47.2280035  17.8328470   0.4293767  47.4146522
  29.5514635  -0.9630595  43.1330161  29.0361258  -0.1925990  43.3718548
  29.2791943  -1.6365459  43.7563222  34.5248909   1.7901760  45.0683334
  33.7478351   1.4512919  44.6238496  35.2040390   1.7954383  44.3938299
  29.3400938  -3.0903503  44.9589942  29.0351073  -2.7757353  45.8100085
  30.2931380  -3.0122083  45.0017275  27.7847370   3.0686721  46.6082896
  27.2568731   2.3339480  46.2956133  27.2834872   3.8461397  46.3622864
  32.7640216   1.2635741  51.7249942  32.1063890   1.9535003  51.8130071
  33.5680615   1.6532173  52.0683928  31.5745674  -0.3819886  49.7753884
  32.0877556   0.2510106  50.2775594  32.2246898  -0.9818691  49.4097244
  25.9299970   0.8866931  39.6117869  25.0227031   0.6556184  39.8109018
  26.4271002   0.0904550  39.7991850  28.8368049   9.5964438  42.5314555
  28.1629747   9.8996135  43.1399513  29.2233871  10.3993518  42.1820012
  28.0526505  -2.9070431  52.0212224  27.1349067  -2.6855484  51.8633912
  28.4686649  -2.8324120  51.1623932  28.8361553  -1.5079015  47.1514905
  29.5833372  -0.9957618  46.8422027  29.1053143  -1.8294962  48.0119298
  27.1088203   0.9879526  44.1341859  26.1999422   0.7038559  44.2314329
  27.1383287   1.4078604  43.2745166  32.3407471   4.5986115  47.9033027
  31.8869798   3.7577025  47.9598217  31.7101437   5.2347514  48.2407807
  30.7840410   6.4362612  48.8382845  31.0763384   6.9967669  48.1195210
  31.2939030   6.7291173  49.5936004  25.6573097  -1.3991854  50.2351654
  25.7121707  -2.3518017  50.1594131  24.8464299  -1.2432415  50.7192953
  26.8064291   2.5288269  41.4729938  26.3683721   1.8124128  41.0135575
  27.5474732   2.7564384  40.9115029  23.5965457  -2.7814794  47.9942033
  22.7833323  -2.4820623  48.4007225  24.0924451  -3.1759105  48.7116515
  25.7474035   7.2142963  49.9276298  25.7050214   7.4403809  48.9984830
  26.6636734   6.9806338  50.0762099  34.9237406   0.8045466  47.5306256
  34.7855304   0.9947062  46.6027445  34.5673625   1.5664849  47.9874307
  34.9506785   2.8721994  52.5417528  35.3843292   2.7797283  53.3900582
  35.6638366   2.8479494  51.9037544  23.8639836   4.0905992  49.7238261
  24.6580434   3.5956312  49.5220836  23.1531528   3.5623855  49.3605966
  28.6834680   6.4724088  54.0750628  28.7371703   7.0415024  54.8428344
  27.8149462   6.6425973  53.7104665  35.8122335   2.9145694  55.0750413
  36.0058225   3.8191505  55.3209688  35.7122953   2.4553113  55.9088998
  30.8737444   3.0652437  60.6491294  30.7222950   2.8362989  59.7321377
  30.8642123   4.0223038  60.6622639  27.6422780   0.6384350  55.6337560
  28.5714840   0.7895509  55.4606527  27.2213810   0.7268370  54.7786207
  26.4411112   4.6635014  53.4036098  26.3022198   4.2953798  54.2762036
  25.6525708   5.1782653  53.2320055  27.0359264   9.7644111  44.7461634
  27.2111019   9.2932154  45.5607257  26.3492052  10.3909877  44.9742895
  27.9916327   4.0416617  50.7924935  27.6566160   4.0017387  51.6882585
  27.4920273   3.3761333  50.3195346  30.9275519   1.3872651  41.0661995
  30.3104689   0.6619479  40.9695048  30.4592007   2.1482011  40.7229069
  32.5829650   6.0971559  58.7267775  32.5242196   5.4130780  58.0598359
  32.9849169   6.8390549  58.2748401  32.5847058   4.0611143  56.9581755
  31.6973836   3.7237065  57.0808154  33.1545609   3.3294175  57.1950521
  26.1148211   8.7212596  53.9242998  26.0418382   9.5267567  54.4362303
  25.6725604   8.9204562  53.0991020  25.9037991   7.9584366  47.4345820
  25.1205512   8.5006046  47.5284044  26.6030736   8.4758345  47.8340061
  37.0664398  -0.5280639  51.7198317  37.0554274   0.3544076  51.3492250
  36.1981778  -0.8809088  51.5252854  28.5746894   8.6199430  56.0801157
  29.2874867   9.2546895  56.0077058  28.0836923   8.7163296  55.2641159
  30.2964421   2.5250682  47.6518449  29.3620700   2.6452145  47.4823153
  30.4741090   1.6223149  47.3878459  25.7969609  -4.0903622  49.8051710
  25.4267397  -4.6432581  50.4932615  26.2928702  -4.6945488  49.2526710
  33.6836973  -1.6331998  48.1868483  34.1497425  -0.8004007  48.1128785
  34.1344473  -2.0987017  48.8913741  23.6258808   6.3693873  56.9006728
  24.3268267   7.0030356  57.0536122  23.1553923   6.7108605  56.1402367
  31.7513204   4.7111823  45.1854635  32.0273048   4.5968418  46.0948509
  30.8817703   4.3129308  45.1466808  31.4260094  -1.0761519  54.7259278
  30.7731544  -0.8285612  54.0711731  31.8040474  -1.8897381  54.3921755
  28.3867268   8.9598174  48.8287448  28.5689662   8.1419830  49.2915201
  29.2100254   9.1765866  48.3912338  28.7209433   7.8866359  46.0902497
  29.2497200   7.3758814  45.4772659  28.9837653   7.5708889  46.9548030
  19.2226526   5.9030228  53.8337831  19.8079963   5.1573916  53.9665735
  19.0251364   6.2134185  54.7174494  22.0765181   8.9381476  48.8500273
  21.4075557   9.4227603  48.3664313  21.9378051   9.1850696  49.7643651
  26.2170450  10.9725219  55.4482931  26.7688758  11.1356841  56.2132017
  26.5576643  11.5629657  54.7762956  31.0681324   5.7986477  61.3031586
  31.6121228   6.4116435  60.8086541  30.4868169   6.3566055  61.8198599
  29.3538837   8.9207195  52.4346613  29.2289977   8.1196935  51.9257559
  30.0117928   9.4153388  51.9460583  31.4173746   6.7216215  54.0626164
  30.4704081   6.6021566  53.9904490  31.7656519   5.8338713  54.1452425
  28.4220179   6.5168931  50.2630516  28.2745141   5.5885638  50.4438086
  29.2473672   6.5389022  49.7787591  32.0254301   7.3397490  51.3495389
  32.9500848   7.1340351  51.2119840  31.8569604   7.0913891  52.2584730
  23.1580915  -2.6707518  51.8333378  23.0125495  -2.3567215  52.7257659
  22.6806118  -2.0522618  51.2804276  31.8149617   7.8583157  46.7057480
  31.9886494   7.2929580  45.9531332  32.3078508   8.6584052  46.5236970
  37.6689008   0.6219580  48.3247780  38.1120154  -0.1273095  47.9266903
  36.7915518   0.6129717  47.9421512  32.8024789   7.1749922  43.8054378
  33.4975694   7.7956614  44.0241693  33.1447939   6.3245273  44.0806756
  34.7016212   4.6249627  45.3341709  35.2267537   4.9636900  44.6091029
  34.6138565   3.6896642  45.1504844  26.3636261   8.5383701  57.4631586
  26.6723388   8.2932848  58.3354285  27.1611743   8.7430339  56.9750456
  26.3856873  10.6921610  49.6936962  25.9461864  10.1997989  50.3869819
  27.1364990  10.1494578  49.4529037  18.8649212   6.8833151  49.6961590
  19.6907232   6.5836923  49.3160234  18.5143264   6.1140774  50.1451379
  23.8330745   6.2359620  51.7659264  23.2110755   5.5730325  51.4661492
  24.5035612   6.2620751  51.0832912  17.0657817   4.8019478  50.6550524
  16.2289726   4.3741652  50.4734525  17.0381463   4.9951921  51.5921315
  34.3910119   5.2582531  60.6392907  33.6005662   5.2406670  60.0997406
  34.1543473   5.7970824  61.3941944  34.5107994   2.1074997  57.9525636
  34.5605999   1.9425005  58.8941158  34.4021917   1.2402256  57.5623516
  23.3944252   4.7863543  45.2417724  23.5432373   5.4699007  44.5884397
  24.2010696   4.7668633  45.7567180  36.0126190   4.5271939  58.1967657
  35.7210999   4.8901919  59.0331118  35.3998322   3.8138947  58.0180989
  37.2121873   2.0924818  50.7170227  38.0468764   2.5314623  50.8807788
  37.3481002   1.6163472  49.8978473  34.2613379  -0.3495447  56.6647715
  34.7367500  -0.1567800  55.8566566  33.3378944  -0.2936261  56.4191099
  21.1496885   0.8128720  46.2478793  20.9042927  -0.0908950  46.4459003
  21.3192800   0.8145871  45.3058271  26.8939658   7.2811673  42.7129472
  26.3213625   7.9001860  42.2599944  27.4672451   7.8311035  43.2469394
  30.1136918   7.5648823  43.8438054  31.0467591   7.4994385  44.0470930
  30.0260130   8.4005090  43.3852587  32.7424934   6.8814694  40.8042002
  32.6638566   6.5474557  41.6977760  33.5634601   7.3736462  40.8033474
  35.4403125  -0.2523567  54.0118320  35.4079446  -1.1907566  54.1978004
  36.0503749  -0.1739530  53.2784145  27.2786456  -1.3827514  40.0545524
  28.2245561  -1.5121306  40.1233942  26.9000701  -2.1212852  40.5314952
  41.2579675   0.8092440  53.1524357  41.9883064   0.5477728  53.7132060
  40.6486621   0.0721162  53.1926425  25.4629373  -3.4577538  39.9900410
  24.5560829  -3.7544425  40.0663123  25.7405354  -3.7547719  39.1234696
  16.2495574   1.4831737  52.4092578  15.5559045   1.0685690  51.8962532
  16.9968565   1.5252274  51.8125996  18.1632316   1.4149991  50.2858592
  18.1403004   1.5137678  49.3340476  18.4732953   2.2615142  50.6075759
  20.8219694   3.4726146  54.4005207  21.7762948   3.4410088  54.3335138
  20.6232218   3.0116770  55.2155433  19.1769923   9.0145766  51.4175405
  19.0424391   8.2546167  50.8513403  18.7601985   9.7386665  50.9504194
  30.3128886   4.1982689  40.4251980  31.0164736   4.4032692  41.0409636
  29.5891535   4.7659451  40.6901064  31.1426696  -0.0507450  46.5454250
  31.0861898   0.4061102  45.7061883  31.6955039  -0.8116765  46.3677093
  22.3339049   9.9115083  51.6293847  22.2171433  10.8560515  51.5272538
  21.5131495   9.6088644  52.0179647  32.2215583   4.6365218  42.4750440
  33.0561187   4.2046417  42.2927915  32.0599926   4.4647232  43.4027335
  31.8761476   1.1397332  43.8406779  31.8210279   0.9741603  42.8995223
  31.2507531   1.8473365  43.9968969  23.3593563  10.5643345  54.8449776
  24.2620810  10.5966955  55.1616271  23.1330933   9.6343796  54.8596112
  25.1147165   9.3174331  51.5059854  24.1642796   9.3176193  51.3924227
  25.4179651   8.5707066  50.9895889  40.8499859  15.1534869  52.5705617
  41.4878268  15.0341617  51.8668957  40.7320701  16.1015713  52.6293569
  37.6589565  15.1062298  52.5067141  37.3208076  14.9903362  51.6187676
  38.5279333  14.7053463  52.4868148  38.1409348  16.2597149  58.4653347
  38.1297989  15.8649948  57.5933851  38.3029987  15.5263222  59.0587118
  39.0975939  20.6268742  43.8078497  38.4463919  21.2122822  43.4212511
  39.8920302  21.1574937  43.8673535  34.8616609  19.0434261  57.4132531
  34.5706475  19.9479892  57.2979197  35.4973593  19.0850789  58.1276601
  35.7872816  16.4211110  54.0033891  36.3836388  16.1967132  53.2890854
  35.8447787  15.6795855  54.6059338  40.4041127  12.8786323  49.6458825
  41.1904216  12.4605747  49.2949242  40.6679831  13.7832416  49.8140473
  40.5751204  18.3159174  44.3447482  39.9397037  18.3893800  45.0568386
  40.2448611  18.9052772  43.6666561  45.8049554  12.8161557  50.5491803
  46.5374726  12.2460773  50.7829633  45.0488910  12.4283157  50.9898309
  35.0794133  15.7778651  44.0408457  34.9630391  15.1023554  44.7089541
  35.1896393  15.2911025  43.2240610  37.4225674  15.2388798  47.7455146
  37.0583881  14.7119419  48.4568067  38.2792790  14.8487267  47.5721631
  43.3274974   6.5283131  55.0086412  42.9958299   7.3978542  54.7847627
  42.7320588   6.2119415  55.6880442  37.0631161  10.2678698  42.7416494
  37.2305563  11.1358934  43.1086965  36.8728330  10.4305979  41.8177784
  39.8206494  18.7295677  54.4082325  39.5207217  19.6320715  54.2998132
  39.4757554  18.4627860  55.2603478  33.2718976  15.1809473  50.4419029
  32.3469472  15.0485688  50.6496721  33.5203389  15.9603693  50.9388972
  43.2203638  11.2478217  52.0879762  42.3120515  11.1793625  51.7938523
  43.1691234  11.7250162  52.9161587  37.0420382  12.7236355  43.7263161
  36.9220007  13.1693406  44.5648641  36.3472970  13.0721673  43.1676699
  30.6327787  14.8242747  51.2762818  30.7620168  15.0777226  52.1902230
  29.9525238  15.4170455  50.9567473  37.2944504  12.6667862  60.0314659
  36.5177838  13.2261783  60.0217524  37.9335067  13.1524645  60.5529529
  45.0865284   9.4494655  53.8657636  44.4439664   9.7427188  53.2197431
  44.5820213   9.3347576  54.6710833  42.7405448  13.1957828  44.5543495
  43.6523304  13.4285215  44.3791193  42.2315095  13.7794873  43.9918574
  35.5490876  15.4753316  59.5932626  36.2905560  16.0138360  59.3167450
  34.8427861  16.1019605  59.7504178  41.0246216  17.6182456  58.1904788
  41.4329572  17.1764867  57.4459420  40.3023477  17.0435084  58.4438981
  37.3777286  12.5555063  55.5638345  38.2238481  12.9794477  55.7072994
  37.3175923  11.8988687  56.2576908  41.3475030  18.1783647  51.9457077
  40.7183893  18.3429361  51.2433145  40.9600692  18.5925256  52.7168041
  45.2264262  19.1138085  49.3001440  44.5415300  19.4936986  48.7498474
  45.3108111  19.7233411  50.0333388  40.5276731  10.2159431  57.2219518
  40.2837663  10.9701492  56.6853794  40.8036661  10.5944779  58.0566765
  42.4815194  16.7598044  55.8996784  42.6932089  17.4029804  55.2231165
  42.4344942  15.9260360  55.4318714  40.0841423   9.3715864  52.8033356
  39.2225902   9.6697118  53.0950094  40.1103857   9.5886263  51.8714389
  36.9002992  17.9158055  49.2107162  37.3641338  18.1945758  48.4211784
  36.6359790  17.0141500  49.0280252  35.8371878  14.0381207  46.0196727
  36.5395921  14.4902251  46.4870653  35.5052507  13.3965026  46.6476620
  34.2852240  12.6292964  60.3947936  33.6550900  13.3109245  60.6283333
  34.1788328  12.5176046  59.4501075  29.5797212  12.2964760  51.3213860
  28.7896266  12.5522289  50.8453971  30.0708459  13.1113098  51.4265901
  43.5961022  19.6369999  54.0719141  44.4178465  19.2350186  53.7901823
  43.5923425  19.5338233  55.0235257  31.5311957  12.6609339  48.2797337
  30.7343121  12.7728033  48.7980833  31.3037550  12.9995991  47.4138228
  37.3617625  19.1854042  56.2279852  37.4262058  19.6474450  57.0638024
  36.6528549  18.5551407  56.3562162  51.6867015  15.9808748  50.4204113
  50.9330723  15.4116146  50.2648117  51.8214556  15.9471412  51.3674747
  37.0765643  20.8522150  46.0958832  36.9411318  21.6973686  46.5243680
  37.6175455  21.0541428  45.3324766  33.5632982   6.9313730  62.7573187
  33.1699928   6.3779928  63.4320832  34.3799123   7.2424308  63.1479705
  36.4800943   8.3471609  60.3493444  37.2210657   8.9478762  60.2697906
  36.7118866   7.6049247  59.7911486  31.6242281  13.5327976  58.6271674
  31.5095797  12.6313233  58.9278772  30.7686799  13.7791673  58.2756490
  38.7034119  21.4745716  60.2259174  38.2597973  20.6882095  59.9080079
  39.3651333  21.6624867  59.5603065  33.4621240  23.0041518  54.7519853
  34.0128665  22.8758581  53.9796847  32.6232716  23.3036407  54.4014745
  40.8015357  21.7548516  58.2540575  40.7833833  22.5757397  57.7620845
  41.7235277  21.6302592  58.4790717  37.2588411  19.2692646  59.0964084
  37.7916748  18.5080934  58.8663392  36.7302492  18.9766298  59.8388238
  40.4258106   4.3752712  54.6257726  40.0822376   5.2654353  54.5496836
  40.7937069   4.1854369  53.7627311  28.4943957  16.6986242  47.4446328
  29.3319179  17.1083251  47.2280035  28.6722225  15.7585684  47.4146522
  40.3908389  14.3661323  43.1330161  39.8755012  15.1365928  43.3718548
  40.1185697  13.6926459  43.7563222  37.9755500   9.2111024  48.1915399
  37.1197096   8.8217874  48.0121038  38.3882452   9.2902985  47.3315185
  39.5054647   6.7457367  52.5906959  39.0019442   6.7087502  51.7774764
  39.7985254   7.6550110  52.6503615  35.7497533   6.8296097  51.5973141
  36.6150529   6.6338905  51.2379030  35.8175042   6.6006448  52.5242497
  45.3642663  17.1193678  45.0683334  44.5872106  16.7804837  44.6238496
  46.0434144  17.1246301  44.3938299  40.1794692  12.2388415  44.9589942
  39.8744828  12.5534564  45.8100085  41.1325134  12.3169835  45.0017275
  38.6241124  18.3978638  46.6082896  38.0962486  17.6631398  46.2956133
  38.1228627  19.1753315  46.3622864  43.6033970  16.5927659  51.7249942
  42.9457645  17.2826920  51.8130071  44.4074369  16.9824091  52.0683928
  33.3559852   9.0598305  48.9689507  33.9303604   8.8373486  48.2362700
  33.9430834   9.1286999  49.7218109  42.4139429  14.9472032  49.7753884
  42.9271311  15.5802023  50.2775594  43.0640653  14.3473227  49.4097244
  35.6582519   5.9339554  47.6964577  35.0046932   5.6188571  47.0721192
  35.6162994   5.3115294  48.4224400  38.8920260  12.4221487  52.0212224
  37.9742821  12.6436434  51.8633912  39.3080403  12.4967798  51.1623932
  39.6755308  13.8212903  47.1514905  40.4227126  14.3334300  46.8422027
  39.9446897  13.4996955  48.0119298  37.9481958  16.3171443  44.1341859
  37.0393177  16.0330476  44.2314329  37.9777041  16.7370522  43.2745166
  43.1801225  19.9278033  47.9033027  42.7263552  19.0868943  47.9598217
  42.5495192  20.5639431  48.2407807  42.1234145  10.8570019  49.1333694
  41.3856901  10.3447405  49.4643937  42.3760918  10.4170401  48.3216971
  41.6234164  21.7654530  48.8382845  41.9157139  22.3259587  48.1195210
  42.1332785  22.0583091  49.5936004  42.2245772   3.6346271  49.7275463
  42.5304649   2.7743634  49.4401378  42.9498377   4.2263891  49.5274457
  28.5170128  14.0376958  48.1157061  28.3194528  13.4446318  47.3908128
  27.9616792  13.7329168  48.8333000  36.4966852  13.9300064  50.2351654
  36.5515462  12.9773900  50.1594131  35.6858054  14.0859503  50.7192953
  37.6458045  17.8580187  41.4729938  37.2077475  17.1416046  41.0135575
  38.3868486  18.0856302  40.9115029  34.4359212  12.5477124  47.9942033
  33.6227077  12.8471294  48.4007225  34.9318206  12.1532813  48.7116515
  36.5867790  22.5434881  49.9276298  36.5443968  22.7695727  48.9984830
  37.5030488  22.3098255  50.0762099  40.0333423  13.0118948  56.8256927
  40.3882811  13.2390421  57.6851393  40.6805555  13.3437325  56.2034182
  45.7631160  16.1337384  47.5306256  45.6249059  16.3238980  46.6027445
  45.4067379  16.8956767  47.9874307  33.9273286  10.1195479  53.6103268
  34.5672666   9.9784238  52.9126231  33.0950817   9.8329993  53.2341870
  45.7900540  18.2013911  52.5417528  46.2237047  18.1089200  53.3900582
  46.5032121  18.1771412  51.9037544  39.5228435  21.8016005  54.0750628
  39.5765457  22.3706942  54.8428344  38.6543216  21.9717890  53.7104665
  31.0116354  13.5640991  45.7998013  30.0813942  13.5025447  46.0167975
  31.1073826  13.0416944  45.0034655  30.9301903  10.0895804  48.3876255
  31.1908720  11.0041138  48.2785415  31.7519075   9.6220247  48.5372868
  32.4026828  11.5033562  55.5575079  33.0749882  11.2950924  54.9087728
  31.5756615  11.3055647  55.1180312  46.6516089  18.2437612  55.0750413
  46.8451980  19.1483422  55.3209688  46.5516708  17.7845031  55.9088998
  38.3052400   8.1295502  57.5740740  37.6580315   8.8285452  57.4805217
  39.0753416   8.5631646  57.9416989  41.7131198  18.3944355  60.6491294
  41.5616705  18.1654906  59.7321377  41.7035878  19.3514956  60.6622639
  38.4816535  15.9676267  55.6337560  39.4108595  16.1187427  55.4606527
  38.0607565  16.0560288  54.7786207  37.2804866  19.9926932  53.4036098
  37.1415952  19.6245716  54.2762036  36.4919463  20.5074571  53.2320055
  38.8310081  19.3708534  50.7924935  38.4959914  19.3309304  51.6882585
  38.3314027  18.7053250  50.3195346  32.8054325  14.7776164  56.3177517
  32.6674123  14.0456403  56.9189056  33.7159249  14.6885065  56.0361704
  41.7669273  16.7164569  41.0661995  41.1498444  15.9911397  40.9695048
  41.2985762  17.4773929  40.7229069  35.4336626  14.4896124  55.8061196
  36.1436245  13.8489316  55.7647815  35.3905934  14.7409019  56.7287377
  43.4223405  21.4263477  58.7267775  43.3635951  20.7422697  58.0598359
  43.8242923  22.1682467  58.2748401  34.1465560  11.4761342  57.6256836
  33.6102917  11.0252080  58.2778432  33.5582269  11.6107251  56.8827300
  43.4240812  19.3903061  56.9581755  42.5367591  19.0528983  57.0808154
  43.9939363  18.6586092  57.1950521  29.8804681  10.6117349  54.7109830
  29.7962870  10.0043019  53.9760240  29.0587388  11.1026368  54.7119327
  36.9541965  24.0504513  53.9242998  36.8812137  24.8559485  54.4362303
  36.5119359  24.2496479  53.0991020  36.7431745  23.2876283  47.4345820
  35.9599267  23.8297964  47.5284044  37.4424490  23.8050263  47.8340061
  40.0528395   9.0970913  50.0780025  40.5497095   8.3440875  49.7581096
  39.2815377   9.1335230  49.5123235  47.9058153  14.8011278  51.7198317
  47.8948029  15.6835994  51.3492250  47.0375532  14.4482829  51.5252854
  39.4140649  23.9491347  56.0801157  40.1268621  24.5838812  56.0077058
  38.9230678  24.0455213  55.2641159  41.1358176  17.8542600  47.6518449
  40.2014455  17.9744063  47.4823153  41.3134844  16.9515067  47.3878459
  36.6363364  11.2388296  49.8051710  36.2661151  10.6859336  50.4932615
  37.1322456  10.6346429  49.2526710  44.5230727  13.6959919  48.1868483
  44.9891179  14.5287911  48.1128785  44.9738228  13.2304901  48.8913741
  34.4652562  21.6985791  56.9006728  35.1662022  22.3322274  57.0536122
  33.9947677  22.0400522  56.1402367  42.5906958  20.0403741  45.1854635
  42.8666802  19.9260335  46.0948509  41.7211457  19.6421226  45.1466808
  42.4947390   6.0640506  52.2259384  41.5810470   6.2944733  52.3941591
  42.9240491   6.1478950  53.0773417  42.2653848  14.2530398  54.7259278
  41.6125299  14.5006306  54.0711731  42.6434228  13.4394537  54.3921755
  39.2261022  24.2890092  48.8287448  39.4083417  23.4711747  49.2915201
  40.0494008  24.5057784  48.3912338  39.5603188  23.2158277  46.0902497
  40.0890954  22.7050731  45.4772659  39.8231407  22.9000807  46.9548030
  38.3141421  14.9950209  61.2125315  37.6382058  14.8944339  61.8827691
  39.1369055  14.8389423  61.6761313  37.0564204  26.3017137  55.4482931
  37.6082512  26.4648758  56.2132017  37.3970398  26.8921575  54.7762956
  32.0328698   8.6492287  56.0504816  32.0970024   9.5107118  55.6382214
  31.9695818   8.0366288  55.3177174  31.5080970  10.7215419  59.6977850
  32.1353009  10.3392497  60.3115375  30.6508889  10.5029621  60.0633543
  41.9075079  21.1278394  61.3031586  42.4514983  21.7408353  60.8086541
  41.3261924  21.6857973  61.8198599  28.2846513  12.5291848  45.6296205
  28.5799954  11.6202527  45.5763259  27.3834549  12.5079588  45.3077207
  40.1932592  24.2499112  52.4346613  40.0683731  23.4488852  51.9257559
  40.8511683  24.7445306  51.9460583  31.8140760  10.6047845  51.6123754
  31.0927346  11.2183813  51.4731227  32.6034016  11.1405610  51.5340400
  42.2567500  22.0508132  54.0626164  41.3097836  21.9313484  53.9904490
  42.6050273  21.1630631  54.1452425  34.6167073   7.9402271  57.8864405
  35.1401475   8.1864568  58.6490715  34.3979407   8.7722306  57.4667543
  30.0134354  10.2105946  45.7535530  29.6847061   9.3303325  45.5710636
  30.3673725  10.1553615  46.6411919  39.2613933  21.8460849  50.2630516
  39.1138896  20.9177556  50.4438086  40.0867427  21.8680939  49.7787591
  33.1276178  10.4978916  46.1211008  33.4672250  11.0264837  45.3989616
  33.5748298  10.8359322  46.8969574  42.8648055  22.6689407  51.3495389
  43.7894603  22.4632269  51.2119840  42.6963359  22.4205809  52.2584730
  35.8219618   8.8815967  55.5714076  35.4816439   8.0823780  55.9734756
  35.1158625   9.1817677  54.9990909  36.4736090   5.9665279  54.0241399
  37.2962160   5.4925757  53.9020289  36.7174154   6.7455763  54.5240085
  35.1144325   8.9953537  44.3204301  35.8352687   9.3734790  43.8168018
  34.4909629   9.7142414  44.4239279  39.2575448   9.6998686  45.2562633
  39.4739062  10.5823324  44.9551461  38.7769515   9.3084900  44.5268275
  33.9974669  12.6584400  51.8333378  33.8519250  12.9724703  52.7257659
  33.5199873  13.2769300  51.2804276  35.8571052   9.6486948  51.8814267
  35.8432621   8.7528041  51.5446565  36.5743480   9.6557611  52.5152553
  37.7097183  10.0824288  53.9267395  37.4514960  11.0041358  53.9251725
  37.1782223   9.6854722  54.6167859  42.6543371  23.1875075  46.7057480
  42.8280249  22.6221497  45.9531332  43.1472263  23.9875970  46.5236970
  35.2607948   8.5301328  47.1501837  35.3823859   7.6017974  47.3492725
  34.9709990   8.5440014  46.2380153  38.1299138   6.2156238  50.2868557
  38.1520835   6.2795571  49.3320537  38.5467197   5.3760747  50.4809063
  48.5082763  15.9511498  48.3247780  48.9513909  15.2018823  47.9266903
  47.6309273  15.9421634  47.9421512  43.6418544  22.5041839  43.8054378
  44.3369448  23.1248532  44.0241693  43.9841694  21.6537191  44.0806756
  45.5409967  19.9541545  45.3341709  46.0661291  20.2928818  44.6091029
  45.4532320  19.0188560  45.1504844  37.2030016  23.8675618  57.4631586
  37.5117142  23.6224765  58.3354285  38.0005498  24.0722257  56.9750456
  34.7449027  10.0433325  61.3591770  34.7937183  10.9195448  60.9769539
  35.2871542   9.5010718  60.7863413  45.2303873  20.5874448  60.6392907
  44.4399417  20.5698587  60.0997406  44.9937228  21.1262742  61.3941944
  45.3501748  17.4366915  57.9525636  45.3999753  17.2716922  58.8941158
  45.2415671  16.5694174  57.5623516  42.6405510  13.4197843  59.2684942
  43.5415373  13.2804308  58.9768940  42.7153485  13.5852298  60.2083120
  36.9748316  10.7964698  58.1138129  36.1051625  11.0898264  57.8420717
  37.2107796  11.3805143  58.8345392  46.8519945  19.8563856  58.1967657
  46.5604753  20.2193837  59.0331118  46.2392076  19.1430865  58.0180989
  48.0515627  17.4216736  50.7170227  48.8862519  17.8606540  50.8807788
  48.1874756  16.9455389  49.8978473  45.1007133  14.9796471  56.6647715
  45.5761255  15.1724117  55.8566566  44.1772699  15.0355657  56.4191099
  39.6787350   7.0144315  55.6303549  40.1969294   7.7505341  55.3050037
  39.3242482   7.3208308  56.4650308  39.9299944   3.4344597  51.1504446
  40.2101698   2.7667786  51.7764872  40.7150551   3.6273693  50.6379109
  43.8008802  11.8562231  54.8976021  44.7526225  11.9560329  54.9188245
  43.6312253  11.0640500  55.4074105  41.8223182   8.9417814  55.0835422
  41.2273114   9.2222827  54.3881910  41.5372878   9.4311715  55.8552163
  40.9530672  22.8940741  43.8438054  41.8861345  22.8286303  44.0470930
  40.8653885  23.7297008  43.3852587  46.2796880  15.0768351  54.0118320
  46.2473200  14.1384351  54.1978004  46.8897504  15.1552387  53.2784145
  38.1180211  13.9464404  40.0545524  39.0639316  13.8170612  40.1233942
  37.7394456  13.2079066  40.5314952  46.4291368  11.8679394  54.0576603
  45.9130417  11.0837851  53.8706532  47.3131317  11.5398111  54.2223123
  44.0902095   5.6120410  50.0172416  43.8926916   5.3035498  50.9015748
  44.7001801   6.3382049  50.1470346  52.0973430  16.1384358  53.1524357
  52.8276818  15.8769646  53.7132060  51.4880375  15.4013080  53.1926425
  50.1788727  14.2792220  53.7498808  49.4521890  14.1448185  53.1415300
  49.7636014  14.5869049  54.5555526  38.0018903  17.9982150  61.5146181
  38.9221913  18.1760749  61.7086228  37.9668486  17.0538195  61.3625881
  36.3023128  11.8714380  39.9900410  35.3954583  11.5747493  40.0663123
  36.5799109  11.5744198  39.1234696  27.2201068  13.1920744  50.4399456
  26.9003853  12.3386052  50.1473830  26.6734497  13.4069322  51.1957423
  37.9185194   6.4151270  46.1444651  37.1085922   6.0698355  46.5199897
  38.6069611   6.1058814  46.7332262  39.8475742   5.4929317  47.7668947
  40.4006781   5.9124770  48.4258971  40.0845828   4.5665065  47.8091903
  35.8708841  11.4816390  63.5471711  35.7705568  12.4310747  63.4783802
  35.6530383  11.1534629  62.6747781  35.0721913   8.7301315  40.1312389
  35.9341077   9.0556214  40.3908206  35.2572257   7.9432811  39.6185455
  43.2254549   7.6029842  47.2747612  42.6453218   8.2614646  46.8925664
  42.9590482   6.7807186  46.8635029  41.6758115   7.0034900  49.4768932
  42.1757894   7.1151434  48.6683251  42.3193723   6.6995952  50.1169741
  35.7340111  14.9113529  62.3636773  35.2507193  15.7113889  62.5700662
  35.8201050  14.9221474  61.4104217  29.0026071  16.7441909  50.2858592
  28.9796759  16.8429596  49.3340476  29.3126707  17.5907060  50.6075759
  42.0079427   9.7629932  46.3303960  41.1205282  10.0479583  46.1124155
  42.4233416   9.6023696  45.4831237  45.3593963   9.7876453  50.0458299
  46.1354353  10.2772906  50.3182916  44.6342097  10.2134507  50.5030169
  47.7966522  10.5004072  51.1032240  48.3911013  10.2599808  50.3925548
  47.8693106   9.7811203  51.7305776  41.1522641  19.5274607  40.4251980
  41.8558491  19.7324609  41.0409636  40.4285289  20.0951369  40.6901064
  41.9820451  15.2784468  46.5454250  41.9255652  15.7353020  45.7061883
  42.5348793  14.5175153  46.3677093  45.7925257  11.0674200  47.3704370
  45.5362191  10.6670836  48.2012577  45.1678125  11.7817994  47.2454509
  50.1037595  13.8070273  49.8775661  49.5437153  13.8763463  50.6507223
  49.4981098  13.6311258  49.1575157  43.0609338  19.9657136  42.4750440
  43.8954942  19.5338335  42.2927915  42.8993681  19.7939150  43.4027335
  42.7155230  16.4689249  43.8406779  42.6604034  16.3033521  42.8995223
  42.0901285  17.1765282  43.9968969  27.5047745  11.7057314  57.6668202
  28.1506609  11.1956268  58.1555427  27.2964896  12.4425995  58.2411627
  40.0301137  18.7738161  63.1660342  40.8992297  18.9478814  62.8046977
  39.5507889  19.5932578  63.0436071  36.0251356   5.9697358  43.4192098
  36.0130025   6.9139198  43.5760369  36.9174777   5.7867504  43.1251559
  34.1987318  25.8935262  54.8449776  35.1014564  25.9258872  55.1616271
  33.9724688  24.9635713  54.8596112  35.9540920  24.6466249  51.5059854
  35.0036551  24.6468110  51.3924227  36.2573406  23.8998983  50.9895889
  39.8403475   2.5640135  47.6738035  39.0735871   2.0098622  47.8194717
  40.2514180   2.6362004  48.5352186  31.8445236   8.8524931  61.7643216
  32.7076698   8.4961736  61.9746540  31.2710647   8.5138826  62.4518620
  51.6893613  30.4826787  52.5705617  52.3272023  30.3633535  51.8668957
  51.5714456  31.4307631  52.6293569  48.4983319  30.4354215  52.5067141
  48.1601831  30.3195280  51.6187676  49.3673088  30.0345380  52.4868148
  44.3570135  32.2889692  48.4964032  43.7935000  32.1979629  47.7280320
  44.2422530  31.4689596  48.9766525  48.9803102  31.5889067  58.4653347
  48.9691743  31.1941865  57.5933851  49.1423742  30.8555140  59.0587118
  41.9034567  33.7840883  51.3348253  42.6955859  33.4431708  50.9194552
  42.1431217  33.8935858  52.2550406  45.7010363  34.3726179  57.4132531
  45.4100229  35.2771810  57.2979197  46.3367348  34.4142706  58.1276601
  46.6266570  31.7503027  54.0033891  47.2230143  31.5259050  53.2890854
  46.6841542  31.0087773  54.6059338  51.2434882  28.2078241  49.6458825
  52.0297971  27.7897664  49.2949242  51.5073586  29.1124333  49.8140473
  56.6443309  28.1453474  50.5491803  57.3768481  27.5752691  50.7829633
  55.8882664  27.7575075  50.9898309  48.2619428  30.5680716  47.7455146
  47.8977636  30.0411337  48.4568067  49.1186544  30.1779185  47.5721631
  54.1668729  21.8575048  55.0086412  53.8352054  22.7270459  54.7847627
  53.5714342  21.5411332  55.6880442  50.6600249  34.0587594  54.4082325
  50.3600972  34.9612633  54.2998132  50.3151308  33.7919778  55.2603478
  44.1112730  30.5101391  50.4419029  43.1863226  30.3777605  50.6496721
  44.3597143  31.2895610  50.9388972  54.0597392  26.5770135  52.0879762
  53.1514270  26.5085543  51.7938523  54.0084988  27.0542079  52.9161587
  41.4721541  30.1534665  51.2762818  41.6013922  30.4069144  52.1902230
  40.7918992  30.7462373  50.9567473  48.1338258  27.9959780  60.0314659
  47.3571592  28.5553700  60.0217524  48.7728821  28.4816563  60.5529529
  55.9259039  24.7786573  53.8657636  55.2833419  25.0719106  53.2197431
  55.4213967  24.6639493  54.6710833  46.3884630  30.8045233  59.5932626
  47.1299315  31.3430277  59.3167450  45.6821616  31.4311522  59.7504178
  51.8639970  32.9474374  58.1904788  52.2723326  32.5056784  57.4459420
  51.1417232  32.3727001  58.4438981  48.2171040  27.8846981  55.5638345
  49.0632235  28.3086394  55.7072994  48.1569678  27.2280605  56.2576908
  52.1868785  33.5075565  51.9457077  51.5577647  33.6721279  51.2433145
  51.7994447  33.9217174  52.7168041  56.0658017  34.4430002  49.3001440
  55.3809055  34.8228904  48.7498474  56.1501866  35.0525329  50.0333388
  51.3670485  25.5451349  57.2219518  51.1231417  26.2993410  56.6853794
  51.6430416  25.9236697  58.0566765  53.3208948  32.0889961  55.8996784
  53.5325843  32.7321721  55.2231165  53.2738696  31.2552278  55.4318714
  50.9235177  24.7007782  52.8033356  50.0619656  24.9989036  53.0950094
  50.9497612  24.9178181  51.8714389  47.7396747  33.2449973  49.2107162
  48.2035092  33.5237676  48.4211784  47.4753545  32.3433417  49.0280252
  44.6320828  32.7921454  52.1486925  45.2022185  33.2208723  51.5104410
  45.2228939  32.5104039  52.8471111  46.6765633  29.3673125  46.0196727
  47.3789676  29.8194169  46.4870653  46.3446261  28.7256944  46.6476620
  45.1245994  27.9584882  60.3947936  44.4944655  28.6401162  60.6283333
  45.0182082  27.8467963  59.4501075  40.4190967  27.6256678  51.3213860
  39.6290021  27.8814206  50.8453971  40.9102214  28.4405016  51.4265901
  54.4354776  34.9661917  54.0719141  55.2572220  34.5642104  53.7901823
  54.4317179  34.8630151  55.0235257  42.3705712  27.9901257  48.2797337
  41.5736875  28.1019951  48.7980833  42.1431304  28.3287909  47.4138228
  48.2011380  34.5145960  56.2279852  48.2655812  34.9766367  57.0638024
  47.4922303  33.8843325  56.3562162  38.7028670  27.8787168  53.7528851
  38.9536708  28.7634178  54.0186427  39.2388218  27.6991770  52.9803943
  62.5260769  31.3100665  50.4204113  61.7724478  30.7408063  50.2648117
  62.6608310  31.2763330  51.3674747  44.4026737  22.2605647  62.7573187
  44.0093682  21.7071846  63.4320832  45.2192877  22.5716226  63.1479705
  43.1783679  36.8155262  48.7509510  43.3550308  37.7373227  48.5630494
  43.9740513  36.5013681  49.1803890  47.3194698  23.6763527  60.3493444
  48.0604411  24.2770680  60.2697906  47.5512621  22.9341164  59.7911486
  42.4636036  28.8619894  58.6271674  42.3489551  27.9605151  58.9278772
  41.6080554  29.1083591  58.2756490  49.5427874  36.8037634  60.2259174
  49.0991728  36.0174013  59.9080079  50.2045087  36.9916785  59.5603065
  44.3014995  38.3333436  54.7519853  44.8522420  38.2050499  53.9796847
  43.4626471  38.6328325  54.4014745  51.6409112  37.0840434  58.2540575
  51.6227587  37.9049315  57.7620845  52.5629032  36.9594509  58.4790717
  48.0982166  34.5984564  59.0964084  48.6310503  33.8372852  58.8663392
  47.5696247  34.3058215  59.8388238  51.2651861  19.7044629  54.6257726
  50.9216130  20.5946271  54.5496836  51.6330823  19.5146287  53.7627311
  48.8149255  24.5402941  48.1915399  47.9590851  24.1509792  48.0121038
  49.2276206  24.6194902  47.3315185  50.3448401  22.0749285  52.5906959
  49.8413197  22.0379420  51.7774764  50.6379008  22.9842027  52.6503615
  46.5891287  22.1588014  51.5973141  47.4544284  21.9630823  51.2379030
  46.6568796  21.9298366  52.5242497  56.2036418  32.4485595  45.0683334
  55.4265860  32.1096755  44.6238496  56.8827899  32.4538218  44.3938299
  54.4427725  31.9219577  51.7249942  53.7851399  32.6118838  51.8130071
  55.2468124  32.3116008  52.0683928  44.1953606  24.3890222  48.9689507
  44.7697358  24.1665404  48.2362700  44.7824589  24.4578917  49.7218109
  53.2533183  30.2763949  49.7753884  53.7665065  30.9093941  50.2775594
  53.9034407  29.6765145  49.4097244  46.4976274  21.2631471  47.6964577
  45.8440686  20.9480488  47.0721192  46.4556748  20.6407212  48.4224400
  49.7314014  27.7513405  52.0212224  48.8136576  27.9728352  51.8633912
  50.1474158  27.8259715  51.1623932  54.0194980  35.2569951  47.9033027
  53.5657307  34.4160861  47.9598217  53.3888946  35.8931349  48.2407807
  52.9627899  26.1861937  49.1333694  52.2250656  25.6739323  49.4643937
  53.2154673  25.7462318  48.3216971  52.4627919  37.0946447  48.8382845
  52.7550893  37.6551504  48.1195210  52.9726539  37.3875008  49.5936004
  53.0639526  18.9638189  49.7275463  53.3698403  18.1035552  49.4401378
  53.7892131  19.5555809  49.5274457  39.3563883  29.3668875  48.1157061
  39.1588282  28.7738236  47.3908128  38.8010547  29.0621085  48.8333000
  47.3360606  29.2591982  50.2351654  47.3909216  28.3065818  50.1594131
  46.5251808  29.4151421  50.7192953  45.2752966  27.8769041  47.9942033
  44.4620832  28.1763212  48.4007225  45.7711960  27.4824730  48.7116515
  47.4261544  37.8726798  49.9276298  47.3837723  38.0987645  48.9984830
  48.3424243  37.6390173  50.0762099  50.8727178  28.3410866  56.8256927
  51.2276566  28.5682339  57.6851393  51.5199309  28.6729243  56.2034182
  56.6024915  31.4629302  47.5306256  56.4642813  31.6530898  46.6027445
  56.2461134  32.2248685  47.9874307  44.7667041  25.4487397  53.6103268
  45.4066420  25.3076156  52.9126231  43.9344571  25.1621910  53.2341870
  56.6294294  33.5305829  52.5417528  57.0630801  33.4381118  53.3900582
  57.3425875  33.5063329  51.9037544  45.5427345  34.7489827  49.7238261
  46.3367943  34.2540148  49.5220836  44.8319037  34.2207691  49.3605966
  50.3622189  37.1307923  54.0750628  50.4159212  37.6998859  54.8428344
  49.4936971  37.3009808  53.7104665  41.7695657  25.4187722  48.3876255
  42.0302475  26.3333055  48.2785415  42.5912830  24.9512165  48.5372868
  43.2420583  26.8325479  55.5575079  43.9143636  26.6242841  54.9087728
  42.4150369  26.6347565  55.1180312  57.4909844  33.5729530  55.0750413
  57.6845734  34.4775340  55.3209688  57.3910462  33.1136949  55.9088998
  49.1446155  23.4587420  57.5740740  48.4974070  24.1577370  57.4805217
  49.9147170  23.8923564  57.9416989  52.5524953  33.7236272  60.6491294
  52.4010459  33.4946824  59.7321377  52.5429632  34.6806874  60.6622639
  49.3210289  31.2968185  55.6337560  50.2502349  31.4479345  55.4606527
  48.9001319  31.3852206  54.7786207  48.1198621  35.3218849  53.4036098
  47.9809706  34.9537634  54.2762036  47.3313217  35.8366489  53.2320055
  49.6703836  34.7000452  50.7924935  49.3353669  34.6601222  51.6882585
  49.1707782  34.0345168  50.3195346  43.6448080  30.1068082  56.3177517
  43.5067878  29.3748321  56.9189056  44.5553003  30.0176982  56.0361704
  46.2730381  29.8188041  55.8061196  46.9829999  29.1781234  55.7647815
  46.2299689  30.0700936  56.7287377  54.2617159  36.7555395  58.7267775
  54.2029705  36.0714615  58.0598359  54.6636678  37.4974385  58.2748401
  44.9859315  26.8053259  57.6256836  44.4496672  26.3543998  58.2778432
  44.3976023  26.9399168  56.8827300  54.2634567  34.7194979  56.9581755
  53.3761345  34.3820901  57.0808154  54.8333118  33.9878010  57.1950521
  40.7198436  25.9409267  54.7109830  40.6356625  25.3334937  53.9760240
  39.8981142  26.4318285  54.7119327  47.7935720  39.3796431  53.9242998
  47.7205891  40.1851403  54.4362303  47.3513113  39.5788397  53.0991020
  50.8922150  24.4262831  50.0780025  51.3890849  23.6732793  49.7581096
  50.1209131  24.4627147  49.5123235  58.7451907  30.1303196  51.7198317
  58.7341783  31.0127912  51.3492250  57.8769286  29.7774747  51.5252854
  50.2534403  39.2783265  56.0801157  50.9662376  39.9130730  56.0077058
  49.7624432  39.3747131  55.2641159  51.9751930  33.1834518  47.6518449
  51.0408209  33.3035980  47.4823153  52.1528599  32.2806985  47.3878459
  47.4757118  26.5680214  49.8051710  47.1054906  26.0151254  50.4932615
  47.9716211  25.9638347  49.2526710  55.3624482  29.0251837  48.1868483
  55.8284934  29.8579829  48.1128785  55.8131982  28.5596819  48.8913741
  45.3046317  37.0277709  56.9006728  46.0055776  37.6614192  57.0536122
  44.8341432  37.3692440  56.1402367  53.3341144  21.3932424  52.2259384
  52.4204224  21.6236651  52.3941591  53.7634246  21.4770868  53.0773417
  53.1047603  29.5822316  54.7259278  52.4519053  29.8298223  54.0711731
  53.4827983  28.7686454  54.3921755  50.0654777  39.6182009  48.8287448
  50.2477171  38.8003665  49.2915201  50.8887763  39.8349701  48.3912338
  49.1535176  30.3242127  61.2125315  48.4775813  30.2236256  61.8827691
  49.9762810  30.1681341  61.6761313  40.9014035  36.5614064  53.8337831
  41.4867472  35.8157752  53.9665735  40.7038873  36.8718020  54.7174494
  47.8957959  41.6309055  55.4482931  48.4476267  41.7940676  56.2132017
  48.2364152  42.2213492  54.7762956  42.8722452  23.9784204  56.0504816
  42.9363779  24.8399035  55.6382214  42.8089572  23.3658206  55.3177174
  42.3474725  26.0507337  59.6977850  42.9746763  25.6684414  60.3115375
  41.4902643  25.8321539  60.0633543  52.7468833  36.4570312  61.3031586
  53.2908737  37.0700270  60.8086541  52.1655678  37.0149890  61.8198599
  51.0326346  39.5791030  52.4346613  50.9077486  38.7780770  51.9257559
  51.6905437  40.0737223  51.9460583  42.6534514  25.9339763  51.6123754
  41.9321100  26.5475730  51.4731227  43.4427770  26.4697527  51.5340400
  53.0961254  37.3800050  54.0626164  52.1491590  37.2605401  53.9904490
  53.4444028  36.4922548  54.1452425  45.4560828  23.2694189  57.8864405
  45.9795230  23.5156486  58.6490715  45.2373161  24.1014224  57.4667543
  40.8528109  25.5397864  45.7535530  40.5240815  24.6595243  45.5710636
  41.2067480  25.4845532  46.6411919  50.1007688  37.1752766  50.2630516
  49.9532650  36.2469474  50.4438086  50.9261181  37.1972857  49.7787591
  43.9669932  25.8270833  46.1211008  44.3066005  26.3556755  45.3989616
  44.4142053  26.1651240  46.8969574  53.7041810  37.9981325  51.3495389
  54.6288357  37.7924186  51.2119840  53.5357113  37.7497726  52.2584730
  46.6613373  24.2107884  55.5714076  46.3210193  23.4115697  55.9734756
  45.9552379  24.5109595  54.9990909  47.3129845  21.2957197  54.0241399
  48.1355914  20.8217675  53.9020289  47.5567908  22.0747680  54.5240085
  45.9538079  24.3245455  44.3204301  46.6746442  24.7026708  43.8168018
  45.3303383  25.0434332  44.4239279  44.8368423  27.9876317  51.8333378
  44.6913004  28.3016620  52.7257659  44.3593627  28.6061218  51.2804276
  46.6964806  24.9778865  51.8814267  46.6826375  24.0819959  51.5446565
  47.4137234  24.9849529  52.5152553  48.5490937  25.4116205  53.9267395
  48.2908715  26.3333276  53.9251725  48.0175977  25.0146640  54.6167859
  39.3114086  30.5281662  54.7721039  38.7667554  31.3041470  54.9041313
  40.1893436  30.8752466  54.6140160  46.1001702  23.8593246  47.1501837
  46.2217613  22.9309892  47.3492725  45.8103745  23.8731931  46.2380153
  48.9692893  21.5448156  50.2868557  48.9914590  21.6087489  49.3320537
  49.3860952  20.7052665  50.4809063  59.3476517  31.2803416  48.3247780
  59.7907663  30.5310741  47.9266903  58.4703027  31.2713552  47.9421512
  40.0980108  29.6551558  57.6651196  39.3561844  29.8034193  58.2515826
  39.7772852  29.9159824  56.8017945  56.3803721  35.2833462  45.3341709
  56.9055046  35.6220735  44.6091029  56.2926074  34.3480478  45.1504844
  48.0423770  39.1967536  57.4631586  48.3510897  38.9516683  58.3354285
  48.8399252  39.4014175  56.9750456  48.0644382  41.3505446  49.6936962
  47.6249372  40.8581824  50.3869819  48.8152499  40.8078413  49.4529037
  40.5436721  37.5416987  49.6961590  41.3694741  37.2420759  49.3160234
  40.1930773  36.7724609  50.1451379  45.5118254  36.8943455  51.7659264
  44.8898264  36.2314160  51.4661492  46.1823121  36.9204587  51.0832912
  45.5842782  25.3725243  61.3591770  45.6330937  26.2487366  60.9769539
  46.1265296  24.8302636  60.7863413  56.0697628  35.9166366  60.6392907
  55.2793171  35.8990505  60.0997406  55.8330982  36.4554660  61.3941944
  56.1895503  32.7658833  57.9525636  56.2393508  32.6008840  58.8941158
  56.0809426  31.8986092  57.5623516  53.4799265  28.7489761  59.2684942
  54.3809128  28.6096225  58.9768940  53.5547239  28.9144215  60.2083120
  47.8142070  26.1256615  58.1138129  46.9445380  26.4190181  57.8420717
  48.0501551  26.7097060  58.8345392  57.6913699  35.1855774  58.1967657
  57.3998508  35.5485755  59.0331118  57.0785831  34.4722782  58.0180989
  58.8909382  32.7508654  50.7170227  59.7256273  33.1898458  50.8807788
  59.0268511  32.2747307  49.8978473  55.9400888  30.3088389  56.6647715
  56.4155009  30.5016035  55.8566566  55.0166453  30.3647574  56.4191099
  50.5181104  22.3436232  55.6303549  51.0363048  23.0797259  55.3050037
  50.1636237  22.6500226  56.4650308  50.7693698  18.7636515  51.1504446
  51.0495452  18.0959704  51.7764872  51.5544305  18.9565610  50.6379109
  54.6402557  27.1854149  54.8976021  55.5919980  27.2852246  54.9188245
  54.4706007  26.3932417  55.4074105  52.6616936  24.2709732  55.0835422
  52.0666868  24.5514745  54.3881910  52.3766633  24.7603633  55.8552163
  57.1190634  30.4060268  54.0118320  57.0866955  29.4676269  54.1978004
  57.7291258  30.4844305  53.2784145  57.2685123  27.1971312  54.0576603
  56.7524172  26.4129768  53.8706532  58.1525071  26.8690028  54.2223123
  54.9295850  20.9412327  50.0172416  54.7320671  20.6327416  50.9015748
  55.5395555  21.6673966  50.1470346  62.9367184  31.4676275  53.1524357
  63.6670573  31.2061563  53.7132060  62.3274130  30.7304997  53.1926425
  61.0182481  29.6084138  53.7498808  60.2915645  29.4740103  53.1415300
  60.6029768  29.9160966  54.5555526  48.8412658  33.3274068  61.5146181
  49.7615667  33.5052667  61.7086228  48.8062241  32.3830113  61.3625881
  41.8374730  31.2375102  54.1568962  42.0560740  32.1692210  54.1756996
  42.2500504  30.8783077  54.9423766  48.7578948  21.7443188  46.1444651
  47.9479676  21.3990272  46.5199897  49.4463365  21.4350731  46.7332262
  50.6869496  20.8221234  47.7668947  51.2400535  21.2416688  48.4258971
  50.9239583  19.8956982  47.8091903  46.7102596  26.8108308  63.5471711
  46.6099323  27.7602665  63.4783802  46.4924138  26.4826547  62.6747781
  37.9283083  32.1415573  52.4092578  37.2346554  31.7269525  51.8962532
  38.6756074  32.1836109  51.8125996  54.0648304  22.9321759  47.2747612
  53.4846973  23.5906564  46.8925664  53.7984236  22.1099104  46.8635029
  52.5151870  22.3326817  49.4768932  53.0151648  22.4443352  48.6683251
  53.1587478  22.0287870  50.1169741  46.5733866  30.2405447  62.3636773
  46.0900947  31.0405807  62.5700662  46.6594805  30.2513392  61.4104217
  39.8419825  32.0733826  50.2858592  39.8190513  32.1721514  49.3340476
  40.1520462  32.9198977  50.6075759  42.5007203  34.1309981  54.4005207
  43.4550457  34.0993924  54.3335138  42.3019727  33.6700605  55.2155433
  43.0906585  32.7011098  56.9676005  43.9099474  33.1955176  56.9910842
  43.3643393  31.7843066  56.9393572  56.1987718  25.1168371  50.0458299
  56.9748108  25.6064823  50.3182916  55.4735852  25.5426425  50.5030169
  58.6360276  25.8295990  51.1032240  59.2304767  25.5891726  50.3925548
  58.7086860  25.1103121  51.7305776  52.8214205  30.6076386  46.5454250
  52.7649407  31.0644937  45.7061883  53.3742548  29.8467070  46.3677093
  56.6319011  26.3966118  47.3704370  56.3755945  25.9962753  48.2012577
  56.0071879  27.1109912  47.2454509  60.9431349  29.1362191  49.8775661
  60.3830907  29.2055380  50.6507223  60.3374852  28.9603176  49.1575157
  44.0126558  40.5698918  51.6293847  43.8958942  41.5144350  51.5272538
  43.1919004  40.2672480  52.0179647  38.3441500  27.0349231  57.6668202
  38.9900363  26.5248185  58.1555427  38.1358651  27.7717913  58.2411627
  50.8694892  34.1030079  63.1660342  51.7386051  34.2770731  62.8046977
  50.3901643  34.9224496  63.0436071  46.8645110  21.2989276  43.4192098
  46.8523780  22.2431116  43.5760369  47.7568532  21.1159421  43.1251559
  45.0381072  41.2227180  54.8449776  45.9408319  41.2550790  55.1616271
  44.8118442  40.2927631  54.8596112  46.7934674  39.9758166  51.5059854
  45.8430305  39.9760028  51.3924227  47.0967160  39.2290901  50.9895889
  50.6797230  17.8932053  47.6738035  49.9129625  17.3390539  47.8194717
  51.0907934  17.9653921  48.5352186  42.6838991  24.1816848  61.7643216
  43.5470452  23.8253653  61.9746540  42.1104401  23.8430743  62.4518620
  62.5287368  45.8118705  52.5705617  63.1665777  45.6925452  51.8668957
  62.4108210  46.7599549  52.6293569  59.3377074  45.7646133  52.5067141
  58.9995585  45.6487198  51.6187676  60.2066842  45.3637298  52.4868148
  55.1963889  47.6181609  48.4964032  54.6328755  47.5271546  47.7280320
  55.0816285  46.7981514  48.9766525  59.8196857  46.9180985  58.4653347
  59.8085498  46.5233783  57.5933851  59.9817496  46.1847057  59.0587118
  52.7428321  49.1132801  51.3348253  53.5349613  48.7723626  50.9194552
  52.9824972  49.2227776  52.2550406  56.5404118  49.7018096  57.4132531
  56.2493984  50.6063727  57.2979197  57.1761102  49.7434624  58.1276601
  57.4660325  47.0794945  54.0033891  58.0623897  46.8550967  53.2890854
  57.5235296  46.3379690  54.6059338  62.0828636  43.5370159  49.6458825
  62.8691725  43.1189582  49.2949242  62.3467340  44.4416251  49.8140473
  67.4837063  43.4745392  50.5491803  68.2162235  42.9044609  50.7829633
  66.7276419  43.0866992  50.9898309  65.0062483  37.1866966  55.0086412
  64.6745808  38.0562377  54.7847627  64.4108097  36.8703250  55.6880442
  61.4994003  49.3879512  54.4082325  61.1994726  50.2904551  54.2998132
  61.1545063  49.1211695  55.2603478  54.9506484  45.8393309  50.4419029
  54.0256981  45.7069523  50.6496721  55.1990898  46.6187528  50.9388972
  64.8991147  41.9062052  52.0879762  63.9908024  41.8377461  51.7938523
  64.8478743  42.3833997  52.9161587  52.3115296  45.4826582  51.2762818
  52.4407677  45.7361061  52.1902230  51.6312747  46.0754290  50.9567473
  58.9732013  43.3251698  60.0314659  58.1965347  43.8845618  60.0217524
  59.6122576  43.8108481  60.5529529  66.7652793  40.1078491  53.8657636
  66.1227173  40.4011024  53.2197431  66.2607722  39.9931411  54.6710833
  57.2278385  46.1337151  59.5932626  57.9693069  46.6722195  59.3167450
  56.5215370  46.7603440  59.7504178  62.7033725  48.2766292  58.1904788
  63.1117081  47.8348702  57.4459420  61.9810986  47.7018919  58.4438981
  59.0564795  43.2138898  55.5638345  59.9025990  43.6378312  55.7072994
  58.9963432  42.5572523  56.2576908  63.0262539  48.8367482  51.9457077
  62.3971402  49.0013196  51.2433145  62.6388201  49.2509092  52.7168041
  66.9051771  49.7721920  49.3001440  66.2202809  50.1520821  48.7498474
  66.9895620  50.3817247  50.0333388  62.2064240  40.8743267  57.2219518
  61.9625172  41.6285327  56.6853794  62.4824170  41.2528614  58.0566765
  64.1602703  47.4181879  55.8996784  64.3719598  48.0613639  55.2231165
  64.1132451  46.5844196  55.4318714  61.7628932  40.0299700  52.8033356
  60.9013411  40.3280953  53.0950094  61.7891366  40.2470099  51.8714389
  58.5790501  48.5741890  49.2107162  59.0428847  48.8529593  48.4211784
  58.3147299  47.6725335  49.0280252  55.4714582  48.1213372  52.1486925
  56.0415939  48.5500640  51.5104410  56.0622694  47.8395957  52.8471111
  55.9639749  43.2876799  60.3947936  55.3338409  43.9693080  60.6283333
  55.8575837  43.1759881  59.4501075  51.2584721  42.9548595  51.3213860
  50.4683775  43.2106124  50.8453971  51.7495968  43.7696933  51.4265901
  65.2748531  50.2953835  54.0719141  66.0965974  49.8934022  53.7901823
  65.2710933  50.1922069  55.0235257  53.2099466  43.3193175  48.2797337
  52.4130630  43.4311869  48.7980833  52.9825059  43.6579827  47.4138228
  59.0405134  49.8437878  56.2279852  59.1049567  50.3058285  57.0638024
  58.3316058  49.2135243  56.3562162  49.5422424  43.2079086  53.7528851
  49.7930462  44.0926096  54.0186427  50.0781972  43.0283687  52.9803943
  73.3654524  46.6392583  50.4204113  72.6118232  46.0699981  50.2648117
  73.5002065  46.6055247  51.3674747  55.2420491  37.5897565  62.7573187
  54.8487437  37.0363764  63.4320832  56.0586632  37.9008144  63.1479705
  58.1588452  39.0055444  60.3493444  58.8998166  39.6062597  60.2697906
  58.3906375  38.2633082  59.7911486  53.3029790  44.1911811  58.6271674
  53.1883306  43.2897069  58.9278772  52.4474308  44.4375508  58.2756490
  60.3821628  52.1329552  60.2259174  59.9385482  51.3465930  59.9080079
  61.0438842  52.3208702  59.5603065  55.1408749  53.6625353  54.7519853
  55.6916174  53.5342417  53.9796847  54.3020225  53.9620242  54.4014745
  62.4802866  52.4132352  58.2540575  62.4621342  53.2341233  57.7620845
  63.4022786  52.2886427  58.4790717  58.9375920  49.9276481  59.0964084
  59.4704257  49.1664769  58.8663392  58.4090001  49.6350133  59.8388238
  62.1045615  35.0336547  54.6257726  61.7609885  35.9238189  54.5496836
  62.4724578  34.8438205  53.7627311  59.6543009  39.8694859  48.1915399
  58.7984605  39.4801709  48.0121038  60.0669961  39.9486820  47.3315185
  61.1842156  37.4041202  52.5906959  60.6806951  37.3671337  51.7774764
  61.4772763  38.3133945  52.6503615  57.4285042  37.4879932  51.5973141
  58.2938038  37.2922741  51.2379030  57.4962550  37.2590284  52.5242497
  67.0430172  47.7777513  45.0683334  66.2659615  47.4388672  44.6238496
  67.7221653  47.7830136  44.3938299  65.2821479  47.2511494  51.7249942
  64.6245153  47.9410756  51.8130071  66.0861878  47.6407926  52.0683928
  55.0347361  39.7182140  48.9689507  55.6091113  39.4957321  48.2362700
  55.6218343  39.7870834  49.7218109  64.0926938  45.6055867  49.7753884
  64.6058820  46.2385859  50.2775594  64.7428162  45.0057062  49.4097244
  57.3370028  36.5923389  47.6964577  56.6834441  36.2772406  47.0721192
  57.2950503  35.9699129  48.4224400  60.5707769  43.0805322  52.0212224
  59.6530330  43.3020269  51.8633912  60.9867912  43.1551633  51.1623932
  64.8588734  50.5861868  47.9033027  64.4051061  49.7452778  47.9598217
  64.2282701  51.2223267  48.2407807  63.8021654  41.5153854  49.1333694
  63.0644410  41.0031241  49.4643937  64.0548427  41.0754236  48.3216971
  63.3021673  52.4238365  48.8382845  63.5944648  52.9843422  48.1195210
  63.8120294  52.7166926  49.5936004  63.9033281  34.2930106  49.7275463
  64.2092158  33.4327470  49.4401378  64.6285886  34.8847727  49.5274457
  58.1754361  44.5883899  50.2351654  58.2302970  43.6357736  50.1594131
  57.3645563  44.7443339  50.7192953  56.1146721  43.2060959  47.9942033
  55.3014586  43.5055130  48.4007225  56.6105715  42.8116648  48.7116515
  58.2655299  53.2018716  49.9276298  58.2231477  53.4279562  48.9984830
  59.1817997  52.9682091  50.0762099  61.7120932  43.6702784  56.8256927
  62.0670320  43.8974257  57.6851393  62.3593064  44.0021160  56.2034182
  67.4418669  46.7921220  47.5306256  67.3036568  46.9822816  46.6027445
  67.0854888  47.5540602  47.9874307  55.6060795  40.7779315  53.6103268
  56.2460175  40.6368074  52.9126231  54.7738326  40.4913828  53.2341870
  67.4688049  48.8597747  52.5417528  67.9024556  48.7673036  53.3900582
  68.1819630  48.8355247  51.9037544  56.3821099  50.0781745  49.7238261
  57.1761698  49.5832065  49.5220836  55.6712792  49.5499608  49.3605966
  61.2015944  52.4599841  54.0750628  61.2552966  53.0290777  54.8428344
  60.3330725  52.6301726  53.7104665  54.0814337  42.1617397  55.5575079
  54.7537391  41.9534759  54.9087728  53.2544124  41.9639483  55.1180312
  68.3303598  48.9021447  55.0750413  68.5239488  49.8067258  55.3209688
  68.2304217  48.4428866  55.9088998  59.9839909  38.7879338  57.5740740
  59.3367824  39.4869287  57.4805217  60.7540925  39.2215482  57.9416989
  63.3918707  49.0528190  60.6491294  63.2404213  48.8238742  59.7321377
  63.3823387  50.0098791  60.6622639  60.1604043  46.6260103  55.6337560
  61.0896103  46.7771262  55.4606527  59.7395074  46.7144123  54.7786207
  58.9592375  50.6510767  53.4036098  58.8203461  50.2829551  54.2762036
  58.1706972  51.1658407  53.2320055  60.5097590  50.0292370  50.7924935
  60.1747423  49.9893140  51.6882585  60.0101536  49.3637086  50.3195346
  54.4841834  45.4360000  56.3177517  54.3461632  44.7040239  56.9189056
  55.3946758  45.3468900  56.0361704  57.1124135  45.1479959  55.8061196
  57.8223754  44.5073151  55.7647815  57.0693443  45.3992854  56.7287377
  65.1010914  52.0847312  58.7267775  65.0423460  51.4006533  58.0598359
  65.5030432  52.8266302  58.2748401  55.8253069  42.1345177  57.6256836
  55.2890426  41.6835915  58.2778432  55.2369777  42.2691086  56.8827300
  54.1201613  58.9009226  51.5201494  54.3598211  59.5327750  52.1980513
  53.2770809  58.5497266  51.8066854  65.1028321  50.0486896  56.9581755
  64.2155100  49.7112818  57.0808154  65.6726872  49.3169928  57.1950521
  51.5592190  41.2701185  54.7109830  51.4750379  40.6626854  53.9760240
  50.7374897  41.7610203  54.7119327  58.6329474  54.7088349  53.9242998
  58.5599646  55.5143320  54.4362303  58.1906868  54.9080315  53.0991020
  61.7315904  39.7554748  50.0780025  62.2284604  39.0024711  49.7581096
  60.9602886  39.7919065  49.5123235  69.5845662  45.4595114  51.7198317
  69.5735538  46.3419829  51.3492250  68.7163041  45.1066665  51.5252854
  61.0928158  54.6075183  56.0801157  61.8056130  55.2422648  56.0077058
  60.6018187  54.7039049  55.2641159  62.8145685  48.5126435  47.6518449
  61.8801964  48.6327898  47.4823153  62.9922353  47.6098902  47.3878459
  58.3150873  41.8972131  49.8051710  57.9448660  41.3443172  50.4932615
  58.8109965  41.2930265  49.2526710  66.2018236  44.3543755  48.1868483
  66.6678688  45.1871746  48.1128785  66.6525737  43.8888736  48.8913741
  56.1440071  52.3569626  56.9006728  56.8449531  52.9906109  57.0536122
  55.6735186  52.6984358  56.1402367  64.2694467  50.6987576  45.1854635
  64.5454311  50.5844171  46.0948509  63.3998966  50.3005061  45.1466808
  64.1734899  36.7224342  52.2259384  63.2597979  36.9528569  52.3941591
  64.6028000  36.8062786  53.0773417  63.9441357  44.9114234  54.7259278
  63.2912808  45.1590141  54.0711731  64.3221737  44.0978372  54.3921755
  60.9048531  54.9473927  48.8287448  61.0870926  54.1295583  49.2915201
  61.7281517  55.1641619  48.3912338  61.2390697  53.8742112  46.0902497
  61.7678463  53.3634567  45.4772659  61.5018916  53.5584642  46.9548030
  59.9928930  45.6534045  61.2125315  59.3169567  45.5528174  61.8827691
  60.8156564  45.4973259  61.6761313  51.7407790  51.8905981  53.8337831
  52.3261226  51.1449669  53.9665735  51.5432628  52.2009938  54.7174494
  46.3325444  44.4611582  52.5542274  46.3709544  43.9275172  53.3479392
  45.8265737  43.9346787  51.9353251  58.7351713  56.9600972  55.4482931
  59.2870021  57.1232594  56.2132017  59.0757907  57.5505410  54.7762956
  53.7116207  39.3076122  56.0504816  53.7757533  40.1690953  55.6382214
  53.6483327  38.6950124  55.3177174  53.1868479  41.3799255  59.6977850
  53.8140518  40.9976332  60.3115375  52.3296398  41.1613457  60.0633543
  63.5862588  51.7862230  61.3031586  64.1302492  52.3992188  60.8086541
  63.0049432  52.3441808  61.8198599  61.8720101  54.9082948  52.4346613
  61.7471240  54.1072688  51.9257559  62.5299192  55.4029141  51.9460583
  53.4928269  41.2631680  51.6123754  52.7714855  41.8767648  51.4731227
  54.2821525  41.7989445  51.5340400  63.9355009  52.7091968  54.0626164
  62.9885345  52.5897319  53.9904490  64.2837782  51.8214466  54.1452425
  56.2954582  38.5986107  57.8864405  56.8188984  38.8448403  58.6490715
  56.0766916  39.4306142  57.4667543  60.9401442  52.5044684  50.2630516
  60.7926405  51.5761391  50.4438086  61.7654936  52.5264775  49.7787591
  64.5435564  53.3273243  51.3495389  65.4682112  53.1216104  51.2119840
  64.3750867  53.0789644  52.2584730  57.5007127  39.5399802  55.5714076
  57.1603948  38.7407615  55.9734756  56.7946134  39.8401513  54.9990909
  58.1523599  36.6249114  54.0241399  58.9749669  36.1509592  53.9020289
  58.3961663  37.4039598  54.5240085  60.9362957  40.3582522  45.2562633
  61.1526571  41.2407160  44.9551461  60.4557024  39.9668735  44.5268275
  55.6762178  43.3168235  51.8333378  55.5306759  43.6308538  52.7257659
  55.1987382  43.9353135  51.2804276  57.5358561  40.3070783  51.8814267
  57.5220130  39.4111876  51.5446565  58.2530989  40.3141447  52.5152553
  59.3884692  40.7408123  53.9267395  59.1302469  41.6625194  53.9251725
  58.8569732  40.3438558  54.6167859  64.3330880  53.8458910  46.7057480
  64.5067758  53.2805333  45.9531332  64.8259772  54.6459805  46.5236970
  50.1507840  45.8573579  54.7721039  49.6061308  46.6333387  54.9041313
  51.0287190  46.2044384  54.6140160  59.8086647  36.8740074  50.2868557
  59.8308344  36.9379407  49.3320537  60.2254706  36.0344582  50.4809063
  70.1870272  46.6095333  48.3247780  70.6301418  45.8602658  47.9266903
  69.3096782  46.6005470  47.9421512  65.3206053  53.1625675  43.8054378
  66.0156957  53.7832367  44.0241693  65.6629203  52.3121026  44.0806756
  50.9373862  44.9843476  57.6651196  50.1955598  45.1326111  58.2515826
  50.6166606  45.2451741  56.8017945  67.2197476  50.6125380  45.3341709
  67.7448800  50.9512653  44.6091029  67.1319829  49.6772395  45.1504844
  58.8817525  54.5259454  57.4631586  59.1904651  54.2808601  58.3354285
  59.6793007  54.7306092  56.9750456  58.9038137  56.6797363  49.6936962
  58.4643127  56.1873742  50.3869819  59.6546254  56.1370331  49.4529037
  56.3512009  52.2235373  51.7659264  55.7292018  51.5606078  51.4661492
  57.0216876  52.2496504  51.0832912  56.4236536  40.7017161  61.3591770
  56.4724692  41.5779283  60.9769539  56.9659051  40.1594554  60.7863413
  66.9091382  51.2458284  60.6392907  66.1186926  51.2282423  60.0997406
  66.6724737  51.7846578  61.3941944  67.0289257  48.0950750  57.9525636
  67.0787262  47.9300758  58.8941158  66.9203180  47.2278009  57.5623516
  64.3193019  44.0781678  59.2684942  65.2202882  43.9388143  58.9768940
  64.3940994  44.2436133  60.2083120  58.6535825  41.4548533  58.1138129
  57.7839134  41.7482099  57.8420717  58.8895305  42.0388978  58.8345392
  68.5307454  50.5147692  58.1967657  68.2392262  50.8777672  59.0331118
  67.9179585  49.8014700  58.0180989  69.7303136  48.0800571  50.7170227
  70.5650028  48.5190376  50.8807788  69.8662265  47.6039225  49.8978473
  66.7794642  45.6380306  56.6647715  67.2548764  45.8307953  55.8566566
  65.8560208  45.6939492  56.4191099  61.3574859  37.6728150  55.6303549
  61.8756802  38.4089177  55.3050037  61.0029991  37.9792143  56.4650308
  61.6087453  34.0928432  51.1504446  61.8889207  33.4251621  51.7764872
  62.3938060  34.2857528  50.6379109  65.4796311  42.5146066  54.8976021
  66.4313734  42.6144164  54.9188245  65.3099762  41.7224335  55.4074105
  63.5010691  39.6001650  55.0835422  62.9060623  39.8806662  54.3881910
  63.2160387  40.0895551  55.8552163  62.6318181  53.5524576  43.8438054
  63.5648854  53.4870138  44.0470930  62.5441394  54.3880843  43.3852587
  65.2606198  52.8690447  40.8042002  65.1819829  52.5350310  41.6977760
  66.0815865  53.3612215  40.8033474  67.9584389  45.7352186  54.0118320
  67.9260709  44.7968187  54.1978004  68.5685013  45.8136223  53.2784145
  68.1078877  42.5263230  54.0576603  67.5917926  41.7421686  53.8706532
  68.9918826  42.1981946  54.2223123  65.7689604  36.2704245  50.0172416
  65.5714425  35.9619333  50.9015748  66.3789310  36.9965884  50.1470346
  73.7760939  46.7968193  53.1524357  74.5064327  46.5353481  53.7132060
  73.1667884  46.0596915  53.1926425  71.8576236  44.9376056  53.7498808
  71.1309399  44.8032020  53.1415300  71.4423523  45.2452884  54.5555526
  59.6806412  48.6565985  61.5146181  60.6009422  48.8344584  61.7086228
  59.6455995  47.7122031  61.3625881  52.6768485  46.5667020  54.1568962
  52.8954495  47.4984128  54.1756996  53.0894259  46.2074994  54.9423766
  59.5972703  37.0735105  46.1444651  58.7873431  36.7282190  46.5199897
  60.2857120  36.7642649  46.7332262  61.5263251  36.1513152  47.7668947
  62.0794290  36.5708605  48.4258971  61.7633337  35.2248900  47.8091903
  57.5496350  42.1400226  63.5471711  57.4493077  43.0894583  63.4783802
  57.3317892  41.8118465  62.6747781  48.7676837  47.4707490  52.4092578
  48.0740309  47.0561443  51.8962532  49.5149828  47.5128027  51.8125996
  64.9042058  38.2613677  47.2747612  64.3240727  38.9198481  46.8925664
  64.6377991  37.4391022  46.8635029  63.3545624  37.6618735  49.4768932
  63.8545403  37.7735269  48.6683251  63.9981232  37.3579788  50.1169741
  57.4127620  45.5697364  62.3636773  56.9294702  46.3697725  62.5700662
  57.4988559  45.5805309  61.4104217  50.6813580  47.4025744  50.2858592
  50.6584268  47.5013431  49.3340476  50.9914216  48.2490895  50.6075759
  53.3400958  49.4601899  54.4005207  54.2944211  49.4285842  54.3335138
  53.1413481  48.9992523  55.2155433  53.9300340  48.0303015  56.9676005
  54.7493229  48.5247094  56.9910842  54.2037148  47.1134983  56.9393572
  63.6866936  40.4213768  46.3303960  62.7992791  40.7063418  46.1124155
  64.1020925  40.2607531  45.4831237  67.0381472  40.4460289  50.0458299
  67.8141862  40.9356741  50.3182916  66.3129606  40.8718343  50.5030169
  69.4754031  41.1587908  51.1032240  70.0698522  40.9183644  50.3925548
  69.5480615  40.4395038  51.7305776  51.6951187  55.0021519  51.4175405
  51.5605654  54.2421920  50.8513403  51.2783249  55.7262419  50.9504194
  67.4712766  41.7258035  47.3704370  67.2149700  41.3254671  48.2012577
  66.8465634  42.4401829  47.2454509  71.7825104  44.4654109  49.8775661
  71.2224662  44.5347298  50.6507223  71.1768607  44.2895093  49.1575157
  54.8520312  55.8990836  51.6293847  54.7352697  56.8436268  51.5272538
  54.0312759  55.5964397  52.0179647  64.7396847  50.6240971  42.4750440
  65.5742451  50.1922170  42.2927915  64.5781190  50.4522985  43.4027335
  49.1835254  42.3641149  57.6668202  49.8294118  41.8540103  58.1555427
  48.9752405  43.1009831  58.2411627  61.7088646  49.4321997  63.1660342
  62.5779806  49.6062649  62.8046977  61.2295398  50.2516413  63.0436071
  55.8774827  56.5519098  54.8449776  56.7802073  56.5842708  55.1616271
  55.6512197  55.6219549  54.8596112  57.6328429  55.3050084  51.5059854
  56.6824060  55.3051946  51.3924227  57.9360915  54.5582819  50.9895889
  61.5190984  33.2223970  47.6738035  60.7523380  32.6682457  47.8194717
  61.9301689  33.2945839  48.5352186  53.5232745  39.5108766  61.7643216
  54.3864207  39.1545571  61.9746540  52.9498156  39.1722661  62.4518620
  73.3681122  61.1410623  52.5705617  74.0059532  61.0217370  51.8668957
  73.2501965  62.0891466  52.6293569  70.1770828  61.0938051  52.5067141
  69.8389340  60.9779115  51.6187676  71.0460596  60.6929216  52.4868148
  66.0357644  62.9473527  48.4964032  65.4722509  62.8563464  47.7280320
  65.9210039  62.1273431  48.9766525  63.5822076  64.4424719  51.3348253
  64.3743368  64.1015543  50.9194552  63.8218726  64.5519694  52.2550406
  65.5412830  63.7033632  44.2065632  66.3143706  63.1562619  44.0678507
  65.8938229  64.5677881  44.4180093  68.3054079  62.4086863  54.0033891
  68.9017652  62.1842885  53.2890854  68.3629051  61.6671608  54.6059338
  67.8779108  59.8626298  41.8384082  68.1304628  59.3407819  41.0767545
  66.9403667  59.6992443  41.9410765  72.9222390  58.8662076  49.6458825
  73.7085480  58.4481500  49.2949242  73.1861095  59.7708169  49.8140473
  73.0932468  64.3034927  44.3447482  72.4578301  64.3769553  45.0568386
  72.7629874  64.8928526  43.6666561  67.5975396  61.7654404  44.0408457
  67.4811655  61.0899307  44.7089541  67.7077656  61.2786778  43.2240610
  69.9406937  61.2264551  47.7455146  69.5765145  60.6995172  48.4568067
  70.7974053  60.8363020  47.5721631  69.5812424  56.2554451  42.7416494
  69.7486827  57.1234687  43.1086965  69.3909593  56.4181732  41.8177784
  65.7900239  61.1685227  50.4419029  64.8650735  61.0361441  50.6496721
  66.0384652  61.9479446  50.9388972  69.5601645  58.7112108  43.7263161
  69.4401270  59.1569159  44.5648641  68.8654234  59.0597426  43.1676699
  63.1509050  60.8118500  51.2762818  63.2801431  61.0652979  52.1902230
  62.4706501  61.4046208  50.9567473  69.8958549  58.5430816  55.5638345
  70.7419744  58.9670230  55.7072994  69.8357187  57.8864440  56.2576908
  73.8656294  64.1659400  51.9457077  73.2365156  64.3305114  51.2433145
  73.4781956  64.5801009  52.7168041  73.0457994  56.2035184  57.2219518
  72.8018926  56.9577245  56.6853794  73.3217925  56.5820532  58.0566765
  72.6022686  55.3591617  52.8033356  71.7407165  55.6572871  53.0950094
  72.6285121  55.5762016  51.8714389  69.4184256  63.9033808  49.2107162
  69.8822601  64.1821511  48.4211784  69.1541054  63.0017253  49.0280252
  66.3108337  63.4505290  52.1486925  66.8809694  63.8792558  51.5104410
  66.9016448  63.1687874  52.8471111  68.3553142  60.0256960  46.0196727
  69.0577185  60.4778004  46.4870653  68.0233770  59.3840779  46.6476620
  62.0978476  58.2840513  51.3213860  61.3077530  58.5398042  50.8453971
  62.5889723  59.0988851  51.4265901  64.0493221  58.6485092  48.2797337
  63.2524384  58.7603787  48.7980833  63.8218813  58.9871744  47.4138228
  60.3816179  58.5371003  53.7528851  60.6324217  59.4218013  54.0186427
  60.9175727  58.3575605  52.9803943  69.5946906  66.8397903  46.0958832
  69.4592581  67.6849439  46.5243680  70.1356719  67.0417181  45.3324766
  66.0814246  52.9189483  62.7573187  65.6881191  52.3655681  63.4320832
  66.8980386  53.2300061  63.1479705  63.0476304  64.3573341  46.6686757
  63.5600824  65.1516591  46.8192322  63.6999016  63.6599631  46.6020359
  64.8571188  67.4739097  48.7509510  65.0337817  68.3957062  48.5630494
  65.6528022  67.1597516  49.1803890  68.9982207  54.3347362  60.3493444
  69.7391920  54.9354515  60.2697906  69.2300130  53.5925000  59.7911486
  64.1423545  59.5203729  58.6271674  64.0277060  58.6188986  58.9278772
  63.2868063  59.7667426  58.2756490  72.9439370  50.3628465  54.6257726
  72.6003639  51.2530107  54.5496836  73.3118332  50.1730122  53.7627311
  61.0125220  62.6861995  47.4446328  61.8500442  63.0959004  47.2280035
  61.1903488  61.7461437  47.4146522  72.9089653  60.3537076  43.1330161
  72.3936276  61.1241681  43.3718548  72.6366961  59.6802212  43.7563222
  70.4936764  55.1986777  48.1915399  69.6378360  54.8093627  48.0121038
  70.9063715  55.2778738  47.3315185  72.0235910  52.7333120  52.5906959
  71.5200706  52.6963255  51.7774764  72.3166517  53.6425863  52.6503615
  68.2678796  52.8171850  51.5973141  69.1331793  52.6214658  51.2379030
  68.3356305  52.5882201  52.5242497  72.6975956  58.2264168  44.9589942
  72.3926091  58.5410317  45.8100085  73.6506398  58.3045588  45.0017275
  71.1422388  64.3854391  46.6082896  70.6143749  63.6507151  46.2956133
  70.6409890  65.1629068  46.3622864  65.8741115  55.0474058  48.9689507
  66.4484867  54.8249239  48.2362700  66.4612098  55.1162752  49.7218109
  66.2010702  57.0778519  42.9885393  65.3648015  57.4153205  43.3094667
  66.0615472  56.9427498  42.0512530  68.1763783  51.9215307  47.6964577
  67.5228195  51.6064324  47.0721192  68.1344257  51.2991047  48.4224400
  69.2874988  62.2034602  39.6117869  68.3802049  61.9723855  39.8109018
  69.7846020  61.4072221  39.7991850  71.4101523  58.4097240  52.0212224
  70.4924085  58.6312187  51.8633912  71.8261667  58.4843551  51.1623932
  72.1936571  59.8088656  47.1514905  72.9408390  60.3210053  46.8422027
  72.4628161  59.4872709  48.0119298  70.4663221  62.3047197  44.1341859
  69.5574440  62.0206229  44.2314329  70.4958305  62.7246275  43.2745166
  74.6415408  56.8445772  49.1333694  73.9038165  56.3323158  49.4643937
  74.8942182  56.4046154  48.3216971  61.0351392  60.0252711  48.1157061
  60.8375791  59.4322071  47.3908128  60.4798056  59.7204921  48.8333000
  69.0148115  59.9175817  50.2351654  69.0696725  58.9649654  50.1594131
  68.2039317  60.0735256  50.7192953  70.1639309  63.8455940  41.4729938
  69.7258739  63.1291799  41.0135575  70.9049750  64.0732055  40.9115029
  66.9540475  58.5352877  47.9942033  66.1408341  58.8347047  48.4007225
  67.4499469  58.1408566  48.7116515  69.1049053  68.5310634  49.9276298
  69.0625232  68.7571480  48.9984830  70.0211752  68.2974008  50.0762099
  66.4454550  56.1071232  53.6103268  67.0853929  55.9659991  52.9126231
  65.6132080  55.8205746  53.2341870  67.2214854  65.4073663  49.7238261
  68.0155452  64.9123983  49.5220836  66.5106546  64.8791526  49.3605966
  63.5297617  59.5516745  45.7998013  62.5995205  59.4901200  46.0167975
  63.6255089  59.0292697  45.0034655  63.4483166  56.0771557  48.3876255
  63.7089984  56.9916891  48.2785415  64.2700339  55.6096000  48.5372868
  64.9208092  57.4909315  55.5575079  65.5931145  57.2826677  54.9087728
  64.0937878  57.2931401  55.1180312  70.8233664  54.1171255  57.5740740
  70.1761579  54.8161205  57.4805217  71.5934679  54.5507399  57.9416989
  70.9997798  61.9552020  55.6337560  71.9289858  62.1063180  55.4606527
  70.5788828  62.0436041  54.7786207  69.7986130  65.9802685  53.4036098
  69.6597215  65.6121469  54.2762036  69.0100726  66.4950324  53.2320055
  71.3491345  65.3584287  50.7924935  71.0141178  65.3185057  51.6882585
  70.8495291  64.6929003  50.3195346  65.3235589  60.7651917  56.3177517
  65.1855387  60.0332156  56.9189056  66.2340512  60.6760818  56.0361704
  74.2850537  62.7040322  41.0661995  73.6679707  61.9787150  40.9695048
  73.8167025  63.4649682  40.7229069  67.9517890  60.4771877  55.8061196
  68.6617508  59.8365069  55.7647815  67.9087198  60.7284772  56.7287377
  66.6646824  57.4637095  57.6256836  66.1284181  57.0127833  58.2778432
  66.0763532  57.5983004  56.8827300  66.0749082  56.9225746  40.1883299
  65.1978549  56.8014547  39.8245546  66.5506836  56.1311824  39.9362188
  57.5951223  61.7102906  50.2824807  58.2822262  61.3964636  49.6945822
  57.4399351  62.6144270  50.0092058  62.3985945  56.5993102  54.7109830
  62.3144133  55.9918772  53.9760240  61.5768651  57.0902121  54.7119327
  72.5709659  55.0846666  50.0780025  73.0678358  54.3316628  49.7581096
  71.7996640  55.1210983  49.5123235  73.6539439  63.8418353  47.6518449
  72.7195718  63.9619816  47.4823153  73.8316108  62.9390820  47.3878459
  69.1544627  57.2264049  49.8051710  68.7842415  56.6735089  50.4932615
  69.6503720  56.6222182  49.2526710  74.7835112  60.2406151  54.7259278
  74.1306562  60.4882059  54.0711731  75.1615492  59.4270290  54.3921755
  62.5801544  67.2197899  53.8337831  63.1654981  66.4741587  53.9665735
  62.3826382  67.5301856  54.7174494  65.4340199  70.2549146  48.8500273
  64.7650574  70.7395274  48.3664313  65.2953069  70.5018367  49.7643651
  57.1719199  59.7903499  52.5542274  57.2103298  59.2567090  53.3479392
  56.6659492  59.2638705  51.9353251  64.5509961  54.6368040  56.0504816
  64.6151288  55.4982871  55.6382214  64.4877081  54.0242041  55.3177174
  64.0262234  56.7091172  59.6977850  64.6534272  56.3268250  60.3115375
  63.1690152  56.4905374  60.0633543  60.8027776  58.5167601  45.6296205
  61.0981217  57.6078280  45.5763259  59.9015812  58.4955341  45.3077207
  64.3322023  56.5923598  51.6123754  63.6108609  57.2059566  51.4731227
  65.1215279  57.1281363  51.5340400  67.1348337  53.9278024  57.8864405
  67.6582739  54.1740321  58.6490715  66.9160670  54.7598059  57.4667543
  62.5315618  56.1981699  45.7535530  62.2028324  55.3179078  45.5710636
  62.8854989  56.1429368  46.6411919  65.6457441  56.4854669  46.1211008
  65.9853514  57.0140590  45.3989616  66.0929562  56.8235075  46.8969574
  68.3400882  54.8691720  55.5714076  67.9997702  54.0699533  55.9734756
  67.6339888  55.1693430  54.9990909  68.9917354  51.9541032  54.0241399
  69.8143423  51.4801510  53.9020289  69.2355417  52.7331516  54.5240085
  67.6325588  54.9829290  44.3204301  68.3533951  55.3610543  43.8168018
  67.0090892  55.7018167  44.4239279  71.7756711  55.6874439  45.2562633
  71.9920325  56.5699077  44.9551461  71.2950778  55.2960653  44.5268275
  66.5155932  58.6460153  51.8333378  66.3700513  58.9600456  52.7257659
  66.0381136  59.2645053  51.2804276  68.3752315  55.6362701  51.8814267
  68.3613884  54.7403794  51.5446565  69.0924743  55.6433364  52.5152553
  70.2278446  56.0700041  53.9267395  69.9696224  56.9917111  53.9251725
  69.6963486  55.6730475  54.6167859  60.9901595  61.1865497  54.7721039
  60.4455063  61.9625305  54.9041313  61.8680944  61.5336301  54.6140160
  67.7789211  54.5177081  47.1501837  67.9005122  53.5893727  47.3492725
  67.4891254  54.5315767  46.2380153  70.6480402  52.2031991  50.2868557
  70.6702098  52.2671324  49.3320537  71.0648461  51.3636500  50.4809063
  61.7767616  60.3135393  57.6651196  61.0349353  60.4618029  58.2515826
  61.4560361  60.5743659  56.8017945  62.2224230  68.2000822  49.6961590
  63.0482250  67.9004594  49.3160234  61.8718282  67.4308444  50.1451379
  67.1905763  67.5527290  51.7659264  66.5685773  66.8897995  51.4661492
  67.8610630  67.5788422  51.0832912  60.4232835  66.1187148  50.6550524
  59.5864744  65.6909323  50.4734525  60.3956481  66.3119592  51.5921315
  67.2630291  56.0309078  61.3591770  67.3118446  56.9071201  60.9769539
  67.8052805  55.4886471  60.7863413  66.7519270  66.1031214  45.2417724
  66.9007391  66.7866678  44.5884397  67.5585714  66.0836304  45.7567180
  69.4929579  56.7840451  58.1138129  68.6232889  57.0774017  57.8420717
  69.7289060  57.3680896  58.8345392  64.5071903  62.1296391  46.2478793
  64.2617945  61.2258721  46.4459003  64.6767818  62.1313542  45.3058271
  72.1968613  53.0020068  55.6303549  72.7150557  53.7381094  55.3050037
  71.8423746  53.3084061  56.4650308  63.7767551  57.8624749  43.7464955
  63.0836796  57.9369104  43.0904991  63.5319303  57.0985092  44.2686472
  72.4481207  49.4220350  51.1504446  72.7282961  48.7543539  51.7764872
  73.2331814  49.6149446  50.6379109  74.3404445  54.9293567  55.0835422
  73.7454377  55.2098580  54.3881910  74.0554142  55.4187468  55.8552163
  70.6361474  59.9340157  40.0545524  71.5820579  59.8046365  40.1233942
  70.2575719  59.1954819  40.5314952  68.8204391  57.8590133  39.9900410
  67.9135847  57.5623246  40.0663123  69.0980372  57.5619951  39.1234696
  59.7382332  59.1796497  50.4399456  59.4185116  58.3261805  50.1473830
  59.1915760  59.3945075  51.1957423  63.5162239  61.8958938  54.1568962
  63.7348249  62.8276045  54.1756996  63.9288013  61.5366912  54.9423766
  70.4366457  52.4027023  46.1444651  69.6267185  52.0574108  46.5199897
  71.1250874  52.0934567  46.7332262  72.3657005  51.4805070  47.7668947
  72.9188044  51.9000523  48.4258971  72.6027092  50.5540818  47.8091903
  67.5903176  54.7177068  40.1312389  68.4522340  55.0431967  40.3908206
  67.7753520  53.9308564  39.6185455  59.6070592  62.7999408  52.4092578
  58.9134063  62.3853361  51.8962532  60.3543583  62.8419945  51.8125996
  74.1939379  52.9910653  49.4768932  74.6939157  53.1027187  48.6683251
  74.8374987  52.6871705  50.1169741  61.5207334  62.7317662  50.2858592
  61.4978022  62.8305349  49.3340476  61.8307971  63.5782813  50.6075759
  64.1794712  64.7893817  54.4005207  65.1337966  64.7577759  54.3335138
  63.9807236  64.3284441  55.2155433  64.7694094  63.3594933  56.9676005
  65.5886983  63.8539012  56.9910842  65.0430902  62.4426901  56.9393572
  74.5260691  55.7505685  46.3303960  73.6386546  56.0355336  46.1124155
  74.9414680  55.5899449  45.4831237  62.5344941  70.3313436  51.4175405
  62.3999409  69.5713837  50.8513403  62.1177003  71.0554336  50.9504194
  74.5001714  61.2660221  46.5454250  74.4436916  61.7228773  45.7061883
  75.0530057  60.5050906  46.3677093  75.2336494  62.4565002  43.8406779
  75.1785297  62.2909274  42.8995223  74.6082549  63.1641035  43.9968969
  60.0229009  57.6933067  57.6668202  60.6687872  57.1832021  58.1555427
  59.8146160  58.4301748  58.2411627  68.5432619  51.9573111  43.4192098
  68.5311289  52.9014951  43.5760369  69.4356041  51.7743257  43.1251559
  72.3584739  48.5515888  47.6738035  71.5917134  47.9974375  47.8194717
  72.7695443  48.6237757  48.5352186  64.3626500  54.8400684  61.7643216
  65.2257961  54.4837489  61.9746540  63.7891910  54.5014579  62.4518620
  34.8027275   2.5002120  34.0998599  34.7251305   3.4509945  34.1787080
  34.1988919   2.1547992  34.7573525  32.3389926  -1.5074533  35.4754817
  32.5156554  -0.5856568  35.2875801  33.1346760  -1.8216114  35.9049197
  33.4621242   0.0103641  41.4765159  34.0128667  -0.1179296  40.7042153
  32.6232717   0.3098530  41.1260052  39.6761804   1.9318478  29.2559862
  39.0023503   2.2350175  29.8644819  40.0627626   2.7347559  28.9065319
  36.5867791  -0.4502997  36.6521605  36.5443970  -0.2242150  35.7230137
  37.5030490  -0.6839622  36.8007406  37.8753020   2.0998151  31.4706941
  38.0504775   1.6286194  32.2852564  37.1885808   2.7263917  31.6988202
  32.4414105   5.2487514  38.2446801  32.6810703   5.8806038  38.9225820
  31.5983301   4.8975554  38.5312160  36.9541967   1.0566636  40.6488305
  36.8812138   1.8621608  41.1607610  36.5119360   1.2558602  39.8236326
  36.7431746   0.2938406  34.1591127  35.9599268   0.8360086  34.2529351
  37.4424491   0.8112386  34.5585368  39.4140650   0.9553470  42.8046464
  40.1268622   1.5900935  42.7322365  38.9230679   1.0517336  41.9886465
  34.4652564  -1.2952086  43.6252034  35.1662023  -0.6615604  43.7781429
  33.9947679  -0.9537355  42.8647674  39.2261024   1.2952214  35.5532755
  39.4083418   0.4773870  36.0160507  40.0494010   1.5119906  35.1157645
  39.5603189   0.2220399  32.8147804  40.0890955  -0.2887146  32.2017966
  39.8231409  -0.0937071  33.6793337  30.0620282  -1.7615731  40.5583137
  30.6473719  -2.5072044  40.6911041  29.8645120  -1.4511775  41.4419801
  32.9158937   1.2735516  35.5745580  32.2469312   1.7581644  35.0909620
  32.7771807   1.5204736  36.4888958  37.0564206   3.3079259  42.1728238
  37.6082514   3.4710881  42.9377323  37.3970399   3.8983697  41.5008263
  40.1932593   1.2561235  39.1591920  40.0683732   0.4550975  38.6502866
  40.8511684   1.7507428  38.6705890  37.2030017   0.8737741  44.1876892
  37.5117143   0.6286888  45.0599592  38.0005499   1.0784380  43.6995763
  37.2250629   3.0275651  36.4182269  36.7855619   2.5352029  37.1115126
  37.9758746   2.4848618  36.1774344  29.7042968  -0.7812808  36.4206897
  30.5300988  -1.0809037  36.0405540  29.3537020  -1.5505186  36.8696686
  34.6724501  -1.4286340  38.4904571  34.0504510  -2.0915635  38.1906798
  35.3429368  -1.4025208  37.8078218  27.9051573  -2.8626482  37.3795831
  27.0683481  -3.2904308  37.1979832  27.8775218  -2.6694039  38.3166622
  37.7333414  -0.3834286  29.4374778  37.1607381   0.2355901  28.9845250
  38.3066207   0.1665075  29.9714700  30.0163679   1.3499806  38.1420711
  29.8818147   0.5900207  37.5758709  29.5995741   2.0740706  37.6749500
  33.1732805   2.2469123  38.3539154  33.0565189   3.1914555  38.2517844
  32.3525251   1.9442684  38.7424953  34.1987319   2.8997385  41.5695082
  35.1014565   2.9320995  41.8861577  33.9724689   1.9697836  41.5841418
  35.9540921   1.6528371  38.2305161  35.0036552   1.6530233  38.1169533
  36.2573407   0.9061106  37.7141196  51.6893614   7.4888910  39.2950923
  52.3272024   7.3695657  38.5914264  51.5714457   8.4369754  39.3538876
  48.4983321   7.4416338  39.2312448  48.1601832   7.3257403  38.3432983
  49.3673089   7.0407503  39.2113454  44.3570136   9.2951814  35.2209339
  43.7935001   9.2041751  34.4525627  44.2422531   8.4751719  35.7011832
  48.9803104   8.5951190  45.1898654  48.9691744   8.2003988  44.3179157
  49.1423743   7.8617262  45.7832425  41.9034568  10.7903006  38.0593560
  42.6955860  10.4493831  37.6439859  42.1431218  10.8997981  38.9795713
  49.9369695  12.9622782  30.5323804  49.2857675  13.5476862  30.1457818
  50.7314058  13.4928977  30.5918841  43.8625322  10.0511919  30.9310938
  44.6356198   9.5040906  30.7923814  44.2150721  10.9156168  31.1425400
  45.7010365  11.3788301  44.1377838  45.4100231  12.2833932  44.0224504
  46.3367349  11.4204829  44.8521907  46.6266572   8.7565150  40.7279197
  47.2230144   8.5321172  40.0136160  46.6841543   8.0149895  41.3304645
  46.1991600   6.2104585  28.5629388  46.4517121   5.6886107  27.8012851
  45.2616159   6.0470731  28.6656072  51.2434883   5.2140364  36.3704131
  52.0297972   4.7959787  36.0194548  51.5073587   6.1186456  36.5385780
  51.4144960  10.6513214  31.0692788  50.7790793  10.7247840  31.7813693
  51.0842367  11.2406813  30.3911868  45.9187889   8.1132691  30.7653763
  45.8024147   7.4377595  31.4334848  46.0290149   7.6265065  29.9485916
  48.2619430   7.5742838  34.4700452  47.8977637   7.0473459  35.1813374
  49.1186546   7.1841307  34.2966938  47.9024917   2.6032738  29.4661801
  48.0699319   3.4712974  29.8332272  47.7122086   2.7660020  28.5423090
  50.6600250  11.0649717  41.1327631  50.3600973  11.9674756  41.0243439
  50.3151309  10.7981900  41.9848784  44.1112731   7.5163514  37.1664336
  43.1863228   7.3839728  37.3742028  44.3597144   8.2957733  37.6634278
  47.8814137   5.0590395  30.4508468  47.7613763   5.5047446  31.2893948
  47.1866726   5.4075713  29.8922006  41.4721542   7.1596787  38.0008125
  41.6013923   7.4131266  38.9147537  40.7918994   7.7524495  37.6812780
  48.1338259   5.0021903  46.7559966  47.3571593   5.5615823  46.7462831
  48.7728822   5.4878686  47.2774836  53.5799204   5.5311869  31.2788802
  54.4917060   5.7639255  31.1036499  53.0708851   6.1148913  30.7163880
  46.3884632   7.8107356  46.3177933  47.1299316   8.3492400  46.0412757
  45.6821617   8.4373645  46.4749485  51.8639971   9.9536497  44.9150094
  52.2723327   9.5118907  44.1704727  51.1417233   9.3789124  45.1684287
  48.2171041   4.8909103  42.2883651  49.0632237   5.3148517  42.4318300
  48.1569679   4.2342728  42.9822214  52.1868786  10.5137687  38.6702383
  51.5577648  10.6783401  37.9678451  51.7994448  10.9279297  39.4413347
  56.0658018  11.4492125  36.0246747  55.3809056  11.8291026  35.4743780
  56.1501867  12.0587452  36.7578695  53.3208949   9.0952084  42.6242091
  53.5325845   9.7383844  41.9476472  53.2738698   8.2614401  42.1564021
  47.7396748  10.2512095  35.9352468  48.2035093  10.5299798  35.1457091
  47.4753546   9.3495540  35.7525559  44.6320829   9.7983577  38.8732232
  45.2022186  10.2270845  38.2349716  45.2228941   9.5166161  39.5716417
  46.6765634   6.3735248  32.7442034  47.3789677   6.8256291  33.2115960
  46.3446262   5.7319066  33.3721927  45.1245995   4.9647004  47.1193243
  44.4944656   5.6463285  47.3528640  45.0182083   4.8530086  46.1746381
  40.4190968   4.6318800  38.0459167  39.6290022   4.8876329  37.5699278
  40.9102215   5.4467138  38.1511208  54.4354777  11.9724039  40.7964448
  55.2572221  11.5704227  40.5147130  54.4317180  11.8692274  41.7480564
  42.3705713   4.9963380  35.0042644  41.5736876   5.1082074  35.5226139
  42.1431305   5.3350032  34.1383534  48.2011381  11.5208083  42.9525158
  48.2655813  11.9828490  43.7883330  47.4922305  10.8905448  43.0807468
  38.7028671   4.8849291  40.4774158  38.9536709   5.7696301  40.7431734
  39.2388219   4.7053892  39.7049250  62.5260770   8.3162788  37.1449419
  61.7724479   7.7470186  36.9893424  62.6608312   8.2825452  38.0920054
  47.9159398  13.1876190  32.8204139  47.7805073  14.0327726  33.2488987
  48.4569211  13.3895468  32.0570073  41.3688796  10.7051628  33.3932064
  41.8813316  11.4994879  33.5437629  42.0211509  10.0077919  33.3265665
  43.1783681  13.8217385  35.4754817  43.3550309  14.7435349  35.2875801
  43.9740514  13.5075804  35.9049197  42.4636037   5.8682016  45.3516980
  42.3489552   4.9667274  45.6524079  41.6080555   6.1145713  45.0001797
  49.5427875  13.8099757  46.9504481  49.0991729  13.0236135  46.6325385
  50.2045088  13.9978907  46.2848372  44.3014996  15.3395558  41.4765159
  44.8522421  15.2112622  40.7042153  43.4626472  15.6390447  41.1260052
  51.6409113  14.0902557  44.9785882  51.6227588  14.9111438  44.4866151
  52.5629033  13.9656632  45.2036023  48.0982167  11.6046686  45.8209390
  48.6310504  10.8434974  45.5908698  47.5696248  11.3120338  46.5633545
  39.3337713   9.0340283  34.1691634  40.1712935   9.4437291  33.9525342
  39.5115980   8.0939725  34.1391828  51.2302145   6.7015363  29.8575467
  50.7148768   7.4719968  30.0963855  50.9579453   6.0280499  30.4808529
  56.2036419   9.4547718  31.7928641  55.4265862   9.1158877  31.3483803
  56.8827900   9.4600341  31.1183606  51.0188448   4.5742455  31.6835248
  50.7138584   4.8888604  32.5345392  51.9718890   4.6523875  31.7262581
  49.4634880  10.7332679  33.3328202  48.9356241   9.9985438  33.0201440
  48.9622383  11.5107355  33.0868171  54.4427726   8.9281699  38.4495249
  53.7851400   9.6180960  38.5375377  55.2468125   9.3178131  38.7929235
  44.1953607   1.3952345  35.6934814  44.7697359   1.1727526  34.9608007
  44.7824590   1.4641039  36.4463415  53.2533185   7.2826072  36.4999191
  53.7665066   7.9156064  37.0020900  53.9034409   6.6827267  36.1342551
  44.5223195   3.4256806  29.7130699  43.6860507   3.7631492  30.0339974
  44.3827964   3.2905786  28.7757836  47.6087480   8.5512889  26.3363175
  46.7014542   8.3202142  26.5354324  48.1058512   7.7550508  26.5237157
  50.5155559  17.2610396  29.2559862  49.8417258  17.5642093  29.8644819
  50.9021381  18.0639476  28.9065319  49.7314015   4.7575527  38.7457531
  48.8136577   4.9790474  38.5879219  50.1474159   4.8321838  37.8869238
  50.5149063   6.1566943  33.8760211  51.2620882   6.6688340  33.5667333
  50.7840653   5.8350996  34.7364605  48.7875713   8.6525484  30.8587166
  47.8786933   8.3684517  30.9559635  48.8170797   9.0724562  29.9990472
  54.0194981  12.2632073  34.6278333  53.5657308  11.4222983  34.6843524
  53.3888948  12.8993472  34.9653113  52.4627920  14.1008570  35.5628151
  52.7550894  14.6613627  34.8440517  52.9726541  14.3937131  36.3181310
  39.3563884   6.3730998  34.8402368  39.1588284   5.7800359  34.1153434
  38.8010548   6.0683208  35.5578307  47.3360607   6.2654104  36.9596961
  47.3909217   5.3127941  36.8839438  46.5251809   6.4213543  37.4438259
  48.4851801  10.1934227  28.1975244  48.0471231   9.4770086  27.7380882
  49.2262242  10.4210342  27.6360336  45.2752967   4.8831164  34.7187340
  44.4620833   5.1825335  35.1252532  45.7711962   4.4886853  35.4361822
  47.4261545  14.8788921  36.6521605  47.3837724  15.1049767  35.7230137
  48.3424244  14.6452296  36.8007406  50.8727179   5.3472989  43.5502234
  51.2276567   5.5744462  44.4096699  51.5199310   5.6791365  42.9279489
  56.6024916   8.4691424  34.2551563  56.4642815   8.6593020  33.3272752
  56.2461135   9.2310807  34.7119614  44.7667042   2.4549520  40.3348575
  45.4066421   2.3138279  39.6371538  43.9344573   2.1684033  39.9587177
  56.6294296  10.5367951  39.2662834  57.0630802  10.4443241  40.1145888
  57.3425876  10.5125452  38.6282850  45.5427346  11.7551950  36.4483567
  46.3367945  11.2602270  36.2466142  44.8319038  11.2269813  36.0851273
  50.3622191  14.1370046  40.7995935  50.4159213  14.7060982  41.5673651
  49.4936972  14.3071931  40.4349972  41.8510110   5.8995032  32.5243320
  40.9207698   5.8379487  32.7413282  41.9467582   5.3770985  31.7279961
  41.7695659   2.4249845  35.1121562  42.0302476   3.3395178  35.0030722
  42.5912831   1.9574287  35.2618174  43.2420584   3.8387602  42.2820386
  43.9143637   3.6304964  41.6333035  42.4150370   3.6409688  41.8425618
  57.4909845  10.5791652  41.7995720  57.6845735  11.4837463  42.0454995
  57.3910463  10.1199071  42.6334305  52.5524954  10.7298395  47.3736600
  52.4010460  10.5008947  46.4566684  52.5429633  11.6868996  47.3867945
  49.3210290   8.3030308  42.3582867  50.2502350   8.4541467  42.1851834
  48.9001320   8.3914328  41.5031513  48.1198622  12.3280972  40.1281404
  47.9809708  11.9599756  41.0007342  47.3313218  12.8428611  39.9565362
  48.7146774  17.4290068  31.4706941  48.8898530  16.9578112  32.2852564
  48.0279562  18.0555835  31.6988202  49.6703837  11.7062575  37.5170242
  49.3353670  11.6663345  38.4127892  49.1707783  11.0407291  37.0440652
  43.6448081   7.1130205  43.0422823  43.5067879   6.3810444  43.6434362
  44.5553005   7.0239105  42.7607011  52.6063029   9.0518609  27.7907302
  51.9892199   8.3265437  27.6940354  52.1379517   9.8127969  27.4474376
  46.2730382   6.8250164  42.5306503  46.9830000   6.1843356  42.4893121
  46.2299690   7.0763059  43.4532684  54.2617160  13.7617517  45.4513082
  54.2029707  13.0776738  44.7843665  54.6636679  14.5036507  44.9993708
  44.9859316   3.8115382  44.3502142  44.4496673   3.3606120  45.0023739
  44.3976024   3.9461291  43.6072607  44.3961575   3.2704033  26.9128606
  43.5191041   3.1492834  26.5490853  44.8719328   2.4790112  26.6607495
  54.2634568  11.7257101  43.6827062  53.3761347  11.3883023  43.8053461
  54.8333119  10.9940133  43.9195827  35.9163715   8.0581193  37.0070113
  36.6034755   7.7442923  36.4191128  35.7611844   8.9622558  36.7337365
  40.7198437   2.9471390  41.4355137  40.6356626   2.3397059  40.7005547
  39.8981143   3.4380408  41.4364633  47.7935721  16.3858554  40.6488305
  47.7205893  17.1913525  41.1607610  47.3513114  16.5850520  39.8236326
  47.5825501  15.6230324  34.1591127  46.7993023  16.1652004  34.2529351
  48.2818246  16.1404303  34.5585368  58.7451908   7.1365319  38.4443623
  58.7341785   8.0190034  38.0737557  57.8769288   6.7836870  38.2498160
  50.2534405  16.2845388  42.8046464  50.9662377  16.9192853  42.7322365
  49.7624433  16.3809254  41.9886465  51.9751932  10.1896640  34.3763755
  51.0408210  10.3098103  34.2068460  52.1528600   9.2869107  34.1123765
  47.4757120   3.5742336  36.5297017  47.1054907   3.0213377  37.2177922
  47.9716212   2.9700470  35.9772017  55.3624483   6.0313960  34.9113789
  55.8284935   6.8641951  34.8374092  55.8131983   5.5658941  35.6159048
  45.3046318  14.0339831  43.6252034  46.0055778  14.6676314  43.7781429
  44.8341433  14.3754563  42.8647674  53.4300714  12.3757781  31.9099942
  53.7060558  12.2614376  32.8193816  52.5605213  11.9775266  31.8712115
  53.1047604   6.5884439  41.4504585  52.4519054   6.8360346  40.7957038
  53.4827984   5.7748577  41.1167062  50.0654778  16.6244132  35.5532755
  50.2477173  15.8065788  36.0160507  50.8887764  16.8411824  35.1157645
  50.3996944  15.5512317  32.8147804  50.9284710  15.0404772  32.2017966
  50.6625163  15.2354847  33.6793337  49.1535177   7.3304250  47.9370622
  48.4775814   7.2298379  48.6072997  49.9762811   7.1743463  48.4006619
  40.9014036  13.5676186  40.5583137  41.4867473  12.8219874  40.6911041
  40.7038875  13.8780143  41.4419801  43.7552691  16.6027434  35.5745580
  43.0863067  17.0873561  35.0909620  43.6165561  16.8496654  36.4888958
  35.4931691   6.1381786  39.2787580  35.5315791   5.6045377  40.0724698
  34.9871984   5.6116992  38.6598557  47.8957960  18.6371177  42.1728238
  48.4476268  18.8002799  42.9377323  48.2364154  19.2275615  41.5008263
  42.8722453   0.9846327  42.7750123  42.9363780   1.8461158  42.3627520
  42.8089574   0.3720329  42.0422481  42.3474726   3.0569459  46.4223157
  42.9746765   2.6746537  47.0360681  41.4902645   2.8383661  46.7878849
  52.7468834  13.4632435  48.0276892  53.2908738  14.0762393  47.5331847
  52.1655679  14.0212013  48.5443905  39.1240269   4.8645889  32.3541512
  39.4193710   3.9556567  32.3008565  38.2228304   4.8433628  32.0322514
  51.0326347  16.5853153  39.1591920  50.9077487  15.7842893  38.6502866
  51.6905438  17.0799346  38.6705890  42.6534516   2.9401885  38.3369060
  41.9321101   3.5537853  38.1976534  43.4427771   3.4759650  38.2585706
  53.0961256  14.3862173  40.7871470  52.1491591  14.2667524  40.7149797
  53.4444029  13.4984671  40.8697732  40.8528110   2.5459986  32.4780837
  40.5240816   1.6657365  32.2955943  41.2067481   2.4907655  33.3657226
  50.1007689  14.1814889  36.9875822  49.9532651  13.2531596  37.1683392
  50.9261183  14.2034980  36.5032898  43.9669933   2.8332956  32.8456315
  44.3066006   3.3618877  32.1234923  44.4142054   3.1713362  33.6214881
  53.7041811  15.0043448  38.0740695  54.6288358  14.7986309  37.9365146
  53.5357114  14.7559849  38.9830037  44.8368425   4.9938440  38.5578684
  44.6913005   5.3078743  39.4502966  44.3593628   5.6123340  38.0049583
  53.4937127  15.5229115  33.4302787  53.6674005  14.9575538  32.6776639
  53.9866018  16.3230010  33.2482277  39.3114087   7.5343784  41.4966345
  38.7667555   8.3103592  41.6286620  40.1893437   7.8814589  41.3385467
  59.3476518   8.2865538  35.0493086  59.7907664   7.5372863  34.6512210
  58.4703029   8.2775674  34.6666818  54.4812300  14.8395880  30.5299685
  55.1763204  15.4602572  30.7487000  54.8235450  13.9891231  30.8052063
  40.0980109   6.6613681  44.3896502  39.3561845   6.8096316  44.9761133
  39.7772853   6.9221946  43.5263252  56.3803723  12.2895585  32.0587016
  56.9055047  12.6282858  31.3336336  56.2926075  11.3542600  31.8750150
  48.0423771  16.2029659  44.1876892  48.3510898  15.9578806  45.0599592
  48.8399253  16.4076297  43.6995763  40.5436722  14.5479109  36.4206897
  41.3694742  14.2482881  36.0405540  40.1930774  13.7786732  36.8696686
  45.5118256  13.9005577  38.4904571  44.8898265  13.2376282  38.1906798
  46.1823123  13.9266709  37.8078218  38.7445327  12.4665436  37.3795831
  37.9077236  12.0387610  37.1979832  38.7168973  12.6597879  38.3166622
  45.5842783   2.3787365  48.0837077  45.6330939   3.2549488  47.7014846
  46.1265297   1.8364759  47.5108720  56.0697629  12.9228489  47.3638214
  55.2793172  12.9052628  46.8242713  55.8330983  13.4616782  48.1187250
  56.1895504   9.7720955  44.6770942  56.2393509   9.6070963  45.6186465
  56.0809427   8.9048214  44.2868823  45.0731763  12.4509501  31.9663031
  45.2219883  13.1344965  31.3129704  45.8798206  12.4314591  32.4812487
  53.4799266   5.7551883  45.9930249  54.3809129   5.6158348  45.7014247
  53.5547241   5.9206338  46.9328426  47.8142072   3.1318738  44.8383435
  46.9445381   3.4252304  44.5666024  48.0501552   3.7159183  45.5590699
  57.6913701  12.1917897  44.9212964  57.3998509  12.5547877  45.7576425
  57.0785832  11.4784905  44.7426296  58.8909383   9.7570776  37.4415534
  59.7256274  10.1960580  37.6053094  59.0268512   9.2809430  36.6223780
  55.9400889   7.3150511  43.3893022  56.4155010   7.5078158  42.5811873
  55.0166454   7.3709697  43.1436405  42.8284395   8.4774678  32.9724100
  42.5830437   7.5737008  33.1704310  42.9980310   8.4791829  32.0303578
  42.0980043   4.2103036  30.4710261  41.4049288   4.2847391  29.8150297
  41.8531795   3.4463380  30.9931778  48.5727168  14.9457631  29.4374778
  48.0001135  15.5647818  28.9845250  49.1459962  15.4956993  29.9714700
  51.7924428  15.2294781  30.5683361  52.7255101  15.1640343  30.7716236
  51.7047641  16.0651048  30.1097893  54.4212444  14.5460652  27.5287308
  54.3426076  14.2120515  28.4223066  55.2422111  15.0382420  27.5278781
  57.1190636   7.4122391  40.7363627  57.0866956   6.4738392  40.9223311
  57.7291259   7.4906428  40.0029452  48.9573967   6.2818444  26.7790831
  49.9033071   6.1524652  26.8479249  48.5788211   5.5433106  27.2560259
  62.9367186   8.4738398  39.8769664  63.6670574   8.2123686  40.4377367
  62.3274131   7.7367120  39.9171732  48.8412659  10.3336190  48.2391488
  49.7615669  10.5114789  48.4331534  48.8062242   9.3892235  48.0871187
  47.1416884   4.2068420  26.7145716  46.2348339   3.9101533  26.7908430
  47.4192865   3.9098238  25.8480002  38.0594824   5.5274784  37.1644763
  37.7397608   4.6740092  36.8719137  37.5128252   5.7423362  37.9202730
  41.8374732   8.2437225  40.8814269  42.0560741   9.1754333  40.9002303
  42.2500505   7.8845199  41.6669073  46.7102597   3.8170431  50.2717018
  46.6099324   4.7664788  50.2029109  46.4924139   3.4888669  49.3993088
  37.9283084   9.1477695  39.1337884  37.2346556   8.7331648  38.6207839
  38.6756075   9.1898232  38.5371303  46.5733867   7.2467569  49.0882080
  46.0900949   8.0467930  49.2945969  46.6594806   7.2575514  48.1349524
  39.8419827   9.0795949  37.0103899  39.8190515   9.1783636  36.0585782
  40.1520463   9.9261100  37.3321065  42.5007204  11.1372104  41.1250513
  43.4550458  11.1056046  41.0580445  42.3019728  10.6762728  41.9400739
  43.0906587   9.7073220  43.6921311  43.9099476  10.2017299  43.7156148
  43.3643394   8.7905188  43.6638879  40.8557433  16.6791724  38.1420711
  40.7211901  15.9192124  37.5758709  40.4389496  17.4032623  37.6749500
  51.9916396  11.8628647  27.1497287  52.6952246  12.0678650  27.7654942
  51.2679045  12.4305409  27.4146370  52.8214207   7.6138508  33.2699557
  52.7649408   8.0707060  32.4307189  53.3742549   6.8529193  33.0922400
  53.9003094  12.3011176  29.1995747  54.7348698  11.8692375  29.0173221
  53.7387437  12.1293190  30.1272641  53.5548986   8.8043290  30.5652086
  53.4997790   8.6387561  29.6240530  52.9295041   9.5119323  30.7214276
  38.3441501   4.0411354  44.3913508  38.9900364   3.5310308  44.8800733
  38.1358652   4.7780036  44.9656933  50.8694893  11.1092201  49.8905649
  51.7386053  11.2832854  49.5292284  50.3901645  11.9286618  49.7681378
  45.0381073  18.2289302  41.5695082  45.9408320  18.2612913  41.8861577
  44.8118443  17.2989753  41.5841418  42.6838992   1.1878971  48.4888522
  43.5470453   0.8315776  48.6991847  42.1104403   0.8492866  49.1763927
  62.5287369  22.8180827  39.2950923  63.1665779  22.6987575  38.5914264
  62.4108212  23.7661671  39.3538876  59.3377075  22.7708256  39.2312448
  58.9995587  22.6549320  38.3432983  60.2066843  22.3699421  39.2113454
  55.1963891  24.6243732  35.2209339  54.6328756  24.5333669  34.4525627
  55.0816286  23.8043636  35.7011832  59.8196858  23.9243107  45.1898654
  59.8085499  23.5295906  44.3179157  59.9817498  23.1909180  45.7832425
  60.7763449  28.2914700  30.5323804  60.1251429  28.8768780  30.1457818
  61.5707812  28.8220895  30.5918841  56.5404119  26.7080219  44.1377838
  56.2493985  27.6125850  44.0224504  57.1761104  26.7496747  44.8521907
  57.4660326  24.0857068  40.7279197  58.0623898  23.8613090  40.0136160
  57.5235298  23.3441813  41.3304645  57.0385354  21.5396503  28.5629388
  57.2910875  21.0178024  27.8012851  56.1009914  21.3762648  28.6656072
  62.0828637  20.5432281  36.3704131  62.8691726  20.1251704  36.0194548
  62.3467342  21.4478373  36.5385780  62.2538715  25.9805132  31.0692788
  61.6184548  26.0539758  31.7813693  61.9236121  26.5698730  30.3911868
  67.4837064  20.4807514  37.2737110  68.2162236  19.9106731  37.5074939
  66.7276420  20.0929115  37.7143616  56.7581643  23.4424609  30.7653763
  56.6417901  22.7669512  31.4334848  56.8683903  22.9556983  29.9485916
  59.1013184  22.9034756  34.4700452  58.7371391  22.3765377  35.1813374
  59.9580300  22.5133225  34.2966938  65.0062485  14.1929089  41.7331719
  64.6745810  15.0624500  41.5092934  64.4108098  13.8765373  42.4125749
  58.7418671  17.9324656  29.4661801  58.9093073  18.8004892  29.8332272
  58.5515840  18.0951937  28.5423090  61.4994004  26.3941635  41.1327631
  61.1994727  27.2966673  41.0243439  61.1545064  26.1273818  41.9848784
  54.9506486  22.8455431  37.1664336  54.0256982  22.7131646  37.3742028
  55.1990899  23.6249651  37.6634278  64.8991148  18.9124175  38.8125069
  63.9908025  18.8439583  38.5183830  64.8478744  19.3896120  39.6406894
  58.7207892  20.3882313  30.4508468  58.6007517  20.8339364  31.2893948
  58.0260480  20.7367631  29.8922006  58.9732014  20.3313820  46.7559966
  58.1965348  20.8907740  46.7462831  59.6122577  20.8170603  47.2774836
  66.7652794  17.1140613  40.5902943  66.1227175  17.4073146  39.9442737
  66.2607723  16.9993534  41.3956139  64.4192958  20.8603786  31.2788802
  65.3310814  21.0931173  31.1036499  63.9102605  21.4440831  30.7163880
  57.2278386  23.1399274  46.3177933  57.9693071  23.6784318  46.0412757
  56.5215372  23.7665562  46.4749485  62.7033726  25.2828414  44.9150094
  63.1117082  24.8410825  44.1704727  61.9810987  24.7081042  45.1684287
  59.0564796  20.2201021  42.2883651  59.9025991  20.6440435  42.4318300
  58.9963434  19.5634645  42.9822214  63.0262540  25.8429605  38.6702383
  62.3971403  26.0075319  37.9678451  62.6388203  26.2571214  39.4413347
  66.9051772  26.7784043  36.0246747  66.2202810  27.1582944  35.4743780
  66.9895622  27.3879369  36.7578695  62.2064241  17.8805389  43.9464825
  61.9625173  18.6347450  43.4099101  62.4824172  18.2590737  44.7812072
  64.1602704  24.4244002  42.6242091  64.3719599  25.0675762  41.9476472
  64.1132452  23.5906318  42.1564021  61.7628933  17.0361822  39.5278663
  60.9013412  17.3343076  39.8195400  61.7891368  17.2532221  38.5959695
  58.5790502  25.5804013  35.9352468  59.0428848  25.8591716  35.1457091
  58.3147300  24.6787457  35.7525559  55.4714583  25.1275494  38.8732232
  56.0415940  25.5562763  38.2349716  56.0622695  24.8458079  39.5716417
  57.5159388  21.7027165  32.7442034  58.2183432  22.1548209  33.2115960
  57.1840017  21.0610984  33.3721927  55.9639750  20.2938922  47.1193243
  55.3338410  20.9755203  47.3528640  55.8575838  20.1822003  46.1746381
  65.2748532  27.3015957  40.7964448  66.0965976  26.8996144  40.5147130
  65.2710935  27.1984191  41.7480564  53.2099468  20.3255297  35.0042644
  52.4130631  20.4373991  35.5226139  52.9825060  20.6641949  34.1383534
  59.0405135  26.8500000  42.9525158  59.1049568  27.3120408  43.7883330
  58.3316059  26.2197365  43.0807468  49.5422425  20.2141208  40.4774158
  49.7930464  21.0988218  40.7431734  50.0781974  20.0345810  39.7049250
  73.3654525  23.6454706  37.1449419  72.6118233  23.0762104  36.9893424
  73.5002066  23.6117370  38.0920054  58.7553153  28.5168108  32.8204139
  58.6198828  29.3619644  33.2488987  59.2962965  28.7187386  32.0570073
  55.2420493  14.5959688  49.4818494  54.8487438  14.0425886  50.1566138
  56.0586633  14.9070266  49.8725011  58.1588454  16.0117567  47.0738751
  58.8998167  16.6124720  46.9943213  58.3906376  15.2695205  46.5156793
  53.3029792  21.1973934  45.3516980  53.1883307  20.2959191  45.6524079
  52.4474309  21.4437631  45.0001797  60.3821629  29.1391674  46.9504481
  59.9385484  28.3528053  46.6325385  61.0438843  29.3270825  46.2848372
  55.1408751  30.6687476  41.4765159  55.6916176  30.5404539  40.7042153
  54.3020226  30.9682365  41.1260052  62.4802867  29.4194474  44.9785882
  62.4621343  30.2403355  44.4866151  63.4022787  29.2948550  45.2036023
  58.9375922  26.9338604  45.8209390  59.4704258  26.1726892  45.5908698
  58.4090003  26.6412256  46.5633545  62.1045617  12.0398670  41.3503032
  61.7609886  12.9300311  41.2742143  62.4724579  11.8500327  40.4872617
  62.0695899  22.0307281  29.8575467  61.5542523  22.8011886  30.0963855
[truncated: 669,375 more chars]
