# Supplementary material for: An Efficient Implementation of the Nwat-MMGBSA Method to Rescore Docking Results in Medium-Throughput Virtual Screenings
Source: Front Chem. 2018 Mar 5;6:43. doi: 10.3389/fchem.2018.00043 (PMC5844977; doi:10.3389/fchem.2018.00043)
Supplement: Supplementary file 2 [file DataSheet2.ZIP › SI_Examples_and_Scripts/examples/HIV1_protease/3NUJ_complex_wat.crd]

default_name
 31586
  58.1488908  34.0622205  27.2031542  58.0110756  34.2014430  28.2754061
  57.1916918  34.8988899  28.4494071  58.9266864  34.6014311  28.7110267
  57.6834404  32.8903563  28.9575079  57.6051002  31.8470007  28.2907531
  57.4943553  32.9335089  30.2697166  57.5999389  34.2024165  31.0152692
  57.1753251  35.0290809  30.4456821  58.6374395  34.4272863  31.2625042
  56.7795084  33.8566898  32.2347153  55.7155763  33.9601321  32.0215321
  57.0465915  34.5032744  33.0705960  57.1449010  32.4278779  32.5237062
  56.3793835  31.9492131  33.1344122  58.1168613  32.3112324  33.0030668
  57.1704764  31.7917494  31.1246860  57.9422452  31.0421862  30.9496827
  55.7975200  31.1724081  30.8846500  54.8769572  31.8191822  30.3639769
  55.6744022  29.9075967  31.2721974  56.4962249  29.4198676  31.5990415
  54.4123380  29.1962277  31.2615581  53.6768804  29.8097303  30.7411583
  54.4886772  27.8505738  30.5785845  54.8299144  28.0108000  29.5558509
  55.2181590  27.2423242  31.1133636  53.1347972  27.1259578  30.5585447
  53.0150348  26.5609795  31.4829674  52.3363870  27.8636444  30.4781600
  53.0282912  26.1616494  29.3803173  52.5671639  26.4997093  28.2861701
  53.4697983  24.9201981  29.6052177  53.4283063  24.2313880  28.8677080
  53.8428784  24.6766371  30.5116341  54.0363566  28.9860427  32.7180159
  54.8095797  28.3638081  33.4175151  52.9456071  29.5425084  33.1448653
  52.3518408  30.0413711  32.4978128  52.5559499  29.4969209  34.5391168
  53.3074020  29.0521947  35.1915258  52.2242916  30.9196507  35.0327721
  51.4991746  31.3534305  34.3441933  51.6520220  30.9295567  36.4452767
  52.3768088  30.4963214  37.1345457  51.4363048  31.9556008  36.7432708
  50.7330865  30.3438419  36.4696685  53.4236547  31.8735660  34.9368146
  54.1559465  31.5559357  35.6790817  53.8489009  31.7669323  33.9388694
  53.0592168  33.3188994  35.1763605  52.6343033  33.4264071  36.1743537
  53.9525905  33.9379015  35.0937833  52.3272554  33.6374030  34.4341423
  51.3503067  28.5842763  34.6804867  50.3165932  28.8030571  34.0524420
  51.5384427  27.5606522  35.5052433  52.4374798  27.3777113  35.9275752
  50.4451740  26.6413832  35.7842653  49.8604112  26.5589350  34.8681027
  50.9427143  25.2409584  36.1771559  50.0956468  24.5951998  36.4086140
  51.7172264  24.6597800  35.0042754  52.5647761  25.3047959  34.7725136
  52.0788357  23.6649070  35.2642093  51.0639169  24.5925403  34.1343524
  51.8380193  25.3315237  37.2839209  52.1429368  24.4528034  37.5215685
  49.5938411  27.2214596  36.8972512  49.9631112  28.1908125  37.5322351
  48.4377146  26.6337551  37.1260744  48.1585837  25.7722643  36.6788396
  47.4700250  27.3110675  37.9958068  47.8887444  28.2354982  38.3935519
  46.2265409  27.6531339  37.1676746  45.9475785  26.6979186  36.7228792
  45.4252844  27.9964211  37.8220765  46.4572108  28.6860205  36.0571122
  47.2599531  28.3435957  35.4040802  45.1790875  28.8560145  35.2442844
  44.3759508  29.1988892  35.8965935  45.3443513  29.5900766  34.4556517
  44.9016364  27.9008174  34.7985046  46.9449412  30.0117385  36.5989829
  47.8885007  29.8650064  37.1245916  47.0934721  30.7092621  35.7746646
  46.2047336  30.4174114  37.2886358  47.1570609  26.4507975  39.2114984
  46.1263168  26.6034396  39.8440828  48.0637983  25.5297708  39.5537132
  48.8544807  25.3373425  38.9554724  47.9236846  24.7623630  40.7758353
  46.9760302  24.2238529  40.7682748  49.0500466  23.7579125  40.8999870
  49.9949891  24.2995998  40.8580611  48.9451887  23.2863932  41.8771126
  49.1458446  22.6598779  39.9069392  50.1453167  22.5052619  38.9894124
  50.9405874  23.2505981  38.9785351  49.9087520  21.3791441  38.2436043
  50.4928742  21.0392586  37.4930187  48.7459876  20.7852678  38.6844625
  48.1073524  19.6315389  38.2440882  48.5547167  19.0693565  37.4243841
  46.9457408  19.2723685  38.8750433  46.4137828  18.3748628  38.5594421
  46.4237925  20.0361285  39.9215453  45.5006596  19.7423845  40.4211849
  47.0568013  21.1801569  40.3534200  46.5975617  21.7499584  41.1612108
  48.2435225  21.5653121  39.7320720  47.9190940  25.6253221  42.0515044
  47.2878040  25.2464755  43.0517749  48.6167095  26.7379054  41.9617708
  49.1874898  26.9278273  41.1504516  48.6136932  27.7112502  43.0485310
  47.8249197  27.4497343  43.7538997  49.9436411  27.7501190  43.7964547
  49.8241878  28.5109119  44.5678329  50.0453431  26.7712251  44.2649882
  51.1756783  28.0479848  42.9850725  51.3417138  27.1915627  42.3315633
  50.9544508  28.9278594  42.3809359  52.4323974  28.3046077  43.8176701
  52.3376657  29.2923978  44.2686641  52.4721628  27.5495893  44.6028232
  53.7063024  28.2449101  42.9935783  54.4947015  27.8755554  43.6494018
  53.5353267  27.5267440  42.1916408  54.1200659  29.5575280  42.4071926
  54.2789630  30.2230179  43.1501425  54.9707294  29.4359602  41.8764452
  53.3898351  29.8997488  41.7991244  48.3083790  29.0718881  42.4594437
  48.2764632  29.2210123  41.2571541  48.1110889  30.0362187  43.3311960
  48.1480417  29.9047941  44.3319265  47.8414594  31.3810719  42.8168580
  46.9349253  31.3684213  42.2117670  47.6466667  32.3742948  43.9719970
  48.4767766  32.2276775  44.6630253  47.7023609  33.3757520  43.5452865
  46.3480055  32.2162544  44.7094326  45.5576688  32.2532764  43.9597004
  46.3680607  31.2271129  45.1669245  46.0825957  33.2577097  45.7728552
  46.8069251  33.1438336  46.5793775  46.1782628  34.2521899  45.3370154
  44.7459449  33.1179031  46.3245024  44.1723629  32.3224240  46.0830150
  44.2485810  34.0312303  47.1619130  44.9840645  35.0796683  47.4936309
  45.9137388  35.1815229  47.1122761  44.6124955  35.7733943  48.1267030
  43.0247790  33.8579949  47.6338317  42.4903004  33.0468636  47.3572476
  42.6306605  34.5376786  48.2684964  49.0020460  31.8912701  41.9724490
  50.0926297  31.7024480  42.4552413  48.7539347  32.4803201  40.8029748
  47.4474155  32.6017672  40.1362356  46.7711052  33.1482442  40.7935540
  47.0525066  31.6012023  39.9601225  47.7316857  33.3414304  38.8537634
  47.5071427  34.4001250  38.9835520  47.1150193  32.9353952  38.0519159
  49.1777969  33.1225622  38.5748869  49.5663470  33.9923997  38.0452545
  49.3830807  32.2229379  37.9946848  49.8341460  33.0164204  39.9515026
  50.6633244  32.3090215  39.9636745  50.3176075  34.3699627  40.4392660
  49.8569210  35.4098587  39.9722487  51.2607962  34.3203810  41.3683854
  51.6279328  33.4231540  41.6517467  51.7913943  35.5114210  42.0022896
  51.0982974  36.3376051  41.8437472  51.9873981  35.3210218  43.5017871
  52.6618234  34.4652896  43.5329683  52.4854886  36.1912919  43.9291460
  50.7276519  35.0066841  44.3105443  50.2244090  34.1494907  43.8632557
  51.0871130  34.6862754  45.7598597  51.5900124  35.5432303  46.2079884
  50.1784119  34.4652570  46.3197829  51.7498344  33.8213322  45.7876802
  49.7310676  36.1570258  44.1798742  49.4633168  36.2891575  43.1315659
  48.8350156  35.9295080  44.7573062  50.1827558  37.0743955  44.5573788
  53.1403740  35.8738101  41.3984603  53.9422858  34.9716438  41.1467476
  53.3260287  37.1708188  41.2116053  52.5895167  37.8326671  41.4106185
  54.5779838  37.6743299  40.6865975  55.3943238  36.9690311  40.8422956
  54.5077026  38.0222055  39.1899271  55.4717743  38.4108951  38.8619250
  54.1679042  36.7756622  38.3938844  53.2036778  36.3866299  38.7210269
  54.1183710  37.0233329  37.3335513  54.9372557  36.0204127  38.5545019
  53.5196206  39.1445968  38.9197561  53.8251387  40.0374619  39.4652400
  53.4983829  39.3614237  37.8517511  52.5255657  38.8411578  39.2482078
  54.9786605  38.9186751  41.4679093  54.1503154  39.5107450  42.1292652
  56.2476873  39.2647240  41.3614385  56.9045153  38.6273442  40.9343282
  56.7500121  40.5260678  41.8815843  56.1699118  40.7546417  42.7756407
  58.2356724  40.4443319  42.2675879  58.8101614  40.2626891  41.3592551
  58.7326466  41.7170272  42.9352685  58.1589002  41.8990905  43.8439861
  59.7872824  41.6074154  43.1879100  58.6084801  42.5581097  42.2531663
  58.3553954  39.3837501  43.2239303  59.2728029  39.2978870  43.4933583
  56.5484077  41.6232149  40.8393559  56.8408570  41.4295515  39.6635596
  56.0703358  42.7500706  41.3237064  55.7413728  42.7808029  42.2781373
  55.9406685  43.9487448  40.5109454  56.4269842  43.8434742  39.5411442
  54.4619607  44.3142456  40.3052114  54.4117679  45.1589155  39.6181060
  53.6680760  43.1602993  39.7423155  53.7174186  42.3153489  40.4291377
  52.6288175  43.4624442  39.6128901  54.0839307  42.8686798  38.7778871
  53.8493109  44.8163754  41.6141098  53.7656215  43.9507695  42.2712425
  54.5591918  45.5265426  42.0381748  52.5089889  45.4713076  41.4784675
  51.7984117  44.7615590  41.0548679  52.1598737  45.7922853  42.4598905
  52.5919817  46.3373313  40.8217979  56.7067422  45.0785972  41.1886935
  56.9943420  45.0434680  42.3892889  57.0299572  46.0870146  40.3926938
  56.9255567  45.9845842  39.3933401  57.5872849  47.3233392  40.9018070
  57.5232461  47.2935608  41.9895162  59.0318172  47.5736694  40.5075641
  59.5860703  46.6479537  40.6623320  59.0494091  47.8344885  39.4493751
  59.6744275  48.6893519  41.3146258  59.2652021  49.6302083  40.9466249
  59.3785588  48.5468649  42.3539819  61.1860141  48.7254270  41.2206436
  61.5483855  49.3672419  42.0236750  61.5477594  47.7091870  41.3771558
  61.6937532  49.2412835  39.8971928  61.6268304  48.4193459  39.1844232
  61.0259638  50.0452333  39.5876428  63.0961191  49.7488714  39.9402307
  63.7151247  49.0039503  40.2266298  63.3642322  50.0754627  39.0228684
  63.1582560  50.5107845  40.6003265  56.6875918  48.4524159  40.3941940
  56.4169670  48.6048004  39.2070178  56.2262208  49.2320053  41.3693531
  56.4754744  49.0507023  42.3311749  55.3163070  50.3245845  41.0896973
  55.4856290  50.7416433  40.0969782  53.8423241  49.9156938  41.2282602
  53.6294407  49.1860679  40.4469619  53.5077154  49.3174162  42.5842319
  53.7199154  50.0466747  43.3660591  52.4511858  49.0509968  42.6136689
  54.1116587  48.4247682  42.7471156  52.9196607  51.1012121  40.9278011
  53.1444283  51.8662751  41.6709424  53.1938371  51.4654603  39.9377253
  51.4343234  50.7877070  40.9579590  51.1592883  50.4238167  41.9479284
  50.8671754  51.6909226  40.7329168  51.2086974  50.0229997  40.2147123
  55.6392390  51.4740716  42.0366162  55.7555761  51.2618853  43.2615822
  55.7982535  52.6909779  41.4880888  55.6669818  52.8750659  40.5037216
  56.1808280  53.8068815  42.3590279  56.3789117  54.6710364  41.7249157
  55.3362333  54.0229493  43.0133014  57.3952912  53.5300493  43.2026292
  57.5439717  53.9545446  44.3580507  58.3710346  52.8090695  42.6689448
  58.2771611  52.4082537  41.7466467  59.5984962  52.5769360  43.3950426
  60.3659716  52.2940083  42.6746034  59.8828768  53.5106484  43.8802314
  59.4835619  51.4908850  44.4449599  60.4436865  51.2183266  45.1899175
  58.3124645  50.8713506  44.5130698  57.6008137  51.0608229  43.8218733
  58.0214984  49.9081209  45.5491052  58.8104309  49.9275981  46.3009730
  56.6815949  50.2332000  46.2335445  55.9172475  50.2559034  45.4567839
  56.4674063  49.4223090  46.9297335  56.6823355  51.5445870  46.9754289
  57.5561767  51.5894868  47.6254185  56.7122951  52.3744863  46.2694037
  55.4356419  51.6792603  47.8292392  54.9273021  50.6956224  48.3320755
  54.9722394  52.9206197  47.9556586  54.1450541  53.0937152  48.5087444
  55.4499232  53.6837685  47.4979213  57.9084856  48.4927181  44.9798987
  57.2899805  48.3679029  43.9433532  58.4809559  47.5001678  45.6384279
  59.0930554  47.6678280  46.4241273  58.2271545  46.1321623  45.2472721
  58.0451263  46.1010199  44.1730305  59.3934039  45.2120176  45.5691699
  59.5488739  45.3679238  46.6367005  59.0551776  44.1901898  45.3972081
  60.6989905  45.4442179  44.8285163  60.9848088  46.4946596  44.8831145
  61.7693384  44.5914988  45.4984912  61.4844260  43.5408128  45.4438778
  62.7217512  44.7361362  44.9885003  61.8686185  44.8866722  46.5430564
  60.5914717  45.1199386  43.3499346  59.8292443  45.7513815  42.8934385
  61.5512043  45.3027442  42.8666163  60.3166285  44.0724393  43.2262194
  57.0116177  45.5580024  45.9717503  56.9018291  45.6565229  47.1886309
  56.1362358  44.9498661  45.2117768  56.2730808  44.9229399  44.2114529
  54.9424780  44.3255278  45.7618021  55.0674789  44.1853963  46.8355046
  53.7100051  45.1904961  45.5236541  53.6439332  45.3737720  44.4512066
  52.8422457  44.6159526  45.8476813  53.7431801  46.5208624  46.2646445
  53.8401648  46.3192646  47.3314402  54.6103689  47.0852299  45.9217525
  52.4799506  47.3312503  46.0147908  52.5021904  47.6624226  44.9765570
  51.6286785  46.6674308  46.1657172  52.3494611  48.5319149  46.9235559
  53.2121435  49.1673973  46.7234514  51.4391692  49.0507145  46.6230316
  52.2874697  48.2247023  48.3750212  53.1310640  47.7443502  48.6537869
  52.2012701  49.0846008  48.8977488  51.4879130  47.6362092  48.5607200
  54.7573855  42.9648592  45.1086630  55.2929827  42.7301421  44.0314808
  53.9976663  42.1164626  45.7797971  53.7326988  42.3068042  46.7356536
  53.5274163  40.8643900  45.1604230  54.1911961  40.5811159  44.3435685
  53.5154471  39.7477114  46.1838421  54.5405465  39.6898969  46.5498037
  52.8647185  40.1042385  46.9823036  53.0616588  38.3766231  45.7390512
  52.0348773  38.4581762  45.3824424  53.7067202  38.0618936  44.9187218
  53.1290587  37.3480324  46.8610554  52.2643787  37.4165935  47.7669786
  54.0360865  36.4909852  46.8181631  52.1248123  41.0786252  44.6129276
  51.2916857  41.7240723  45.2507670  51.8724456  40.5108198  43.4329831
  52.5628272  39.9791071  42.9223421  50.5710626  40.7174739  42.8207818
  49.8420385  40.9439670  43.5988075  50.6081511  41.8760148  41.8379037
  51.3272022  41.6599255  41.0477322  49.6192506  42.0140828  41.4007386
  50.9046398  42.7861498  42.3592941  50.1169005  39.4486215  42.1380231
  50.9242314  38.6399210  41.7069901  48.8105784  39.3103534  42.0486338
  48.2349631  40.0106689  42.4939703  48.1466664  38.1985797  41.3638053
  48.7400899  37.2844810  41.3830784  46.8659853  37.9622222  42.1446017
  47.2391815  37.7887248  43.1539195  46.3462981  38.9197164  42.1095289
  45.9165523  36.8644536  41.7675062  45.6820720  36.9681409  40.7080871
  46.4918321  35.5096299  42.0193610  46.7261528  35.4050196  43.0787236
  45.7678436  34.7475582  41.7309372  47.4020126  35.3859784  41.4325201
  44.6259909  37.0524433  42.5856236  44.1884688  38.0242121  42.3568460
  43.9158352  36.2657652  42.3308341  44.8586510  37.0006393  43.6492423
  47.8698836  38.5529664  39.9161620  47.2874107  39.6085129  39.6269652
  48.2822607  37.6854083  39.0006527  48.8904142  36.9217594  39.2596680
  47.9222342  37.8318234  37.6121641  47.9517093  38.8846259  37.3313842
  48.8871338  37.0714071  36.7348838  48.6743045  36.0341929  36.9937072
  48.5464276  37.2689771  35.7185249  50.3815508  37.3181057  36.8239041
  50.7230604  37.1656268  37.8477314  51.0928128  36.3350906  35.8992568
  50.7521384  36.4872850  34.8751099  52.1690331  36.4996599  35.9518627
  50.8661957  35.3149482  36.2091836  50.7702836  38.7295802  36.4459838
  50.2780071  39.4343500  37.1161053  51.8510441  38.8440322  36.5294020
  50.4624315  38.9293253  35.4196174  46.4821335  37.3318369  37.4241286
  46.2059951  36.1379575  37.5265913  45.5516665  38.2424016  37.1610937
  45.8431772  39.1831966  36.9374299  44.1264605  37.9506494  37.1914469
  43.9493885  36.8989162  37.4163955  43.4883723  38.7984278  38.2890613
  44.1348841  38.7243747  39.1634970  43.4893898  39.8251212  37.9230015
  42.0968008  38.4052721  38.6643029  41.5423475  37.5336604  37.9429370
  41.5312773  38.9105970  39.6389335  43.3886836  38.2362619  35.8933283
  43.0483868  39.3813152  35.5969721  43.1337227  37.1744875  35.1246183
  43.4341651  36.2452439  35.3821840  42.4342125  37.3493608  33.8515500
  42.9124763  38.1397575  33.2730728  42.4939850  36.0411778  33.0408914
  41.9510728  36.1720124  32.1048204  43.9330472  35.6874112  32.7431012
  44.4765227  35.5559543  33.6787577  43.9688419  34.7612254  32.1695179
  44.3929944  36.4895838  32.1659805  41.8985505  34.9705605  33.8058308
  41.9365196  34.1559184  33.2993557  40.9823110  37.7540070  33.9918841
  40.3349532  38.2058579  33.0615075  40.4246617  37.5939837  35.1807478
  40.9144403  37.1923915  35.9674752  39.0358052  38.0161673  35.3699262
  38.5151707  37.9231267  34.4168353  38.5722484  37.3555266  36.1025710
  38.9233269  39.4481798  35.8559045  37.8236928  39.9366041  36.0796889
  39.9980361  40.1731203  36.0184910  40.8920892  39.7220031  35.8871073
  39.9832908  41.5813861  36.4264028  39.0401778  41.8430138  36.9061820
  41.1169308  41.7955222  37.4286130  42.0689127  41.5463633  36.9598377
  41.1304241  42.8384053  37.7453351  40.9611795  41.1547482  38.2965125
  40.1276462  42.4856912  35.2197124  41.1170526  42.3450454  34.4986786
  39.1975219  43.4042130  34.9736058  38.3743926  43.5299152  35.5452318
  39.3679656  44.2617714  33.8138211  39.5490124  43.6449919  32.9335346
  38.1363759  45.1128583  33.5646947  38.0268372  45.7480307  34.4437035
  38.3588981  45.7316414  32.6953896  36.8502908  44.3553643  33.3275261
  36.8724544  43.2697634  32.7301062  35.7812826  44.8891413  33.7605834
  40.5610015  45.2063109  33.9760574  41.3154927  45.4919808  33.0199859
  40.7124021  45.6852656  35.2174136  40.1094150  45.4241502  35.9844369
  41.7769904  46.6474424  35.4720792  42.4464676  46.6997368  34.6134961
  41.1864743  48.0237989  35.7106988  40.3864964  47.9256724  36.4445283
  41.9733794  48.6606607  36.1147873  40.6303244  48.6507353  34.4316488
  41.3445796  49.0007759  33.4662778  39.3938479  48.7890890  34.4177512
  42.6069787  46.2307403  36.6872305  42.2231804  45.4641040  37.5266998
  43.7885677  46.7565363  36.7636302  44.0484738  47.3379445  35.9797216
  44.7547772  46.5623780  37.8243954  44.8469979  45.5158183  38.1147528
  46.0950432  47.0300902  37.2455486  45.9639972  48.0469672  36.8755645
  47.2117170  47.0055422  38.2697376  47.3436725  45.9888348  38.6398639
  48.1377858  47.3460933  37.8065739  46.9580216  47.6640159  39.1004912
  46.4218713  46.1458941  36.1717657  47.2593012  46.4097612  35.7835834
  44.3578575  47.3400945  39.0566878  44.0329667  48.5090907  38.9282286
  44.3761718  46.6728016  40.2056830  44.5220713  45.6742961  40.2481021
  44.0547963  47.3824445  41.4494232  44.2080299  48.4539284  41.3208117
  42.6280435  47.1490853  41.9395924  41.9385970  47.5563277  41.2000545
  42.3409232  45.6726884  42.1391592  43.0297218  45.2648187  42.8789563
  41.3162654  45.5452414  42.4883501  42.4702203  45.1458346  41.1937445
  42.3798829  47.9072311  43.2417539  42.5268903  48.9743492  43.0751710
  41.3580336  47.7297463  43.5770490  43.0773448  47.5595170  44.0038187
  45.1122323  46.9766023  42.4702048  45.4425246  45.8004531  42.6539601
  45.6524523  48.0017699  43.1073922  45.2963680  48.9264547  42.9117869
  46.7491891  47.8727023  44.0417025  47.0358641  46.8404750  44.2427589
  47.9731178  48.6548480  43.5326715  47.6872720  49.6987368  43.4034866
  49.1347057  48.5651509  44.5079490  49.4214378  47.5215254  44.6372976
  49.9821296  49.1284966  44.1172892  48.8350597  48.9809889  45.4699210
  48.4132996  48.2419264  42.1222415  47.6068949  48.4782196  41.4279953
  49.3003932  48.8172151  41.8572747  48.7254571  46.7805043  42.0448464
  47.8386444  46.2045232  42.3092489  49.0332903  46.5274289  41.0303067
  49.5321417  46.5435182  42.7385305  46.2980058  48.3940927  45.4060950
  45.4785152  49.3320580  45.4903459  46.8264748  47.8242458  46.4834830
  47.4378052  47.0280993  46.3715666  46.5377465  48.2834481  47.8230756
  45.4745108  48.2097320  48.0515381  47.3106337  47.3686631  48.7839714
  47.0510629  47.6816295  49.7952944  46.9490368  46.3545418  48.6139546
  48.8096715  47.4023892  48.6166202  49.0157951  47.4920066  47.5500450
  49.1809364  48.2873128  49.1335069  49.5009023  46.1742849  49.1613547
  48.8596275  45.3338630  49.8392209  50.7180514  46.0434111  48.9113802
  46.9413986  49.7254375  48.0089507  47.7524865  50.2514127  47.2290613
  46.3993464  50.3741277  49.0297276  45.8076149  49.8972882  49.6949923
  46.6473527  51.7918005  49.2214402  46.1577621  52.3696563  48.4375505
  46.0866904  52.2333210  50.5782742  46.3421509  51.4845886  51.3281001
  46.5336937  53.1888254  50.8526816  44.5891784  52.3818134  50.5072390
  44.1984631  51.4629911  50.0699657  44.2226419  52.4818826  51.5288731
  44.1224549  53.5772896  49.6800600  44.9324446  54.3960547  49.1868863
  42.8688183  53.6698485  49.5434254  48.1222296  52.1511095  49.2047577
  48.9318835  51.5085336  49.8522952  48.4332146  53.1602250  48.4149981
  47.6594726  53.5749165  47.9155448  49.7518531  53.7038505  48.2056138
  50.2278805  53.8170756  49.1796143  50.6516545  52.8372565  47.3187151
  51.6473361  53.2806251  47.3306184  50.6915872  51.8436344  47.7650565
  50.1583586  52.7273141  45.8698270  49.1749842  52.2572532  45.8589394
  50.0883760  53.7250634  45.4365825  51.2957548  51.7388258  44.8942912
  52.7789409  52.7262918  44.9598262  53.0924886  52.8434902  45.9971552
  53.5699474  52.2326519  44.3952654  52.5823710  53.7072484  44.5271765
  49.5265022  55.0621347  47.5392197  48.4316383  55.3401307  47.0593748
  50.5966940  55.8307996  47.5455956  51.4230514  55.5529122  48.0555087
  50.6080724  57.1031998  46.8659270  49.6024116  57.5175649  46.7948838
  51.4854954  58.0748055  47.6858662  51.0532264  58.2443951  48.6720112
  52.4960076  57.6811705  47.7954868  51.5303801  59.2969330  46.9744488
  52.0696410  59.9281575  47.4564791  51.1419825  56.9023290  45.4516905
  52.1118680  56.1654798  45.2634216  50.5131031  57.5338528  44.4826201
  49.6371317  57.9767823  44.7205001  50.9671779  57.6041406  43.1097757
  52.0072638  57.2825313  43.0560360  50.1365659  56.7118065  42.2068502
  49.1154041  57.0595355  42.3630944  50.4587474  56.9735212  41.1989789
  50.1897447  55.1954839  42.3802537  49.9555250  54.9652422  43.4195952
  49.2104985  54.4788849  41.4711592  49.4443857  54.7082884  40.4315585
  49.2856977  53.4033148  41.6311428  48.1964316  54.8091580  41.6962999
  51.5819181  54.7029551  42.0618601  52.2971609  55.1717811  42.7376778
  51.6220164  53.6206799  42.1850417  51.8325108  54.9605218  41.0328015
  50.8810386  59.0652735  42.6572796  50.1124704  59.8978326  43.1454284
  51.7364643  59.3653199  41.6906944  52.7430189  58.4306816  41.1416251
  52.2753748  57.4784433  40.8913221  53.5381299  58.2644555  41.8684444
  53.2229001  59.1744478  39.9278151  52.6312287  58.8792327  39.0612864
  54.2721037  58.9404192  39.7475266  53.0451581  60.6325189  40.2424236
  52.8823572  61.1704875  39.3085153  53.8829201  61.0797310  40.7774523
  51.7822314  60.6936576  41.1050174  51.8033011  61.4147916  41.9220976
  50.5916533  60.9895387  40.1968047  50.0534854  60.0970007  39.5571327
  50.2419790  62.2695287  40.1698501  50.6238445  62.9024932  40.8580608
  49.3264674  62.7997242  39.1841502  49.6547092  63.8002145  38.9024135
  49.3414089  62.1525921  38.3071689  47.9126666  62.8769109  39.7146364
  47.6185456  62.6136534  40.8644034  47.0708048  63.2460486  38.7792861
  47.4311920  63.3937606  37.8474054  45.6582422  63.4620608  39.0110952
  45.5162682  64.0220559  39.9354048  45.0495946  64.2511907  37.8680536
  45.3153421  63.7234201  36.9521193  43.9692115  64.2141538  38.0076985
  45.4995139  65.7065238  37.7652381  45.0884019  66.2570302  38.6114239
  46.5882882  65.7365311  37.8073353  45.0258292  66.3417966  36.4704399
  45.7663183  67.1080670  36.2410834  45.0826394  65.5478994  35.7257256
  43.7126827  66.9361676  36.4131037  43.6816174  67.8261808  36.8895602
  42.6024429  66.4836495  35.8433556  41.4799162  67.2052139  35.9086893
  41.4808434  68.0923280  36.3915224  40.6355295  66.8602782  35.4749497
  42.5494599  65.3217149  35.1954962  43.3778541  64.7482583  35.1247101
  41.6811173  65.0190607  34.7777877  44.9704866  62.1089632  39.1265513
  45.4499231  61.1622064  38.5308163  43.8720671  62.0367611  39.8638311
  43.5828015  62.8489159  40.3899769  43.1028284  60.8224679  40.0011693
  43.2730886  60.1931099  39.1276596  43.4887919  60.0414146  41.2445183
  42.8910240  59.1307421  41.2825781  44.5435357  59.7797975  41.1598302
  43.3231688  60.7098445  42.5492556  44.2802833  61.4240457  43.2174903
  45.2578944  61.5069043  42.7426107  43.7696555  61.9021424  44.3987489
  44.2640062  62.4585207  45.0815081  42.4653685  61.4976607  44.4966565
  41.5324502  61.7263070  45.4943525  41.8312534  62.3181247  46.3595502
  40.2857931  61.1903103  45.3284257  39.5420323  61.3580533  46.1073879
  39.9320848  60.4405423  44.2049920  38.9332326  60.0217041  44.0826465
  40.8635889  60.2088235  43.2015029  40.5668543  59.6074860  42.3421761
  42.1504726  60.7493170  43.3484930  41.6343841  61.2072364  40.0141918
  41.2683856  62.3381858  40.2364970  40.8348988  60.1726667  39.7891344
  41.1705069  59.2662298  39.4961520  39.3944416  60.3599767  39.9476900
  39.1983431  61.2139605  40.5960389  38.7579220  60.6157898  38.6111402
  37.6996800  60.8074114  38.7886345  39.2240754  61.5098674  38.1971035
  38.9056326  59.4715782  37.6330173  39.9501280  59.3116157  37.3655436
  38.4891972  58.5488906  38.0371597  38.1183008  59.8835363  36.3882193
  37.1109212  59.4850646  36.5086586  38.0799728  60.9728619  36.3881124
  38.6946350  59.4026195  35.0857390  39.6694974  59.8640351  34.9281333
  38.8069735  58.3188750  35.1169972  37.7736885  59.7787110  33.9567931
  37.6697995  60.7829231  33.9273852  38.1627008  59.4547353  33.0828314
  36.8704309  59.3509058  34.1024210  38.7960314  59.1082259  40.5903682
  39.3153642  58.0233697  40.4610256  37.7005344  59.2687539  41.3107016
  36.9940675  60.5257003  41.5995269  36.7281361  61.0227511  40.6666168
  37.6335039  61.1814069  42.1905167  35.7947981  60.0575976  42.3637322
  34.9501400  59.9848427  41.6786348  35.5691231  60.7868662  43.1417679
  36.1265567  58.7437534  42.9526183  35.2277265  58.1304765  43.0166090
  36.5837233  58.8214959  43.9390535  37.1138731  58.1173861  41.9682194
  37.9103172  57.5846292  42.4877820  36.4255164  57.1710112  40.9862114
  35.9115378  57.5520040  39.9386422  36.4191696  55.9163960  41.4485959
  36.8652565  55.6857892  42.3249100  35.7730447  54.8451301  40.6985851
  34.9689439  55.2467184  40.0819427  36.7978689  54.1718922  39.7868521
  37.2973268  54.9767439  39.2475425  37.5121012  53.6795462  40.4468276
  36.2459779  53.1597273  38.7908880  35.8593432  52.2923749  39.3259714
  35.4433896  53.6159302  38.2113770  37.3561291  52.7234318  37.8585015
  37.7019137  53.6123635  37.3309292  38.1629284  52.3327474  38.4786144
  36.9401974  51.6773516  36.8592463  37.7090419  51.6232164  36.0885011
  36.8790525  50.7209476  37.3785265  35.6371886  51.9818466  36.2338730
  35.6937590  52.8678306  35.7522799  35.4023148  51.2542813  35.5738858
  34.9245439  52.0316309  36.9478464  35.2023305  53.8266389  41.6716826
  35.7829809  53.7200423  42.7397347  34.1480577  53.1092048  41.3136991
  33.6315205  53.3690562  40.4855893  33.6802011  51.9647683  42.0907887
  34.2367769  51.9135348  43.0265759  32.1825402  52.0774786  42.4157644
  31.6390731  52.2682094  41.4903647  31.8476399  51.1332639  42.8451832
  31.9140537  53.2144884  43.4095821  32.6303006  54.0258857  43.2802541
  30.9017657  53.6027879  43.2973388  32.1029772  52.5099579  45.0762827
  30.3741817  52.1224483  45.3894749  30.0160767  51.4214068  44.6355514
  30.2751170  51.6740530  46.3780236  29.7824913  53.0367861  45.3448630
  33.9438338  50.6979697  41.2974886  33.6211100  50.6847357  40.0922778
  34.4971039  49.6811626  41.9569981  34.8384823  49.7530490  42.9048337
  34.6576421  48.4004175  41.2537425  34.1128046  48.3990720  40.3096824
  36.1081819  48.0528303  40.9990694  36.1800758  47.0247020  40.6442683
  36.6751153  48.9936351  39.9453646  36.6039863  50.0219879  40.2996695
  37.7201336  48.7451557  39.7601743  36.1077906  48.8884430  39.0206071
  36.9578286  48.0736155  42.2565230  37.0055824  49.1050464  42.6057658
  36.4556161  47.4601650  43.0045609  38.3626553  47.5501604  42.0348168
  38.8656914  48.1634357  41.2871886  38.9183960  47.5914640  42.9715908
  38.3157248  46.5185544  41.6859812  34.0000783  47.3233860  42.0926603
  33.9550072  47.4168446  43.3073022  33.4654033  46.3257263  41.3949950
  33.6472449  46.1962589  40.4099716  32.5901094  45.3856101  42.0601289
  32.6838161  45.4985151  43.1402080  31.5579960  45.5729953  41.7639396
  32.9625543  43.9686507  41.6787775  33.4333225  43.6597717  40.5733780
  32.7216096  43.0947748  42.6401954  32.3012773  43.3905087  43.5096559
  33.0515270  41.6905242  42.4779122  32.7294969  41.3217410  41.5040566
  34.1223974  41.5231144  42.5932809  32.3173672  40.9337236  43.5566722
  31.2908972  41.3803736  44.0737140  32.8906911  39.7897133  43.8484124
  33.6524246  39.3804280  43.3265439  32.3090839  39.0168186  44.9523254
  31.2422943  38.8293761  44.8301592  33.0525731  37.6755843  45.0953229
  34.1209401  37.8889443  45.1295246  32.6494668  36.9081315  46.3433463
  31.5812406  36.6939878  46.3096423  33.2058536  35.9720126  46.3904178
  32.8717381  37.5071042  47.2264807  32.9074259  36.7492809  43.8701224
  33.2845862  37.2852516  42.9991538  33.5199705  35.8648327  44.0451651
  31.4732096  36.3288196  43.6219028  30.8601007  37.2127669  43.4463056
  31.4307309  35.6784128  42.7482520  31.0954841  35.7923496  44.4923184
  32.3560511  39.8752582  46.2027880  33.3586434  40.4624089  46.6000191
  31.2166341  39.9732469  46.8789752  30.3829158  39.5322873  46.5176335
  31.1240331  40.6920760  48.1210331  30.3732901  40.2284962  48.7610158
  32.0893036  40.6807445  48.6272186  30.7262415  42.1226254  47.8545652
  30.5750232  42.8391096  48.8340883  30.5613362  42.5181401  46.5861728
  30.7364712  41.9220410  45.7898733  30.1065522  43.8762615  46.3430298
  29.2850895  43.7962223  45.6310664  29.7258319  44.2419982  47.2966482
  31.1229116  44.8564374  45.8117494  32.0851660  44.4786127  45.1677215
  30.9366062  46.1539470  46.0680855  30.2238793  46.4454511  46.7216488
  31.7552093  47.1720437  45.4468970  32.3578035  46.7330536  44.6517447
  30.8706328  48.2571460  44.8449880  30.0445611  48.5107846  45.5093464
  31.4359340  49.1585875  44.6084761  30.2520375  47.7803119  43.5466972
  30.7592081  48.2209049  42.3430507  31.6125673  48.8990411  42.3460982
  30.1979027  47.8124565  41.1343269  30.6040808  48.1449195  40.1790320
  29.1147622  46.9766585  41.1636090  28.6369741  46.6643596  40.2350144
  28.6287321  46.5300372  42.3720241  27.7769507  45.8501523  42.3539919
  29.1775142  46.9109008  43.5709883  28.7651418  46.5290349  44.5049195
  32.6789152  47.8603110  46.4430925  32.3288997  47.8957438  47.6163954
  33.7908115  48.3630310  45.9340510  34.0123487  48.1705760  44.9676238
  34.7236790  49.1589403  46.7077982  34.2486253  49.5568631  47.6045036
  36.0164479  48.4280974  47.1185027  36.6714891  49.1275962  47.6378502
  35.6941131  47.2620286  48.0346659  35.0394349  46.5618211  47.5158145
  36.6168809  46.7550403  48.3167346  35.1941708  47.6304912  48.9304308
  36.7864127  47.9963400  45.8845758  37.0449913  48.8736130  45.2915908
  37.6981435  47.4808786  46.1864798  36.1700604  47.3238973  45.2878921
  35.1068283  50.3862879  45.8794502  35.1692489  50.3122742  44.6533675
  35.3374550  51.4544022  46.6191489  35.2088386  51.3891664  47.6187996
  35.7329723  52.7381319  46.0561631  35.3156257  52.8330770  45.0537129
  35.2286423  53.9214242  46.9157394  34.1513270  53.8325965  47.0557413
  35.7237216  53.8992320  47.8865659  35.5431911  55.2401240  46.2146696
  36.6038907  55.4451194  46.3595629  35.3417665  55.1042390  45.1520947
  34.7370056  56.3920992  46.7321327  35.1046456  57.2942345  46.2431626
  33.6997177  56.2205684  46.4445385  34.8215143  56.5602683  48.2183394
  34.2442851  55.7944920  48.7365032  35.8555638  56.5295859  48.5617042
  34.2325612  57.9215844  48.5142683  33.2742545  57.9500830  48.1965645
  34.2626141  58.0923181  49.5092792  34.7675494  58.6313515  48.0345628
  37.2388098  52.7777615  45.9487528  37.9358237  52.4452614  46.8989951
  37.7248748  53.1614089  44.8006559  37.0619473  53.3950372  44.0753668
  39.1456126  53.2513453  44.4926259  39.7827786  53.2276681  45.3766836
  39.5669860  52.1010016  43.5488261  40.6344814  52.1881008  43.3464242
  39.2814445  50.7560016  44.1723532  38.2140013  50.6679737  44.3746329
  39.5873658  49.9651374  43.4874836  39.8365194  50.6624569  45.1057571
  38.8965650  52.2296588  42.1844185  39.1828997  53.1762791  41.7261343
  39.2132473  51.4062046  41.5443130  37.8138838  52.1985455  42.3066246
  39.4585932  54.5904986  43.8344302  38.5562243  55.3219037  43.3700738
  40.7304429  54.9256190  43.7739768  41.3939332  54.3353419  44.2550724
  41.2306056  56.0862707  43.0668828  40.4006051  56.7661693  42.8746948
  42.2965547  56.8313163  43.8563513  43.1465328  56.1535410  43.9354537
  42.5757486  57.6943897  43.2519879  41.8914276  57.2929773  45.2354822
  40.9022803  57.7369446  45.1233155  41.8174575  56.3908433  45.8427588
  42.8098529  58.2778635  45.9099413  42.7155141  59.2181889  45.3668140
  42.4393135  58.4074580  46.9268018  44.1897305  57.9202028  45.9683758
  44.7308469  58.4358282  45.2890947  44.8090179  57.0603274  46.7382716
  44.1250840  56.3683525  47.6362665  43.1284219  56.5065836  47.7237698
  44.6031730  55.7054534  48.2296428  46.1265501  56.8692632  46.6376066
  46.6593431  57.3936293  45.9584366  46.5844256  56.2012330  47.2410835
  41.8289784  55.6183952  41.7546955  42.6621724  54.7008424  41.7676122
  41.4263094  56.2121783  40.6711895  40.7192101  56.9308654  40.7311795
  41.9533842  55.8612243  39.3428792  42.3737106  54.8555404  39.3378934
  40.7848210  55.9078387  38.3553858  40.0555015  55.1436148  38.6240011
  40.3143324  56.8900488  38.4001494  41.2873487  55.6534572  36.9518146
  42.0681409  56.3868828  36.7504414  41.7120457  54.6504922  36.9094388
  40.2346249  55.7724413  35.8935197  39.0777015  55.5272381  36.1811753
  40.6301638  56.1270563  34.6736512  39.9503685  56.2182119  33.9322535
  41.6083964  56.3034633  34.4946460  43.0445373  56.8112627  38.8942524
  42.7901267  58.0260964  38.7444748  44.2293842  56.2821169  38.6748886
  44.3155301  55.2976743  38.8835777  45.3975313  56.9840886  38.1671022
  45.1754691  58.0510076  38.1453908  46.6356332  56.7656754  39.0045039
  46.7919493  55.6877615  39.0465296  47.4686918  57.2328896  38.4793142
  46.5526077  57.3194928  40.4140772  47.1122868  58.5600961  40.7313306
  47.6091638  59.1130280  39.9341612  47.0507726  59.0949615  42.0167586
  47.4879421  60.0653125  42.2521386  46.4257227  58.3613159  43.0053362
  46.3337721  58.8317880  44.2903988  46.7406715  59.6938001  44.4042751
  45.8756190  57.1435309  42.7078219  45.3820115  56.5864414  43.5041279
  45.9359550  56.6168212  41.4297490  45.4951626  55.6421115  41.2206007
  45.7042606  56.4944851  36.7501680  45.7372933  55.3147992  36.4501163
  45.9529870  57.4044767  35.8422674  45.8540924  58.3935411  36.0213501
  46.2814250  56.9775740  34.4903512  46.0650938  55.9180354  34.3536837
  45.4154120  57.7891486  33.5033552  45.5906829  58.8440128  33.7146391
  45.8001196  57.5488484  32.5122165  43.9362578  57.5071371  33.5494794
  43.5251174  56.3766923  33.8770386  43.1081783  58.4107531  33.2786003
  47.7756820  57.1161844  34.2509344  48.5241793  57.7656353  34.9904526
  48.2469331  56.5044796  33.1625757  47.6095214  55.8940313  32.6714969
  49.6224953  56.5964162  32.6853353  49.7763028  55.8744667  31.8833183
  49.9363411  58.0099537  32.1443884  49.9183693  58.7215030  32.9699027
  50.9266714  58.0074589  31.6890425  48.9015250  58.4136595  31.1047182
  48.8688723  57.6543258  30.3234072  47.9399788  58.4488471  31.6168635
  49.1541600  59.7494075  30.4656487  50.2968546  60.2154844  30.3978234
  48.1318824  60.3839142  29.9607755  48.2660709  61.2844369  29.5235642
  47.2111822  59.9715630  30.0095492  50.6420704  56.2178270  33.7511373
  51.6458109  56.8640800  33.9246194  50.3848888  55.1612179  34.4633626
  49.5061225  54.6826031  34.3262606  51.2997797  54.6502198  35.4783895
  52.0471339  55.3798259  35.7902159  50.5059808  54.1704155  36.7091040
  49.7601206  53.4515089  36.3700373  51.3996289  53.5184086  37.7585295
  52.1455064  54.2368998  38.0984381  50.7924397  53.1978320  38.6050829
  51.9006739  52.6537459  37.3233154  49.6838858  55.3022146  37.3317755
  48.9533874  55.5889930  36.5753160  49.1686496  54.8600474  38.1844884
  50.4487346  56.5282163  37.7848309  50.9638940  56.9712300  36.9325109
  49.7544515  57.2548269  38.2068585  51.1791582  56.2422836  38.5416821
  52.1175250  53.5145831  34.9173325  51.5671945  52.6224378  34.2664392
  53.4144115  53.5787565  35.2021238  53.8422871  54.3593433  35.6793095
  54.2870150  52.4896878  34.7194952  53.8442189  51.8660500  33.9428957
  55.6275213  53.0521773  34.2218592  56.0676971  53.6405990  35.0269093
  56.6007049  51.9471868  33.8075324  56.1613868  51.3585849  33.0021455
  57.5333842  52.3940343  33.4632400  56.8018130  51.3004117  34.6615445
  55.4957910  54.1078951  33.1058323  55.2288511  53.5912699  32.1839092
  54.6942198  54.7924439  33.3832780  56.7806354  54.8922574  32.8930214
  57.5826132  54.2083878  32.6150755  56.6338035  55.6219792  32.0967515
  57.0479832  55.4095603  33.8144457  54.5006741  51.4394084  35.8059062
  54.7986759  51.7974001  36.9601475  54.3504864  50.1657615  35.4813062
  54.0477075  49.9406722  34.5444182  54.5732372  49.0775510  36.4110980
  55.0833144  49.4532121  37.2981151  53.3101478  48.3087225  36.8335549
  52.8472150  47.9009098  35.9349547  53.6187309  47.1734531  37.8067091
  54.0812928  47.5805682  38.7058167  52.6940561  46.6620307  38.0741493
  54.3014609  46.4661207  37.3359016  52.2635669  49.2304297  37.4344670
  52.7518797  49.7558869  38.2551656  51.9978764  49.9435513  36.6541045
  51.0195852  48.5563721  37.9413003  51.2844444  47.8433882  38.7220713
  50.3403735  49.3051113  38.3489279  50.5304422  48.0310503  37.1210101
  55.5437128  48.1185751  35.7232088  55.4519681  47.9178888  34.5056194
  56.4535242  47.5888942  36.5018501  56.5599416  47.8977054  37.4575751
  57.3326348  46.5289531  36.0146136  57.3412038  46.5485321  34.9248235
  58.7594146  46.6925287  36.5148161  58.7111301  46.5803679  37.5979540
  59.3225449  45.8621600  36.0888205  59.4442618  47.9897588  36.1749155
  59.5128963  48.0599535  35.0893452  58.8158052  48.7967332  36.5516567
  60.8315781  48.1062596  36.7775563  61.5074111  47.0548279  36.8600142
  61.2150923  49.2363672  37.1441113  56.7694146  45.2073478  36.5371251
  56.6710120  45.0822289  37.7548703  56.3937011  44.3010368  35.6465670
  56.6268194  44.4613075  34.6769957  55.6847567  43.0953683  35.9878077
  55.5718715  42.9724148  37.0649514  54.3106026  42.9214757  35.3031246
  54.4276390  42.9849364  34.2212856  53.7399516  41.5533681  35.6739710
  53.6221892  41.4893227  36.7556968  52.7697165  41.4218380  35.1949674
  54.4203044  40.7716354  35.3361646  53.3234048  44.0725706  35.5524575
  52.9138623  43.9049935  36.5485969  53.9210629  44.9841078  35.5545171
  52.1796854  44.2160975  34.5494480  51.5812679  43.3050590  34.5471618
  51.5522761  45.0615924  34.8315742  52.5884689  44.3841711  33.5530810
  56.5600171  41.9193993  35.5542431  56.7670013  41.7126519  34.3668919
  57.0608278  41.2365818  36.5833334  56.8643456  41.5304197  37.5294589
  57.9158027  40.0971812  36.3870035  58.4077314  39.8247789  37.3207605
  57.0878791  38.9046687  35.9046557  56.5963645  39.1589899  34.9655954
  57.7416632  38.0461347  35.7510785  56.3348542  38.6579789  36.6531188
  59.0075666  40.4288351  35.3749629  59.2323653  39.5752101  34.5170142
  59.5384809  41.6329694  35.4974559  59.2273823  42.2229525  36.2558996
  60.5466484  42.1490242  34.5954876  61.0980175  42.9091145  35.1489802
  61.2104831  41.3162408  34.3633354  60.0470835  42.7441154  33.3174424
  60.8227838  43.2057308  32.4757184  58.7431750  42.7944207  33.0684184
  58.0017886  42.4104515  33.6367608  58.3797151  43.4984725  31.8345213
  59.2694508  43.6468295  31.2225900  57.3662486  42.6987518  31.0322386
  56.4682312  42.5685360  31.6361490  57.1105643  43.2195822  30.1094920
  57.8187787  41.3316052  30.6396156  58.1084181  40.3492060  31.5601403
  58.4710267  39.2485725  30.9300516  58.7462208  38.3518554  31.4852684
  58.4210676  39.4827121  29.6285610  58.6460817  38.8243161  28.8964523
  58.0089959  40.7812593  29.4241939  57.8986934  41.1648041  28.4098823
  57.7562278  44.8550603  32.1429414  56.8512091  44.8817815  32.9913128
  58.1227732  45.9595384  31.5153454  58.9156402  45.9524126  30.8897173
  57.4276663  47.2305063  31.7421760  57.1828131  47.3457573  32.7980468
  58.3412598  48.3937933  31.3195991  58.7422086  48.1477197  30.3363458
  57.7160049  49.2834393  31.2441904  59.4780271  48.6583762  32.2735772
  59.1297300  48.4446062  33.2840683  60.2964055  47.9839323  32.0216166
  59.9674419  50.1010438  32.1994267  60.2259406  50.3239646  31.1642534
  59.1574875  50.7561269  32.5202686  61.1825412  50.3271120  33.0847994
  60.8677251  50.9472434  33.9241017  61.5066043  49.3541185  33.4540770
  62.3142912  50.9909476  32.3730892  62.0143420  51.8927476  32.0312019
  63.0878349  51.1129708  33.0109297  62.6064393  50.4162769  31.5955919
  56.1060516  47.3258607  30.9950856  55.9197891  46.8907124  29.8529345
  55.1411746  47.9400369  31.6511176  55.2638538  48.1889787  32.6222392
  53.8474585  48.2109557  31.0236760  53.9502212  48.3316938  29.9452692
  52.8739001  47.0772923  31.2944845  52.7535755  46.9502058  32.3703428
  51.9082958  47.3121309  30.8466459  53.2600779  46.1547125  30.8611111
  53.3591792  49.5435980  31.5556994  53.7549694  49.9807678  32.6254347
  52.5016682  50.2186571  30.8011173  52.2714778  49.8997660  29.8708377
  51.9379882  51.4748467  31.2564158  52.0537635  51.6111795  32.3316407
  52.5493193  52.6720334  30.5214510  53.6245036  52.6573387  30.6999532
  52.2869215  52.6477354  29.0406874  51.2118783  52.6628807  28.8613736
  52.7446476  53.5208661  28.5756816  52.7138014  51.7418248  28.6103403
  52.0717562  53.9911037  31.1295202  51.0243951  54.1034021  30.8492978
  52.1482299  53.8823820  32.2113847  52.8365990  55.2016449  30.6948898
  52.7601998  55.3112959  29.6131137  52.4234688  56.0863765  31.1793202
  53.8840356  55.0902745  30.9751988  50.4332007  51.3848043  31.0744156
  49.9533461  50.8209103  30.0944809  49.7331623  51.9608354  32.0412762
  50.1697275  52.3564413  32.8616457  48.3024593  52.0312021  31.9301170
  48.0410720  52.6856923  31.0986013  47.9096953  51.0318661  31.7425979
  47.6774917  52.5776990  33.2060635  48.3590188  53.1637411  34.0343977
  46.3841056  52.3704571  33.2883637  45.9099312  51.8943651  32.5343118
  45.5957990  52.8096900  34.4316612  45.8716576  53.8186556  34.7382384
  44.1176667  52.8094395  34.0189449  43.8786806  51.8400964  33.5814980
  43.2174358  53.0614014  35.2075804  43.4555329  54.0308372  35.6453059
  42.1767276  53.0553688  34.8835601  43.3702362  52.2798717  35.9518679
  43.9097463  53.8434497  33.0391892  42.9871863  53.8519963  32.7738400
  45.8357641  51.8519298  35.5775465  45.8516076  50.6193636  35.4562886
  46.0035948  52.4175584  36.7606387  46.1095246  53.4215887  36.7889458
  46.0817490  51.6814062  38.0102599  45.7833903  50.6380320  37.9080271
  47.4832253  51.7306683  38.5984974  47.7885755  52.7740690  38.6770826
  47.5324820  51.0904139  39.9586335  47.2276851  50.0467963  39.8807744
  48.5487470  51.1434138  40.3491421  46.8567577  51.6163885  40.6330585
  48.4230712  51.0762129  37.5908691  48.3849195  51.6234971  36.6489951
  49.4414402  51.0927991  37.9791332  48.1153764  50.0440332  37.4234478
  45.0712501  52.2807406  38.9846193  45.0363814  53.4972086  39.1734338
  44.2850357  51.3727089  39.5504031  44.3653001  50.4047013  39.2736032
  43.3266866  51.7139178  40.5665909  43.0519226  52.7652185  40.4807370
  42.0745054  50.8710839  40.4099060  42.3880508  49.8537673  40.6441184
  41.3325895  51.1988034  41.1380960  41.4580975  50.9060749  38.9975792
  42.2027355  50.5799305  38.2714629  40.2618458  49.9890498  38.9370170
  39.5165259  50.3148594  39.6625824  39.8310566  50.0185690  37.9361923
  40.5723566  48.9701681  39.1684549  41.0574784  52.3273167  38.5953639
  41.9381661  52.9695242  38.6029870  40.6265650  52.3143325  37.5942414
  40.3219697  52.7117708  39.3019903  43.9475977  51.4274898  41.9262947
  44.5958081  50.3920902  42.0919209  43.7383425  52.3333965  42.8562921
  43.1946618  53.1600297  42.6533430  44.3131236  52.1951237  44.1854499
  44.8135165  51.2360417  44.3191203  45.3271413  53.3270885  44.4784119
  44.8227505  54.2873163  44.3704684  45.8784887  53.2044572  45.8733512
  46.3834637  52.2446067  45.9819245  46.5887764  54.0108161  46.0560458
  45.0631203  53.2690021  46.5938440  46.4422158  53.3076786  43.4407626
  46.0176720  53.4545828  42.4476444  47.1516202  54.1072893  43.6539940
  46.9563762  52.3472520  43.4771052  43.1937475  52.2108189  45.2152444
  42.3316102  53.0825521  45.2746040  43.1950187  51.1875185  46.0828553
  43.8635809  50.4311801  46.0500498  42.1769806  51.1663584  47.1286906
  42.2677536  52.0859102  47.7068636  41.1993690  51.1352595  46.6476420
  42.3040109  49.9822003  48.0633423  43.3358215  49.2998339  48.0143820
  41.2860471  49.7611658  48.8909869  40.0189671  50.5036615  48.9504709
  39.5369402  50.4736226  47.9733077  40.2201713  51.5393976  49.2240884
  39.2377473  49.7789859  49.9983063  38.5971618  49.0296303  49.5333166
  38.6236631  50.4839667  50.5586670  40.2615676  49.1489822  50.8784479
  39.8272761  48.2635807  51.3427258  40.6653855  49.8028769  51.6513984
  41.3667438  48.7389395  49.9157456  42.3758563  48.7579661  50.3273621
  41.0628106  47.3461970  49.3842336  40.0973210  46.7071954  49.8262425
  41.8776476  46.8939283  48.4624969  42.5525328  47.5222832  48.0504296
  41.8015118  45.5304712  47.9525419  40.7667063  45.1888830  47.9769216
  42.3236555  45.4098165  46.5157241  41.6506890  45.9663668  45.8634449
  43.7254919  45.9487949  46.3692802  44.3991611  45.3923915  47.0209586
  44.0504888  45.8410266  45.3344555  43.7408570  47.0028419  46.6464972
  42.2857660  43.9938817  46.1785849  42.6059054  43.8697336  45.2820926
  42.5631646  44.5841218  48.8681887  43.6095443  44.9371819  49.3944169
  42.0234535  43.3849265  49.0761321  40.7563965  42.8495594  48.5772106
  40.8148731  42.7628311  47.4922411  39.9549245  43.5386685  48.8434251
  40.6153815  41.5227782  49.2526339  40.6013169  40.7611752  48.4729788
  39.6592729  41.5238797  49.7760425  41.7249193  41.3104500  50.1891378
  42.1843795  40.3473891  49.9666316  41.3984906  41.3251029  51.2290076
  42.7311247  42.4361730  49.9420174  43.0084278  42.9584020  50.8577019
  43.9823166  41.8676457  49.2835438  44.8818941  41.3233948  49.9408756
  44.0922551  41.9806523  47.9777463  43.3655503  42.4326994  47.4414134
  45.2454909  41.4351789  47.2615655  46.1467859  41.4086996  47.8739913
  44.9483449  40.0132095  46.7640934  44.6410816  39.3896387  47.6036456
  43.8294010  40.0630322  45.7332684  44.1361289  40.6860916  44.8931399
  43.6164348  39.0546577  45.3784069  42.9332606  40.4840768  46.1890704
  46.2027940  39.3743595  46.2073700  46.9628605  39.3251437  46.9871000
  45.9743795  38.3670163  45.8592521  46.5756626  39.9702799  45.3743342
  45.5730860  42.3472172  46.0873464  44.6228085  42.8675698  45.5094400
  46.8429443  42.5378798  45.7715305  47.5645424  42.1634528  46.3708636
  47.2475180  43.3190670  44.6054535  46.6508347  44.2308966  44.5802555
  48.7158404  43.7006325  44.6142991  49.3109135  42.7906607  44.6913603
  48.9479683  44.2077151  43.6777716  49.0817140  44.6183728  45.7663387
  48.3950440  45.5879956  46.0281973  50.1816712  44.2644013  46.4276438
  50.4979341  44.8200273  47.2095372  50.6948097  43.4418686  46.1443955
  46.9285401  42.5121186  43.3614578  47.2802483  41.3523266  43.2656513
  46.2708653  43.0991042  42.4043947  46.0774784  44.0846645  42.5110336
  45.7819785  42.4326495  41.2304169  46.1530901  41.4181051  41.0852445
  44.2317781  42.4168615  41.2557448  43.8624167  43.4123441  41.5020921
  43.7052515  42.0049713  39.8912148  44.0738392  41.0093275  39.6443605
  42.6154643  41.9941146  39.9098360  44.0482105  42.7155807  39.1392090
  43.6689153  41.5735246  42.3965841  43.7689675  40.5288380  42.1021012
  44.2891742  41.7646308  43.2722877  42.2444667  41.8624886  42.7246573
  41.6234907  41.6711549  41.8495115  41.9227034  41.2210508  43.5450994
  42.1436972  42.9069490  43.0196959  46.2812952  43.1368528  39.9701845
  46.0674544  44.3309025  39.7671517  46.9566335  42.3654100  39.1264546
  47.2631282  41.4463989  39.4120749  47.2901578  42.8175676  37.7845466
  47.2848024  43.9053194  37.7147852  48.6348323  42.2793931  37.2772077
  48.5953643  41.1901155  37.2730823  48.9317394  42.7815425  35.8706004
  48.9718246  43.8708001  35.8740184  49.8904469  42.3842443  35.5372312
  48.1457744  42.4495334  35.1922730  49.7899090  42.5972951  38.2320989
  49.6216738  42.0301429  39.1475966  50.7093159  42.2550517  37.7570622
  49.9119181  44.0647460  38.5648818  48.9929987  44.4076249  39.0404037
  50.7503336  44.2151185  39.2449897  50.0806386  44.6325342  37.6498683
  46.1676979  42.3410781  36.8576402  45.9406825  41.1489693  36.6613173
  45.3980565  43.2628421  36.3013550  45.6012714  44.2341153  36.4895872
  44.3007323  42.9565916  35.4530607  43.9734166  41.9432227  35.6855412
  43.4983482  43.6582800  35.6809040  44.6280943  43.0432563  33.9683384
  45.7426482  43.3002666  33.5418360  43.6034728  42.8100071  33.1676691
  42.6840371  42.6673443  33.5605873  43.7713333  42.6534545  31.7328025
  44.4722203  41.8407570  31.5420688  42.4614943  42.3347387  31.0429415
  41.7714725  43.1348568  31.3108594  42.6621199  42.3720276  29.9722133
  41.8430122  40.9953108  31.3947179  42.6380991  40.2544121  31.3110120
  41.5202665  41.0653679  32.4334813  40.6694835  40.5776230  30.5278059
  40.9531037  40.5705673  29.4753760  40.3137209  39.5879589  30.8143322
  39.5805453  41.5400126  30.7140739  39.0555077  41.3905723  31.5638400
  39.2275563  42.5303525  29.9244261  39.8670009  42.7918510  28.7824378
  40.6498780  42.2182546  28.5028120  39.5650827  43.5621339  28.2031198
  38.1982614  43.2841178  30.3041353  37.7217281  43.0828015  31.1715958
  37.8985117  44.0539132  29.7230468  44.4224973  43.8824752  31.1120871
  45.1611528  43.7174001  30.1420792  44.1339837  45.0693788  31.6343176
  43.5052170  45.1844941  32.4163023  44.6525699  46.2659520  30.9823890
  44.3587392  46.2805131  29.9328411  44.0854873  47.5105135  31.6658085
  44.2340476  48.3782209  31.0230700  43.0183541  47.3546640  31.8240414
  44.7410285  47.7836276  33.0097849  44.8046734  46.9547649  33.8967984
  45.2507752  49.0104539  33.1078033  45.7099474  49.2965514  33.9606860
  45.1757493  49.6488931  32.3287865  46.1688249  46.2777826  30.9379286
  46.7444895  46.9261310  30.0470365  46.8138165  45.5935626  31.8683531
  46.3206384  45.1917445  32.6528383  48.2700072  45.4996439  31.8449253
  48.6675316  46.1849898  31.0963435  48.8685459  45.8657483  33.2135699
  48.4138080  45.1757199  33.9243255  49.9408841  45.6776349  33.1606144
  48.6252139  47.3070624  33.6742543  47.5505592  47.4697782  33.7563619
  49.2787092  47.5707975  35.0133472  50.3535109  47.4087244  34.9319074
  49.0889244  48.6011226  35.3142004  48.8650921  46.8927899  35.7598905
  49.1658285  48.2928707  32.6647311  48.6683000  48.1423028  31.7066632
  48.9814326  49.3089420  33.0135841  50.2382857  48.1395019  32.5446790
  48.7210282  44.1239077  31.3785124  49.7975673  44.0338295  30.7937461
  47.9326989  43.0729382  31.6037478  47.0893113  43.1408947  32.1552717
  48.3358267  41.7432606  31.1012953  49.3205809  41.5059292  31.5038274
  47.3688011  40.6359756  31.4968576  46.3944459  40.9741213  31.1441699
  47.6468080  39.7213294  30.9731834  47.2991268  40.3602817  33.0064997
  47.2018524  41.3027448  33.5453890  46.0972174  39.4822656  33.3025917
  46.1940086  38.5393672  32.7643789  46.0455642  39.2851703  34.3733794
  45.1876031  39.9907446  32.9829805  48.5882328  39.7134005  33.4471044
  49.4222835  40.3819521  33.2338029  48.5478081  39.5139491  34.5179388
  48.7276481  38.7760949  32.9084759  48.5006321  41.7429677  29.5977661
  49.3560633  41.0621206  29.0410953  47.6249134  42.4827241  28.9174050
  46.8762653  43.0027553  29.3523682  47.7395944  42.5207241  27.4653560
  47.6716235  41.5068323  27.0710179  46.6459509  43.3755428  26.8113470
  46.8709051  43.4377379  25.7466275  45.2440205  42.8116529  27.0015791
  45.0181583  42.7495906  28.0661138  44.5199448  43.4648002  26.5145349
  45.1891891  41.8164234  26.5604300  46.7001418  44.6896658  27.3916623
  46.0224671  45.2424876  26.9957515  49.0869882  43.0765774  27.0353258
  49.6623993  42.6938811  26.0294949  49.6035092  44.0305591  27.7880334
  49.1610223  44.2935116  28.6570333  50.7942163  44.7701891  27.3635171
  50.7135020  45.0596918  26.3157707  50.9163248  46.0378999  28.2133841
  50.9811472  45.7121014  29.2515327  51.8514386  46.5177993  27.9246649
  49.7655016  47.0330662  28.0628421  48.8159243  46.5824307  28.3515140
  49.9730098  47.8867128  28.7080784  49.6533530  47.5271343  26.6195183
  50.4306861  48.3615031  26.1788620  48.7001840  46.9645534  25.8926940
  48.5710320  47.2445398  24.9309099  48.1066877  46.2580423  26.3034318
  52.0485105  43.9249456  27.4776459  53.0481954  44.2260223  26.8393505
  51.9590706  42.9053553  28.3343612  51.1401998  42.7810971  28.9123836
  53.0952181  42.0159113  28.5447899  54.0034464  42.4121490  28.0906794
  53.3701061  41.6640369  30.0195275  54.2474982  41.0195542  30.0736149
  53.6205626  42.9354383  30.8335171  52.7433665  43.5802591  30.7802835
  53.8131425  42.6699324  31.8729979  54.4838280  43.4630151  30.4278884
  52.2927423  40.7990985  30.6609750  51.3880781  41.3993919  30.7575739
  52.0983906  39.9536035  30.0010772  52.7091743  40.2876848  32.0293807
  52.9032615  41.1326655  32.6900149  51.9099272  39.6760206  32.4479141
  53.6135759  39.6868786  31.9335184  52.9356636  40.7476171  27.7121410
  53.7691705  39.8568645  27.7516782  51.8719242  40.7359490  26.9122540
  51.1849313  41.4761878  26.9259177  51.6806793  39.6479718  25.9984416
  50.9773564  39.9689240  25.2300500  52.6413793  39.4180108  25.5377109
  51.1411224  38.3938419  26.6709969  51.3789660  37.2800713  26.1896701
  50.3981948  38.5609542  27.7719842  50.1412314  39.4560422  28.1629915
  49.9435051  37.3558215  28.4496223  50.7378602  36.6097672  28.4272121
  49.5901239  37.6438266  29.8952740  48.7895942  38.3825812  29.9339264
  49.2593522  36.7247657  30.3790274  50.4669540  38.0315268  30.4138845
  48.7146414  36.7724917  27.7700303  47.8214735  37.5300833  27.4034676
  48.6992442  35.4502449  27.6506217  49.5198096  34.9359254  27.9374093
  47.5906072  34.7126257  27.0830622  46.7114977  35.3566261  27.1060644
  47.8486102  34.2830143  25.6249736  46.9357952  33.8319862  25.2358172
  48.2474435  35.4611231  24.7453756  49.1604994  35.9124099  25.1336652
  48.4195177  35.1129528  23.7269126  47.4480893  36.2021585  24.7452928
  48.9224050  33.3404363  25.6007155  49.0888355  33.0682222  24.6952870
  47.2926461  33.4815273  27.9324791  48.1617428  32.9435202  28.6053329
  46.0332506  33.0875143  27.8813056  45.3641164  33.6895936  27.4232015
  45.5487501  31.8802316  28.5145400  46.2213499  31.5768784  29.3168401
  44.1639841  32.1396689  29.1095840  44.2021595  33.1832673  29.4219050
  43.4218864  32.0242908  28.3195974  43.7786452  31.2661488  30.3007740
  43.9667576  30.2250600  30.0383837  44.5739698  31.6262335  31.5411997
  44.3860001  32.6671187  31.8044949  44.2710916  30.9826741  32.3671518
  45.6371444  31.4880301  31.3445784  42.2886768  31.3943473  30.5669795
  41.7326980  31.0713163  29.6868443  42.0160138  30.7698817  31.4177431
  42.0466175  32.4339684  30.7876473  45.5749851  30.7947730  27.4515361
  45.1036597  30.9812247  26.3325704  46.1260465  29.6401916  27.7413709
  46.5141920  29.4709430  28.6583209  46.2404695  28.5879134  26.7365987
  45.6451029  28.8369088  25.8581688  47.6934607  28.4474371  26.3145217
  48.3156890  28.2633669  27.1903352  47.7680498  27.6008144  25.6320509
  48.2092646  29.6927292  25.6037737  48.2479580  29.7005164  24.3742782
  48.5799957  30.7328075  26.3189622  48.9232630  31.5628811  25.8571774
  48.5196277  30.6964059  27.3264995  45.7040811  27.2718541  27.2843153
  46.0643603  26.8972516  28.3991573  44.8557936  26.5887804  26.5238104
  44.4380902  26.9925393  25.6976131  44.4678717  25.2303474  26.9039555
  45.3399845  24.7363656  27.3323250  43.3298595  25.1747822  27.9170570
  43.0173819  24.1449271  28.0898444  43.6254973  25.6278472  28.8633289
  42.1022714  25.9264654  27.4410675  40.9803667  25.2290602  27.0221679
  40.9799224  24.1390907  27.0302995  39.8629113  25.9162542  26.5944064
  38.9850236  25.3555646  26.2734063  39.8473545  27.3049958  26.5695884
  38.9666114  27.8493952  26.2289704  40.9684755  27.9960087  26.9843016
  40.9591009  29.0858427  26.9677470  42.0971975  27.3193567  27.4182217
  42.9767870  27.8768912  27.7400564  44.0565715  24.4420267  25.6612244
  43.9816345  25.0205966  24.7108548  43.8338695  23.1587659  25.8462067
  43.9358912  22.7469548  26.7627778  43.4289977  22.2820409  24.7238805
  43.3629112  22.8699922  23.8084317  44.1682170  21.4914802  24.5947712
  42.4573798  21.8382978  24.9410224  44.0375439  23.1717586  23.2592907
  43.2784645  23.9491565  23.3461873  43.0950748  24.1625375  24.3992472
  42.3543811  23.6092759  22.8785870  43.7247473  25.2254204  22.6644659
  44.8316019  25.2762326  22.1068450  42.8803758  26.2475008  22.7044836
  41.5727580  26.1333147  23.3835618  41.7080719  25.6777149  24.3644896
  40.9024684  25.5155337  22.7859352  41.1090413  27.5710506  23.4696053
  41.4900987  28.0397593  24.3769126  40.0201406  27.6198611  23.4658424
  41.6765798  28.2130605  22.2433108  41.7686848  29.2837224  22.4257905
  41.1156431  28.0487523  21.3232823  43.0707376  27.5819460  22.1263596
  43.4510156  27.4606511  21.1120744  44.0459574  28.4276102  22.9358802
  44.4301119  28.1119033  24.0721761  44.4369552  29.5147435  22.3182461
  44.2366888  29.5448370  21.3287578  45.1282551  30.6410671  22.9141015
  45.5180322  30.3620733  23.8930476  46.2915180  31.0715252  22.0320979
  46.9235135  30.2006828  21.8579877  45.8845838  31.4201006  21.0828879
  47.1239962  32.1862894  22.6700492  46.6127458  33.1419914  22.5544747
  47.2916333  31.9902405  23.7290887  48.4762386  32.2691606  21.9697572
  48.5540924  32.8804573  20.8994838  49.4882528  31.6538249  22.5674321
  50.4070154  31.6757847  22.1485116  49.3352873  31.1662390  23.4386169
  44.1319923  31.7760452  23.0695884  43.4852167  32.2009127  22.1031486
  43.9300986  32.2760138  24.2695248  44.3905629  31.8912959  25.0819681
  42.9890225  33.3671446  24.4627588  42.4834563  33.6964902  23.5549959
  41.9437000  32.9356386  25.5029552  42.4572064  32.5287715  26.3740870
  41.0980964  34.1137428  25.9224515  40.5838807  34.5208886  25.0518682
  40.3631319  33.7900264  26.6594288  41.7358508  34.8821588  26.3593786
  41.0711535  31.7518837  25.0294449  40.5506516  32.0781437  24.1290378
  41.7482312  30.9345758  24.7811043  40.0651682  31.2788183  26.0473837
  39.3874074  32.0955086  26.2958935  39.4946074  30.4464258  25.6354584
  40.5849874  30.9519426  26.9479614  43.7593692  34.6087255  24.8979240
  44.4702869  34.5832652  25.8989139  43.6505804  35.6694297  24.1149179
  43.1732439  35.6064307  23.2270663  44.2568407  36.9456805  24.4863048
  45.1793946  36.7082548  25.0160430  44.6049031  37.7636751  23.2404487
  45.1173016  38.6767463  23.5435150  45.5070380  36.9584961  22.3214446
  44.9951059  36.0454335  22.0175666  45.7482362  37.5502672  21.4384217
  46.4261331  36.7011063  22.8478619  43.3788927  37.9970406  22.5293967
  43.5603716  38.5098989  21.7384213  43.2933680  37.7121160  25.3854194
  42.1352630  37.2939142  25.5414008  43.7642100  38.8039705  25.9772466
  44.6766620  39.1801851  25.7627862  42.9972347  39.4231796  27.0452611
  42.0615165  38.8913754  27.2176413  43.8391834  39.3567331  28.3203039
  44.7514083  39.8941247  28.0611607  43.3395152  39.8663103  29.1441745
  44.1908265  37.9308557  28.7421117  44.5214417  37.3773961  27.8632050
  45.2937674  37.9282790  29.7859646  44.9636923  38.4811964  30.6654142
  45.5247592  36.9012394  30.0686894  46.1856367  38.4005501  29.3741035
  42.9531718  37.1973811  29.2338591  42.2129847  37.1564128  28.4347695
  43.2243135  36.1839011  29.5295648  42.5336543  37.7252386  30.0902881
  42.5392704  40.8360665  26.7453675  42.2152385  41.5834197  27.6429908
  42.4802426  41.1860573  25.4602553  42.8060716  40.5555999  24.7416050
  41.9998270  42.5032743  25.0586357  42.5153351  43.2825285  25.6199853
  42.2737587  42.7091831  23.5786073  41.6956408  42.0144547  22.9693197
  42.0435482  43.7318894  23.2799854  43.7165599  42.4780198  23.2407742
  44.2584962  41.3400863  22.7140843  43.5908720  40.5016660  22.5155161
  45.6112221  41.5231999  22.5430958  46.2454594  40.8331595  22.1666827
  45.9579788  42.7726362  22.9583903  47.2061790  43.3971059  22.9791443
  48.0809443  42.8523147  22.6240572  47.2442349  44.6689987  23.4511533
  48.2051421  45.1828531  23.4778179  46.1095436  45.3371316  23.8994166
  46.1596087  46.3591797  24.2749305  44.8695237  44.7094930  23.8788643
  44.0001242  45.2614303  24.2360905  44.7949695  43.4035771  23.4006664
  40.5112867  42.6793020  25.3540187  40.0537613  43.7964081  25.5904725
  39.8142099  41.5449508  25.3624697  40.2472443  40.6928010  25.0362472
  38.4215548  41.4937676  25.7849835  38.1256734  42.4883896  26.1185711
  37.4683398  41.0471466  24.6704231  37.7124639  40.0027994  24.4758945
  36.4671136  41.1124472  25.0963129  37.5163276  41.8248893  23.3757199
  37.3101388  42.8751497  23.5819725  38.5100693  41.7293690  22.9381637
  36.4781503  41.2860904  22.3996608  36.7809650  40.2929044  22.0680227
  35.5135544  41.2220350  22.9031994  36.3612088  42.2069532  21.1977418
  36.6255403  43.2228197  21.4914164  37.0381596  41.8682460  20.4134496
  34.9514305  42.1858500  20.6846318  34.3240353  42.5000801  21.4110852
  34.8748719  42.7985734  19.8853767  34.7064404  41.2446915  20.4120522
  38.3234463  40.5365504  26.9768577  39.2372688  39.7679761  27.2354539
  37.2294052  40.5469481  27.7137972  36.5140313  41.2430115  27.5594109
  37.0208171  39.5627136  28.7724523  37.7830078  39.6624022  29.5452567
  35.6548852  39.8013569  29.4024089  34.9473921  39.8933996  28.5783453
  35.4225613  38.9079217  29.9819771  35.5521038  41.0292448  30.2992937
  36.3980626  41.0523935  30.9862571  35.5571569  41.9310128  29.6870103
  34.2648507  40.9635594  31.0880166  33.4478043  41.2673859  30.4336287
  34.1112565  39.9321117  31.4052291  34.2619217  41.8095444  32.2526581
  34.9030584  42.5898256  32.2669595  33.4705185  41.6141678  33.3132984
  33.5383999  42.4552763  34.3405095  34.1840243  43.2314527  34.3118847
  32.9440385  42.3142696  35.1448423  32.6083610  40.6120998  33.4239430
  32.5224821  39.9389200  32.6759097  32.0417799  40.5269407  34.2557077
  37.0793297  38.1494422  28.2063337  36.5012932  37.9297453  27.1315164
  37.7805748  37.2322437  28.8468038  38.6371184  37.4812297  30.0234933
  38.0332643  37.9080682  30.8242863  39.4269557  38.1815946  29.7519332
  39.1676840  36.1305591  30.3643279  38.5474412  35.6902209  31.1450328
  40.1908336  36.2300854  30.7267652  39.1227513  35.3203618  29.1100510
  38.9881709  34.2695885  29.3666880  40.0072550  35.4301925  28.4826039
  37.8945367  35.8340566  28.3710060  38.0174324  35.8582254  27.2882268
  36.6765597  34.9917155  28.7240817  36.6283352  34.1740032  29.6381862
  35.6364520  35.2767531  27.9485305  35.7372299  35.9612475  27.2127244
  34.3516068  34.6512003  28.1278665  34.2391484  34.3271595  29.1624920
  33.2285301  35.6353488  27.7992887  33.4702116  35.9786886  26.7934025
  32.2718262  35.1132425  27.7843667  33.1386914  36.8296056  28.7336359
  34.1176497  37.2901524  28.8664451  32.1955424  37.8254945  28.0892508
  31.2161776  37.3657885  27.9565335  32.1007400  38.7031257  28.7286855
  32.5903719  38.1248942  27.1183904  32.6986539  36.4092181  30.1250878
  33.4183549  35.7011437  30.5358925  32.6440155  37.2863149  30.7699266
  31.7173224  35.9380491  30.0695260  34.2244173  33.4333910  27.2268818
  34.5581643  33.5375641  26.0658487  33.7883203  32.3348092  27.8030792
  33.6382686  32.3499049  28.8017563  33.5865666  31.0832507  27.0956227
  33.5534987  31.2302086  26.0160816  34.6788171  30.0459524  27.4179673
  34.5039408  29.1347373  26.8459495  36.0453344  30.6329769  27.0392367
  36.2211346  31.5440307  27.6112299  36.8275652  29.9075685  27.2628391
  36.0592144  30.8648444  25.9742736  34.6705075  29.5993076  28.8546699
  33.7077456  29.1450880  29.0889268  35.4642758  28.8693431  29.0133622
  34.8334693  30.4594532  29.5040495  32.2051487  30.5068843  27.3982851
  31.5202910  30.9045626  28.3286377  31.8171454  29.5241375  26.6035681
  32.3379269  29.2920221  25.7698964  30.5965101  28.7901995  26.8785689
  29.9595845  29.5144085  27.3864530  29.8823259  28.3155368  25.6091926
  30.4967778  27.5678202  25.1077257  28.5261396  27.7003930  25.9749397
  27.9109163  28.4477036  26.4760651  28.0226002  27.3645396  25.0684356
  28.6795218  26.8510552  26.6406722  29.5785691  29.4575642  24.8192570
  29.1295068  29.1814399  24.0169486  30.9376026  27.6037529  27.7668406
  31.9203887  26.9103731  27.5052437  30.1098380  27.4359299  28.7766907
  29.4364784  28.1485356  29.0193410  30.1898225  26.2417999  29.6183302
  30.9366173  25.5420508  29.2431664  30.4946772  26.5776392  31.0788594
  30.5769619  25.6555064  31.6541861  31.8083051  27.3465349  31.1613657
  31.7266308  28.2690836  30.5866189  32.0251614  27.5856673  32.2024660
  32.6137845  26.7354455  30.7540923  29.3647093  27.3501018  31.7601185
  29.3432269  28.3337129  31.2909188  28.4451059  26.8149912  31.5232940
  29.4827950  27.5094319  33.2578343  30.4019930  28.0449001  33.4954235
  28.6278372  28.0723325  33.6323864  29.5038744  26.5261776  33.7277987
  28.8660518  25.4875338  29.4828984  27.8627800  26.0687199  29.0601818
  28.9115532  24.2138884  29.8339697  29.8100135  23.7904541  30.0171962
  27.7216465  23.3668064  29.8911559  26.8399710  24.0013246  29.8009664
  27.6824581  22.3149132  28.7812677  27.8018213  22.8184884  27.8219640
  28.5092797  21.6208443  28.9320477  26.3755300  21.5518167  28.7908889
  26.4253186  20.8037074  29.5820617  25.5728046  22.2565379  29.0079189
  26.1032403  20.8695784  27.4688381  25.1634029  20.3300067  27.5857440
  25.9774018  21.6617948  26.7308291  27.1647593  19.9256756  27.0091394
  28.0270402  20.4924269  26.6579057  27.4648935  19.2852508  27.8385215
  26.6292000  19.0709110  25.8801399  26.3514325  19.6641232  25.1113459
  27.3484576  18.4330684  25.5704218  25.8304460  18.5453414  26.2055129
  27.6791946  22.7314662  31.2700369  28.6169034  22.0708323  31.6856436
  26.5848275  23.0092871  31.9677626  25.9160835  23.6935478  31.6442381
  26.4066093  22.4446837  33.3008415  26.8184503  21.4467818  33.4514336
  27.0004641  23.4115991  34.3530241  28.0810291  23.4449292  34.2138526
  26.4316225  24.8097704  34.2236786  25.3510759  24.7773115  34.3632000
  26.8760825  25.4549547  34.9815000  26.6578564  25.2044286  33.2331423
  26.9018879  22.8908557  35.7728639  25.8448868  22.7850547  36.0171091
  27.3810963  21.9123319  35.8036830  27.5627428  23.8078948  36.7797328
  27.0837300  24.7865428  36.7498210  27.4610926  23.3845845  37.7790200
  28.6199397  23.9138218  36.5363932  24.9390484  22.0977675  33.4634860
  24.0852709  22.8867202  33.0877645  24.5771132  20.9167145  33.9503552
  25.2455947  20.2399464  34.2897911  23.1399528  20.5695560  34.0016185
  23.0526251  19.5870265  34.4654168  22.6418837  21.3111438  34.6261777
  22.4738108  20.5361000  32.6584474  21.2663537  20.7241103  32.5054883
  23.2145360  20.2995146  31.5865572  24.2035929  20.1182960  31.6815605
  22.6392095  20.2923861  30.2559327  23.3286141  19.7457108  29.6125303
  21.6951170  19.7512401  30.3187807  22.3853069  21.6557951  29.6580043
  21.8737691  21.7645239  28.5274150  22.7058080  22.6945021  30.4255385
  23.1654843  22.5638144  31.3153237  22.4125094  24.0652009  29.9881990
  21.7342277  24.0322920  29.1355853  21.7641384  24.8789629  31.0923822
  22.4967852  25.0000157  31.8903008  21.5112515  25.8560434  30.6807246
  20.5059589  24.2224773  31.6529151  19.8335040  23.9992316  30.8246237
  20.7735286  23.2968838  32.1626065  19.7852041  25.1219316  32.6314463
  20.1892207  25.3693504  33.7677013  18.6547226  25.6191890  32.1574202
  18.0961064  26.2331113  32.7328755  18.3554401  25.3826270  31.2222358
  23.7141671  24.7567701  29.5988555  24.7301701  24.6396793  30.2622201
  23.6460737  25.5217494  28.5230957  22.8255133  25.5236163  27.9342185
  24.7540007  26.3667829  28.1540280  25.6904590  25.8781582  28.4230837
  24.7594448  26.6385789  26.6497037  23.7980065  27.1302993  26.5015600
  25.5636405  27.3369687  26.4181416  24.8581191  25.4222949  25.7248819
  24.0100037  24.7623592  25.9073265  24.8465725  25.8742927  24.2653304
  25.6947193  26.5339392  24.0819935  24.9170929  25.0030952  23.6140682
  23.9196562  26.4087407  24.0572632  26.0699303  24.5502524  26.0106644
  26.0193489  24.1814652  27.0351335  26.0813791  23.7060120  25.3212964
  26.9792544  25.1370737  25.8807821  24.6730169  27.7028735  28.8949927
  23.6316234  28.3153438  28.9781832  25.8355187  28.1213851  29.3938941
  26.6360360  27.5086698  29.3318354  25.9964687  29.3900173  30.0561672
  25.1735801  30.0468170  29.7740897  26.0033105  29.2418801  31.5721769
  26.8850755  28.6583976  31.8370124  26.0899103  30.2426195  31.9954040
  24.7664616  28.5658056  32.1249455  23.8961196  29.1531875  31.8323911
  24.6962627  27.5702517  31.6867143  24.8129782  28.4506834  33.6313678
  25.7458801  27.9785850  33.9394523  24.7410689  29.4404712  34.0821988
  23.6387677  27.5989110  34.0890644  23.4350518  26.8208761  33.3533592
  23.8661839  27.1385052  35.0505256  22.4392580  28.4771174  34.2294176
  22.2281019  28.9035017  33.3385140  21.6507269  27.9239447  34.5332575
  22.6276659  29.1978749  34.9114076  27.2950572  30.0450315  29.5937462
  28.1967936  29.3722456  29.1152281  27.3370977  31.3648819  29.7799034
  26.5079361  31.8850387  30.0289563  28.5725375  32.0955046  29.5812429
  29.2023777  31.5892344  28.8497438  28.2437872  33.5050926  29.0558080
  27.7135487  33.3356544  28.1186650  27.5561742  33.9224728  29.7913909
  29.3667771  34.4616085  28.8259014  29.9473845  34.5101624  29.7471171
  29.9908949  34.0671423  28.0240456  28.8849103  35.8633927  28.4533208
  28.3963138  36.6176918  29.3221823  28.9798789  36.2361889  27.2650746
  29.3588968  32.1680558  30.8821016  28.7321630  32.3444483  31.9280535
  30.6671502  32.0241954  30.8384166  31.1194994  31.7739273  29.9707499
  31.4852883  32.1432272  32.0317779  30.9633002  32.8024587  32.7253494
  31.6976494  30.8066455  32.7032971  32.2274044  30.1384332  32.0243626
  32.2868804  30.9444774  33.6098893  30.7320955  30.3713407  32.9608133
  32.8393403  32.7947696  31.7047295  33.3201725  32.7207463  30.5789951
  33.3839543  33.4342562  32.7183540  32.8788992  33.4411730  33.5929801
  34.6462029  34.1236341  32.6536119  34.8715543  34.4586310  31.6411432
  34.5187921  35.3531905  33.5592491  33.6465212  35.8690686  33.1578607
  34.2832589  34.9568379  34.5469377  35.6664222  36.3194190  33.6677276
  36.5812601  35.7676832  33.8839683  35.8295065  37.0753580  32.3699561
  34.9151705  37.6277478  32.1532673  36.6626451  37.7727446  32.4573212
  36.0285381  36.3717774  31.5615867  35.3680574  37.2678085  34.8237664
  35.2662347  36.6962435  35.7462874  36.1843893  37.9825374  34.9280076
  34.4399534  37.8035811  34.6245939  35.7891195  33.2320245  33.1307493
  35.7266102  32.6910704  34.2376487  36.8381321  33.0488841  32.3389885
  36.8580027  33.4011251  31.3926108  37.9884267  32.3079347  32.8214213
  37.6688704  31.4404840  33.3989265  38.8068174  31.8245153  31.6279292
  39.1205010  32.7478615  31.1409655  39.6855111  31.2800916  31.9737617
  38.0335663  30.9627356  30.6336901  37.2087493  31.5340032  30.2077427
  38.9839200  30.5383373  29.5221997  39.8088128  29.9665853  29.9473470
  38.4480528  29.9208608  28.8013184  39.3761463  31.4233412  29.0211737
  37.3809844  29.7768112  31.3147519  36.6861643  30.1314456  32.0760396
  36.8393242  29.1858310  30.5762074  38.1473746  29.1588718  31.7826150
  38.8320663  33.1971039  33.7114525  39.3006446  34.2020764  33.2178823
  38.9994136  32.8907917  34.9733684  38.7530515  31.9548441  35.2621712
  39.4905849  33.8160658  35.9810413  39.8468714  34.7407129  35.5269634
  38.3236610  34.1475297  36.9145274  37.4567300  34.3756990  36.2944720
  38.1248288  33.2498705  37.4999962  38.5956324  35.3075039  37.8470923
  37.6224814  35.7819545  38.4927661  39.7825761  35.7273647  37.9359038
  39.8179422  36.4595945  38.5557344  40.6481798  33.2604490  36.7937369
  40.4606728  32.5493181  37.7629938  41.8696490  33.5953753  36.3935442
  42.0298398  34.1739882  35.5813586  43.0260019  33.0643097  37.1018621
  42.9154008  31.9846470  37.2028323  44.3264567  33.3571109  36.3116787
  45.1842739  32.9942615  36.8778857  44.2744748  32.6545153  34.9663240
  43.4171203  33.0172097  34.3993181  45.1899057  32.8616212  34.4120745
  44.1790336  31.5797163  35.1205926  44.4416301  34.7456594  36.0883019
  45.2476670  34.9252298  35.5987519  43.1729912  33.6017786  38.5193678
  43.8814239  33.0225082  39.3486102  42.4750278  34.6847545  38.8238120
  41.9110592  35.1053529  38.0991495  42.4759477  35.3023074  40.1454309
  43.4792921  35.1946785  40.5575173  42.2493978  36.3603343  40.0136979
  41.4751669  34.6996096  41.1169222  41.3829664  35.0594268  42.2898402
  40.6737228  33.7548491  40.6468924  40.7130705  33.5477615  39.6591344
  39.6785852  33.0629056  41.4597855  39.5138472  33.6099684  42.3880543
  38.3612860  33.0040036  40.6872919  38.5080490  32.4512834  39.7593582
  37.6064739  32.5023847  41.2928804  38.0284452  34.0162709  40.4578773
  40.1842163  31.6944088  41.8575893  40.5011509  30.8753473  40.9888542
  40.2675356  31.4172873  43.1436964  40.0565903  32.0602806  43.8934703
  40.7073241  30.0802588  43.4885804  41.6392055  29.8400358  42.9767316
  40.9431006  30.0099032  44.9783997  39.9843455  30.2432288  45.4414840
  41.2040600  28.9724489  45.1874181  42.0149021  30.9253435  45.5450534
  42.9953301  31.3224151  44.9004225  41.8795959  31.2852185  46.7269097
  39.6813180  29.0073687  43.1076612  40.0265520  27.8565224  42.7901566
  38.4275042  29.3963194  43.1976075  38.2590358  30.3780699  43.3645921
  37.2809846  28.5166830  43.0460408  37.6027454  27.4935825  42.8515294
  36.4773888  28.5367357  44.3418482  35.9148237  29.4702409  44.3281501
  35.7864500  27.6958339  44.2819490  37.2666587  28.4464035  45.6180790
  38.0200190  27.4502070  45.7294780  37.1792623  29.3157640  46.5299442
  36.3370192  28.9438925  41.9334068  36.3453160  30.0661173  41.4537605
  35.4938975  28.0470190  41.5014929  35.5304466  27.1166202  41.8928003
  34.5105702  28.3199557  40.4440365  34.7755377  29.1518507  39.7914706
  34.4336717  27.0356859  39.5976119  34.3382225  26.1848908  40.2722506
  33.2487932  27.0608653  38.6425585  33.3437870  27.9111836  37.9672552
  33.2288211  26.1378452  38.0631327  32.3240369  27.1516264  39.2123731
  35.6665988  26.8721213  38.8681268  35.6218083  26.0721426  38.3393280
  33.1843587  28.6797156  41.0684193  32.7375664  27.9931282  41.9672933
  32.5934793  29.7496147  40.6167530  33.0280383  30.2391311  39.8475772
  31.3695638  30.2856515  41.1656577  30.9424697  29.5561306  41.8537632
  31.5559573  31.6162665  41.9136497  31.7419164  32.4245281  41.2063791
  30.2701686  31.9034373  42.6883583  30.0837796  31.0957785  43.3962053
  30.3739346  32.8437140  43.2298496  29.4344834  31.9759144  41.9923131
  32.7261934  31.5148691  42.8402003  33.6263993  31.2941921  42.2665862
  32.8550274  32.4596120  43.3683692  32.5509727  30.7168189  43.5616671
  30.3449656  30.5187719  40.0508396  30.6588589  31.2256597  39.1047664
  29.1712618  29.9142341  40.1727390  29.0470233  29.3450235  40.9977623
  28.0905677  29.9598525  39.1953955  28.3043610  30.5964751  38.3368483
  27.7531581  28.5352268  38.7076074  27.4417682  27.9379084  39.5645482
  26.6356913  28.5589372  37.6726635  26.9465448  29.1557282  36.8151606
  26.4194763  27.5413560  37.3472709  25.7403030  28.9967188  38.1139413
  28.9608020  27.7698114  38.1797197  29.6711306  27.7115078  39.0044225
  28.6060494  26.7686391  37.9349666  29.6430730  28.3749712  36.9667115
  29.9985285  29.3760434  37.2108541  30.4879740  27.7509640  36.6754100
  28.9334461  28.4331768  36.1413984  26.8553701  30.6336921  39.7739160
  26.5581964  30.5169264  40.9642889  26.1241655  31.3630713  38.9394965
  26.4423565  31.5326032  37.9960386  24.8830194  31.9824241  39.3691889
  25.0393192  32.6206015  40.2389010  24.3771659  32.8485006  38.2109952
  24.4707083  32.2963525  37.2758581  23.3309232  33.1045702  38.3780416
  25.2111055  34.1331374  38.1313768  25.0057654  34.7203424  39.0264335
  26.2587956  33.8324264  38.1271807  24.9239144  34.9612517  36.9135287
  24.1978235  34.4095941  36.0529800  25.3932097  36.1185920  36.8216146
  23.8695146  30.9253243  39.7758917  24.0040025  29.7407134  39.4681859
  22.8591112  31.3951866  40.4771102  22.7534354  32.3797339  40.6761043
  21.9051117  30.4702496  41.0576035  22.4330244  29.8041451  41.7400347
  20.8061828  31.1744999  41.8228726  21.2295092  31.6313357  42.7174088
  20.3704127  31.9488553  41.1915421  19.7214059  30.1758480  42.2258148
  18.7895522  30.7256919  42.3578040  19.6144408  29.4738389  41.3988681
  20.0429353  29.4133162  43.4978554  20.8530269  30.0147055  44.2514525
  19.5141203  28.2987908  43.7364300  21.2896350  29.5568280  39.9875071
  20.8841588  30.0045521  38.9194887  21.3117445  28.2701386  40.2890640
  21.7741839  28.0392212  41.1567772  20.7610982  27.1914710  39.4968861
  19.7664027  27.4585329  39.1400137  21.6557443  26.9246638  38.2915944
  21.0993195  26.2838780  37.6075738  21.8517484  27.8836331  37.8119483
  22.9702786  26.2607874  38.6485238  23.5636794  26.9825317  39.2098273
  22.7462579  25.4034272  39.2832287  23.9170826  25.7036674  37.2069525
  22.8363429  24.4691321  36.5160188  21.8831103  24.9268871  36.2516196
  23.2942804  24.0431730  35.6232966  22.6690066  23.6804067  37.2495118
  20.6519243  25.9311757  40.3519528  21.2292061  25.8080894  41.4264655
  19.8846848  24.9850788  39.8271575  19.4085378  25.1305233  38.9483917
  19.6692353  23.7303268  40.5281211  19.7367474  23.8984379  41.6029606
  18.2839055  23.1468701  40.2083781  17.5057450  23.7629951  40.6588840
  18.1353314  23.1063648  39.1293114  18.2167765  21.8248515  40.7482759
  17.3562471  21.4445499  40.5573317  20.7556151  22.7370295  40.1532818
  20.9858092  22.5084678  38.9858161  21.4329674  22.1827011  41.1327571
  21.2580120  22.4822928  42.0813005  22.4119388  21.1279692  40.9114861
  22.4262232  20.8542630  39.8565074  23.7951282  21.5934447  41.3088231
  23.6609954  22.0017936  42.3105010  24.4714812  20.7397874  41.3525931
  24.3861007  22.6626533  40.4002030  23.7063684  23.5131400  40.3478842
  25.7214786  23.1166078  40.9592846  26.4019400  22.2666976  41.0114740
  26.1463717  23.8822365  40.3101472  25.5768658  23.5274878  41.9584668
  24.5220660  22.1595405  38.9787795  23.5401168  21.8820602  38.5955303
  24.9467360  22.9451370  38.3538037  25.1773748  21.2886826  38.9621674
  22.0224760  19.9522340  41.7854664  21.4165221  20.1793658  42.8403464
  22.4030509  18.7745538  41.3482455  23.1687841  18.5393247  40.1162468
  24.0768044  19.1420909  40.1327435  22.5634743  18.8186909  39.2538932
  23.4515384  17.0779950  40.1619795  24.4680304  16.9291068  40.5262257
  23.3642481  16.6723468  39.1540453  22.4482369  16.4553385  41.0757967
  22.9241921  15.6260620  41.5991189  21.5540654  16.0971052  40.5656732
  22.0738637  17.5586816  42.0770676  21.0200657  17.6161855  42.3496506
  22.9105038  17.3569182  43.3304047  24.0232986  17.8697856  43.3859190
  22.3430775  16.5958299  44.2676848  21.3792565  16.3039081  44.1906781
  23.0958872  16.1693012  45.4193704  22.6872923  15.2142922  45.7496843
  24.1317022  16.0327632  45.1086554  23.0527347  17.1459166  46.5690862
  22.3466136  18.1480800  46.5890259  23.8507179  16.8817478  47.5816905
  24.4346943  16.0579021  47.5630057  23.9123596  17.7407130  48.7459535
  22.9526621  18.2386369  48.8843433  24.2281827  16.9336559  50.0010549
  25.1385456  16.3660210  49.8083659  24.4058595  17.6400375  50.8119532
  23.1207192  15.9889531  50.3917981  22.2379789  16.5912772  50.6064515
  22.9216708  15.3462942  49.5342018  23.4534081  15.1330028  51.5977671
  22.6173974  14.4637463  51.8009437  24.3450550  14.5444834  51.3816419
  23.7030979  15.9393577  52.7818312  24.6799185  16.1329178  52.9505183
  22.8139294  16.4283426  53.6162766  21.5291458  16.2233296  53.4539750
  21.2032374  15.6763381  52.6699572  20.8713326  16.6133499  54.1137217
  23.1872361  17.1416507  54.6610492  24.1684366  17.3162647  54.8249257
  22.4901633  17.5099399  55.2923584  24.9896750  18.7941336  48.5493379
  25.9061404  18.6025670  47.7654021  24.8141581  19.8403247  49.3034859
  23.9565223  19.9423735  49.8270755  25.7948169  20.9242006  49.3608112
  26.6939935  20.6579626  48.8052053  25.1933844  22.1577785  48.7405036
  25.9714769  22.9211038  48.7380923  24.9135065  21.9217423  47.7138317
  23.9956803  22.7721744  49.3781653  22.6709178  22.4481760  49.1711743
  22.4611920  21.6448643  48.4649128  21.8709102  23.2475539  49.9373079
  20.8622899  23.1999041  49.9599800  22.6400210  24.1153271  50.6580238
  22.2835918  25.1068471  51.5593818  21.2238925  25.2599418  51.7635827
  23.2977115  25.8417530  52.1447207  23.0481538  26.6270642  52.8582382
  24.6399578  25.6023300  51.8435823  25.4362095  26.1832689  52.3089775
  24.9989180  24.6123542  50.9381981  26.0591006  24.4659575  50.7316029
  23.9906689  23.8499580  50.3323452  26.2438829  21.1667844  50.7905423
  25.6198795  20.7087791  51.7538558  27.3619154  21.8915179  50.8784491
  27.8498756  22.1639830  50.0371662  27.9552178  22.2345698  52.1616878
  27.2165614  22.1100085  52.9535025  29.1372520  21.3403385  52.4587393
  29.3102928  21.4532062  53.5289808  28.7816871  20.3306725  52.2531953
  30.4243812  21.5801968  51.7143870  30.2113829  21.6364639  50.6468821
  30.8565509  22.5234940  52.0483358  31.4166425  20.4425916  51.9776244
  30.9633472  19.7763807  52.7116444  31.5565152  19.9066805  51.0388303
  32.7598860  20.9202635  52.4911361  33.0666175  21.7789799  51.8939573
  32.6377356  21.2259799  53.5302299  33.8112839  19.8486882  52.4045637
  33.9249316  19.5655679  51.4417414  34.6876121  20.2077409  52.7556051
  33.5274526  19.0530589  52.9581998  28.3067893  23.7166825  52.0805878
  28.4420201  24.2541074  50.9733439  28.4475395  24.3162059  53.2435109
  28.4059749  23.7280471  54.6137238  29.1434077  22.9282972  54.6822317
  27.4116501  23.3215200  54.7985290  28.7287951  24.8938067  55.5183794
  29.7952719  24.9148278  55.7426212  28.1640529  24.8190640  56.4476700
  28.3109904  26.0993501  54.7345086  28.9328131  26.9236708  55.0836948
  27.2606346  26.3818679  54.8054725  28.6626112  25.7606847  53.2881903
  28.0209117  26.2448569  52.5520536  30.1132307  26.0723377  52.9759381
  31.0170859  25.3168543  53.3040777  30.2677462  27.2274172  52.3375319
  29.4646543  27.7067872  51.9562878  31.5770824  27.7887413  52.0992819
  32.2509786  27.5042453  52.9073817  32.1548183  27.2757666  50.7766939
  32.0663050  26.1895290  50.7579180  31.5755343  27.7012060  49.9572237
  33.6293455  27.6713200  50.6196967  33.6490109  28.6575348  50.1559139
  34.0530621  27.7332529  51.6220592  34.4378623  26.7139907  49.7933638
  34.6243898  25.8105906  50.3740313  33.8780831  26.4579697  48.8938083
  35.7626023  27.3466893  49.4021615  36.1363842  26.8435516  48.5103991
  35.5907084  28.3997537  49.1794354  36.7609528  27.2290266  50.4901177
  36.9206975  26.2532984  50.6963597  37.6278626  27.6580089  50.1993571
  36.4149766  27.6955491  51.3164084  31.4972541  29.3170904  52.1248612
  30.5619415  29.9563389  51.6330119  32.5644814  29.8599994  52.7208661
  33.2021842  29.2667925  53.2322759  32.8256262  31.2852176  52.6914963
  31.9131959  31.7958382  52.3835405  33.2702233  31.8504788  54.0521672
  32.5742978  31.5184934  54.8226039  34.2699193  31.4827398  54.2834157
  33.2877071  33.3755413  54.0060209  34.0537924  33.7297960  54.6957439
  33.5417852  33.6841120  52.9919546  31.6987336  34.0953739  54.4642240
  31.7252778  33.8633788  56.2436112  32.5810750  34.3896266  56.6664273
  30.8062450  34.2591263  56.6758881  31.8046586  32.8002749  56.4707897
  33.9073314  31.5793307  51.6562498  34.9877000  30.9959829  51.6646171
  33.5903879  32.5036526  50.7571381  32.6627188  32.8878756  50.6480419
  34.6428736  32.9582172  49.8433023  35.6432353  32.6246267  50.1191523
  34.3663464  32.5896482  48.3756094  35.1089157  33.0504474  47.7241838
  34.4509626  31.0754482  48.2491793  33.7083244  30.6139235  48.9000127
  34.2586076  30.7852602  47.2162750  35.4466471  30.7410766  48.5405675
  33.0831823  33.2161806  47.8651146  32.2679389  32.7556768  48.4231605
  33.1358602  34.2772388  48.1089998  32.8364445  33.0529888  46.3930840
  32.7831765  31.9921214  46.1484972  31.8956838  33.5345230  46.1262631
  33.6510995  33.5136817  45.8343363  34.7788593  34.4695912  49.9769335
  33.8710405  35.1936243  50.3272224  35.9828004  34.9313687  49.6975819
  36.7213779  34.3058502  49.4089138  36.2796946  36.3437303  49.7962851
  35.4163568  36.8796946  50.1906065  37.1350237  36.5000317  50.4536140
  36.6095798  36.8847597  48.4215964  37.3124671  36.2628671  47.6202550
  36.0412011  38.0535438  48.1797240  35.4025765  38.5221915  48.8063238
  36.3664678  38.6970805  46.9221716  37.2020181  38.2038455  46.4255085
  35.5077137  38.7196955  46.2512548  36.7652711  40.1218511  47.2623257
  37.1256194  40.4570869  48.3911485  36.6912575  40.9678841  46.2573983
  36.3917288  40.6897012  45.3338204  37.1418247  42.3410498  46.4538220
  38.1159166  42.4478614  46.9311430  37.1620234  43.0450093  45.0823020
  37.7107847  42.4185463  44.3790911  35.7629376  43.2779992  44.5628401
  35.2136695  43.9048130  45.2653426  35.8125732  43.7758817  43.5944651
  35.2515207  42.3216738  44.4533251  37.9713529  44.3308862  45.0634438
  37.3925562  45.1023658  44.5555913  38.1640823  44.6392857  46.0909868
  39.2824421  44.1311874  44.3443996  39.0905054  43.8232047  43.3165831
  39.8434343  45.0657392  44.3443703  39.8620308  43.3601224  44.8519778
  36.2799830  43.0688379  47.4578914  36.7348688  43.9172168  48.2381517
  34.9880067  42.7499899  47.5094492  34.5679860  42.0198899  46.9521021
  34.1413555  43.4934358  48.4160606  34.5417677  44.5044561  48.4909424
  33.1419278  43.5302052  47.9825959  34.0561314  42.9027944  49.7827122
  33.5317482  43.5171981  50.7132713  34.5773878  41.6987692  49.9739925
  35.0940004  41.1709476  49.2850693  34.3763156  41.1025169  51.3004355
  35.2786831  41.2229510  51.8998750  33.5401425  41.5902676  51.8014477
  34.0709860  39.6192115  51.1580422  34.2615036  39.0840762  50.0504794
  33.6428330  39.0380351  52.2729951  33.5339710  39.5985534  53.1061023
  33.3680097  37.6014609  52.3614406  33.8905145  37.0997956  51.5469347
  33.8174983  36.9825268  53.6845512  33.5148272  37.6132483  54.5204219
  33.3767237  35.9922230  53.7990767  35.3221365  36.8042633  53.7970822
  35.9156857  35.6101429  53.4377695  35.2860899  34.7953817  53.0801757
  37.2864850  35.4382551  53.5257335  37.7370602  34.4855061  53.2476111
  38.0835901  36.4766376  53.9668484  39.1657939  36.3610415  54.0266167
  37.4947684  37.6721405  54.3346309  38.1211731  38.4903157  54.6900275
  36.1246085  37.8351539  54.2548424  35.6698463  38.7797228  54.5533067
  31.8809436  37.3504876  52.1698401  31.0131004  38.1216918  52.5770134
  31.5563381  36.2503035  51.5053047  32.2743564  35.6347297  51.1508785
  30.1692964  35.8951396  51.2720456  29.5696493  36.3516578  52.0595185
  29.6104536  36.3340243  49.9142091  28.5479190  36.0918846  49.8921248
  29.7952019  37.8170830  49.6677424  30.8575898  38.0599237  49.6892205
  29.3830067  38.0780598  48.6930185  29.2781456  38.3820108  50.4433782
  30.3076920  35.5829097  48.8088894  30.1444560  34.5128307  48.9369011
  29.9069691  35.8983684  47.8455584  31.3765668  35.7935992  48.8437804
  30.0305251  34.3766223  51.3375957  30.9633530  33.6570376  51.0047354
  28.8520875  33.9830603  51.7733993  28.1684678  34.6858265  52.0160579
  28.4814117  32.5873309  51.9091522  29.3463120  32.0073483  52.2311253
  27.3636612  32.4204401  52.9494210  26.5274198  33.0529179  52.6514755
  27.0493528  31.3767573  52.9433768  27.8140900  32.8034214  54.3431983
  28.7620551  32.3059299  54.5480522  27.9569553  33.8835588  54.3747381
  26.7916829  32.3969369  55.3924948  25.7983355  32.7063711  55.0675173
  26.8121048  31.3141468  55.5159777  27.1241713  33.0694933  56.7288066
  28.0561562  33.6235272  56.6167745  26.3193633  33.7603321  56.9800537
  27.2725080  32.0646186  57.8164044  28.0184986  31.4246334  57.5839892
  27.4908151  32.5358462  58.6826529  26.4088791  31.5514192  57.9206666
  27.9665095  32.0155201  50.6048488  27.1188904  32.6553113  50.0006806
  28.4235716  30.8565596  50.1856357  29.1556879  30.3832814  50.6956483
  27.9247069  30.2388961  48.9483423  26.9702675  30.6713397  48.6481137
  28.9203726  30.3902040  47.7856052  28.5437938  29.8360502  46.9258371
  29.0925915  31.8469446  47.4106380  29.4696081  32.4016956  48.2698300
  29.8010604  31.9291876  46.5863757  28.1312644  32.2601854  47.1053777
  30.2577813  29.7768716  48.1427694  30.1260161  28.7163811  48.3574778
  30.9470869  29.8948645  47.3066861  30.6644305  30.2771928  49.0216414
  27.6422268  28.7667241  49.2046067  28.0054096  28.2647970  50.2687141
  27.0149736  28.0913483  48.2519389  26.7043272  28.5768105  47.4225267
  26.7152701  26.6658791  48.3737109  26.7498508  26.3829042  49.4257701
  25.3357439  26.3257043  47.8230627  25.3673824  26.4578336  46.7415637
  25.1335145  25.2800567  48.0550636  24.2234561  27.2052586  48.4136920
  24.4428589  27.3511670  49.4713659  24.2537527  28.1666178  47.9008833
  22.8647615  26.6055657  48.2659140  22.8236744  25.6958023  48.8648642
  22.1313294  27.3197813  48.6401773  22.5310379  26.2727876  46.8890043
  22.7441765  25.3244448  46.6145643  21.9899710  27.0782371  45.9983800
  21.7006766  28.3478485  46.3096702  21.8984962  28.6947839  47.2373572
  21.2859375  28.9528881  45.6153948  21.7311572  26.6120538  44.7676674
  21.9522382  25.6539017  44.5370859  21.3163639  27.2212814  44.0770974
  27.7781413  25.8745335  47.6380602  28.0200293  26.1090359  46.4593300
  28.4250355  24.9228108  48.2795545  28.2149771  24.7422827  49.2508343
  29.4555488  24.1301665  47.6410443  29.7964840  24.6283648  46.7334867
  30.6406666  23.9541722  48.5719357  31.0632903  24.9412026  48.7597112
  30.2678191  23.5353333  49.5066328  31.7116845  23.0465365  48.0042023
  31.2978439  22.0464126  47.8754040  32.0091315  23.4438505  47.0337545
  32.9377491  22.9524967  48.8842228  33.2406002  23.8320310  49.6814477
  33.6502533  21.8426203  48.7375663  34.4843300  21.7048901  49.2902397
  33.3551830  21.1407317  48.0739494  28.8892206  22.7571902  47.2589049
  28.4481456  22.0012171  48.1248255  28.9283194  22.4562768  45.9770853
  29.1956369  23.2046333  45.3537049  28.6006379  21.1683208  45.4025289
  28.1881234  20.5189216  46.1746763  27.5720420  21.3131525  44.2873503
  28.0299363  21.9548249  43.5345631  27.4493096  20.3088199  43.8819459
  26.2261371  21.8681444  44.6674820  25.1275993  21.0433960  44.9297680
  25.2668841  19.9653072  44.8496202  23.8992412  21.5540550  45.2798606
  23.0618738  20.8915829  45.4990600  23.7466193  22.9103561  45.3911519
  22.5067358  23.4136585  45.7262097  21.8458391  22.7290572  45.8532384
  24.7956702  23.7645938  45.1351456  24.6594411  24.8437480  45.2056319
  26.0298713  23.2441625  44.7862202  26.8700274  23.9128063  44.5987276
  29.8687054  20.5270057  44.8546633  30.6042372  21.1073563  44.0617906
  30.0821324  19.3016259  45.3260901  29.4884414  18.8591923  46.0130273
  31.2625160  18.5898463  44.8773924  32.0358324  19.2742101  44.5284984
  31.7986360  17.8216729  46.0834704  30.9651042  17.2885182  46.5407121
  32.5464831  17.1043437  45.7454416  32.4193649  18.7557516  47.1014545
  32.8689423  19.8803081  46.7883494  32.4752754  18.3455422  48.2758191
  30.9634000  17.6690467  43.7065364  29.8659309  17.1701718  43.4772541
  31.9680460  17.4078586  42.9178025  32.7854286  17.9962297  42.9939903
  31.9488966  16.3747191  41.8748974  32.8798973  16.3899047  41.3082351
  31.7967196  15.0030665  42.5260934  31.9740300  15.1011886  43.5970893
  30.7809952  14.6451871  42.3577890  32.7769473  14.0213810  41.9436706
  32.4579762  13.7294626  40.9430998  33.7713332  14.4648702  41.8925236
  32.8443493  12.7740395  42.8166025  33.1040471  12.8648040  44.0131692
  32.6126925  11.6444609  42.1843238  32.6384022  10.7711673  42.6910770
  32.4101392  11.6554583  41.1949035  30.8775901  16.5801086  40.8157060
  30.2065204  15.6412576  40.4013410  30.7466123  17.8473496  40.4345222
  31.2963948  18.5568425  40.8976186  29.8236311  18.2620525  39.3948625
  28.9574596  17.6131902  39.2651556  29.3495196  19.6979967  39.6910172
  30.2295651  20.3223868  39.8451514  28.5220315  20.2648746  38.5623584
  27.6415062  19.6412347  38.4079265  28.2092816  21.2782963  38.8138833
  29.1171106  20.2848900  37.6493528  28.6087647  19.8213192  41.0373752
  29.2972456  19.5039638  41.8205612  28.3583399  20.8727183  41.1786091
  27.3448886  18.9873529  41.1077334  27.5945886  17.9357090  40.9670395
  26.8742934  19.1213590  42.0817364  26.6556835  19.3044623  40.3250854
  30.4723882  18.2075533  38.0220329  31.5863529  18.6911159  37.8323231
  29.7743470  17.6257255  37.0520494  28.9056867  17.1666877  37.2861709
  30.2384129  17.5633153  35.6730897  31.3204644  17.4659815  35.5848294
  29.5577786  16.4181670  34.9090622  28.4741591  16.5174060  34.9724729
  29.9892402  16.4948046  33.4524066  31.0727735  16.3951703  33.3881484
  29.5168473  15.6893175  32.8901466  29.6877122  17.4549202  33.0336489
  29.8037149  15.0406334  35.5288547  30.8075601  14.7365795  35.2322965
  29.7688351  15.1712006  36.6104438  28.8084280  13.9705483  35.1161635
  28.8430671  13.8390820  34.0346754  29.0624505  13.0296712  35.6043459
  27.8043411  14.2737045  35.4128209  29.9818701  18.9070897  34.9976661
  28.8693345  19.4101568  35.0127997  31.0289719  19.4615582  34.4143363
  31.9396432  19.0328968  34.4981599  30.9233974  20.7113904  33.6959543
  29.9324368  20.8532906  33.2647229  31.2793240  21.9187940  34.5616388
  30.5078204  22.0671085  35.3172085  32.6049261  21.6727449  35.2385351
  33.3770708  21.5247893  34.4835501  32.8625462  22.5322573  35.8573816
  32.5342894  20.7831609  35.8644344  31.3025131  23.3053276  33.8822523
  32.1569150  23.3204965  33.2055927  30.3818845  23.3995530  33.3063496
  31.4106927  24.4766767  34.8689638  32.3313682  24.3833833  35.4449438
  31.4212802  25.4169616  34.3177366  30.5563382  24.4624383  35.5457026
  31.8251006  20.6479915  32.4799720  32.9151998  20.1292869  32.5738938
  31.3745461  21.1557236  31.3569539  30.4023506  21.4209009  31.2890103
  32.2122395  21.2791291  30.1636849  33.1440017  20.7397173  30.3338412
  31.5424711  20.7141304  28.9111799  31.1717152  19.7244605  29.1779995
  30.7002390  21.3691350  28.6882133  32.4301225  20.6073970  27.6983068
  32.8999170  21.5822487  27.5676996  33.1856661  19.8760889  27.9854333
  31.7856361  20.1818060  26.4009093  30.9171753  20.8418525  25.8050683
  32.1802432  19.1112016  25.8869039  32.5594809  22.7635101  30.0161537
  31.6855720  23.6039438  30.1405576  33.8284713  23.0234915  29.7735713
  34.5012149  22.2776357  29.6676727  34.3028123  24.4063293  29.6732067
  33.5016206  25.1453419  29.6660365  35.2877442  24.7289797  30.8110765
  36.0973728  24.0003098  30.7705539  35.8645769  26.1349066  30.7045188
  35.0555292  26.8641995  30.7454368  36.5526410  26.3095444  31.5316646
  36.3988758  26.2383622  29.7601032  34.7079813  24.5015545  32.2197446
  34.1597288  25.4054281  32.4853238  34.0133878  23.6649440  32.1440986
  35.7351589  24.2067882  33.2827347  36.4298795  25.0432107  33.3592892
  35.2359206  24.0609625  34.2406466  36.2835404  23.3027272  33.0180625
  34.9800730  24.5804397  28.3264960  36.0271369  23.9789886  28.1169709
  34.3740172  25.3278769  27.4348604  33.4671229  25.7240303  27.6366140
  34.9547852  25.5624579  26.1127764  34.2044248  26.0415632  25.4838753
  36.1688652  26.4858254  26.2143011  36.9327474  26.0157239  26.8336464
  36.5713930  26.6684909  25.2179553  35.8693591  27.4325833  26.6637951
  35.3499410  24.2499974  25.4405328  36.3944018  24.1175517  24.7969960
  34.4829288  23.2544636  25.6524678  33.6696186  23.3829910  26.2373665
  34.6928247  21.9532708  25.0407038  33.6968548  21.5515427  24.8542694
  35.1879390  22.1513662  24.0900623  35.4952577  20.9368021  25.8085492
  35.6664830  19.8232295  25.3350939  35.9961250  21.3030193  26.9705316
  35.7894315  22.2291607  27.3164206  36.8312236  20.4369911  27.7805979
  37.1217284  19.5655200  27.1938744  38.0863094  21.1490582  28.2441388
  37.8392741  22.1386394  28.6285890  38.5535836  20.5596050  29.0329985
  39.1076001  21.3446458  27.2039115  39.0198437  22.3147555  26.2416589
  40.0750672  22.2301357  25.4468811  40.1975701  22.9139403  24.6069386
  40.8384681  21.2362827  25.8772090  41.7154694  20.9341686  25.4775897
  40.2421471  20.6761443  26.9640560  40.7100828  19.8296969  27.4667132
  36.0765835  19.9750697  29.0129833  35.4743868  20.8041760  29.6751886
  36.1549514  18.6697232  29.2682380  36.6971540  18.0474490  28.6860949
  35.3873277  18.0953569  30.3661260  34.4462264  18.6354205  30.4698503
  35.0795100  16.6236317  30.1198062  35.9892523  16.1673812  29.7295454
  34.8374723  16.1812301  31.0861388  33.9327948  16.3792999  29.1487129
  33.0089363  16.7829050  29.5630667  34.1473075  16.8668192  28.1977075
  33.7770743  14.8804725  28.9267634  33.7980472  14.3881898  29.8990374
  32.8117453  14.7049461  28.4519688  34.8850513  14.3151053  28.0478255
  35.5463499  15.1270273  27.7452243  35.4511695  13.5802514  28.6201883
  34.3105670  13.6651276  26.8362902  33.7863071  14.3459926  26.3055603
  35.0579251  13.2963716  26.2656985  33.6980941  12.9124772  27.1164569
  36.1142790  18.2653520  31.6955745  37.3036560  17.9839558  31.7491898
  35.3763655  18.7080049  32.7129004  34.4403512  19.0429447  32.5345977
  35.8984199  18.8096558  34.0649165  36.7872205  18.1830809  34.1393249
  36.2693330  20.2270147  34.4629342  35.3873555  20.8646102  34.4022082
  36.6498029  20.2303460  35.4843703  37.0375192  20.6051431  33.7883914
  34.8540031  18.2104398  35.0115526  33.6773833  18.1650358  34.6853773
  35.3099374  17.7292917  36.1357298  36.3011432  17.6781313  36.3227940
  34.3882931  17.2216523  37.1462381  33.4076094  17.6810185  37.0223787
  34.2428908  15.7077109  37.1410698  35.1849119  15.2450429  37.4354079
  33.1362687  15.3085603  38.1464455  32.1937766  15.7705086  37.8524842
  33.0229782  14.2244747  38.1513897  33.4114710  15.6491494  39.1446248
  33.9479683  15.1191044  35.7686719  32.9583704  15.4766266  35.4841111
  34.6924551  15.5317540  35.0878200  33.9789608  13.6025820  35.6933311
  33.2343676  13.1891933  36.3736182  33.7563394  13.2842530  34.6748982
  34.9684523  13.2443205  35.9773296  34.9638144  17.7107597  38.4656237
  36.0630430  17.2668243  38.8237143  34.2554056  18.5836838  39.1610706
  33.3388054  18.9108846  38.8911018  34.8415667  19.1037972  40.3972010
  35.1110435  18.2643611  41.0381599  35.7374849  19.6726594  40.1485533
  33.8862502  19.9953139  41.1358096  32.6752786  19.9703428  40.9076468
  34.4570136  20.8003857  42.0195004  35.4616285  20.8460092  42.1131311
  33.6444733  21.6023285  42.9178322  32.7676561  21.0308464  43.2222973
  34.4649887  21.9481041  44.1710903  35.3666367  22.4714687  43.8529383
  33.6907341  22.8191209  45.1373705  32.7891201  22.2962000  45.4563461
  34.3104008  23.0374934  46.0070979  33.4144206  23.7516967  44.6453809
  34.7789232  20.7125211  44.8284636  35.2932594  20.8922707  45.6188740
  33.1487932  22.8680755  42.2422202  33.8911286  23.6022460  41.5970706
  31.8482598  23.0879170  42.3882052  31.2931981  22.3774467  42.8434390
  31.1608358  24.2805640  41.8608283  31.8773239  25.0089141  41.4810255
  30.1703083  23.9400508  40.7436372  29.4884229  23.1754027  41.1157188
  29.3797314  25.1446316  40.2988077  30.0609525  25.9095872  39.9261393
  28.6905936  24.8548969  39.5055591  28.8153759  25.5413686  41.1427296
  30.9300785  23.3351115  39.5672786  31.4411348  22.4286400  39.8916748
  30.2295981  23.0906900  38.7687268  31.6631649  24.0531363  39.1996843
  30.4788723  24.9553939  43.0272161  29.7522398  24.2905935  43.7684553
  30.7379956  26.2332858  43.2095628  31.4484297  26.6715591  42.6409687
  30.0689835  27.0342737  44.2064531  29.6633108  26.3646398  44.9648193
  30.9935866  28.0647094  44.8997823  31.1636782  28.8354894  44.1480733
  30.4825881  28.5012912  45.7579064  32.3454280  27.4803798  45.3504159
  32.8280088  27.0163129  44.4902656  33.2441824  28.5537509  45.9123207
  32.7624433  29.0179934  46.7728468  34.1907282  28.1105668  46.2217391
  33.4297068  29.3093765  45.1489655  32.1479540  26.3682410  46.3732108
  31.5526942  25.5691186  45.9314319  33.1186104  25.9738709  46.6738761
  31.6310991  26.7650686  47.2469887  28.9189747  27.7716055  43.5166563
  29.0981831  28.2706414  42.4024654  27.7958004  27.8420777  44.2024363
  27.7191308  27.3677094  45.0908032  26.6202592  28.5577242  43.6919433
  26.8201681  29.0275121  42.7289091  25.4064255  27.6271702  43.5418666
  25.1934835  27.1699016  44.5081276  24.1731842  28.4072487  43.0620367
  24.3852192  28.8644517  42.0955443  23.3276265  27.7264721  42.9636704
  23.9303743  29.1851435  43.7859321  25.7703860  26.5085494  42.5890432
  26.6176417  25.9513418  42.9887676  24.9184488  25.8388000  42.4718328
  26.0375077  26.9289176  41.6194880  26.2805624  29.7133164  44.6332178
  26.1161108  29.5595197  45.8481170  26.1351677  30.9190842  44.0939605
  26.2472268  31.0692761  43.1014967  25.8091780  32.0565089  44.9275965
  24.8460188  31.8883140  45.4093995  26.5791626  32.1800018  45.6891557
  25.7301698  33.3270905  44.0922970  25.8480768  33.2427800  42.8586485
  25.5392942  34.4695530  44.7457975  25.4197230  34.6598705  46.2053436
  26.2885237  34.2181795  46.6933955  24.5151065  34.1626524  46.5554039
  25.3572459  36.1463895  46.3772998  26.3507269  36.5317421  46.6066423
  24.6754286  36.3936717  47.1909815  24.8533209  36.6789012  45.0812049
  25.2741381  37.6771609  44.9608326  23.7694639  36.7269711  44.9761197
  25.4343393  35.7441771  44.0348300  24.7953985  35.6149819  43.1612388
  26.8107405  36.2114716  43.5903114  27.7308505  36.5640956  44.3226290
  26.9600163  36.2196058  42.2839238  26.1629836  35.9768952  41.7130213
  28.2226644  36.5073869  41.6195596  28.8561950  36.9990433  42.3578090
  28.9310152  35.2300127  41.1365561  29.1511032  34.6224074  42.0143244
  28.1008406  34.4220545  40.1582215  27.8807326  35.0288876  39.2799245
  28.6564648  33.5343629  39.8559229  27.1676929  34.1212783  40.6345298
  30.1039528  35.6242977  40.4293207  30.5663216  34.8435000  40.1159992
  27.9059018  37.4399342  40.4654002  26.8749687  37.3440260  39.8078239
  28.7738420  38.4035110  40.2194375  30.0106884  38.7162975  40.9406183
  30.5766819  37.8115044  41.1622060  29.8013019  39.2495039  41.8679517
  30.6931950  39.5911377  39.9143998  31.2691519  38.9698201  39.2285885
  31.3602740  40.2919550  40.4163579  29.5904794  40.3183947  39.2007945
  29.9316432  40.5809776  38.1994171  29.2483121  41.2166848  39.7146973
  28.4637552  39.3134068  39.1129473  27.4858995  39.7561746  39.3022964
  28.4452679  38.6004561  37.7685331  27.8119589  39.0763887  36.8400801
  29.1524164  37.4913920  37.6237888  29.6295616  37.1674366  38.4529357
  29.3301863  36.7381113  36.3823191  28.3959360  36.6674496  35.8252890
  30.3968682  37.3682055  35.4739426  31.2275767  37.6948278  36.0995148
  30.9039214  36.3907311  34.4304925  30.0738011  36.0639942  33.8041984
  31.6562555  36.8782067  33.8104430  31.3465506  35.5266608  34.9260361
  29.8483670  38.6248046  34.7839693  29.5527397  39.3542462  35.5380392
  30.6197462  39.0553489  34.1454513  28.9825454  38.3584475  34.1777451
  29.7129794  35.3094020  36.7555608  30.3294222  35.1172742  37.7996485
  29.3603223  34.3093062  35.9453632  28.7711721  34.4562849  35.1382705
  29.8402342  32.9660603  36.2112506  29.5450048  32.6616513  37.2153791
  29.2537590  31.9802444  35.2123438  29.5271227  32.3129860  34.2110174
  29.6710409  30.9894292  35.3919575  27.7427108  31.8923264  35.2979576
  27.2338128  31.8982183  36.4221414  27.1190351  31.7978397  34.1393939
  26.1112596  31.7352567  34.1154815  27.6521880  31.7885188  33.2816282
  31.3626445  32.9821295  36.0729331  31.8646469  33.4903645  35.0708155
  32.0669060  32.4478648  37.0496987  31.5643777  31.9648276  37.7806157
  33.5188189  32.4644814  37.1069594  34.0093606  32.9601908  36.2692601
  33.9760693  33.1233335  38.4382088  33.4666107  32.6454407  39.2749708
  35.4609635  32.9555827  38.5945195  35.9711605  33.4336542  37.7583094
  35.7830294  33.4172757  39.5279079  35.7074677  31.8939488  38.6108984
  33.5298152  34.5749224  38.5939456  34.1192483  35.2142456  37.9367277
  32.4743542  34.6655914  38.3372735  33.7388334  35.0038811  40.0398760
  34.7942073  34.9139196  40.2971554  33.4228207  36.0399712  40.1613362
  33.1493144  34.3652634  40.6977017  34.0914250  31.0543377  37.1086472
  33.7233648  30.2373188  37.9461381  34.9892788  30.7309993  36.1842307
  35.1540149  31.3726906  35.4218702  35.7177068  29.4895828  36.2008060
  35.2289889  28.7516273  36.8369473  35.8996186  28.9107587  34.7953738
  36.4459132  29.6292810  34.1843188  36.6655288  27.6165781  34.8525327
  36.1195905  26.8973520  35.4630783  36.7852161  27.2197858  33.8444000
  37.6473100  27.7938988  35.2915798  34.5795667  28.7035996  34.0462523
  34.1938959  29.7011356  33.8358227  34.8398785  28.2102534  33.1097979
  33.5288783  27.9010418  34.7594430  33.2676984  28.3940416  35.6958383
  32.6418032  27.8227675  34.1308970  33.9136823  26.9031595  34.9698156
  37.0633205  29.7864377  36.8464033  37.8420111  30.5178619  36.2404425
  37.2780542  29.2407273  38.0326291  36.5544881  28.6436420  38.4068488
  38.4541219  29.4409961  38.8065705  38.8784039  30.4009134  38.5122193
  38.1522650  29.4833410  39.8530832  39.4930526  28.3793394  38.6426923
  39.3084161  27.4406149  37.8821803  40.5761092  28.5105073  39.3962368
  40.6567393  29.2555446  40.0733760  41.7199748  27.6340815  39.1955050
  42.0304449  27.6771084  38.1515432  42.8969516  28.0505224  40.0715579
  42.5591027  28.0922913  41.1070349  43.6814388  27.2998392  39.9758780
  43.4485592  29.4222837  39.6578513  43.6130977  29.4143394  38.5803706
  42.7045824  30.1793686  39.9056883  44.7532595  29.7437712  40.3666573
  45.4905551  28.9650062  40.1716721  45.1410380  30.7039267  40.0263210
  44.5186933  29.8175651  41.8135381  44.1456111  30.7014013  42.1293586
  44.7458813  28.8697648  42.7117976  44.4584183  29.1162951  43.9805521
  44.0744612  30.0127880  44.2431878  44.6244265  28.4067195  44.6798683
  45.2499326  27.6929698  42.3972504  45.4792960  27.4859423  41.4356725
  45.4044106  27.0038489  43.1192944  41.4384190  26.1536347  39.4181290
  42.0826279  25.3018881  38.8084253  40.4833253  25.8475370  40.2812364
  39.9469164  26.5373253  40.7877508  40.2134532  24.4344700  40.5382906
  41.1256203  23.9544179  40.8926920  39.1266927  24.2497677  41.5887265
  39.1079769  23.1834182  41.8137765  39.4178999  24.8038465  42.4810802
  37.7433936  24.6801989  41.1859640  37.5320910  25.7920982  40.7493463
  36.8063783  23.7416702  41.3894152  35.8438472  23.9333636  41.1509044
  37.0678280  22.8477619  41.7801487  39.7858806  23.7236382  39.2641317
  40.0941778  22.5530522  39.1282008  39.0578716  24.3754786  38.3659665
  38.6975153  25.3004401  38.5522160  38.6896582  23.7258894  37.0992120
  38.8081369  22.6461840  37.1903074  37.2344552  24.0292745  36.7440955
  37.2229229  25.1140847  36.6384882  36.9839825  23.5690151  35.7883106
  36.2000996  23.6058892  37.8042363  36.3896347  24.1618621  38.7224255
  34.7820142  23.8909330  37.3213587  34.5915688  23.3349071  36.4033910
  34.0686166  23.5839048  38.0861452  34.6707812  24.9580244  37.1288914
  36.3441416  22.1330235  38.2079100  37.3380746  21.9649314  38.6225685
  35.5919293  21.8858295  38.9570249  36.2049203  21.5002336  37.3313866
  39.6143621  24.1448661  35.9796232  39.7635564  23.3530823  35.0394938
  40.2476432  25.3317996  36.0033936  40.0414270  26.0299996  36.7034585
  41.2183290  25.6646526  34.9529522  40.7344872  25.6204451  33.9772258
  41.7674553  27.0592375  35.1574567  42.1294454  27.0255439  36.1850399
  42.6081773  27.2156419  34.4815690  40.7721901  28.2081888  35.0059701
  39.9001965  27.9939199  35.6238834  41.3958453  29.5619111  35.4428443
  42.2676816  29.7770997  34.8250304  40.6603226  30.3572158  35.3220239
  41.6978277  29.5027921  36.4885077  40.3029733  28.2205218  33.5992471
  39.8209752  27.2705967  33.3681204  39.5892573  29.0326545  33.4608593
  41.1533161  28.3673915  32.9333302  42.3502861  24.6330920  34.9249207
  42.9099297  24.2863833  33.8795135  42.7514678  24.1374515  36.1084707
  42.3694469  24.4584220  36.9866149  43.8153382  23.1277009  36.1403852
  44.6392359  23.5529381  35.5672665  44.3025515  22.8457709  37.5593399
  45.0572974  22.0613926  37.5026857  44.8910144  24.0612105  38.2278031
  44.1366648  24.8459124  38.2852413  45.2199811  23.7998582  39.2335739
  45.7426911  24.4183508  37.6488400  43.1469704  22.4900421  38.3568537
  43.4239597  22.3066324  39.2575413  43.3485488  21.8237125  35.5119681
  44.0874477  21.1095344  34.8543505  42.0743627  21.4937238  35.6536447
  41.4217951  22.0814562  36.1524688  41.5817031  20.2501765  35.0756122
  42.2398525  19.4319173  35.3678286  40.1802810  19.9352798  35.5479491
  39.5691093  20.8072970  35.3152383  39.8366465  19.0840742  34.9601869
  40.0588377  19.6148523  37.0116143  40.9121849  19.0172720  37.3322342
  40.0333058  20.5448709  37.5795188  38.7770020  18.8307374  37.2996841
  38.0971939  18.3305753  36.4072588  38.4762198  18.7334767  38.5908961
  37.6467423  18.2331220  38.8767522  39.0785541  19.1603806  39.2801332
  41.5411016  20.3207871  33.5670137  41.6917483  19.2918816  32.9330185
  41.3394916  21.4950236  32.9877736  41.1390020  22.3296853  33.5199796
  41.3027411  21.5775229  31.5345901  41.1132267  20.6090585  31.0717077
  40.2485685  22.5971162  31.0455913  40.1908622  22.5629686  29.9576555
  38.8763183  22.2524173  31.6415763  38.9331207  22.2868157  32.7295519
  38.1369878  22.9739389  31.2938728  38.5832063  21.2514237  31.3250384
  40.5829042  24.0593929  31.3173772  40.7314078  24.1451054  32.3938069
  41.5235573  24.2594234  30.8042894  39.5381618  25.0661601  30.8691285
  38.5972930  24.8670399  31.3821752  39.8767775  26.0737579  31.1103452
  39.3894408  24.9813562  29.7926573  42.6770699  21.9008812  30.9602907
  42.8045732  21.9955908  29.7355160  43.6661210  22.0069459  31.8251850
  43.4587497  22.0066788  32.8136669  45.0407163  22.1241078  31.4166232
  45.6793337  21.7761439  32.2285272  45.2000509  21.5005039  30.5369471
  45.4053792  23.5471673  31.0814163  46.3453211  23.8132096  30.3126434
  44.7088042  24.5273998  31.6342067  43.9579167  24.3437844  32.2842472
  44.9754220  25.9131137  31.2578117  45.0888052  25.9467085  30.1742459
  43.8114861  26.7959545  31.6495750  43.6910325  26.7798267  32.7327790
  44.0028888  27.8174671  31.3209760  42.9005363  26.4277069  31.1777028
  46.2648891  26.4537991  31.8784234  46.5328339  26.1699254  33.0370792
  47.0243673  27.2181698  31.1115731  46.8172904  27.3366803  30.1301589
  48.1862286  27.8912188  31.6542961  48.1192697  27.8100398  32.7392042
  49.5096319  27.2726884  31.1983915  50.3400544  27.8463977  31.6099208
  49.5937505  25.8402537  31.6879461  48.7638564  25.2657716  31.2764298
  50.5363400  25.3995451  31.3632922  49.5416156  25.8241417  32.7765797
  49.5817623  27.2381678  29.7625661  50.4165816  26.8480013  29.4934063
  48.1821986  29.3518926  31.2358566  47.5232859  29.6972470  30.2461927
  48.8901526  30.1642733  32.0148608  49.2517163  29.8669760  32.9098387
  49.0952446  31.5548083  31.6115710  48.3729864  31.8590839  30.8540364
  48.8975610  32.4133160  32.8398978  48.0368592  31.9175310  33.2887729
  49.7847113  32.2155494  33.4415229  48.6504721  33.8904189  32.7853793
  49.5309351  34.3763763  32.3649853  47.4474124  34.2082405  31.9348625
  46.5664095  33.7229727  32.3549196  47.2918430  35.2868642  31.9131844
  47.6127168  33.8450531  30.9205303  48.4699626  34.3953042  34.2167363
  49.3716766  34.1868142  34.7925342  48.2884486  35.4700012  34.2033063
  47.6208545  33.8896543  34.6765542  50.4801850  31.6415262  30.9991314
  51.4828301  31.1268311  31.5053258  50.5689456  32.2858403  29.8465423
  49.7831259  32.7354331  29.3988224  51.8788745  32.3492291  29.1829654
  52.6554000  31.9594993  29.8411584  51.8473782  31.5017084  27.9079176
  51.0067482  31.8364324  27.3001345  52.7760929  31.6542333  27.3580767
  51.6859357  30.0216762  28.1838577  50.4977378  29.6369841  28.6194111
  52.5787559  29.2060955  28.0349244  52.4070715  28.2314570  28.2366769
  53.4860751  29.5087403  27.7104576  52.2401894  33.7736396  28.8064309
  51.3843372  34.5055805  28.3330245  53.4923125  34.1659964  29.0026676
  54.1175042  33.6138200  29.5721726  53.9796714  35.4366831  28.4713046
  53.5886107  35.5652508  27.4620271  53.5530373  36.6320742  29.3148195
  53.9846323  37.5435751  28.9013087  52.4659716  36.7119729  29.3126994
  53.9815092  36.5701080  30.7712758  55.2123439  37.1076811  31.1427097
  55.8670253  37.5677019  30.4025253  55.5996374  37.0523130  32.4690054
  56.5543100  37.4754988  32.7814389  54.7647874  36.4532074  33.4058543
  55.0898982  36.4015391  34.4449564  53.5346124  35.9256551  33.0361947
  52.8804178  35.4722111  33.7808545  53.1419005  35.9788367  31.7118636
  52.1816756  35.5599199  31.4109036  55.5061008  35.3689431  28.3505618
  56.1322330  34.2311341  28.6406221  56.0974876  36.4754576  27.9569982
  55.5555890  37.3031659  27.7536654  57.5686518  36.5432952  27.8001099
  58.0066403  35.5782843  28.0551015  57.8133730  36.7912661  26.7672873
  57.9701990  37.3103331  28.4623128  37.3421465  44.8347587  38.9856889
  36.5516077  45.4553513  38.5715846  37.0038268  43.7435447  39.7578233
  35.9530899  43.4673920  39.7933298  38.7032244  45.0755649  38.7675643
  39.0583989  46.1159226  38.0250194  40.0332877  46.3180363  37.8551907
  38.3645691  46.7251009  37.6131663  39.6409370  44.4307416  39.5357290
  40.6665409  44.7923239  39.5694759  39.2994307  43.3032260  40.2683407
  40.0733063  42.6563188  40.6735525  37.9628796  42.9856700  40.3979333
  37.5209596  41.5743876  41.3547491  38.6419034  41.4244102  42.3620787
  36.2088912  41.8264398  42.0535166  37.3978677  40.2432975  40.4066829
  36.4374624  40.3662819  39.3061236  37.0286633  40.6986888  38.4426474
  37.1660182  40.2693825  40.1205105  35.7993201  39.0017070  39.0137013
  35.0562728  39.1028646  38.2199053  35.0461961  38.5428915  40.2730692
  35.7295948  38.4059585  41.1176050  34.2893840  39.2788765  40.5639067
  34.5332588  37.5920325  40.0947792  34.7660758  39.1907327  37.8839869
  33.9371409  39.8286242  38.2011784  35.2253434  39.6386398  36.9953539
  34.3338940  38.2277825  37.5887551  38.6074344  39.5261655  40.0686636
  37.6304455  39.9415682  40.3369142  38.6799902  39.5353543  38.9821222
  38.7171868  38.1099695  40.6215445  39.0127448  38.1223048  41.6789457
  39.7653398  37.4713717  39.9079044  40.5822778  38.0182143  40.0330303
  38.9987276  38.0781566  42.1201437  38.9510812  37.9963639  41.0262316
  40.3682216  38.6163244  42.5392353  41.1725606  38.0317837  42.0734509
  40.5464473  39.6482379  42.2057822  40.5282388  38.6120122  44.0539500
  41.2104787  37.5903791  44.6871257  41.6859020  36.7844610  44.1319565
  41.2714644  37.5830179  46.0800437  41.8152914  36.7927035  46.5890146
  40.6469643  38.5664907  46.8097880  40.0354476  39.6632464  46.2287741
  39.9790075  39.6060024  44.8462244  39.4617266  40.3954865  44.3050412
  39.6222041  40.5210790  46.7531042  40.6551995  38.4546028  47.8909829
  38.8413152  36.7349586  42.6373848  39.5368030  36.0237913  42.4354867
  37.8123796  36.3385634  43.4157115  36.8431423  37.0309088  43.6916388
  37.9477240  35.0457817  43.8482140  36.8060146  34.5268597  44.5781959
  36.3953175  35.2223788  45.3219601  37.2339276  33.1970076  45.2251171
  36.5990906  32.8891388  46.0612001  38.2733493  33.1959212  45.5727052
  37.1103777  32.2465926  44.1731453  35.8474423  32.5683588  43.5920081
  35.7597264  32.1011196  42.6067014  35.0625356  32.1666059  44.2412701
  35.7880129  34.0770341  43.5272391  34.7872788  34.4760234  43.7174359
  36.0987643  34.4359747  42.5382981  36.4723187  65.8197287  30.9767715
  37.5703327  23.8934528  56.5693829  21.6008768  28.6140838  59.5176231
  26.9470103  11.9241489  26.6715437  28.0710179  59.5821667  45.6570633
  67.4358386  53.9204327  35.9433791  32.0437056  46.4807897  25.7429559
  33.9322491  41.2938113  84.9653113  34.7053367  40.7467100  84.8265988
  34.2847890  42.1582363  85.1767574  36.2688769  37.4530779  82.5971563
  36.5214289  36.9312301  81.8355026  35.3313328  37.2896925  82.6998246
  41.2999314  37.9441557  83.8917642  40.7845937  38.7146162  84.1306029
  41.0276622  37.2706693  84.5150703  37.6784649  39.7939083  80.3705350
  36.7711711  39.5628336  80.5696499  38.1755681  38.9976702  80.5579331
  38.8572882  39.8951678  84.8929340  37.9484102  39.6110711  84.9901810
  38.8867966  40.3150756  84.0332647  38.5548970  41.4360421  82.2317418
  38.1168400  40.7196280  81.7723056  39.2959411  41.6636536  81.6702510
  42.6760198  40.2944803  81.8249476  42.0589368  39.5691631  81.7282529
  42.2076686  41.0554163  81.4816550  34.4658744  34.5130227  80.9470780
  33.5888210  34.3919028  80.5833027  34.9416497  33.7216306  80.6949669
  39.0271135  37.5244638  80.8133005  39.9730240  37.3950846  80.8821423
  38.6485380  36.7859300  81.2902433  37.2114053  35.4494614  80.7487891
  36.3045508  35.1527727  80.8250604  37.4890034  35.1524433  79.8822177
  35.9812837  32.3081550  80.8899870  36.8432001  32.6336448  81.1495687
  36.1663181  31.5213046  80.3772935  40.0066865  21.2111099  71.2911285
  39.3554845  21.7965179  70.9045299  40.8011228  21.7417294  71.3506322
  33.9322492  18.3000236  71.6898419  34.7053368  17.7529223  71.5511295
  34.2847891  19.1644485  71.9012881  36.2688770  14.4592902  69.3216869
  36.5214291  13.9374423  68.5600332  35.3313329  14.2959047  69.4243553
  41.4842130  18.9001531  71.8280269  40.8487963  18.9736157  72.5401174
  41.1539537  19.4895129  71.1499348  35.7118200  26.0782354  74.8586080
  35.6342229  27.0290179  74.9374561  35.1079843  25.7328226  75.5161006
  43.6496374  13.7800185  72.0376283  44.5614230  14.0127572  71.8623980
  43.1406021  14.3637230  71.4751361  46.1355188  19.6980442  76.7834228
  45.4506226  20.0779343  76.2331261  46.2199037  20.3075768  77.5166176
  37.9856569  21.4364507  73.5791620  37.8502243  22.2816043  74.0076468
  38.5266381  21.6383785  72.8157553  41.2999315  14.9503680  70.6162948
  40.7845938  15.7208285  70.8551336  41.0276623  14.2768816  71.2396010
  46.2733589  17.7036035  72.5516122  45.4963032  17.3647194  72.1071284
  46.9525070  17.7088658  71.8771087  39.5332050  18.9820995  74.0915683
  39.0053411  18.2473755  73.7788921  39.0319553  19.7595672  73.8455652
  37.6784650  16.8001206  67.0950656  36.7711712  16.5690459  67.2941805
  38.1755682  16.0038825  67.2824638  40.5852729  25.5098713  70.0147343
  39.9114428  25.8130409  70.6232300  40.9718551  26.3127793  69.6652800
  38.8572883  16.9013800  71.6174647  37.9484103  16.6172833  71.7147116
  38.8867967  17.3212879  70.7577953  44.0892151  20.5120390  75.3865814
  43.6354478  19.6711300  75.4431005  43.4586118  21.1481788  75.7240594
  42.5325090  22.3496887  76.3215632  42.8248065  22.9101944  75.6027998
  43.0423711  22.6425448  77.0768791  38.5548971  18.4422544  68.9562725
  38.1168401  17.7258403  68.4968362  39.2959412  18.6698659  68.3947817
  46.6722086  16.7179741  75.0139044  46.5339985  16.9081337  74.0860233
  46.3158305  17.4799124  75.4707095  38.7843944  25.6778385  72.2294422
  38.9595700  25.2066428  73.0440044  38.0976732  26.3044151  72.4575683
  42.6760199  17.3006926  68.5494783  42.0589370  16.5753754  68.4527835
  42.2076687  18.0616286  68.2061857  34.4658745  11.5192350  67.6716087
  33.5888211  11.3981151  67.3078334  34.9416498  10.7278428  67.4194976
  37.6522671  23.8718640  74.9178607  36.8690193  24.4140321  75.0116832
  38.3515416  24.3892620  75.3172849  42.0449102  18.4384957  75.1351236
  41.1105380  18.5586420  74.9655941  42.2225770  17.5357424  74.8711246
  43.4997884  20.6246098  72.6687422  43.7757728  20.5102692  73.5781297
  42.6302383  20.2263583  72.6299596  40.1351948  24.8732448  76.3120236
  40.3174343  24.0554104  76.7747988  40.9584934  25.0900141  75.8745126
  40.4694114  23.8000634  73.5735285  40.9981880  23.2893088  72.9605447
  40.7322333  23.4843164  74.4380818  43.5634297  23.7717432  74.1890268
  43.7371175  23.2063854  73.4364120  44.0563188  24.5718327  74.0069757
  49.4173688  16.5353855  75.8080567  49.8604834  15.7861180  75.4099691
  48.5400199  16.5263991  75.4254299  44.5509470  23.0884196  71.2887166
  45.2460374  23.7090889  71.5074480  44.8932620  22.2379547  71.5639544
  46.4500893  20.5383902  72.8174497  46.9752217  20.8771175  72.0923817
  46.3623245  19.6030917  72.6337631  38.1341554  26.6055885  77.1769750
  37.6946544  26.1132264  77.8702606  38.8849670  26.0628853  76.9361825
  35.1428933  20.6997817  72.7250512  35.2917053  21.3833282  72.0717185
  35.9495376  20.6802908  73.2399968  38.6424338  23.1945948  70.1962259
  38.0698305  23.8136135  69.7432731  39.2157132  23.7445310  70.7302181
  41.8621598  23.4783098  71.3270842  42.7952271  23.4128660  71.5303717
  41.7744811  24.3139365  70.8685374  44.4909615  22.7948968  68.2874789
  44.4123246  22.4608832  69.1810547  45.3119281  23.2870736  68.2866262
  39.0271137  14.5306761  67.5378312  39.9730241  14.4012969  67.6066730
  38.6485382  13.7921423  68.0147740  37.2114054  12.4556737  67.4733197
  36.3045509  12.1589850  67.5495911  37.4890035  12.1586555  66.6067483
  35.9812838   9.3143672  67.6145176  36.8432002   9.6398571  67.8740994
  36.1663183   8.5275168  67.1018242  42.0613566  20.1116964  67.9084768
  42.7649416  20.3166966  68.5242423  41.3376215  20.6793726  68.1733851
  42.8911377  15.8626825  74.0287038  42.8346578  16.3195376  73.1894670
  43.4439719  15.1017510  73.8509881  43.9700264  20.5499493  69.9583228
  44.8045868  20.1180691  69.7760702  43.8084607  20.3781507  70.8860122
  43.6246156  17.0531606  71.3239567  43.5694960  16.8875878  70.3828011
  42.9992211  17.7607639  71.4801757  52.5984539  31.0669144  80.0538404
  53.2362949  30.9475891  79.3501744  52.4805382  32.0149988  80.1126357
  49.4074245  31.0196572  79.9899929  49.0692757  30.9037637  79.1020464
  50.2764013  30.6187737  79.9700935  45.2661061  32.8732049  75.9796820
  44.7025926  32.7821986  75.2113108  45.1513456  32.0531953  76.4599313
  42.8125493  34.3683240  78.8181040  43.6046785  34.0274065  78.4027340
  43.0522143  34.4778215  79.7383194  50.8460620  36.5403016  71.2911285
  50.1948599  37.1257097  70.9045299  51.6404982  37.0709211  71.3506322
  44.7716247  33.6292153  71.6898419  45.5447123  33.0821141  71.5511295
  45.1241646  34.4936403  71.9012881  47.5357496  32.3345384  81.4866678
  48.1321068  32.1101407  80.7723641  47.5932468  31.5930130  82.0892126
  47.1082525  29.7884820  69.3216869  47.3608045  29.2666341  68.5600332
  46.1707084  29.6250965  69.4243553  52.1525807  28.7920598  77.1291612
  52.9388897  28.3740021  76.7782029  52.4164512  29.6966690  77.2973261
  52.3235885  34.2293448  71.8280269  51.6881718  34.3028075  72.5401174
  51.9933291  34.8187047  71.1499348  57.5534234  28.7295831  78.0324591
  58.2859406  28.1595048  78.2662420  56.7973590  28.3417432  78.4731097
  46.8278813  31.6912926  71.5241244  46.7115071  31.0157829  72.1922328
  46.9381073  31.2045299  70.7073397  49.1710354  31.1523073  75.2287933
  48.8068561  30.6253694  75.9400855  50.0277470  30.7621542  75.0554419
  48.8115841  26.1812972  70.2249282  48.9790244  27.0493209  70.5919753
  48.6213010  26.3440254  69.3010571  51.5691174  34.6429951  81.8915112
  51.2691897  35.5454990  81.7830919  51.2242234  34.3762134  82.7436265
  45.0203656  31.0943748  77.9251817  44.0954152  30.9619962  78.1329508
  45.2688069  31.8737967  78.4221759  54.9688318  27.1612491  79.5712550
  54.0605195  27.0927900  79.2771311  54.9175914  27.6384436  80.3994375
  48.7905062  28.6370630  71.2095949  48.6704687  29.0827681  72.0481429
  48.0957650  28.9855948  70.6509487  42.3812467  30.7377022  78.7595606
  42.5104848  30.9911501  79.6735017  41.7009918  31.3304730  78.4400261
  46.5511954  41.4074272  74.8586080  46.4735984  42.3582097  74.9374561
  45.9473598  41.0620144  75.5161006  54.4890128  29.1092103  72.0376283
  55.4007984  29.3419490  71.8623980  53.9799775  29.6929147  71.4751361
  53.0959711  34.0917921  79.4289864  52.4668573  34.2563636  78.7265932
  52.7085373  34.5059531  80.2000828  56.9748942  35.0272359  76.7834228
  56.2899981  35.4071261  76.2331261  57.0592792  35.6367686  77.5166176
  51.8326103  25.2850139  80.2866144  50.9710582  25.5831393  80.5782881
  51.8588538  25.5020538  79.3547176  48.6487672  33.8292330  76.6939949
  49.1126018  34.1080033  75.9044572  48.3844470  32.9275774  76.5113040
  45.5411753  33.3763811  79.6319713  46.1113111  33.8051079  78.9937197
  46.1319865  33.0946396  80.3303898  47.5856558  29.9515482  73.5029514
  48.2880602  30.4036526  73.9703441  47.2537187  29.3099301  74.1309408
  41.3281892  28.2099035  78.8046648  40.5380946  28.4656563  78.3286759
  41.8193140  29.0247372  78.9098689  43.2796638  28.5743614  75.7630125
  42.4827801  28.6862308  76.2813620  43.0522230  28.9130266  74.8971015
  48.8250323  36.7656425  73.5791620  48.6895998  37.6107960  74.0076468
  49.3660136  36.9675702  72.8157553  42.2779720  34.2831863  74.1519545
  42.7904241  35.0775113  74.3025109  42.9302433  33.5858153  74.0853146
  44.0874605  37.3997619  76.2342298  44.2641233  38.3215584  76.0463282
  44.8831439  37.0856038  76.6636678  45.2105921  38.9175793  82.2352640
  45.7613346  38.7892856  81.4629634  44.3717397  39.2170682  81.8847533
  40.2428637  32.6120517  74.9279115  41.0803859  33.0217525  74.7112823
  40.4206905  31.6719959  74.8979309  52.1393069  30.2795598  70.6162948
  51.6239693  31.0500202  70.8551336  51.8670378  29.6060734  71.2396010
  49.7240180  25.1245298  75.6748187  48.8681777  24.7352149  75.4953825
  50.1367132  25.2037259  74.8147972  51.2539327  22.6591642  80.0739746
  50.7504123  22.6221777  79.2607552  51.5469934  23.5684384  80.1336403
  47.4982213  22.7430371  79.0805928  48.3635210  22.5473180  78.7211818
  47.5659722  22.5140723  80.0075285  57.1127343  33.0327952  72.5516122
  56.3356786  32.6939112  72.1071284  57.7918824  33.0380575  71.8771087
  51.9279373  28.1522690  72.4422729  51.6229508  28.4668839  73.2932873
  52.8809815  28.2304110  72.4850062  50.3725804  34.3112913  74.0915683
  49.8447166  33.5765673  73.7788921  49.8713307  35.0887589  73.8455652
  55.3518650  32.5061933  79.2082730  54.6942325  33.1961195  79.2962858
  56.1559050  32.8958365  79.5516716  45.1044532  24.9732579  76.4522295
  45.6788284  24.7507761  75.7195488  45.6915514  25.0421274  77.2050896
  54.1624109  30.8606306  77.2586671  54.6755991  31.4936298  77.7608381
  54.8125333  30.2607502  76.8930031  45.4314119  27.0037040  70.4718180
  44.5951431  27.3411727  70.7927455  45.2918889  26.8686020  69.5345317
  47.4067200  21.8473828  75.1797364  46.7531612  21.5322845  74.5553979
  47.3647674  21.2249569  75.9057187  48.5178405  32.1293123  67.0950656
  47.6105466  31.8982377  67.2941805  49.0149437  31.3330742  67.2824638
  51.4246483  40.8390630  70.0147343  50.7508182  41.1422327  70.6232300
  51.8112305  41.6419711  69.6652800  50.6404940  28.3355762  79.5045012
  49.7227501  28.5570709  79.3466700  51.0565084  28.4102072  78.6456719
  51.4239988  29.7347177  74.6347692  52.1711807  30.2468575  74.3254814
  51.6931577  29.4131230  75.4952086  49.6966638  32.2305718  71.6174647
  48.7877857  31.9464751  71.7147116  49.7261722  32.6504797  70.7577953
  54.9285905  35.8412308  75.3865814  54.4748233  35.0003217  75.4431005
  54.2979872  36.4773706  75.7240594  53.8718825  26.7704294  76.6166482
  53.1341582  26.2581680  76.9476724  54.1245599  26.3304675  75.8049758
  53.3718845  37.6788804  76.3215632  53.6641819  38.2393861  75.6027998
  53.8817465  37.9717365  77.0768791  53.9730452  19.5480546  77.2108251
  54.2789329  18.6877909  76.9234166  54.6983057  20.1398166  77.0107245
  40.2654808  29.9511232  75.5989849  40.0679208  29.3580593  74.8740915
  39.7101472  29.6463442  76.3165788  48.2451532  29.8434339  77.7184442
  48.3000142  28.8908175  77.6426918  47.4342734  29.9993778  78.2025740
  49.3942726  33.7714462  68.9562725  48.9562156  33.0550321  68.4968362
  50.1353167  33.9990577  68.3947817  46.1843892  28.4611398  75.4774821
  45.3711757  28.7605569  75.8840013  46.6802886  28.0667087  76.1949303
  48.3352470  38.4569155  77.4109085  48.2928649  38.6830002  76.4817617
  49.2515169  38.2232530  77.5594887  57.5115841  32.0471659  75.0139044
  57.3733739  32.2373255  74.0860233  57.1552059  32.8091042  75.4707095
  45.6757967  26.0329754  81.0936056  46.3157346  25.8918513  80.3959019
  44.8435497  25.7464267  80.7174658  46.4518271  35.3332184  77.2071048
  47.2458869  34.8382505  77.0053623  45.7409963  34.8050048  76.8438754
  42.7601034  29.4775266  73.2830801  41.8298622  29.4159722  73.5000763
  42.8558506  28.9551219  72.4867442  42.6786583  26.0030079  75.8709043
  42.9393400  26.9175412  75.7618203  43.5003755  25.5354522  76.0205655
  50.2301215  31.8810542  83.1170348  51.1593275  32.0321702  82.9439315
  49.8092245  31.9694563  82.2618994  49.0289547  35.9061206  80.8868885
  48.8900632  35.5379991  81.7594823  48.2404143  36.4208846  80.7152843
  49.6237699  41.0070303  72.2294422  49.7989454  40.5358346  73.0440044
  48.9370487  41.6336069  72.4575683  50.5794762  35.2842809  78.2757723
  50.2444594  35.2443579  79.1715373  50.0798707  34.6187525  77.8028133
  53.5153953  32.6298843  68.5494783  52.8983124  31.9045672  68.4527835
  53.0470442  33.3908204  68.2061857  47.1821306  30.4030398  83.2893984
  47.8920925  29.7623591  83.2480602  47.1390615  30.6543293  84.2120165
  44.1898784  44.1559666  79.0034282  44.4295382  44.7878190  79.6813301
  43.3467980  43.8047706  79.2899641  45.3052499  26.8484268  67.6716087
  44.4281966  26.7273068  67.3078334  45.7810252  26.0570346  67.4194976
  36.8254639  31.6361427  77.7657594  37.5125679  31.3223157  77.1778609
  36.6702768  32.5402792  77.4924846  48.4916425  39.2010558  74.9178607
  47.7083947  39.7432238  75.0116832  49.1909171  39.7184538  75.3172849
  51.8013075  25.0105188  77.5612813  52.2981775  24.2575150  77.2413883
  51.0300057  25.0469504  76.9956022  59.6542833  30.7145553  79.2031104
  59.6432709  31.5970268  78.8325037  58.7860212  30.3617104  79.0085641
  52.8842856  33.7676875  75.1351236  51.9499135  33.8878337  74.9655941
  53.0619525  32.8649342  74.8711246  48.3848044  27.1522571  77.2884497
  48.0145832  26.5993611  77.9765403  48.8807137  26.5480704  76.7359498
  56.2715408  29.6094194  75.6701270  56.7375860  30.4422186  75.5961573
  56.7222908  29.1439176  76.3746529  54.3391639  35.9538015  72.6687422
  54.6151483  35.8394610  73.5781297  53.4696137  35.5555500  72.6299596
  54.0138529  30.1664673  82.2092066  53.3609979  30.4140580  81.5544519
  54.3918909  29.3528811  81.8754543  50.9745703  40.2024366  76.3120236
  51.1568097  39.3846022  76.7747988  51.7978689  40.4192058  75.8745126
  51.3087868  39.1292551  73.5735285  51.8375635  38.6185006  72.9605447
  51.5716088  38.8135082  74.4380818  41.8104961  37.1456421  81.3170618
  42.3958398  36.4000108  81.4498522  41.6129799  37.4560377  82.2007282
  44.6643616  40.1807668  76.3333060  43.9953991  40.6653796  75.8497101
  44.5256486  40.4276888  77.2476439  40.0331193  28.4426123  73.1128993
  40.3284634  27.5336801  73.0596046  39.1319229  28.4213862  72.7909995
  43.5625440  26.5182120  79.0956541  42.8412026  27.1318087  78.9564015
  44.3518696  27.0539884  79.0173187  41.7619035  26.1240221  73.2368318
  41.4331741  25.2437600  73.0543424  42.1158405  26.0687889  74.1244707
  51.0098614  37.7595123  77.7463303  50.8623576  36.8311831  77.9270873
  51.8352107  37.7815214  77.2620379  44.8760858  26.4113190  73.6043795
  45.2156930  26.9399112  72.8822404  45.3232978  26.7493597  74.3802362
  54.6132735  38.5823682  78.8328176  55.5379283  38.3766543  78.6952627
  54.4448039  38.3340083  79.7417518  46.8629005  24.9087812  71.8037088
  47.5837368  25.2869065  71.3000805  46.2394309  25.6276689  71.9072066
  51.0060128  25.6132961  72.7395421  51.2223742  26.4957599  72.4384249
  50.5254195  25.2219174  72.0101063  45.7459349  28.5718674  79.3166165
  45.6003930  28.8858977  80.2090447  45.2684553  29.1903575  78.7637064
  47.6055732  25.5621222  79.3647055  47.5917301  24.6662315  79.0279353
  48.3228160  25.5691886  79.9985341  49.4581863  25.9958562  81.4100182
  49.1999641  26.9175633  81.4084513  48.9266903  25.5988997  82.1000646
  54.4028052  39.1009350  74.1890268  54.5764929  38.5355772  73.4364120
  54.8956943  39.9010244  74.0069757  47.0092628  24.4435602  74.6334625
  47.1308539  23.5152249  74.8325512  46.7194670  24.4574288  73.7212940
  49.8783819  22.1290513  77.7701345  49.9005515  22.1929846  76.8153324
  50.2951878  21.2895022  77.9641851  60.2567443  31.8645772  75.8080567
  60.6998589  31.1153098  75.4099691  59.3793953  31.8555909  75.4254299
  55.3903224  38.4176114  71.2887166  56.0854129  39.0382807  71.5074480
  55.7326374  37.5671465  71.5639544  57.2894647  35.8675819  72.8174497
  57.8145971  36.2063092  72.0923817  57.2017000  34.9322835  72.6337631
  48.9735308  41.9347803  77.1769750  48.5340298  41.4424181  77.8702606
  49.7243425  41.3920770  76.9361825  41.4527647  38.1259344  77.1794378
  42.2785667  37.8263115  76.7993021  41.1021699  37.3566966  77.6284167
  46.4209180  37.4785812  79.2492051  45.7989189  36.8156517  78.9494279
  47.0914047  37.5046944  78.5665699  39.6536252  36.0445670  78.1383311
  38.8168160  35.6167844  77.9567313  39.6259897  36.2378113  79.0754103
  45.9822687  36.0289735  72.7250512  46.1310807  36.7125200  72.0717185
  46.7889131  36.0094825  73.2399968  59.8000308  33.3351011  78.2003015
  60.6347199  33.7740815  78.3640575  59.9359436  32.8589664  77.3811261
  43.7375320  32.0554913  73.7311581  43.4921362  31.1517243  73.9291791
  43.9071235  32.0572063  72.7891059  43.0070968  27.7883270  71.2297742
  42.3140213  27.8627625  70.5737778  42.7622719  27.0243614  71.7519259
  49.4818093  38.5237866  70.1962259  48.9092060  39.1428053  69.7432731
  50.0550886  39.0737227  70.7302181  52.7015352  38.8075016  71.3270842
  53.6346026  38.7420577  71.5303717  52.6138565  39.6431283  70.8685374
  55.3303369  38.1240886  68.2874789  55.2517001  37.7900750  69.1810547
  56.1513036  38.6162654  68.2866262  49.8664891  29.8598678  67.5378312
  50.8123996  29.7304886  67.6066730  49.4879136  29.1213340  68.0147740
  48.0507808  27.7848655  67.4733197  47.1439264  27.4881767  67.5495911
  48.3283789  27.4878473  66.6067483  38.9685749  29.1055018  77.9232244
  38.6488533  28.2520326  77.6306618  38.4219177  29.3203596  78.6790211
  42.7465656  31.8217459  81.6401750  42.9651666  32.7534567  81.6589784
  43.1591430  31.4625434  82.4256554  49.6669874  22.3285544  73.6277438
  48.8570602  21.9832629  74.0032685  50.3554291  22.0193088  74.2165050
  51.5960422  21.4063591  75.2501735  52.1491461  21.8259045  75.9091758
  51.8330509  20.4799339  75.2924691  46.8206593  24.6435590  67.6145176
  47.6825757  24.9690488  67.8740994  47.0056937  23.8567086  67.1018242
  38.8374009  32.7257930  79.8925365  38.1437480  32.3111882  79.3795320
  39.5847000  32.7678466  79.2958784  54.9739229  23.5164116  74.7580399
  54.3937898  24.1748920  74.3758452  54.7075162  22.6941461  74.3467817
  53.4242796  22.9169174  76.9601720  53.9242574  23.0285709  76.1516039
  54.0678404  22.6130227  77.6002528  40.7510751  32.6576183  77.7691380
  40.7281439  32.7563871  76.8173263  41.0611388  33.5041334  78.0908546
  43.4098129  34.7152338  81.8837994  44.3641383  34.6836281  81.8167926
  43.2110653  34.2542962  82.6988220  53.7564107  25.6764207  73.8136748
  52.8689962  25.9613857  73.5956942  54.1718096  25.5157970  72.9664024
  57.1078644  25.7010728  77.5291087  57.8839034  26.1907180  77.8015704
  56.3826778  26.1268782  77.9862956  41.7648358  40.2571958  78.9008192
  41.6302826  39.4972359  78.3346190  41.3480420  40.9812858  78.4336981
  52.9007321  35.4408881  67.9084768  53.6043171  35.6458884  68.5242423
  52.1769970  36.0085643  68.1733851  53.7305131  31.1918743  74.0287038
  53.6740333  31.6487294  73.1894670  54.2833474  30.4309427  73.8509881
  57.5409937  26.9808475  74.8537157  57.2846871  26.5805110  75.6845365
  56.9162805  27.6952269  74.7287296  44.9217484  41.1541275  79.1126635
  44.8049868  42.0986707  79.0105325  44.1009930  40.8514837  79.5012434
  54.8094018  35.8791411  69.9583228  55.6439622  35.4472609  69.7760702
  54.6478361  35.7073424  70.8860122  54.4639910  32.3823524  71.3239567
  54.4088714  32.2167795  70.3828011  53.8385966  33.0899557  71.4801757
  47.7736036  21.8831633  70.9024885  47.7614706  22.8273473  71.0593156
  48.6659458  21.7001778  70.6084347  47.7025600  40.5600523  78.9892642
  46.7521231  40.5602385  78.8757014  48.0058086  39.8133258  78.4728677
  51.5888155  18.4774410  75.1570822  50.8220551  17.9232896  75.3027504
  51.9998860  18.5496278  76.0184974  55.6110001  48.9584071  71.6898419
  56.3840877  48.4113058  71.5511295  55.9635400  49.8228320  71.9012881
  57.9476279  45.1176737  69.3216869  58.2001800  44.5958259  68.5600332
  57.0100838  44.9542883  69.4243553  57.6672568  47.0204843  71.5241244
  57.5508826  46.3449747  72.1922328  57.7774828  46.5337217  70.7073397
  59.6509596  41.5104890  70.2249282  59.8183998  42.3785126  70.5919753
  59.4606765  41.6732172  69.3010571  59.6298817  43.9662548  71.2095949
  59.5098442  44.4119598  72.0481429  58.9351405  44.3147865  70.6509487
  54.1190392  43.9035532  75.7630125  53.3221556  44.0154226  76.2813620
  53.8915984  44.2422184  74.8971015  51.0822392  47.9412435  74.9279115
  51.9197614  48.3509443  74.7112823  51.2600659  47.0011877  74.8979309
  62.9786824  45.6087515  70.6162948  62.4633447  46.3792120  70.8551336
  62.7064132  44.9352651  71.2396010  60.5633935  40.4537216  75.6748187
  59.7075531  40.0644066  75.4953825  60.9760887  40.5329177  74.8147972
  62.7673127  43.4814607  72.4422729  62.4623263  43.7960757  73.2932873
  63.7203569  43.5596027  72.4850062  55.9438286  40.3024497  76.4522295
  56.5182038  40.0799678  75.7195488  56.5309269  40.3713191  77.2050896
  56.2707874  42.3328958  70.4718180  55.4345186  42.6703644  70.7927455
  56.1312643  42.1977938  69.5345317  58.2460954  37.1765746  75.1797364
  57.5925367  36.8614763  74.5553979  58.2041428  36.5541486  75.9057187
  59.3572159  47.4585041  67.0950656  58.4499221  47.2274294  67.2941805
  59.8543191  46.6622660  67.2824638  60.5360392  47.5597636  71.6174647
  59.6271612  47.2756669  71.7147116  60.5655476  47.9796714  70.7577953
  51.1048563  45.2803150  75.5989849  50.9072963  44.6872511  74.8740915
  50.5495227  44.9755360  76.3165788  60.2336480  49.1006379  68.9562725
  59.7955910  48.3842238  68.4968362  60.9746921  49.3282494  68.3947817
  53.5994789  44.8067184  73.2830801  52.6692377  44.7451639  73.5000763
  53.6952261  44.2843137  72.4867442  53.5180338  41.3321997  75.8709043
  53.7787155  42.2467330  75.7618203  54.3397510  40.8646439  76.0205655
  64.3547708  47.9590761  68.5494783  63.7376879  47.2337589  68.4527835
  63.8864196  48.7200121  68.2061857  56.1446254  42.1776185  67.6716087
  55.2675720  42.0564986  67.3078334  56.6204007  41.3862264  67.4194976
  50.8724948  43.7718041  73.1128993  51.1678389  42.8628719  73.0596046
  49.9712983  43.7505780  72.7909995  52.6012789  41.4532138  73.2368318
  52.2725495  40.5729517  73.0543424  52.9552160  41.3979807  74.1244707
  55.7154612  41.7405108  73.6043795  56.0550685  42.2691029  72.8822404
  56.1626733  42.0785514  74.3802362  57.7022760  40.2379730  71.8037088
  58.4231122  40.6160982  71.3000805  57.0788064  40.9568606  71.9072066
  61.8453882  40.9424879  72.7395421  62.0617497  41.8249517  72.4384249
  61.3647950  40.5511092  72.0101063  57.8486383  39.7727520  74.6334625
  57.9702294  38.8444166  74.8325512  57.5588425  39.7866206  73.7212940
  54.5769075  47.3846830  73.7311581  54.3315116  46.4809160  73.9291791
  54.7464989  47.3863981  72.7891059  53.8464722  43.1175188  71.2297742
  53.1533967  43.1919543  70.5737778  53.6016474  42.3535532  71.7519259
  60.7058646  45.1890596  67.5378312  61.6517750  45.0596804  67.6066730
  60.3272891  44.4505258  68.0147740  58.8901563  43.1140572  67.4733197
  57.9833018  42.8173685  67.5495911  59.1677544  42.8170391  66.6067483
  60.5063628  37.6577462  73.6277438  59.6964357  37.3124547  74.0032685
  61.1948045  37.3485006  74.2165050  62.4354177  36.7355509  75.2501735
  62.9885215  37.1550962  75.9091758  62.6724263  35.8091257  75.2924691
  57.6600347  39.9727508  67.6145176  58.5219511  40.2982406  67.8740994
  57.8450692  39.1859004  67.1018242  65.8132984  38.8456034  74.7580399
  65.2331653  39.5040838  74.3758452  65.5468917  38.0233379  74.3467817
  64.5957862  41.0056124  73.8136748  63.7083717  41.2905775  73.5956942
  65.0111851  40.8449888  72.9664024  58.6129790  37.2123551  70.9024885
  58.6008460  38.1565391  71.0593156  59.5053212  37.0293696  70.6084347
  62.4281910  33.8066327  75.1570822  61.6614306  33.2524814  75.3027504
  62.8392615  33.8788196  76.0184974  35.7118201   3.0844477  61.5831387
  35.6342231   4.0352302  61.6619867  35.1079845   2.7390349  62.2406313
  37.9856570  -1.5573371  60.3036926  37.8502245  -0.7121835  60.7321774
  38.5266382  -1.3554093  59.5402860  40.5852730   2.5160835  56.7392649
  39.9114429   2.8192532  57.3477607  40.9718552   3.3189916  56.3898106
  38.7843945   2.6840508  58.9539728  38.9595701   2.2128551  59.7685351
  38.0976733   3.3106274  59.1820989  37.6522672   0.8780763  61.6423914
  36.8690194   1.4202443  61.7362139  38.3515417   1.3954743  62.0418155
  40.1351949   1.8794571  63.0365543  40.3174344   1.0616227  63.4993295
  40.9584935   2.0962263  62.5990433  40.4694115   0.8062756  60.2980591
  40.9981881   0.2955211  59.6850753  40.7322334   0.4905286  61.1626124
  43.5634298   0.7779554  60.9135574  43.7371176   0.2125977  60.1609427
  44.0563190   1.5780449  60.7315064  38.1341555   3.6118008  63.9015056
  37.6946545   3.1194386  64.5947913  38.8849672   3.0690975  63.6607132
  35.1428934  -2.2940060  59.4495819  35.2917054  -1.6104596  58.7962491
  35.9495377  -2.3134970  59.9645274  38.6424339   0.2008071  56.9207566
  38.0698306   0.8198258  56.4678038  39.2157133   0.7507432  57.4547488
  41.8621599   0.4845221  58.0516148  42.7952272   0.4190782  58.2549024
  41.7744812   1.3201487  57.5930681  52.5984540   8.0731267  66.7783711
  53.2362950   7.9538014  66.0747051  52.4805383   9.0212111  66.8371663
  49.4074246   8.0258695  66.7145236  49.0692758   7.9099760  65.8265771
  50.2764015   7.6249860  66.6946242  45.2661062   9.8794171  62.7042127
  44.7025927   9.7884108  61.9358414  45.1513457   9.0594076  63.1844619
  42.8125494  11.3745363  65.5426347  43.6046786  11.0336187  65.1272646
  43.0522144  11.4840338  66.4628500  50.8460621  13.5465139  58.0156592
  50.1948601  14.1319219  57.6290605  51.6404984  14.0771334  58.0751629
  44.7716248  10.6354276  58.4143726  45.5447124  10.0883263  58.2756602
  45.1241647  11.4998525  58.6258187  46.6101291  11.9630658  71.6210625
  46.3191157  12.8676289  71.5057292  47.2458275  12.0047186  72.3354695
  47.5357497   9.3407507  68.2111985  48.1321070   9.1163529  67.4968948
  47.5932469   8.5992252  68.8137433  47.1082526   6.7946942  56.0462176
  47.3608046   6.2728463  55.2845639  46.1707085   6.6313088  56.1488859
  52.1525809   5.7982721  63.8536919  52.9388898   5.3802144  63.5027336
  52.4164513   6.7028813  64.0218567  52.3235886  11.2355571  58.5525576
  51.6881719  11.3090197  59.2646481  51.9933292  11.8249170  57.8744655
  57.5534236   5.7357954  64.7569898  58.2859408   5.1657171  64.9907727
  56.7973591   5.3479554  65.1976403  46.8278815   8.6975048  58.2486551
  46.7115073   8.0219952  58.9167635  46.9381074   8.2107422  57.4318704
  49.1710355   8.1585195  61.9533240  48.8068563   7.6315816  62.6646161
  50.0277471   7.7683664  61.7799725  48.8115842   3.1875095  56.9494589
  48.9790245   4.0555331  57.3165060  48.6213012   3.3502377  56.0255878
  51.5691176  11.6492074  68.6160419  51.2691899  12.5517113  68.5076226
  51.2242235  11.3824257  69.4681572  45.0203657   8.1005871  64.6497123
  44.0954154   7.9682085  64.8574815  45.2688070   8.8800090  65.1467066
  54.9688319   4.1674614  66.2957856  54.0605197   4.0990022  66.0016617
  54.9175915   4.6446559  67.1239682  48.7905063   5.6432752  57.9341255
  48.6704689   6.0889803  58.7726736  48.0957652   5.9918070  57.3754794
  42.3812468   7.7439144  65.4840912  42.5104849   7.9973623  66.3980324
  41.7009919   8.3366852  65.1645567  46.5511955  18.4136394  61.5831387
  46.4735985  19.3644219  61.6619867  45.9473599  18.0682267  62.2406313
  54.4890129   6.1154226  58.7621589  55.4007986   6.3481612  58.5869287
  53.9799777   6.6991270  58.1996668  52.7730897  10.5378853  72.3982882
  53.1814253  10.0961264  71.6537514  52.0508159   9.9631481  72.6517075
  53.0959712  11.0980044  66.1535171  52.4668574  11.2625758  65.4511239
  52.7085374  11.5121654  66.9246135  56.9748944  12.0334482  63.5079535
  56.2899982  12.4133383  62.9576568  57.0592793  12.6429809  64.2411482
  54.2299875   9.6794441  70.1074878  54.4416771  10.3226201  69.4309259
  54.1829624   8.8456758  69.6396808  48.6487674  10.8354452  63.4185256
  49.1126019  11.1142155  62.6289878  48.3844472   9.9337897  63.2358347
  45.5411755  10.3825934  66.3565019  46.1113112  10.8113202  65.7182504
  46.1319867  10.1008518  67.0549205  47.5856560   6.9577605  60.2274821
  48.2880603   7.4098648  60.6948747  47.2537188   6.3161423  60.8554714
  41.3281894   5.2161157  65.5291955  40.5380948   5.4718686  65.0532065
  41.8193141   6.0309495  65.6343995  55.3445703  12.5566396  68.2797236
  56.1663147  12.1546584  67.9979917  55.3408106  12.4534631  69.2313351
  43.2796639   5.5805736  62.4875431  42.4827802   5.6924431  63.0058927
  43.0522231   5.9192389  61.6216322  49.1102307  12.1050440  70.4357946
  49.1746739  12.5670847  71.2716118  48.4013231  11.4747805  70.5640256
  48.8250324  13.7718547  60.3036926  48.6895999  14.6170083  60.7321774
  49.3660137  13.9737825  59.5402860  42.2779722  11.2893985  60.8764851
  42.7904242  12.0837235  61.0270416  42.9302435  10.5920276  60.8098453
  44.0874606  14.4059741  62.9587605  44.2641235  15.3277706  62.7708588
  44.8831440  14.0918161  63.3881984  50.4518801  14.3942114  74.4337268
  50.0082655  13.6078492  74.1158173  51.1136014  14.5821264  73.7681159
  45.2105922  15.9237915  68.9597947  45.7613347  15.7954979  68.1874941
  44.3717398  16.2232804  68.6092840  52.5500039  14.6744914  72.4618670
  52.5318514  15.4953795  71.9698939  53.4719959  14.5498989  72.6868811
  49.0073093  12.1889043  73.3042178  49.5401430  11.4277331  73.0741486
  48.4787174  11.8962695  74.0466333  40.2428638   9.6182639  61.6524422
  41.0803861  10.0279648  61.4358130  40.4206906   8.6782082  61.6224616
  52.1393071   7.2857720  57.3408255  51.6239694   8.0562325  57.5796642
  51.8670379   6.6122856  57.9641316  49.7240182   2.1307421  62.3993493
  48.8681778   1.7414271  62.2199132  50.1367133   2.2099382  61.5393279
  57.1127345  10.0390075  59.2761428  56.3356788   9.7001234  58.8316590
  57.7918826  10.0442698  58.6016393  51.9279374   5.1584812  59.1668036
  51.6229509   5.4730961  60.0178179  52.8809816   5.2366232  59.2095369
  50.3725806  11.3175036  60.8160990  49.8447167  10.5827795  60.5034228
  49.8713308  12.0949712  60.5700958  55.3518652   9.5124056  65.9328036
  54.6942326  10.2023317  66.0208165  56.1559051   9.9020488  66.2762023
  45.1044533   1.9794702  63.1767602  45.6788285   1.7569883  62.4440795
  45.6915516   2.0483396  63.9296203  54.1624110   7.8668429  63.9831978
  54.6755992   8.4998421  64.4853688  54.8125334   7.2669624  63.6175338
  45.4314120   4.0099163  57.1963487  44.5951433   4.3473849  57.5172762
  45.2918890   3.8748143  56.2590624  48.5178406   9.1355246  53.8195963
  47.6105468   8.9044499  54.0187112  49.0149438   8.3392865  54.0069945
  51.4246485  17.8452753  56.7392649  50.7508183  18.1484450  57.3477607
  51.8112307  18.6481833  56.3898106  50.6404941   5.3417884  66.2290319
  49.7227503   5.5632831  66.0712007  51.0565085   5.4164195  65.3702026
  51.4239989   6.7409300  61.3592999  52.1711808   7.2530697  61.0500121
  51.6931579   6.4193353  62.2197392  49.6966639   9.2367841  58.3419953
  48.7877859   8.9526874  58.4392423  49.7261723   9.6566919  57.4823260
  54.9285907  12.8474430  62.1111121  54.4748234  12.0065340  62.1676311
  54.2979873  13.4835829  62.4485901  53.3718846  14.6850927  63.0460939
  53.6641820  15.2455984  62.3273305  53.8817466  14.9779488  63.8014098
  40.2654810   6.9573355  62.3235155  40.0679209   6.3642716  61.5986222
  39.7101474   6.6525565  63.0411094  48.2451533   6.8496461  64.4429749
  48.3000143   5.8970298  64.3672225  47.4342735   7.0055900  64.9271047
  49.3942727  10.7776584  55.6808032  48.9562157  10.0612443  55.2213669
  50.1353168  11.0052699  55.1193123  46.1843893   5.4673521  62.2020127
  45.3711759   5.7667692  62.6085320  46.6802887   5.0729210  62.9194610
  48.3352471  15.4631278  64.1354392  48.2928650  15.6892124  63.2062924
  49.2515170  15.2294653  64.2840193  57.5115842   9.0533781  61.7384350
  57.3733740   9.2435377  60.8105540  57.1552061   9.8153164  62.1952401
  45.6757968   3.0391877  67.8181362  46.3157347   2.8980636  67.1204326
  44.8435499   2.7526390  67.4419964  57.5385221  11.1210308  66.7495622
  57.9721728  11.0285598  67.5978676  58.2516802  11.0967809  66.1115638
  46.4518272  12.3394307  63.9316355  47.2458870  11.8444627  63.7298930
  45.7409964  11.8112170  63.5684060  51.2713116  14.7212403  68.2828722
  51.3250139  15.2903339  69.0506438  50.4027898  14.8914288  67.9182760
  42.7601035   6.4837389  60.0076108  41.8298623   6.4221844  60.2246070
  42.8558507   5.9613341  59.2112749  42.6786584   3.0092202  62.5954349
  42.9393402   3.9237535  62.4863510  43.5003757   2.5416644  62.7450962
  50.2301216   8.8872665  69.8415654  51.1593276   9.0383824  69.6684622
  49.8092246   8.9756685  68.9864301  49.0289548  12.9123329  67.6114192
  48.8900634  12.5442113  68.4840130  48.2404144  13.4270968  67.4398150
  49.6237700  18.0132425  58.9539728  49.7989456  17.5420469  59.7685351
  48.9370488  18.6398192  59.1820989  50.5794763  12.2904932  65.0003030
  50.2444596  12.2505702  65.8960680  50.0798709  11.6249648  64.5273440
  53.5153955   9.6360966  55.2740089  52.8983125   8.9107794  55.1773142
  53.0470443  10.3970326  54.9307164  47.1821308   7.4092521  70.0139291
  47.8920926   6.7685713  69.9725909  47.1390616   7.6605416  70.9365471
  55.1708086  14.3459874  72.9345870  55.1120632  13.6619094  72.2676453
  55.5727605  15.0878864  72.4826496  44.1898785  21.1621788  65.7279589
  44.4295383  21.7940312  66.4058607  43.3467982  20.8109828  66.0144948
  45.3052501   3.8546390  54.3961394  44.4281967   3.7335191  54.0323640
  45.7810254   3.0632469  54.1440282  55.1725494  12.3099458  71.1659849
  54.2852272  11.9725380  71.2886248  55.7424045  11.5782490  71.4028615
  36.8254641   8.6423550  64.4902901  37.5125681   8.3285280  63.9023916
  36.6702769   9.5464915  64.2170152  48.7026647  16.9700911  68.1321093
  48.6296818  17.7755882  68.6440397  48.2604040  17.1692876  67.3069114
  48.4916427  16.2072681  61.6423914  47.7083949  16.7494361  61.7362139
  49.1909172  16.7246660  62.0418155  59.6542834   7.7207676  65.9276411
  59.6432710   8.6032391  65.5570344  58.7860214   7.3679226  65.7330948
  51.1625331  16.8687745  70.2879251  51.8753303  17.5035209  70.2155153
  50.6715359  16.9651611  69.4719253  52.8842857  10.7738997  61.8596543
  51.9499136  10.8940460  61.6901247  53.0619526   9.8711464  61.5956553
  48.3848045   4.1584693  64.0129804  48.0145833   3.6055734  64.7010710
  48.8807138   3.5542827  63.4604804  56.2715409   6.6156317  62.3946577
  56.7375861   7.4484308  62.3206880  56.7222909   6.1501298  63.0991836
  46.2137244  14.6182188  71.1084822  46.9146704  15.2518671  71.2614216
  45.7432359  14.9596920  70.3480461  54.3391640  12.9600138  59.3932729
  54.6151484  12.8456733  60.3026603  53.4696139  12.5617623  59.3544902
  54.0138530   7.1726796  68.9337372  53.3609980   7.4202703  68.2789825
  54.3918910   6.3590934  68.5999850  50.9745704  17.2086489  63.0365543
  51.1568098  16.3908145  63.4993295  51.7978690  17.4254181  62.5990433
  51.3087869  16.1354674  60.2980591  51.8375636  15.6247128  59.6850753
  51.5716089  15.8197204  61.1626124  41.8104962  14.1518543  68.0415925
  42.3958399  13.4062231  68.1743829  41.6129801  14.4622500  68.9252589
  44.6643617  17.1869791  63.0578367  43.9953993  17.6715918  62.5742407
  44.5256487  17.4339011  63.9721746  48.8048886  19.2213534  69.6561026
  49.3567194  19.3845156  70.4210111  49.1455079  19.8117972  68.9841050
  40.0331194   5.4488246  59.8374299  40.3284636   4.5398924  59.7841353
  39.1319230   5.4275985  59.5155302  51.9417273  17.1695510  66.6424708
  51.8168413  16.3685249  66.1335653  52.5996364  17.6641703  66.1538678
  43.5625441   3.5244242  65.8201848  42.8412027   4.1380210  65.6809321
  44.3518697   4.0602007  65.7418494  54.0052182  14.9704530  68.2704258
  53.0582517  14.8509881  68.1982584  54.3534955  14.0827028  68.3530519
  41.7619036   3.1302343  59.9613624  41.4331742   2.2499722  59.7788730
  42.1158407   3.0750012  60.8490014  51.0098615  14.7657246  64.4708610
  50.8623577  13.8373953  64.6516180  51.8352108  14.7877337  63.9865685
  44.8760859   3.4175313  60.3289102  45.2156932   3.9461234  59.6067710
  45.3232980   3.7555719  61.1047669  54.6132737  15.5885805  65.5573483
  55.5379284  15.3828666  65.4197934  54.4448040  15.3402206  66.4662824
  46.8629006   1.9149935  58.5282395  47.5837369   2.2931187  58.0246112
  46.2394310   2.6338811  58.6317373  45.7459351   5.5780797  66.0411472
  45.6003931   5.8921100  66.9335753  45.2684554   6.1965697  65.4882370
  47.6055733   2.5683345  66.0892361  47.5917302   1.6724438  65.7524659
  48.3228162   2.5754009  66.7230647  49.4581864   3.0020685  68.1345489
  49.1999642   3.9237756  68.1329819  48.9266905   2.6051120  68.8245953
  54.4028053  16.1071472  60.9135574  54.5764930  15.5417895  60.1609427
  54.8956944  16.9072367  60.7315064  60.2567444   8.8707895  62.5325874
  60.6998590   8.1215220  62.1344997  59.3793954   8.8618031  62.1499606
  55.3903225  15.4238237  58.0132472  56.0854130  16.0444929  58.2319787
  55.7326376  14.5733588  58.2884850  57.2894649  12.8737942  59.5419803
  57.8145973  13.2125215  58.8169123  57.2017001  11.9384957  59.3582938
  48.9514697  16.7872016  71.6709680  49.2601824  16.5421162  72.5432379
  49.7490179  16.9918654  71.1828550  48.9735309  18.9409925  63.9015056
  48.5340300  18.4486304  64.5947913  49.7243426  18.3982893  63.6607132
  41.4527648  15.1321466  63.9039684  42.2785668  14.8325238  63.5238328
  41.1021700  14.3629089  64.3529473  46.4209181  14.4847934  65.9737358
  45.7989191  13.8218639  65.6739586  47.0914048  14.5109066  65.2911006
  39.6536253  13.0507793  64.8628618  38.8168162  12.6229967  64.6812619
  39.6259899  13.2440236  65.7999409  45.9822688  13.0351858  59.4495819
  46.1310809  13.7187322  58.7962491  46.7889132  13.0156948  59.9645274
  59.8000309  10.3413133  64.9248321  60.6347200  10.7802937  65.0885882
  59.9359438   9.8651787  64.1056567  43.7375321   9.0617035  60.4556888
  43.4921363   8.1579365  60.6537098  43.9071236   9.0634186  59.5136366
  43.0070969   4.7945393  57.9543049  42.3140214   4.8689748  57.2983085
  42.7622721   4.0305737  58.4764566  49.4818094  15.5299988  56.9207566
  48.9092061  16.1490175  56.4678038  50.0550888  16.0799350  57.4547488
  52.7015354  15.8137138  58.0516148  53.6346027  15.7482700  58.2549024
  52.6138566  16.6493405  57.5930681  55.3303370  15.1303009  55.0120096
  55.2517002  14.7962872  55.9055854  56.1513037  15.6224777  55.0111568
  49.8664892   6.8660801  54.2623619  50.8123997   6.7367009  54.3312037
  49.4879137   6.1275463  54.7393047  48.0507810   4.7910777  54.1978504
  47.1439265   4.4943890  54.2741217  48.3283791   4.4940595  53.3312790
  38.9685750   6.1117141  64.6477550  38.6488534   5.2582449  64.3551924
  38.4219178   6.3265719  65.4035517  42.7465657   8.8279582  68.3647057
  42.9651667   9.7596690  68.3835090  43.1591431   8.4687556  69.1501861
  38.8374010   9.7320052  66.6170672  38.1437481   9.3174005  66.1040626
  39.5847001   9.7740589  66.0204091  40.7510752   9.6638306  64.4936687
  40.7281441   9.7625993  63.5418570  41.0611389  10.5103457  64.8153853
  43.4098130  11.7214461  68.6083301  44.3641384  11.6898403  68.5413233
  43.2110654  11.2605085  69.4233527  41.7648359  17.2634081  65.6253499
  41.6302827  16.5034481  65.0591497  41.3480421  17.9874980  65.1582288
  52.9007322  12.4471004  54.6330074  53.6043172  12.6521007  55.2487730
  52.1769971  13.0147766  54.8979158  53.7305132   8.1980865  60.7532344
  53.6740334   8.6549417  59.9139977  54.2833475   7.4371550  60.5755187
  44.9217485  18.1603398  65.8371942  44.8049869  19.1048830  65.7350632
  44.1009931  17.8576959  66.2257741  54.8094020  12.8853533  56.6828534
  55.6439623  12.4534732  56.5006009  54.6478362  12.7135547  57.6105429
  54.4639912   9.3885647  58.0484874  54.4088715   9.2229918  57.1073318
  53.8385967  10.0961679  58.2047063  45.9471999  18.8131659  69.0527870
  46.8499246  18.8455270  69.3694365  45.7209369  17.8832110  69.0674206
  47.7025601  17.5662646  65.7137949  46.7521232  17.5664508  65.6002321
  48.0058087  16.8195381  65.1973983  63.4378295  23.4023184  66.7783711
  64.0756705  23.2829932  66.0747051  63.3199137  24.3504028  66.8371663
  60.2468001  23.3550612  66.7145236  59.9086512  23.2391677  65.8265771
  61.1157769  22.9541778  66.6946242  56.1054817  25.2086089  62.7042127
  55.5419682  25.1176026  61.9358414  55.9907212  24.3885993  63.1844619
  60.7287784  24.5085464  72.6731441  60.7176425  24.1138262  71.8011945
  60.8908423  23.7751537  73.2665213  53.6519249  26.7037280  65.5426347
  54.4440540  26.3628105  65.1272646  53.8915899  26.8132256  66.4628500
  61.6854375  28.8757057  58.0156592  61.0342355  29.4611137  57.6290605
  62.4798738  29.4063252  58.0751629  55.6110002  25.9646194  58.4143726
  56.3840878  25.4175181  58.2756602  55.9635401  26.8290443  58.6258187
  57.4495045  27.2922576  71.6210625  57.1584911  28.1968207  71.5057292
  58.0852029  27.3339104  72.3354695  58.3751252  24.6699425  68.2111985
  58.9714824  24.4455447  67.4968948  58.4326223  23.9284170  68.8137433
  57.9476280  22.1238860  56.0462176  58.2001801  21.6020381  55.2845639
  57.0100839  21.9605005  56.1488859  62.9919563  21.1274638  63.8536919
  63.7782652  20.7094061  63.5027336  63.2558267  22.0320730  64.0218567
  63.1629640  26.5647489  58.5525576  62.5275473  26.6382115  59.2646481
  62.8327047  27.1541087  57.8744655  68.3927990  21.0649871  64.7569898
  69.1253162  20.4949088  64.9907727  67.6367346  20.6771472  65.1976403
  57.6672569  24.0266966  58.2486551  57.5508827  23.3511869  58.9167635
  57.7774829  23.5399340  57.4318704  60.0104110  23.4877113  61.9533240
  59.6462317  22.9607734  62.6646161  60.8671226  23.0975582  61.7799725
  59.6509597  18.5167013  56.9494589  59.8183999  19.3847249  57.3165060
  59.4606766  18.6794294  56.0255878  62.4084930  26.9783992  68.6160419
  62.1085653  27.8809030  68.5076226  62.0635990  26.7116175  69.4681572
  55.8597412  23.4297788  64.6497123  54.9347908  23.2974002  64.8574815
  56.1081825  24.2092008  65.1467066  65.8082074  19.4966532  66.2957856
  64.8998951  19.4281940  66.0016617  65.7569670  19.9738477  67.1239682
  59.6298818  20.9724670  57.9341255  59.5098443  21.4181721  58.7726736
  58.9351406  21.3209988  57.3754794  53.2206223  23.0731062  65.4840912
  53.3498604  23.3265541  66.3980324  52.5403674  23.6658770  65.1645567
  57.3905710  33.7428312  61.5831387  57.3129740  34.6936137  61.6619867
  56.7867353  33.3974184  62.2406313  65.3283884  21.4446143  58.7621589
  66.2401740  21.6773530  58.5869287  64.8193531  22.0283188  58.1996668
  58.1369312  23.7241631  73.8010721  58.8783996  24.2626675  73.5245544
  57.4306297  24.3507919  73.9582272  63.6124652  25.8670771  72.3982882
  64.0208008  25.4253182  71.6537514  62.8901913  25.2923399  72.6517075
  59.9655722  20.8043378  69.7716439  60.8116917  21.2282791  69.9151088
  59.9054359  20.1477002  70.4655002  63.9353466  26.4271962  66.1535171
  63.3062329  26.5917676  65.4511239  63.5479128  26.8413571  66.9246135
  67.8142698  27.3626400  63.5079535  67.1293736  27.7425301  62.9576568
  67.8986547  27.9721726  64.2411482  65.0693630  25.0086359  70.1074878
  65.2810525  25.6518119  69.4309259  65.0223378  24.1748675  69.6396808
  62.6719859  17.6204179  67.0111450  61.8104338  17.9185433  67.3028188
  62.6982293  17.8374578  66.0792483  59.4881428  26.1646370  63.4185256
  59.9519774  26.4434073  62.6289878  59.2238226  25.2629814  63.2358347
  56.3805509  25.7117851  66.3565019  56.9506866  26.1405120  65.7182504
  56.9713621  25.4300436  67.0549205  58.4250314  22.2869522  60.2274821
  59.1274358  22.7390566  60.6948747  58.0930943  21.6453341  60.8554714
  56.8730676  20.8781279  74.6026030  56.2429336  21.5597560  74.8361427
  56.7666764  20.7664360  73.6579169  52.1675648  20.5453075  65.5291955
  51.3774702  20.8010603  65.0532065  52.6586896  21.3601413  65.6343995
  66.1839458  27.8858314  68.2797236  67.0056901  27.4838501  67.9979917
  66.1801861  27.7826548  69.2313351  54.1190394  20.9097654  62.4875431
  53.3221557  21.0216348  63.0058927  53.8915986  21.2484306  61.6216322
  59.9496061  27.4342357  70.4357946  60.0140494  27.8962765  71.2716118
  59.2406985  26.8039722  70.5640256  50.4513351  20.7983565  67.9606945
  50.7021390  21.6830575  68.2264521  50.9872900  20.6188167  67.1882037
  59.6644079  29.1010465  60.3036926  59.5289754  29.9462001  60.7321774
  60.2053891  29.3029742  59.5402860  53.1173476  26.6185903  60.8764851
  53.6297997  27.4129153  61.0270416  53.7696189  25.9212193  60.8098453
  54.9268361  29.7351659  62.9587605  55.1034989  30.6569624  62.7708588
  55.7225194  29.4210078  63.3881984  54.2120717  21.7816291  72.8349768
  54.0974233  20.8801548  73.1356867  53.3565235  22.0279988  72.4834584
  61.2912555  29.7234031  74.4337268  60.8476409  28.9370410  74.1158173
  61.9529769  29.9113182  73.7681159  56.0499676  31.2529833  68.9597947
  56.6007101  31.1246896  68.1874941  55.2111152  31.5524722  68.6092840
  63.3893793  30.0036831  72.4618670  63.3712269  30.8245712  71.9698939
  64.3113713  29.8790906  72.6868811  59.8466847  27.5180961  73.3042178
  60.3795184  26.7569249  73.0741486  59.3180929  27.2254613  74.0466333
  51.0822393  24.9474557  61.6524422  51.9197615  25.3571566  61.4358130
  51.2600661  24.0073999  61.6224616  62.9786825  22.6149638  57.3408255
  62.4633449  23.3854242  57.5796642  62.7064134  21.9414774  57.9641316
  60.5633936  17.4599339  62.3993493  59.7075532  17.0706189  62.2199132
  60.9760888  17.5391299  61.5393279  62.0933083  14.9945682  66.7985053
  61.5897878  14.9575817  65.9852858  62.3863690  15.9038425  66.8581710
  58.3375969  15.0784412  65.8051235  59.2028965  14.8827220  65.4457124
  58.4053478  14.8494763  66.7320592  67.9521099  25.3681992  59.2761428
  67.1750542  25.0293152  58.8316590  68.6312580  25.3734616  58.6016393
  62.7673128  20.4876730  59.1668036  62.4623264  20.8022879  60.0178179
  63.7203570  20.5658150  59.2095369  61.2119560  26.6466953  60.8160990
  60.6840922  25.9119713  60.5034228  60.7107063  27.4241630  60.5700958
  66.1912406  24.8415974  65.9328036  65.5336081  25.5315235  66.0208165
  66.9952805  25.2312406  66.2762023  55.9438288  17.3086620  63.1767602
  56.5182040  17.0861801  62.4440795  56.5309270  17.3775314  63.9296203
  65.0017865  23.1960346  63.9831978  65.5149747  23.8290338  64.4853688
  65.6519089  22.5961542  63.6175338  56.2707875  19.3391081  57.1963487
  55.4345187  19.6765767  57.5172762  56.1312644  19.2040060  56.2590624
  58.2460955  14.1827868  61.9042671  57.5925368  13.8676886  61.2799286
  58.2041430  13.5603609  62.6302494  59.3572160  24.4647164  53.8195963
  58.4499222  24.2336417  54.0187112  59.8543192  23.6684783  54.0069945
  62.2640239  33.1744671  56.7392649  61.5901938  33.4776367  57.3477607
  62.6506061  33.9773751  56.3898106  61.4798696  20.6709802  66.2290319
  60.5621257  20.8924749  66.0712007  61.8958839  20.7456112  65.3702026
  62.2633744  22.0701218  61.3592999  63.0105563  22.5822615  61.0500121
  62.5325333  21.7485270  62.2197392  60.5360394  24.5659758  58.3419953
  59.6271613  24.2818791  58.4392423  60.5655478  24.9858837  57.4823260
  65.7679661  28.1766348  62.1111121  65.3141988  27.3357258  62.1676311
  65.1373628  28.8127746  62.4485901  64.7112581  19.1058334  63.3411788
  63.9735338  18.5935720  63.6722031  64.9639354  18.6658716  62.5295065
  64.2112600  30.0142845  63.0460939  64.5035575  30.5747902  62.3273305
  64.7211221  30.3071406  63.8014098  64.8124208  11.8834586  63.9353557
  65.1183085  11.0231949  63.6479473  65.5376813  12.4752206  63.7352551
  51.1048564  22.2865272  62.3235155  50.9072964  21.6934633  61.5986222
  50.5495228  21.9817483  63.0411094  59.0845288  22.1788379  64.4429749
  59.1393898  21.2262215  64.3672225  58.2736490  22.3347818  64.9271047
  60.2336482  26.1068502  55.6808032  59.7955911  25.3904361  55.2213669
  60.9746922  26.3344617  55.1193123  57.0237648  20.7965439  62.2020127
  56.2105513  21.0959609  62.6085320  57.5196642  20.4021127  62.9194610
  59.1746226  30.7923196  64.1354392  59.1322404  31.0184042  63.2062924
  60.0908924  30.5586570  64.2840193  68.3509596  24.3825699  61.7384350
  68.2127495  24.5727295  60.8105540  67.9945815  25.1445082  62.1952401
  56.5151722  18.3683794  67.8181362  57.1551102  18.2272553  67.1204326
  55.6829253  18.0818308  67.4419964  68.3778976  26.4502226  66.7495622
  68.8115483  26.3577515  67.5978676  69.0910557  26.4259727  66.1115638
  57.2912026  27.6686225  63.9316355  58.0852625  27.1736545  63.7298930
  56.5803719  27.1404088  63.5684060  62.1106871  30.0504320  68.2828722
  62.1643893  30.6195257  69.0506438  61.2421652  30.2206205  67.9182760
  53.5994790  21.8129306  60.0076108  52.6692378  21.7513762  60.2246070
  53.6952262  21.2905259  59.2112749  53.5180339  18.3384119  62.5954349
  53.7787156  19.2529452  62.4863510  54.3397511  17.8708562  62.7450962
  54.9905264  19.7521876  69.7653174  55.6628318  19.5439239  69.1165823
  54.1635051  19.5543962  69.3258406  61.0694971  24.2164582  69.8415654
  61.9987031  24.3675742  69.6684622  60.6486001  24.3048603  68.9864301
  59.8683302  28.2415247  67.6114192  59.7294388  27.8734031  68.4840130
  59.0797899  28.7562886  67.4398150  60.4631454  33.3424343  58.9539728
  60.6383210  32.8712386  59.7685351  59.7764242  33.9690109  59.1820989
  61.4188518  27.6196849  65.0003030  61.0838350  27.5797619  65.8960680
  60.9192463  26.9541565  64.5273440  55.3932761  23.0264479  70.5255611
  55.2552559  22.2944718  71.1267150  56.3037685  22.9373379  70.2439799
  64.3547709  24.9652884  55.2740089  63.7376880  24.2399712  55.1773142
  63.8864198  25.7262244  54.9307164  58.0215062  22.7384439  70.0139291
  58.7314681  22.0977631  69.9725909  57.9784370  22.9897334  70.9365471
  66.0101841  29.6751792  72.9345870  65.9514387  28.9911012  72.2676453
  66.4121359  30.4170782  72.4826496  56.7343996  19.7249657  71.8334930
  56.1981353  19.2740395  72.4856526  56.1460705  19.8595565  71.0905394
  55.0292540  36.4913706  65.7279589  55.2689138  37.1232230  66.4058607
  54.1861736  36.1401746  66.0144948  56.1446255  19.1838308  54.3961394
  55.2675721  19.0627109  54.0323640  56.6204008  18.3924386  54.1440282
  66.0119248  27.6391376  71.1659849  65.1246027  27.3017298  71.2886248
  66.5817799  26.9074407  71.4028615  47.6648395  23.9715468  64.4902901
  48.3519435  23.6577198  63.9023916  47.5096524  24.8756832  64.2170152
  52.4683117  18.8605664  68.9187924  52.3841306  18.2531334  68.1838334
  51.6465824  19.3514683  68.9197421  59.5420401  32.2992828  68.1321093
  59.4690573  33.1047800  68.6440397  59.0997795  32.4984794  67.3069114
  59.3310181  31.5364598  61.6423914  58.5477703  32.0786279  61.7362139
  60.0302926  32.0538578  62.0418155  62.6406831  17.3459228  64.2858120
  63.1375531  16.5929190  63.9659190  61.8693813  17.3823544  63.7201329
  70.4936589  23.0499593  65.9276411  70.4826465  23.9324309  65.5570344
  69.6253968  22.6971144  65.7330948  62.0019085  32.1979662  70.2879251
  62.7147057  32.8327127  70.2155153  61.5109114  32.2943528  69.4719253
  63.7236612  26.1030915  61.8596543  62.7892891  26.2232377  61.6901247
  63.9013280  25.2003382  61.5956553  59.2241800  19.4876611  64.0129804
  58.8539587  18.9347651  64.7010710  59.7200892  18.8834744  63.4604804
  67.1109163  21.9448234  62.3946577  67.5769615  22.7776226  62.3206880
  67.5616664  21.4793216  63.0991836  57.0530999  29.9474106  71.1084822
  57.7540458  30.5810589  71.2614216  56.5826114  30.2888837  70.3480461
  65.1785394  28.2892056  59.3932729  65.4545238  28.1748650  60.3026603
  64.3089893  27.8909540  59.3544902  64.8532285  22.5018713  68.9337372
  64.2003735  22.7494621  68.2789825  65.2312664  21.6882851  68.5999850
  61.8139458  32.5378406  63.0365543  61.9961853  31.7200062  63.4993295
  62.6372444  32.7546099  62.5990433  62.1481624  31.4646592  60.2980591
  62.6769390  30.9539046  59.6850753  62.4109843  31.1489122  61.1626124
  52.6498717  29.4810461  68.0415925  53.2352153  28.7354149  68.1743829
  52.4523555  29.7914418  68.9252589  55.5037372  32.5161708  63.0578367
  54.8347747  33.0007836  62.5742407  55.3650242  32.7630929  63.9721746
  47.2416371  22.0516061  66.7620368  47.2800471  21.5179652  67.5557486
  46.7356664  21.5251267  66.1431345  59.6442640  34.5505452  69.6561026
  60.1960948  34.7137073  70.4210111  59.9848834  35.1409890  68.9841050
  54.6207134  16.8980602  70.2582910  54.6848460  17.7595432  69.8460308
  54.5574254  16.2854603  69.5255269  54.0959406  18.9703734  73.9055944
  54.7231445  18.5880811  74.5193469  53.2387325  18.7517936  74.2711637
  50.8724949  20.7780163  59.8374299  51.1678390  19.8690842  59.7841353
  49.9712985  20.7567903  59.5155302  62.7811028  32.4987427  66.6424708
  62.6562167  31.6977167  66.1335653  63.4390119  32.9933621  66.1538678
  54.4019196  18.8536160  65.8201848  53.6805782  19.4672128  65.6809321
  55.1912452  19.3893925  65.7418494  64.8445936  30.2996447  68.2704258
  63.8976272  30.1801799  68.1982584  65.1928709  29.4118945  68.3530519
  57.2045509  16.1890586  72.0942500  57.7279911  16.4352883  72.8568809
  56.9857843  17.0210621  71.6745637  52.6012790  18.4594261  59.9613624
  52.2725497  17.5791640  59.7788730  52.9552161  18.4041930  60.8490014
  61.8492369  30.0949164  64.4708610  61.7017332  29.1665871  64.6516180
  62.6745863  30.1169254  63.9865685  55.7154614  18.7467231  60.3289102
  56.0550686  19.2753152  59.6067710  56.1626734  19.0847637  61.1047669
  65.4526491  30.9177722  65.5573483  66.3773039  30.7120584  65.4197934
  65.2841795  30.6694123  66.4662824  58.4098054  17.1304281  69.7792170
  58.0694875  16.3312094  70.1812850  57.7037061  17.4305992  69.2069003
  59.0614526  14.2153594  68.2319493  59.8840596  13.7414072  68.1098384
  59.3052590  14.9944078  68.7318179  57.7022761  17.2441852  58.5282395
  58.4231123  17.6223105  58.0246112  57.0788065  17.9630729  58.6317373
  61.8453884  17.9487001  59.4640727  62.0617498  18.8311639  59.1629555
  61.3647951  17.5573215  58.7346369  56.5853105  20.9072714  66.0411472
  56.4397686  21.2213018  66.9335753  56.1078309  21.5257615  65.4882370
  58.4449488  17.8975262  66.0892361  58.4311057  17.0016356  65.7524659
  59.1621916  17.9045926  66.7230647  60.2975619  18.3312603  68.1345489
  60.0393396  19.2529673  68.1329819  59.7660659  17.9343037  68.8245953
  65.2421807  31.4363390  60.9135574  65.4158685  30.8709812  60.1609427
  65.7350699  32.2364285  60.7315064  51.0598767  23.4478059  68.9799133
  50.5152235  24.2237867  69.1119407  51.9378117  23.7948863  68.8218254
  57.8486384  16.7789643  61.3579932  57.9702295  15.8506289  61.5570819
  57.5588426  16.7928329  60.4458247  60.7177574  14.4644553  64.4946651
  60.7399271  14.5283886  63.5398631  61.1345633  13.6249062  64.6887158
  71.0961199  24.1999813  62.5325874  71.5392345  23.4507138  62.1344997
  70.2187709  24.1909949  62.1499606  66.2296980  30.7530154  58.0132472
  66.9247885  31.3736847  58.2319787  66.5720130  29.9025505  58.2884850
  51.8464789  22.5747955  71.8729290  51.1046525  22.7230590  72.4593920
  51.5257533  22.8356221  71.0096039  68.1288403  28.2029860  59.5419803
  68.6539727  28.5417132  58.8169123  68.0410756  27.2676875  59.3582938
  59.7908452  32.1163933  71.6709680  60.0995578  31.8713080  72.5432379
  60.5883934  32.3210572  71.1828550  59.8129064  34.2701843  63.9015056
  59.3734054  33.7778222  64.5947913  60.5637181  33.7274811  63.6607132
  52.2921403  30.4613384  63.9039684  53.1179423  30.1617156  63.5238328
  51.9415455  29.6921006  64.3529473  57.2602936  29.8139852  65.9737358
  56.6382945  29.1510557  65.6739586  57.9307803  29.8400984  65.2911006
  50.4930008  28.3799710  64.8628618  49.6561916  27.9521885  64.6812619
  50.4653653  28.5732154  65.7999409  56.8216443  28.3643775  59.4495819
  56.9704563  29.0479240  58.7962491  57.6282886  28.3448865  59.9645274
  59.5626752  19.0453013  72.3216223  58.6930061  19.3386579  72.0498811
  59.7986232  19.6293458  73.0423486  70.6394063  25.6705051  64.9248321
  71.4740955  26.1094855  65.0885882  70.7753192  25.1943704  64.1056567
  54.5769076  24.3908953  60.4556888  54.3315118  23.4871283  60.6537098
  54.7464990  24.3926104  59.5136366  53.8464723  20.1237311  57.9543049
  53.1533968  20.1981666  57.2983085  53.6016475  19.3597654  58.4764566
  60.3211848  30.8591906  56.9207566  59.7485815  31.4782093  56.4678038
  60.8944642  31.4091268  57.4547488  63.5409108  31.1429056  58.0516148
  64.4739781  31.0774618  58.2549024  63.4532321  31.9785323  57.5930681
  66.1697125  30.4594926  55.0120096  66.0910756  30.1254790  55.9055854
  66.9906792  30.9516694  55.0111568  60.7058647  22.1952719  54.2623619
  61.6517752  22.0658927  54.3312037  60.3272892  21.4567381  54.7393047
  58.8901564  20.1202695  54.1978504  57.9833019  19.8235808  54.2741217
  59.1677545  19.8232513  53.3312790  49.8079504  21.4409058  64.6477550
  49.4882289  20.5874367  64.3551924  49.2612933  21.6557637  65.4035517
  53.5859412  24.1571499  68.3647057  53.8045422  25.0888607  68.3835090
  53.9985186  23.7979474  69.1501861  60.5063630  14.6639585  60.3522745
  59.6964358  14.3186670  60.7277991  61.1948047  14.3547128  60.9410357
  62.4354178  13.7417632  61.9747042  62.9885217  14.1613085  62.6337065
  62.6724264  12.8153380  62.0169998  57.6600349  16.9789630  54.3390483
  58.5219513  17.3044529  54.5986300  57.8450693  16.1921126  53.8263549
  49.6767764  25.0611970  66.6170672  48.9831236  24.6465923  66.1040626
  50.4240755  25.1032506  66.0204091  65.8132985  15.8518157  61.4825706
  65.2331654  16.5102961  61.1003758  65.5468918  15.0295501  61.0713123
  64.2636551  15.2523214  63.6847026  64.7636330  15.3639749  62.8761345
  64.9072159  14.9484267  64.3247835  51.5904507  24.9930224  64.4936687
  51.5675195  25.0917911  63.5418570  51.9005143  25.8395374  64.8153853
  54.2491885  27.0506379  68.6083301  55.2035138  27.0190321  68.5413233
  54.0504408  26.5897002  69.4233527  54.8391267  25.6207495  71.1754099
  55.6584156  26.1151573  71.1988936  55.1128075  24.7039463  71.1471666
  64.5957863  18.0118247  60.5382054  63.7083718  18.2967898  60.3202249
  65.0111852  17.8512010  59.6909331  67.9472399  18.0364768  64.2536393
  68.7232789  18.5261221  64.5261010  67.2220533  18.4622822  64.7108263
  52.6042114  32.5925998  65.6253499  52.4696582  31.8326399  65.0591497
  52.1874176  33.3166898  65.1582288  63.7401077  27.7762922  54.6330074
  64.4436927  27.9812924  55.2487730  63.0163725  28.3439684  54.8979158
  64.5698887  23.5272783  60.7532344  64.5134088  23.9841334  59.9139977
  65.1227229  22.7663468  60.5755187  68.3803693  19.3162515  61.5782464
  68.1240627  18.9159151  62.4090672  67.7556561  20.0306309  61.4532603
  55.7611239  33.4895315  65.8371942  55.6443624  34.4340748  65.7350632
  54.9403686  33.1868877  66.2257741  65.6487774  28.2145451  56.6828534
  66.4833378  27.7826649  56.5006009  65.4872117  28.0427465  57.6105429
  65.3033666  24.7177564  58.0484874  65.2482470  24.5521836  57.1073318
  64.6779721  25.4253597  58.2047063  50.0926181  19.9545629  71.8746296
  50.7385045  19.4444583  72.3633521  49.8843332  20.6914310  72.4489721
  58.6129792  14.2185673  57.6270192  58.6008461  15.1627513  57.7838463
  59.5053214  14.0355819  57.3329653  56.7865754  34.1423577  69.0527870
  57.6893000  34.1747187  69.3694365  56.5603124  33.2124028  69.0674206
  58.5419356  32.8954564  65.7137949  57.5914987  32.8956425  65.6002321
  58.8451842  32.1487298  65.1973983  62.4281911  10.8128450  61.8816129
  61.6614307  10.2586937  62.0272811  62.8392616  10.8850319  62.7430280
  74.2772049  38.7315102  66.7783711  74.9150459  38.6121849  66.0747051
  74.1592892  39.6795946  66.8371663  71.0861755  38.6842530  66.7145236
  70.7480267  38.5683595  65.8265771  71.9551524  38.2833695  66.6946242
  66.9448571  40.5378007  62.7042127  66.3813436  40.4467944  61.9358414
  66.8300966  39.7177911  63.1844619  64.4913003  42.0329198  65.5426347
  65.2834295  41.6920023  65.1272646  64.7309653  42.1424173  66.4628500
  72.5248130  44.2048974  58.0156592  71.8736110  44.7903055  57.6290605
  73.3192493  44.7355169  58.0751629  66.4503757  41.2938111  58.4143726
  67.2234633  40.7467099  58.2756602  66.8029156  42.1582361  58.6258187
  69.2145006  39.9991342  68.2111985  69.8108579  39.7747365  67.4968948
  69.2719978  39.2576088  68.8137433  68.7870035  37.4530778  56.0462176
  69.0395555  36.9312299  55.2845639  67.8494594  37.2896923  56.1488859
  73.8313318  36.4566556  63.8536919  74.6176407  36.0385979  63.5027336
  74.0952022  37.3612648  64.0218567  74.0023395  41.8939406  58.5525576
  73.3669228  41.9674033  59.2646481  73.6720801  42.4833005  57.8744655
  68.5066324  39.3558884  58.2486551  68.3902582  38.6803787  58.9167635
  68.6168583  38.8691257  57.4318704  70.8497864  38.8169031  61.9533240
  70.4856072  38.2899652  62.6646161  71.7064980  38.4267500  61.7799725
  70.4903351  33.8458930  56.9494589  70.6577754  34.7139167  57.3165060
  70.3000520  34.0086212  56.0255878  73.2478685  42.3075909  68.6160419
  72.9479408  43.2100948  68.5076226  72.9029744  42.0408092  69.4681572
  66.6991166  38.7589706  64.6497123  65.7741663  38.6265920  64.8574815
  66.9475579  39.5383925  65.1467066  76.6475828  34.8258449  66.2957856
  75.7392706  34.7573858  66.0016617  76.5963424  35.3030394  67.1239682
  70.4692572  36.3016588  57.9341255  70.3492197  36.7473639  58.7726736
  69.7745161  36.6501905  57.3754794  64.0599977  38.4022980  65.4840912
  64.1892358  38.6557459  66.3980324  63.3797428  38.9950688  65.1645567
  68.2299464  49.0720230  61.5831387  68.1523494  50.0228055  61.6619867
  67.6261108  48.7266102  62.2406313  76.1677638  36.7738061  58.7621589
  77.0795495  37.0065448  58.5869287  75.6587286  37.3575105  58.1996668
  70.8049476  36.1335296  69.7716439  71.6510671  36.5574709  69.9151088
  70.7448114  35.4768920  70.4655002  74.7747221  41.7563879  66.1535171
  74.1456083  41.9209594  65.4511239  74.3872883  42.1705489  66.9246135
  73.5113613  32.9496097  67.0111450  72.6498092  33.2477351  67.3028188
  73.5376048  33.1666496  66.0792483  70.3275183  41.4938288  63.4185256
  70.7913528  41.7725991  62.6289878  70.0631981  40.5921732  63.2358347
  67.2199264  41.0409769  66.3565019  67.7900621  41.4697037  65.7182504
  67.8107376  40.7592354  67.0549205  69.2644069  37.6161440  60.2274821
  69.9668112  38.0682484  60.6948747  68.9324697  36.9745259  60.8554714
  67.7124430  36.2073197  74.6026030  67.0823091  36.8889477  74.8361427
  67.6060518  36.0956278  73.6579169  63.0069403  35.8744993  65.5291955
  62.2168457  36.1302521  65.0532065  63.4980650  36.6893330  65.6343995
  64.9584148  36.2389572  62.4875431  64.1615311  36.3508266  63.0058927
  64.7309740  36.5776224  61.6216322  61.2907106  36.1275483  67.9606945
  61.5415144  37.0122493  68.2264521  61.8266654  35.9480085  67.1882037
  70.5037833  44.4302383  60.3036926  70.3683508  45.2753918  60.7321774
  71.0447646  44.6321660  59.5402860  63.9567231  41.9477821  60.8764851
  64.4691751  42.7421071  61.0270416  64.6089944  41.2504111  60.8098453
  65.7662115  45.0643577  62.9587605  65.9428744  45.9861542  62.7708588
  66.5618949  44.7501996  63.3881984  65.0514472  37.1108209  72.8349768
  64.9367987  36.2093466  73.1356867  64.1958990  37.3571905  72.4834584
  66.8893431  46.5821751  68.9597947  67.4400856  46.4538814  68.1874941
  66.0504907  46.8816640  68.6092840  61.9216147  40.2766475  61.6524422
  62.7591369  40.6863483  61.4358130  62.0994415  39.3365917  61.6224616
  73.8180580  37.9441555  57.3408255  73.3027203  38.7146160  57.5796642
  73.5457888  37.2706692  57.9641316  71.4027691  32.7891256  62.3993493
  70.5469287  32.3998107  62.2199132  71.8154642  32.8683217  61.5393279
  72.9326837  30.3237600  66.7985053  72.4291633  30.2867735  65.9852858
  73.2257444  31.2330342  66.8581710  69.1769723  30.4076329  65.8051235
  70.0422720  30.2119138  65.4457124  69.2447232  30.1786681  66.7320592
  73.6066883  35.8168648  59.1668036  73.3017018  36.1314797  60.0178179
  74.5597325  35.8950067  59.2095369  72.0513315  41.9758871  60.8160990
  71.5234676  41.2411630  60.5034228  71.5500817  42.7533547  60.5700958
  66.7832042  32.6378537  63.1767602  67.3575794  32.4153719  62.4440795
  67.3703025  32.7067232  63.9296203  75.8411619  38.5252264  63.9831978
  76.3543501  39.1582256  64.4853688  76.4912843  37.9253460  63.6175338
  67.1101629  34.6682998  57.1963487  66.2738942  35.0057685  57.5172762
  66.9706399  34.5331978  56.2590624  69.0854710  29.5119786  61.9042671
  68.4319122  29.1968803  61.2799286  69.0435184  28.8895527  62.6302494
  70.1965915  39.7939081  53.8195963  69.2892977  39.5628335  54.0187112
  70.6936947  38.9976700  54.0069945  73.1033994  48.5036588  56.7392649
  72.4295692  48.8068285  57.3477607  73.4899816  49.3065669  56.3898106
  72.3192450  36.0001720  66.2290319  71.4015012  36.2216667  66.0712007
  72.7352594  36.0748030  65.3702026  73.1027498  37.3993135  61.3592999
  73.8499317  37.9114533  61.0500121  73.3719088  37.0777188  62.2197392
  71.3754148  39.8951676  58.3419953  70.4665367  39.6110709  58.4392423
  71.4049232  40.3150755  57.4823260  76.6073416  43.5058266  62.1111121
  76.1535743  42.6649175  62.1676311  75.9767382  44.1419664  62.4485901
  75.5506335  34.4350252  63.3411788  74.8129092  33.9227638  63.6722031
  75.8033109  33.9950633  62.5295065  75.0506355  45.3434762  63.0460939
  75.3429329  45.9039819  62.3273305  75.5604975  45.6363323  63.8014098
  75.6517963  27.2126504  63.9353557  75.9576839  26.3523867  63.6479473
  76.3770567  27.8044124  63.7352551  61.9442319  37.6157190  62.3235155
  61.7466718  37.0226551  61.5986222  61.3888983  37.3109400  63.0411094
  69.9239042  37.5080297  64.4429749  69.9787652  36.5554133  64.3672225
  69.1130244  37.6639736  64.9271047  71.0730236  41.4360420  55.6808032
  70.6349666  40.7196279  55.2213669  71.8140677  41.6636535  55.1193123
  67.8631402  36.1257356  62.2020127  67.0499268  36.4251527  62.6085320
  68.3590396  35.7313045  62.9194610  70.0139980  46.1215113  64.1354392
  69.9716159  46.3475960  63.2062924  70.9302679  45.8878488  64.2840193
  67.3545477  33.6975712  67.8181362  67.9944856  33.5564471  67.1204326
  66.5223007  33.4110225  67.4419964  68.1305781  42.9978142  63.9316355
  68.9246379  42.5028462  63.7298930  67.4197473  42.4696005  63.5684060
  64.4388544  37.1421224  60.0076108  63.5086132  37.0805680  60.2246070
  64.5346016  36.6197177  59.2112749  64.3574093  33.6676037  62.5954349
  64.6180911  34.5821370  62.4863510  65.1791266  33.2000479  62.7450962
  65.8299019  35.0813794  69.7653174  66.5022072  34.8731156  69.1165823
  65.0028805  34.8835880  69.3258406  71.9088725  39.5456500  69.8415654
  72.8380785  39.6967660  69.6684622  71.4879755  39.6340521  68.9864301
  70.7077057  43.5707164  67.6114192  70.5688143  43.2025949  68.4840130
  69.9191653  44.0854804  67.4398150  71.3025209  48.6716261  58.9539728
  71.4776965  48.2004304  59.7685351  70.6157997  49.2982027  59.1820989
  72.2582272  42.9488767  65.0003030  71.9232105  42.9089537  65.8960680
  71.7586218  42.2833483  64.5273440  66.2326516  38.3556397  70.5255611
  66.0946314  37.6236636  71.1267150  67.1431439  38.2665297  70.2439799
  75.1941464  40.2944801  55.2740089  74.5770634  39.5691630  55.1773142
  74.7257952  41.0554162  54.9307164  68.8608817  38.0676356  70.0139291
  69.5708435  37.4269549  69.9725909  68.8178125  38.3189251  70.9365471
  67.5737751  35.0541574  71.8334930  67.0375108  34.6032313  72.4856526
  66.9854459  35.1887483  71.0905394  65.8686294  51.8205624  65.7279589
  66.1082892  52.4524148  66.4058607  65.0255491  51.4693664  66.0144948
  66.9840010  34.5130226  54.3961394  66.1069476  34.3919026  54.0323640
  67.4597763  33.7216304  54.1440282  58.5042150  39.3007385  64.4902901
  59.1913190  38.9869115  63.9023916  58.3490278  40.2048750  64.2170152
  63.3076872  34.1897582  68.9187924  63.2235061  33.5823252  68.1838334
  62.4859578  34.6806600  68.9197421  70.1703936  46.8656516  61.6423914
  69.3871457  47.4078196  61.7362139  70.8696681  47.3830496  62.0418155
  73.4800586  32.6751145  64.2858120  73.9769285  31.9221108  63.9659190
  72.7087567  32.7115462  63.7201329  74.5630366  41.4322833  61.8596543
  73.6286645  41.5524295  61.6901247  74.7407035  40.5295299  61.5956553
  70.0635554  34.8168528  64.0129804  69.6933342  34.2639569  64.7010710
  70.5594647  34.2126662  63.4604804  76.0179149  43.6183973  59.3932729
  76.2938993  43.5040568  60.3026603  75.1483648  43.2201458  59.3544902
  75.6926039  37.8310631  68.9337372  75.0397489  38.0786538  68.2789825
  76.0706419  37.0174769  68.5999850  72.6533213  47.8670324  63.0365543
  72.8355607  47.0491980  63.4993295  73.4766199  48.0838016  62.5990433
  72.9875378  46.7938509  60.2980591  73.5163145  46.2830964  59.6850753
  73.2503598  46.4781039  61.1626124  63.4892471  44.8102379  68.0415925
  64.0745908  44.0646066  68.1743829  63.2917310  45.1206335  68.9252589
  66.3431126  47.8453626  63.0578367  65.6741502  48.3299754  62.5742407
  66.2043996  48.0922846  63.9721746  58.0810126  37.3807979  66.7620368
  58.1194225  36.8471569  67.5557486  57.5750419  36.8543184  66.1431345
  65.4600888  32.2272519  70.2582910  65.5242215  33.0887350  69.8460308
  65.3968008  31.6146521  69.5255269  64.9353161  34.2995652  73.9055944
  65.5625199  33.9172729  74.5193469  64.0781080  34.0809854  74.2711637
  61.7118703  36.1072081  59.8374299  62.0072144  35.1982759  59.7841353
  60.8106739  36.0859820  59.5155302  65.2412950  34.1828077  65.8201848
  64.5199536  34.7964045  65.6809321  66.0306206  34.7185842  65.7418494
  68.0439264  31.5182504  72.0942500  68.5673666  31.7644801  72.8568809
  67.8251597  32.3502539  71.6745637  63.4406545  33.7886179  59.9613624
  63.1119251  32.9083557  59.7788730  63.7945916  33.7333847  60.8490014
  72.6886124  45.4241081  64.4708610  72.5411086  44.4957789  64.6516180
  73.5139617  45.4461172  63.9865685  66.5548368  34.0759148  60.3289102
  66.8944441  34.6045070  59.6067710  67.0020489  34.4139554  61.1047669
  69.2491809  32.4596199  69.7792170  68.9088629  31.6604012  70.1812850
  68.5430815  32.7597910  69.2069003  69.9008281  29.5445511  68.2319493
  70.7234350  29.0705990  68.1098384  70.1446344  30.3235995  68.7318179
  68.5416515  32.5733770  58.5282395  69.2624878  32.9515023  58.0246112
  67.9181819  33.2922647  58.6317373  72.6847638  33.2778919  59.4640727
  72.9011253  34.1603557  59.1629555  72.2041705  32.8865132  58.7346369
  67.4246860  36.2364632  66.0411472  67.2791440  36.5504935  66.9335753
  66.9472063  36.8549532  65.4882370  69.2843242  33.2267180  66.0892361
  69.2704811  32.3308273  65.7524659  70.0015671  33.2337844  66.7230647
  71.1369373  33.6604520  68.1345489  70.8787151  34.5821591  68.1329819
  70.6054414  33.2634955  68.8245953  76.0815562  46.7655307  60.9135574
  76.2552439  46.2001730  60.1609427  76.5744453  47.5656202  60.7315064
  61.8992522  38.7769977  68.9799133  61.3545990  39.5529785  69.1119407
  62.7771872  39.1240781  68.8218254  68.6880138  32.1081560  61.3579932
  68.8096050  31.1798207  61.5570819  68.3982181  32.1220246  60.4458247
  71.5571329  29.7936471  64.4946651  71.5793026  29.8575804  63.5398631
  71.9739388  28.9540979  64.6887158  62.6858544  37.9039873  71.8729290
  61.9440280  38.0522508  72.4593920  62.3651288  38.1648138  71.0096039
  70.6522818  49.5993761  63.9015056  70.2127809  49.1070139  64.5947913
  71.4030935  49.0566728  63.6607132  63.1315157  45.7905302  63.9039684
  63.9573177  45.4909073  63.5238328  62.7809209  45.0212924  64.3529473
  68.0996690  45.1431770  65.9737358  67.4776700  44.4802475  65.6739586
  68.7701557  45.1692902  65.2911006  61.3323762  43.7091628  64.8628618
  60.4955671  43.2813802  64.6812619  61.3047408  43.9024071  65.7999409
  67.6610197  43.6935693  59.4495819  67.8098318  44.3771157  58.7962491
  68.4676641  43.6740783  59.9645274  70.4020506  34.3744930  72.3216223
  69.5323816  34.6678496  72.0498811  70.6379987  34.9585375  73.0423486
  65.4162830  39.7200871  60.4556888  65.1708872  38.8163201  60.6537098
  65.5858745  39.7218021  59.5136366  64.6858478  35.4529228  57.9543049
  63.9927723  35.5273583  57.2983085  64.4410230  34.6889572  58.4764566
  71.1605603  46.1883824  56.9207566  70.5879570  46.8074011  56.4678038
  71.7338397  46.7383185  57.4547488  74.3802863  46.4720974  58.0516148
  75.3133536  46.4066535  58.2549024  74.2926075  47.3077241  57.5930681
  71.5452401  37.5244636  54.2623619  72.4911506  37.3950844  54.3312037
  71.1666646  36.7859298  54.7393047  69.7295319  35.4494613  54.1978504
  68.8226774  35.1527725  54.2741217  70.0071300  35.1524431  53.3312790
  60.6473259  36.7700976  64.6477550  60.3276043  35.9166284  64.3551924
  60.1006687  36.9849554  65.4035517  64.4253166  39.4863417  68.3647057
  64.6439176  40.4180525  68.3835090  64.8378940  39.1271391  69.1501861
  71.3457384  29.9931502  60.3522745  70.5358113  29.6478587  60.7277991
  72.0341801  29.6839046  60.9410357  73.2747933  29.0709549  61.9747042
  73.8278971  29.4905003  62.6337065  73.5118019  28.1445297  62.0169998
  68.4994103  32.3081548  54.3390483  69.3613267  32.6336446  54.5986300
  68.6844447  31.5213044  53.8263549  60.5161519  40.3903888  66.6170672
  59.8224990  39.9757840  66.1040626  61.2634510  40.4324424  66.0204091
  76.6526740  31.1810074  61.4825706  76.0725409  31.8394878  61.1003758
  76.3862672  30.3587419  61.0713123  75.1030306  30.5815132  63.6847026
  75.6030084  30.6931667  62.8761345  75.7465914  30.2776185  64.3247835
  62.4298261  40.3222141  64.4936687  62.4068950  40.4209829  63.5418570
  62.7398898  41.1687292  64.8153853  65.0885639  42.3798296  68.6083301
  66.0428893  42.3482239  68.5413233  64.8898163  41.9188920  69.4233527
  65.6785021  40.9499412  71.1754099  66.4977910  41.4443491  71.1988936
  65.9521829  40.0331381  71.1471666  75.4351618  33.3410165  60.5382054
  74.5477473  33.6259815  60.3202249  75.8505607  33.1803928  59.6909331
  63.4435868  47.9217916  65.6253499  63.3090336  47.1618317  65.0591497
  63.0267930  48.6458816  65.1582288  74.5794831  43.1054839  54.6330074
  75.2830681  43.3104842  55.2487730  73.8557480  43.6731601  54.8979158
  75.4092641  38.8564701  60.7532344  75.3527843  39.3133252  59.9139977
  75.9620984  38.0955385  60.5755187  66.6004994  48.8187233  65.8371942
  66.4837378  49.7632665  65.7350632  65.7797440  48.5160794  66.2257741
  76.1427421  40.0469482  58.0484874  76.0876224  39.8813753  57.1073318
  75.5173476  40.7545515  58.2047063  60.9319936  35.2837546  71.8746296
  61.5778799  34.7736500  72.3633521  60.7237087  36.0206228  72.4489721
  69.4523546  29.5477591  57.6270192  69.4402216  30.4919431  57.7838463
  70.3446968  29.3647736  57.3329653  69.3813110  48.2246481  65.7137949
  68.4308741  48.2248343  65.6002321  69.6845596  47.4779216  65.1973983
  73.2675666  26.1420368  61.8816129  72.5008061  25.5878854  62.0272811
  73.6786371  26.2142236  62.7430280  75.7977903  51.5681489  62.4875431
  75.0009066  51.6800184  63.0058927  75.5703495  51.9068142  61.6216322
  72.7609902  55.6058393  61.6524422  73.5985124  56.0155401  61.4358130
  72.9388170  54.6657835  61.6224616  72.7836073  52.9449108  62.3235155
  72.5860473  52.3518469  61.5986222  72.2282737  52.6401318  63.0411094
  75.2782299  52.4713142  60.0076108  74.3479887  52.4097597  60.2246070
  75.3739771  51.9489095  59.2112749  75.1967848  48.9967955  62.5954349
  75.4574665  49.9113288  62.4863510  76.0185020  48.5292397  62.7450962
  72.5512458  51.4363999  59.8374299  72.8465899  50.5274677  59.7841353
  71.6500494  51.4151738  59.5155302  74.2800299  49.1178096  59.9613624
  73.9513006  48.2375475  59.7788730  74.6339670  49.0625765  60.8490014
  76.2556585  55.0492788  60.4556888  76.0102627  54.1455118  60.6537098
  76.4252499  55.0509939  59.5136366  75.5252232  50.7821146  57.9543049
  74.8321477  50.8565501  57.2983085  75.2803984  50.0181490  58.4764566
  57.3905711  10.7490434  48.3076693  57.3129741  11.6998260  48.3865174
  56.7867355  10.4036307  48.9651620  59.6644080   6.1072587  47.0282233
  59.5289755   6.9524123  47.4567081  60.2053893   6.3091865  46.2648167
  54.9268362   6.7413782  49.6832911  55.1034990   7.6631746  49.4953895
  55.7225196   6.4272201  50.1127291  56.0499678   8.2591956  55.6843254
  56.6007103   8.1309019  54.9120247  55.2111154   8.5586845  55.3338146
  62.2640240  10.1806793  43.4637956  61.5901939  10.4838490  44.0722914
  62.6506062  10.9835874  43.1143413  59.1746227   7.7985318  50.8599699
  59.1322406   8.0246165  49.9308231  60.0908926   7.5648693  51.0085500
  62.1106872   7.0566443  55.0074029  62.1643894   7.6257379  55.7751745
  61.2421653   7.2268328  54.6428066  60.4631456  10.3486466  45.6785035
  60.6383211   9.8774509  46.4930658  59.7764244  10.9752232  45.9066296
  55.0292541  13.4975828  52.4524895  55.2689139  14.1294353  53.1303914
  54.1861737  13.1463868  52.7390255  59.5420403   9.3054951  54.8566399
  59.4690574  10.1109922  55.3685704  59.0997796   9.5046917  54.0314421
  59.3310182   8.5426721  48.3669221  58.5477704   9.0848401  48.4607445
  60.0302928   9.0600701  48.7663462  62.0019086   9.2041785  57.0124558
  62.7147058   9.8389250  56.9400459  61.5109115   9.3005651  56.1964560
  57.0531000   6.9536228  57.8330129  57.7540459   7.5872711  57.9859523
  56.5826115   7.2950960  57.0725768  61.8139460   9.5440529  49.7610849
  61.9961854   8.7262185  50.2238602  62.6372446   9.7608221  49.3235739
  62.1481625   8.4708714  47.0225898  62.6769392   7.9601169  46.4096060
  62.4109845   8.1551244  47.8871431  52.6498718   6.4872583  54.7661231
  53.2352155   5.7416271  54.8989136  52.4523556   6.7976540  55.6497895
  55.5037373   9.5223831  49.7823674  54.8347748  10.0069958  49.2987714
  55.3650243   9.7693051  50.6967052  59.6442642  11.5567574  56.3806332
  60.1960950  11.7199196  57.1455417  59.9848835  12.1472012  55.7086357
  62.7811029   9.5049550  53.3670014  62.6562168   8.7039290  52.8580960
  63.4390120   9.9995743  52.8783984  65.2421809   8.4425512  47.6380881
  65.4158686   7.8771935  46.8854733  65.7350700   9.2426407  47.4560371
  59.7908453   9.1226056  58.3954986  60.0995579   8.8775203  59.2677686
  60.5883935   9.3272694  57.9073857  59.8129065  11.2763966  50.6260363
  59.3734055  10.7840344  51.3193220  60.5637182  10.7336933  50.3852438
  52.2921404   7.4675506  50.6284991  53.1179424   7.1679278  50.2483635
  51.9415456   6.6983129  51.0774780  57.2602937   6.8201975  52.6982665
  56.6382946   6.1572680  52.3984893  57.9307804   6.8463107  52.0156312
  50.4930009   5.3861833  51.5873925  49.6561917   4.9584007  51.4057926
  50.4653654   5.5794276  52.5244716  56.8216444   5.3705898  46.1741125
  56.9704564   6.0541362  45.5207798  57.6282888   5.3510988  46.6890581
  60.3211850   7.8654028  43.6452873  59.7485817   8.4844216  43.1923345
  60.8944643   8.4153390  44.1792795  63.5409109   8.1491179  44.7761455
  64.4739783   8.0836740  44.9794330  63.4532322   8.9847445  44.3175988
  54.2491886   4.0568501  55.3328608  55.2035140   4.0252444  55.2658539
  54.0504410   3.5959125  56.1478834  52.6042115   9.5988121  52.3498806
  52.4696583   8.8388522  51.7836804  52.1874177  10.3229021  51.8827594
  55.7611241  10.4957438  52.5617248  55.6443625  11.4402870  52.4595938
  54.9403687  10.1930999  52.9503047  56.7865755  11.1485700  55.7773177
  57.6893002  11.1809310  56.0939672  56.5603125  10.2186151  55.7919512
  58.5419357   9.9016686  52.4383255  57.5914988   9.9018548  52.3247628
  58.8451843   9.1549421  51.9219290  74.2772050  15.7377225  53.5029018
  74.9150460  15.6183972  52.7992358  74.1592893  16.6858069  53.5616970
  71.0861757  15.6904653  53.4390542  70.7480268  15.5745717  52.5511077
  71.9551525  15.2895818  53.4191548  66.9448572  17.5440129  49.4287433
  66.3813437  17.4530066  48.6603721  66.8300967  16.7240034  49.9089926
  71.5681540  16.8439504  59.3976748  71.5570180  16.4492303  58.5257252
  71.7302179  16.1105577  59.9910519  64.4913004  19.0391321  52.2671654
  65.2834296  18.6982145  51.8517953  64.7309654  19.1486296  53.1873807
  72.5248131  21.2111097  44.7401898  71.8736111  21.7965177  44.3535912
  73.3192494  21.7417292  44.7996936  66.4503758  18.3000234  45.1389033
  67.2234634  17.7529221  45.0001908  66.8029157  19.1644483  45.3503494
  68.2888801  19.6276616  58.3455932  67.9978667  20.5322247  58.2302598
  68.9245785  19.6693144  59.0600001  69.2145008  17.0053465  54.9357292
  69.8108580  16.7809487  54.2214254  69.2719979  16.2638210  55.5382739
  68.7870036  14.4592900  42.7707482  69.0395557  13.9374421  42.0090945
  67.8494595  14.2959046  42.8734166  73.8313319  13.4628678  50.5782226
  74.6176408  13.0448102  50.2272643  74.0952023  14.3674771  50.7463874
  74.0023396  18.9001529  45.2770883  73.3669229  18.9736155  45.9891787
  73.6720803  19.4895128  44.5989962  68.5066325  16.3621006  44.9731857
  68.3902583  15.6865909  45.6412942  68.6168585  15.8753380  44.1564010
  70.8497866  15.8231153  48.6778547  70.4856073  15.2961774  49.3891468
  71.7064982  15.4329622  48.5045032  70.4903353  10.8521053  43.6739895
  70.6577755  11.7201289  44.0410366  70.3000522  11.0148335  42.7501184
  73.2478686  19.3138032  55.3405726  72.9479409  20.2163071  55.2321533
  72.9029745  19.0470215  56.1926878  66.6991167  15.7651829  51.3742430
  65.7741664  15.6328043  51.5820122  66.9475581  16.5446048  51.8712372
  76.6475830  11.8320572  53.0203163  75.7392707  11.7635980  52.7261924
  76.5963425  12.3092517  53.8484988  70.4692574  13.3078710  44.6586562
  70.3492199  13.7535761  45.4972042  69.7745162  13.6564028  44.1000100
  64.0599978  15.4085102  52.2086219  64.1892360  15.6619581  53.1225631
  63.3797430  16.0012810  51.8890874  68.2299466  26.0782352  48.3076693
  68.1523495  27.0290177  48.3865174  67.6261109  25.7328225  48.9651620
  76.1677640  13.7800184  45.4866896  77.0795496  14.0127570  45.3114594
  75.6587287  14.3637228  44.9241975  68.9763068  16.0595671  60.5256027
  69.7177752  16.5980715  60.2490851  68.2700053  16.6861960  60.6827579
  74.4518407  18.2024811  59.1228189  74.8601763  17.7607222  58.3782821
  73.7295669  17.6277439  59.3762382  70.8049477  13.1397418  56.4961746
  71.6510673  13.5636832  56.6396395  70.7448115  12.4831042  57.1900309
  74.7747222  18.7626002  52.8780478  74.1456084  18.9271716  52.1756545
  74.3872884  19.1767612  53.6491442  75.9087386  17.3440399  56.8320185
  76.1204281  17.9872159  56.1554566  75.8617134  16.5102715  56.3642115
  70.3275184  18.5000410  50.1430563  70.7913529  18.7788113  49.3535185
  70.0631982  17.5983855  49.9603653  67.2199265  18.0471892  53.0810326
  67.7900622  18.4759160  52.4427810  67.8107377  17.7654476  53.7794512
  69.2644070  14.6223562  46.9520128  69.9668113  15.0744606  47.4194054
  68.9324698  13.9807381  47.5800021  67.7124431  13.2135319  61.3271337
  67.0823092  13.8951600  61.5606734  67.6060519  13.1018401  60.3824475
  63.0069404  12.8807115  52.2537261  62.2168458  13.1364644  51.7777372
  63.4980651  13.6955453  52.3589302  64.9584149  13.2451694  49.2120738
  64.1615313  13.3570389  49.7304234  64.7309741  13.5838347  48.3461629
  70.7889817  19.7696398  57.1603253  70.8534249  20.2316805  57.9961424
  70.0800741  19.1393763  57.2885562  61.2907107  13.1337606  54.6852252
  61.5415145  14.0184616  54.9509828  61.8266655  12.9542207  53.9127344
  70.5037835  21.4364505  47.0282233  70.3683509  22.2816041  47.4567081
  71.0447647  21.6383783  46.2648167  63.9567232  18.9539943  47.6010158
  64.4691753  19.7483193  47.7515723  64.6089945  18.2566234  47.5343760
  65.7662117  22.0705699  49.6832911  65.9428745  22.9923664  49.4953895
  66.5618950  21.7564119  50.1127291  65.0514473  14.1170331  59.5595074
  64.9367988  13.2155589  59.8602173  64.1958991  14.3634028  59.2079891
  72.1306311  22.0588072  61.1582575  71.6870165  21.2724450  60.8403480
  72.7923525  22.2467222  60.4926466  66.8893432  23.5883873  55.6843254
  67.4400857  23.4600937  54.9120247  66.0504908  23.8878762  55.3338146
  74.2287549  22.3390872  59.1863976  74.2106024  23.1599753  58.6944245
  75.1507469  22.2144947  59.4114117  70.6860603  19.8535001  60.0287485
  71.2188940  19.0923289  59.7986793  70.1574684  19.5608653  60.7711639
  61.9216149  17.2828597  48.3769729  62.7591371  17.6925606  48.1603436
  62.0994416  16.3428040  48.3469922  73.8180581  14.9503678  44.0653562
  73.3027204  15.7208283  44.3041949  73.5457889  14.2768814  44.6886623
  71.4027692   9.7953379  49.1238800  70.5469288   9.4060229  48.9444439
  71.8154644   9.8745340  48.2638585  73.6066884  12.8230770  45.8913343
  73.3017020  13.1376919  46.7423486  74.5597326  12.9012190  45.9340676
  72.0513316  18.9820994  47.5406297  71.5234677  18.2473753  47.2279534
  71.5500819  19.7595670  47.2946265  66.7832043   9.6440660  49.9012908
  67.3575795   9.4215841  49.1686101  67.3703026   9.7129354  50.6541510
  75.8411621  15.5314387  50.7077285  76.3543502  16.1644379  51.2098994
  76.4912845  14.9315582  50.3420645  67.1101631  11.6745121  43.9208793
  66.2738943  12.0119807  44.2418068  66.9706400  11.5394101  42.9835930
  70.1965916  16.8001204  40.5441270  69.2892978  16.5690457  40.7432419
  70.6936948  16.0038823  40.7315251  73.1033995  25.5098711  43.4637956
  72.4295694  25.8130408  44.0722914  73.4899817  26.3127791  43.1143413
  72.3192452  13.0063842  52.9535625  71.4015013  13.2278789  52.7957313
  72.7352595  13.0810153  52.0947333  73.1027499  14.4055258  48.0838306
  73.8499318  14.9176655  47.7745428  73.3719089  14.0839311  48.9442699
  71.3754149  16.9013799  45.0665260  70.4665369  16.6172831  45.1637730
  71.4049233  17.3212877  44.2068567  76.6073417  20.5120388  48.8356427
  76.1535744  19.6711298  48.8921618  75.9767384  21.1481787  49.1731208
  75.0506356  22.3496885  49.7706246  75.3429331  22.9101942  49.0518611
  75.5604977  22.6425446  50.5259405  61.9442320  14.6219313  49.0480462
  61.7466720  14.0288673  48.3231529  61.3888984  14.3171523  49.7656401
  69.9239044  14.5142419  51.1675055  69.9787653  13.5616256  51.0917532
  69.1130246  14.6701858  51.6516354  71.0730237  18.4422542  42.4053338
  70.6349667  17.7258401  41.9458976  71.8140678  18.6698657  41.8438430
  67.8631403  13.1319479  48.9265434  67.0499269  13.4313650  49.3330626
  68.3590398  12.7375168  49.6439916  70.0139981  23.1277236  50.8599699
  69.9716160  23.3538082  49.9308231  70.9302680  22.8940611  51.0085500
  67.3545478  10.7037835  54.5426669  67.9944858  10.5626594  53.8449632
  66.5223009  10.4172348  54.1665271  68.1305782  20.0040265  50.6561661
  68.9246381  19.5090585  50.4544236  67.4197474  19.4758128  50.2929367
  72.9500627  22.3858360  55.0074029  73.0037649  22.9549297  55.7751745
  72.0815408  22.5560246  54.6428066  64.4388546  14.1483347  46.7321414
  63.5086134  14.0867802  46.9491376  64.5346018  13.6259299  45.9358055
  64.3574095  10.6738160  49.3199656  64.6180912  11.5883493  49.2108816
  65.1791267  10.2062602  49.4696269  65.8299020  12.0875917  56.4898480
  66.5022073  11.8793279  55.8411129  65.0028806  11.8898003  56.0503713
  71.9088726  16.5518622  56.5660961  72.8380786  16.7029782  56.3929928
  71.4879756  16.6402643  55.7109607  70.7077058  20.5769287  54.3359499
  70.5688144  20.2088071  55.2085437  69.9191654  21.0916926  54.1643456
  71.3025210  25.6778383  45.6785035  71.4776966  25.2066427  46.4930658
  70.6157998  26.3044150  45.9066296  72.2582273  19.9550890  51.7248336
  71.9232106  19.9151660  52.6205986  71.7586219  19.2895606  51.2518747
  66.2326517  15.3618520  57.2500917  66.0946315  14.6298758  57.8512457
  67.1431441  15.2727420  56.9685105  75.1941465  17.3006924  41.9985396
  74.5770636  16.5753752  41.9018449  74.7257953  18.0616284  41.6552470
  68.8608818  15.0738479  56.7384597  69.5708436  14.4331671  56.6971216
  68.8178126  15.3251374  57.6610778  67.5737752  12.0603697  58.5580237
  67.0375109  11.6094435  59.2101833  66.9854460  12.1949606  57.8150701
  65.8686295  28.8267746  52.4524895  66.1082894  29.4586270  53.1303914
  65.0255492  28.4755786  52.7390255  66.9840011  11.5192348  41.1206700
  66.1069477  11.3981149  40.7568947  67.4597764  10.7278427  40.8685589
  58.5042151  16.3069508  51.2148207  59.1913191  15.9931238  50.6269223
  58.3490280  17.2110873  50.9415459  63.3076873  11.1959705  55.6433231
  63.2235062  10.5885374  54.9083641  62.4859579  11.6868723  55.6442727
  70.3814157  24.6346869  54.8566399  70.3084329  25.4401840  55.3685704
  69.9391550  24.8338834  54.0314421  70.1703937  23.8718639  48.3669221
  69.3871459  24.4140319  48.4607445  70.8696682  24.3892618  48.7663462
  72.8412841  24.5333703  57.0124558  73.5540813  25.1681167  56.9400459
  72.3502869  24.6297569  56.1964560  74.5630368  18.4384955  48.5841850
  73.6286646  18.5586418  48.4146554  74.7407036  17.5357422  48.3201859
  70.0635556  11.8230651  50.7375111  69.6933343  11.2701691  51.4256016
  70.5594648  11.2188785  50.1850111  67.8924754  22.2828146  57.8330129
  68.5934214  22.9164629  57.9859523  67.4219869  22.6242878  57.0725768
  76.0179150  20.6246096  46.1178036  76.2938994  20.5102690  47.0271910
  75.1483649  20.2263581  46.0790209  75.6926040  14.8372754  55.6582679
  75.0397490  15.0848661  55.0035132  76.0706420  14.0236892  55.3245156
  72.6533214  24.8732447  49.7610849  72.8355609  24.0554103  50.2238602
  73.4766200  25.0900139  49.3235739  72.9875380  23.8000632  47.0225898
  73.5163146  23.2893086  46.4096060  73.2503599  23.4843162  47.8871431
  63.4892472  21.8164501  54.7661231  64.0745909  21.0708189  54.8989136
  63.2917311  22.1268458  55.6497895  66.3431128  24.8515749  49.7823674
  65.6741503  25.3361876  49.2987714  66.2043997  25.0984969  50.6967052
  58.0810127  14.3870101  53.4865675  58.1194227  13.8533692  54.2802793
  57.5750420  13.8605307  52.8676652  70.4836396  26.8859492  56.3806332
  71.0354704  27.0491114  57.1455417  70.8242590  27.4763930  55.7086357
  65.4600889   9.2334642  56.9828217  65.5242216  10.0949473  56.5705615
  65.3968010   8.6208644  56.2500575  64.9353162  11.3057774  60.6301251
  65.5625201  10.9234852  61.2438775  64.0781081  11.0871976  60.9956944
  61.7118705  13.1134204  46.5619606  62.0072146  12.2044882  46.5086660
  60.8106740  13.0921943  46.2400608  73.6204783  24.8341468  53.3670014
  73.4955923  24.0331207  52.8580960  74.2783875  25.3287661  52.8783984
  65.2412952  11.1890200  52.5447155  64.5199537  11.8026168  52.4054628
  66.0306207  11.7247965  52.4663800  75.6839692  22.6350488  54.9949564
  74.7370027  22.5155839  54.9227891  76.0322465  21.7472986  55.0775826
  68.0439265   8.5244627  58.8187806  68.5673667   8.7706923  59.5814116
  67.8251598   9.3564661  58.3990944  63.4406546  10.7948301  46.6858931
  63.1119252   9.9145680  46.5034037  63.7945917  10.7395970  47.5735320
  72.6886125  22.4303204  51.1953917  72.5411088  21.5019911  51.3761487
  73.5139619  22.4523295  50.7110992  66.5548369  11.0821271  47.0534409
  66.8944442  11.6107192  46.3313017  67.0020490  11.4201677  47.8292975
  68.5416517   9.5795893  45.2527702  69.2624879   9.9577145  44.7491418
  67.9181821  10.2984769  45.3562679  67.4246861  13.2426755  52.7656778
  67.2791442  13.5567058  53.6581060  66.9472064  13.8611655  52.2127677
  69.2843244  10.2329303  52.8137668  69.2704812   9.3370396  52.4769966
  70.0015672  10.2399966  53.4475954  71.1369374  10.6666643  54.8590795
  70.8787152  11.5883714  54.8575126  70.6054415  10.2697077  55.5491260
  76.0815563  23.7717430  47.6380881  76.2552441  23.2063853  46.8854733
  76.5744454  24.5718325  47.4560371  61.8992523  15.7832099  55.7044440
  61.3545991  16.5591907  55.8364714  62.7771873  16.1302904  55.5463561
  62.6858545  14.9101995  58.5974596  61.9440281  15.0584631  59.1839227
  62.3651289  15.1710261  57.7341346  70.6302207  24.4517974  58.3954986
  70.9389334  24.2067120  59.2677686  71.4277689  24.6564612  57.9073857
  70.6522820  26.6055883  50.6260363  70.2127810  26.1132262  51.3193220
  71.4030936  26.0628851  50.3852438  63.1315158  22.7967424  50.6284991
  63.9573178  22.4971196  50.2483635  62.7809210  22.0275047  51.0774780
  68.0996692  22.1493892  52.6982665  67.4776701  21.4864597  52.3984893
  68.7701559  22.1755024  52.0156312  61.3323764  20.7153751  51.5873925
  60.4955672  20.2875925  51.4057926  61.3047409  20.9086194  52.5244716
  67.6610199  20.6997816  46.1741125  67.8098319  21.3833280  45.5207798
  68.4676642  20.6802906  46.6890581  70.4020508  11.3807053  59.0461529
  69.5323817  11.6740619  58.7744118  70.6379988  11.9647498  59.7668793
  65.4162832  16.7262993  47.1802194  65.1708873  15.8225323  47.3782404
  65.5858746  16.7280144  46.2381672  64.6858479  12.4591351  44.6788356
  63.9927724  12.5335706  44.0228392  64.4410231  11.6951695  45.2009873
  71.1605604  23.1945946  43.6452873  70.5879571  23.8136133  43.1923345
  71.7338398  23.7445308  44.1792795  74.3802864  23.4783096  44.7761455
  75.3133537  23.4128658  44.9794330  74.2926077  24.3139363  44.3175988
  71.5452403  14.5306759  40.9868925  72.4911507  14.4012967  41.0557343
  71.1666648  13.7921421  41.4638353  69.7295320  12.4556735  40.9223810
  68.8226775  12.1589848  40.9986524  70.0071301  12.1586553  40.0558097
  60.6473260  13.7763099  51.3722857  60.3276044  12.9228407  51.0797231
  60.1006688  13.9911677  52.1280824  64.4253168  16.4925540  55.0892363
  64.6439177  17.4242648  55.1080397  64.8378942  16.1333514  55.8747167
  60.5161520  17.3966010  53.3415978  59.8224992  16.9819963  52.8285933
  61.2634511  17.4386547  52.7449397  62.4298263  17.3284264  51.2181993
  62.4068951  17.4271951  50.2663876  62.7398899  18.1749415  51.5399159
  65.0885641  19.3860419  55.3328608  66.0428894  19.3544361  55.2658539
  64.8898164  18.9251043  56.1478834  65.6785023  17.9561535  57.8999405
  66.4977912  18.4505614  57.9234243  65.9521830  17.0393503  57.8716973
  63.4435869  24.9280038  52.3498806  63.3090337  24.1680439  51.7836804
  63.0267932  25.6520938  51.8827594  74.5794832  20.1116962  41.3575381
  75.2830682  20.3166965  41.9733036  73.8557481  20.6793724  41.6224464
  75.4092643  15.8626823  47.4777651  75.3527844  16.3195375  46.6385283
  75.9620985  15.1017508  47.3000494  66.6004995  25.8249356  52.5617248
  66.4837379  26.7694788  52.4595938  65.7797441  25.5222917  52.9503047
  76.1427422  17.0531605  44.7730180  76.0876226  16.8875876  43.8318624
  75.5173477  17.7607637  44.9292370  60.9319937  12.2899669  58.5991602
  61.5778801  11.7798623  59.0878828  60.7237088  13.0268351  59.1735028
  67.6259509  26.4777617  55.7773177  68.5286756  26.5101228  56.0939672
  67.3996879  25.5478068  55.7919512  69.3813111  25.2308604  52.4383255
  68.4308742  25.2310466  52.3247628  69.6845597  24.4841339  51.9219290
  75.3306759  34.3683238  52.2671654  76.1228051  34.0274063  51.8517953
  75.5703409  34.4778213  53.1873807  74.8993733  30.7377020  52.2086219
  75.0286114  30.9911499  53.1225631  74.2191184  31.3304728  51.8890874
  73.8463158  28.2099033  52.2537261  73.0562212  28.4656561  51.7777372
  74.3374406  29.0247371  52.3589302  75.7977904  28.5743612  49.2120738
  75.0009067  28.6862306  49.7304234  75.5703496  28.9130264  48.3461629
  72.1300861  28.4629523  54.6852252  72.3808900  29.3476533  54.9509828
  72.6660410  28.2834125  53.9127344  74.7960986  34.2831861  47.6010158
  75.3085507  35.0775111  47.7515723  75.4483699  33.5858151  47.5343760
  75.8908228  29.4462249  59.5595074  75.7761743  28.5447506  59.8602173
  75.0352745  29.6925946  59.2079891  72.7609903  32.6120515  48.3769729
  73.5985125  33.0217523  48.1603436  72.9388171  31.6719957  48.3469922
  72.7836074  29.9511230  49.0480462  72.5860474  29.3580591  48.3231529
  72.2282738  29.6463441  49.7656401  75.2782300  29.4775264  46.7321414
  74.3479888  29.4159720  46.9491376  75.3739772  28.9551217  45.9358055
  75.1967849  26.0030077  49.3199656  75.4574666  26.9175410  49.2108816
  76.0185021  25.5354520  49.4696269  76.7080050  44.1559664  52.4524895
  76.9476648  44.7878188  53.1303914  75.8649246  43.8047704  52.7390255
  69.3435905  31.6361426  51.2148207  70.0306945  31.3223156  50.6269223
  69.1884034  32.5402790  50.9415459  74.1470628  26.5251622  55.6433231
  74.0628816  25.9177292  54.9083641  73.3253334  27.0160641  55.6442727
  74.3286227  37.1456419  54.7661231  74.9139664  36.4000107  54.8989136
  74.1311065  37.4560376  55.6497895  68.9203882  29.7162019  53.4865675
  68.9587981  29.1825610  54.2802793  68.4144174  29.1897225  52.8676652
  76.2994644  24.5626560  56.9828217  76.3635970  25.4241390  56.5705615
  76.2361764  23.9500561  56.2500575  75.7746916  26.6349692  60.6301251
  76.4018955  26.2526769  61.2438775  74.9174835  26.4163894  60.9956944
  72.5512459  28.4426121  46.5619606  72.8465900  27.5336800  46.5086660
  71.6500495  28.4213861  46.2400608  76.0806706  26.5182118  52.5447155
  75.3593292  27.1318085  52.4054628  76.8699962  27.0539883  52.4663800
  74.2800301  26.1240219  46.6858931  73.9513007  25.2437598  46.5034037
  74.6339671  26.0687888  47.5735320  72.7386277  31.1124017  55.7044440
  72.1939746  31.8883825  55.8364714  73.6165627  31.4594821  55.5463561
  73.5252299  30.2393913  58.5974596  72.7834035  30.3876548  59.1839227
  73.2045044  30.5002179  57.7341346  73.9708913  38.1259342  50.6284991
  74.7966933  37.8263114  50.2483635  73.6202965  37.3566964  51.0774780
  72.1717518  36.0445668  51.5873925  71.3349426  35.6167843  51.4057926
  72.1441163  36.2378112  52.5244716  76.2556586  32.0554911  47.1802194
  76.0102628  31.1517241  47.3782404  76.4252501  32.0572061  46.2381672
  75.5252234  27.7883269  44.6788356  74.8321479  27.8627624  44.0228392
  75.2803985  27.0243612  45.2009873  71.4867015  29.1055016  51.3722857
  71.1669799  28.2520325  51.0797231  70.9400443  29.3203595  52.1280824
  75.2646922  31.8217457  55.0892363  75.4832932  32.7534565  55.1080397
  75.6772696  31.4625432  55.8747167  71.3555275  32.7257928  53.3415978
  70.6618746  32.3111881  52.8285933  72.1028266  32.7678464  52.7449397
  73.2692017  32.6576182  51.2181993  73.2462705  32.7563869  50.2663876
  73.5792654  33.5041332  51.5399159  75.9279395  34.7152337  55.3328608
  76.8822649  34.6836279  55.2658539  75.7291919  34.2542960  56.1478834
  74.2829624  40.2571956  52.3498806  74.1484092  39.4972357  51.7836804
  73.8661686  40.9812856  51.8827594  71.7713691  27.6191587  58.5991602
  72.4172555  27.1090541  59.0878828  71.5630843  28.3560268  59.1735028
  76.7080051  21.1621786  39.1770202  76.9476649  21.7940311  39.8549220
  75.8649248  20.8109826  39.4635561  74.3286228  14.1518541  41.4906538
  74.9139665  13.4062229  41.6234442  74.1311067  14.4622498  42.3743202
  73.9708914  15.1321464  37.3530298  74.7966934  14.8325236  36.9728941
  73.6202966  14.3629087  37.8020086  72.1717519  13.0507791  38.3119231
  71.3349428  12.6229965  38.1303233  72.1441165  13.2440234  39.2490023
  75.9279396  11.7214459  42.0573914  76.8822650  11.6898402  41.9903846
  75.7291920  11.2605083  42.8724140  74.2829625  17.2634079  39.0744112
  74.1484093  16.5034480  38.5082110  73.8661687  17.9874979  38.6072901
  18.3279356  36.5403016  71.2911282  17.6767336  37.1257097  70.9045296
  19.1223719  37.0709211  71.3506319  12.2534983  33.6292153  71.6898416
  13.0265859  33.0821141  71.5511292  12.6060382  34.4936403  71.9012878
  14.5901261  29.7884820  69.3216866  14.8426782  29.2666341  68.5600329
  13.6525820  29.6250965  69.4243550  19.8054621  34.2293448  71.8280266
  19.1700454  34.3028075  72.5401171  19.4752028  34.8187047  71.1499345
  14.0330691  41.4074272  74.8586077  13.9554720  42.3582097  74.9374557
  13.4292334  41.0620144  75.5161003  21.9708865  29.1092103  72.0376280
  22.8826721  29.3419490  71.8623977  21.4618512  29.6929147  71.4751358
  24.4567679  35.0272359  76.7834225  23.7718717  35.4071261  76.2331258
  24.5411528  35.6367686  77.5166173  16.3069060  36.7656425  73.5791617
  16.1714734  37.6107960  74.0076464  16.8478872  36.9675702  72.8157550
  19.6211806  30.2795598  70.6162945  19.1058429  31.0500202  70.8551333
  19.3489114  29.6060734  71.2396007  24.5946080  33.0327952  72.5516119
  23.8175523  32.6939112  72.1071281  25.2737561  33.0380575  71.8771084
  17.8544541  34.3112913  74.0915680  17.3265902  33.5765673  73.7788918
  17.3532044  35.0887589  73.8455649  15.9997141  32.1293123  67.0950653
  15.0924203  31.8982377  67.2941802  16.4968173  31.3330742  67.2824635
  18.9065220  40.8390630  70.0147340  18.2326919  41.1422327  70.6232297
  19.2931042  41.6419711  69.6652797  17.1785375  32.2305718  71.6174643
  16.2696594  31.9464751  71.7147113  17.2080458  32.6504797  70.7577950
  22.4104642  35.8412308  75.3865811  21.9566969  35.0003217  75.4431002
  21.7798609  36.4773706  75.7240591  20.8537581  37.6788804  76.3215629
  21.1460556  38.2393861  75.6027995  21.3636202  37.9717365  77.0768788
  16.8761462  33.7714462  68.9562722  16.4380892  33.0550321  68.4968359
  17.6171903  33.9990577  68.3947813  24.9934577  32.0471659  75.0139041
  24.8552476  32.2373255  74.0860230  24.6370796  32.8091042  75.4707092
  17.1056435  41.0070303  72.2294419  17.2808191  40.5358346  73.0440041
  16.4189223  41.6336069  72.4575679  20.9972690  32.6298843  68.5494780
  20.3801861  31.9045672  68.4527832  20.5289178  33.3908204  68.2061854
  12.7871236  26.8484268  67.6716084  11.9100702  26.7273068  67.3078331
  13.2628989  26.0570346  67.4194973  15.9735162  39.2010558  74.9178604
  15.1902684  39.7432238  75.0116829  16.6727907  39.7184538  75.3172846
  20.3661593  33.7676875  75.1351233  19.4317871  33.8878337  74.9655938
  20.5438261  32.8649342  74.8711243  21.8210375  35.9538015  72.6687419
  22.0970219  35.8394610  73.5781293  20.9514874  35.5555500  72.6299592
  18.4564439  40.2024366  76.3120233  18.6386834  39.3846022  76.7747985
  19.2797425  40.4192058  75.8745123  18.7906605  39.1292551  73.5735281
  19.3194371  38.6185006  72.9605444  19.0534824  38.8135082  74.4380815
  21.8846788  39.1009350  74.1890264  22.0583666  38.5355772  73.4364117
  22.3775679  39.9010244  74.0069754  27.7386179  31.8645772  75.8080564
  28.1817325  31.1153098  75.4099687  26.8612690  31.8555909  75.4254296
  22.8721961  38.4176114  71.2887163  23.5672865  39.0382807  71.5074477
  23.2145111  37.5671465  71.5639541  24.7713384  35.8675819  72.8174494
  25.2964708  36.2063092  72.0923814  24.6835736  34.9322835  72.6337628
  16.4554045  41.9347803  77.1769747  16.0159035  41.4424181  77.8702603
  17.2062162  41.3920770  76.9361822  13.4641424  36.0289735  72.7250509
  13.6129544  36.7125200  72.0717182  14.2707867  36.0094825  73.2399965
  16.9636829  38.5237866  70.1962256  16.3910796  39.1428053  69.7432728
  17.5369623  39.0737227  70.7302178  20.1834089  38.8075016  71.3270839
  21.1164762  38.7420577  71.5303714  20.0957302  39.6431283  70.8685371
  22.8122106  38.1240886  68.2874786  22.7335737  37.7900750  69.1810544
  23.6331772  38.6162654  68.2866259  17.3483628  29.8598678  67.5378309
  18.2942732  29.7304886  67.6066727  16.9697873  29.1213340  68.0147737
  15.5326545  27.7848655  67.4733194  14.6258000  27.4881767  67.5495908
  15.8102526  27.4878473  66.6067480  14.3025329  24.6435590  67.6145173
  15.1644493  24.9690488  67.8740991  14.4875674  23.8567086  67.1018239
  20.3826057  35.4408881  67.9084764  21.0861908  35.6458884  68.5242420
  19.6588706  36.0085643  68.1733848  21.2123868  31.1918743  74.0287035
  21.1559069  31.6487294  73.1894667  21.7652210  30.4309427  73.8509877
  22.2912755  35.8791411  69.9583225  23.1258359  35.4472609  69.7760699
  22.1297098  35.7073424  70.8860119  21.9458647  32.3823524  71.3239564
  21.8907451  32.2167795  70.3828008  21.3204702  33.0899557  71.4801754
  30.9197030  46.3961062  80.0538401  31.5575440  46.2767809  79.3501741
  30.8017873  47.3441906  80.1126353  27.7286736  46.3488490  79.9899926
  27.3905248  46.2329555  79.1020461  28.5976504  45.9479655  79.9700932
  23.5873552  48.2023966  75.9796817  23.0238417  48.1113903  75.2113105
  23.4725947  47.3823871  76.4599309  21.1337984  49.6975158  78.8181037
  21.9259276  49.3565983  78.4027337  21.3734634  49.8070133  79.7383191
  29.1673111  51.8694934  71.2911282  28.5161090  52.4549014  70.9045296
  29.9617473  52.4001129  71.3506319  23.0928738  48.9584071  71.6898416
  23.8659614  48.4113058  71.5511292  23.4454137  49.8228320  71.9012878
  25.8569987  47.6637302  81.4866675  26.4533559  47.4393324  80.7723638
  25.9144959  46.9222047  82.0892123  25.4295016  45.1176737  69.3216866
  25.6820536  44.5958259  68.5600329  24.4919575  44.9542883  69.4243550
  30.4738298  44.1212516  77.1291609  31.2601388  43.7031939  76.7782026
  30.7377003  45.0258608  77.2973258  30.6448376  49.5585366  71.8280266
  30.0094209  49.6319992  72.5401171  30.3145782  50.1478965  71.1499345
  35.8746725  44.0587749  78.0324588  36.6071897  43.4886966  78.2662417
  35.1186081  43.6709349  78.4731093  25.1491304  47.0204843  71.5241241
  25.0327562  46.3449747  72.1922325  25.2593564  46.5337217  70.7073394
  27.4922845  46.4814990  75.2287930  27.1281052  45.9545611  75.9400852
  28.3489961  46.0913459  75.0554416  27.1328332  41.5104890  70.2249279
  27.3002735  42.3785126  70.5919750  26.9425501  41.6732172  69.3010568
  29.8903665  49.9721869  81.8915109  29.5904388  50.8746908  81.7830916
  29.5454725  49.7054052  82.7436262  23.3416147  46.4235666  77.9251814
  22.4166643  46.2911880  78.1329505  23.5900560  47.2029885  78.4221756
  33.2900809  42.4904409  79.5712546  32.3817686  42.4219818  79.2771307
  33.2388405  42.9676354  80.3994372  27.1117553  43.9662548  71.2095946
  26.9917178  44.4119598  72.0481426  26.4170141  44.3147865  70.6509484
  20.7024958  46.0668939  78.7595603  20.8317339  46.3203418  79.6735014
  20.0222409  46.6596647  78.4400258  24.8724445  56.7366189  74.8586077
  24.7948475  57.6874014  74.9374557  24.2686089  56.3912062  75.5161003
  35.1562456  40.6920848  81.3490420  34.5136836  40.9853381  80.7030215
  34.6517384  40.5773768  82.1543617  32.8102619  44.4384021  72.0376280
  33.7220475  44.6711407  71.8623977  32.3012266  45.0221065  71.4751358
  31.4172202  49.4209839  79.4289861  30.7881064  49.5855553  78.7265929
  31.0297864  49.8351449  80.2000825  35.2961433  50.3564277  76.7834225
  34.6112472  50.7363178  76.2331258  35.3805283  50.9659604  77.5166173
  30.1538594  40.6142057  80.2866141  29.2923073  40.9123310  80.5782878
  30.1801029  40.8312456  79.3547173  26.9700163  49.1584247  76.6939946
  27.4338509  49.4371950  75.9044569  26.7056962  48.2567692  76.5113037
  23.8624244  48.7055729  79.6319709  24.4325602  49.1342997  78.9937194
  24.4532356  48.4238313  80.3303895  25.9069049  45.2807400  73.5029511
  26.6093093  45.7328443  73.9703438  25.5749678  44.6391218  74.1309405
  19.6494383  43.5390952  78.8046645  18.8593437  43.7948481  78.3286756
  20.1405631  44.3539290  78.9098685  21.6009129  43.9035532  75.7630122
  20.8040292  44.0154226  76.2813617  21.3734721  44.2422184  74.8971012
  41.7564186  47.2234940  77.9036897  41.0027894  46.6542338  77.7480902
  41.8911727  47.1897604  78.8507532  27.1462814  52.0948342  73.5791617
  27.0108489  52.9399878  74.0076464  27.6872627  52.2967620  72.8157550
  20.5992211  49.6123780  74.1519542  21.1116732  50.4067031  74.3025106
  21.2514924  48.9150071  74.0853143  22.4087096  52.7289537  76.2342295
  22.5853725  53.6507501  76.0463279  23.2043930  52.4147956  76.6636675
  18.5641128  47.9412435  74.9279112  19.4016350  48.3509443  74.7112820
  18.7419396  47.0011877  74.8979306  30.4605560  45.6087515  70.6162945
  29.9452184  46.3792120  70.8551333  30.1882869  44.9352651  71.2396007
  28.0452671  40.4537216  75.6748184  27.1894268  40.0644066  75.4953822
  28.4579623  40.5329177  74.8147969  29.5751818  37.9883559  80.0739743
  29.0716614  37.9513694  79.2607549  29.8682425  38.8976302  80.1336400
  25.8194704  38.0722289  79.0805925  26.6847701  37.8765098  78.7211815
  25.8872213  37.8432641  80.0075282  35.4339835  48.3619870  72.5516119
  34.6569277  48.0231029  72.1071281  36.1131315  48.3672493  71.8771084
  30.2491864  43.4814607  72.4422726  29.9441999  43.7960757  73.2932870
  31.2022306  43.5596027  72.4850059  28.6938295  49.6404831  74.0915680
  28.1659657  48.9057590  73.7788918  28.1925798  50.4179507  73.8455649
  33.6731141  47.8353851  79.2082727  33.0154816  48.5253113  79.2962855
  34.4771541  48.2250283  79.5516713  23.4257023  40.3024497  76.4522292
  24.0000775  40.0799678  75.7195485  24.0128005  40.3713191  77.2050893
  32.4836600  46.1898224  77.2586668  32.9968482  46.8228216  77.7608378
  33.1337824  45.5899419  76.8930028  23.7526610  42.3328958  70.4718177
  22.9163922  42.6703644  70.7927452  23.6131380  42.1977938  69.5345314
  25.7279691  37.1765746  75.1797361  25.0744103  36.8614763  74.5553976
  25.6860165  36.5541486  75.9057184  26.8390896  47.4585041  67.0950653
  25.9317957  47.2274294  67.2941802  27.3361928  46.6622660  67.2824635
  29.7458974  56.1682548  70.0147340  29.0720673  56.4714245  70.6232297
  30.1324796  56.9711628  69.6652797  28.9617431  43.6647679  79.5045009
  28.0439992  43.8862626  79.3466697  29.3777575  43.7393990  78.6456716
  29.7452479  45.0639095  74.6347689  30.4924298  45.5760492  74.3254811
  30.0144068  44.7423148  75.4952083  28.0179129  47.5597636  71.6174643
  27.1090348  47.2756669  71.7147113  28.0474213  47.9796714  70.7577950
  33.2498396  51.1704225  75.3865811  32.7960724  50.3295135  75.4431002
  32.6192363  51.8065624  75.7240591  32.1931316  42.0996211  76.6166478
  31.4554073  41.5873598  76.9476721  32.4458090  41.6596593  75.8049755
  31.6931336  53.0080722  76.3215629  31.9854310  53.5685779  75.6027995
  32.2029956  53.3009283  77.0768788  32.2942943  34.8772463  77.2108248
  32.6001820  34.0169827  76.9234163  33.0195548  35.4690084  77.0107242
  18.5867299  45.2803150  75.5989846  18.3891699  44.6872511  74.8740912
  18.0313963  44.9755360  76.3165784  26.5664023  45.1726256  77.7184439
  26.6212633  44.2200093  77.6426915  25.7555225  45.3285695  78.2025737
  27.7155217  49.1006379  68.9562722  27.2774647  48.3842238  68.4968359
  28.4565658  49.3282494  68.3947813  24.5056383  43.7903316  75.4774818
  23.6924249  44.0897487  75.8840010  25.0015377  43.3959005  76.1949300
  26.6564961  53.7861073  77.4109082  26.6141140  54.0121919  76.4817614
  27.5727660  53.5524448  77.5594884  30.1030595  44.2545141  84.3089712
  30.4579982  44.4816614  85.1684177  30.7502726  44.5863517  83.6866967
  35.8328332  47.3763576  75.0139041  35.6946230  47.5665172  74.0860230
  35.4764550  48.1382959  75.4707092  23.9970458  41.3621672  81.0936053
  24.6369837  41.2210431  80.3959016  23.1647988  41.0756185  80.7174655
  24.7730762  50.6624102  77.2071045  25.5671360  50.1674422  77.0053620
  24.0622454  50.1341965  76.8438751  21.0813525  44.8067184  73.2830798
  20.1511113  44.7451639  73.5000760  21.1770997  44.2843137  72.4867439
  20.9999074  41.3321997  75.8709039  21.2605891  42.2467330  75.7618200
  21.8216246  40.8646439  76.0205652  28.5513706  47.2102460  83.1170345
  29.4805766  47.3613619  82.9439312  28.1304736  47.2986480  82.2618991
  27.3502038  51.2353124  80.8868882  27.2113123  50.8671908  81.7594820
  26.5616634  51.7500763  80.7152840  27.9450190  56.3362221  72.2294419
  28.1201945  55.8650264  73.0440041  27.2582978  56.9627987  72.4575679
  28.9007253  50.6134727  78.2757720  28.5657085  50.5735497  79.1715370
  28.4011198  49.9479443  77.8028130  31.8366444  47.9590761  68.5494780
  31.2195615  47.2337589  68.4527832  31.3682933  48.7200121  68.2061854
  25.5033797  45.7322316  83.2893981  26.2133416  45.0915508  83.2480599
  25.4603106  45.9835211  84.2120162  23.6264990  42.1776185  67.6716084
  22.7494457  42.0564986  67.3078331  24.1022743  41.3862264  67.4194973
  26.8128916  54.5302476  74.9178604  26.0296438  55.0724156  75.0116829
  27.5121662  55.0476455  75.3172846  30.1225566  40.3397105  77.5612810
  30.6194266  39.5867068  77.2413880  29.3512548  40.3761422  76.9956019
  37.9755324  46.0437471  79.2031101  37.9645200  46.9262186  78.8325034
  37.1072703  45.6909022  79.0085638  31.2055347  49.0968792  75.1351233
  30.2711626  49.2170255  74.9655938  31.3832016  48.1941259  74.8711243
  26.7060535  42.4814488  77.2884494  26.3358323  41.9285529  77.9765400
  27.2019628  41.8772622  76.7359494  34.5927899  44.9386112  75.6701267
  35.0588351  45.7714103  75.5961570  35.0435399  44.4731093  76.3746526
  32.6604130  51.2829933  72.6687419  32.9363974  51.1686528  73.5781293
  31.7908628  50.8847418  72.6299592  32.5644561  37.3066699  79.7092169
  31.6507641  37.5370926  79.8774376  32.9937663  37.3905143  80.5606201
  32.3351020  45.4956591  82.2092063  31.6822470  45.7432498  81.5544515
  32.7131400  44.6820729  81.8754540  29.2958194  55.5316284  76.3120233
  29.4780588  54.7137940  76.7747985  30.1191180  55.7483976  75.8745123
  29.6300359  54.4584469  73.5735281  30.1588126  53.9476924  72.9605444
  29.8928579  54.1426999  74.4380815  22.9856107  55.5099586  76.3333057
  22.3166482  55.9945713  75.8497097  22.8468977  55.7568806  77.2476436
  18.3543684  43.7718041  73.1128990  18.6497125  42.8628719  73.0596043
  17.4531720  43.7505780  72.7909992  21.8837931  41.8474037  79.0956538
  21.1624517  42.4610005  78.9564011  22.6731187  42.3831802  79.0173184
  20.0831526  41.4532138  73.2368315  19.7544232  40.5729517  73.0543421
  20.4370896  41.3979807  74.1244704  29.3311105  53.0887041  77.7463300
  29.1836067  52.1603748  77.9270870  30.1564598  53.1107132  77.2620375
  23.1973349  41.7405108  73.6043792  23.5369421  42.2691029  72.8822401
  23.6445469  42.0785514  74.3802359  32.9345226  53.9115600  78.8328173
  33.8591774  53.7058461  78.6952624  32.7660530  53.6632001  79.7417514
  25.1841496  40.2379730  71.8037085  25.9049859  40.6160982  71.3000802
  24.5606800  40.9568606  71.9072063  29.3272619  40.9424879  72.7395417
  29.5436233  41.8249517  72.4384246  28.8466686  40.5511092  72.0101059
  24.0671840  43.9010592  79.3166162  23.9216421  44.2150895  80.2090444
  23.5897044  44.5195492  78.7637061  25.9268223  40.8913140  79.3647052
  25.9129792  39.9954233  79.0279350  26.6440651  40.8983804  79.9985338
  27.7794354  41.3250480  81.4100179  27.5212132  42.2467551  81.4084510
  27.2479394  40.9280915  82.1000643  32.7240543  54.4301267  74.1890264
  32.8977420  53.8647690  73.4364117  33.2169434  55.2302162  74.0069754
  25.3305119  39.7727520  74.6334622  25.4521030  38.8444166  74.8325509
  25.0407162  39.7866206  73.7212937  28.1996310  37.4582431  77.7701342
  28.2218006  37.5221764  76.8153321  28.6164369  36.6186939  77.9641848
  38.5779934  47.1937690  75.8080564  39.0211080  46.4445015  75.4099687
  37.7006444  47.1847826  75.4254296  33.7115715  53.7468032  71.2887163
  34.4066620  54.3674724  71.5074477  34.0538865  52.8963383  71.5639541
  35.6107138  51.1967737  72.8174494  36.1358462  51.5355010  72.0923814
  35.5229491  50.2614752  72.6337628  27.2947799  57.2639720  77.1769747
  26.8552789  56.7716099  77.8702603  28.0455916  56.7212688  76.9361822
  19.7740138  53.4551261  77.1794375  20.5998158  53.1555033  76.7993018
  19.4234190  52.6858884  77.6284163  24.7421671  52.8077729  79.2492048
  24.1201680  52.1448435  78.9494276  25.4126538  52.8338861  78.5665696
  24.3035178  51.3581653  72.7250509  24.4523298  52.0417117  72.0717182
  25.1101622  51.3386743  73.2399965  38.1212799  48.6642928  78.2003012
  38.9559690  49.1032732  78.3640572  38.2571927  48.1881582  77.3811258
  22.0587811  47.3846830  73.7311578  21.8133853  46.4809160  73.9291788
  22.2283726  47.3863981  72.7891056  21.3283459  43.1175188  71.2297739
  20.6352704  43.1919543  70.5737775  21.0835211  42.3535532  71.7519256
  29.9997115  34.6770789  78.6337230  30.2798869  34.0093978  79.2597657
  30.7847722  34.8699885  78.1211894  27.8030584  53.8529783  70.1962256
  27.2304551  54.4719970  69.7432728  28.3763377  54.4029145  70.7302178
  33.8705973  43.0988423  82.3808805  34.8223396  43.1986521  82.4021029
  33.7009424  42.3066692  82.8906890  31.8920353  40.1844007  82.5668206
  31.2970285  40.4649019  81.8714695  31.6070050  40.6737908  83.3384947
  31.0227843  54.1366933  71.3270839  31.9558517  54.0712495  71.5303714
  30.9351056  54.9723200  70.8685371  33.6515860  53.4532804  68.2874786
  33.5729492  53.1192667  69.1810544  34.4725527  53.9454572  68.2866259
  36.3494051  46.3194543  81.4951105  36.3170371  45.3810544  81.6810789
  36.9594675  46.3978580  80.7616930  28.1877382  45.1890596  67.5378309
  29.1336487  45.0596804  67.6066727  27.8091627  44.4505258  68.0147737
  36.4988540  43.1105586  81.5409388  35.9827588  42.3264043  81.3539317
  37.3828488  42.7824303  81.7055907  34.1599267  36.8546602  77.5005201
  33.9624088  36.5461690  78.3848533  34.7698972  37.5808241  77.6303131
  26.3720299  43.1140572  67.4733194  25.4651755  42.8173685  67.5495908
  26.6496280  42.8170391  66.6067480  17.2898240  44.4346936  77.9232240
  16.9701024  43.5812244  77.6306614  16.7431668  44.6495514  78.6790208
  21.0678147  47.1509377  81.6401747  21.2864157  48.0826485  81.6589781
  21.4803921  46.7917351  82.4256551  27.9882365  37.6577462  73.6277435
  27.1783093  37.3124547  74.0032681  28.6766782  37.3485006  74.2165047
  29.9172913  36.7355509  75.2501732  30.4703952  37.1550962  75.9091755
  30.1543000  35.8091257  75.2924688  25.1419084  39.9727508  67.6145173
  26.0038248  40.2982406  67.8740991  25.3269428  39.1859004  67.1018239
  33.2951720  38.8456034  74.7580396  32.7150389  39.5040838  74.3758449
  33.0287653  38.0233379  74.3467814  31.7455287  38.2461092  76.9601717
  32.2455065  38.3577626  76.1516035  32.3890895  37.9422145  77.6002525
  19.0723242  47.9868101  77.7691377  19.0493930  48.0855788  76.8173260
  19.3823879  48.8333252  78.0908543  32.0776598  41.0056124  73.8136745
  31.1902453  41.2905775  73.5956939  32.4930587  40.8449888  72.9664021
  35.4291135  41.0302645  77.5291084  36.2051525  41.5199098  77.8015701
  34.7039269  41.4560700  77.9862953  37.8663693  41.7430265  78.5865024
  38.4608184  41.5026001  77.8758333  37.9390277  41.0237395  79.2138561
  31.2219812  50.7700799  67.9084764  31.9255662  50.9750802  68.5242420
  30.4982461  51.3377561  68.1733848  32.0517622  46.5210660  74.0287035
  31.9952824  46.9779212  73.1894667  32.6045965  45.7601345  73.8509877
  35.8622428  42.3100392  74.8537154  35.6059362  41.9097028  75.6845362
  35.2375296  43.0244186  74.7287293  40.1734766  45.0496466  77.3608446
  39.6134324  45.1189655  78.1340008  39.5678269  44.8737450  76.6407942
  33.1306509  51.2083328  69.9583225  33.9652113  50.7764527  69.7760699
  32.9690852  51.0365342  70.8860119  32.7852401  47.7115442  71.3239564
  32.7301205  47.5459713  70.3828008  32.1598457  48.4191475  71.4801754
  26.0948527  37.2123551  70.9024882  26.0827197  38.1565391  71.0593153
  26.9871949  37.0293696  70.6084343  26.0238091  55.8892441  78.9892639
  25.0733722  55.8894303  78.8757011  26.3270577  55.1425176  78.4728674
  29.9100646  33.8066327  75.1570819  29.1433042  33.2524814  75.3027501
  30.3211351  33.8788196  76.0184971  33.9322492  64.2875989  71.6898416
  34.7053368  63.7404976  71.5511292  34.2847891  65.1520238  71.9012878
  36.2688770  60.4468655  69.3216866  36.5214291  59.9250176  68.5600329
  35.3313329  60.2834800  69.4243550  35.9885059  62.3496761  71.5241241
  35.8721317  61.6741664  72.1922325  36.0987319  61.8629135  70.7073394
  37.9722087  56.8396808  70.2249279  38.1396489  57.7077044  70.5919750
  37.7819256  57.0024089  69.3010568  37.9511308  59.2954465  71.2095946
  37.8310933  59.7411516  72.0481426  37.2563896  59.6439783  70.6509484
  32.4402883  59.2327449  75.7630122  31.6434047  59.3446143  76.2813617
  32.2128475  59.5714101  74.8971012  29.4034883  63.2704352  74.9279112
  30.2410105  63.6801361  74.7112820  29.5813150  62.3303794  74.8979306
  41.2999315  60.9379433  70.6162945  40.7845938  61.7084038  70.8551333
  41.0276623  60.2644569  71.2396007  38.8846426  55.7829134  75.6748184
  38.0288022  55.3935984  75.4953822  39.2973378  55.8621094  74.8147969
  41.0885618  58.8106525  72.4422726  40.7835754  59.1252674  73.2932870
  42.0416060  58.8887945  72.4850059  34.2650777  55.6316415  76.4522292
  34.8394529  55.4091596  75.7195485  34.8521760  55.7005109  77.2050893
  34.5920365  57.6620876  70.4718177  33.7557677  57.9995562  70.7927452
  34.4525134  57.5269855  69.5345314  36.5673445  52.5057663  75.1797361
  35.9137858  52.1906681  74.5553976  36.5253919  51.8833404  75.9057184
  37.6784650  62.7876959  67.0950653  36.7711712  62.5566212  67.2941802
  38.1755682  61.9914578  67.2824635  38.8572883  62.8889553  71.6174643
  37.9484103  62.6048586  71.7147113  38.8867967  63.3088632  70.7577950
  29.4261054  60.6095068  75.5989846  29.2285454  60.0164428  74.8740912
  28.8707718  60.3047278  76.3165784  38.5548971  64.4298297  68.9562722
  38.1168401  63.7134156  68.4968359  39.2959412  64.6574412  68.3947813
  31.9207280  60.1359101  73.2830798  30.9904868  60.0743557  73.5000760
  32.0164752  59.6135054  72.4867439  31.8392829  56.6613914  75.8709039
  32.0999646  57.5759248  75.7618200  32.6610001  56.1938357  76.0205652
  42.6760199  63.2882679  68.5494780  42.0589370  62.5629507  68.4527832
  42.2076687  64.0492039  68.2061854  34.4658745  57.5068103  67.6716084
  33.5888211  57.3856904  67.3078331  34.9416498  56.7154181  67.4194973
  29.1937439  59.1009958  73.1128990  29.4890880  58.1920637  73.0596043
  28.2925474  59.0797698  72.7909992  30.9225280  56.7824056  73.2368315
  30.5937986  55.9021435  73.0543421  31.2764651  56.7271725  74.1244704
  34.0367103  57.0697026  73.6043792  34.3763176  57.5982947  72.8822401
  34.4839224  57.4077432  74.3802359  36.0235251  55.5671647  71.8037085
  36.7443613  55.9452900  71.3000802  35.4000555  56.2860524  71.9072063
  40.1666373  56.2716796  72.7395417  40.3829988  57.1541434  72.4384246
  39.6860441  55.8803010  72.0101059  36.1698874  55.1019438  74.6334622
  36.2914785  54.1736084  74.8325509  35.8800916  55.1158124  73.7212937
  32.8981566  62.7138748  73.7311578  32.6527608  61.8101078  73.9291788
  33.0677480  62.7155899  72.7891056  32.1677213  58.4467106  71.2297739
  31.4746458  58.5211461  70.5737775  31.9228965  57.6827449  71.7519256
  39.0271137  60.5182514  67.5378309  39.9730241  60.3888722  67.6066727
  38.6485382  59.7797176  68.0147737  37.2114054  58.4432490  67.4733194
  36.3045509  58.1465603  67.5495908  37.4890035  58.1462308  66.6067480
  38.8276119  52.9869380  73.6277435  38.0176848  52.6416465  74.0032681
  39.5160536  52.6776924  74.2165047  40.7566668  52.0647427  75.2501732
  41.3097706  52.4842880  75.9091755  40.9936754  51.1383175  75.2924688
  35.9812838  55.3019425  67.6145173  36.8432002  55.6274324  67.8740991
  36.1663183  54.5150921  67.1018239  44.1345475  54.1747952  74.7580396
  43.5544144  54.8332756  74.3758449  43.8681408  53.3525296  74.3467814
  42.9170353  56.3348042  73.8136745  42.0296208  56.6197693  73.5956939
  43.3324342  56.1741806  72.9664021  36.9342281  52.5415468  70.9024882
  36.9220951  53.4857308  71.0593153  37.8265703  52.3585614  70.6084343
  40.7494401  49.1358245  75.1570819  39.9826797  48.5816732  75.3027501
  41.1605106  49.2080114  76.0184971  18.3279357  13.5465139  58.0156588
  17.6767337  14.1319219  57.6290602  19.1223720  14.0771334  58.0751626
  12.2534984  10.6354276  58.4143723  13.0265860  10.0883263  58.2756599
  12.6060383  11.4998525  58.6258184  14.5901262   6.7946942  56.0462173
  14.8426783   6.2728463  55.2845636  13.6525821   6.6313088  56.1488856
  19.8054622  11.2355571  58.5525573  19.1700455  11.3090197  59.2646477
  19.4752029  11.8249170  57.8744652  14.0330692  18.4136394  61.5831384
  13.9554722  19.3644219  61.6619864  13.4292336  18.0682267  62.2406310
  21.9708866   6.1154226  58.7621586  22.8826722   6.3481612  58.5869284
  21.4618513   6.6991270  58.1996665  24.4567680  12.0334482  63.5079532
  23.7718718  12.4133383  62.9576565  24.5411530  12.6429809  64.2411479
  16.3069061  13.7718547  60.3036923  16.1714736  14.6170083  60.7321771
  16.8478873  13.9737825  59.5402857  19.6211807   7.2857720  57.3408252
  19.1058431   8.0562325  57.5796639  19.3489116   6.6122856  57.9641313
  24.5946081  10.0390075  59.2761425  23.8175524   9.7001234  58.8316587
  25.2737562  10.0442698  58.6016390  17.8544542  11.3175036  60.8160987
  17.3265904  10.5827795  60.5034224  17.3532045  12.0949712  60.5700955
  15.9997142   9.1355246  53.8195960  15.0924204   8.9044499  54.0187109
  16.4968174   8.3392865  54.0069942  18.9065221  17.8452753  56.7392646
  18.2326920  18.1484450  57.3477604  19.2931043  18.6481833  56.3898103
  17.1785376   9.2367841  58.3419950  16.2696595   8.9526874  58.4392420
  17.2080460   9.6566919  57.4823257  22.4104643  12.8474430  62.1111118
  21.9566970  12.0065340  62.1676308  21.7798610  13.4835829  62.4485898
  20.8537582  14.6850927  63.0460936  21.1460557  15.2455984  62.3273301
  21.3636203  14.9779488  63.8014095  16.8761464  10.7776584  55.6808029
  16.4380894  10.0612443  55.2213666  17.6171904  11.0052699  55.1193120
  24.9934578   9.0533781  61.7384347  24.8552477   9.2435377  60.8105536
  24.6370797   9.8153164  62.1952398  17.1056436  18.0132425  58.9539725
  17.2808192  17.5420469  59.7685348  16.4189224  18.6398192  59.1820986
  20.9972691   9.6360966  55.2740086  20.3801862   8.9107794  55.1773139
  20.5289180  10.3970326  54.9307161  12.7871237   3.8546390  54.3961391
  11.9100703   3.7335191  54.0323637  13.2628990   3.0632469  54.1440279
  15.9735163  16.2072681  61.6423911  15.1902685  16.7494361  61.7362136
  16.6727908  16.7246660  62.0418152  20.3661594  10.7738997  61.8596540
  19.4317873  10.8940460  61.6901244  20.5438262   9.8711464  61.5956550
  21.8210376  12.9600138  59.3932726  22.0970220  12.8456733  60.3026600
  20.9514875  12.5617623  59.3544899  18.4564440  17.2086489  63.0365540
  18.6386835  16.3908145  63.4993292  19.2797426  17.4254181  62.5990430
  18.7906606  16.1354674  60.2980588  19.3194372  15.6247128  59.6850750
  19.0534826  15.8197204  61.1626121  21.8846789  16.1071472  60.9135571
  22.0583667  15.5417895  60.1609424  22.3775681  16.9072367  60.7315061
  27.7386181   8.8707895  62.5325871  28.1817327   8.1215220  62.1344994
  26.8612691   8.8618031  62.1499603  22.8721962  15.4238237  58.0132469
  23.5672867  16.0444929  58.2319784  23.2145112  14.5733588  58.2884847
  24.7713385  12.8737942  59.5419800  25.2964709  13.2125215  58.8169120
  24.6835738  11.9384957  59.3582935  16.4554046  18.9409925  63.9015053
  16.0159036  18.4486304  64.5947910  17.2062163  18.3982893  63.6607129
  13.4641425  13.0351858  59.4495816  13.6129545  13.7187322  58.7962488
  14.2707868  13.0156948  59.9645271  16.9636830  15.5299988  56.9207563
  16.3910797  16.1490175  56.4678035  17.5369624  16.0799350  57.4547485
  20.1834090  15.8137138  58.0516145  21.1164763  15.7482700  58.2549021
  20.0957303  16.6493405  57.5930678  17.3483629   6.8660801  54.2623615
  18.2942734   6.7367009  54.3312034  16.9697874   6.1275463  54.7393044
  15.5326546   4.7910777  54.1978501  14.6258001   4.4943890  54.2741214
  15.8102527   4.4940595  53.3312787  20.3826059  12.4471004  54.6330071
  21.0861909  12.6521007  55.2487727  19.6588707  13.0147766  54.8979155
  21.2123869   8.1980865  60.7532341  21.1559070   8.6549417  59.9139974
  21.7652211   7.4371550  60.5755184  22.2912756  12.8853533  56.6828531
  23.1258360  12.4534732  56.5006006  22.1297099  12.7135547  57.6105426
  21.9458648   9.3885647  58.0484871  21.8907452   9.2229918  57.1073315
  21.3204703  10.0961679  58.2047060  30.9197031  23.4023184  66.7783708
  31.5575441  23.2829932  66.0747048  30.8017874  24.3504028  66.8371660
  27.7286737  23.3550612  66.7145233  27.3905249  23.2391677  65.8265767
  28.5976506  22.9541778  66.6946239  23.5873553  25.2086089  62.7042124
  23.0238418  25.1176026  61.9358411  23.4725948  24.3885993  63.1844616
  21.1337985  26.7037280  65.5426344  21.9259277  26.3628105  65.1272643
  21.3734635  26.8132256  66.4628497  29.1673112  28.8757057  58.0156588
  28.5161092  29.4611137  57.6290602  29.9617475  29.4063252  58.0751626
  24.9313782  27.2922576  71.6210622  24.6403648  28.1968207  71.5057288
  25.5670766  27.3339104  72.3354692  25.8569988  24.6699425  68.2111982
  26.4533561  24.4455447  67.4968945  25.9144960  23.9284170  68.8137430
  30.4738300  21.1274638  63.8536916  31.2601389  20.7094061  63.5027333
  30.7377004  22.0320730  64.0218564  30.6448377  26.5647489  58.5525573
  30.0094210  26.6382115  59.2646477  30.3145783  27.1541087  57.8744652
  35.8746727  21.0649871  64.7569894  36.6071899  20.4949088  64.9907724
  35.1186082  20.6771472  65.1976400  25.1491306  24.0266966  58.2486548
  25.0327564  23.3511869  58.9167632  25.2593565  23.5399340  57.4318701
  27.4922846  23.4877113  61.9533237  27.1281054  22.9607734  62.6646158
  28.3489962  23.0975582  61.7799722  27.1328333  18.5167013  56.9494585
  27.3002736  19.3847249  57.3165057  26.9425503  18.6794294  56.0255875
  29.8903667  26.9783992  68.6160416  29.5904390  27.8809030  68.5076223
  29.5454726  26.7116175  69.4681569  23.3416148  23.4297788  64.6497120
  22.4166645  23.2974002  64.8574812  23.5900561  24.2092008  65.1467063
  33.2900810  19.4966532  66.2957853  32.3817688  19.4281940  66.0016614
  33.2388406  19.9738477  67.1239679  27.1117554  20.9724670  57.9341252
  26.9917180  21.4181721  58.7726733  26.4170143  21.3209988  57.3754790
  20.7024959  23.0731062  65.4840909  20.8317340  23.3265541  66.3980321
  20.0222410  23.6658770  65.1645564  24.8724446  33.7428312  61.5831384
  24.7948476  34.6936137  61.6619864  24.2686090  33.3974184  62.2406310
  35.1562457  17.6982970  68.0735727  34.5136837  17.9915503  67.4275522
  34.6517385  17.5835890  68.8788924  32.8102620  21.4446143  58.7621586
  33.7220477  21.6773530  58.5869284  32.3012268  22.0283188  58.1996665
  31.0943388  25.8670771  72.3982879  31.5026744  25.4253182  71.6537511
  30.3720650  25.2923399  72.6517072  31.4172203  26.4271962  66.1535168
  30.7881065  26.5917676  65.4511236  31.0297865  26.8413571  66.9246132
  35.2961435  27.3626400  63.5079532  34.6112473  27.7425301  62.9576565
  35.3805284  27.9721726  64.2411479  32.5512366  25.0086359  70.1074875
  32.7629262  25.6518119  69.4309256  32.5042115  24.1748675  69.6396805
  30.1538595  17.6204179  67.0111447  29.2923074  17.9185433  67.3028185
  30.1801030  17.8374578  66.0792480  26.9700165  26.1646370  63.4185253
  27.4338510  26.4434073  62.6289875  26.7056963  25.2629814  63.2358344
  23.8624246  25.7117851  66.3565016  24.4325603  26.1405120  65.7182501
  24.4532358  25.4300436  67.0549202  25.9069051  22.2869522  60.2274818
  26.6093094  22.7390566  60.6948744  25.5749679  21.6453341  60.8554711
  19.6494385  20.5453075  65.5291952  18.8593439  20.8010603  65.0532062
  20.1405632  21.3601413  65.6343992  33.6658194  27.8858314  68.2797232
  34.4875638  27.4838501  67.9979914  33.6620597  27.7826548  69.2313348
  21.6009130  20.9097654  62.4875428  20.8040293  21.0216348  63.0058924
  21.3734722  21.2484306  61.6216319  27.4314798  27.4342357  70.4357943
  27.4959230  27.8962765  71.2716115  26.7225722  26.8039722  70.5640253
  41.7564187  24.2297063  64.6282204  41.0027896  23.6604461  64.4726208
  41.8911729  24.1959727  65.5752839  27.1462815  29.1010465  60.3036923
  27.0108490  29.9462001  60.7321771  27.6872628  29.3029742  59.5402857
  28.7731292  29.7234031  74.4337265  28.3295146  28.9370410  74.1158170
  29.4348505  29.9113182  73.7681156  23.5318413  31.2529833  68.9597944
  24.0825838  31.1246896  68.1874938  22.6929889  31.5524722  68.6092837
  30.8712530  30.0036831  72.4618667  30.8531005  30.8245712  71.9698936
  31.7932450  29.8790906  72.6868808  27.3285584  27.5180961  73.3042175
  27.8613921  26.7569249  73.0741483  26.7999665  27.2254613  74.0466329
  18.5641130  24.9474557  61.6524419  19.4016352  25.3571566  61.4358127
  18.7419397  24.0073999  61.6224613  28.0452673  17.4599339  62.3993490
  27.1894269  17.0706189  62.2199129  28.4579624  17.5391299  61.5393276
  29.5751819  14.9945682  66.7985050  29.0716615  14.9575817  65.9852855
  29.8682426  15.9038425  66.8581707  25.8194705  15.0784412  65.8051232
  26.6847702  14.8827220  65.4457121  25.8872214  14.8494763  66.7320588
  30.2491865  20.4876730  59.1668033  29.9442000  20.8022879  60.0178176
  31.2022307  20.5658150  59.2095366  28.6938297  26.6466953  60.8160987
  28.1659658  25.9119713  60.5034224  28.1925799  27.4241630  60.5700955
  33.6731143  24.8415974  65.9328033  33.0154817  25.5315235  66.0208162
  34.4771542  25.2312406  66.2762020  23.4257024  17.3086620  63.1767599
  24.0000776  17.0861801  62.4440791  24.0128007  17.3775314  63.9296200
  32.4836601  23.1960346  63.9831975  32.9968483  23.8290338  64.4853685
  33.1337825  22.5961542  63.6175335  25.7279692  14.1827868  61.9042668
  25.0744104  13.8676886  61.2799283  25.6860166  13.5603609  62.6302491
  28.9617432  20.6709802  66.2290316  28.0439994  20.8924749  66.0712004
  29.3777576  20.7456112  65.3702023  29.7452480  22.0701218  61.3592996
  30.4924299  22.5822615  61.0500118  30.0144070  21.7485270  62.2197389
  33.2498398  28.1766348  62.1111118  32.7960725  27.3357258  62.1676308
  32.6192364  28.8127746  62.4485898  32.1931317  19.1058334  63.3411785
  31.4554074  18.5935720  63.6722028  32.4458091  18.6658716  62.5295062
  31.6931337  30.0142845  63.0460936  31.9854311  30.5747902  62.3273301
  32.2029957  30.3071406  63.8014095  32.2942945  11.8834586  63.9353554
  32.6001821  11.0231949  63.6479469  33.0195549  12.4752206  63.7352548
  18.5867301  22.2865272  62.3235152  18.3891700  21.6934633  61.5986219
  18.0313965  21.9817483  63.0411091  26.5664024  22.1788379  64.4429745
  26.6212634  21.2262215  64.3672222  25.7555226  22.3347818  64.9271044
  24.5056384  20.7965439  62.2020124  23.6924250  21.0959609  62.6085316
  25.0015378  20.4021127  62.9194607  26.6564962  30.7923196  64.1354389
  26.6141141  31.0184042  63.2062921  27.5727661  30.5586570  64.2840190
  30.1030596  21.2607263  71.0335018  30.4579984  21.4878736  71.8929484
  30.7502727  21.5925640  70.4112274  35.8328333  24.3825699  61.7384347
  35.6946231  24.5727295  60.8105536  35.4764552  25.1445082  62.1952398
  23.9970459  18.3683794  67.8181359  24.6369838  18.2272553  67.1204323
  23.1647990  18.0818308  67.4419961  35.8597712  26.4502226  66.7495619
  36.2934219  26.3577515  67.5978673  36.5729293  26.4259727  66.1115635
  24.7730763  27.6686225  63.9316352  25.5671361  27.1736545  63.7298927
  24.0622455  27.1404088  63.5684057  29.5925607  30.0504320  68.2828719
  29.6462630  30.6195257  69.0506435  28.7240389  30.2206205  67.9182756
  21.0813526  21.8129306  60.0076104  20.1511114  21.7513762  60.2246067
  21.1770998  21.2905259  59.2112746  20.9999075  18.3384119  62.5954346
  21.2605893  19.2529452  62.4863507  21.8216248  17.8708562  62.7450959
  36.7213262  26.4925927  69.2828504  36.9149152  27.3971737  69.5287779
  36.6213880  26.0333346  70.1167089  31.7828371  26.6432669  74.8569385
  31.6313877  26.4143221  73.9399468  31.7733050  27.6003271  74.8700730
  28.5513707  24.2164582  69.8415651  29.4805767  24.3675742  69.6684619
  28.1304737  24.3048603  68.9864298  27.3502039  28.2415247  67.6114189
  27.2113125  27.8734031  68.4840127  26.5616635  28.7562886  67.4398147
  28.9007254  27.6196849  65.0003027  28.5657087  27.5797619  65.8960677
  28.4011200  26.9541565  64.5273437  25.5033799  22.7384439  70.0139287
  26.2133417  22.0977631  69.9725906  25.4603107  22.9897334  70.9365468
  33.4920577  29.6751792  72.9345867  33.4333124  28.9911012  72.2676450
  33.8940096  30.4170782  72.4826493  22.5111276  36.4913706  65.7279586
  22.7507874  37.1232230  66.4058604  21.6680473  36.1401746  66.0144945
  33.4937985  27.6391376  71.1659846  32.6064763  27.3017298  71.2886245
  34.0636536  26.9074407  71.4028612  15.1467132  23.9715468  64.4902898
  15.8338172  23.6577198  63.9023913  14.9915260  24.8756832  64.2170149
  27.0239138  32.2992828  68.1321090  26.9509309  33.1047800  68.6440394
  26.5816531  32.4984794  67.3069111  26.8128918  31.5364598  61.6423911
  26.0296440  32.0786279  61.7362136  27.5121663  32.0538578  62.0418152
  30.1225568  17.3459228  64.2858116  30.6194267  16.5929190  63.9659187
  29.3512549  17.3823544  63.7201326  37.9755325  23.0499593  65.9276408
  37.9645201  23.9324309  65.5570341  37.1072705  22.6971144  65.7330945
  29.4837822  32.1979662  70.2879248  30.1965794  32.8327127  70.2155150
  28.9927850  32.2943528  69.4719250  31.2055348  26.1030915  61.8596540
  30.2711627  26.2232377  61.6901244  31.3832017  25.2003382  61.5956550
  26.7060536  19.4876611  64.0129801  26.3358324  18.9347651  64.7010707
  27.2019629  18.8834744  63.4604801  34.5927900  21.9448234  62.3946574
  35.0588352  22.7776226  62.3206877  35.0435400  21.4793216  63.0991832
  24.5349735  29.9474106  71.1084819  25.2359195  30.5810589  71.2614213
  24.0644850  30.2888837  70.3480458  32.6604131  28.2892056  59.3932726
  32.9363975  28.1748650  60.3026600  31.7908630  27.8909540  59.3544899
  32.5644563  14.3128821  66.4337475  31.6507642  14.5433048  66.6019682
  32.9937664  14.3967265  67.2851508  32.3351021  22.5018713  68.9337369
  31.6822471  22.7494621  68.2789822  32.7131401  21.6882851  68.5999847
  29.2958195  32.5378406  63.0365540  29.4780589  31.7200062  63.4993292
  30.1191181  32.7546099  62.5990430  20.1317453  29.4810461  68.0415922
  20.7170890  28.7354149  68.1743826  19.9342292  29.7914418  68.9252586
  22.9856108  32.5161708  63.0578364  22.3166484  33.0007836  62.5742404
  22.8468978  32.7630929  63.9721743  27.1261377  34.5505452  69.6561022
  27.6779685  34.7137073  70.4210108  27.4667570  35.1409890  68.9841047
  31.9772251  29.3766709  75.5109677  32.5212155  29.9896668  75.0164632
  31.3959096  29.9346288  76.0276690  18.3543685  20.7780163  59.8374296
  18.6497127  19.8690842  59.7841350  17.4531721  20.7567903  59.5155299
  30.2629764  32.4987427  66.6424705  30.1380904  31.6977167  66.1335650
  30.9208855  32.9933621  66.1538675  21.8837932  18.8536160  65.8201845
  21.1624518  19.4672128  65.6809318  22.6731188  19.3893925  65.7418491
  32.3264673  30.2996447  68.2704255  31.3795008  30.1801799  68.1982581
  32.6747446  29.4118945  68.3530516  20.0831527  18.4594261  59.9613621
  19.7544233  17.5791640  59.7788727  20.4370898  18.4041930  60.8490011
  29.3311106  30.0949164  64.4708607  29.1836068  29.1665871  64.6516177
  30.1564599  30.1169254  63.9865682  23.1973350  18.7467231  60.3289099
  23.5369423  19.2753152  59.6067707  23.6445471  19.0847637  61.1047666
  32.9345228  30.9177722  65.5573480  33.8591775  30.7120584  65.4197931
  32.7660531  30.6694123  66.4662821  25.1841497  17.2441852  58.5282392
  25.9049860  17.6223105  58.0246109  24.5606801  17.9630729  58.6317370
  29.3272620  17.9487001  59.4640724  29.5436235  18.8311639  59.1629552
  28.8466687  17.5573215  58.7346366  24.0671842  20.9072714  66.0411469
  23.9216422  21.2213018  66.9335750  23.5897045  21.5257615  65.4882367
  25.9268224  17.8975262  66.0892358  25.9129793  17.0016356  65.7524656
  26.6440653  17.9045926  66.7230644  27.7794355  18.3312603  68.1345486
  27.5212133  19.2529673  68.1329816  27.2479396  17.9343037  68.8245950
  32.7240544  31.4363390  60.9135571  32.8977421  30.8709812  60.1609424
  33.2169435  32.2364285  60.7315061  25.3305120  16.7789643  61.3579928
  25.4521032  15.8506289  61.5570816  25.0407163  16.7928329  60.4458244
  28.1996311  14.4644553  64.4946648  28.2218008  14.5283886  63.5398628
  28.6164370  13.6249062  64.6887154  38.5779935  24.1999813  62.5325871
  39.0211081  23.4507138  62.1344994  37.7006445  24.1909949  62.1499603
  33.7115716  30.7530154  58.0132469  34.4066621  31.3736847  58.2319784
  34.0538867  29.9025505  58.2884847  35.6107140  28.2029860  59.5419800
  36.1358464  28.5417132  58.8169120  35.5229492  27.2676875  59.3582935
  27.2727188  32.1163933  71.6709677  27.5814315  31.8713080  72.5432376
  28.0702670  32.3210572  71.1828547  27.2947800  34.2701843  63.9015053
  26.8552791  33.7778222  64.5947910  28.0455917  33.7274811  63.6607129
  19.7740139  30.4613384  63.9039681  20.5998159  30.1617156  63.5238325
  19.4234191  29.6921006  64.3529470  24.7421672  29.8139852  65.9737355
  24.1201682  29.1510557  65.6739583  25.4126539  29.8400984  65.2911003
  17.9748744  28.3799710  64.8628615  17.1380653  27.9521885  64.6812616
  17.9472390  28.5732154  65.7999406  35.3001046  28.8362763  74.8470998
  34.5096589  28.8186902  74.3075498  35.0634400  29.3751057  75.6020035
  35.4198921  25.6855230  72.1603727  35.4696926  25.5205237  73.1019249
  35.3112844  24.8182489  71.7701607  36.9217118  28.1052171  72.4045748
  36.6301926  28.4682152  73.2409209  36.3089249  27.3919180  72.2259080
  38.1212800  25.6705051  64.9248318  38.9559691  26.1094855  65.0885879
  38.2571929  25.1943704  64.1056564  35.1704306  23.2284786  70.8725806
  35.6458427  23.4212432  70.0644658  34.2469871  23.2843972  70.6269190
  22.0587812  24.3908953  60.4556884  21.8133854  23.4871283  60.6537095
  22.2283727  24.3926104  59.5136362  21.3283460  20.1237311  57.9543046
  20.6352705  20.1981666  57.2983082  21.0835212  19.3597654  58.4764563
  29.9997116  11.6832912  65.3582537  30.2798870  11.0156101  65.9842963
  30.7847723  11.8762008  64.8457201  33.8705975  20.1050546  69.1054112
  34.8223398  20.2048644  69.1266336  33.7009425  19.3128815  69.6152196
  31.8920354  17.1906129  69.2913513  31.2970286  17.4711142  68.5960001
  31.6070051  17.6800030  70.0630254  36.3494053  23.3256666  68.2196411
  36.3170373  22.3872666  68.4056095  36.9594676  23.4040702  67.4862236
  36.4988541  20.1167709  68.2654695  35.9827590  19.3326166  68.0784623
  37.3828490  19.7886426  68.4301214  34.1599268  13.8608725  64.2250507
  33.9624089  13.5523813  65.1093839  34.7698974  14.5870364  64.3548437
  42.1670602  24.3872672  67.3602448  42.8973991  24.1257961  67.9210152
  41.5577548  23.6501394  67.4004516  40.2485900  22.5280535  67.9576899
  39.5219063  22.3936500  67.3493391  39.8333186  22.8357364  68.7633617
  17.2898241  21.4409058  64.6477547  16.9701025  20.5874367  64.3551921
  16.7431669  21.6557637  65.4035514  21.0678148  24.1571499  68.3647054
  21.2864158  25.0888607  68.3835087  21.4803922  23.7979474  69.1501857
  27.9882366  14.6639585  60.3522742  27.1783095  14.3186670  60.7277988
  28.6766783  14.3547128  60.9410354  29.9172915  13.7417632  61.9747039
  30.4703953  14.1613085  62.6337062  30.1543001  12.8153380  62.0169995
  17.1586501  25.0611970  66.6170669  16.4649972  24.6465923  66.1040623
  17.9059492  25.1032506  66.0204088  33.2951722  15.8518157  61.4825703
  32.7150391  16.5102961  61.1003755  33.0287654  15.0295501  61.0713120
  31.7455288  15.2523214  63.6847023  32.2455066  15.3639749  62.8761342
  32.3890896  14.9484267  64.3247832  19.0723243  24.9930224  64.4936684
  19.0493932  25.0917911  63.5418567  19.3823880  25.8395374  64.8153850
  21.7310621  27.0506379  68.6083298  22.6853875  27.0190321  68.5413230
  21.5323145  26.5897002  69.4233524  32.0776600  18.0118247  60.5382051
  31.1902455  18.2967898  60.3202246  32.4930589  17.8512010  59.6909328
  35.4291136  18.0364768  64.2536390  36.2051526  18.5261221  64.5261007
  34.7039270  18.4622822  64.7108260  37.8663694  18.7492387  65.3110331
  38.4608185  18.5088123  64.6003639  37.9390278  18.0299518  65.9383867
  20.0860850  32.5925998  65.6253496  19.9515318  31.8326399  65.0591494
  19.6692912  33.3166898  65.1582285  32.0517623  23.5272783  60.7532341
  31.9952825  23.9841334  59.9139974  32.6045966  22.7663468  60.5755184
  35.8622429  19.3162515  61.5782461  35.6059364  18.9159151  62.4090669
  35.2375297  20.0306309  61.4532600  40.1734767  22.0558588  64.0853752
  39.6134325  22.1251777  64.8585314  39.5678271  21.8799573  63.3653248
  23.2429976  33.4895315  65.8371939  23.1262360  34.4340748  65.7350629
  22.4222422  33.1868877  66.2257738  33.1306511  28.2145451  56.6828531
  33.9652114  27.7826649  56.5006006  32.9690853  28.0427465  57.6105426
  32.7852403  24.7177564  58.0484871  32.7301207  24.5521836  57.1073315
  32.1598458  25.4253597  58.2047060  26.0948528  14.2185673  57.6270189
  26.0827198  15.1627513  57.7838460  26.9871950  14.0355819  57.3329650
  24.2684490  34.1423577  69.0527867  25.1711737  34.1747187  69.3694362
  24.0421860  33.2124028  69.0674203  26.0238092  32.8954564  65.7137946
  25.0733723  32.8956425  65.6002318  26.3270578  32.1487298  65.1973980
  29.9100648  10.8128450  61.8816126  29.1433043  10.2586937  62.0272808
  30.3211353  10.8850319  62.7430277  41.7590786  38.7315102  66.7783708
  42.3969196  38.6121849  66.0747048  41.6411629  39.6795946  66.8371660
  38.5680492  38.6842530  66.7145233  38.2299003  38.5683595  65.8265767
  39.4370260  38.2833695  66.6946239  34.4267308  40.5378007  62.7042124
  33.8632173  40.4467944  61.9358411  34.3119703  39.7177911  63.1844616
  39.0500275  39.8377382  72.6731438  39.0388916  39.4430180  71.8011942
  39.2120914  39.1043455  73.2665210  31.9731740  42.0329198  65.5426344
  32.7653031  41.6920023  65.1272643  32.2128390  42.1424173  66.4628497
  40.0066866  44.2048974  58.0156588  39.3554846  44.7903055  57.6290602
  40.8011229  44.7355169  58.0751626  33.9322493  41.2938111  58.4143723
  34.7053369  40.7467099  58.2756599  34.2847892  42.1582361  58.6258184
  35.7707536  42.6214494  71.6210622  35.4797402  43.5260125  71.5057288
  36.4064520  42.6631021  72.3354692  36.6963743  39.9991342  68.2111982
  37.2927315  39.7747365  67.4968945  36.7538714  39.2576088  68.8137430
  41.3132054  36.4566556  63.8536916  42.0995143  36.0385979  63.5027333
  41.5770758  37.3612648  64.0218564  41.4842131  41.8939406  58.5525573
  40.8487964  41.9674033  59.2646477  41.1539538  42.4833005  57.8744652
  46.7140481  36.3941789  64.7569894  47.4465653  35.8241006  64.9907724
  45.9579837  36.0063390  65.1976400  35.9885060  39.3558884  58.2486548
  35.8721318  38.6803787  58.9167632  36.0987320  38.8691257  57.4318701
  38.3316601  38.8169031  61.9533237  37.9674808  38.2899652  62.6646158
  39.1883717  38.4267500  61.7799722  44.2365902  30.1063363  69.2164503
  43.9049226  30.9758774  68.9925718  43.6411515  29.7899647  69.8958533
  37.9722088  33.8458930  56.9494585  38.1396490  34.7139167  57.3165057
  37.7819257  34.0086212  56.0255875  40.7297421  42.3075909  68.6160416
  40.4298144  43.2100948  68.5076223  40.3848481  42.0408092  69.4681569
  34.1809903  38.7589706  64.6497120  33.2560399  38.6265920  64.8574812
  34.4294316  39.5383925  65.1467063  44.1294565  34.8258449  66.2957853
  43.2211442  34.7573858  66.0016614  44.0782161  35.3030394  67.1239679
  37.9511309  36.3016588  57.9341252  37.8310934  36.7473639  58.7726733
  37.2563897  36.6501905  57.3754790  31.5418714  38.4022980  65.4840909
  31.6711095  38.6557459  66.3980321  30.8616165  38.9950688  65.1645564
  35.7118201  49.0720230  61.5831384  35.6342231  50.0228055  61.6619864
  35.1079845  48.7266102  62.2406310  38.2035431  36.2448095  74.2392750
  37.4268765  36.8042015  74.2295615  38.8425994  36.7304878  74.7607621
  45.9956211  33.0274888  68.0735727  45.3530592  33.3207421  67.4275522
  45.4911140  32.9127808  68.8788924  43.6496375  36.7738061  58.7621586
  44.5614231  37.0065448  58.5869284  43.1406022  37.3575105  58.1996665
  36.4581803  39.0533548  73.8010717  37.1996487  39.5918592  73.5245541
  35.7518788  39.6799837  73.9582269  41.9337143  41.1962689  72.3982879
  42.3420499  40.7545099  71.6537511  41.2114404  40.6215316  72.6517072
  38.2868213  36.1335296  69.7716436  39.1329408  36.5574709  69.9151085
  38.2266850  35.4768920  70.4654999  42.2565957  41.7563879  66.1535168
  41.6274820  41.9209594  65.4511236  41.8691619  42.1705489  66.9246132
  46.1355189  42.6918317  63.5079532  45.4506227  43.0717219  62.9576565
  46.2199038  43.3013644  64.2411479  41.4367658  33.7939664  71.4297609
  41.1928590  34.5481724  70.8931885  41.7127589  34.1725012  72.2644857
  43.3906121  40.3378276  70.1074875  43.6023016  40.9810036  69.4309256
  43.3435869  39.5040593  69.6396805  40.9932350  32.9496097  67.0111447
  40.1316829  33.2477351  67.3028185  41.0194784  33.1666496  66.0792480
  37.8093919  41.4938288  63.4185253  38.2732265  41.7725991  62.6289875
  37.5450717  40.5921732  63.2358344  34.7018000  41.0409769  66.3565016
  35.2719357  41.4697037  65.7182501  35.2926112  40.7592354  67.0549202
  36.7462805  37.6161440  60.2274818  37.4486849  38.0682484  60.6948744
  36.4143434  36.9745259  60.8554711  35.1943167  36.2073197  74.6026027
  34.5641827  36.8889477  74.8361424  35.0879255  36.0956278  73.6579166
  30.4888139  35.8744993  65.5291952  29.6987193  36.1302521  65.0532062
  30.9799387  36.6893330  65.6343992  44.5051949  43.2150232  68.2797232
  45.3269392  42.8130419  67.9979914  44.5014352  43.1118466  69.2313348
  32.4402885  36.2389572  62.4875428  31.6434048  36.3508266  63.0058924
  32.2128477  36.5776224  61.6216319  38.2708552  42.7634275  70.4357943
  38.3352985  43.2254682  71.2716115  37.5619476  42.1331640  70.5640253
  28.7725842  36.1275483  67.9606942  29.0233881  37.0122493  68.2264518
  29.3085391  35.9480085  67.1882034  52.5957942  39.5588980  64.6282204
  51.8421650  38.9896378  64.4726208  52.7305483  39.5251645  65.5752839
  37.9856570  44.4302383  60.3036923  37.8502245  45.2753918  60.7321771
  38.5266382  44.6321660  59.5402857  34.4723909  30.5093962  76.9651278
  34.0790855  29.9560161  77.6398923  35.2890050  30.8204541  77.3557796
  31.4385967  41.9477821  60.8764848  31.9510488  42.7421071  61.0270413
  32.0908680  41.2504111  60.8098450  33.2480852  45.0643577  62.9587602
  33.4247480  45.9861542  62.7708585  34.0437685  44.7501996  63.3881981
  37.3891870  31.9251841  74.5571535  38.1301584  32.5258995  74.4775998
  37.6209793  31.1829479  73.9989578  32.5333208  37.1108209  72.8349765
  32.4186724  36.2093466  73.1356864  31.6777726  37.3571905  72.4834581
  39.6125046  45.0525949  74.4337265  39.1688900  44.2662328  74.1158170
  40.2742260  45.2405100  73.7681156  34.3712167  46.5821751  68.9597944
  34.9219593  46.4538814  68.1874938  33.5323643  46.8816640  68.6092837
  41.7106284  45.3328749  72.4618667  41.6924760  46.1537630  71.9698936
  42.6326204  45.2082824  72.6868808  38.1679338  42.8472878  73.3042175
  38.7007675  42.0861167  73.0741483  37.6393420  42.5546530  74.0466329
  41.3349033  27.9532944  68.8335817  40.9913303  28.8434586  68.7574927
  41.7027996  27.7634602  67.9705402  29.4034884  40.2766475  61.6524419
  30.2410106  40.6863483  61.4358127  29.5813152  39.3365917  61.6224613
  41.2999316  37.9441555  57.3408252  40.7845940  38.7146160  57.5796639
  41.0276625  37.2706692  57.9641313  38.8846427  32.7891256  62.3993490
  38.0288023  32.3998107  62.2199129  39.2973379  32.8683217  61.5393276
  40.4145574  30.3237600  66.7985050  39.9110369  30.2867735  65.9852855
  40.7076181  31.2330342  66.8581707  36.6588460  30.4076329  65.8051232
  37.5241456  30.2119138  65.4457121  36.7265969  30.1786681  66.7320588
  46.2733590  40.6973910  59.2761425  45.4963033  40.3585070  58.8316587
  46.9525071  40.7026533  58.6016390  41.0885619  35.8168648  59.1668033
  40.7835755  36.1314797  60.0178176  42.0416061  35.8950067  59.2095366
  39.5332051  41.9758871  60.8160987  39.0053413  41.2411630  60.5034224
  39.0319554  42.7533547  60.5700955  44.5124897  40.1707891  65.9328033
  43.8548572  40.8607153  66.0208162  45.3165296  40.5604323  66.2762020
  34.2650779  32.6378537  63.1767599  34.8394531  32.4153719  62.4440791
  34.8521761  32.7067232  63.9296200  43.3230356  38.5252264  63.9831975
  43.8362238  39.1582256  64.4853685  43.9731580  37.9253460  63.6175335
  36.5673446  29.5119786  61.9042668  35.9137859  29.1968803  61.2799283
  36.5253921  28.8895527  62.6302491  40.5852730  48.5036588  56.7392646
  39.9114429  48.8068285  57.3477604  40.9718552  49.3065669  56.3898103
  39.8011187  36.0001720  66.2290316  38.8833748  36.2216667  66.0712004
  40.2171330  36.0748030  65.3702023  40.5846235  37.3993135  61.3592996
  41.3318054  37.9114533  61.0500118  40.8537824  37.0777188  62.2197389
  38.8572885  39.8951676  58.3419950  37.9484104  39.6110709  58.4392420
  38.8867969  40.3150755  57.4823257  44.0892152  43.5058266  62.1111118
  43.6354479  42.6649175  62.1676308  43.4586119  44.1419664  62.4485898
  43.0325072  34.4350252  63.3411785  42.2947829  33.9227638  63.6722028
  43.2851845  33.9950633  62.5295062  42.5325091  45.3434762  63.0460936
  42.8248066  45.9039819  62.3273301  43.0423712  45.6363323  63.8014095
  43.1336699  27.2126504  63.9353554  43.4395576  26.3523867  63.6479469
  43.8589304  27.8044124  63.7352548  29.4261055  37.6157190  62.3235152
  29.2285455  37.0226551  61.5986219  28.8707719  37.3109400  63.0411091
  37.4057779  37.5080297  64.4429745  37.4606389  36.5554133  64.3672222
  36.5948981  37.6639736  64.9271044  35.3450139  36.1257356  62.2020124
  34.5318004  36.4251527  62.6085316  35.8409133  35.7313045  62.9194607
  37.4958717  46.1215113  64.1354389  37.4534895  46.3475960  63.2062921
  38.4121415  45.8878488  64.2840190  40.9424350  36.5899181  71.0335018
  41.2973738  36.8170654  71.8929484  41.5896482  36.9217558  70.4112274
  46.6722087  39.7117617  61.7384347  46.5339986  39.9019213  60.8105536
  46.3158306  40.4737000  62.1952398  34.8364213  33.6975712  67.8181359
  35.4763593  33.5564471  67.1204323  34.0041744  33.4110225  67.4419961
  46.6991467  41.7794144  66.7495619  47.1327974  41.6869433  67.5978673
  47.4123048  41.7551644  66.1115635  35.6124517  42.9978142  63.9316352
  36.4065116  42.5028462  63.7298927  34.9016210  42.4696005  63.5684057
  40.4319362  45.3796238  68.2828719  40.4856384  45.9487174  69.0506435
  39.5634143  45.5498123  67.9182756  31.9207281  37.1421224  60.0076104
  30.9904869  37.0805680  60.2246067  32.0164753  36.6197177  59.2112746
  31.8392830  33.6676037  62.5954346  32.0999647  34.5821370  62.4863507
  32.6610002  33.2000479  62.7450959  33.3117755  35.0813794  69.7653171
  33.9840809  34.8731156  69.1165820  32.4847542  34.8835880  69.3258403
  47.5607017  41.8217844  69.2828504  47.7542907  42.7263655  69.5287779
  47.4607635  41.3625263  70.1167089  39.2143327  31.7075735  71.7818831
  38.5671242  32.4065685  71.6883308  39.9844343  32.1411879  72.1495080
  42.6222125  41.9724587  74.8569385  42.4707632  41.7435139  73.9399468
  42.6126805  42.9295189  74.8700730  39.3907462  39.5456500  69.8415651
  40.3199522  39.6967660  69.6684619  38.9698492  39.6340521  68.9864298
  38.1895793  43.5707164  67.6114189  38.0506879  43.2025949  68.4840127
  37.4010390  44.0854804  67.4398147  38.7843945  48.6716261  58.9539725
  38.9595701  48.2004304  59.7685348  38.0976733  49.2982027  59.1820986
  39.7401009  42.9488767  65.0003027  39.4050841  42.9089537  65.8960677
  39.2404954  42.2833483  64.5273437  33.7145252  38.3556397  70.5255608
  33.5765050  37.6236636  71.1267147  34.6250176  38.2665297  70.2439796
  42.6760200  40.2944801  55.2740086  42.0589371  39.5691630  55.1773139
  42.2076689  41.0554162  54.9307161  36.3427553  38.0676356  70.0139287
  37.0527172  37.4269549  69.9725906  36.2996861  38.3189251  70.9365468
  44.3314332  45.0043710  72.9345867  44.2726878  44.3202930  72.2676450
  44.7333850  45.7462700  72.4826493  35.0556487  35.0541574  71.8334927
  34.5193844  34.6032313  72.4856523  34.4673196  35.1887483  71.0905391
  33.3505031  51.8205624  65.7279586  33.5901629  52.4524148  66.4058604
  32.5074227  51.4693664  66.0144945  44.3331739  42.9683294  71.1659846
  43.4458518  42.6309215  71.2886245  44.9030290  42.2366325  71.4028612
  25.9860886  39.3007385  64.4902898  26.6731926  38.9869115  63.9023913
  25.8309015  40.2048750  64.2170149  30.7895608  34.1897582  68.9187921
  30.7053797  33.5823252  68.1838331  29.9678315  34.6806600  68.9197418
  37.8632893  47.6284746  68.1321090  37.7903064  48.4339717  68.6440394
  37.4210286  47.8276712  67.3069111  37.6522672  46.8656516  61.6423911
  36.8690194  47.4078196  61.7362136  38.3515417  47.3830496  62.0418152
  40.9619322  32.6751145  64.2858116  41.4588022  31.9221108  63.9659187
  40.1906304  32.7115462  63.7201326  48.8149080  38.3791511  65.9276408
  48.8038956  39.2616226  65.5570341  47.9466459  38.0263062  65.7330945
  40.3231576  47.5271580  70.2879248  41.0359548  48.1619045  70.2155150
  39.8321605  47.6235446  69.4719250  42.0449103  41.4322833  61.8596540
  41.1105382  41.5524295  61.6901244  42.2225771  40.5295299  61.5956550
  37.5454291  34.8168528  64.0129801  37.1752079  34.2639569  64.7010707
  38.0413383  34.2126662  63.4604801  45.4321654  37.2740152  62.3946574
  45.8982106  38.1068144  62.3206877  45.8829155  36.8085134  63.0991832
  35.3743490  45.2766023  71.1084819  36.0752949  45.9102506  71.2614213
  34.9038605  45.6180755  70.3480458  43.4997885  43.6183973  59.3932726
  43.7757729  43.5040568  60.3026600  42.6302384  43.2201458  59.3544899
  43.4038317  29.6420739  66.4337475  42.4901397  29.8724966  66.6019682
  43.8331418  29.7259183  67.2851508  43.1744776  37.8310631  68.9337369
  42.5216226  38.0786538  68.2789822  43.5525155  37.0174769  68.5999847
  40.1351949  47.8670324  63.0365540  40.3174344  47.0491980  63.4993292
  40.9584935  48.0838016  62.5990430  40.4694115  46.7938509  60.2980588
  40.9981881  46.2830964  59.6850750  40.7322334  46.4781039  61.1626121
  39.2232349  38.5730442  75.4203406  38.5472986  38.4724571  76.0905782
  40.0459982  38.4169656  75.8839404  30.9711208  44.8102379  68.0415922
  31.5564644  44.0646066  68.1743826  30.7736046  45.1206335  68.9252586
  33.8249863  47.8453626  63.0578364  33.1560238  48.3299754  62.5742404
  33.6862733  48.0922846  63.9721743  25.5628862  37.3807979  66.7620365
  25.6012962  36.8471569  67.5557483  25.0569155  36.8543184  66.1431342
  37.9655131  49.8797369  69.6561022  38.5173439  50.0428991  70.4210108
  38.3061325  50.4701807  68.9841047  32.9419625  32.2272519  70.2582907
  33.0060951  33.0887350  69.8460305  32.8786745  31.6146521  69.5255266
  32.4171897  34.2995652  73.9055941  33.0443936  33.9172729  74.5193466
  31.5599816  34.0809854  74.2711634  42.8166006  44.7058627  75.5109677
  43.3605910  45.3188585  75.0164632  42.2352851  45.2638205  76.0276690
  29.1937440  36.1072081  59.8374296  29.4890881  35.1982759  59.7841350
  28.2925476  36.0859820  59.5155299  41.1023519  47.8279345  66.6424705
  40.9774658  47.0269085  66.1335650  41.7602610  48.3225538  66.1538675
  32.7231687  34.1828077  65.8201845  32.0018273  34.7964045  65.6809318
  33.5124943  34.7185842  65.7418491  43.1658427  45.6288365  68.2704255
  42.2188763  45.5093716  68.1982581  43.5141200  44.7410863  68.3530516
  35.5258000  31.5182504  72.0942497  36.0492402  31.7644801  72.8568806
  35.3070334  32.3502539  71.6745634  30.9225282  33.7886179  59.9613621
  30.5937988  32.9083557  59.7788727  31.2764652  33.7333847  60.8490011
  40.1704860  45.4241081  64.4708607  40.0229823  44.4957789  64.6516177
  40.9958354  45.4461172  63.9865682  34.0367105  34.0759148  60.3289099
  34.3763177  34.6045070  59.6067707  34.4839225  34.4139554  61.1047666
  43.7738982  46.2469640  65.5573480  44.6985530  46.0412501  65.4197931
  43.6054286  45.9986041  66.4662821  36.7310546  32.4596199  69.7792167
  36.3907366  31.6604012  70.1812847  36.0249552  32.7597910  69.2069000
  37.3827017  29.5445511  68.2319490  38.2053087  29.0705990  68.1098380
  37.6265081  30.3235995  68.7318176  36.0235252  32.5733770  58.5282392
  36.7443614  32.9515023  58.0246109  35.4000556  33.2922647  58.6317370
  40.1666375  33.2778919  59.4640724  40.3829989  34.1603557  59.1629552
  39.6860442  32.8865132  58.7346366  34.9065596  36.2364632  66.0411469
  34.7610177  36.5504935  66.9335750  34.4290800  36.8549532  65.4882367
  36.7661979  33.2267180  66.0892358  36.7523548  32.3308273  65.7524656
  37.4834407  33.2337844  66.7230644  38.6188110  33.6604520  68.1345486
  38.3605888  34.5821591  68.1329816  38.0873150  33.2634955  68.8245950
  43.5634298  46.7655307  60.9135571  43.7371176  46.2001730  60.1609424
  44.0563190  47.5656202  60.7315061  29.3811258  38.7769977  68.9799130
  28.8364726  39.5529785  69.1119404  30.2590608  39.1240781  68.8218251
  36.1698875  32.1081560  61.3579928  36.2914786  31.1798207  61.5570816
  35.8800917  32.1220246  60.4458244  39.0390065  29.7936471  64.4946648
  39.0611762  29.8575804  63.5398628  39.4558124  28.9540979  64.6887154
  49.4173690  39.5291730  62.5325871  49.8604836  38.7799056  62.1344994
  48.5400200  39.5201867  62.1499603  44.5509471  46.0822072  58.0132469
  45.2460376  46.7028765  58.2319784  44.8932621  45.2317423  58.2884847
  30.1677280  37.9039873  71.8729287  29.4259016  38.0522508  72.4593917
  29.8470024  38.1648138  71.0096036  46.4500894  43.5321777  59.5419800
  46.9752218  43.8709050  58.8169120  46.3623247  42.5968793  59.3582935
  38.1120943  47.4455851  71.6709677  38.4208069  47.2004998  72.5432376
  38.9096425  47.6502490  71.1828547  38.1341555  49.5993761  63.9015053
  37.6946545  49.1070139  64.5947910  38.8849672  49.0566728  63.6607129
  30.6133894  45.7905302  63.9039681  31.4391914  45.4909073  63.5238325
  30.2627946  45.0212924  64.3529470  35.5815427  45.1431770  65.9737355
  34.9595436  44.4802475  65.6739583  36.2520294  45.1692902  65.2911003
  28.8142499  43.7091628  64.8628615  27.9774407  43.2813802  64.6812616
  28.7866144  43.9024071  65.7999406  35.6539954  33.6213558  75.5669861
  35.7028110  34.4975681  75.1847631  36.1962469  33.0790951  74.9941504
  46.1394800  44.1654681  74.8470998  45.3490344  44.1478820  74.3075498
  45.9028155  44.7042975  75.6020035  46.2592675  41.0147147  72.1603727
  46.3090680  40.8497155  73.1019249  46.1506599  40.1474406  71.7701607
  35.1428934  43.6935693  59.4495816  35.2917054  44.3771157  58.7962488
  35.9495377  43.6740783  59.9645271  43.5496438  36.9978075  73.4763033
  44.4506300  36.8584540  73.1847031  43.6244412  37.1632530  74.4161211
  37.8839243  34.3744930  72.3216220  37.0142552  34.6678496  72.0498808
  38.1198723  34.9585375  73.0423483  47.7610872  43.4344089  72.4045748
  47.4695680  43.7974069  73.2409209  47.1483003  42.7211097  72.2259080
  48.9606554  40.9996969  64.9248318  49.7953446  41.4386773  65.0885879
  49.0965683  40.5235622  64.1056564  46.0098060  38.5576704  70.8725806
  46.4852182  38.7504350  70.0644658  45.0863626  38.6135889  70.6269190
  32.8981567  39.7200871  60.4556884  32.6527609  38.8163201  60.6537095
  33.0677481  39.7218021  59.5136362  40.5878277  30.5924547  69.8381640
  41.1060221  31.3285574  69.5128129  40.2333409  30.8988540  70.6728399
  40.8390871  27.0124830  65.3582537  41.1192625  26.3448019  65.9842963
  41.6241478  27.2053925  64.8457201  38.6424339  46.1883824  56.9207563
  38.0698306  46.8074011  56.4678035  39.2157133  46.7383185  57.4547485
  44.7099729  35.4342464  69.1054112  45.6617152  35.5340561  69.1266336
  44.5403180  34.6420732  69.6152196  42.7314109  32.5198047  69.2913513
  42.1364041  32.8003060  68.5960001  42.4463805  33.0091948  70.0630254
  41.8621599  46.4720974  58.0516145  42.7952272  46.4066535  58.2549021
  41.7744812  47.3077241  57.5930678  44.4909616  45.7886844  55.0120093
  44.4123247  45.4546708  55.9055851  45.3119283  46.2808612  55.0111565
  47.1887807  38.6548583  68.2196411  47.1564127  37.7164584  68.4056095
  47.7988431  38.7332620  67.4862236  47.3382296  35.4459627  68.2654695
  46.8221344  34.6618083  68.0784623  48.2222244  35.1178343  68.4301214
  44.9993022  29.1900642  64.2250507  44.8017844  28.8815731  65.1093839
  45.6092728  29.9162281  64.3548437  53.0064357  39.7164590  67.3602448
  53.7367745  39.4549878  67.9210152  52.3971302  38.9793312  67.4004516
  51.0879654  37.8572453  67.9576899  50.3612818  37.7228418  67.3493391
  50.6726941  38.1649281  68.7633617  38.9109830  41.5762382  75.7224272
  39.8312840  41.7540981  75.9164319  38.8759413  40.6318428  75.5703972
  28.1291995  36.7700976  64.6477547  27.8094780  35.9166284  64.3551921
  27.5825424  36.9849554  65.4035514  31.9071903  39.4863417  68.3647054
  32.1257913  40.4180525  68.3835087  32.3197677  39.1271391  69.1501857
  38.8276121  29.9931502  60.3522742  38.0176849  29.6478587  60.7277988
  39.5160538  29.6839046  60.9410354  40.7566669  29.0709549  61.9747039
  41.3097708  29.4905003  62.6337062  40.9936755  28.1445297  62.0169995
  36.7799768  35.0596623  77.7549803  36.6796495  36.0090980  77.6861894
  36.5621310  34.7314862  76.8825873  27.9980255  40.3903888  66.6170669
  27.3043727  39.9757840  66.1040623  28.7453246  40.4324424  66.0204088
  44.1345476  31.1810074  61.4825703  43.5544145  31.8394878  61.1003755
  43.8681409  30.3587419  61.0713120  42.5849043  30.5815132  63.6847023
  43.0848821  30.6931667  62.8761342  43.2284650  30.2776185  64.3247832
  36.6431038  38.4893762  76.5714864  36.1598120  39.2894122  76.7778753
  36.7291977  38.5001707  75.6182308  29.9116998  40.3222141  64.4936684
  29.8887686  40.4209829  63.5418567  30.2217634  41.1687292  64.8153850
  32.5704376  42.3798296  68.6083298  33.5247629  42.3482239  68.5413230
  32.3716899  41.9188920  69.4233524  33.1603758  40.9499412  71.1754096
  33.9796647  41.4443491  71.1988933  33.4340566  40.0331381  71.1471663
  42.9170354  33.3410165  60.5382051  42.0296209  33.6259815  60.3202246
  43.3324343  33.1803928  59.6909328  46.2684890  33.3656686  64.2536390
  47.0445280  33.8553138  64.5261007  45.5433024  33.7914740  64.7108260
  48.7057449  34.0784305  65.3110331  49.3001940  33.8380041  64.6003639
  48.7784033  33.3591436  65.9383867  30.9254605  47.9217916  65.6253496
  30.7909073  47.1618317  65.0591494  30.5086667  48.6458816  65.1582285
  42.0613568  43.1054839  54.6330071  42.7649418  43.3104842  55.2487727
  41.3376216  43.6731601  54.8979155  42.8911378  38.8564701  60.7532341
  42.8346579  39.3133252  59.9139974  43.4439720  38.0955385  60.5755184
  46.7016184  34.6454433  61.5782461  46.4453118  34.2451068  62.4090669
  46.0769052  35.3598226  61.4532600  51.0128522  37.3850506  64.0853752
  50.4528080  37.4543695  64.8585314  50.4072025  37.2091490  63.3653248
  34.0823730  48.8187233  65.8371939  33.9656115  49.7632665  65.7350629
  33.2616177  48.5160794  66.2257738  43.9700265  43.5437369  56.6828531
  44.8045869  43.1118567  56.5006006  43.8084608  43.3719382  57.6105426
  43.6246157  40.0469482  58.0484871  43.5694961  39.8813753  57.1073315
  42.9992212  40.7545515  58.2047060  28.4138672  35.2837546  71.8746293
  29.0597536  34.7736500  72.3633518  28.2055823  36.0206228  72.4489718
  40.9392064  42.3518394  77.3738433  41.8083224  42.5259046  77.0125068
  40.4598816  43.1712811  77.2514163  36.9342283  29.5477591  57.6270189
  36.9220952  30.4919431  57.7838460  37.8265705  29.3647736  57.3329650
  35.1078245  49.4715495  69.0527867  36.0105491  49.5039105  69.3694362
  34.8815615  48.5415946  69.0674203  36.8631847  48.2246481  65.7137946
  35.9127478  48.2248343  65.6002318  37.1664333  47.4779216  65.1973980
  40.7494402  26.1420368  61.8816126  39.9826798  25.5878854  62.0272808
  41.1605107  26.2142236  62.7430277  32.7536163  32.4305163  75.9721307
  33.6167625  32.0741968  76.1824632  32.1801574  32.0919058  76.6596711
  52.5984540  54.0607020  66.7783708  53.2362950  53.9413767  66.0747048
  52.4805383  55.0087864  66.8371660  49.4074246  54.0134448  66.7145233
  49.0692758  53.8975513  65.8265767  50.2764015  53.6125613  66.6946239
  45.2661062  55.8669924  62.7042124  44.7025927  55.7759861  61.9358411
  45.1513457  55.0469829  63.1844616  42.8125494  57.3621116  65.5426344
  43.6046786  57.0211940  65.1272643  43.0522144  57.4716091  66.4628497
  50.8460621  59.5340892  58.0156588  50.1948601  60.1194972  57.6290602
  51.6404984  60.0647087  58.0751626  44.7716248  56.6230029  58.4143723
  45.5447124  56.0759016  58.2756599  45.1241647  57.4874278  58.6258184
  47.5357497  55.3283260  68.2111982  48.1321070  55.1039282  67.4968945
  47.5932469  54.5868005  68.8137430  47.1082526  52.7822695  56.0462173
  47.3608046  52.2604216  55.2845636  46.1707085  52.6188841  56.1488856
  52.1525809  51.7858474  63.8536916  52.9388898  51.3677897  63.5027333
  52.4164513  52.6904566  64.0218564  52.3235886  57.2231324  58.5525573
  51.6881719  57.2965950  59.2646477  51.9933292  57.8124923  57.8744652
  57.5534236  51.7233707  64.7569894  58.2859408  51.1532924  64.9907724
  56.7973591  51.3355307  65.1976400  46.8278815  54.6850801  58.2486548
  46.7115073  54.0095705  58.9167632  46.9381074  54.1983175  57.4318701
  49.1710355  54.1460948  61.9533237  48.8068563  53.6191569  62.6646158
  50.0277471  53.7559417  61.7799722  55.0759656  45.4355281  69.2164503
  54.7442981  46.3050692  68.9925718  54.4805269  45.1191565  69.8958533
  48.8115842  49.1750848  56.9494585  48.9790245  50.0431084  57.3165057
  48.6213012  49.3378130  56.0255875  51.5691176  57.6367827  68.6160416
  51.2691899  58.5392866  68.5076223  51.2242235  57.3700010  69.4681569
  45.0203657  54.0881624  64.6497120  44.0954154  53.9557838  64.8574812
  45.2688070  54.8675843  65.1467063  54.9688319  50.1550367  66.2957853
  54.0605197  50.0865775  66.0016614  54.9175915  50.6322312  67.1239679
  48.7905063  51.6308505  57.9341252  48.6704689  52.0765556  58.7726733
  48.0957652  51.9793823  57.3754790  42.3812468  53.7314897  65.4840909
  42.5104849  53.9849376  66.3980321  41.7009919  54.3242605  65.1645564
  46.5511955  64.4012147  61.5831384  46.4735985  65.3519972  61.6619864
  45.9473599  64.0558020  62.2406310  56.8349966  48.3566805  68.0735727
  56.1924346  48.6499339  67.4275522  56.3304894  48.2419726  68.8788924
  54.4890129  52.1029979  58.7621586  55.4007986  52.3357365  58.5869284
  53.9799777  52.6867023  58.1996665  49.1261967  51.4627213  69.7716436
  49.9723162  51.8866627  69.9151085  49.0660605  50.8060838  70.4654999
  53.0959712  57.0855797  66.1535168  52.4668574  57.2501511  65.4511236
  52.7085374  57.4997407  66.9246132  56.9748944  58.0210235  63.5079532
  56.2899982  58.4009136  62.9576565  57.0592793  58.6305562  64.2411479
  52.2761413  49.1231582  71.4297609  52.0322344  49.8773642  70.8931885
  52.5521343  49.5016929  72.2644857  51.8326104  48.2788015  67.0111447
  50.9710583  48.5769268  67.3028185  51.8588539  48.4958414  66.0792480
  48.6487674  56.8230205  63.4185253  49.1126019  57.1017908  62.6289875
  48.3844472  55.9213650  63.2358344  45.5411755  56.3701687  66.3565016
  46.1113112  56.7988955  65.7182501  46.1319867  56.0884271  67.0549202
  47.5856560  52.9453358  60.2274818  48.2880603  53.3974401  60.6948744
  47.2537188  52.3037176  60.8554711  46.0336921  51.5365114  74.6026027
  45.4035582  52.2181395  74.8361424  45.9273009  51.4248196  73.6579166
  41.3281894  51.2036910  65.5291952  40.5380948  51.4594439  65.0532062
  41.8193141  52.0185248  65.6343992  43.2796639  51.5681489  62.4875428
  42.4827802  51.6800184  63.0058924  43.0522231  51.9068142  61.6216319
  39.6119597  51.4567401  67.9606942  39.8627635  52.3414411  68.2264518
  40.1479145  51.2772002  67.1882034  63.4351696  54.8880898  64.6282204
  62.6815405  54.3188296  64.4726208  63.5699237  54.8543562  65.5752839
  48.8250324  59.7594300  60.3036923  48.6895999  60.6045836  60.7321771
  49.3660137  59.9613578  59.5402857  45.3117664  45.8385880  76.9651278
  44.9184610  45.2852079  77.6398923  46.1283804  46.1496459  77.3557796
  42.2779722  57.2769738  60.8764848  42.7904242  58.0712988  61.0270413
  42.9302435  56.5796029  60.8098450  44.0874606  60.3935495  62.9587602
  44.2641235  61.3153459  62.7708585  44.8831440  60.0793914  63.3881981
  48.2285625  47.2543759  74.5571535  48.9695338  47.8550912  74.4775998
  48.4603548  46.5121397  73.9989578  43.3726963  52.4400126  72.8349765
  43.2580478  51.5385384  73.1356864  42.5171481  52.6863823  72.4834581
  45.2105922  61.9113668  68.9597944  45.7613347  61.7830732  68.1874938
  44.3717398  62.2108557  68.6092837  52.1742788  43.2824862  68.8335817
  51.8307057  44.1726504  68.7574927  52.5421750  43.0926520  67.9705402
  40.2428638  55.6058393  61.6524419  41.0803861  56.0155401  61.4358127
  40.4206906  54.6657835  61.6224613  52.1393071  53.2733473  57.3408252
  51.6239694  54.0438078  57.5796639  51.8670379  52.5998609  57.9641313
  49.7240182  48.1183174  62.3993490  48.8681778  47.7290024  62.2199129
  50.1367133  48.1975135  61.5393276  51.2539328  45.6529517  66.7985050
  50.7504124  45.6159652  65.9852855  51.5469935  46.5622260  66.8581707
  47.4982214  45.7368247  65.8051232  48.3635211  45.5411056  65.4457121
  47.5659723  45.5078599  66.7320588  57.1127345  56.0265828  59.2761425
  56.3356788  55.6876987  58.8316587  57.7918826  56.0318451  58.6016390
  51.9279374  51.1460565  59.1668033  51.6229509  51.4606714  60.0178176
  52.8809816  51.2241985  59.2095366  50.3725806  57.3050789  60.8160987
  49.8447167  56.5703548  60.5034224  49.8713308  58.0825465  60.5700955
  55.3518652  55.4999809  65.9328033  54.6942326  56.1899070  66.0208162
  56.1559051  55.8896241  66.2762020  45.1044533  47.9670455  63.1767599
  45.6788285  47.7445636  62.4440791  45.6915516  48.0359149  63.9296200
  54.1624110  53.8544182  63.9831975  54.6755992  54.4874174  64.4853685
  54.8125334  53.2545377  63.6175335  45.4314120  49.9974916  57.1963484
  44.5951433  50.3349602  57.5172759  45.2918890  49.8623896  56.2590621
  47.4067201  44.8411704  61.9042668  46.7531613  44.5260721  61.2799283
  47.3647675  44.2187444  62.6302491  48.5178406  55.1230999  53.8195960
  47.6105468  54.8920252  54.0187109  49.0149438  54.3268618  54.0069942
  51.4246485  63.8328506  56.7392646  50.7508183  64.1360203  57.3477604
  51.8112307  64.6357586  56.3898103  50.6404941  51.3293637  66.2290316
  49.7227503  51.5508584  66.0712004  51.0565085  51.4039948  65.3702023
  51.4239989  52.7285053  61.3592996  52.1711808  53.2406450  61.0500118
  51.6931579  52.4069106  62.2197389  49.6966639  55.2243594  58.3419950
  48.7877859  54.9402627  58.4392420  49.7261723  55.6442672  57.4823257
  54.9285907  58.8350183  62.1111118  54.4748234  57.9941093  62.1676308
  54.2979873  59.4711582  62.4485898  53.8718826  49.7642169  63.3411785
  53.1341583  49.2519555  63.6722028  54.1245600  49.3242551  62.5295062
  53.3718846  60.6726680  63.0460936  53.6641820  61.2331737  62.3273301
  53.8817466  60.9655241  63.8014095  53.9730454  42.5418421  63.9353554
  54.2789330  41.6815785  63.6479469  54.6983058  43.1336041  63.7352548
  40.2654810  52.9449108  62.3235152  40.0679209  52.3518469  61.5986219
  39.7101474  52.6401318  63.0411091  48.2451533  52.8372214  64.4429745
  48.3000143  51.8846051  64.3672222  47.4342735  52.9931653  64.9271044
  49.3942727  56.7652337  55.6808029  48.9562157  56.0488196  55.2213666
  50.1353168  56.9928452  55.1193120  46.1843893  51.4549274  62.2020124
  45.3711759  51.7543445  62.6085316  46.6802887  51.0604963  62.9194607
  48.3352471  61.4507031  64.1354389  48.2928650  61.6767877  63.2062921
  49.2515170  61.2170406  64.2840190  51.7818105  51.9191099  71.0335018
  52.1367493  52.1462572  71.8929484  52.4290236  52.2509475  70.4112274
  57.5115842  55.0409534  61.7384347  57.3733740  55.2311130  60.8105536
  57.1552061  55.8028917  62.1952398  45.6757968  49.0267630  67.8181359
  46.3157347  48.8856389  67.1204323  44.8435499  48.7402143  67.4419961
  46.4518272  58.3270060  63.9316352  47.2458870  57.8320380  63.7298927
  45.7409964  57.7987923  63.5684057  42.7601035  52.4713142  60.0076104
  41.8298623  52.4097597  60.2246067  42.8558507  51.9489095  59.2112746
  42.6786584  48.9967955  62.5954346  42.9393402  49.9113288  62.4863507
  43.5003757  48.5292397  62.7450959  44.1511510  50.4105712  69.7653171
  44.8234563  50.2023074  69.1165820  43.3241296  50.2127798  69.3258403
  50.0537082  47.0367653  71.7818831  49.4064997  47.7357602  71.6883308
  50.8238097  47.4703797  72.1495080  50.2301216  54.8748418  69.8415651
  51.1593276  55.0259577  69.6684619  49.8092246  54.9632438  68.9864298
  49.0289548  58.8999082  67.6114189  48.8900634  58.5317866  68.4840127
  48.2404144  59.4146721  67.4398147  49.6237700  64.0008178  58.9539725
  49.7989456  63.5296222  59.7685348  48.9370488  64.6273945  59.1820986
  50.5794763  58.2780685  65.0003027  50.2444596  58.2381455  65.8960677
  50.0798709  57.6125401  64.5273437  44.5539007  53.6848315  70.5255608
  44.4158805  52.9528554  71.1267147  45.4643930  53.5957215  70.2439796
  53.5153955  55.6236719  55.2740086  52.8983125  54.8983547  55.1773139
  53.0470443  56.3846079  54.9307161  47.1821308  53.3968274  70.0139287
  47.8920926  52.7561466  69.9725906  47.1390616  53.6481169  70.9365468
  45.8950242  50.3833492  71.8334927  45.3587599  49.9324230  72.4856523
  45.3066950  50.5179401  71.0905391  44.1898785  67.1497541  65.7279586
  44.4295383  67.7816065  66.4058604  43.3467982  66.7985581  66.0144945
  45.3052501  49.8422143  54.3961391  44.4281967  49.7210944  54.0323637
  45.7810254  49.0508222  54.1440279  36.8254641  54.6299303  64.4902898
  37.5125681  54.3161033  63.9023913  36.6702769  55.5340668  64.2170149
  41.6289363  49.5189500  68.9187921  41.5447552  48.9115169  68.1838331
  40.8072069  50.0098518  68.9197418  48.4916427  62.1948434  61.6423911
  47.7083949  62.7370114  61.7362136  49.1909172  62.7122413  62.0418152
  51.8013077  48.0043063  64.2858116  52.2981776  47.2513025  63.9659187
  51.0300058  48.0407380  63.7201326  59.6542834  53.7083429  65.9276408
  59.6432710  54.5908144  65.5570341  58.7860214  53.3554980  65.7330945
  52.8842857  56.7614750  61.8596540  51.9499136  56.8816213  61.6901244
  53.0619526  55.8587217  61.5956550  48.3848045  50.1460446  64.0129801
  48.0145833  49.5931487  64.7010707  48.8807138  49.5418580  63.4604801
  56.2715409  52.6032070  62.3946574  56.7375861  53.4360061  62.3206877
  56.7222909  52.1377051  63.0991832  54.3391640  58.9475891  59.3932726
  54.6151484  58.8332486  60.3026600  53.4696139  58.5493376  59.3544899
  54.2432072  44.9712657  66.4337475  53.3295151  45.2016883  66.6019682
  54.6725173  45.0551101  67.2851508  54.0138530  53.1602549  68.9337369
  53.3609980  53.4078456  68.2789822  54.3918910  52.3466687  68.5999847
  50.9745704  63.1962242  63.0365540  51.1568098  62.3783898  63.4993292
  51.7978690  63.4129934  62.5990430  51.3087869  62.1230427  60.2980588
  51.8375636  61.6122882  59.6850750  51.5716089  61.8072957  61.1626121
  41.8104962  60.1394296  68.0415922  42.3958399  59.3937984  68.1743826
  41.6129801  60.4498253  68.9252586  44.6643617  63.1745544  63.0578364
  43.9953993  63.6591671  62.5742404  44.5256487  63.4214764  63.9721743
  36.4022617  52.7099896  66.7620365  36.4406716  52.1763487  67.5557483
  35.8962910  52.1835102  66.1431342  43.7813379  47.5564437  70.2582907
  43.8454706  48.4179268  69.8460305  43.7180499  46.9438439  69.5255266
  43.2565652  49.6287569  73.9055941  43.8837690  49.2464647  74.5193466
  42.3993571  49.4101771  74.2711634  40.0331194  51.4363999  59.8374296
  40.3284636  50.5274677  59.7841350  39.1319230  51.4151738  59.5155299
  43.5625441  49.5119995  65.8201845  42.8412027  50.1255963  65.6809318
  44.3518697  50.0477760  65.7418491  46.3651755  46.8474422  72.0942497
  46.8886157  47.0936718  72.8568806  46.1464088  47.6794456  71.6745634
  41.7619036  49.1178096  59.9613621  41.4331742  48.2375475  59.7788727
  42.1158407  49.0625765  60.8490011  51.0098615  60.7532999  64.4708607
  50.8623577  59.8249706  64.6516177  51.8352108  60.7753090  63.9865682
  44.8760859  49.4051066  60.3289099  45.2156932  49.9336987  59.6067707
  45.3232980  49.7431472  61.1047666  54.6132737  61.5761558  65.5573480
  55.5379284  61.3704419  65.4197931  54.4448040  61.3277959  66.4662821
  47.5704300  47.7888117  69.7792167  47.2301120  46.9895930  70.1812847
  46.8643306  48.0889828  69.2069000  48.2220772  44.8737429  68.2319490
  49.0446841  44.3997907  68.1098380  48.4658835  45.6527913  68.7318176
  46.8629006  47.9025688  58.5282392  47.5837369  48.2806940  58.0246109
  46.2394310  48.6214564  58.6317370  51.0060129  48.6070837  59.4640724
  51.2223744  49.4895474  59.1629552  50.5254196  48.2157050  58.7346366
  45.7459351  51.5656550  66.0411469  45.6003931  51.8796853  66.9335750
  45.2684554  52.1841450  65.4882367  47.6055733  48.5559098  66.0892358
  47.5917302  47.6600191  65.7524656  48.3228162  48.5629762  66.7230644
  49.4581864  48.9896438  68.1345486  49.1999642  49.9113509  68.1329816
  48.9266905  48.5926873  68.8245950  54.4028053  62.0947225  60.9135571
  54.5764930  61.5293648  60.1609424  54.8956944  62.8948120  60.7315061
  40.2205013  54.1061894  68.9799130  39.6758481  54.8821702  69.1119404
  41.0984363  54.4532699  68.8218251  47.0092629  47.4373478  61.3579928
  47.1308541  46.5090124  61.5570816  46.7194672  47.4512164  60.4458244
  49.8783820  45.1228389  64.4946648  49.9005517  45.1867722  63.5398628
  50.2951879  44.2832897  64.6887154  60.2567444  54.8583648  62.5325871
  60.6998590  54.1090973  62.1344994  59.3793954  54.8493784  62.1499603
  55.3903225  61.4113990  58.0132469  56.0854130  62.0320682  58.2319784
  55.7326376  60.5609341  58.2884847  41.0071035  53.2331790  71.8729287
  40.2652771  53.3814426  72.4593917  40.6863779  53.4940056  71.0096036
  57.2894649  58.8613695  59.5419800  57.8145973  59.2000968  58.8169120
  57.2017001  57.9260710  59.3582935  48.9735309  64.9285678  63.9015053
  48.5340300  64.4362057  64.5947910  49.7243426  64.3858646  63.6607129
  41.4527648  61.1197219  63.9039681  42.2785668  60.8200991  63.5238325
  41.1021700  60.3504842  64.3529470  46.4209181  60.4723687  65.9737355
  45.7989191  59.8094392  65.6739583  47.0914048  60.4984819  65.2911003
  39.6536253  59.0383546  64.8628615  38.8168162  58.6105720  64.6812616
  39.6259899  59.2315989  65.7999406  46.4933709  48.9505475  75.5669861
  46.5421864  49.8267598  75.1847631  47.0356223  48.4082869  74.9941504
  45.9822688  59.0227611  59.4495816  46.1310809  59.7063075  58.7962488
  46.7889132  59.0032701  59.9645271  48.7232997  49.7036848  72.3216220
  47.8536307  49.9970414  72.0498808  48.9592478  50.2877293  73.0423483
  59.8000309  56.3288886  64.9248318  60.6347200  56.7678690  65.0885879
  59.9359438  55.8527540  64.1056564  43.7375321  55.0492788  60.4556884
  43.4921363  54.1455118  60.6537095  43.9071236  55.0509939  59.5136362
  51.4272031  45.9216465  69.8381640  51.9453975  46.6577492  69.5128129
  51.0727164  46.2280458  70.6728399  43.0070969  50.7821146  57.9543046
  42.3140214  50.8565501  57.2983082  42.7622721  50.0181490  58.4764563
  51.6784625  42.3416747  65.3582537  51.9586379  41.6739936  65.9842963
  52.4635232  42.5345843  64.8457201  49.4818094  61.5175741  56.9207563
  48.9092061  62.1365928  56.4678035  50.0550888  62.0675103  57.4547485
  55.5493484  50.7634381  69.1054112  56.5010907  50.8632479  69.1266336
  55.3796934  49.9712650  69.6152196  53.5707863  47.8489965  69.2913513
  52.9757795  48.1294977  68.5960001  53.2857560  48.3383865  70.0630254
  52.7015354  61.8012891  58.0516145  53.6346027  61.7358453  58.2549021
  52.6138566  62.6369158  57.5930678  55.3303370  61.1178762  55.0120093
  55.2517002  60.7838625  55.9055851  56.1513037  61.6100530  55.0111565
  58.0281562  53.9840501  68.2196411  57.9957882  53.0456502  68.4056095
  58.6382185  54.0624538  67.4862236  49.8664892  52.8536554  54.2623615
  50.8123997  52.7242762  54.3312034  49.4879137  52.1151216  54.7393044
  58.1776050  50.7751544  68.2654695  57.6615099  49.9910001  68.0784623
  59.0615999  50.4470261  68.4301214  55.8386777  44.5192560  64.2250507
  55.6411598  44.2107648  65.1093839  56.4486482  45.2454199  64.3548437
  48.0507810  50.7786530  54.1978501  47.1439265  50.4819643  54.2741214
  48.3283791  50.4816348  53.3312787  38.9685750  52.0992894  64.6477547
  38.6488534  51.2458202  64.3551921  38.4219178  52.3141472  65.4035514
  42.7465657  54.8155335  68.3647054  42.9651667  55.7472443  68.3835087
  43.1591431  54.4563309  69.1501857  49.6669875  45.3223420  60.3522742
  48.8570604  44.9770505  60.7277988  50.3554292  45.0130964  60.9410354
  51.5960424  44.4001467  61.9747039  52.1491462  44.8196920  62.6337062
  51.8330510  43.4737215  62.0169995  46.8206594  47.6373466  54.3390480
  47.6825758  47.9628364  54.5986297  47.0056938  46.8504961  53.8263546
  38.8374010  55.7195805  66.6170669  38.1437481  55.3049758  66.1040623
  39.5847001  55.7616342  66.0204088  54.9739231  46.5101992  61.4825703
  54.3937900  47.1686796  61.1003755  54.7075163  45.6879337  61.0713120
  53.4242797  45.9107050  63.6847023  53.9242575  46.0223584  62.8761342
  54.0678405  45.6068103  64.3247832  40.7510752  55.6514059  64.4936684
  40.7281441  55.7501746  63.5418567  41.0611389  56.4979210  64.8153850
  43.4098130  57.7090214  68.6083298  44.3641384  57.6774156  68.5413230
  43.2110654  57.2480838  69.4233524  43.9997512  56.2791330  71.1754096
  44.8190401  56.7735409  71.1988933  44.2734320  55.3623298  71.1471663
  53.7564109  48.6702082  60.5382051  52.8689964  48.9551733  60.3202246
  54.1718098  48.5095846  59.6909328  57.1078645  48.6948603  64.2536390
  57.8839035  49.1845056  64.5261007  56.3826779  49.1206658  64.7108260
  59.5451203  49.4076223  65.3110331  60.1395694  49.1671959  64.6003639
  59.6177787  48.6883353  65.9383867  41.7648359  63.2509834  65.6253496
  41.6302827  62.4910234  65.0591494  41.3480421  63.9750733  65.1582285
  52.9007322  58.4346757  54.6330071  53.6043172  58.6396760  55.2487727
  52.1769971  59.0023519  54.8979155  53.7305132  54.1856618  60.7532341
  53.6740334  54.6425170  59.9139974  54.2833475  53.4247303  60.5755184
  57.5409938  49.9746350  61.5782461  57.2846873  49.5742986  62.4090669
  56.9162806  50.6890144  61.4532600  61.8522276  52.7142423  64.0853752
  61.2921834  52.7835613  64.8585314  61.2465780  52.5383408  63.3653248
  44.9217485  64.1479151  65.8371939  44.8049869  65.0924583  65.7350629
  44.1009931  63.8452712  66.2257738  54.8094020  58.8729286  56.6828531
  55.6439623  58.4410485  56.5006006  54.6478362  58.7011300  57.6105426
  54.4639912  55.3761400  58.0484871  54.4088715  55.2105671  57.1073315
  53.8385967  56.0837433  58.2047060  39.2532427  50.6129464  71.8746293
  39.8991290  50.1028418  72.3633518  39.0449578  51.3498146  72.4489718
  47.7736037  44.8769509  57.6270189  47.7614707  45.8211349  57.7838460
  48.6659459  44.6939654  57.3329650  47.7025601  63.5538399  65.7137946
  46.7521232  63.5540261  65.6002318  48.0058087  62.8071134  65.1973980
  51.5888157  41.4712285  61.8816126  50.8220552  40.9170772  62.0272808
  51.9998862  41.5434154  62.7430277  43.5929918  47.7597081  75.9721307
  44.4561379  47.4033886  76.1824632  43.0195328  47.4210976  76.6596711
  55.6110002  71.9521947  58.4143723  56.3840878  71.4050934  58.2756599
  55.9635401  72.8166196  58.6258184  57.9476280  68.1114613  56.0462173
  58.2001801  67.5896134  55.2845636  57.0100839  67.9480758  56.1488856
  57.6672569  70.0142719  58.2486548  57.5508827  69.3387622  58.9167632
  57.7774829  69.5275093  57.4318701  59.6509597  64.5042766  56.9494585
  59.8183999  65.3723002  57.3165057  59.4606766  64.6670047  56.0255875
  59.6298818  66.9600423  57.9341252  59.5098443  67.4057474  58.7726733
  58.9351406  67.3085741  57.3754790  54.1190394  66.8973407  62.4875428
  53.3221557  67.0092101  63.0058924  53.8915986  67.2360059  61.6216319
  51.0822393  70.9350310  61.6524419  51.9197615  71.3447319  61.4358127
  51.2600661  69.9949752  61.6224613  62.9786825  68.6025391  57.3408252
  62.4633449  69.3729995  57.5796639  62.7064134  67.9290527  57.9641313
  60.5633936  63.4475092  62.3993490  59.7075532  63.0581942  62.2199129
  60.9760888  63.5267052  61.5393276  62.7673128  66.4752483  59.1668033
  62.4623264  66.7898632  60.0178176  63.7203570  66.5533903  59.2095366
  55.9438288  63.2962373  63.1767599  56.5182040  63.0737554  62.4440791
  56.5309270  63.3651067  63.9296200  56.2707875  65.3266834  57.1963484
  55.4345187  65.6641520  57.5172759  56.1312644  65.1915813  56.2590621
  58.2460955  60.1703621  61.9042668  57.5925368  59.8552639  61.2799283
  58.2041430  59.5479362  62.6302491  59.3572160  70.4522917  53.8195960
  58.4499222  70.2212170  54.0187109  59.8543192  69.6560536  54.0069942
  60.5360394  70.5535511  58.3419950  59.6271613  70.2694544  58.4392420
  60.5655478  70.9734590  57.4823257  51.1048564  68.2741026  62.3235152
  50.9072964  67.6810386  61.5986219  50.5495228  67.9693236  63.0411091
  60.2336482  72.0944255  55.6808029  59.7955911  71.3780114  55.2213666
  60.9746922  72.3220370  55.1193120  53.5994790  67.8005059  60.0076104
  52.6692378  67.7389515  60.2246067  53.6952262  67.2781012  59.2112746
  53.5180339  64.3259872  62.5954346  53.7787156  65.2405206  62.4863507
  54.3397511  63.8584315  62.7450959  64.3547709  70.9528637  55.2740086
  63.7376880  70.2275465  55.1773139  63.8864198  71.7137997  54.9307161
  56.1446255  65.1714061  54.3961391  55.2675721  65.0502862  54.0323637
  56.6204008  64.3800139  54.1440279  50.8724949  66.7655916  59.8374296
  51.1678390  65.8566595  59.7841350  49.9712985  66.7443656  59.5155299
  52.6012790  64.4470014  59.9613621  52.2725497  63.5667393  59.7788727
  52.9552161  64.3917683  60.8490011  55.7154614  64.7342984  60.3289099
  56.0550686  65.2628905  59.6067707  56.1626734  65.0723390  61.1047666
  57.7022761  63.2317605  58.5282392  58.4231123  63.6098858  58.0246109
  57.0788065  63.9506482  58.6317370  61.8453884  63.9362754  59.4640724
  62.0617498  64.8187392  59.1629552  61.3647951  63.5448968  58.7346366
  57.8486384  62.7665396  61.3579928  57.9702295  61.8382042  61.5570816
  57.5588426  62.7804082  60.4458244  54.5769076  70.3784706  60.4556884
  54.3315118  69.4747036  60.6537095  54.7464990  70.3801857  59.5136362
  53.8464723  66.1113064  57.9543046  53.1533968  66.1857419  57.2983082
  53.6016475  65.3473407  58.4764563  60.7058647  68.1828472  54.2623615
  61.6517752  68.0534680  54.3312034  60.3272892  67.4443134  54.7393044
  58.8901564  66.1078448  54.1978501  57.9833019  65.8111561  54.2741214
  59.1677545  65.8108266  53.3312787  60.5063630  60.6515338  60.3522742
  59.6964358  60.3062423  60.7277988  61.1948047  60.3422881  60.9410354
  62.4354178  59.7293385  61.9747039  62.9885217  60.1488838  62.6337062
  62.6724264  58.8029133  62.0169995  57.6600349  62.9665383  54.3390480
  58.5219513  63.2920282  54.5986297  57.8450693  62.1796879  53.8263546
  65.8132985  61.8393910  61.4825703  65.2331654  62.4978714  61.1003755
  65.5468918  61.0171254  61.0713120  64.5957863  63.9994000  60.5382051
  63.7083718  64.2843651  60.3202246  65.0111852  63.8387763  59.6909328
  58.6129792  60.2061426  57.6270189  58.6008461  61.1503266  57.7838460
  59.5053214  60.0231572  57.3329650  62.4281911  56.8004203  61.8816126
  61.6614307  56.2462690  62.0272808  62.8392616  56.8726072  62.7430277
  30.9197032   0.4085307  53.5029015  31.5575442   0.2892054  52.7992355
  30.8017875   1.3566151  53.5616967  27.7286739   0.3612735  53.4390539
  27.3905250   0.2453800  52.5511074  28.5976507  -0.0396100  53.4191545
  23.5873554   2.2148211  49.4287430  23.0238420   2.1238148  48.6603718
  23.4725949   1.3948116  49.9089923  21.1337986   3.7099403  52.2671651
  21.9259278   3.3690228  51.8517950  21.3734636   3.8194378  53.1873804
  29.1673113   5.8819179  44.7401895  28.5161093   6.4673260  44.3535909
  29.9617476   6.4125374  44.7996933  23.0928740   2.9708316  45.1389029
  23.8659616   2.4237303  45.0001905  23.4454139   3.8352566  45.3503491
  24.9313783   4.2984699  58.3455929  24.6403649   5.2030329  58.2302595
  25.5670767   4.3401226  59.0599998  25.8569990   1.6761547  54.9357288
  26.4533562   1.4517570  54.2214251  25.9144961   0.9346293  55.5382736
  25.4295018  -0.8699018  42.7707479  25.6820539  -1.3917496  42.0090942
  24.4919577  -1.0332872  42.8734163  30.4738301  -1.8663239  50.5782223
  31.2601390  -2.2843816  50.2272640  30.7377005  -0.9617147  50.7463871
  30.6448378   3.5709611  45.2770879  30.0094211   3.6444238  45.9891784
  30.3145785   4.1603210  44.5989959  35.8746728  -1.9288006  51.4815201
  36.6071900  -2.4988789  51.7153031  35.1186084  -2.3166406  51.9221707
  25.1491307   1.0329088  44.9731854  25.0327565   0.3573992  45.6412939
  25.2593567   0.5461462  44.1564007  27.4922848   0.4939236  48.6778544
  27.1281055  -0.0330144  49.3891465  28.3489964   0.1037705  48.5045029
  27.1328335  -4.4770865  43.6739892  27.3002737  -3.6090628  44.0410363
  26.9425504  -4.3143583  42.7501181  29.8903668   3.9846114  55.3405722
  29.5904391   4.8871153  55.2321530  29.5454727   3.7178297  56.1926875
  23.3416149   0.4359911  51.3742427  22.4166646   0.3036125  51.5820119
  23.5900563   1.2154130  51.8712369  33.2900812  -3.4971346  53.0203160
  32.3817689  -3.5655937  52.7261921  33.2388407  -3.0199401  53.8484985
  27.1117556  -2.0213207  44.6586559  26.9917181  -1.5756157  45.4972039
  26.4170144  -1.6727890  44.1000097  20.7024960   0.0793185  52.2086216
  20.8317342   0.3327663  53.1225628  20.0222412   0.6720893  51.8890871
  24.8724448  10.7490434  48.3076690  24.7948477  11.6998260  48.3865171
  24.2686091  10.4036307  48.9651616  32.8102622  -1.5491734  45.4866893
  33.7220478  -1.3164347  45.3114591  32.3012269  -0.9654690  44.9241972
  31.0943389   2.8732894  59.1228186  31.5026745   2.4315304  58.3782818
  30.3720651   2.2985521  59.3762378  31.4172204   3.4334084  52.8780474
  30.7881066   3.5979798  52.1756542  31.0297866   3.8475694  53.6491438
  35.2961436   4.3688522  50.2324838  34.6112474   4.7487424  49.6821872
  35.3805285   4.9783849  50.9656786  32.5512368   2.0148481  56.8320182
  32.7629263   2.6580241  56.1554563  32.5042116   1.1810798  56.3642112
  26.9700166   3.1708492  50.1430560  27.4338511   3.4496195  49.3535182
  26.7056964   2.2691937  49.9603650  23.8624247   2.7179974  53.0810323
  24.4325604   3.1467242  52.4427807  24.4532359   2.4362559  53.7794508
  25.9069052  -0.7068355  46.9520125  26.6093095  -0.2547312  47.4194051
  25.5749680  -1.3484536  47.5800018  33.6658195   4.8920437  55.0042539
  34.4875639   4.4900624  54.7225221  33.6620598   4.7888671  55.9558655
  21.6009131  -2.0840223  49.2120735  20.8040295  -1.9721529  49.7304231
  21.3734724  -1.7453571  48.3461625  27.4314799   4.4404480  57.1603250
  27.4959231   4.9024887  57.9961421  26.7225723   3.8101845  57.2885559
  41.7564189   1.2359185  51.3527511  41.0027897   0.6666583  51.1971515
  41.8911730   1.2021850  52.2998145  27.1462817   6.1072587  47.0282230
  27.0108491   6.9524123  47.4567078  27.6872629   6.3091865  46.2648164
  20.5992214   3.6248025  47.6010155  21.1116735   4.4191276  47.7515720
  21.2514927   2.9274316  47.5343756  22.4087099   6.7413782  49.6832908
  22.5853727   7.6631746  49.4953892  23.2043932   6.4272201  50.1127288
  28.7731293   6.7296154  61.1582572  28.3295147   5.9432533  60.8403476
  29.4348507   6.9175304  60.4926463  23.5318414   8.2591956  55.6843250
  24.0825839   8.1309019  54.9120244  22.6929890   8.5586845  55.3338143
  30.8712531   7.0098954  59.1863973  30.8531006   7.8307835  58.6944242
  31.7932451   6.8853029  59.4114114  27.3285585   4.5243083  60.0287482
  27.8613922   3.7631372  59.7986790  26.7999666   4.2316735  60.7711636
  18.5641131   1.9536680  48.3769726  19.4016353   2.3633688  48.1603433
  18.7419398   1.0136122  48.3469919  30.4605563  -0.3788240  44.0653558
  29.9452186   0.3916365  44.3041946  30.1882871  -1.0523103  44.6886620
  28.0452674  -5.5338539  49.1238797  27.1894270  -5.9231688  48.9444436
  28.4579626  -5.4546578  48.2638582  35.4339837   2.3744115  46.0006732
  34.6569280   2.0355275  45.5561894  36.1131318   2.3796738  45.3261697
  30.2491866  -2.5061147  45.8913340  29.9442002  -2.1914998  46.7423483
  31.2022308  -2.4279728  45.9340673  28.6938298   3.6529076  47.5406294
  28.1659659   2.9181835  47.2279531  28.1925801   4.4303752  47.2946262
  33.6731144   1.8478096  52.6573340  33.0154818   2.5377358  52.7453469
  34.4771543   2.2374528  53.0007326  32.4836603   0.2022469  50.7077282
  32.9968484   0.8352461  51.2098991  33.1337827  -0.3976335  50.3420642
  23.7526613  -3.6546797  43.9208790  22.9163925  -3.3172110  44.2418065
  23.6131382  -3.7897817  42.9835927  26.8390898   1.4709286  40.5441267
  25.9317960   1.2398540  40.7432416  27.3361930   0.6746905  40.7315248
  28.9617434  -2.3228075  52.9535622  28.0439995  -2.1013128  52.7957310
  29.3777577  -2.2481765  52.0947330  29.7452481  -0.9236660  48.0838302
  30.4924300  -0.4115263  47.7745425  30.0144071  -1.2452607  48.9442696
  28.0179132   1.5721881  45.0665257  27.1090351   1.2880914  45.1637726
  28.0474215   1.9920960  44.2068564  33.2498399   5.1828470  48.8356424
  32.7960726   4.3419380  48.8921615  32.6192366   5.8189869  49.1731204
  31.6931338   7.0204967  49.7706242  31.9854313   7.5810024  49.0518608
  32.2029959   7.3133528  50.5259402  26.5664026  -0.8149498  51.1675052
  26.6212635  -1.7675662  51.0917529  25.7555228  -0.6590059  51.6516351
  27.7155219   3.1130625  42.4053335  27.2774649   2.3966484  41.9458973
  28.4565660   3.3406739  41.8438427  24.5056385  -2.1972439  48.9265431
  23.6924251  -1.8978268  49.3330623  25.0015380  -2.5916750  49.6439913
  26.6564963   7.7985318  50.8599696  26.6141142   8.0246165  49.9308228
  27.5727662   7.5648693  51.0085497  30.1030597  -1.7330614  57.7580325
  30.4579985  -1.5059141  58.6174791  30.7502728  -1.4012237  57.1357580
  35.8328334   1.3887822  48.4629654  35.6946233   1.5789418  47.5350843
  35.4764553   2.1507204  48.9197705  35.8597714   3.4564349  53.4740925
  36.2934220   3.3639638  54.3223979  36.5729294   3.4321849  52.8360941
  24.7730764   4.6748347  50.6561658  25.5671363   4.1798667  50.4544233
  24.0622457   4.1466210  50.2929364  29.5925609   7.0566443  55.0074026
  29.6462631   7.6257379  55.7751742  28.7240390   7.2268328  54.6428063
  21.0813528  -1.1808571  46.7321411  20.1511116  -1.2424116  46.9491373
  21.1771000  -1.7032618  45.9358052  36.7213263   3.4988049  56.0073811
  36.9149153   4.4033860  56.2533086  36.6213881   3.0395468  56.8412396
  31.7828372   3.6494792  61.5814691  31.6313878   3.4205344  60.6644775
  31.7733051   4.6065393  61.5946036  28.5513708   1.2226705  56.5660958
  29.4805768   1.3737864  56.3929925  28.1304738   1.3110726  55.7109604
  27.3502040   5.2477369  54.3359495  27.2113126   4.8796154  55.2085434
  26.5616636   5.7625009  54.1643453  27.9450192  10.3486466  45.6785032
  28.1201948   9.8774509  46.4930655  27.2582980  10.9752232  45.9066293
  28.9007255   4.6258972  51.7248333  28.5657088   4.5859742  52.6205983
  28.4011201   3.9603688  51.2518743  31.8366447   1.9715006  41.9985393
  31.2195618   1.2461834  41.9018446  31.3682935   2.7324367  41.6552467
  25.5033800  -0.2553439  56.7384594  26.2133418  -0.8960247  56.6971212
  25.4603108  -0.0040544  57.6610775  33.4920579   6.6813915  59.6591173
  33.4333125   5.9973135  58.9921756  33.8940097   7.4232905  59.2071799
  23.6264993  -3.8099569  41.1206697  22.7494459  -3.9310769  40.7568944
  24.1022746  -4.6013491  40.8685586  33.4937986   4.6453499  57.8905153
  32.6064765   4.3079420  58.0131552  34.0636537   3.9136530  58.1273918
  27.0239139   9.3054951  54.8566396  26.9509311  10.1109922  55.3685701
  26.5816532   9.5046917  54.0314418  26.8128919   8.5426721  48.3669218
  26.0296441   9.0848401  48.4607442  27.5121664   9.0600701  48.7663459
  37.9755326   0.0561716  52.6521715  37.9645203   0.9386431  52.2815648
  37.1072706  -0.2966733  52.4576252  29.4837823   9.2041785  57.0124555
  30.1965795   9.8389250  56.9400456  28.9927851   9.3005651  56.1964557
  31.2055350   3.1093038  48.5841846  30.2711628   3.2294500  48.4146551
  31.3832018   2.2065504  48.3201856  26.7060538  -3.5061267  50.7375108
  26.3358325  -4.0590226  51.4256013  27.2019630  -4.1103133  50.1850108
  34.5927901  -1.0489643  49.1191881  35.0588353  -0.2161652  49.0452183
  35.0435402  -1.5144662  49.8237139  24.5349736   6.9536228  57.8330126
  25.2359196   7.5872711  57.9859520  24.0644851   7.2950960  57.0725765
  32.6604132   5.2954178  46.1178033  32.9363976   5.1810773  47.0271907
  31.7908631   4.8971663  46.0790206  32.3351022  -0.4919164  55.6582676
  31.6822473  -0.2443257  55.0035129  32.7131402  -1.3055026  55.3245153
  29.2958196   9.5440529  49.7610846  29.4780591   8.7262185  50.2238599
  30.1191182   9.7608221  49.3235736  29.6300362   8.4708714  47.0225895
  30.1588128   7.9601169  46.4096057  29.8928581   8.1551244  47.8871428
  20.1317454   6.4872583  54.7661228  20.7170891   5.7416271  54.8989133
  19.9342293   6.7976540  55.6497892  22.9856110   9.5223831  49.7823671
  22.3166485  10.0069958  49.2987711  22.8468979   9.7693051  50.6967049
  27.1261378  11.5567574  56.3806329  27.6779686  11.7199196  57.1455414
  27.4667572  12.1472012  55.7086354  31.9772253   6.3828832  62.2354983
  32.5212156   6.9958790  61.7409938  31.3959097   6.9408410  62.7521996
  30.2629765   9.5049550  53.3670011  30.1380905   8.7039290  52.8580957
  30.9208857   9.9995743  52.8783981  32.3264674   7.3058570  54.9949561
  31.3795009   7.1863921  54.9227888  32.6747447   6.4181068  55.0775823
  29.3311107   7.1011286  51.1953914  29.1836070   6.1727994  51.3761484
  30.1564601   7.1231377  50.7110989  23.1973351  -4.2470647  47.0534406
  23.5369424  -3.7184725  46.3313014  23.6445472  -3.9090241  47.8292972
  32.9345229   7.9239845  52.2818786  33.8591776   7.7182706  52.1443237
  32.7660532   7.6756246  53.1908128  25.1841499  -5.7496025  45.2527698
  25.9049861  -5.3714772  44.7491415  24.5606803  -5.0307148  45.3562676
  24.0671843  -2.0865163  52.7656775  23.9216424  -1.7724860  53.6581057
  23.5897046  -1.4680263  52.2127674  25.9268226  -5.0962615  52.8137665
  25.9129794  -5.9921522  52.4769963  26.6440654  -5.0891951  53.4475951
  27.7794356  -4.6625275  54.8590792  27.5212134  -3.7408204  54.8575123
  27.2479397  -5.0594840  55.5491256  32.7240545   8.4425512  47.6380878
  32.8977423   7.8771935  46.8854730  33.2169436   9.2426407  47.4560368
  38.5779936   1.2061935  49.2571177  39.0211082   0.4569261  48.8590301
  37.7006447   1.1972072  48.8744909  33.7115718   7.7592277  44.7377776
  34.4066622   8.3798969  44.9565091  34.0538868   6.9087628  45.0130154
  35.6107141   5.2091982  46.2665107  36.1358465   5.5479255  45.5414427
  35.5229493   4.2738998  46.0828241  27.2727190   9.1226056  58.3954983
  27.5814316   8.8775203  59.2677683  28.0702672   9.3272694  57.9073854
  27.2947802  11.2763966  50.6260360  26.8552792  10.7840344  51.3193217
  28.0455919  10.7336933  50.3852435  19.7740141   7.4675506  50.6284988
  20.5998160   7.1679278  50.2483632  19.4234193   6.6983129  51.0774777
  24.7421674   6.8201975  52.6982662  24.1201683   6.1572680  52.3984890
  25.4126541   6.8463107  52.0156309  17.9748746   5.3861833  51.5873922
  17.1380654   4.9584007  51.4057923  17.9472391   5.5794276  52.5244713
  35.3001047   5.8424886  61.5716305  34.5096591   5.8249025  61.0320804
  35.0634401   6.3813180  62.3265341  35.4198922   2.6917352  58.8849033
  35.4696927   2.5267360  59.8264556  35.3112845   1.8244611  58.4946914
  24.3035181   5.3705898  46.1741122  24.4523301   6.0541362  45.5207795
  25.1101624   5.3510988  46.6890578  36.9217119   5.1114294  59.1291055
  36.6301927   5.4744274  59.9654516  36.3089250   4.3981302  58.9504387
  38.1212801   2.6767174  51.6493625  38.9559692   3.1156978  51.8131185
  38.2571930   2.2005827  50.8301871  35.1704307   0.2346908  57.5971113
  35.6458429   0.4274555  56.7889964  34.2469872   0.2906094  57.3514496
  22.0587814   1.3971076  47.1802191  21.8133856   0.4933406  47.3782401
  22.2283728   1.3988226  46.2381669  27.8030586   7.8654028  43.6452870
  27.2304553   8.4844216  43.1923341  28.3763380   8.4153390  44.1792792
  31.0227846   8.1491179  44.7761452  31.9558519   8.0836740  44.9794327
  30.9351059   8.9847445  44.3175985  33.6515863   7.4657049  41.7365399
  33.5729494   7.1316913  42.6301157  34.4725529   7.9578817  41.7356872
  36.3494054   0.3318788  54.9441718  36.3170374  -0.6065211  55.1301402
  36.9594677   0.4102825  54.2107543  28.1877385  -0.7985159  40.9868922
  29.1336489  -0.9278951  41.0557340  27.8091630  -1.5370497  41.4638350
  42.1670604   1.3934795  54.0847755  42.8973992   1.1320083  54.6455458
  41.5577549   0.6563517  54.1249823  40.2485901  -0.4657342  54.6822206
  39.5219064  -0.6001377  54.0738698  39.8333188  -0.1580514  55.4878924
  26.3720302  -2.8735182  40.9223807  25.4651757  -3.1702070  40.9986521
  26.6496283  -3.1705364  40.0558094  21.0678150   1.1633622  55.0892360
  21.2864160   2.0950730  55.1080394  21.4803924   0.8041596  55.8747164
  17.1586502   2.0674093  53.3415975  16.4649974   1.6528045  52.8285930
  17.9059493   2.1094629  52.7449394  19.0723245   1.9992346  51.2181990
  19.0493933   2.0980034  50.2663873  19.3823881   2.8457497  51.5399156
  21.7310623   4.0568501  55.3328605  22.6853876   4.0252444  55.2658536
  21.5323146   3.5959125  56.1478831  20.0860851   9.5988121  52.3498802
  19.9515319   8.8388522  51.7836801  19.6692914  10.3229021  51.8827591
  31.2219814   4.7825044  41.3575378  31.9255665   4.9875047  41.9733033
  30.4982463   5.3501806  41.6224461  32.0517625   0.5334906  47.4777648
  31.9952826   0.9903457  46.6385280  32.6045967  -0.2274410  47.3000491
  40.1734768  -0.9379289  50.8099059  39.6134326  -0.8686100  51.5830621
  39.5678272  -1.1138305  50.0898555  23.2429977  10.4957438  52.5617245
  23.1262361  11.4402870  52.4595935  22.4222424  10.1930999  52.9503044
  33.1306512   5.2207574  43.4073838  33.9652116   4.7888772  43.2251313
  32.9690855   5.0489587  44.3350732  32.7852404   1.7239687  44.7730177
  32.7301208   1.5583958  43.8318621  32.1598459   2.4315720  44.9292367
  24.2684491  11.1485700  55.7773174  25.1711738  11.1809310  56.0939669
  24.0421861  10.2186151  55.7919509  26.0238093   9.9016686  52.4383252
  25.0733724   9.9018548  52.3247624  26.3270580   9.1549421  51.9219287
  41.7590787  15.7377225  53.5029015  42.3969197  15.6183972  52.7992355
  41.6411630  16.6858069  53.5616967  38.5680493  15.6904653  53.4390539
  38.2299005  15.5745717  52.5511074  39.4370261  15.2895818  53.4191545
  39.0500276  16.8439504  59.3976745  39.0388917  16.4492303  58.5257248
  39.2120916  16.1105577  59.9910516  40.0066868  21.2111097  44.7401895
  39.3554847  21.7965177  44.3535909  40.8011230  21.7417292  44.7996933
  35.7707537  19.6276616  58.3455929  35.4797403  20.5322247  58.2302595
  36.4064522  19.6693144  59.0599998  36.6963744  17.0053465  54.9357288
  37.2927316  16.7809487  54.2214251  36.7538716  16.2638210  55.5382736
  41.3132055  13.4628678  50.5782223  42.0995145  13.0448102  50.2272640
  41.5770760  14.3674771  50.7463871  41.4842133  18.9001529  45.2770879
  40.8487966  18.9736155  45.9891784  41.1539539  19.4895128  44.5989959
  46.7140483  13.4003912  51.4815201  47.4465654  12.8303129  51.7153031
  45.9579838  13.0125512  51.9221707  35.9885061  16.3621006  44.9731854
  35.8721319  15.6865909  45.6412939  36.0987321  15.8753380  44.1564007
  38.3316602  15.8231153  48.6778544  37.9674809  15.2961774  49.3891465
  39.1883718  15.4329622  48.5045029  44.2365903   7.1125486  55.9409810
  43.9049228   7.9820897  55.7171025  43.6411516   6.7961770  56.6203840
  37.9722089  10.8521053  43.6739892  38.1396492  11.7201289  44.0410363
  37.7819258  11.0148335  42.7501181  40.7297422  19.3138032  55.3405722
  40.4298145  20.2163071  55.2321530  40.3848482  19.0470215  56.1926875
  34.1809904  15.7651829  51.3742427  33.2560400  15.6328043  51.5820119
  34.4294317  16.5446048  51.8712369  44.1294566  11.8320572  53.0203160
  43.2211444  11.7635980  52.7261921  44.0782162  12.3092517  53.8484985
  37.9511310  13.3078710  44.6586559  37.8310935  13.7535761  45.4972039
  37.2563898  13.6564028  44.1000097  31.5418715  15.4085102  52.2086216
  31.6711096  15.6619581  53.1225628  30.8616166  16.0012810  51.8890871
  38.2035432  13.2510218  60.9638057  37.4268766  13.8104138  60.9540922
  38.8425995  13.7367001  61.4852927  45.9956213  10.0337010  54.7981034
  45.3530593  10.3269544  54.1520828  45.4911141   9.9189931  55.6034230
  43.6496376  13.7800184  45.4866893  44.5614232  14.0127570  45.3114591
  43.1406023  14.3637228  44.9241972  36.4581804  16.0595671  60.5256024
  37.1996489  16.5980715  60.2490848  35.7518790  16.6861960  60.6827576
  41.9337144  18.2024811  59.1228186  42.3420500  17.7607222  58.3782818
  41.2114405  17.6277439  59.3762378  38.2868214  13.1397418  56.4961742
  39.1329409  13.5636832  56.6396391  38.2266852  12.4831042  57.1900306
  42.2565959  18.7626002  52.8780474  41.6274821  18.9271716  52.1756542
  41.8691621  19.1767612  53.6491438  46.1355190  19.6980440  50.2324838
  45.4506229  20.0779341  49.6821872  46.2199040  20.3075767  50.9656786
  41.4367659  10.8001787  58.1542916  41.1928591  11.5543847  57.6177192
  41.7127590  11.1787134  58.9890163  43.3906122  17.3440399  56.8320182
  43.6023017  17.9872159  56.1554563  43.3435870  16.5102715  56.3642112
  40.9932351   9.9558220  53.7356754  40.1316830  10.2539473  54.0273491
  41.0194786  10.1728618  52.8037786  37.8093920  18.5000410  50.1430560
  38.2732266  18.7788113  49.3535182  37.5450719  17.5983855  49.9603650
  36.7462806  14.6223562  46.9520125  37.4486850  15.0744606  47.4194051
  36.4143435  13.9807381  47.5800018  35.1943168  13.2135319  61.3271334
  34.5641829  13.8951600  61.5606731  35.0879256  13.1018401  60.3824472
  30.4888140  12.8807115  52.2537258  29.6987194  13.1364644  51.7777369
  30.9799388  13.6955453  52.3589299  44.5051950  20.2212354  55.0042539
  45.3269394  19.8192542  54.7225221  44.5014353  20.1180588  55.9558655
  32.4402886  13.2451694  49.2120735  31.6434049  13.3570389  49.7304231
  32.2128478  13.5838347  48.3461625  28.7725843  13.1337606  54.6852249
  29.0233882  14.0184616  54.9509825  29.3085392  12.9542207  53.9127341
  52.5957943  16.5651103  51.3527511  51.8421651  15.9958501  51.1971515
  52.7305484  16.5313767  52.2998145  37.9856571  21.4364505  47.0282230
  37.8502246  22.2816041  47.4567078  38.5266384  21.6383783  46.2648164
  34.4723911   7.5156085  63.6896585  34.0790856   6.9622284  64.3644229
  35.2890051   7.8266663  64.0803103  37.3891872   8.9313964  61.2816842
  38.1301585   9.5321117  61.2021304  37.6209795   8.1891602  60.7234884
  32.5333210  14.1170331  59.5595071  32.4186725  13.2155589  59.8602170
  31.6777727  14.3634028  59.2079888  39.6125047  22.0588072  61.1582572
  39.1688902  21.2724450  60.8403476  40.2742261  22.2467222  60.4926463
  41.7106286  22.3390872  59.1863973  41.6924761  23.1599753  58.6944242
  42.6326206  22.2144947  59.4114114  38.1679340  19.8535001  60.0287482
  38.7007676  19.0923289  59.7986790  37.6393421  19.5608653  60.7711636
  41.3349035   4.9595067  55.5581123  40.9913304   5.8496709  55.4820234
  41.7027997   4.7696725  54.6950708  41.2999317  14.9503678  44.0653558
  40.7845941  15.7208283  44.3041946  41.0276626  14.2768814  44.6886620
  38.8846428   9.7953379  49.1238797  38.0288025   9.4060229  48.9444436
  39.2973380   9.8745340  48.2638582  40.4145575   7.3299722  53.5230357
  39.9110371   7.2929857  52.7098162  40.7076182   8.2392465  53.5827013
  36.6588461   7.4138452  52.5296538  37.5241458   7.2181261  52.1702428
  36.7265970   7.1848804  53.4565895  46.2733592  17.7036033  46.0006732
  45.4963034  17.3647192  45.5561894  46.9525072  17.7088656  45.3261697
  41.0885621  12.8230770  45.8913340  40.7835756  13.1376919  46.7423483
  42.0416063  12.9012190  45.9340673  39.5332052  18.9820994  47.5406294
  39.0053414  18.2473753  47.2279531  39.0319555  19.7595670  47.2946262
  44.5124898  17.1770014  52.6573340  43.8548573  17.8669275  52.7453469
  45.3165298  17.5666446  53.0007326  34.2650780   9.6440660  49.9012905
  34.8394532   9.4215841  49.1686098  34.8521762   9.7129354  50.6541506
  43.3230357  15.5314387  50.7077282  43.8362239  16.1644379  51.2098991
  43.9731581  14.9315582  50.3420642  36.5673448   6.5181909  48.6287975
  35.9137860   6.2030926  48.0044589  36.5253922   5.8957649  49.3547798
  39.8011188  13.0063842  52.9535622  38.8833749  13.2278789  52.7957310
  40.2171332  13.0810153  52.0947330  40.5846236  14.4055258  48.0838302
  41.3318055  14.9176655  47.7745425  40.8537825  14.0839311  48.9442696
  38.8572886  16.9013799  45.0665257  37.9484105  16.6172831  45.1637726
  38.8867970  17.3212877  44.2068564  44.0892153  20.5120388  48.8356424
  43.6354481  19.6711298  48.8921615  43.4586120  21.1481787  49.1731204
  43.0325073  11.4412374  50.0657092  42.2947830  10.9289760  50.3967334
  43.2851847  11.0012756  49.2540369  42.5325093  22.3496885  49.7706242
  42.8248067  22.9101942  49.0518608  43.0423713  22.6425446  50.5259402
  43.1336700   4.2188626  50.6598861  43.4395577   3.3585990  50.3724776
  43.8589305   4.8106246  50.4597855  29.4261056  14.6219313  49.0480459
  29.2285456  14.0288673  48.3231526  28.8707720  14.3171523  49.7656398
  37.4057780  14.5142419  51.1675052  37.4606390  13.5616256  51.0917529
  36.5948982  14.6701858  51.6516351  38.5548974  18.4422542  42.4053335
  38.1168404  17.7258401  41.9458973  39.2959415  18.6698657  41.8438427
  35.3450140  13.1319479  48.9265431  34.5318006  13.4313650  49.3330623
  35.8409134  12.7375168  49.6439913  37.4958718  23.1277236  50.8599696
  37.4534897  23.3538082  49.9308228  38.4121417  22.8940611  51.0085497
  40.9424352  13.5961303  57.7580325  41.2973739  13.8232777  58.6174791
  41.5896483  13.9279680  57.1357580  46.6722089  16.7179739  48.4629654
  46.5339987  16.9081335  47.5350843  46.3158307  17.4799122  48.9197705
  34.8364215  10.7037835  54.5426666  35.4763594  10.5626594  53.8449629
  34.0041745  10.4172348  54.1665268  46.6991468  18.7856266  53.4740925
  47.1327975  18.6931555  54.3223979  47.4123049  18.7613767  52.8360941
  31.8392831  10.6738160  49.3199653  32.0999648  11.5883493  49.2108813
  32.6610003  10.2062602  49.4696266  33.3117756  12.0875917  56.4898477
  33.9840810  11.8793279  55.8411126  32.4847543  11.8898003  56.0503710
  47.5607018  18.8279967  56.0073811  47.7542908  19.7325778  56.2533086
  47.4607636  18.3687386  56.8412396  39.2143329   8.7137858  58.5064138
  38.5671244   9.4127807  58.4128615  39.9844344   9.1474002  58.8740386
  42.6222126  18.9786710  61.5814691  42.4707633  18.7497261  60.6644775
  42.6126806  19.9357311  61.5946036  39.3907463  16.5518622  56.5660958
  40.3199523  16.7029782  56.3929925  38.9698493  16.6402643  55.7109604
  39.7401010  19.9550890  51.7248333  39.4050842  19.9151660  52.6205983
  39.2404955  19.2895606  51.2518743  33.7145254  15.3618520  57.2500914
  33.5765052  14.6298758  57.8512453  34.6250177  15.2727420  56.9685102
  42.6760201  17.3006924  41.9985393  42.0589372  16.5753752  41.9018446
  42.2076690  18.0616284  41.6552467  36.3427554  15.0738479  56.7384594
  37.0527173  14.4331671  56.6971212  36.2996863  15.3251374  57.6610775
  44.3314333  22.0105832  59.6591173  44.2726879  21.3265052  58.9921756
  44.7333851  22.7524822  59.2071799  35.0556488  12.0603697  58.5580234
  34.5193845  11.6094435  59.2101830  34.4673197  12.1949606  57.8150698
  44.3331740  19.9745416  57.8905153  43.4458519  19.6371338  58.0131552
  44.9030291  19.2428447  58.1273918  30.7895610  11.1959705  55.6433228
  30.7053798  10.5885374  54.9083638  29.9678316  11.6868723  55.6442724
  37.6522673  23.8718639  48.3669218  36.8690195  24.4140319  48.4607442
  38.3515419  24.3892618  48.7663459  40.9619323   9.6813268  51.0103423
  41.4588023   8.9283230  50.6904493  40.1906305   9.7177585  50.4446632
  48.8149081  15.3853634  52.6521715  48.8038957  16.2678349  52.2815648
  47.9466460  15.0325184  52.4576252  42.0449104  18.4384955  48.5841846
  41.1105383  18.5586418  48.4146551  42.2225773  17.5357422  48.3201856
  37.5454292  11.8230651  50.7375108  37.1752080  11.2701691  51.4256013
  38.0413385  11.2188785  50.1850108  45.4321656  14.2802275  49.1191881
  45.8982108  15.1130266  49.0452183  45.8829156  13.8147256  49.8237139
  43.4997887  20.6246096  46.1178033  43.7757731  20.5102690  47.0271907
  42.6302385  20.2263581  46.0790206  43.4038318   6.6482862  53.1582782
  42.4901398   6.8787088  53.3264989  43.8331420   6.7321306  54.0096814
  43.1744777  14.8372754  55.6582676  42.5216227  15.0848661  55.0035129
  43.5525157  14.0236892  55.3245153  40.1351951  24.8732447  49.7610846
  40.3174345  24.0554103  50.2238599  40.9584937  25.0900139  49.3235736
  40.4694116  23.8000632  47.0225895  40.9981883  23.2893086  46.4096057
  40.7322336  23.4843162  47.8871428  39.2232350  15.5792565  62.1448713
  38.5472987  15.4786694  62.8151088  40.0459984  15.4231778  62.6084710
  32.9419626   9.2334642  56.9828214  33.0060952  10.0949473  56.5705611
  32.8786746   8.6208644  56.2500572  32.4171898  11.3057774  60.6301248
  33.0443937  10.9234852  61.2438772  31.5599817  11.0871976  60.9956941
  42.8166007  21.7120750  62.2354983  43.3605911  22.3250708  61.7409938
  42.2352852  22.2700328  62.7521996  29.1937441  13.1134204  46.5619603
  29.4890882  12.2044882  46.5086657  28.2925477  13.0921943  46.2400605
  41.1023520  24.8341468  53.3670011  40.9774659  24.0331207  52.8580957
  41.7602611  25.3287661  52.8783981  32.7231688  11.1890200  52.5447151
  32.0018274  11.8026168  52.4054625  33.5124944  11.7247965  52.4663797
  43.1658428  22.6350488  54.9949561  42.2188764  22.5155839  54.9227888
  43.5141201  21.7472986  55.0775823  35.5258002   8.5244627  58.8187803
  36.0492404   8.7706923  59.5814113  35.3070335   9.3564661  58.3990941
  30.9225283  10.7948301  46.6858928  30.5937989   9.9145680  46.5034034
  31.2764653  10.7395970  47.5735317  40.1704862  22.4303204  51.1953914
  40.0229824  21.5019911  51.3761484  40.9958355  22.4523295  50.7110989
  34.0367106  11.0821271  47.0534406  34.3763178  11.6107192  46.3313014
  34.4839226  11.4201677  47.8292972  43.7738983  23.2531763  52.2818786
  44.6985531  23.0474624  52.1443237  43.6054287  23.0048164  53.1908128
  36.7310547   9.4658322  56.5037474  36.3907367   8.6666135  56.9058154
  36.0249553   9.7660033  55.9314307  37.3827019   6.5507634  54.9564797
  38.2053088   6.0768112  54.8343687  37.6265082   7.3298118  55.4563483
  36.0235253   9.5795893  45.2527698  36.7443616   9.9577145  44.7491415
  35.4000557  10.2984769  45.3562676  40.1666376  10.2841042  46.1886031
  40.3829990  11.1665679  45.8874859  39.6860443   9.8927255  45.4591673
  34.9065597  13.2426755  52.7656775  34.7610178  13.5567058  53.6581057
  34.4290801  13.8611655  52.2127674  36.7661980  10.2329303  52.8137665
  36.7523549   9.3370396  52.4769963  37.4834408  10.2399966  53.4475951
  38.6188111  10.6666643  54.8590792  38.3605889  11.5883714  54.8575123
  38.0873151  10.2697077  55.5491256  43.5634300  23.7717430  47.6380878
  43.7371177  23.2063853  46.8854730  44.0563191  24.5718325  47.4560368
  29.3811259  15.7832099  55.7044437  28.8364728  16.5591907  55.8364711
  30.2590609  16.1302904  55.5463558  36.1698876   9.1143683  48.0825235
  36.2914787   8.1860329  48.2816123  35.8800919   9.1282369  47.1703550
  39.0390067   6.7998593  51.2191955  39.0611763   6.8637927  50.2643934
  39.4558126   5.9603102  51.4132461  49.4173691  16.5353853  49.2571177
  49.8604837  15.7861178  48.8590301  48.5400201  16.5263989  48.8744909
  44.5509472  23.0884194  44.7377776  45.2460377  23.7090887  44.9565091
  44.8932622  22.2379546  45.0130154  30.1677281  14.9101995  58.5974593
  29.4259017  15.0584631  59.1839224  29.8470026  15.1710261  57.7341343
  46.4500895  20.5383900  46.2665107  46.9752219  20.8771173  45.5414427
  46.3623248  19.6030915  46.0828241  35.6539956  10.6275680  62.2915168
  35.7028111  11.5037803  61.9092937  36.1962470  10.0853073  61.7186811
  46.1394801  21.1716804  61.5716305  45.3490345  21.1540942  61.0320804
  45.9028156  21.7105097  62.3265341  46.2592676  18.0209270  58.8849033
  46.3090681  17.8559277  59.8264556  46.1506600  17.1536529  58.4946914
  43.5496439  14.0040198  60.2008340  44.4506302  13.8646663  59.9092338
  43.6244413  14.1694653  61.1406517  37.8839244  11.3807053  59.0461526
  37.0142554  11.6740619  58.7744115  38.1198724  11.9647498  59.7668790
  47.7610873  20.4406212  59.1291055  47.4695682  20.8036192  59.9654516
  47.1483005  19.7273220  58.9504387  48.9606556  18.0059091  51.6493625
  49.7953447  18.4448895  51.8131185  49.0965684  17.5297745  50.8301871
  46.0098061  15.5638826  57.5971113  46.4852183  15.7566472  56.7889964
  45.0863627  15.6198012  57.3514496  40.5878278   7.5986670  56.5626947
  41.1060222   8.3347697  56.2373435  40.2333411   7.9050663  57.3973706
  40.8390872   4.0186952  52.0827843  41.1192626   3.3510141  52.7088270
  41.6241479   4.2116048  51.5702507  44.7099730  12.4404586  55.8299418
  45.6617153  12.5402684  55.8511642  44.5403181  11.6482855  56.3397503
  42.7314110   9.5260169  56.0158819  42.1364042   9.8065182  55.3205308
  42.4463807  10.0154070  56.7875560  41.8621600  23.4783096  44.7761452
  42.7952274  23.4128658  44.9794327  41.7744813  24.3139363  44.3175985
  47.1887808  15.6610706  54.9441718  47.1564128  14.7226707  55.1301402
  47.7988432  15.7394743  54.2107543  39.0271139  14.5306759  40.9868922
  39.9730244  14.4012967  41.0557340  38.6485384  13.7921421  41.4638350
  47.3382297  12.4521749  54.9900001  46.8221345  11.6680206  54.8029930
  48.2222245  12.1240466  55.1546521  44.9993024   6.1962765  50.9495814
  44.8017845   5.8877853  51.8339146  45.6092729   6.9224404  51.0793744
  53.0064358  16.7226713  54.0847755  53.7367747  16.4612001  54.6455458
  52.3971304  15.9855435  54.1249823  51.0879655  14.8634575  54.6822206
  50.3612819  14.7290540  54.0738698  50.6726942  15.1711404  55.4878924
  38.9109832  18.5824505  62.4469579  39.8312841  18.7603104  62.6409626
  38.8759415  17.6380550  62.2949278  37.2114056  12.4556735  40.9223807
  36.3045512  12.1589848  40.9986521  37.4890037  12.1586553  40.0558094
  28.1291997  13.7763099  51.3722854  27.8094781  12.9228407  51.0797228
  27.5825425  13.9911677  52.1280821  31.9071904  16.4925540  55.0892360
  32.1257914  17.4242648  55.1080394  32.3197678  16.1333514  55.8747164
  38.8276122   6.9993625  47.0768049  38.0176850   6.6540710  47.4523295
  39.5160539   6.6901169  47.6655660  40.7566670   6.0771672  48.6992345
  41.3097709   6.4967125  49.3582368  40.9936757   5.1507420  48.7415301
  36.7799770  12.0658745  64.4795109  36.6796496  13.0153102  64.4107200
  36.5621312  11.7376984  63.6071179  35.9812841   9.3143671  41.0635787
  36.8432005   9.6398569  41.3231604  36.1663185   8.5275166  40.5508852
  44.1345477   8.1872197  48.2071010  43.5544146   8.8457001  47.8249062
  43.8681410   7.3649542  47.7958427  42.5849044   7.5877255  50.4092330
  43.0848822   7.6993789  49.6006649  43.2284652   7.2838308  51.0493138
  36.6431040  15.4955884  63.2960171  36.1598121  16.2956244  63.5024060
  36.7291979  15.5063829  62.3427615  33.1603759  17.9561535  57.8999402
  33.9796648  18.4505614  57.9234240  33.4340567  17.0393503  57.8716970
  42.9170355  10.3472287  47.2627358  42.0296210  10.6321938  47.0447553
  43.3324344  10.1866051  46.4154635  46.2684892  10.3718808  50.9781697
  47.0445282  10.8615261  51.2506314  45.5433026  10.7976863  51.4353567
  48.7057450  11.0846428  52.0355638  49.3001941  10.8442164  51.3248946
  48.7784034  10.3653558  52.6629174  42.0613569  20.1116962  41.3575378
  42.7649419  20.3166965  41.9733033  41.3376218  20.6793724  41.6224461
  42.8911379  15.8626823  47.4777648  42.8346581  16.3195375  46.6385280
  43.4439722  15.1017508  47.3000491  46.7016185  11.6516555  48.3027767
  46.4453119  11.2513191  49.1335975  46.0769053  12.3660349  48.1777907
  51.0128523  14.3912628  50.8099059  50.4528081  14.4605818  51.5830621
  50.4072026  14.2153613  50.0898555  43.9700266  20.5499491  43.4073838
  44.8045870  20.1180690  43.2251313  43.8084609  20.3781505  44.3350732
  43.6246158  17.0531605  44.7730177  43.5694962  16.8875876  43.8318621
  42.9992214  17.7607637  44.9292367  28.4138673  12.2899669  58.5991599
  29.0597537  11.7798623  59.0878825  28.2055825  13.0268351  59.1735025
  40.9392066  19.3580516  64.0983740  41.8083225  19.5321169  63.7370375
  40.4598817  20.1774933  63.9759469  36.9342284   6.5539714  44.3515496
  36.9220954   7.4981553  44.5083766  37.8265706   6.3709859  44.0574957
  40.7494403   3.1482490  48.6061432  39.9826799   2.5940977  48.7518115
  41.1605108   3.2204359  49.4675584  32.7536164   9.4367286  62.6966614
  33.6167626   9.0804091  62.9069938  32.1801575   9.0981181  63.3842018
  52.5984541  31.0669142  53.5029015  53.2362951  30.9475890  52.7992355
  52.4805384  32.0149986  53.5616967  49.4074248  31.0196570  53.4390539
  49.0692759  30.9037635  52.5511074  50.2764016  30.6187736  53.4191545
  49.8894031  32.1731422  59.3976745  49.8782671  31.7784220  58.5257248
  50.0514670  31.4397495  59.9910516  42.8125495  34.3683238  52.2671651
  43.6046787  34.0274063  51.8517950  43.0522145  34.4778213  53.1873804
  46.6101292  34.9568534  58.3455929  46.3191158  35.8614165  58.2302595
  47.2458276  34.9985062  59.0599998  47.5357499  32.3345382  54.9357288
  48.1321071  32.1101405  54.2214251  47.5932470  31.5930128  55.5382736
  52.1525810  28.7920596  50.5782223  52.9388899  28.3740019  50.2272640
  52.4164514  29.6966688  50.7463871  57.5534237  28.7295829  51.4815201
  58.2859409  28.1595046  51.7153031  56.7973593  28.3417430  51.9221707
  49.1710357  31.1523071  48.6778544  48.8068564  30.6253692  49.3891465
  50.0277473  30.7621540  48.5045029  55.0759657  22.4417403  55.9409810
  54.7442982  23.3112814  55.7171025  54.4805271  22.1253687  56.6203840
  51.5691177  34.6429949  55.3405722  51.2691900  35.5454988  55.2321530
  51.2242236  34.3762133  56.1926875  45.0203658  31.0943746  51.3742427
  44.0954155  30.9619960  51.5820119  45.2688072  31.8737966  51.8712369
  54.9688321  27.1612490  53.0203160  54.0605198  27.0927898  52.7261921
  54.9175916  27.6384435  53.8484985  42.3812469  30.7377020  52.2086216
  42.5104851  30.9911499  53.1225628  41.7009921  31.3304728  51.8890871
  49.0429186  28.5802135  60.9638057  48.2662520  29.1396055  60.9540922
  49.6819749  29.0658918  61.4852927  56.8349967  25.3628928  54.7981034
  56.1924347  25.6561461  54.1520828  56.3304896  25.2481848  55.6034230
  47.2975559  31.3887589  60.5256024  48.0390243  31.9272633  60.2490848
  46.5912544  32.0153877  60.6827576  52.7730898  33.5316729  59.1228186
  53.1814254  33.0899140  58.3782818  52.0508160  32.9569357  59.3762378
  49.1261968  28.4689336  56.4961742  49.9723164  28.8928749  56.6396391
  49.0660606  27.8122960  57.1900306  53.0959713  34.0917920  52.8780474
  52.4668575  34.2563634  52.1756542  52.7085375  34.5059529  53.6491438
  56.9748945  35.0272358  50.2324838  56.2899983  35.4071259  49.6821872
  57.0592794  35.6367684  50.9656786  52.2761414  26.1293704  58.1542916
  52.0322346  26.8835765  57.6177192  52.5521344  26.5079052  58.9890163
  54.2299877  32.6732317  56.8320182  54.4416772  33.3164076  56.1554563
  54.1829625  31.8394633  56.3642112  51.8326105  25.2850137  53.7356754
  50.9710585  25.5831391  54.0273491  51.8588540  25.5020536  52.8037786
  48.6487675  33.8292328  50.1430560  49.1126020  34.1080031  49.3535182
  48.3844473  32.9275772  49.9603650  45.5411756  33.3763809  53.0810323
  46.1113113  33.8051078  52.4427807  46.1319868  33.0946394  53.7794508
  46.0336922  28.5427237  61.3271334  45.4035583  29.2243518  61.5606731
  45.9273010  28.4310318  60.3824472  41.3281895  28.2099033  52.2537258
  40.5380949  28.4656561  51.7777369  41.8193142  29.0247371  52.3589299
  55.3445704  35.5504272  55.0042539  56.1663148  35.1484459  54.7225221
  55.3408107  35.4472506  55.9558655  43.2796640  28.5743612  49.2120735
  42.4827804  28.6862306  49.7304231  43.0522233  28.9130264  48.3461625
  49.1102308  35.0988315  57.1603250  49.1746740  35.5608723  57.9961421
  48.4013232  34.4685680  57.2885559  39.6119598  28.4629523  54.6852249
  39.8627636  29.3476533  54.9509825  40.1479146  28.2834125  53.9127341
  63.4351698  31.8943020  51.3527511  62.6815406  31.3250419  51.1971515
  63.5699239  31.8605685  52.2998145  45.3117665  22.8448003  63.6896585
  44.9184611  22.2914201  64.3644229  46.1283806  23.1558581  64.0803103
  48.2285626  24.2605882  61.2816842  48.9695340  24.8613035  61.2021304
  48.4603549  23.5183520  60.7234884  43.3726964  29.4462249  59.5595071
  43.2580479  28.5447506  59.8602170  42.5171482  29.6925946  59.2079888
  50.4518802  37.3879989  61.1582572  50.0082656  36.6016368  60.8403476
  51.1136016  37.5759140  60.4926463  45.2105923  38.9175791  55.6843250
  45.7613348  38.7892854  54.9120244  44.3717399  39.2170680  55.3338143
  52.5500040  37.6682789  59.1863973  52.5318515  38.4891670  58.6944242
  53.4719960  37.5436864  59.4114114  49.0073094  35.1826919  60.0287482
  49.5401431  34.4215207  59.7986790  48.4787175  34.8900571  60.7711636
  52.1742789  20.2886985  55.5581123  51.8307059  21.1788626  55.4820234
  52.5421752  20.0988642  54.6950708  49.7240183  25.1245297  49.1238797
  48.8681779  24.7352147  48.9444436  50.1367135  25.2037257  48.2638582
  51.2539330  22.6591640  53.5230357  50.7504125  22.6221775  52.7098162
  51.5469936  23.5684383  53.5827013  47.4982215  22.7430370  52.5296538
  48.3635212  22.5473178  52.1702428  47.5659724  22.5140721  53.4565895
  57.1127346  33.0327950  46.0006732  56.3356789  32.6939110  45.5561894
  57.7918827  33.0380574  45.3261697  55.3518653  32.5061932  52.6573340
  54.6942327  33.1961193  52.7453469  56.1559052  32.8958364  53.0007326
  45.1044534  24.9732577  49.9012905  45.6788286  24.7507759  49.1686098
  45.6915517  25.0421272  50.6541506  54.1624112  30.8606304  50.7077282
  54.6755993  31.4936296  51.2098991  54.8125336  30.2607500  50.3420642
  47.4067202  21.8473826  48.6287975  46.7531615  21.5322844  48.0044589
  47.3647676  21.2249567  49.3547798  50.6404943  28.3355760  52.9535622
  49.7227504  28.5570707  52.7957310  51.0565086  28.4102070  52.0947330
  51.4239990  29.7347176  48.0838302  52.1711809  30.2468573  47.7745425
  51.6931580  29.4131228  48.9442696  53.8718827  26.7704292  50.0657092
  53.1341584  26.2581678  50.3967334  54.1245601  26.3304673  49.2540369
  53.9730455  19.5480544  50.6598861  54.2789332  18.6877907  50.3724776
  54.6983060  20.1398164  50.4597855  48.2451535  29.8434337  51.1675052
  48.3000144  28.8908173  51.0917529  47.4342737  29.9993776  51.6516351
  46.1843894  28.4611397  48.9265431  45.3711760  28.7605567  49.3330623
  46.6802889  28.0667085  49.6439913  48.3352472  38.4569154  50.8599696
  48.2928651  38.6830000  49.9308228  49.2515171  38.2232528  51.0085497
  51.7818106  28.9253221  57.7580325  52.1367494  29.1524694  58.6174791
  52.4290237  29.2571598  57.1357580  57.5115843  32.0471657  48.4629654
  57.3733742  32.2373253  47.5350843  57.1552062  32.8091040  48.9197705
  45.6757969  26.0329752  54.5426666  46.3157349  25.8918511  53.8449629
  44.8435500  25.7464266  54.1665268  57.5385223  34.1148184  53.4740925
  57.9721729  34.0223473  54.3223979  58.2516803  34.0905684  52.8360941
  51.2713118  37.7150278  55.0074026  51.3250140  38.2841214  55.7751742
  50.4027899  37.8852163  54.6428063  42.6786586  26.0030077  49.3199653
  42.9393403  26.9175410  49.2108813  43.5003758  25.5354520  49.4696266
  44.1511511  27.4167834  56.4898477  44.8234564  27.2085196  55.8411126
  43.3241298  27.2189920  56.0503710  58.4000772  34.1571885  56.0073811
  58.5936662  35.0617695  56.2533086  58.3001390  33.6979304  56.8412396
  50.0537083  24.0429775  58.5064138  49.4064998  24.7419725  58.4128615
  50.8238098  24.4765919  58.8740386  53.4615881  34.3078627  61.5814691
  53.3101387  34.0789179  60.6644775  53.4520560  35.2649229  61.5946036
  50.2301217  31.8810540  56.5660958  51.1593277  32.0321700  56.3929925
  49.8092247  31.9694561  55.7109604  49.0289549  35.9061205  54.3359495
  48.8900635  35.5379989  55.2085434  48.2404145  36.4208844  54.1643453
  50.5794764  35.2842807  51.7248333  50.2444597  35.2443577  52.6205983
  50.0798710  34.6187523  51.2518743  44.5539008  30.6910437  57.2500914
  44.4158806  29.9590676  57.8512453  45.4643932  30.6019337  56.9685102
  47.1821309  30.4030397  56.7384594  47.8920927  29.7623589  56.6971212
  47.1390617  30.6543291  57.6610775  55.1708088  37.3397750  59.6591173
  55.1120634  36.6556970  58.9921756  55.5727606  38.0816740  59.2071799
  45.8950243  27.3895615  58.5580234  45.3587600  26.9386353  59.2101830
  45.3066951  27.5241523  57.8150698  55.1725495  35.3037334  57.8905153
  54.2852274  34.9663256  58.0131552  55.7424046  34.5720365  58.1273918
  41.6289364  26.5251622  55.6433228  41.5447553  25.9177292  54.9083638
  40.8072071  27.0160641  55.6442724  48.7026648  39.9638786  54.8566396
  48.6296820  40.7693758  55.3685701  48.2604041  40.1630752  54.0314418
  51.8013078  25.0105186  51.0103423  52.2981778  24.2575148  50.6904493
  51.0300059  25.0469502  50.4446632  59.6542835  30.7145551  52.6521715
  59.6432712  31.5970267  52.2815648  58.7860215  30.3617102  52.4576252
  51.1625332  39.8625620  57.0124555  51.8753304  40.4973085  56.9400456
  50.6715360  39.9589486  56.1964557  48.3848047  27.1522569  50.7375108
  48.0145834  26.5993609  51.4256013  48.8807139  26.5480702  50.1850108
  56.2715410  29.6094192  49.1191881  56.7375862  30.4422184  49.0452183
  56.7222911  29.1439174  49.8237139  46.2137245  37.6120064  57.8330126
  46.9146705  38.2456547  57.9859520  45.7432360  37.9534795  57.0725765
  54.2432073  21.9774779  53.1582782  53.3295153  22.2079006  53.3264989
  54.6725174  22.0613223  54.0096814  54.0138531  30.1664671  55.6582676
  53.3609982  30.4140579  55.0035129  54.3918911  29.3528809  55.3245153
  50.9745705  40.2024364  49.7610846  51.1568100  39.3846020  50.2238599
  51.7978691  40.4192057  49.3235736  50.0626104  30.9084482  62.1448713
  49.3866741  30.8078612  62.8151088  50.8853738  30.7523696  62.6084710
  48.8048887  42.2151410  56.3806329  49.3567195  42.3783031  57.1455414
  49.1455081  42.8055848  55.7086354  43.7813380  24.5626560  56.9828214
  43.8454707  25.4241390  56.5705611  43.7180501  23.9500561  56.2500572
  43.2565653  26.6349692  60.6301248  43.8837692  26.2526769  61.2438772
  42.3993572  26.4163894  60.9956941  53.6559761  37.0412667  62.2354983
  54.1999665  37.6542626  61.7409938  53.0746606  37.5992246  62.7521996
  51.9417274  40.1633385  53.3670011  51.8168414  39.3623125  52.8580957
  52.5996366  40.6579579  52.8783981  43.5625443  26.5182118  52.5447151
  42.8412028  27.1318085  52.4054625  44.3518698  27.0539883  52.4663797
  54.0052183  37.9642405  54.9949561  53.0582518  37.8447757  54.9227888
  54.3534956  37.0764903  55.0775823  46.3651756  23.8536544  58.8187803
  46.8886158  24.0998841  59.5814113  46.1464089  24.6856579  58.3990941
  41.7619037  26.1240219  46.6858928  41.4331743  25.2437598  46.5034034
  42.1158408  26.0687888  47.5735317  51.0098616  37.7595122  51.1953914
  50.8623579  36.8311829  51.3761484  51.8352110  37.7815212  50.7110989
  44.8760860  26.4113189  47.0534406  45.2156933  26.9399110  46.3313014
  45.3232981  26.7493595  47.8292972  54.6132738  38.5823680  52.2818786
  55.5379285  38.3766542  52.1443237  54.4448041  38.3340081  53.1908128
  47.5704301  24.7950239  56.5037474  47.2301122  23.9958052  56.9058154
  46.8643308  25.0951950  55.9314307  48.2220773  21.8799552  54.9564797
  49.0446842  21.4060030  54.8343687  48.4658837  22.6590036  55.4563483
  45.7459352  28.5718672  52.7656775  45.6003933  28.8858975  53.6581057
  45.2684555  29.1903573  52.2127674  47.6055735  25.5621220  52.8137665
  47.5917303  24.6662314  52.4769963  48.3228163  25.5691884  53.4475951
  49.4581865  25.9958561  54.8590792  49.1999643  26.9175631  54.8575123
  48.9266906  25.5988995  55.5491256  40.2205014  31.1124017  55.7044437
  39.6758482  31.8883825  55.8364711  41.0984364  31.4594821  55.5463558
  47.0092631  24.4435601  48.0825235  47.1308542  23.5152247  48.2816123
  46.7194673  24.4574287  47.1703550  49.8783821  22.1290511  51.2191955
  49.9005518  22.1929844  50.2643934  50.2951880  21.2895020  51.4132461
  60.2567445  31.8645771  49.2571177  60.6998591  31.1153096  48.8590301
  59.3793956  31.8555907  48.8744909  41.0071036  30.2393913  58.5974593
  40.2652772  30.3876548  59.1839224  40.6863780  30.5002179  57.7341343
  48.9514698  39.7809891  58.3954983  49.2601825  39.5359038  59.2677683
  49.7490181  39.9856530  57.9073854  48.9735311  41.9347801  50.6260360
  48.5340301  41.4424180  51.3193217  49.7243427  41.3920769  50.3852435
  46.4209183  37.4785810  52.6982662  45.7989192  36.8156515  52.3984890
  47.0914050  37.5046942  52.0156309  46.4933710  25.9567598  62.2915168
  46.5421866  26.8329721  61.9092937  47.0356224  25.4144991  61.7186811
  56.9788556  36.5008721  61.5716305  56.1884100  36.4832860  61.0320804
  56.7421910  37.0397015  62.3265341  57.0986431  33.3501188  58.8849033
  57.1484436  33.1851195  59.8264556  56.9900354  32.4828447  58.4946914
  54.3890193  29.3332116  60.2008340  55.2900056  29.1938581  59.9092338
  54.4638168  29.4986571  61.1406517  48.7232999  26.7098970  59.0461526
  47.8536308  27.0032537  58.7744115  48.9592479  27.2939415  59.7668790
  58.6004628  35.7698129  59.1291055  58.3089436  36.1328110  59.9654516
  57.9876759  35.0565137  58.9504387  59.8000310  33.3351009  51.6493625
  60.6347201  33.7740813  51.8131185  59.9359439  32.8589662  50.8301871
  56.8491816  30.8930744  57.5971113  57.3245938  31.0858390  56.7889964
  55.9257381  30.9489930  57.3514496  51.4272032  22.9278587  56.5626947
  51.9453976  23.6639614  56.2373435  51.0727165  23.2342581  57.3973706
  51.6784627  19.3478870  52.0827843  51.9586380  18.6802059  52.7088270
  52.4635234  19.5407966  51.5702507  55.5493485  27.7696504  55.8299418
  56.5010908  27.8694602  55.8511642  55.3796935  26.9774772  56.3397503
  53.5707864  24.8552087  56.0158819  52.9757797  25.1357100  55.3205308
  53.2857561  25.3445988  56.7875560  58.0281563  30.9902624  54.9441718
  57.9957883  30.0518624  55.1301402  58.6382186  31.0686660  54.2107543
  58.1776051  27.7813667  54.9900001  57.6615100  26.9972124  54.8029930
  59.0616000  27.4532384  55.1546521  55.8386778  21.5254683  50.9495814
  55.6411599  21.2169771  51.8339146  56.4486484  22.2516322  51.0793744
  63.8458113  32.0518630  54.0847755  64.5761501  31.7903919  54.6455458
  63.2365058  31.3147352  54.1249823  61.9273410  30.1926493  54.6822206
  61.2006573  30.0582458  54.0738698  61.5120697  30.5003322  55.4878924
  49.7503586  33.9116423  62.4469579  50.6706596  34.0895022  62.6409626
  49.7153169  32.9672468  62.2949278  42.7465659  31.8217457  55.0892360
  42.9651668  32.7534565  55.1080394  43.1591433  31.4625432  55.8747164
  49.6669877  22.3285543  47.0768049  48.8570605  21.9832628  47.4523295
  50.3554293  22.0193086  47.6655660  51.5960425  21.4063589  48.6992345
  52.1491463  21.8259043  49.3582368  51.8330511  20.4799338  48.7415301
  47.6193524  27.3950663  64.4795109  47.5190251  28.3445020  64.4107200
  47.4015066  27.0668902  63.6071179  54.9739232  23.5164115  48.2071010
  54.3937901  24.1748919  47.8249062  54.7075165  22.6941459  47.7958427
  53.4242798  22.9169172  50.4092330  53.9242577  23.0285707  49.6006649
  54.0678406  22.6130225  51.0493138  47.4824794  30.8247802  63.2960171
  46.9991876  31.6248162  63.5024060  47.5685733  30.8355747  62.3427615
  40.7510754  32.6576182  51.2181990  40.7281442  32.7563869  50.2663873
  41.0611390  33.5041332  51.5399156  43.4098132  34.7152337  55.3328605
  44.3641385  34.6836279  55.2658536  43.2110655  34.2542960  56.1478831
  43.9997514  33.2853453  57.8999402  44.8190403  33.7797531  57.9234240
  44.2734321  32.3685421  57.8716970  53.7564110  25.6764205  47.2627358
  52.8689965  25.9613856  47.0447553  54.1718099  25.5157968  46.4154635
  57.1078646  25.7010726  50.9781697  57.8839036  26.1907178  51.2506314
  56.3826780  26.1268780  51.4353567  59.5451205  26.4138345  52.0355638
  60.1395695  26.1734081  51.3248946  59.6177788  25.6945476  52.6629174
  53.7305134  31.1918741  47.4777648  53.6740335  31.6487292  46.6385280
  54.2833476  30.4309426  47.3000491  57.5409940  26.9808473  48.3027767
  57.2846874  26.5805108  49.1335975  56.9162808  27.6952267  48.1777907
  61.8522277  29.7204546  50.8099059  61.2921835  29.7897735  51.5830621
  61.2465781  29.5445531  50.0898555  39.2532428  27.6191587  58.5991599
  39.8991292  27.1090541  59.0878825  39.0449579  28.3560268  59.1735025
  51.7785820  34.6872434  64.0983740  52.6476980  34.8613086  63.7370375
  51.2992572  35.5066851  63.9759469  45.9472000  41.8069535  55.7773174
  46.8499247  41.8393145  56.0939669  45.7209370  40.8769986  55.7919509
  47.7025602  40.5600522  52.4383252  46.7521233  40.5602383  52.3247624
  48.0058089  39.8133256  51.9219287  51.5888158  18.4774408  48.6061432
  50.8220554  17.9232895  48.7518115  51.9998863  18.5496277  49.4675584
  43.5929919  24.7659204  62.6966614  44.4561380  24.4096009  62.9069938
  43.0195330  24.4273098  63.3842018  63.4378296  46.3961060  53.5029015
  64.0756706  46.2767807  52.7992355  63.3199139  47.3441904  53.5616967
  60.2468002  46.3488488  53.4390539  59.9086514  46.2329553  52.5511074
  61.1157770  45.9479653  53.4191545  60.7287785  47.5023340  59.3976745
  60.7176426  47.1076138  58.5257248  60.8908425  46.7689412  59.9910516
  53.6519250  49.6975156  52.2671651  54.4440542  49.3565981  51.8517950
  53.8915900  49.8070131  53.1873804  57.4495046  50.2860452  58.3455929
  57.1584912  51.1906082  58.2302595  58.0852031  50.3276979  59.0599998
  58.3751253  47.6637300  54.9357288  58.9714825  47.4393323  54.2214251
  58.4326225  46.9222046  55.5382736  62.9919564  44.1212514  50.5782223
  63.7782654  43.7031937  50.2272640  63.2558269  45.0258606  50.7463871
  68.3927991  44.0587747  51.4815201  69.1253163  43.4886964  51.7153031
  67.6367347  43.6709348  51.9221707  65.9153412  37.7709321  55.9409810
  65.5836737  38.6404732  55.7171025  65.3199025  37.4545605  56.6203840
  62.4084931  49.9721867  55.3405722  62.1085654  50.8746906  55.2321530
  62.0635991  49.7054050  56.1926875  55.8597413  46.4235664  51.3742427
  54.9347909  46.2911878  51.5820119  56.1081826  47.2029883  51.8712369
  65.8082075  42.4904407  53.0203160  64.8998952  42.4219816  52.7261921
  65.7569671  42.9676352  53.8484985  53.2206224  46.0668938  52.2086216
  53.3498605  46.3203416  53.1225628  52.5403675  46.6596646  51.8890871
  57.3905711  56.7366188  48.3076690  57.3129741  57.6874013  48.3865171
  56.7867355  56.3912060  48.9651616  59.8822941  43.9094053  60.9638057
  59.1056275  44.4687973  60.9540922  60.5213504  44.3950836  61.4852927
  67.6743722  40.6920846  54.7981034  67.0318102  40.9853379  54.1520828
  67.1698650  40.5773766  55.6034230  58.1369313  46.7179506  60.5256024
  58.8783998  47.2564550  60.2490848  57.4306299  47.3445795  60.6827576
  63.6124653  48.8608647  59.1228186  64.0208009  48.4191057  58.3782818
  62.8901914  48.2861274  59.3762378  59.9655723  43.7981254  56.4961742
  60.8116918  44.2220667  56.6396391  59.9054361  43.1414878  57.1900306
  63.9353468  49.4209837  52.8780474  63.3062330  49.5855552  52.1756542
  63.5479130  49.8351447  53.6491438  67.8142699  50.3564275  50.2324838
  67.1293738  50.7363177  49.6821872  67.8986549  50.9659602  50.9656786
  63.1155168  41.4585622  58.1542916  62.8716100  42.2127682  57.6177192
  63.3915099  41.8370969  58.9890163  65.0693631  48.0024234  56.8320182
  65.2810526  48.6455994  56.1554563  65.0223379  47.1686551  56.3642112
  62.6719860  40.6142055  53.7356754  61.8104339  40.9123308  54.0273491
  62.6982295  40.8312454  52.8037786  59.4881429  49.1584245  50.1430560
  59.9519775  49.4371948  49.3535182  59.2238228  48.2567690  49.9603650
  56.3805510  48.7055727  53.0810323  56.9506868  49.1342995  52.4427807
  56.9713622  48.4238312  53.7794508  56.8730677  43.8719154  61.3271334
  56.2429338  44.5535435  61.5606731  56.7666765  43.7602236  60.3824472
  52.1675649  43.5390950  52.2537258  51.3774703  43.7948479  51.7777369
  52.6586897  44.3539288  52.3589299  66.1839459  50.8796190  55.0042539
  67.0056903  50.4776377  54.7225221  66.1801862  50.7764424  55.9558655
  59.9496062  50.4280233  57.1603250  60.0140495  50.8900640  57.9961421
  59.2406986  49.7977598  57.2885559  50.4513352  43.7921441  54.6852249
  50.7021391  44.6768451  54.9509825  50.9872901  43.6126042  53.9127341
  74.2745452  47.2234938  51.3527511  73.5209160  46.6542336  51.1971515
  74.4092993  47.1897603  52.2998145  56.1511420  38.1739920  63.6896585
  55.7578365  37.6206119  64.3644229  56.9677560  38.4850499  64.0803103
  59.0679381  39.5897799  61.2816842  59.8089094  40.1904953  61.2021304
  59.2997304  38.8475437  60.7234884  54.2120719  44.7754167  59.5595071
  54.0974234  43.8739424  59.8602170  53.3565236  45.0217863  59.2079888
  61.2912556  52.7171907  61.1582572  60.8476411  51.9308286  60.8403476
  61.9529770  52.9051057  60.4926463  56.0499678  54.2467709  55.6843250
  56.6007103  54.1184772  54.9120244  55.2111154  54.5462598  55.3338143
  63.3893795  52.9974707  59.1863973  63.3712270  53.8183588  58.6944242
  64.3113715  52.8728782  59.4114114  59.8466849  50.5118836  60.0287482
  60.3795185  49.7507125  59.7986790  59.3180930  50.2192488  60.7711636
  63.0136544  35.6178902  55.5581123  62.6700813  36.5080544  55.4820234
  63.3815506  35.4280560  54.6950708  60.5633937  40.4537214  49.1238797
  59.7075534  40.0644065  48.9444436  60.9760889  40.5329175  48.2638582
  62.0933084  37.9883558  53.5230357  61.5897880  37.9513693  52.7098162
  62.3863691  38.8976300  53.5827013  58.3375970  38.0722287  52.5296538
  59.2028967  37.8765096  52.1702428  58.4053479  37.8432639  53.4565895
  67.9521100  48.3619868  46.0006732  67.1750543  48.0231028  45.5561894
  68.6312581  48.3672491  45.3261697  66.1912407  47.8353849  52.6573340
  65.5336082  48.5253111  52.7453469  66.9952807  48.2250281  53.0007326
  55.9438289  40.3024495  49.9012905  56.5182041  40.0799677  49.1686098
  56.5309271  40.3713190  50.6541506  65.0017866  46.1898222  50.7077282
  65.5149748  46.8228214  51.2098991  65.6519090  45.5899418  50.3420642
  58.2460957  37.1765744  48.6287975  57.5925369  36.8614761  48.0044589
  58.2041431  36.5541485  49.3547798  62.2640240  56.1682546  43.4637953
  61.5901939  56.4714243  44.0722911  62.6506062  56.9711627  43.1143410
  61.4798697  43.6647678  52.9535622  60.5621258  43.8862625  52.7957310
  61.8958841  43.7393988  52.0947330  65.7679662  51.1704223  48.8356424
  65.3141990  50.3295133  48.8921615  65.1373629  51.8065622  49.1731204
  64.7112582  42.0996210  50.0657092  63.9735339  41.5873596  50.3967334
  64.9639356  41.6596591  49.2540369  64.2112602  53.0080720  49.7706242
  64.5035576  53.5685777  49.0518608  64.7211222  53.3009281  50.5259402
  64.8124209  34.8772462  50.6598861  65.1183086  34.0169825  50.3724776
  65.5376814  35.4690082  50.4597855  59.0845289  45.1726255  51.1675052
  59.1393899  44.2200091  51.0917529  58.2736491  45.3285694  51.6516351
  59.1746227  53.7861071  50.8599696  59.1322406  54.0121918  49.9308228
  60.0908926  53.5524446  51.0085497  62.6211861  44.2545139  57.7580325
  62.9761248  44.4816612  58.6174791  63.2683992  44.5863516  57.1357580
  68.3509598  47.3763575  48.4629654  68.2127496  47.5665171  47.5350843
  67.9945816  48.1382958  48.9197705  56.5151724  41.3621670  54.5426666
  57.1551103  41.2210429  53.8449629  55.6829254  41.0756183  54.1665268
  68.3778977  49.4440102  53.4740925  68.8115484  49.3515391  54.3223979
  69.0910558  49.4197602  52.8360941  62.1106872  53.0442196  55.0074026
  62.1643894  53.6133132  55.7751742  61.2421653  53.2144081  54.6428063
  54.9905265  42.7459752  56.4898477  55.6628319  42.5377114  55.8411126
  54.1635052  42.5481838  56.0503710  69.2394527  49.4863802  56.0073811
  69.4330417  50.3909613  56.2533086  69.1395145  49.0271221  56.8412396
  60.8930837  39.3721693  58.5064138  60.2458753  40.0711643  58.4128615
  61.6631853  39.8057837  58.8740386  64.3009635  49.6370545  61.5814691
  64.1495142  49.4081097  60.6644775  64.2914315  50.5941147  61.5946036
  61.0694972  47.2102458  56.5660958  61.9987032  47.3613617  56.3929925
  60.6486002  47.2986479  55.7109604  59.8683304  51.2353122  54.3359495
  59.7294389  50.8671907  55.2085434  59.0797900  51.7500762  54.1643453
  60.4631456  56.3362219  45.6785032  60.6383211  55.8650262  46.4930655
  59.7764244  56.9627985  45.9066293  61.4188519  50.6134725  51.7248333
  61.0838351  50.5735495  52.6205983  60.9192464  49.9479441  51.2518743
  55.3932763  46.0202355  57.2500914  55.2552561  45.2882594  57.8512453
  56.3037686  45.9311255  56.9685102  58.0215063  45.7322314  56.7384594
  58.7314682  45.0915507  56.6971212  57.9784372  45.9835209  57.6610775
  66.0101842  52.6689668  59.6591173  65.9514388  51.9848888  58.9921756
  66.4121360  53.4108658  59.2071799  56.7343997  42.7187532  58.5580234
  56.1981354  42.2678271  59.2101830  56.1460706  42.8533441  57.8150698
  55.0292541  59.4851582  52.4524892  55.2689139  60.1170106  53.1303911
  54.1861737  59.1339622  52.7390251  66.0119249  50.6329252  57.8905153
  65.1246028  50.2955173  58.0131552  66.5817800  49.9012283  58.1273918
  52.4683119  41.8543540  55.6433228  52.3841307  41.2469209  54.9083638
  51.6465825  42.3452558  55.6442724  59.5420403  55.2930704  54.8566396
  59.4690574  56.0985675  55.3685701  59.0997796  55.4922670  54.0314418
  59.3310182  54.5302474  48.3669218  58.5477704  55.0724154  48.4607442
  60.0302928  55.0476454  48.7663459  62.6406832  40.3397103  51.0103423
  63.1375532  39.5867066  50.6904493  61.8693814  40.3761420  50.4446632
  70.4936590  46.0437469  52.6521715  70.4826466  46.9262184  52.2815648
  69.6253969  45.6909020  52.4576252  62.0019086  55.1917538  57.0124555
  62.7147058  55.8265003  56.9400456  61.5109115  55.2881404  56.1964557
  63.7236613  49.0968791  48.5841846  62.7892892  49.2170253  48.4146551
  63.9013282  48.1941257  48.3201856  59.2241801  42.4814486  50.7375108
  58.8539589  41.9285527  51.4256013  59.7200894  41.8772620  50.1850108
  67.1109165  44.9386110  49.1191881  67.5769617  45.7714102  49.0452183
  67.5616665  44.4731092  49.8237139  57.0531000  52.9411981  57.8330126
  57.7540459  53.5748464  57.9859520  56.5826115  53.2826713  57.0725765
  65.1785396  51.2829931  46.1178033  65.4545240  51.1686526  47.0271907
  64.3089894  50.8847416  46.0790206  65.0825827  37.3066697  53.1582782
  64.1688907  37.5370924  53.3264989  65.5118929  37.3905141  54.0096814
  64.8532286  45.4956589  55.6582676  64.2003736  45.7432496  55.0035129
  65.2312666  44.6820727  55.3245153  61.8139460  55.5316282  49.7610846
  61.9961854  54.7137938  50.2238599  62.6372446  55.7483974  49.3235736
  62.1481625  54.4584467  47.0225895  62.6769392  53.9476922  46.4096057
  62.4109845  54.1426997  47.8871428  60.9019859  46.2376400  62.1448713
  60.2260496  46.1370529  62.8151088  61.7247493  46.0815614  62.6084710
  52.6498718  52.4748336  54.7661228  53.2352155  51.7292024  54.8989133
  52.4523556  52.7852293  55.6497892  47.2416373  45.0453937  53.4865671
  47.2800472  44.5117527  54.2802790  46.7356665  44.5189142  52.8676649
  59.6442642  57.5443327  56.3806329  60.1960950  57.7074949  57.1455414
  59.9848835  58.1347765  55.7086354  54.6207135  39.8918477  56.9828214
  54.6848461  40.7533308  56.5705611  54.5574255  39.2792479  56.2500572
  54.0959407  41.9641610  60.6301248  54.7231446  41.5818687  61.2438772
  53.2387326  41.7455812  60.9956941  64.4953516  52.3704585  62.2354983
  65.0393420  52.9834543  61.7409938  63.9140361  52.9284163  62.7521996
  62.7811029  55.4925303  53.3670011  62.6562168  54.6915043  52.8580957
  63.4390120  55.9871496  52.8783981  54.4019197  41.8474035  52.5447151
  53.6805783  42.4610003  52.4054625  55.1912453  42.3831800  52.4663797
  64.8445937  53.2934323  54.9949561  63.8976273  53.1739674  54.9227888
  65.1928710  52.4056821  55.0775823  57.2045511  39.1828462  58.8187803
  57.7279912  39.4290758  59.5814113  56.9857844  40.0148497  58.3990941
  61.8492371  53.0887039  51.1953914  61.7017333  52.1603747  51.3761484
  62.6745864  53.1107130  50.7110989  65.4526492  53.9115598  52.2818786
  66.3773040  53.7058459  52.1443237  65.2841796  53.6631999  53.1908128
  58.4098056  40.1242157  56.5037474  58.0694876  39.3249970  56.9058154
  57.7037062  40.4243868  55.9314307  59.0614528  37.2091469  54.9564797
  59.8840597  36.7351948  54.8343687  59.3052591  37.9881953  55.4563483
  56.5853106  43.9010590  52.7656775  56.4397687  44.2150893  53.6581057
  56.1078310  44.5195490  52.2127674  58.4449489  40.8913138  52.8137665
  58.4311058  39.9954231  52.4769963  59.1621917  40.8983802  53.4475951
  60.2975620  41.3250478  54.8590792  60.0393398  42.2467549  54.8575123
  59.7660660  40.9280913  55.5491256  65.2421809  54.4301265  47.6380878
  65.4158686  53.8647688  46.8854730  65.7350700  55.2302160  47.4560368
  51.0598768  46.4415934  55.7044437  50.5152237  47.2175742  55.8364711
  51.9378118  46.7886739  55.5463558  57.8486385  39.7727518  48.0825235
  57.9702296  38.8444165  48.2816123  57.5588427  39.7866204  47.1703550
  60.7177576  37.4582429  51.2191955  60.7399272  37.5221762  50.2643934
  61.1345635  36.6186937  51.4132461  71.0961200  47.1937688  49.2571177
  71.5392346  46.4445014  48.8590301  70.2187710  47.1847825  48.8744909
  66.2296981  53.7468030  44.7377776  66.9247886  54.3674722  44.9565091
  66.5720131  52.8963381  45.0130154  51.8464790  45.5685831  58.5974593
  51.1046526  45.7168466  59.1839224  51.5257535  45.8294096  57.7341343
  68.1288404  51.1967735  46.2665107  68.6539728  51.5355008  45.5414427
  68.0410757  50.2614751  46.0828241  59.7908453  55.1101809  58.3954983
  60.0995579  54.8650956  59.2677683  60.5883935  55.3148447  57.9073854
  59.8129065  57.2639719  50.6260360  59.3734055  56.7716097  51.3193217
  60.5637182  56.7212686  50.3852435  57.2602937  52.8077728  52.6982662
  56.6382946  52.1448433  52.3984890  57.9307804  52.8338860  52.0156309
  57.3327465  41.2859516  62.2915168  57.3815620  42.1621639  61.9092937
  57.8749979  40.7436909  61.7186811  67.8182310  51.8300639  61.5716305
  67.0277854  51.8124778  61.0320804  67.5815665  52.3688933  62.3265341
  67.9380185  48.6793105  58.8849033  67.9878190  48.5143113  59.8264556
  67.8294109  47.8120364  58.4946914  65.2283948  44.6624033  60.2008340
  66.1293811  44.5230498  59.9092338  65.3031922  44.8278488  61.1406517
  59.5626753  42.0390888  59.0461526  58.6930063  42.3324454  58.7744115
  59.7986233  42.6231333  59.7668790  69.4398382  51.0990047  59.1291055
  69.1483191  51.4620027  59.9654516  68.8270514  50.3857055  58.9504387
  70.6394065  48.6642927  51.6493625  71.4740956  49.1032731  51.8131185
  70.7753193  48.1881580  50.8301871  67.6885570  46.2222661  57.5971113
  68.1639692  46.4150308  56.7889964  66.7651136  46.2781847  57.3514496
  62.2665787  38.2570505  56.5626947  62.7847731  38.9931532  56.2373435
  61.9120920  38.5634498  57.3973706  62.5178381  34.6770788  52.0827843
  62.7980135  34.0093977  52.7088270  63.3028988  34.8699883  51.5702507
  66.3887239  43.0988422  55.8299418  67.3404662  43.1986519  55.8511642
  66.2190690  42.3066690  56.3397503  64.4101619  40.1844005  56.0158819
  63.8151551  40.4649018  55.3205308  64.1251316  40.6737906  56.7875560
  63.5409109  54.1366932  44.7761452  64.4739783  54.0712493  44.9794327
  63.4532322  54.9723198  44.3175985  66.1697126  53.4532802  41.7365399
  66.0910758  53.1192666  42.6301157  66.9906793  53.9454570  41.7356872
  68.8675317  46.3194541  54.9441718  68.8351637  45.3810542  55.1301402
  69.4775941  46.3978578  54.2107543  69.0169806  43.1105585  54.9900001
  68.5008854  42.3264041  54.8029930  69.9009754  42.7824301  55.1546521
  66.6780533  36.8546600  50.9495814  66.4805354  36.5461688  51.8339146
  67.2880238  37.5808239  51.0793744  74.6851867  47.3810548  54.0847755
  75.4155256  47.1195836  54.6455458  74.0758813  46.6439270  54.1249823
  72.7667164  45.5218411  54.6822206  72.0400328  45.3874376  54.0738698
  72.3514451  45.8295239  55.4878924  60.5897341  49.2408340  62.4469579
  61.5100350  49.4186939  62.6409626  60.5546924  48.2964386  62.2949278
  53.5859413  47.1509375  55.0892360  53.8045423  48.0826483  55.1080394
  53.9985187  46.7917349  55.8747164  60.5063631  37.6577460  47.0768049
  59.6964359  37.3124545  47.4523295  61.1948048  37.3485004  47.6655660
  62.4354179  36.7355507  48.6992345  62.9885218  37.1550961  49.3582368
  62.6724266  35.8091255  48.7415301  58.4587279  42.7242581  64.4795109
  58.3584005  43.6736938  64.4107200  58.2408821  42.3960820  63.6071179
  49.6767766  48.0549846  53.3415975  48.9831237  47.6403798  52.8285930
  50.4240757  48.0970382  52.7449394  65.8132986  38.8456032  48.2071010
  65.2331655  39.5040836  47.8249062  65.5468919  38.0233377  47.7958427
  64.2636553  38.2461090  50.4092330  64.7636331  38.3577625  49.6006649
  64.9072161  37.9422143  51.0493138  58.3218549  46.1539720  63.2960171
  57.8385630  46.9540080  63.5024060  58.4079488  46.1647665  62.3427615
  54.2491886  50.0444254  55.3328605  55.2035140  50.0128197  55.2658536
  54.0504410  49.5834878  56.1478831  54.8391268  48.6145370  57.8999402
  55.6584157  49.1089449  57.9234240  55.1128076  47.6977339  57.8716970
  64.5957864  41.0056123  47.2627358  63.7083719  41.2905773  47.0447553
  65.0111853  40.8449886  46.4154635  67.9472401  41.0302644  50.9781697
  68.7232791  41.5199096  51.2506314  67.2220535  41.4560698  51.4353567
  70.3844959  41.7430263  52.0355638  70.9789450  41.5025999  51.3248946
  70.4571543  41.0237393  52.6629174  52.6042115  55.5863874  52.3498802
  52.4696583  54.8264275  51.7836801  52.1874177  56.3104774  51.8827591
  64.5698888  46.5210659  47.4777648  64.5134090  46.9779210  46.6385280
  65.1227231  45.7601343  47.3000491  68.3803694  42.3100390  48.3027767
  68.1240628  41.9097026  49.1335975  67.7556562  43.0244184  48.1777907
  72.6916032  45.0496464  50.8099059  72.1315590  45.1189653  51.5830621
  72.0859535  44.8737448  50.0898555  55.7611241  56.4833191  52.5617245
  55.6443625  57.4278623  52.4595935  54.9403687  56.1806752  52.9503044
  65.6487775  51.2083327  43.4073838  66.4833379  50.7764525  43.2251313
  65.4872118  51.0365340  44.3350732  65.3033667  47.7115440  44.7730177
  65.2482471  47.5459711  43.8318621  64.6779723  48.4191473  44.9292367
  50.0926182  42.9483504  58.5991599  50.7385046  42.4382458  59.0878825
  49.8843334  43.6852186  59.1735025  62.6179575  50.0164352  64.0983740
  63.4870734  50.1905004  63.7370375  62.1386326  50.8358769  63.9759469
  56.7865755  57.1361453  55.7773174  57.6893002  57.1685063  56.0939669
  56.5603125  56.2061904  55.7919509  58.5419357  55.8892439  52.4383252
  57.5914988  55.8894301  52.3247624  58.8451843  55.1425174  51.9219287
  62.4281912  33.8066326  48.6061432  61.6614308  33.2524812  48.7518115
  62.8392617  33.8788194  49.4675584  54.4323673  40.0951121  62.6966614
  55.2955135  39.7387926  62.9069938  53.8589084  39.7565016  63.3842018
  74.2772050  61.7252978  53.5029015  74.9150460  61.6059725  52.7992355
  74.1592893  62.6733822  53.5616967  71.0861757  61.6780406  53.4390539
  70.7480268  61.5621470  52.5511074  71.9551525  61.2771571  53.4191545
  66.9448572  63.5315882  49.4287430  66.3813437  63.4405819  48.6603718
  66.8300967  62.7115787  49.9089923  64.4913004  65.0267074  52.2671651
  65.2834296  64.6857898  51.8517950  64.7309654  65.1362049  53.1873804
  72.5248131  67.1986850  44.7401895  71.8736111  67.7840930  44.3535909
  73.3192494  67.7293045  44.7996933  66.4503758  64.2875987  45.1389029
  67.2234634  63.7404974  45.0001905  66.8029157  65.1520236  45.3503491
  69.2145008  62.9929218  54.9357288  69.8108580  62.7685240  54.2214251
  69.2719979  62.2513963  55.5382736  68.7870036  60.4468653  42.7707479
  69.0395557  59.9250174  42.0090942  67.8494595  60.2834799  42.8734163
  73.8313319  59.4504432  50.5782223  74.6176408  59.0323855  50.2272640
  74.0952023  60.3550524  50.7463871  74.0023396  64.8877282  45.2770879
  73.3669229  64.9611908  45.9891784  73.6720803  65.4770881  44.5989959
  68.5066325  62.3496759  44.9731854  68.3902583  61.6741663  45.6412939
  68.6168585  61.8629133  44.1564007  70.8497866  61.8106906  48.6778544
  70.4856073  61.2837527  49.3891465  71.7064982  61.4205375  48.5045029
  76.7547166  53.1001239  55.9409810  76.4230491  53.9696650  55.7171025
  76.1592780  52.7837523  56.6203840  70.4903353  56.8396806  43.6739892
  70.6577755  57.7077042  44.0410363  70.3000522  57.0024088  42.7501181
  73.2478686  65.3013785  55.3405722  72.9479409  66.2038824  55.2321530
  72.9029745  65.0345968  56.1926875  66.6991167  61.7527582  51.3742427
  65.7741664  61.6203796  51.5820119  66.9475581  62.5321801  51.8712369
  76.6475830  57.8196325  53.0203160  75.7392707  57.7511733  52.7261921
  76.5963425  58.2968270  53.8484985  70.4692574  59.2954463  44.6586559
  70.3492199  59.7411514  45.4972039  69.7745162  59.6439781  44.1000097
  64.0599978  61.3960855  52.2086216  64.1892360  61.6495334  53.1225628
  63.3797430  61.9888563  51.8890871  76.1677640  59.7675937  45.4866893
  77.0795496  60.0003323  45.3114591  75.6587287  60.3512981  44.9241972
  70.8049477  59.1273171  56.4961742  71.6510673  59.5512585  56.6396391
  70.7448115  58.4706796  57.1900306  74.7747222  64.7501755  52.8780474
  74.1456084  64.9147469  52.1756542  74.3872884  65.1643365  53.6491438
  73.9548923  56.7877540  58.1542916  73.7109855  57.5419600  57.6177192
  74.2308853  57.1662887  58.9890163  73.5113614  55.9433973  53.7356754
  72.6498094  56.2415226  54.0273491  73.5376049  56.1604371  52.8037786
  70.3275184  64.4876163  50.1430560  70.7913529  64.7663866  49.3535182
  70.0631982  63.5859608  49.9603650  67.2199265  64.0347645  53.0810323
  67.7900622  64.4634913  52.4427807  67.8107377  63.7530229  53.7794508
  69.2644070  60.6099316  46.9520125  69.9668113  61.0620359  47.4194051
  68.9324698  59.9683134  47.5800018  67.7124431  59.2011072  61.3271334
  67.0823092  59.8827353  61.5606731  67.6060519  59.0894154  60.3824472
  63.0069404  58.8682868  52.2537258  62.2168458  59.1240397  51.7777369
  63.4980651  59.6831206  52.3589299  64.9584149  59.2327447  49.2120735
  64.1615313  59.3446142  49.7304231  64.7309741  59.5714100  48.3461625
  61.2907107  59.1213359  54.6852249  61.5415145  60.0060369  54.9509825
  61.8266655  58.9417960  53.9127341  70.5037835  67.4240258  47.0282230
  70.3683509  68.2691794  47.4567078  71.0447647  67.6259536  46.2648164
  66.9905174  53.5031838  63.6896585  66.5972120  52.9498037  64.3644229
  67.8071315  53.8142416  64.0803103  63.9567232  64.9415696  47.6010155
  64.4691753  65.7358946  47.7515720  64.6089945  64.2441987  47.5343756
  65.7662117  68.0581452  49.6832908  65.9428745  68.9799417  49.4953892
  66.5618950  67.7439872  50.1127288  69.9073135  54.9189717  61.2816842
  70.6482849  55.5196870  61.2021304  70.1391058  54.1767355  60.7234884
  65.0514473  60.1046084  59.5595071  64.9367988  59.2031342  59.8602170
  64.1958991  60.3509781  59.2079888  66.8893432  69.5759626  55.6843250
  67.4400857  69.4476690  54.9120244  66.0504908  69.8754515  55.3338143
  73.8530298  50.9470820  55.5581123  73.5094568  51.8372462  55.4820234
  74.2209261  50.7572478  54.6950708  61.9216149  63.2704350  48.3769726
  62.7591371  63.6801359  48.1603433  62.0994416  62.3303793  48.3469919
  73.8180581  60.9379431  44.0653558  73.3027204  61.7084036  44.3041946
  73.5457889  60.2644567  44.6886620  71.4027692  55.7829132  49.1238797
  70.5469288  55.3935982  48.9444436  71.8154644  55.8621093  48.2638582
  72.9326839  53.3175475  53.5230357  72.4291634  53.2805610  52.7098162
  73.2257445  54.2268218  53.5827013  69.1769724  53.4014205  52.5296538
  70.0422721  53.2057014  52.1702428  69.2447233  53.1724557  53.4565895
  73.6066884  58.8106523  45.8913340  73.3017020  59.1252672  46.7423483
  74.5597326  58.8887943  45.9340673  72.0513316  64.9696747  47.5406294
  71.5234677  64.2349506  47.2279531  71.5500819  65.7471423  47.2946262
  66.7832043  55.6316413  49.9012905  67.3575795  55.4091594  49.1686098
  67.3703026  55.7005107  50.6541506  75.8411621  61.5190140  50.7077282
  76.3543502  62.1520132  51.2098991  76.4912845  60.9191335  50.3420642
  67.1101631  57.6620874  43.9208790  66.2738943  57.9995560  44.2418065
  66.9706400  57.5269854  42.9835927  69.0854711  52.5057662  48.6287975
  68.4319124  52.1906679  48.0044589  69.0435185  51.8833402  49.3547798
  70.1965916  62.7876957  40.5441267  69.2892978  62.5566210  40.7432416
  70.6936948  61.9914576  40.7315248  72.3192452  58.9939595  52.9535622
  71.4015013  59.2154542  52.7957310  72.7352595  59.0685906  52.0947330
  73.1027499  60.3931011  48.0838302  73.8499318  60.9052408  47.7745425
  73.3719089  60.0715064  48.9442696  71.3754149  62.8889552  45.0665257
  70.4665369  62.6048584  45.1637726  71.4049233  63.3088630  44.2068564
  75.5506336  57.4288127  50.0657092  74.8129093  56.9165513  50.3967334
  75.8033110  56.9888509  49.2540369  75.6517964  50.2064379  50.6598861
  75.9576841  49.3461743  50.3724776  76.3770569  50.7981999  50.4597855
  61.9442320  60.6095066  49.0480459  61.7466720  60.0164427  48.3231526
  61.3888984  60.3047276  49.7656398  69.9239044  60.5018172  51.1675052
  69.9787653  59.5492009  51.0917529  69.1130246  60.6577611  51.6516351
  71.0730237  64.4298295  42.4053335  70.6349667  63.7134154  41.9458973
  71.8140678  64.6574410  41.8438427  67.8631403  59.1195232  48.9265431
  67.0499269  59.4189403  49.3330623  68.3590398  58.7250921  49.6439913
  70.0139981  69.1152989  50.8599696  69.9716160  69.3413835  49.9308228
  70.9302680  68.8816364  51.0085497  73.4605615  59.5837056  57.7580325
  73.8155003  59.8108530  58.6174791  74.1077746  59.9155433  57.1357580
  67.3545478  56.6913588  54.5426666  67.9944858  56.5502347  53.8449629
  66.5223009  56.4048101  54.1665268  68.1305782  65.9916018  50.6561658
  68.9246381  65.4966338  50.4544233  67.4197474  65.4633881  50.2929364
  64.4388546  60.1359100  46.7321411  63.5086134  60.0743555  46.9491373
  64.5346018  59.6135052  45.9358052  64.3574095  56.6613913  49.3199653
  64.6180912  57.5759246  49.2108813  65.1791267  56.1938355  49.4696266
  65.8299020  58.0751670  56.4898477  66.5022073  57.8669032  55.8411126
  65.0028806  57.8773756  56.0503710  71.7324592  54.7013611  58.5064138
  71.0852507  55.4003560  58.4128615  72.5025607  55.1349755  58.8740386
  71.9088726  62.5394376  56.5660958  72.8380786  62.6905535  56.3929925
  71.4879756  62.6278396  55.7109604  70.7077058  66.5645040  54.3359495
  70.5688144  66.1963824  55.2085434  69.9191654  67.0792679  54.1643453
  72.2582273  65.9426643  51.7248333  71.9232106  65.9027413  52.6205983
  71.7586219  65.2771359  51.2518743  66.2326517  61.3494273  57.2500914
  66.0946315  60.6174512  57.8512453  67.1431441  61.2603173  56.9685102
  75.1941465  63.2882677  41.9985393  74.5770636  62.5629505  41.9018446
  74.7257953  64.0492037  41.6552467  68.8608818  61.0614232  56.7384594
  69.5708436  60.4207424  56.6971212  68.8178126  61.3127127  57.6610775
  67.5737752  58.0479450  58.5580234  67.0375109  57.5970188  59.2101830
  66.9854460  58.1825359  57.8150698  66.9840011  57.5068101  41.1206697
  66.1069477  57.3856902  40.7568944  67.4597764  56.7154180  40.8685586
  58.5042151  62.2945261  51.2148204  59.1913191  61.9806991  50.6269220
  58.3490280  63.1986626  50.9415456  63.3076873  57.1835458  55.6433228
  63.2235062  56.5761127  54.9083638  62.4859579  57.6744476  55.6442724
  70.1703937  69.8594392  48.3669218  69.3871459  70.4016072  48.4607442
  70.8696682  70.3768371  48.7663459  73.4800587  55.6689021  51.0103423
  73.9769287  54.9158983  50.6904493  72.7087568  55.7053338  50.4446632
  74.5630368  64.4260708  48.5841846  73.6286646  64.5462171  48.4146551
  74.7407036  63.5233175  48.3201856  70.0635556  57.8106404  50.7375108
  69.6933343  57.2577444  51.4256013  70.5594648  57.2064538  50.1850108
  76.0179150  66.6121849  46.1178033  76.2938994  66.4978443  47.0271907
  75.1483649  66.2139334  46.0790206  75.9219582  52.6358615  53.1582782
  75.0082662  52.8662841  53.3264989  76.3512683  52.7197059  54.0096814
  75.6926040  60.8248507  55.6582676  75.0397490  61.0724414  55.0035129
  76.0706420  60.0112645  55.3245153  63.4892472  67.8040254  54.7661228
  64.0745909  67.0583942  54.8989133  63.2917311  68.1144211  55.6497892
  66.3431128  70.8391502  49.7823671  65.6741503  71.3237629  49.2987711
  66.2043997  71.0860722  50.6967049  58.0810127  60.3745854  53.4865671
  58.1194227  59.8409445  54.2802790  57.5750420  59.8481060  52.8676649
  65.4600889  55.2210395  56.9828214  65.5242216  56.0825226  56.5705611
  65.3968010  54.6084397  56.2500572  64.9353162  57.2933527  60.6301248
  65.5625201  56.9110605  61.2438772  64.0781081  57.0747729  60.9956941
  61.7118705  59.1009957  46.5619603  62.0072146  58.1920635  46.5086657
  60.8106740  59.0797696  46.2400605  65.2412952  57.1765953  52.5447151
  64.5199537  57.7901921  52.4054625  66.0306207  57.7123718  52.4663797
  68.0439265  54.5120380  58.8187803  68.5673667  54.7582676  59.5814113
  67.8251598  55.3440414  58.3990941  63.4406546  56.7824054  46.6858928
  63.1119252  55.9021433  46.5034034  63.7945917  56.7271723  47.5735317
  72.6886125  68.4178957  51.1953914  72.5411088  67.4895664  51.3761484
  73.5139619  68.4399048  50.7110989  66.5548369  57.0697024  47.0534406
  66.8944442  57.5982945  46.3313014  67.0020490  57.4077430  47.8292972
  69.2491810  55.4534075  56.5037474  68.9088631  54.6541888  56.9058154
  68.5430816  55.7535786  55.9314307  69.9008282  52.5383387  54.9564797
  70.7234351  52.0643865  54.8343687  70.1446346  53.3173871  55.4563483
  68.5416517  55.5671646  45.2527698  69.2624879  55.9452898  44.7491415
  67.9181821  56.2860522  45.3562676  72.6847639  56.2716795  46.1886031
  72.9011254  57.1541432  45.8874859  72.2041707  55.8803008  45.4591673
  67.4246861  59.2302508  52.7656775  67.2791442  59.5442811  53.6581057
  66.9472064  59.8487408  52.2127674  69.2843244  56.2205056  52.8137665
  69.2704812  55.3246149  52.4769963  70.0015672  56.2275720  53.4475951
  71.1369374  56.6542396  54.8590792  70.8787152  57.5759467  54.8575123
  70.6054415  56.2572831  55.5491256  61.8992523  61.7707852  55.7044437
  61.3545991  62.5467660  55.8364711  62.7771873  62.1178657  55.5463558
  68.6880140  55.1019436  48.0825235  68.8096051  54.1736082  48.2816123
  68.3982182  55.1158122  47.1703550  71.5571330  52.7874346  51.2191955
  71.5793027  52.8513680  50.2643934  71.9739389  51.9478855  51.4132461
  62.6858545  60.8977748  58.5974593  61.9440281  61.0460384  59.1839224
  62.3651289  61.1586014  57.7341343  63.1315158  68.7843177  50.6284988
  63.9573178  68.4846949  50.2483632  62.7809210  68.0150800  51.0774777
  68.0996692  68.1369645  52.6982662  67.4776701  67.4740350  52.3984890
  68.7701559  68.1630777  52.0156309  61.3323764  66.7029504  51.5873922
  60.4955672  66.2751678  51.4057923  61.3047409  66.8961947  52.5244713
  68.1721219  56.6151433  62.2915168  68.2209375  57.4913556  61.9092937
  68.7143733  56.0728826  61.7186811  67.6610199  66.6873569  46.1741122
  67.8098319  67.3709033  45.5207795  68.4676642  66.6678659  46.6890578
  70.4020508  57.3682806  59.0461526  69.5323817  57.6616372  58.7744115
  70.6379988  57.9523251  59.7668790  65.4162832  62.7138746  47.1802191
  65.1708873  61.8101076  47.3782401  65.5858746  62.7155897  46.2381669
  73.1059541  53.5862423  56.5626947  73.6241485  54.3223450  56.2373435
  72.7514674  53.8926416  57.3973706  64.6858479  58.4467104  44.6788353
  63.9927724  58.5211459  44.0228389  64.4410231  57.6827448  45.2009869
  73.3572136  50.0062705  52.0827843  73.6373889  49.3385894  52.7088270
  74.1422743  50.1991801  51.5702507  71.1605604  69.1821699  43.6452870
  70.5879571  69.8011886  43.1923341  71.7338398  69.7321061  44.1792792
  75.2495373  55.5135922  56.0158819  74.6545306  55.7940935  55.3205308
  74.9645070  56.0029823  56.7875560  71.5452403  60.5182512  40.9868922
  72.4911507  60.3888720  41.0557340  71.1666648  59.7797174  41.4638350
  69.7295320  58.4432488  40.9223807  68.8226775  58.1465601  40.9986521
  70.0071301  58.1462306  40.0558094  60.6473260  59.7638852  51.3722854
  60.3276044  58.9104160  51.0797228  60.1006688  59.9787430  52.1280821
  64.4253168  62.4801293  55.0892360  64.6439177  63.4118401  55.1080394
  64.8378942  62.1209267  55.8747164  71.3457385  52.9869378  47.0768049
  70.5358114  52.6416463  47.4523295  72.0341802  52.6776922  47.6655660
  73.2747934  52.0647425  48.6992345  73.8278972  52.4842878  49.3582368
  73.5118020  51.1383173  48.7415301  68.4994104  55.3019424  41.0635787
  69.3613268  55.6274322  41.3231604  68.6844449  54.5150919  40.5508852
  60.5161520  63.3841763  53.3415975  59.8224992  62.9695716  52.8285930
  61.2634511  63.4262300  52.7449394  76.6526741  54.1747950  48.2071010
  76.0725410  54.8332754  47.8249062  76.3862674  53.3525295  47.7958427
  75.1030307  53.5753008  50.4092330  75.6030086  53.6869542  49.6006649
  75.7465915  53.2714061  51.0493138  62.4298263  63.3160017  51.2181990
  62.4068951  63.4147704  50.2663873  62.7398899  64.1625168  51.5399156
  65.0885641  65.3736172  55.3328605  66.0428894  65.3420114  55.2658536
  64.8898164  64.9126796  56.1478831  65.6785023  63.9437288  57.8999402
  66.4977912  64.4381367  57.9234240  65.9521830  63.0269256  57.8716970
  75.4351619  56.3348040  47.2627358  74.5477474  56.6197691  47.0447553
  75.8505608  56.1741804  46.4154635  63.4435869  70.9155792  52.3498802
  63.3090337  70.1556192  51.7836801  63.0267932  71.6396691  51.8827591
  74.5794832  66.0992715  41.3575378  75.2830682  66.3042718  41.9733033
  73.8557481  66.6669477  41.6224461  75.4092643  61.8502576  47.4777648
  75.3527844  62.3071128  46.6385280  75.9620985  61.0893261  47.3000491
  66.6004995  71.8125109  52.5617245  66.4837379  72.7570541  52.4595935
  65.7797441  71.5098670  52.9503044  76.1427422  63.0407358  44.7730177
  76.0876226  62.8751629  43.8318621  75.5173477  63.7483390  44.9292367
  60.9319937  58.2775422  58.5991599  61.5778801  57.7674376  59.0878825
  60.7237088  59.0144104  59.1735025  69.4523547  52.5415467  44.3515496
  69.4402217  53.4857306  44.5083766  70.3446969  52.3585612  44.0574957
  69.3813111  71.2184357  52.4383252  68.4308742  71.2186219  52.3247624
  69.6845597  70.4717092  51.9219287  73.2675667  49.1358243  48.6061432
  72.5008063  48.5816730  48.7518115  73.6786372  49.2080112  49.4675584
  65.2717428  55.4243039  62.6966614  66.1348889  55.0679844  62.9069938
  64.6982839  55.0856934  63.3842018  35.7118203   3.0844475  35.0321997
  35.6342233   4.0352300  35.1110477  35.1079847   2.7390347  35.6896923
  37.9856572  -1.5573372  33.7527537  37.8502247  -0.7121837  34.1812384
  38.5266385  -1.3554095  32.9893470  33.2480854  -0.9232178  36.4078215
  33.4247483  -0.0014213  36.2199199  34.0437688  -1.2373759  36.8372595
  34.3712170   0.5945996  42.4088557  34.9219595   0.4663059  41.6365551
  33.5323646   0.8940885  42.0583450  40.5852733   2.5160834  30.1883259
  39.9114431   2.8192530  30.7968217  40.9718555   3.3189914  29.8388717
  37.4958719   0.1339359  37.5845002  37.4534898   0.3600205  36.6553534
  38.4121418  -0.0997267  37.7330803  40.4319364  -0.6079517  41.7319333
  40.4856387  -0.0388581  42.4997049  39.5634146  -0.4377632  41.3673370
  38.7843948   2.6840506  32.4030339  38.9595704   2.2128549  33.2175961
  38.0976736   3.3106272  32.6311599  33.3505033   5.8329869  39.1770199
  33.5901631   6.4648393  39.8549217  32.5074230   5.4817909  39.4635558
  37.8632895   1.6408991  41.5811703  37.7903066   2.4463963  42.0931007
  37.4210288   1.8400957  40.7559724  37.6522675   0.8780761  35.0914524
  36.8690197   1.4202441  35.1852749  38.3515420   1.3954741  35.4908766
  40.3231579   1.5395825  43.7369861  41.0359551   2.1743290  43.6645763
  39.8321607   1.6359691  42.9209863  35.3743492  -0.7109731  44.5575432
  36.0752952  -0.0773248  44.7104826  34.9038607  -0.3695000  43.7971072
  40.1351952   1.8794569  36.4856153  40.3174346   1.0616225  36.9483905
  40.9584938   2.0962262  36.0481043  40.4694117   0.8062754  33.7471201
  40.9981884   0.2955209  33.1341364  40.7322337   0.4905285  34.6116734
  30.9711210  -1.1773376  41.4906535  31.5564647  -1.9229688  41.6234439
  30.7736049  -0.8669420  42.3743199  33.8249865   1.8577871  36.5068977
  33.1560241   2.3423999  36.0233017  33.6862735   2.1047092  37.4212356
  37.9655134   3.8921615  43.1051636  38.5173442   4.0553236  43.8700721
  38.3061327   4.4826052  42.4331661  41.1023521   1.8403590  40.0915318
  40.9774661   1.0393330  39.5826263  41.7602612   2.3349784  39.6029288
  43.5634301   0.7779553  34.3626184  43.7371178   0.2125975  33.6100037
  44.0563192   1.5780448  34.1805674  38.1120945   1.4580096  45.1200290
  38.4208072   1.2129243  45.9922990  38.9096427   1.6626735  44.6319160
  38.1341557   3.6118006  37.3505667  37.6946548   3.1194385  38.0438523
  38.8849674   3.0690974  37.1097742  30.6133896  -0.1970453  37.3530295
  31.4391916  -0.4966681  36.9728938  30.2627948  -0.9662831  37.8020083
  35.5815429  -0.8443985  39.4227968  34.9595439  -1.5073280  39.1230196
  36.2520296  -0.8182853  38.7401616  28.8142501  -2.2784127  38.3119228
  27.9774410  -2.7061952  38.1303230  28.7866147  -2.0851683  39.2490019
  35.1428936  -2.2940062  32.8986429  35.2917057  -1.6104597  32.2453102
  35.9495380  -2.3134972  33.4135885  38.6424342   0.2008069  30.3698176
  38.0698309   0.8198256  29.9168648  39.2157136   0.7507430  30.9038098
  41.8621602   0.4845219  31.5006759  42.7952275   0.4190781  31.7039634
  41.7744815   1.3201486  31.0421291  32.5704378  -3.6077458  42.0573911
  33.5247632  -3.6393516  41.9903843  32.3716902  -4.0686835  42.8724137
  30.9254607   1.9342161  39.0744109  30.7909075   1.1742562  38.5082107
  30.5086669   2.6583061  38.6072898  34.0823733   2.8311478  39.2862552
  33.9656117   3.7756911  39.1841242  33.2616179   2.5285040  39.6748351
  35.1078247   3.4839740  42.5018480  36.0105494   3.5163350  42.8184975
  34.8815617   2.5540191  42.5164816  36.8631849   2.2370727  39.1628559
  35.9127480   2.2372588  39.0492931  37.1664335   1.4903461  38.6464593
  52.5984543   8.0731265  40.2274321  53.2362953   7.9538012  39.5237661
  52.4805386   9.0212109  40.2862273  49.4074249   8.0258693  40.1635846
  49.0692760   7.9099758  39.2756381  50.2764017   7.6249858  40.1436852
  45.2661065   9.8794169  36.1532737  44.7025930   9.7884106  35.3849025
  45.1513460   9.0594074  36.6335229  49.8894032   9.1793545  46.1222051
  49.8782673   8.7846343  45.2502555  50.0514671   8.4459617  46.7155823
  42.8125497  11.3745361  38.9916957  43.6046788  11.0336186  38.5763257
  43.0522147  11.4840336  39.9119111  50.8460623  13.5465137  31.4647202
  50.1948603  14.1319218  31.0781216  51.6404986  14.0771332  31.5242239
  44.7716250  10.6354274  31.8634336  45.5447126  10.0883261  31.7247212
  45.1241649  11.4998524  32.0748797  46.6101293  11.9630657  45.0701235
  46.3191159  12.8676287  44.9547902  47.2458277  12.0047184  45.7845305
  47.5357500   9.3407505  41.6602595  48.1321072   9.1163527  40.9459558
  47.5932471   8.5992251  42.2628043  47.1082528   6.7946940  29.4952786
  47.3608049   6.2728462  28.7336249  46.1707087   6.6313086  29.5979470
  52.1525811   5.7982719  37.3027529  52.9388900   5.3802142  36.9517946
  52.4164515   6.7028811  37.4709178  52.3235888  11.2355569  32.0016186
  51.6881721  11.3090196  32.7137091  51.9933295  11.8249168  31.3235265
  57.5534238   5.7357952  38.2060508  58.2859410   5.1657169  38.4398337
  56.7973594   5.3479552  38.6467013  46.8278817   8.6975046  31.6977161
  46.7115075   8.0219950  32.3658245  46.9381077   8.2107420  30.8809314
  49.1710358   8.1585193  35.4023850  48.8068565   7.6315814  36.1136772
  50.0277474   7.7683663  35.2290336  48.8115845   3.1875093  30.3985199
  48.9790247   4.0555330  30.7655670  48.6213014   3.3502375  29.4746488
  51.5691178  11.6492072  42.0651029  51.2691901  12.5517111  41.9566836
  51.2242238  11.3824255  42.9172182  45.0203660   8.1005869  38.0987734
  44.0954156   7.9682083  38.3065425  45.2688073   8.8800088  38.5957676
[truncated: 752,996 more chars]
