# Supplementary material for: An Efficient Implementation of the Nwat-MMGBSA Method to Rescore Docking Results in Medium-Throughput Virtual Screenings
Source: Front Chem. 2018 Mar 5;6:43. doi: 10.3389/fchem.2018.00043 (PMC5844977; doi:10.3389/fchem.2018.00043)
Supplement: Supplementary file 2 [file DataSheet2.ZIP › SI_Examples_and_Scripts/examples/HIV1_protease/3NUO_complex_wat.crd]

default_name
 33330
  52.2401131  22.4317036  50.4970878  51.6294163  22.1617442  49.6355361
  50.5937141  22.0326657  49.9497938  51.9972449  21.2296723  49.2065339
  51.6820063  23.2441102  48.5654916  52.3719792  24.2413081  48.7910595
  51.0245126  23.0435314  47.4022659  50.6320147  21.7160703  46.9028388
  50.1483113  21.1736053  47.7151583  51.5332817  21.1844095  46.5976281
  49.6892243  21.9822509  45.7328720  48.6678537  22.1418179  46.0784721
  49.7061780  21.1588533  45.0188480  50.2775793  23.2593040  45.1117393
  49.5434630  24.0432190  44.9255951  50.7731274  22.9969384  44.1770223
  51.3179204  23.7487664  46.1393769  52.2782155  23.3791254  45.7797977
  51.3769842  25.2777490  46.2753199  50.3395829  25.9225384  46.4854749
  52.5832018  25.8436212  46.1566994  53.3932162  25.2629582  46.3204260
  52.7934803  27.2692234  45.8821882  51.9813671  27.8553079  46.3123932
  54.1211059  27.7377198  46.5040487  54.1019071  27.4983102  47.5672578
  54.9330728  27.1916720  46.0237970  54.3429540  29.2512977  46.3228135
  54.6693098  29.2244011  45.2831648  53.4882621  29.9210919  46.4175744
  55.4854775  29.7937757  47.1791498  56.5980375  30.0106018  46.7088972
  55.3513548  29.7789312  48.4860640  56.0947806  30.1328784  49.0709921
  54.5054487  29.4136436  48.8997176  52.7502347  27.5377762  44.3674915
  53.3225194  26.7736590  43.5803942  52.1366603  28.6508685  43.9605872
  51.6217725  29.1480873  44.6731624  52.0559535  29.1367545  42.5752309
  52.7800930  28.6340944  41.9340960  50.6296881  28.9311688  42.0034525
  49.9107939  29.3006052  42.7347584  50.4347413  29.6779159  40.6693766
  51.1530292  29.3086694  39.9373793  49.4226205  29.5083454  40.3020102
  50.5905077  30.7456040  40.8239024  50.3349188  27.4227846  41.8242705
  50.9801568  27.0636989  41.0225062  50.6077599  26.9303557  42.7576359
  48.8742989  27.1030379  41.4862164  48.6008489  27.5947796  40.5526667
  48.7535463  26.0252193  41.3774724  48.2284515  27.4614387  42.2877961
  52.5283106  30.5973096  42.5144067  52.0238883  31.4678411  43.2337050
  53.4949085  30.8657898  41.6359827  53.9066862  30.0697475  41.1703056
  54.0780650  32.1978426  41.3908581  53.9844036  32.8257481  42.2768949
  55.5664754  32.1053524  41.0085480  55.9174103  33.1143273  40.7919502
  56.4279037  31.4926335  42.1138819  56.0778383  30.4834085  42.3307200
  57.4667468  31.4537400  41.7861756  56.3539116  32.1034641  43.0136106
  55.7562647  31.3389615  39.8362533  56.6923279  31.3014308  39.6265451
  53.2851943  33.0009137  40.3527917  52.3793206  32.4724713  39.6996618
  53.5846175  34.2972791  40.2249778  54.3306220  34.6427198  40.8117038
  52.8231677  35.2662811  39.4224123  51.9715551  34.7846532  38.9419025
  52.2981768  36.3779126  40.3588620  53.1768105  36.8862186  40.7560107
  51.7305932  37.0684091  39.7350324  51.4127496  35.8935100  41.5266299
  51.9670212  35.1758410  42.1314729  51.0160694  37.0901616  42.3920730
  50.4613203  37.8081012  41.7879911  50.3905815  36.7506777  43.2176735
  51.9131472  37.5659066  42.7883288  50.1259397  35.2062248  41.0569190
  50.3785085  34.3365167  40.4503581  49.5461377  34.8882412  41.9234162
  49.5366810  35.9044177  40.4624447  53.5958979  35.8101741  38.1994334
  53.1495962  36.7636636  37.5583736  54.7239014  35.2030127  37.8211582
  55.1087892  34.5066674  38.4433029  55.5187116  35.6062319  36.6450341
  55.5503704  36.6932646  36.5711628  56.9535486  35.0820170  36.7746152
  56.7067208  34.0567613  37.0503434  57.6237812  35.0752196  35.9150560
  57.7322235  35.6602640  37.9223529  57.7841768  35.1418749  39.1715557
  57.3128460  34.1711313  39.3251912  58.4579038  36.0054946  40.0127656
  58.6374438  35.7972443  40.9846178  58.8089231  37.1690544  39.3665518
  59.4561925  38.3405485  39.7890644  59.8039762  38.3679109  40.8217292
  59.6192166  39.3970737  38.8765813  60.1175242  40.3222811  39.1660304
  59.1327945  39.2662840  37.5621272  59.2361531  40.0729775  36.8364124
  58.4949185  38.0807027  37.1468475  58.1472422  38.0636983  36.1139231
  58.3229934  36.9946973  38.0349033  54.8782890  35.2493087  35.2881359
  55.1548008  35.9034218  34.2769513  53.9210084  34.3161377  35.2938581
  53.9774751  33.6642864  36.0632740  52.8968869  34.0863937  34.2556222
  52.7568201  34.9928726  33.6667449  53.3344605  32.9492131  33.3124299
  52.5979236  32.8986309  32.5105234  54.3023207  33.2324528  32.8987609
  53.4495216  31.5750246  33.9888861  54.2432494  31.6160333  34.7348186
  52.5033277  31.3440462  34.4782410  53.7716461  30.4851905  32.9597590
  53.0242797  30.5042519  32.1665509  54.7577469  30.6699606  32.5336550
  53.7587679  29.1138772  33.6395735  54.5728412  29.0793929  34.3635874
  52.8072381  28.9938225  34.1575284  53.9268270  28.0179242  32.6546892
  54.8086736  28.1287416  32.1749333  53.9139027  27.1292457  33.1344636
  53.1723541  28.0494381  31.9839608  51.5273466  33.8390351  34.9098692
  51.4566792  33.6818664  36.1368692  50.4389609  33.7880388  34.1301354
  50.5488784  33.9773349  33.1441412  49.0744587  33.5385538  34.6494042
  48.7802570  34.3602373  35.3023826  48.0499798  33.4286887  33.5044494
  48.4476975  32.7259481  32.7722775  47.1266065  33.0305555  33.9251295
  47.7624370  34.7721920  32.8199642  47.4188005  35.5116332  33.5433186
  48.6504198  35.1475769  32.3113635  46.6499571  34.5104755  31.7851275
  46.9818660  33.8446155  30.9885310  45.7503874  34.1035186  32.2469281
  46.3288972  35.8166882  31.2021953  46.9402681  36.5855444  31.4371107
  45.3010343  36.0492057  30.4034366  44.4959286  35.1139078  29.9849287
  44.6455030  34.1572550  30.2722315  43.7261251  35.3500329  29.3752180
  45.0696108  37.2614467  30.0022037  45.6736609  38.0133343  30.3020180
  44.2865359  37.4473250  29.3920057  49.0042742  32.2728976  35.5282704
  49.5397267  31.2401260  35.1056744  48.3414346  32.2986456  36.7034664
  47.8011178  33.4880002  37.3480356  47.0828336  33.9419693  36.6653350
  48.6256222  34.1799154  37.5199218  47.1564371  33.0164931  38.6485620
  46.1055622  32.7675880  38.5008897  47.2440489  33.7724722  39.4288960
  47.9783044  31.7796309  38.9943348  47.4203015  31.0838297  39.6209068
  48.9296716  32.0147579  39.4715301  48.2246104  31.1568527  37.6159279
  49.1840682  30.6407084  37.6496031  47.1309920  30.1763176  37.1527433
  46.0701750  30.0306595  37.7698964  47.3633120  29.5562494  35.9949334
  48.1867490  29.8459895  35.4868965  46.4863221  28.5601683  35.3828614
  45.4436761  28.8203771  35.5652893  46.7217748  28.5076027  33.8603408
  47.7159037  28.0795458  33.7315995  45.9780780  27.8308154  33.4396581
  46.6493542  29.8664873  33.1336793  47.3927293  30.5373550  33.5642961
  46.9231470  29.6944818  31.6423056  46.1798471  29.0240605  31.2108668
  46.8674141  30.6643133  31.1479157  47.9180222  29.2720361  31.5013674
  45.2868125  30.5399934  33.2959586  45.0900576  30.7127791  34.3540380
  45.2865509  31.4927955  32.7665538  44.5108265  29.8953618  32.8831696
  46.6933371  27.1818032  36.0308919  47.8325128  26.7474559  36.2387622
  45.5948354  26.4807444  36.3108285  44.7185704  26.9618071  36.1664760
  45.5617126  25.1301501  36.9002280  46.4881857  24.5869386  36.7140346
  45.3005310  25.1537517  38.4238077  45.3440553  24.1270205  38.7871644
  46.3208108  26.0075722  39.1833956  46.2775487  27.0346141  38.8208846
  46.0899472  25.9887354  40.2485002  47.3219002  25.6077243  39.0220158
  43.8908969  25.6355875  38.7993165  43.1490720  24.9735099  38.3527169
  43.7798781  25.6258982  39.8836046  43.7421895  26.6497010  38.4284246
  44.5472891  24.2296693  36.1946543  43.5566920  24.7028484  35.6275035
  44.7627195  22.9163490  36.2690888  45.6454628  22.6010568  36.6451930
  43.8314385  21.9095486  35.7388617  43.3535890  22.3197649  34.8492091
  44.5683446  20.6176213  35.3492935  44.9675729  20.1757967  36.2622601
  43.6658791  19.6032571  34.6446919  43.2666183  20.0442337  33.7313300
  44.2439595  18.7134473  34.3953710  42.8430647  19.3282483  35.3045761
  45.6143152  20.9284454  34.4450049  46.0757990  20.1229465  34.2004553
  42.7069215  21.6492357  36.7442693  42.9400551  21.5786754  37.9561072
  41.4785219  21.5195972  36.2428978  41.4007220  21.6559458  35.2451726
  40.2463408  21.3041665  37.0150094  40.4160567  20.8594542  37.9955841
  39.4507181  22.6306930  37.1783824  38.6607197  22.4628365  37.9103846
  40.3442779  23.7951341  37.6457086  41.1342929  23.9639016  36.9139337
  39.7424593  24.6985185  37.7447632  40.7892822  23.5481349  38.6095871
  38.6522903  23.0334151  35.9140446  39.3831345  23.3750017  35.1810465
  38.1696292  22.1265524  35.5497125  37.5961468  24.1231800  36.1280030
  38.0781492  25.0305607  36.4919175  37.0934292  24.3330307  35.1838966
  36.8646448  23.7821120  36.8605856  39.3995222  20.1919759  36.3701610
  39.5740633  19.8551462  35.1907522  38.4041305  19.6983412  37.1162281
  38.4404929  19.8819679  38.1087292  37.3346724  18.8230184  36.6067545
  37.2634328  18.9099294  35.5225633  37.6441800  17.3591046  36.9632139
  38.6520287  17.1271575  36.6189163  37.5973256  17.2518808  38.0469149
  36.6443013  16.3917268  36.3092080  35.6501282  16.5992620  36.7049983
  36.6490687  16.5621718  35.2326265  37.0137605  14.9326946  36.5966242
  38.0150583  14.7304370  36.2163695  36.9920800  14.7582108  37.6723494
  36.0092429  14.0031673  35.9085767  35.0152747  14.2179806  36.3009836
  36.0282914  14.2062768  34.8378373  36.3371368  12.5742609  36.1470259
  36.3191175  12.3857446  37.1391129  35.6572863  11.9905494  35.6809957
  37.2579596  12.3748980  35.7831044  35.9605164  19.2721841  37.1111894
  35.7789530  19.4548633  38.3194133  34.9982466  19.4002055  36.1982023
  35.2845867  19.2427061  35.2425336  33.6153541  19.8457222  36.4491647
  33.2287262  19.4861637  37.4027556  33.5081916  21.3957964  36.3982602
  34.0081058  21.7894397  37.2832636  34.1443965  22.0099797  35.1320942
  33.6446623  21.6171365  34.2466335  34.0352138  23.0941558  35.1593350
  35.2029716  21.7527401  35.0954083  32.0342362  21.8437560  36.5385899
  31.5041595  21.4559865  35.6686737  31.6467127  21.3699859  37.4405139
  31.8271295  23.3588174  36.6287891  32.2140151  23.8332679  35.7269487
  30.7632240  23.5755334  36.7249058  32.3565706  23.7472677  37.4987882
  32.6442536  19.1627496  35.4712413  32.8781293  19.1553050  34.2615204
  31.5409279  18.5953572  35.9686981  31.4168628  18.6106101  36.9709329
  30.5023083  17.9534465  35.1466853  29.7238249  17.5964688  35.8209476
  30.0887215  18.7154504  34.4860830  31.0075470  16.7749734  34.2969134
  30.5226749  16.5671475  33.1813035  32.0671582  16.0929348  34.7443991
  32.3671285  16.3111893  35.6838043  32.8130327  15.0737739  33.9942923
  33.3298611  14.4535244  34.7266024  32.0790931  14.4698386  33.4607248
  33.8396939  15.6196359  32.9869198  34.7292350  14.8756117  32.5648125
  33.7774555  16.9089672  32.6326608  33.0157984  17.4523960  33.0130064
  34.7054085  17.5659497  31.7044523  34.9782549  16.8733554  30.9082317
  34.0572098  18.8138089  31.0714595  33.8960487  19.5362456  31.8715916
  34.7698672  19.2202276  30.3537943  32.7217978  18.5281152  30.3621260
  32.8802542  17.7156959  29.6529242  31.9942051  18.2181797  31.1122266
  32.1610355  19.7347890  29.6061510  32.7969876  20.7676291  29.4214454
  30.9353052  19.6588366  29.1337048  30.5417115  20.4414796  28.6310565
  30.3937440  18.8182462  29.2759042  36.0104787  17.9682328  32.4092829
  35.9856386  18.6744019  33.4245455  37.1545419  17.6113944  31.8228601
  37.1225090  16.8743673  31.1330310  38.4593315  18.1910480  32.1614864
  38.5304799  18.3377584  33.2392216  39.5962451  17.2520971  31.7164776
  39.5025640  17.1415343  30.6361540  40.5314028  17.7613716  31.9493284
  39.5915312  15.8601617  32.3771852  38.6309322  15.3774230  32.1974248
  40.7104778  15.0045385  31.7832210  41.6714934  15.4864366  31.9630045
  40.7044626  14.0207817  32.2525685  40.5544483  14.8954503  30.7099760
  39.8064053  15.9365139  33.8896096  39.0093926  16.5273931  34.3409765
  39.7951013  14.9308843  34.3099457  40.7680678  16.4057543  34.0972573
  38.6091542  19.5738225  31.5065691  38.2655132  19.7515491  30.3303620
  39.1511230  20.5433310  32.2514597  39.3946516  20.2930220  33.1991614
  39.3651338  21.9380638  31.8192078  39.4860748  21.9754948  30.7365853
  38.1563767  22.8146346  32.2111390  38.0462579  22.7266878  33.2919898
  38.4208646  23.8407404  31.9556923  36.8311155  22.4433089  31.5300563
  36.9620004  22.4753113  30.4484160  36.5426322  21.4361684  31.8309676
  35.7318719  23.4355397  31.9423968  35.6271145  23.3769935  33.0257699
  36.0700821  24.4336435  31.6640049  34.3784047  23.1529278  31.2828380
  34.0564974  22.1547259  31.5796026  33.6614696  23.8886554  31.6472665
  34.4547017  23.2280673  29.8027657  35.1186597  22.5461083  29.4648435
  33.5448131  23.0361576  29.4085913  34.7525593  24.1530741  29.5275527
  40.6489343  22.5338299  32.4086524  41.1116802  22.1054244  33.4666264
  41.1665370  23.5891026  31.7856316  40.9579290  23.7077855  30.8045626
  42.0742853  24.5534646  32.4276004  42.5611648  24.0976754  33.2897510
  43.1565301  24.9876180  31.4245440  43.6564391  24.0869230  31.0682594
  42.6552577  25.4784537  30.5903339  44.1941439  25.9424164  32.0308967
  43.6956256  26.8556958  32.3557059  44.6498387  25.4521757  32.8911905
  45.2839753  26.2913209  31.0033437  44.9701050  26.9661275  29.9908075
  46.4636190  25.9058531  31.2007675  41.2701659  25.7567273  32.9546420
  40.3354725  26.2088552  32.2823217  41.6595126  26.3190493  34.1022121
  42.3547425  25.8246454  34.6428779  41.0685139  27.5312741  34.6735399
  40.7050519  28.1266048  33.8359386  39.8741554  27.1461778  35.5560645
  40.2233667  26.5572646  36.4041994  39.3836715  28.0494289  35.9189188
  39.1656447  26.5578439  34.9729907  42.0816838  28.4067500  35.4343512
  43.0680107  27.9269999  36.0022685  41.8135410  29.7107696  35.4405387
  40.9907389  29.9690558  34.9148161  42.5988056  30.7746606  36.0668328
  43.6683940  30.5662534  36.0414145  42.3233102  32.0401848  35.2297564
  42.7408568  31.8265408  34.2458304  41.2385886  32.1166916  35.1547513
  42.8946301  33.3662629  35.7507193  42.5517363  33.5017277  36.7764746
  44.4216557  33.3943162  35.7167341  44.7653109  33.2593666  34.6911667
  44.7764665  34.3529905  36.0950907  44.8142862  32.5906352  36.3396614
  42.3502325  34.4914845  34.8690473  41.2616724  34.5024787  34.9239608
  42.7407450  35.4477605  35.2170951  42.6598008  34.3271647  33.8369303
  42.2306107  30.9527270  37.5513128  41.0634677  31.1955178  37.8742428
  43.2180102  30.9054896  38.4514373  44.1163008  30.5481770  38.1590316
  43.0454666  31.2889058  39.8600092  42.0985095  30.9008756  40.2352476
  44.1855050  30.7151128  40.7167910  45.1133319  31.1274409  40.3202785
  44.0280154  31.0847642  41.7300308  44.2757977  29.1780709  40.7397746
  44.4072488  28.7997800  39.7260106  45.4731059  28.7692162  41.5944213
  45.3421460  29.1467803  42.6085188  45.5483707  27.6820935  41.6189208
  46.3847876  29.1864753  41.1668330  43.0237083  28.5213617  41.3283679
  42.1541019  28.7955414  40.7311161  43.1428403  27.4379258  41.3196886
  42.8817664  28.8625548  42.3538136  42.9786354  32.8185669  39.9879529
  43.9248510  33.5292778  39.6338356  41.8528279  33.3395311  40.4718700
  41.1585176  32.6897473  40.8121839  41.4731461  34.7477434  40.3232805
  42.3566649  35.3826170  40.2567292  40.6620725  34.8970222  39.0258278
  41.3497319  34.7364389  38.1955045  39.9518687  34.0715342  39.0735790
  39.9015971  36.2146468  38.8129251  40.0406297  37.1789657  39.5999632
  39.1770730  36.2951718  37.7944009  40.8554804  35.3783658  41.5813817
  39.6714583  35.1919990  41.8794152  41.6773824  36.1110857  42.3385473
  42.6431457  36.1653931  42.0479425  41.2961378  36.7361035  43.6197711
  40.5492456  36.1278462  44.1299418  42.5151067  36.8956730  44.5443804
  42.1898244  37.4072600  45.4502338  43.1364985  35.5483881  44.9154001
  43.4624652  35.0363829  44.0100295  43.9935613  35.7106517  45.5690154
  42.3969717  34.9365340  45.4319613  43.5122446  37.6877655  43.9309063
  44.2621254  37.7741731  44.5240445  40.5571094  38.0707862  43.4690621
  40.0538987  38.6025614  44.4625932  40.4204486  38.5956957  42.2448216
  40.9704650  38.1906336  41.5008417  39.5286691  39.7132584  41.9206333
  39.6110002  40.4577843  42.7124679  39.8557771  40.1496410  40.9768802
  38.0632039  39.2839116  41.7901806  37.1677717  39.9771591  42.2790713
  37.8173453  38.0963972  41.2343459  38.6054883  37.6190404  40.8207514
  36.5011578  37.4722273  41.1368345  35.7805887  38.1918921  40.7482962
  36.5991656  36.2988072  40.1556456  37.3103276  35.5652950  40.5355250
  35.6199645  35.8324303  40.0472106  36.9370028  36.6630301  39.1854358
  35.9792088  36.9982421  42.5062432  36.5992268  36.1584676  43.1681983
  34.7857075  37.4533146  42.8974791  34.3584522  38.2088156  42.3809808
  34.0655612  36.9066863  44.0559642  34.7171997  36.8972515  44.9296790
  32.8363577  37.7731134  44.3696647  32.1854978  37.7139745  43.4973212
  32.3323592  37.3308571  45.2290219  33.1590638  39.2409091  44.6670292
  34.2011757  39.5512947  45.2913252  32.3531519  40.1213634  44.2849413
  33.5920893  35.4659803  43.7941078  33.6873280  34.6009060  44.6659478
  33.1112783  35.2083802  42.5744833  33.1445515  35.9887914  41.9342095
  32.3902536  34.0034301  42.1626876  32.5613066  33.2014817  42.8808233
  30.8776931  34.2917971  42.0974867  30.7848259  35.2974397  41.6874160
  30.4108983  33.5784686  41.4182482  30.1785975  34.2298428  43.4643199
  30.4306460  33.2922358  44.2565564  29.3277941  35.1053284  43.7602040
  32.9181245  33.2983655  40.9051117  33.1061630  33.9167958  39.8544402
  33.1159667  31.9836022  41.0009604  32.9674656  31.5767039  41.9133642
  33.5763767  31.1054321  39.9109688  34.5688661  31.4045438  39.5739282
  33.6472874  29.6552218  40.4242520  32.6590003  29.4121082  40.8144886
  34.0490273  28.6195779  39.3743206  35.0374770  28.8617823  38.9839314
  34.0714040  27.6295379  39.8297536  33.3250965  28.6278284  38.5594852
  34.6044457  29.5819229  41.4660813  34.6545910  28.6802176  41.7916781
  32.6593906  31.1981163  38.6850813  31.4458822  31.0065485  38.8081791
  33.2401186  31.4206066  37.4988646  34.2127487  31.6904899  37.5342625
  32.5462185  31.4749778  36.1984199  31.6132837  30.9126103  36.2368217
  32.2318010  32.9243247  35.7614826  31.6701050  33.3881317  36.5723339
  33.4714521  33.7706878  35.4496160  34.0334511  33.3077255  34.6384909
  33.1624058  34.7724741  35.1512621  34.1011335  33.8344735  36.3370473
  31.3254437  32.9382965  34.5201550  30.3884366  32.4301819  34.7480569
  31.1185423  33.9690365  34.2322897  31.8256999  32.4255893  33.6985858
  33.2806762  30.6666182  35.1253218  34.5003598  30.7602475  34.9693621
  32.5258830  29.8456679  34.3965957  31.5351540  29.8931988  34.5871114
  33.0023610  28.8447969  33.4336014  34.0612977  28.9390003  33.1930227
  32.7222377  27.4199113  33.9892143  31.6448285  27.3230984  34.1230694
  33.2260147  26.3007240  33.0615896  34.3034930  26.3966072  32.9276213
  33.0004619  25.3311035  33.5055072  32.7315252  26.3803879  32.0934817
  33.2825422  27.1833859  35.4169778  32.8356270  27.9514999  36.0481422
  32.9190474  26.2032817  35.7257928  34.8118409  27.2301827  35.5589514
  35.1760499  28.2102111  35.2507372  35.0863757  27.0515864  36.5985827
  35.2594706  26.4619938  34.9283855  32.3462529  29.0970570  32.0623275
  31.2200317  29.6018993  31.9725828  33.0517683  28.7610453  30.9829971
  34.0224424  28.5258954  31.1333154  32.5419852  28.7732664  29.6006668
  32.2204021  29.7751872  29.3163463  33.6750987  28.3344140  28.6571953
  33.3486174  28.5196033  27.6338605  34.5488544  28.9482457  28.8759682
  34.0401088  26.8460177  28.8181245  33.8451342  26.5886432  29.8592028
  33.3789918  26.2687733  28.1717403  35.5048401  26.5205809  28.4751989
  36.1832832  27.2832590  27.7441051  35.9881704  25.4578296  28.9416370
  31.2945242  27.8787125  29.4180542  30.9957823  27.0185283  30.2530784
  30.5559492  28.0543806  28.3175826  30.8521017  28.7486389  27.6464654
  29.2683593  27.3778676  28.0989581  28.5882253  27.6182611  28.9161043
  28.6237962  27.8250592  26.7749116  29.4013418  27.8247508  26.0110255
  27.8592032  27.0931030  26.5146470  27.9886623  29.2208300  26.8578074
  28.7555035  29.8981338  27.2337261  27.7203864  29.5053808  25.8403802
  26.7423383  29.3052056  27.7599196  26.2344063  28.2711062  28.2621630
  26.2504554  30.4378777  27.9809427  29.3280327  25.8394221  28.1715552
  30.0574329  25.1800559  27.4225887  28.5070156  25.2814475  29.0648190
  28.0075816  25.9418579  29.6431987  28.2990714  23.8480412  29.3063052
  28.2285385  23.3189344  28.3559524  29.4781308  23.2618038  30.1107085
  29.3305048  22.1828034  30.1561385  30.3880031  23.4802940  29.5516966
  29.6064783  23.8221418  31.5380740  29.6578324  24.9072561  31.4486843
  28.6965076  23.5445845  32.0700676  31.0474771  23.2312574  32.4716137
  30.6341627  21.4747196  32.6488260  30.5365375  21.0225327  31.6618633
  31.4248690  20.9689911  33.2030128  29.6922616  21.3751895  33.1882861
  26.9735891  23.6257604  30.0596026  26.4778464  24.5316144  30.7386768
  26.4254399  22.4115802  30.0099145  26.7302107  21.7665575  29.2949601
  25.3370275  21.9932862  30.9097409  24.6450101  22.8231341  31.0531411
  24.5629903  20.8049724  30.3269659  25.2632777  20.0013846  30.0990549
  23.8383149  20.4568299  31.0629975  23.8836019  21.1918493  29.1398586
  23.4037809  20.4393739  28.7860898  25.8590384  21.6466887  32.3116641
  26.9751403  21.1346955  32.4585531  25.0386564  21.8889875  33.3384346
  24.2014216  22.4120825  33.1251063  25.2930254  21.5213975  34.7393001
  26.0481976  20.7369835  34.7893887  25.8055815  22.7501291  35.5204159
  25.1118027  23.5666285  35.3201689  25.7478771  22.4750343  36.5735508
  27.2389874  23.2014882  35.1860798  27.3174391  23.3996702  34.1171223
  27.5687812  24.4740400  35.9652696  27.4909878  24.2765055  37.0343940
  28.5837054  24.7931246  35.7281730  26.8672172  25.2614595  35.6898083
  28.2907745  22.1554784  35.5643211  28.0966378  21.2310764  35.0203621
  29.2825176  22.5268798  35.3062363  28.2431359  21.9626296  36.6360668
  24.0249739  20.9299428  35.3952511  22.9077725  21.2736531  34.9854921
  24.1585635  20.0457151  36.4039573  25.4094631  19.5463503  36.9586626
  26.0662112  20.3975757  37.1380989  25.8671251  18.8834546  36.2243508
  25.0303293  18.8164043  38.2457676  25.0009676  19.4997603  39.0944499
  25.7246554  18.0034972  38.4583581  23.6408009  18.2746414  37.9177542
  23.0328935  18.1197430  38.8091318  23.6939942  17.3462876  37.3490456
  23.0266912  19.3824580  37.0542835  22.4193823  18.9273126  36.2719046
  22.1557350  20.3378720  37.8878881  22.6307498  21.3450752  38.4289792
  20.8794593  19.9786605  38.0454082  20.5899485  19.1181055  37.6029968
  19.8826314  20.7385643  38.8070053  19.0404611  20.0740259  38.9999748
  20.3417009  21.0265130  39.7527538  19.3715068  21.9990015  38.0957025
  19.7094195  22.2737554  36.9363236  18.5226135  22.7658954  38.7889808
  18.1976746  22.4061509  39.6750383  17.9663182  24.0449699  38.3067505
  17.5803925  23.9261290  37.2943092  16.8137072  24.4981748  39.2228936
  17.1868503  24.5308052  40.2465140  16.5095233  25.4987281  38.9155414
  15.6021164  23.5472089  39.1478960  15.2927670  23.4210096  38.1103617
  15.8651738  22.5767174  39.5686681  14.4411197  24.1623139  39.9597220
  13.6200290  23.4550912  40.0769613  14.7761014  24.4954226  40.9420281
  13.9527116  25.3332852  39.2042171  14.3898515  26.2121563  39.4421114
  13.0122427  25.3276749  38.2755682  12.3120060  24.2699441  37.9722544
  12.4796223  23.4006399  38.4583768  11.6054244  24.3251201  37.2526727
  12.7712318  26.4236417  37.6199529  13.3006829  27.2586593  37.8261742
  12.0556144  26.4351902  36.9073119  19.0244118  25.1500961  38.1776176
  20.1200011  25.0478871  38.7382276  18.6461168  26.2533719  37.5347955
  17.7898441  26.1936821  37.0025048  19.4287439  27.4935125  37.4577234
  20.0496013  27.5936910  38.3480040  20.3416404  27.4793857  36.2213923
  21.1008574  28.2570818  36.1384605  20.8250149  26.5167739  36.3882089
  19.6669685  27.3946550  34.8858061  19.2876643  26.2541599  34.2662181
  19.5765494  25.3134183  34.7348869  18.5829065  26.5565976  33.1193154
  18.2763904  25.8532561  32.4624608  18.3825317  27.9130967  32.9901093
  17.7193915  28.7017152  32.0381482  17.2289010  28.1754834  31.2192478
  17.7209201  30.0998469  32.1851698  17.2107381  30.7421351  31.4673397
  18.3895469  30.6899398  33.2740934  18.4124135  31.7708751  33.4124971
  19.0530856  29.8878518  34.2223920  19.5848936  30.4250452  35.0076972
  19.0611245  28.4785344  34.1123615  18.5427007  28.7472267  37.4885955
  17.3233645  28.6707641  37.2887586  19.1603046  29.9081463  37.7321608
  20.1378581  29.8479860  37.9788774  18.5058346  31.2292035  37.7843809
  17.5951992  31.2238848  37.1853699  18.1341465  31.5620200  39.2427036
  17.5880969  32.5052265  39.2256606  17.4753129  30.7676600  39.5934606
  19.3401132  31.6846676  40.1919244  19.9567853  30.7906928  40.0990522
  19.9253941  32.5600237  39.9103219  18.8684919  31.8310509  41.6426974
  18.2935004  32.7518922  41.7403443  18.2378100  30.9803882  41.9009857
  20.0724119  31.8788817  42.5875307  20.6939472  31.0029967  42.4014663
  20.6446356  32.7817503  42.3742529  19.6451414  31.8887613  44.0075336
  19.1152556  31.0520190  44.2054806  20.4596238  31.9204667  44.6039506
  19.0695526  32.7005263  44.1802594  19.3677446  32.3213340  37.1227857
  20.5986203  32.1905033  37.1166776  18.7695048  33.3704109  36.5264906
  17.3370098  33.6179039  36.4264641  16.9063806  33.5301260  37.4239378
  16.9049712  32.8569790  35.7765141  17.1969603  35.0253218  35.8487013
  17.1693662  35.7733578  36.6410269  16.2980051  35.1101888  35.2381453
  18.4538030  35.1667058  34.9914552  18.7570820  36.2078287  34.8810737
  18.3365633  34.7164993  34.0057227  19.5094474  34.3989375  35.7947563
  20.1859764  33.8967053  35.1032582  20.3168188  35.3196420  36.7217944
  19.8908753  35.6255048  37.8424844  21.4748004  35.7859378  36.2414021
  21.7356172  35.4490895  35.3256471  22.4210808  36.6580783  36.9610592
  21.8930369  37.3797633  37.5843085  23.2921757  35.7635506  37.8713537
  22.6107758  35.2594722  38.5566991  23.7654656  35.0264173  37.2227158
  24.3715980  36.5058213  38.6760168  25.0494114  37.0051433  37.9836676
  23.8911699  37.2487581  39.3126766  25.1622401  35.5242265  39.5449994
  24.4643421  35.0571768  40.2399108  25.5846172  34.7633264  38.8887006
  26.2885240  36.2021045  40.3313708  26.9414348  35.4216951  40.7222278
  26.8488440  36.8312455  39.6397623  25.7822674  37.0296719  41.4523054
  25.2633963  36.4468043  42.0935057  26.5609267  37.4528622  41.9367635
  25.1775831  37.7531423  41.0903017  23.2529787  37.5099442  35.9877297
  23.4674866  37.1142623  34.8382554  23.7588412  38.6523070  36.4555794
  23.3922042  38.9758734  37.3393110  24.7568990  39.4871373  35.7661209
  24.9781035  39.0671535  34.7849066  24.2190351  40.9157658  35.5793003
  23.8897542  41.2734974  36.5548522  25.0439590  41.5342159  35.2255773
  23.0567063  40.9995153  34.5864797  22.3384576  40.2269730  34.8610668
  22.5974472  41.9808129  34.7058035  23.5406233  40.7746518  32.8536523
  21.9381847  41.0693565  32.0615684  21.5920692  42.0742389  32.3034661
  22.0430609  40.9720476  30.9809979  21.2139226  40.3393461  32.4229969
  26.0893594  39.5272570  36.5285839  26.0973781  39.6500679  37.7591777
  27.2080301  39.5343196  35.7983545  27.1120317  39.2542961  34.8327094
  28.5627984  39.8157730  36.3143273  28.5637160  40.4494009  37.2012400
  29.3696125  38.5226033  36.6023345  30.3280680  38.8044603  37.0382475
  28.6199065  37.5909339  37.5712024  27.6614848  37.3082570  37.1357458
  29.2156546  36.6956888  37.7493066  28.4508698  38.1080947  38.5156972
  29.8049753  37.7790681  35.3189079  28.9004539  37.4039918  34.8400972
  30.2833248  38.5108640  34.6679425  30.7682904  36.6150336  35.5727753
  30.2904367  35.8825540  36.2233361  31.0274353  36.1438128  34.6246750
  31.6733072  36.9894263  36.0511838  29.3040891  40.7429548  35.3383852
  29.0193210  40.7545046  34.1353588  30.2646309  41.5205294  35.8408215
  30.5191902  41.4224501  36.8132820  30.9715496  42.5186917  35.0353211
  31.2920739  42.0177274  34.1218671  30.2476385  43.2952593  34.7883502
  32.1855108  43.1642397  35.7002986  32.5027450  42.9127478  36.8680585
  32.8577206  44.0147462  34.9281155  32.4741944  44.1734981  34.0073523
  34.0810546  44.7217052  35.3002725  33.8394558  45.4846430  36.0403098
  34.7861087  44.0100054  35.7297857  34.7278152  45.3925048  34.0864246
  34.0587412  46.0949691  33.3204292  36.0207716  45.1356654  33.8769036
  36.5215056  44.6692574  34.6197552  36.7748780  45.5550444  32.6816991
  36.7311191  46.6246366  32.4763777  38.2528981  45.1155507  32.8140245
  38.2638872  44.0466130  33.0269840  39.0768862  45.3937993  31.5444981
  39.0667466  46.4626670  31.3311447  40.1044429  45.0642300  31.6981608
  38.6439459  44.8518717  30.7036793  38.9338530  45.7298749  34.0606372
  38.2630402  45.5438573  34.8993913  39.8610077  45.1759579  34.2078096
  39.2427842  47.2301315  33.9763663  38.3159945  47.7847802  33.8296501
  39.7182162  47.5562383  34.9014166  39.9139607  47.4168810  33.1380665
  36.1131843  44.9875068  31.4111904  35.6763140  43.8324191  31.3790828
  35.9883688  45.8081367  30.3653851  36.3914082  46.7321319  30.4277664
  35.2920679  45.4332220  29.1248223  35.5791112  46.1609459  28.3657945
  35.6585472  44.4472389  28.8391135  33.7568427  45.3884665  29.2204339
  33.1066514  44.9992025  28.2468093  33.1615371  45.7677115  30.3580799
  33.7657834  46.0710500  31.1083942  31.7100538  45.7729746  30.5871097
  31.4802640  46.6309214  31.2189507  31.2250839  45.8953682  29.6186453
  31.1726979  44.5002146  31.2577971  31.7820735  43.9751241  32.1941910
  30.0052432  44.0333153  30.8061240  29.6217771  44.5625592  30.0360889
  29.1586398  43.0094731  31.4391288  29.7345884  42.4790620  32.1974469
  27.9254697  43.6473252  32.1130288  27.5623067  44.4464937  31.4668543
  27.1454332  42.8956134  32.2337450  28.1500887  44.2640266  33.4822825
  27.6216740  43.6379801  34.6301499  27.0430944  42.7201860  34.5252717
  27.8375477  44.1911759  35.9046326  27.4330557  43.6987653  36.7889508
  28.5759431  45.3806636  36.0379787  28.7534226  45.8057378  37.0258617
  29.0855580  46.0217493  34.8947365  29.6516241  46.9475025  34.9979371
  28.8658300  45.4702299  33.6196761  29.2496091  45.9759245  32.7336250
  28.7954160  41.7820860  30.5882202  28.6585955  41.8951937  29.3644454
  28.5260882  40.6430497  31.2383192  28.8513566  40.5831153  32.1926293
  27.9099001  39.4472428  30.6331051  27.3683683  39.6804910  29.7163512
  28.9380373  38.3199083  30.3533122  28.4309853  37.4944452  29.8537032
  30.0764790  38.8370463  29.4601897  30.5843319  39.6622789  29.9593663
  30.7877872  38.0321922  29.2748493  29.6660293  39.1840269  28.5119099
  29.4983586  37.6513442  31.6299089  30.0730120  38.4094651  32.1620056
  28.6431524  37.3525107  32.2360611  30.3887189  36.4281405  31.3627901
  31.2444423  36.7263036  30.7570376  30.7397233  36.0196933  32.3104535
  29.8145828  35.6693497  30.8310907  26.7364200  38.9415990  31.4869696
  26.7608631  39.0034685  32.7236780  25.7292710  38.3710239  30.8177731
  25.6778988  38.5580017  29.8265619  24.6620219  37.5710957  31.4314134
  24.4239608  37.9539352  32.4238145  23.3976151  37.6506988  30.5571418
  23.1409711  38.7031080  30.4360303  23.6366474  37.2212544  29.5842384
  22.2024054  36.8986700  31.1699187  22.4972067  35.8576677  31.3022334
  21.9936316  37.3431253  32.1430451  20.9422534  36.9661180  30.2960344
  21.2051503  36.6213978  29.2959583  20.1962616  36.2976127  30.7257976
  20.3683830  38.3857662  30.2125913  20.1121826  38.7159534  31.2192880
  21.1314660  39.0444381  29.7979168  19.1583934  38.4298306  29.3550760
  18.4510229  37.8198860  29.7393861  18.8048527  39.3752838  29.3200441
  19.3956709  38.1243157  28.4220920  25.1377150  36.1316806  31.6399464
  25.7787468  35.5521138  30.7566256  24.7810884  35.5429142  32.7780658
  24.3287384  36.1413237  33.4543682  25.1310909  34.1693604  33.1836804
  25.3287331  33.5488968  32.3095742  26.3726236  34.1301255  34.1095968
  26.6991194  33.0922552  34.1753612  27.5331556  35.0001288  33.6118047
  27.2075349  36.0382861  33.5462193  28.3686401  34.9252168  34.3078322
  27.8493778  34.6561668  32.6270228  26.0482897  34.5718502  35.5403224
  25.2925111  33.9098546  35.9630074  26.9515561  34.5264769  36.1487225
  25.6697228  35.5939313  35.5285729  23.9421819  33.4033704  33.7744940
  22.9876650  34.0014100  34.2843716  24.0026775  32.0685144  33.7261546
  24.6958334  31.6663405  33.1114267  23.1137396  31.1571275  34.4676701
  22.1955206  31.6784137  34.7382877  22.7488829  29.9316028  33.6053658
  23.6433179  29.3164592  33.5069612  21.9789312  29.3702820  34.1346987
  22.2332696  30.3150551  32.2053900  21.4982648  31.1134050  32.3078899
  23.0723406  30.6690916  31.6064575  21.5792190  29.0988626  31.5080245
  20.6497607  28.8384303  32.0143656  21.3695321  29.3393177  30.4657616
  22.4841953  27.9334595  31.5517022  22.2524847  27.2452718  32.2537045
  23.5378441  27.7196394  30.7822303  23.9651151  28.5780876  29.9034082
  23.4835488  29.4580898  29.7859766  24.7764498  28.3606403  29.3425586
  24.1836362  26.5992380  30.8976047  23.8762664  25.9094834  31.5683225
  24.9903434  26.4226807  30.3160983  23.8201304  30.7274016  35.7535946
  24.8978620  30.1284215  35.6911656  23.2525256  31.0496649  36.9132347
  22.4738493  31.6928007  36.9014579  23.7529574  30.5891593  38.2099520
  24.8426813  30.5652725  38.2044377  23.2871784  31.5493828  39.3211432
  23.7218524  32.5310464  39.1327437  22.2001960  31.6203080  39.2819148
  23.7185780  31.0565517  40.7128532  23.1916509  30.1253436  40.9209401
  24.7903306  30.8639441  40.6643682  23.4498628  32.0344568  41.8536287
  23.1396888  33.2080524  41.6804285  23.5450447  31.5816446  43.0826086
  23.3736266  32.2021680  43.8608554  23.7892236  30.6149634  43.2438706
  23.3134779  29.1426351  38.4815941  22.1139906  28.8589557  38.4619689
  24.2545896  28.2812851  38.8739321  25.2097416  28.5894715  38.7607728
  24.0168211  26.9179975  39.3586032  22.9451318  26.7634370  39.4838720
  24.5531406  25.8654667  38.3761342  25.5823906  26.2077006  38.2683403
  24.5451532  24.8818633  38.8457732  23.9033570  25.7773417  37.0065915
  22.9741395  24.7564687  36.7194728  22.6329171  24.0932905  37.5143700
  22.4863467  24.5926727  35.4066655  21.7513808  23.8169806  35.1916568
  22.9326786  25.4487159  34.3746641  22.4983351  25.2829100  33.0958146
  21.8857562  24.5500239  32.9997686  23.8572835  26.4735970  34.6678374
  24.2009607  27.1379898  33.8750141  24.3353211  26.6386517  35.9801422
  25.0433041  27.4360465  36.2060220  24.6086966  26.7068532  40.7584369
  25.8057079  26.9178622  40.9645076  23.7942737  26.2942564  41.7266395
  22.8068361  26.2869211  41.5144780  24.2106235  26.0441997  43.1131482
  25.1700043  26.5234628  43.3080701  23.1689285  26.6186008  44.0841008
  22.1931509  26.2220679  43.8035320  23.4285694  26.2697897  45.0836095
  23.1191797  28.1575171  44.0747437  24.1369830  28.8329039  43.7826941
  22.0340310  28.7193498  44.3592651  24.5963823  24.5882943  43.4203266
  24.1612382  23.6647618  42.7227506  25.4050996  24.3790818  44.4661280
  25.8117498  25.2083035  44.8749390  25.8945942  23.0641022  44.9194187
  26.7312829  23.1995878  45.6047616  24.7790388  22.2902532  45.6505978
  23.9651834  22.1250106  44.9445996  25.1863697  21.3296847  45.9660178
  24.2463077  23.0490204  46.8783342  25.0961121  23.2882115  47.5176471
  23.7732980  23.9720682  46.5431526  23.2310286  22.2480675  47.6944370
  22.7120996  21.2112651  47.2929218  22.8948202  22.7080138  48.8799261
  22.2267170  22.2020842  49.4436414  23.3063133  23.5649960  49.2210364
  26.6085994  22.2453363  43.8192946  26.4684557  21.0202685  43.7300722
  27.3542943  22.9279264  42.9471863  27.2956596  23.9342774  43.0097880
  28.1799523  22.3431718  41.8815931  27.8389849  21.3559619  41.5697325
  28.2155630  23.2857767  40.6577581  28.5695945  24.2631093  40.9857564
  29.1457773  22.7468461  39.5537833  28.7920933  21.7696756  39.2249278
  29.1454103  23.4359152  38.7092216  30.1587600  22.6531860  39.9451820
  26.8095027  23.5727278  40.0856571  26.2525472  24.0759913  40.8759907
  26.9513855  24.2572641  39.2493683  26.0247857  22.3417629  39.6113433
  25.8820981  21.6569325  40.4472545  25.0532816  22.6547653  39.2288403
  26.5809380  21.8382038  38.8206331  29.5899272  22.0502258  42.4084531
  30.2141218  22.8967320  43.0579270  30.1015108  20.8517220  42.1176871
  29.4906582  20.1869854  41.6648255  31.4491618  20.4086214  42.5052083
  31.7949882  20.9433419  43.3898423  31.4672852  18.8837442  42.7835929
  31.0656104  18.3733116  41.9082551  32.8904236  18.3644790  43.0730854
  33.2926107  18.8741524  43.9486304  32.8547983  17.2916188  43.2623010
  33.5310621  18.5601665  42.2132087  30.5384984  18.5317058  43.9704311
  31.0542748  18.8297977  44.8832382  29.6307595  19.1242836  43.8565847
  30.1709824  17.0448823  44.0535335  31.0782410  16.4516619  44.1678631
  29.5184361  16.8787349  44.9106668  29.6547275  16.7461473  43.1412078
  32.4831354  20.8147358  41.4416564  32.2483272  20.6239939  40.2426369
  33.6672775  21.2537382  41.8776039  33.7004987  21.6215647  42.8176568
  34.8915100  21.3147113  41.0599768  34.8196556  20.6394223  40.2073802
  35.2200622  22.7453109  40.5596087  35.5640283  23.3561940  41.3942401
  36.3298206  22.6640000  39.4904801  35.9863932  22.0536150  38.6552626
  36.5659123  23.6666829  39.1341258  37.2221633  22.2141841  39.9257839
  33.9844395  23.4975801  40.0154399  33.4957922  22.8337142  39.3022733
  33.3201705  23.6732242  40.8616049  34.3065099  24.8336244  39.3324156
  34.9704128  24.6587209  38.4858097  33.3833998  25.2941872  38.9804939
  34.7947935  25.4982304  40.0451413  36.0695814  20.7333948  41.8540937
  36.3003488  21.1205348  43.0026014  36.8601252  19.8495817  41.2385216
  36.4979448  19.3772092  40.4225627  38.1684035  19.4297607  41.7641328
  38.2032195  19.5960607  42.8408089  38.4081469  17.9351386  41.4895479
  37.5466678  17.3688088  41.8434173  38.5230115  17.7877132  40.4156895
  39.6746921  17.4461081  42.2121830  40.5185164  17.9731342  41.7668686
  39.5810310  17.7311236  43.2600823  39.9082608  15.9265989  42.1125510
  39.1679803  15.2090669  41.3949615  40.8543704  15.4304885  42.7714842
  39.2824724  20.3419773  41.2193490  39.9182558  20.0426852  40.2046260
  39.4684779  21.5030939  41.8521042  38.8508402  21.7059610  42.6250648
  40.4676943  22.5141079  41.4740086  40.5422545  22.6149106  40.3912442
  40.1166944  23.8858399  42.0961594  40.0498784  23.7635609  43.1772162
  41.1752498  24.9552398  41.7650848  41.2423110  25.0784177  40.6841451
  40.8898625  25.9031649  42.2212568  42.1435374  24.6417812  42.1552924
  38.7276281  24.3988008  41.6528054  38.8667567  25.0502238  40.7900237
  38.1250547  23.5376941  41.3638418  38.0133499  25.1708682  42.7646420
  38.6151448  26.0324436  43.0538318  37.0420433  25.5108800  42.4054002
  37.8734448  24.5199139  43.6276512  41.8606035  22.0581487  41.9238463
  42.0763250  21.8378824  43.1186266  42.8121660  21.9336251  40.9937023
  42.5068923  21.9541017  40.0311598  44.2128962  21.5878485  41.2731650
  44.6310675  21.3207324  40.3026595  44.9372200  22.8421268  41.7922353
  44.5356501  23.1166848  42.7676632  46.0033643  22.6347626  41.8840876
  44.7865120  23.6647725  41.0932072  44.3951523  20.3302661  42.1650900
  45.2345324  20.3071803  43.0738744  43.5535529  19.3066015  41.9690333
  42.8694485  19.4017354  41.2321139  43.5642503  18.0618530  42.7549587
  43.0636911  17.3029514  42.1536202  44.6089509  17.7837081  42.8940106
  42.8802834  18.1420365  44.1303932  43.0932298  17.2601068  44.9694491
  42.0578293  19.1725383  44.3736628  41.9836463  19.8609455  43.6383453
  41.3478414  19.4232229  45.6385337  41.3373178  18.5199894  46.2485811
  42.0590509  20.5370537  46.4225994  42.1652327  21.5151618  45.9534201
  41.4245801  20.6246752  47.3045684  43.4287546  20.1434863  46.9140395
  43.6886333  19.1563966  47.8462443  43.0151075  18.5025912  48.2190729
  44.9937635  19.2186215  48.1697569  45.4128225  18.5248916  48.8986104
  45.5677615  20.2140853  47.4642954  46.5400043  20.4862224  47.4923149
  44.5973902  20.8151569  46.6815538  44.8576425  21.6601944  46.0441516
  39.8678086  19.7447008  45.4108656  39.5292098  20.7380072  44.7587741
  38.9752677  18.8966835  45.9293087  39.3349858  18.0524467  46.3511694
  37.5147713  19.0463662  45.8015140  37.2591142  19.3090257  44.7749914
  36.8046089  17.7316684  46.1636740  37.2062015  17.3649026  47.1082932
  35.7382397  17.9282201  46.2746889  37.0192707  16.6709857  45.0688889
  36.5747847  17.0512252  44.1491329  38.0939022  16.5522417  44.9304359
  36.3950694  15.3120594  45.4146620  35.3458929  15.4685879  45.6653141
  36.4665449  14.6671958  44.5387958  37.1098686  14.6470705  46.5988043
  38.1671014  14.5494306  46.3521754  36.9989535  15.2890550  47.4726766
  36.5452767  13.3062052  46.8952874  36.6483417  12.7110404  46.0858084
  37.0377280  12.8990184  47.6774579  35.5657281  13.3965070  47.1242612
  36.9583735  20.2372801  46.5890446  37.3876336  20.5236534  47.7133507
  35.9608506  20.8828055  45.9969981  35.7140389  20.5323143  45.0824823
  35.2319362  22.0348839  46.5159550  35.1575600  22.0132118  47.6031982
  35.9796931  23.3070215  46.1014376  36.0541811  23.3475327  45.0147406
  35.4371007  24.1814243  46.4607614  36.9803163  23.2980669  46.5336091
  33.7964264  22.0307748  45.9656171  33.5856636  21.6719635  44.8021999
  32.8184825  22.4549069  46.7693184  33.0598167  22.6272000  47.7348090
  31.4013654  22.5335168  46.3795678  31.2818732  22.5671005  45.2966583
  30.5974523  21.3383626  46.9507281  31.0452019  20.4215981  46.5671089
  30.5943814  21.3025314  48.4907904  30.1463264  22.2188300  48.8751655
  30.0162567  20.4444297  48.8336228  31.6183846  21.2189469  48.8548373
  29.1457729  21.3522632  46.4151277  28.6434313  22.2049003  46.8720342
  29.2031371  21.5001297  45.3367288  28.3546757  20.0730325  46.7139502
  28.2964857  19.9247367  47.7922462  27.3482375  20.1638212  46.3053689
  28.8561932  19.2199652  46.2569423  30.8068967  23.9024516  46.7381448
  31.0836169  24.4634769  47.8042374  29.9972709  24.4513941  45.8325885
  29.8202308  23.9225412  44.9905251  29.3548134  25.7585999  45.9791052
  28.5723792  25.6761504  46.7334911  30.1047106  26.4765914  46.3111318
  28.7351170  26.2548310  44.6712687  28.4693597  25.4745349  43.7525740
  28.5198627  27.5640338  44.5612110  28.6783210  28.1504940  45.3680906
  27.9752107  28.1847795  43.3442286  27.1194061  27.6052231  42.9980898
  27.5119616  29.6233531  43.6283419  28.3868427  30.2004591  43.9277280
  26.8541237  30.2865250  42.4224024  25.9788347  29.7102012  42.1227032
  26.5489764  31.2993059  42.6855736  27.5638217  30.3246214  41.5959776
  26.5554972  29.6272568  44.6739105  26.2718478  30.5283451  44.8447416
  28.9894964  28.1472826  42.1945006  30.1769870  28.4308559  42.3890489
  28.5117811  27.8890377  40.9748536  27.5715349  27.5215279  40.9436613
  29.2517022  28.0241380  39.7071412  30.1086092  28.6798943  39.8613919
  29.7594999  26.6633807  39.1889232  28.9059216  25.9940106  39.0819324
  30.4694676  26.8065145  37.8362563  31.3234935  27.4754238  37.9425631
  30.8142758  25.8283457  37.5010047  29.7757087  27.2176027  37.1029034
  30.7554693  26.0309528  40.1703166  30.2687786  25.8757959  41.1332084
  31.0953037  25.0728775  39.7769922  31.6107441  26.6943510  40.2988027
  28.3584288  28.7111322  38.6697563  27.1924876  28.3476500  38.4855615
  28.9042791  29.7252878  38.0003409  29.8413480  29.9889156  38.2696019
  28.2264317  30.5218239  36.9756130  27.1466869  30.3908980  37.0470875
  28.5565280  32.0127158  37.1833787  29.6049432  32.1023572  36.8989683
  27.9433844  32.5980172  36.4981216  28.3670394  32.5402019  38.6210832
  29.0165461  31.9793609  39.2931689  28.7173004  34.0239691  38.6961515
  28.0678535  34.5855558  38.0246323  28.5780334  34.3794967  39.7170851
  29.7564924  34.1679214  38.4004183  26.9413991  32.3233876  39.1254942
  26.7118432  31.2578454  39.1206723  26.8521393  32.7091665  40.1410278
  26.2415914  32.8482361  38.4751848  28.6072276  30.0449640  35.5647511
  29.7523237  29.6435963  35.3303327  27.6796935  30.1365438  34.6085385
  26.7525045  30.4210797  34.8904238  27.8907168  29.7298909  33.2046953
  28.9583109  29.6089548  33.0210750  27.1798096  28.4049753  32.8671418
  26.1021714  28.5680053  32.8818543  27.6010111  27.9055998  31.4831395
  28.6785381  27.7418896  31.4677904  27.0885788  26.9691534  31.2627268
  27.3363297  28.6495906  30.7317920  27.4892345  27.2917696  33.8748315
  27.1643693  27.5999543  34.8686055  26.9614793  26.3827596  33.5862575
  28.5621641  27.1000080  33.8870965  27.5022348  30.8288254  32.2174093
  26.3515942  31.2728152  32.2005458  28.4406731  31.2434980  31.3642802
  29.3438680  30.7933210  31.4052559  28.2385265  32.3096968  30.3751302
  27.3538301  32.0529627  29.7924647  28.0566425  33.2345810  30.9224937
  29.4228774  32.5189966  29.4196782  30.3736693  31.7251572  29.4309931
  29.4022893  33.5946497  28.6071836  28.3010880  34.5487608  28.5083020
  28.1609278  35.0035704  29.4889159  27.4020963  33.9977469  28.2320835
  28.7122102  35.5657331  27.4425352  29.2248873  36.4177701  27.8889590
  27.8469858  35.9168322  26.8802030  29.6484897  34.7569065  26.5517466
  30.3580026  35.3708359  25.9969663  29.0943741  34.1255052  25.8572051
  30.3973740  33.8844807  27.5695124  30.6412486  32.9440979  27.0752415
  31.6896850  34.5238496  28.1248490  32.1901156  35.5258141  27.6001763
  32.2494150  33.9617620  29.2020104  31.7225451  33.2607089  29.7030414
  33.5419687  34.3974092  29.7617509  33.5682299  35.4826785  29.8597316
  33.8140648  33.7712616  31.1439697  33.0182076  34.1190350  31.8025782
  33.8680247  32.2410252  31.1729208  34.6640061  31.8925023  30.5148593
  34.0644113  31.9030591  32.1904228  32.9141163  31.8368365  30.8341129
  35.0410028  34.2584864  31.6420389  35.2135825  33.8704317  32.5029862
  34.6947894  34.1198657  28.7740742  34.7086522  33.0463156  28.1541935
  35.6868811  35.0209930  28.6093004  35.7100807  36.3919380  29.0953917
  36.1249309  36.3975931  30.1033438  34.6881242  36.7701184  29.1215368
  36.5818015  37.1441797  28.1004252  37.0434530  38.0160443  28.5639216
  36.0031444  37.4587066  27.2319034  37.6242764  36.1034521  27.7114597
  38.4437913  36.0517288  28.4282714  38.0251079  36.2882657  26.7148265
  36.8380318  34.7877294  27.7231693  36.4424991  34.5757971  26.7298231
  37.7467069  33.6307018  28.1697629  38.4524514  33.0386494  27.3481379
  37.7329168  33.3099097  29.4668223  37.1956194  33.9315124  30.0542071
  38.5182598  32.2455289  30.1119045  38.5975840  31.3503089  29.4951486
  39.9433971  32.7522290  30.4329462  40.3312148  33.2224329  29.5292843
  39.9978230  33.7532922  31.5933307  39.6105683  33.2836270  32.4975151
  41.0297749  34.0628434  31.7587206  39.3918641  34.6259745  31.3497303
  40.9117465  31.6088159  30.7442193  40.9771367  30.9429580  29.8837198
  41.8984777  32.0170257  30.9629106  40.5503144  31.0509021  31.6080479
  37.7910728  31.6706880  31.3324258  37.0533768  32.3918620  32.0131795
  37.9797416  30.3837984  31.6343932  38.4558294  29.7828032  30.9769401
  37.4620916  29.7892809  32.8711653  36.3964379  29.9975172  32.9666582
  37.6648031  28.2677036  32.8519607  38.7408546  28.1186206  32.7625923
  37.3123564  27.8195805  33.7809747  36.9807357  27.5734946  31.6885629
  35.8604723  27.8920702  31.3111130  37.6040864  26.5626633  31.1309464
  37.1784398  26.0771264  30.3543007  38.5067051  26.2747403  31.4809187
  38.1527662  30.4264349  34.0897544  39.3791262  30.5659964  34.1142681
  37.3706457  30.8049759  35.0990855  36.3954869  30.5563311  35.0134091
  37.7880417  31.5944000  36.2650097  38.8697181  31.6446214  36.3897218
  37.2152405  33.0299075  36.1408315  36.2511259  32.9480024  35.6389599
  37.0326414  33.7549393  37.4878595  37.9964741  33.8376403  37.9901419
  36.6281270  34.7518116  37.3126041  36.3439501  33.1890625  38.1152245
  38.1018042  33.8657533  35.1925022  38.9467028  34.2342515  35.7742722
  38.4634963  33.1988037  34.4099062  37.3656896  35.0499355  34.5545047
  37.0040825  35.7176138  35.3365187  38.0480926  35.5930080  33.9006717
  36.5208741  34.6821657  33.9721542  37.3286639  30.8951449  37.5430055
  36.1285071  30.6800795  37.7321306  38.2649217  30.6037845  38.4463634
  39.2290034  30.6135873  38.1454486  37.9701022  30.1902699  39.8225935
  36.9567047  29.7992434  39.9132750  38.9754817  29.1369897  40.3352911
  39.9557731  29.5981015  40.4557278  38.4974064  28.5887944  41.6899703
  37.5173102  28.1270858  41.5702318  39.2070131  27.8450147  42.0523938
  38.4285069  29.4051164  42.4089769  39.2296583  27.9753927  39.3469948
  39.7504469  28.4047871  38.4911324  39.8883225  27.2726307  39.8572756
  37.9704423  27.2380784  38.8630476  37.3114599  27.9401473  38.3522234
  38.2564647  26.4425900  38.1749425  37.4493341  26.8079926  39.7183676
  37.9454237  31.4366575  40.7132365  38.9645210  32.1162883  40.8783536
  36.7749687  31.7358565  41.2755932  35.9816005  31.1653099  41.0203624
  36.5670082  32.8274025  42.2300233  37.2179917  33.6559868  41.9511545
  35.5265734  33.1459670  42.1659030  36.8737408  32.4167168  43.6705726
  37.0385948  31.2290851  43.9849787  36.8886881  33.3983539  44.5775561
  36.7685927  34.3439315  44.2435510  37.1425403  33.1912967  46.0184209
  38.1369272  32.7713090  46.1697629  37.0611148  34.5336020  46.7524544
  36.0873456  34.9723877  46.5348771  37.1379869  34.3327913  47.8210356
  38.1711945  35.5153287  46.3338547  39.1380819  35.0135081  46.3713478
  37.9850265  35.8689239  45.3197472  38.1770237  36.7161975  47.3042996
  38.2312686  36.3786338  48.3392909  39.0154932  37.3804422  47.0949014
  36.9207944  37.4672029  47.1172172  36.8913498  38.0579371  46.2985198
  35.8618577  37.4315527  47.9077507  35.7992996  36.7392743  49.0061204
  36.5929440  36.1863693  49.2968516  34.9573402  36.7575185  49.5636787
  34.7958575  38.1100194  47.6171453  34.7718838  38.6723942  46.7785394
  33.9944732  38.0729544  48.2307478  36.1995492  32.1797127  46.6826849
  36.6183225  31.4660002  47.5990666  34.9781494  32.0345902  46.1658456
  34.7284155  32.6418908  45.3984355  33.9515494  31.1377507  46.7048209
  33.8229418  31.3020172  47.7746694  32.6156695  31.4266629  45.9990791
  31.8000290  31.1511588  46.6676053  32.5807202  32.4990012  45.8068053
  32.4332435  30.6897545  44.6797756  33.2307507  30.7809242  43.7502702
  31.3789528  29.9166983  44.5718260  31.2155971  29.4073724  43.7150869
  30.7354808  29.8344183  45.3459543  34.3136550  29.6358784  46.6296676
  33.7285477  28.8507615  47.3791714  35.2731634  29.2364952  45.7801774
  35.5510930  29.8958657  45.0673766  35.8411387  27.8768046  45.7342130
  35.4238645  27.2768485  46.5429367  35.5112470  27.1940850  44.3945270
  35.9926386  27.7802230  43.6117093  35.9813398  26.2124535  44.4537935
  34.0141211  27.0275881  44.0644609  33.5354573  28.0061123  44.0260913
  33.8752042  26.3395953  42.7076046  34.3532591  25.3607498  42.7453366
  32.8188953  26.2184709  42.4675188  34.3541987  26.9479721  41.9404395
  33.2495668  26.1613976  45.0696752  33.3129766  26.6117258  46.0602725
  32.2041737  26.0918737  44.7689742  33.6866033  25.1632035  45.0962602
  37.3533366  27.8234160  46.0388194  37.8403621  26.7722129  46.4604581
  38.0912886  28.9392559  45.9545034  37.7155680  29.7400629  45.4670184
  39.4808819  29.0101527  46.4510818  40.0295400  28.1288273  46.1189088
  40.1970866  30.2602974  45.9253449  39.5846982  31.1307340  46.1607591
  41.1576725  30.3443189  46.4335920  40.4248714  30.1907682  44.4116809
  40.7935147  29.1889488  44.1913155  39.4538701  30.3325864  43.9371853
  41.5919000  31.4122944  43.7568207  40.6192255  32.9190961  43.9939809
  40.3924055  33.0428547  45.0529122  41.1889704  33.7791150  43.6420449
  39.6894143  32.8444788  43.4300796  39.5793167  28.9376330  47.9863982
  40.4710867  28.2688820  48.5155647  38.6010816  29.4950077  48.7095990
  37.9302374  30.0763244  48.2277917  38.4554181  29.3199427  50.1755579
  39.3516135  29.6690551  50.6884453  37.2398930  30.0869735  50.7309736
  37.0073849  29.6900303  51.7191418  37.5116998  31.5807536  50.8357685
  37.7438450  31.9785234  49.8478477  36.6296354  32.0841954  51.2315055
  38.3565665  31.7509101  51.5031122  36.0821773  29.9084536  49.9329618
  35.3518609  30.4015990  50.3138108  38.2814883  27.8561581  50.5900793
  38.7683745  27.4429440  51.6453219  37.6226566  27.0611610  49.7430324
  37.3458283  27.4752669  48.8644075  37.2356858  25.6715164  50.0094262
  36.8974396  25.5563402  51.0391947  36.0829657  25.2939278  49.0695283
  36.4909703  25.2683374  48.0590944  35.7545506  24.2941605  49.3536214
  34.8866468  26.2578255  49.1143438  35.1966067  27.2310857  48.7338306
  34.1094823  25.8470281  48.4698573  34.3118335  26.4425312  50.5131574
  33.8782104  25.4993543  51.1677370  34.3041111  27.6529896  51.0323835
  33.9280522  27.7996363  51.9582215  34.6742856  28.4289210  50.5022867
  38.3919716  24.6716748  49.8417963  38.4455228  23.6720977  50.5651231
  39.3512244  24.9580271  48.9517258  39.1306046  25.6444412  48.2444339
  40.6348468  24.2293267  48.8459650  40.5752547  23.2152321  49.2411358
  41.1459272  24.1843681  47.3847023  42.0291608  23.5473450  47.3377923
  40.0584303  23.6234886  46.4488521  39.1749894  24.2602890  46.4948738
  40.4353808  23.5993041  45.4263922  39.7943376  22.6134438  46.7621631
  41.6648770  25.5476679  46.8762393  40.7997477  26.2003434  46.7593346
  42.3225491  25.9513850  47.6460312  42.4250749  25.4643045  45.5472777
  41.7678613  25.0610813  44.7768356  42.7578860  26.4603623  45.2553791
  43.2906619  24.8121205  45.6635318  41.6963238  24.7690592  49.8299999
  42.8412264  24.3060988  49.8231738  41.3321665  25.7280786  50.6907323
  40.3916068  26.0851550  50.6016072  42.1922179  26.2879568  51.7390394
  41.5383026  26.7516843  52.4775858  42.7239182  25.4543190  52.1977792
  43.2124990  27.3246954  51.2552484  44.2373908  27.5138937  51.9162610
  42.9993255  27.9530880  50.0939846  42.1584628  27.7360403  49.5782912
  43.9853815  28.8380433  49.4725292  44.9453800  28.3361051  49.5931942
  43.6916984  28.9799064  47.9749438  42.7376646  29.4889563  47.8378756
  44.4839043  29.5604466  47.5022038  43.6443701  27.9913488  47.5182019
  44.1112039  30.2107445  50.1618260  43.1210325  30.7815588  50.6349810
  45.3219100  30.7778640  50.1363092  46.0726442  30.2043004  49.7792064
  45.6526067  32.1180301  50.6573740  44.7853044  32.7740290  50.5828663
  46.1220530  32.0858664  52.1280458  46.4190022  33.1001696  52.3947115
  45.0575236  31.5933788  53.1067449  44.7603898  30.5788939  52.8409788
  45.4628374  31.5994208  54.1185667  44.1886889  32.2499172  53.0600110
  47.2601018  31.2671362  52.3064275  47.5181187  31.2749019  53.2310719
  46.7072557  32.8348093  49.8034454  47.5973790  32.2079869  49.2138495
  46.6349097  34.1684734  49.7664141  45.7770280  34.5898815  50.0928395
  47.6966617  35.0497287  49.2661875  48.1644091  34.6136258  48.3835065
  47.0952669  36.4159794  48.8808353  46.5065204  36.7526323  49.7341474
  47.9340969  37.0950763  48.7282189  46.2107970  36.4023041  47.6209718
  45.5171498  35.5631581  47.6737765  45.4224326  37.7103801  47.5335324
  46.1154529  38.5500111  47.4802254  44.7967462  37.6991471  46.6410689
  44.7925737  37.8153399  48.4169132  47.0450178  36.2598873  46.3468674
  47.6065062  35.3262964  46.3820559  46.3856188  36.2541943  45.4789608
  47.7382603  37.0975370  46.2703368  48.7747757  35.2285330  50.3485591
  48.4523308  35.3715470  51.5317017  50.0502707  35.2414573  49.9616865
  50.2367567  35.1322429  48.9750789  51.1930734  35.3457571  50.8792264
  50.8908330  35.8278256  51.8089360  51.7157456  33.9339832  51.2041851
  51.7989269  33.4101532  50.2519340  52.6980093  33.9926089  51.6730359
  50.7911342  33.1448382  52.1125968  50.9478459  33.1368720  53.3270119
  49.8412184  32.4245055  51.5651667  49.2145688  31.8914864  52.1510854
  49.7409364  32.4062855  50.5603223  52.3258625  36.2138355  50.3082248
  52.7290488  36.0090452  49.1601039  52.8832471  37.1135348  51.1302325
  52.2747864  37.4199637  51.8758706  54.1297657  37.8662836  50.8903602
  54.8477042  37.1906655  50.4253831  53.9529248  39.0992911  49.9810068
  54.8337566  39.7400771  50.0213522  53.8313723  38.7129332  48.9690519
  52.7558772  39.9897662  50.2520846  52.9213227  41.1722585  50.9992136
  53.8980531  41.4184568  51.4157276  51.8305846  42.0340455  51.2082488
  51.9622392  42.9503740  51.7836701  50.5686756  41.7136144  50.6745303
  49.7203480  42.3774600  50.8411112  50.4028835  40.5357196  49.9257453
  49.4249581  40.2878752  49.5130284  51.4950864  39.6781412  49.7087639
  51.3665629  38.7704239  49.1191616  55.0031915  38.1598821  52.1205087
  54.4483865  38.2674363  53.2381350  56.3214839  38.3115618  51.9130471
  56.6590749  38.2011433  50.9675634  57.2850301  38.6224772  52.9574338
  56.7695233  38.7095724  53.9138687  58.0272058  37.8263676  53.0164690
  57.7814242  39.5648080  52.7256891  55.8978089  39.6704503  56.3474555
  55.0789700  40.0511219  55.7369704  55.4186602  40.1744817  54.7086264
  54.7503119  41.0138360  56.1284600  53.8945276  39.0910599  55.7469800
  53.9938551  38.0513175  56.4083935  52.7632166  39.4344703  55.0929634
  52.4791843  40.8252249  54.6935185  53.1775712  41.1017267  53.9036434
  52.6383781  41.4674128  55.5597466  51.0326338  40.8335494  54.2234895
  50.8908291  40.3369969  53.2635801  50.6025099  41.8342101  54.1813844
  50.4200614  40.0238110  55.3669089  49.4810707  39.5621521  55.0615133
  50.2572769  40.6157052  56.2676097  51.4766738  38.9333677  55.6376868
  51.5967748  38.7881111  56.7112671  51.0463983  37.6096823  54.9875660
  51.5747988  37.2257954  53.9331616  50.0914678  36.9264767  55.6215627
  50.0653004  36.9846112  56.6295484  49.1352951  36.0377052  54.9507989
  49.4532530  35.8590471  53.9236264  49.0559460  34.6882048  55.6821383
  50.0549727  34.2528239  55.7042388  48.7176793  34.8721054  56.7018717
  48.0864443  33.7129845  54.9879238  47.1649336  34.1252456  55.3989708
  48.0256684  33.7029255  53.8996650  48.2408516  32.2766360  55.4811533
  47.4892511  31.7993144  56.3253516  49.3576013  31.6383009  55.2034692
  49.4837723  30.6871051  55.5187611  50.0833605  32.1025309  54.6763398
  47.7654378  36.7313060  54.8636335  47.2862710  37.3027795  55.8500281
  47.1196764  36.6615629  53.6988733  47.6303911  36.2366191  52.9381549
  45.8023912  37.2469414  53.4125645  45.3146013  37.6023565  54.3202210
  45.9339137  38.4176565  52.4046175  46.5517411  38.0844928  51.5707161
  44.5607010  38.8732251  51.8759009  43.9424318  39.2069916  52.7092339
  44.6959427  39.6948996  51.1725792  44.0706403  38.0406097  51.3712314
  46.6856241  39.6033904  53.0561592  46.0330107  40.0069587  53.8303227
  47.5853606  39.1952296  53.5165702  47.0733920  40.7222430  52.0800639
  46.1740744  41.1312375  51.6195737  47.5954971  41.5118215  52.6205002
  47.7264230  40.3195075  51.3058195  44.8492282  36.1374247  52.9483642
  45.1272957  35.4074461  51.9903288  43.7185428  36.0057871  53.6395973
  43.6207829  36.5946052  54.4543583  42.6706276  35.0036993  53.3715042
  43.1116547  34.1209800  52.9084698  41.9661607  34.5770616  54.6714333
  41.1726931  33.8768366  54.4102928  42.9226131  33.9158314  55.6632591
  43.7161505  34.6156609  55.9252452  42.3759200  33.6337795  56.5630772
  43.3588868  33.0257912  55.2098341  41.3833677  35.6895352  55.3191769
  40.9507020  35.3997417  56.1256634  41.6630356  35.4865101  52.3225709
  41.6854712  36.6522548  51.9154470  40.7989025  34.5863401  51.8424449
  40.8692028  33.6501006  52.2147523  39.8687029  34.8257639  50.7272006
  39.9624821  35.8479134  50.3604375  40.2140728  33.8548796  49.5765884
  40.0282481  32.8500579  49.9559323  39.5202252  34.0699674  48.7639306
  41.6630406  33.9470527  49.0533786  42.3590642  33.7840991  49.8762384
  41.8834788  32.8807333  47.9815904  41.1880776  33.0433182  47.1581330
  42.9064052  32.9438905  47.6104657  41.7134404  31.8931794  48.4104547
  41.9806292  35.3134419  48.4398389  41.8465293  36.0903135  49.1925588
  43.0122253  35.3233861  48.0879700  41.3095452  35.5007420  47.6015883
  38.3794730  34.7755586  51.1301828  37.5048046  34.8742619  50.2660162
  38.0584503  34.6718357  52.4239050  38.8104676  34.4975067  53.0751951
  36.6734634  34.6623922  52.9351456  36.0576229  33.9854003  52.3430970
  36.6657773  34.1838323  54.3931588  37.4811735  34.8126680  54.7506418
  35.7868742  34.3388516  55.0189370  37.0976079  32.7586491  54.6032829
  38.3794141  32.3448859  54.7345839  39.1412025  33.1196453  54.8213367
  38.4357217  30.9667262  54.7287327  39.2968497  30.4514695  54.8430510
  37.1946151  30.4120434  54.5258154  36.7494965  29.0870419  54.4053435
  37.5011259  28.3035345  54.5016135  35.3858459  28.8430649  54.1716058
  35.0006211  27.8277470  54.0776305  34.4933122  29.9249476  54.0552814
  33.4310295  29.7679584  53.8681737  34.9544970  31.2509833  54.1788853
  34.1949366  32.0272965  54.0866533  36.3180611  31.5331211  54.4183456
  35.9383002  36.0055428  52.7624513  34.7126773  36.0340996  52.5994575
  36.7064373  37.0963315  52.6602387  37.6433883  36.9673973  53.0146371
  36.3232894  38.4316478  52.1674789  35.3160671  38.4026613  51.7518323
  36.3483401  39.4452585  53.3265767  37.3547983  39.4497238  53.7450516
  36.1220383  40.4290076  52.9153284  35.3363250  39.1074652  54.4314935
  34.3355073  39.1022772  53.9997092  35.5663575  38.1177781  54.8260905
  35.3976117  40.1361770  55.5657536  36.3957832  40.1308504  56.0036169
  35.1821714  41.1269787  55.1657577  34.3658429  39.7851545  56.6429075
  33.3739095  39.8110488  56.1917998  34.5737885  38.7781305  57.0045156
  34.4173707  40.7390208  57.7791456  34.2242857  41.6721519  57.4443558
  33.7265764  40.4790093  58.4685636  35.3363072  40.7148686  58.1975610
  37.2492164  38.8647371  51.0202711  38.3129417  38.2638327  50.8189568
  36.8928646  39.9274657  50.2916852  35.9820614  40.3296149  50.4614286
  37.7304585  40.5138177  49.2213200  37.9104537  39.7717825  48.4434482
  37.0217074  41.7267921  48.5898986  36.7897286  42.4348475  49.3854756
  37.7091803  42.1892750  47.8816680  35.7280378  41.3319231  47.8634102
  35.9409410  40.6401980  47.0483706  35.0238945  40.8708429  48.5560062
  35.1160276  42.6210467  47.2939282  34.8283797  43.3218150  48.0776894
  35.7835012  43.1180386  46.5899556  33.9071589  42.1956690  46.5761013
  33.9494922  41.2851738  46.1410086  32.7972299  42.9024333  46.4529639
  32.5820267  44.0215906  47.0858070  33.2863654  44.3889969  47.7095214
  31.7119594  44.5160486  46.9494481  31.8480501  42.4791542  45.6721185
  31.9640743  41.6136555  45.1646243  30.9990118  43.0177708  45.5765941
  39.1132607  40.9322245  49.7589927  39.1384956  41.6479706  50.7674166
  40.2459119  40.5452177  49.1334722  40.3316342  39.5545185  48.0703556
  39.6989637  39.8903813  47.2487569  39.9492282  38.6113483  48.4606049
  41.8037511  39.4678740  47.6786995  42.0503438  40.1899905  46.9003430
  42.0650792  38.4654677  47.3395969  42.5077203  39.7996396  48.9886838
  43.5138990  40.1947254  48.8486456  42.5462266  38.9358439  49.6523659
  41.6027172  40.8804243  49.5893164  41.6380113  40.7458892  50.6704051
  41.9997929  42.3277069  49.2392820  42.9322578  42.5928997  48.4699869
  41.2415620  43.2807654  49.7830910  40.4035021  42.9697756  50.2532403
  41.4993207  44.7150147  49.7050178  41.8224866  44.9842486  48.6994452
  40.2127343  45.4946164  50.0336357  39.8859640  45.1638560  51.0194947
  40.4848878  46.5492219  50.0765279  39.0677668  45.3009981  49.0219547
  38.9851929  44.2422060  48.7765128  37.7472639  45.7907170  49.6132561
  37.8289194  46.8496164  49.8585380  36.9477242  45.6472570  48.8864436
  37.5215043  45.2252354  50.5173377  39.3224457  46.0787738  47.7294359
  40.2485461  45.7308155  47.2718743  38.4941970  45.9185839  47.0391863
  39.4063101  47.1418708  47.9550252  42.6371553  45.1090573  50.6586884
  42.6658320  44.6912275  51.8235879  43.5419033  45.9586133  50.1757787
  43.4343740  46.1979343  49.2004520  44.7094951  46.4895511  50.9006259
  44.5747168  46.4289394  51.9805612  46.0153401  45.7498450  50.5229422
  46.8238922  46.1688938  51.1218920  45.9274458  44.2397295  50.7690880
  45.1193562  43.8198664  50.1700828  46.8697439  43.7697300  50.4875295
  45.7306335  44.0540310  51.8249681  46.4512171  45.9733294  49.0666603
  46.6195929  47.0366966  48.8963615  47.3732569  45.4246611  48.8745526
  45.6704612  45.6174040  48.3944713  44.8621128  47.9960253  50.6863802
  44.4323511  48.5443248  49.6645101  45.5397624  48.6674649  51.6188227
  45.7429665  48.2058920  52.4938987  45.9624243  50.0667464  51.4538403
  45.1327022  50.6450462  51.0473557  46.3940432  50.6982253  52.7918110
  47.3563956  50.2694302  53.0712981  46.5200196  52.2211933  52.7062285
  45.5578752  52.6507654  52.4272202  46.8263862  52.6159530  53.6749407
  47.2656390  52.4829949  51.9554875  45.4589060  50.4160041  53.8151157
  45.7508969  50.8197811  54.6356678  47.1107526  50.1529972  50.4457070
  48.0369866  49.3353283  50.4720906  47.0790795  51.1678766  49.5827477
  46.2174927  51.6939941  49.5516354  48.1362358  51.5035296  48.6170311
  49.1154610  51.1034688  48.8800299  47.7567607  51.0420464  47.1821353
  48.6262881  51.1758222  46.5386088  47.3187547  49.5681451  47.1516147
  46.4489286  49.4336689  47.7945916  47.0622576  49.2858617  46.1305241
  48.1341962  48.9387836  47.5080672  46.7065257  51.9404325  46.4915451
  45.7296851  51.6472772  46.8761790  46.9188886  52.9681873  46.7860303
  46.7049841  51.8374265  44.9619215  46.4922172  50.8099807  44.6666501
  45.9402182  52.4980687  44.5535293  47.6814221  52.1308889  44.5765014
  48.4539140  53.0062697  48.6875838  47.6565346  53.8033720  49.2027392
  49.5856246  53.4075893  48.0987207  50.2435809  52.6883785  47.8342803
  49.9829387  54.8141431  47.9266248  49.1023524  55.4559462  47.8991320
  50.8668208  55.2433866  49.1084709  50.3062851  55.0542331  50.0239598
  51.7602713  54.6191647  49.0945652  51.2760999  56.7249654  49.0552072
  52.0052901  56.8515986  48.2549907  50.3890525  57.3189320  48.8350874
  51.8879896  57.1924981  50.3833751  52.1248989  58.2523018  50.2896257
  51.1402165  57.0556040  51.1645248  53.1599496  56.4145756  50.7508903
  52.9550507  55.3479245  50.6593902  53.9520122  56.6928180  50.0556801
  53.5900107  56.7174306  52.1357644  52.8563771  56.4592792  52.7801551
  54.4265113  56.1937871  52.3506227  53.7803362  57.7056966  52.2206512
  50.6424477  55.0487181  46.5666482  51.6697809  54.4367087  46.2539549
  50.0648544  55.9568261  45.7835953  49.2270017  56.3787540  46.1578664
  50.4707388  56.3079030  44.4112572  51.5527398  56.2855787  44.2813548
  49.8063108  55.3575417  43.3792113  50.2157705  54.3592995  43.5339871
  48.2696178  55.3090964  43.5119878  47.8593699  56.3069617  43.3568680
  47.8611224  54.6286878  42.7648088  48.0013969  54.9573740  44.5082046
  50.2158589  55.7502370  41.9404918  49.7476583  56.7113999  41.7282303
  51.2996419  55.8664805  41.9394014  49.8102462  54.7365827  40.8657540
  48.7264829  54.6201482  40.8659278  50.1367940  55.0921492  39.8884934
  50.2784651  53.7752276  41.0771005  50.1672538  57.7901177  44.1369550
  49.1424081  58.3181229  44.5770182  51.0930550  58.4984984  43.4847457
  51.8796754  57.9990324  43.0950517  51.0332705  59.9564826  43.3023126
  51.8505289  60.2429708  42.6404119  50.0813990  60.1938022  42.8272133
  51.1495529  60.7499116  44.6124263  50.6593197  61.8798184  44.6949914
  51.6789756  60.1296792  45.6745997  52.1151693  59.2340174  45.5083937
  51.6689031  60.6554933  47.0459563  52.3628173  60.0506326  47.6296737
  52.0315076  61.6824529  47.0015580  50.2958674  60.6400264  47.7300029
  50.1351358  61.2726641  48.7772908  49.2893892  59.9733543  47.1513598
  49.4937139  59.5489187  46.2579365  47.9220858  59.8716337  47.6732415
  47.8172485  60.4948054  48.5613661  46.9077706  60.3472856  46.6155020
  47.0308677  59.6934204  45.7521326  45.9177407  60.1971665  47.0460889
  47.0575784  61.8140862  46.1733395  47.9923489  62.1320036  45.7115674
  46.2646458  61.8152895  45.4254367  46.6928391  62.8100590  47.2732624
  45.5395065  63.2010029  47.4285322  47.5653731  63.0453322  48.2293482
  47.3403478  63.7007741  48.9641005  48.4562053  62.5694201  48.2241614
  47.5874658  58.4444779  48.1288846  47.8250603  57.4750090  47.3984813
  46.9817520  58.3161111  49.3135305  46.9324373  59.1302873  49.9091684
  46.4375873  57.0521240  49.8179691  47.1668438  56.2542428  49.6777201
  46.1137369  57.1648469  51.3206917  45.4588177  58.0281410  51.4386038
  45.5719519  56.2587146  51.5917883  47.3403584  57.3226538  52.2375984
  47.9659285  58.1349924  51.8676405  46.8834258  57.6397604  53.6616928
  46.2581431  56.8276009  54.0325259  47.7547185  57.7506203  54.3071848
  46.3111797  58.5674644  53.6621246  48.1889295  56.0505505  52.2891196
  48.5437004  55.8090034  51.2871755  49.0427189  56.2091406  52.9479020
  47.5857568  55.2259631  52.6690371  45.1825824  56.6370542  49.0345511
  44.3121818  57.4683298  48.7444015  45.0729536  55.3357915  48.7491396
  45.8844277  54.7774767  48.9725087  43.9228877  54.6721887  48.1039972
  43.0127242  55.2338672  48.3142799  44.1142158  54.5973011  46.5722171
  44.9891953  53.9720857  46.3944087  43.2291034  54.1060841  46.1680115
  44.3061999  55.9526517  45.8818549  43.4272104  56.5663408  46.0789939
  45.1871322  56.4333385  46.3072965  44.4909751  55.7961024  44.3662747
  45.2409271  55.0256961  44.1869844  43.5406488  55.4853463  43.9322123
  44.9434771  57.1104524  43.7177024  45.8813920  57.4099115  44.1853993
  45.1109877  56.9211544  42.6574167  43.9450561  58.1955499  43.8740124
  43.7900128  58.3714085  44.8564253  44.2891098  59.0358649  43.4317480
  43.0760186  57.9184387  43.4403280  43.7155117  53.2670816  48.6799723
  44.6272717  52.6932659  49.2837424  42.5468832  52.6801507  48.4399878
  41.7863916  53.2696332  48.1329664  42.2718793  51.2551990  48.6791267
  43.0941246  50.7997415  49.2310055  40.9850675  51.1105321  49.5069606
  41.0912364  51.7188663  50.4051570  40.1550269  51.4875195  48.9094548
  40.7079736  49.6529184  49.9058581  40.4084656  49.1124274  49.0079354
  41.6366929  49.2312769  50.2903034  39.6035944  49.5242847  50.9755314
  38.7248987  50.4147141  51.0941030  39.6052554  48.5121382  51.7195083
  42.2003751  50.4930039  47.3461144  41.6024268  50.9855564  46.3810030
  42.7896331  49.2952595  47.2767081  43.2327693  48.9416845  48.1125994
  42.9098966  48.5135902  46.0427308  42.0601877  48.7648644  45.4079432
  44.1970947  48.9338531  45.3265736  45.0574493  48.6803856  45.9459639
  44.2700864  48.4112190  44.3728305  44.1810039  50.0094329  45.1505952
  42.8644685  46.9939791  46.2705340  43.2320466  46.4944804  47.3382481
  42.4067300  46.2583724  45.2564293  42.1578778  46.7655852  44.4192273
  42.1622888  44.8150949  45.2921571  42.0313413  44.4593313  46.3141083
  40.8600867  44.5518824  44.5078523  40.1028170  45.2166380  44.9234745
  41.0767322  44.8458789  43.4808514  40.3375607  43.1031384  44.5274263
  41.0955512  42.4637315  44.0749774  40.0394040  42.6148000  45.9442058
  39.2811100  43.2534820  46.3971676  39.6738083  41.5886524  45.9059742
  40.9502948  42.6534033  46.5416070  39.0333616  43.0402370  43.7284080
  39.2208039  43.3518192  42.7008471  38.6520643  42.0191193  43.7340884
  38.2972409  43.7049203  44.1805378  43.3576916  44.0178437  44.7452159
  43.7392204  44.1904152  43.5816662  43.9085788  43.1032466  45.5508669
  43.6695550  43.1195443  46.5320404  44.8825710  42.1069521  45.0882412
  45.6671121  42.5994083  44.5137142  45.5285010  41.3823750  46.2819905
  44.7181358  40.8887059  46.8183657  46.1956402  40.6304356  45.8605495
  46.3161017  42.2794434  47.2550334  45.6573996  43.0444529  47.6660964
  46.8659995  41.4168253  48.3911934  47.5252020  40.6518220  47.9809242
  47.4255231  42.0434358  49.0857389  46.0398846  40.9393319  48.9181037
  47.4948662  42.9871828  46.5819158  47.1268608  43.6162269  45.7713759
  48.0141348  43.6056275  47.3140275  48.1841096  42.2443408  46.1803833
  44.1817533  41.1070834  44.1570408  43.2439585  40.4146420  44.5685716
  44.5923232  41.0566623  42.8900558  45.4126150  41.5891415  42.6376939
  43.8176282  40.4265807  41.8197993  43.1465889  39.6691432  42.2248843
  42.9749348  41.5059919  41.1197534  42.3192650  42.0026319  41.8349772
  43.7218759  42.2137070  40.7601448  42.1443815  40.9932331  39.9352199
  42.0846966  39.7640527  39.7005896  41.4692039  41.8207816  39.2786442
  44.6828921  39.5684874  40.8807656  45.2454055  40.0502813  39.8916982
  44.8107397  38.2787190  41.2080015  44.3535814  37.9710537  42.0544339
  45.6430554  37.3066726  40.4679506  46.5876281  37.7616876  40.1698852
  45.9438642  36.0644651  41.3197772  46.5424107  35.3768110  40.7223040
  46.7021298  36.4207319  42.5982561  46.1039680  37.1080414  43.1965100
  46.8948607  35.5139872  43.1716390  47.6490521  36.8945861  42.3396039
  44.7447268  35.4019923  41.6699321  44.9495412  34.6291207  42.2012710
  45.0471408  36.8697532  39.1272279  45.7319688  36.2085877  38.3415315
  43.8089264  37.2708702  38.8224655  43.2559815  37.6855082  39.5589618
  43.2111022  37.1454467  37.4930855  43.5825098  36.2212633  37.0503208
  42.1309362  37.0773456  37.6223260  43.5290371  38.3156440  36.5485509
  43.1550681  38.2685821  35.3741752  44.2534711  39.3381730  37.0123556
  44.4894483  39.3231206  37.9942861  44.6213418  40.5144864  36.2301479
  44.0993572  40.4665525  35.2744630  44.1644925  41.7707835  36.9742604
  44.6853256  41.8375229  37.9294456  44.3922557  42.6519657  36.3744754
  43.0899520  41.7191828  37.1497576  46.1215129  40.5232806  35.8971042
  46.9795441  40.5873569  36.7855195  46.4403446  40.5188244  34.6018114
  45.6950258  40.3648345  33.9378187  47.8038401  40.6809999  34.0903555
  48.4538179  39.9082008  34.5007329  47.8012896  40.5578162  32.5556483
  47.0764388  41.3046297  32.2316728  48.7901923  40.8271631  32.1846715
  47.4019804  39.1795339  31.9974691  47.4911420  38.1452846  32.7028311
  47.0366954  39.1036535  30.7992379  48.4362401  42.0270100  34.4884122
  49.6304974  42.0974585  34.7879129  47.6206087  43.0849385  34.5286197
  46.6438877  42.8780373  34.3759526  48.0241979  44.4899999  34.6409239
  49.0867066  44.5668512  34.8717234  47.7609802  45.1915612  33.2971363
  46.7160473  44.9861128  33.0647455  47.8990762  46.2646791  33.4292254
  48.6499929  44.6985758  32.1409362  49.8044133  44.2637218  32.3719871
  48.2121582  44.7806529  30.9676838  47.3963108  45.2557316  35.8209547
  46.4044319  44.8214933  36.4147630  47.9524487  46.4207239  36.1575326
  48.7954113  46.6826586  35.6667133  47.4804064  47.2910782  37.2487912
  46.8004792  46.7297145  37.8896258  48.6665842  47.7781891  38.0980721
  49.3884546  48.2239015  37.4137155  48.2902987  48.7970079  39.1768823
  47.5687585  48.3518292  39.8619336  49.1834554  49.0882977  39.7296214
  47.8503699  49.6773643  38.7083359  49.2300581  46.6592789  38.7565575
  49.9735700  46.9444853  39.2926989  46.6590831  48.4467719  36.6811775
  47.1594183  49.2167265  35.8578036  45.4099369  48.5889450  37.1380611
  45.0955600  47.8702636  37.7742714  44.4284008  49.5861385  36.6687660
  44.9340834  50.3555630  36.0853535  43.2886343  48.9855539  35.8123664
  42.5396472  48.5514978  36.4747205  42.6366493  50.0698594  34.9446889
  43.3849713  50.5040900  34.2816965  41.8374242  49.6279500  34.3496631
  42.2236691  50.8490186  35.5853604  43.7451877  47.8439079  34.8974907
  44.1580449  47.0362245  35.5018899  42.8938848  47.4718269  34.3274568
  44.5088093  48.2105549  34.2115222  43.8838478  50.4495980  37.8031601
  43.0055836  50.0217454  38.5575858  44.4323869  51.6544649  37.9513069
  45.2235838  51.8715003  37.3622377  44.0435089  52.6269272  38.9813473
  43.4814232  52.1636224  39.7922156  45.2942759  53.3328302  39.5586001
  45.7850222  53.8735560  38.7493511  44.9311585  54.3154960  40.6852494
  44.4407543  53.7753874  41.4951179  45.8380765  54.7886793  41.0616774
  44.2570066  55.0796361  40.2983276  46.3623255  52.3323646  40.0695451
  46.6913800  51.7711992  39.1949496  47.1875762  52.9384642  40.4433154
  45.9088183  51.3543777  41.1642541  45.0838366  50.7475716  40.7910363
  46.7403858  50.7059037  41.4400731  45.5800304  51.9148372  42.0394018
  43.0031963  53.6029256  38.4099538  43.0820690  54.0174563  37.2484094
  42.0061485  53.9553460  39.2178352  41.9591676  53.4836616  40.1096906
  40.9371008  54.9017850  38.8735310  40.4311224  54.5843291  37.9617707
  39.9081638  54.9530189  40.0137388  40.4409926  55.1211335  40.9496503
  39.2304581  55.7861343  39.8273692  39.1013545  53.6487900  40.1111805
  38.4597709  53.5922459  39.2318206  39.8198156  52.8293765  40.0894007
  38.2393565  53.5415899  41.3828686  38.3462593  54.3840055  42.3092058
  37.4212107  52.5900235  41.4593660  41.4720142  56.3090828  38.5454740
  42.5493222  56.7010653  39.0072979  40.7315972  57.0617083  37.7259433
  39.7981792  56.7256680  37.5364519  41.2106996  58.2431453  36.9902357
  41.9385657  57.9508437  36.2333540  40.0184420  58.9221256  36.2902811
  39.5684099  58.1799151  35.6309679  39.3049836  59.1976564  37.0669148
  40.3948443  60.1684404  35.4759950  39.4914028  60.5185846  34.9767021
  40.7519986  60.9373728  36.1610373  41.4794232  59.8740628  34.4256711
  41.2289932  59.1131306  33.4609100  42.6148823  60.3894667  34.5513111
  42.0270825  59.2424617  37.8377441  41.5098120  59.8622263  38.7753630
  43.3036372  59.4130465  37.4789433  43.6277061  58.8234837  36.7256211
  44.2647392  60.3236732  38.1127335  43.7648040  61.2488413  38.3994874
  44.8655632  59.6746997  39.3784795  45.4303918  60.4475844  39.8997445
  44.0317336  59.3519317  40.0018967  45.7845126  58.4747319  39.0901767
  45.1899074  57.7546857  38.5279678  46.5941508  58.8459541  38.4618598
  46.4891067  57.6565143  40.5503223  47.5652089  58.9636527  41.2004947
  46.9660201  59.8414778  41.4423517  48.0670620  58.6077908  42.1002761
  48.3102014  59.2283944  40.4501618  45.3851025  60.7243614  37.1356014
  45.7169637  59.9834844  36.2024752  46.0408845  61.8536070  37.4064281
  45.6395902  62.4788105  38.0906670  47.2845430  62.2602247  36.7351720
  47.2009728  62.0722490  35.6647607  47.5584400  63.7539834  36.9505816
  47.5753677  63.9563905  38.0214896  48.5295315  63.9979833  36.5198318
  46.5548480  64.5480072  36.3348843  46.7465641  65.4770252  36.4824319
  48.4855929  61.4444117  37.2321401  48.6056382  61.1739933  38.4333112
  49.4129753  61.1159454  36.3302217  49.1919544  61.3271086  35.3675903
  50.6691094  60.4059570  36.6179151  50.9046136  60.4736163  37.6800165
  50.5242269  58.9154352  36.2383538  50.1577447  58.8880879  35.2121754
  51.5320244  58.5017770  36.2748390  49.5937953  58.0800393  37.1379347
  48.6152467  58.5577397  37.1863696  49.4446194  56.6702732  36.5643912
  50.4227634  56.1917348  36.5160776  48.7854498  56.0846324  37.2051885
  49.0191674  56.7281960  35.5625250  50.1272985  57.9320450  38.5634735
  50.2325117  58.9177249  39.0167558  49.4313831  57.3343772  39.1521978
  51.0987989  57.4383998  38.5389721  51.8639114  61.0715593  35.8920883
  51.6812956  61.6438706  34.8090683  53.0832878  61.0358187  36.4688143
  53.4144503  60.3965293  37.7321363  52.9769919  59.3981662  37.7308541
  52.9720248  60.9854730  38.5355689  54.9379712  60.3684397  37.8026771
  55.3440712  59.4838463  37.3120893  55.2899593  60.4053427  38.8336203
  55.3138055  61.6439141  37.0525579  56.3150490  61.5939303  36.6246418
  55.2333565  62.5278420  37.6852498  54.2692509  61.7067524  35.9299298
  54.0011980  62.7466101  35.7430022  54.7933278  61.0717685  34.6309980
  54.4852543  59.9204319  34.3009453  55.6402407  61.8177105  33.9147983
  55.8785868  62.7272264  34.2836768  56.2400915  61.4045835  32.6398630
  57.0659407  62.0828466  32.4253133  56.6250264  60.3925943  32.7655701
  55.2594779  61.4228131  31.4597144  54.1756070  62.0168108  31.5313350
  55.6465303  60.7808079  30.3535441  56.6095021  60.4781866  30.3188302
  54.8050086  60.5723899  29.1611766  54.2289880  61.4721175  28.9448673
  55.6977929  60.2547059  27.9449833  56.3630707  59.4334725  28.2115926
  55.0568645  59.9486242  27.1181673  56.5360046  61.4776247  27.5198153
  55.8755682  62.3177929  27.3052410  57.2202984  61.7500447  28.3233271
  57.3465664  61.1221594  26.2509623  58.0226268  61.9321269  25.9771120
  57.9182067  60.2052024  26.3941991  56.3875506  60.9140911  25.1493747
  56.1565340  59.9495966  24.9583747  55.8272721  61.8557760  24.4088164
  56.1686427  63.1120492  24.4906261  56.8881445  63.3953981  25.1403420
  55.7118654  63.7955523  23.9038744  54.8897629  61.5498409  23.5600065
  54.5901021  60.5897567  23.4675855  54.4661009  62.2738834  22.9975373
  53.7409628  59.4870279  29.3717893  53.7904128  58.7243065  30.3441393
  52.8134366  59.3737029  28.4215758  52.7332001  60.1295350  27.7564598
  51.8496019  58.2709375  28.3406737  52.2722853  57.3746512  28.7946657
  50.5567885  58.6369270  29.0875011  49.9560273  57.8204544  29.4881976
  51.0074987  59.1930616  29.9094954  49.6058996  59.5746431  28.4056003
  49.6945696  60.9247149  28.4082002  50.4635171  61.3719132  29.0381472
  48.7376462  61.4590624  27.5654165  48.5913950  62.4527682  27.4593086
  48.0353466  60.4720075  26.9080255  47.0124171  60.4980741  25.9481062
  46.6647739  61.4797698  25.6263666  46.4987281  59.2831497  25.4603931
  45.7058251  59.2652479  24.7126737  47.0108488  58.0650385  25.9399622
  46.6353656  57.1072081  25.5798612  48.0334377  58.0525419  26.9086416
  48.3507483  57.0668702  27.2490328  48.5786607  59.2538324  27.4147049
  51.5781584  57.8917792  26.8774268  51.7731681  58.6958517  25.9554308
  51.1158872  56.6548932  26.6718464  51.0458256  56.0658137  27.4892667
  50.8101367  56.0639879  25.3561672  50.6001982  56.8494000  24.6301143
  52.0211143  55.2451158  24.8606747  51.7930718  54.9124787  23.8480305
  52.8779776  55.9184125  24.8370760  52.3516744  54.0254250  25.7385945
  52.3891820  54.3508941  26.7781925  51.5567055  53.2896281  25.6172300
  53.6961662  53.3940563  25.3516674  53.6643207  53.0749435  24.3099132
  54.4947117  54.1242073  25.4832118  53.9606567  52.1821902  26.2482310
  53.8716317  52.5050223  27.2855133  53.1984566  51.4327938  26.0347942
  55.3039982  51.5969148  26.0269543  56.0104280  52.2910321  26.2250903
  55.4305237  50.8035241  26.6390185  55.3865457  51.2973172  25.0659516
  49.5162575  55.2347518  25.4044679  49.1908136  54.6897801  26.4668267
  48.7601532  55.1185771  24.2993531  48.9988739  55.7407110  23.0043937
  50.0527176  55.6166627  22.7551435  48.7684220  56.8027784  23.0880815
  48.0758233  55.0201970  22.0245063  48.5647899  54.1452390  21.5961850
  47.7583000  55.6871249  21.2229531  46.8917955  54.6227553  22.9044105
  46.3966721  53.7316502  22.5185561  46.1608671  55.4232699  23.0185137
  47.5431266  54.3125331  24.2570679  46.8838093  54.6470821  25.0579898
  47.8400089  52.8145227  24.4309266  48.8666213  52.3004633  23.9676169
  46.9090093  52.1062829  25.0749531  46.1660148  52.6478635  25.4929830
  46.9169733  50.6511744  25.2895011  47.4422112  50.1447531  24.4797098
  47.6489958  50.3524515  26.6149250  48.6143430  50.8560996  26.5645018
  47.0514669  50.7924674  27.4133267  47.8658881  48.8557197  26.9020708
  46.9222830  48.3314212  26.7510032  48.6102535  48.4712361  26.2047943
  48.3496129  48.6326909  28.3398544  49.3166343  49.1235637  28.4494560
  47.6288292  49.0966688  29.0131261  48.4892744  47.1461347  28.6871156
  48.5521971  47.0630418  29.7721210  47.5916902  46.6372560  28.3357125
  49.6853490  46.5188481  28.0732596  50.5172075  46.9899642  28.3990829
  49.7260513  45.5441893  28.3349533  49.6270329  46.5953576  27.0678519
  45.4834144  50.1044406  25.2684984  44.5403910  50.8087317  25.6482509
  45.3158915  48.8558281  24.8418593  46.0932617  48.4311180  24.3566621
  44.0765549  48.0837405  24.9794358  43.2702649  48.7376582  25.3116817
  43.6778899  47.4571710  23.6349128  44.4983821  46.8146094  23.3155286
  42.7879253  46.8514094  23.8055468  43.3875762  48.4959961  22.5435315
  44.3066555  49.0667198  22.4106086  43.1744848  47.9343933  21.6339732
  42.0156423  49.6412454  22.8737607  40.6096272  48.4971835  22.9591599
  40.7744581  47.7773260  23.7608674  39.6959599  49.0576914  23.1570072
  40.5127279  47.9683642  22.0109711  44.2321132  46.9957972  26.0484026
  45.2445473  46.2852100  26.0665966  43.2058182  46.8036294  26.8818635
  42.5072285  47.5310769  26.9356394  43.1111408  45.6725622  27.8230909
  43.7228309  44.8282477  27.5051800  43.4774055  46.0559885  29.2771337
  43.2888826  45.2031792  29.9292654  44.9618928  46.4509344  29.3660685
  45.1510998  47.3040318  28.7145119  45.2063018  46.7183278  30.3941083
  45.5813708  45.6106188  29.0526744  42.5690310  47.1565513  29.8693721
  42.7642907  48.0751049  29.3159883  41.5355573  46.8492822  29.7093179
  42.8034399  47.4017114  31.3656935  43.8366481  47.7094859  31.5264899
  42.1325242  48.1864005  31.7153138  42.6079168  46.4836618  31.9198195
  41.7388275  44.9986630  27.7393593  40.7056286  45.6541330  27.5543723
  41.7474332  43.6712572  27.8493769  42.6514219  43.2350352  27.9616897
  40.5639560  42.8149210  27.8198639  39.7704709  43.3428551  27.2909348
  40.8138692  41.9012080  27.2806317  40.0702491  42.4476015  29.2186291
  40.8430640  42.4024036  30.1801972  38.7822240  42.1439957  29.3216333
  38.2329315  42.2496038  28.4806672  38.1112689  41.6781538  30.5334830
  38.7891771  41.0203331  31.0773687  37.8690770  42.5417988  31.1528049
  36.8233278  40.9149241  30.2178993  36.5792416  40.5290119  29.0683417
  36.0080363  40.6636855  31.2429592  36.2463450  41.0880186  32.1279732
  34.8799304  39.7199465  31.2031617  35.1973608  38.7214978  30.9024339
  34.2430461  39.6558721  32.6126829  35.0329070  39.4223602  33.3266103
  33.5616603  40.9750634  33.0155995  32.7713188  41.2090152  32.3023483
  33.1323931  40.8732432  34.0123257  34.2978222  41.7789036  33.0179943
  33.1943430  38.5371775  32.7782674  32.7219994  38.6641708  33.7523644
  32.4475736  38.6611626  31.9940081  33.8035342  37.1350580  32.6855907
  34.5501181  37.0101557  33.4698813  33.0189695  36.3885661  32.8093130
  34.2756946  37.0071483  31.7115252  33.8488335  40.0267152  30.0979372
  33.3650152  39.0974511  29.4453608  33.5589122  41.3069710  29.8325608
  34.0543883  42.0124629  30.3587584  32.5736543  41.7464216  28.8324852
  31.8239204  40.9581438  28.7645403  32.1125735  42.6528239  29.2248353
  33.1253086  42.0338899  27.4281617  32.3352076  42.1614049  26.4849808
  34.4477147  42.1495432  27.2635391  35.0389706  41.9122867  28.0472643
  35.0877553  42.5983973  26.0182424  35.3086094  41.7172272  25.4158621
  34.3804632  43.2340726  25.4855566  36.3854202  43.3817287  26.2511256
  37.2061100  42.9938873  27.0847234  36.5524474  44.5059509  25.5499079
  35.8472012  44.6603156  24.8435802  37.7446988  45.3714121  25.5473624
  38.3477182  45.1574998  26.4298070  38.6071769  45.1375192  24.2935715
  37.9170927  44.9701381  23.4666093  39.2268732  46.0080399  24.0784666
  39.5389426  43.9396631  24.3309147  40.9202580  44.1332684  24.5273879
  41.3058783  45.1390978  24.6938333  41.8004104  43.0369358  24.5095673
  42.8684079  43.1923592  24.6622945  41.3027474  41.7405560  24.2947720
  41.9838156  40.8896898  24.2782578  39.9238810  41.5415569  24.1009274
  39.5369756  40.5350825  23.9415107  39.0443734  42.6396478  24.1126249
  37.9773522  42.4850176  23.9524524  37.5272081  46.8633069  25.8507810
  36.4573014  47.4068765  25.5548352  38.5574786  47.5406676  26.3744089
  39.3563275  46.9962165  26.6668345  38.5756345  48.9966533  26.6181850
  37.9056087  49.5320686  25.9455073  38.2301394  49.3557278  28.0835394
  38.5167495  50.3914178  28.2660257  36.7284417  49.1850881  28.3552506
  36.4411560  48.1494711  28.1734125  36.5145485  49.4442251  29.3921684
  36.1621613  49.8402698  27.6933122  39.0744824  48.5539879  29.0988280
  38.6465158  47.5540422  29.1699191  40.0893902  48.4872425  28.7069010
  39.1056296  49.1949097  30.4876535  38.0910535  49.2615734  30.8804524
  39.7141310  48.5856676  31.1559718  39.5339261  50.1947753  30.4174338
  39.9188865  49.6459136  26.2531178  40.9868883  49.0365790  26.3934476
  39.8601518  50.9321844  25.8908364  38.9560752  51.2762103  25.6003350
  41.0018052  51.8581965  25.8580514  41.8573531  51.3774963  25.3836419
  40.6386724  53.1205241  25.0545972  39.7391256  53.5436185  25.5017056
  41.4636363  53.8245421  25.1636531  40.3899880  52.8501423  23.5612889
  41.3217361  52.4876228  23.1270930  39.6278239  52.0747555  23.4839385
  39.9247230  54.1028947  22.8021441  39.6953228  53.8098416  21.7776469
  39.0200935  54.4724902  23.2849941  40.9881799  55.2110375  22.7913756
  41.1863179  55.5117122  23.8201791  41.9004515  54.8120686  22.3478853
  40.5330217  56.3889831  22.0108347  39.6879369  56.7590892  22.4218736
  41.2517105  57.0985295  22.0222510  40.3497773  56.1106751  21.0573856
  41.4285577  52.2635345  27.2733113  40.5759741  52.6063358  28.1003387
  42.7379633  52.3273928  27.5159224  43.3324442  51.8948067  26.8234189
  43.3677506  52.8768817  28.7357535  42.7551939  53.6646466  29.1742737
  43.6223931  51.7930145  29.8097918  44.0845616  52.2792247  30.6689187
  42.3403042  51.0794507  30.2552712  41.8777823  50.5925791  29.3967081
  42.5837340  50.3308788  31.0092490  41.6467504  51.8069518  30.6769665
  44.6255915  50.7223303  29.3639935  45.5829213  51.1921397  29.1383813
  44.7586775  49.9931567  30.1631766  44.2492748  50.2195600  28.4730903
  44.6645783  53.6264805  28.3968961  45.3545524  53.3037300  27.4216455
  45.0058490  54.6464734  29.1923098  44.3230843  54.9500887  29.8718312
  46.2881376  55.3713451  29.1175568  46.6103375  55.4374177  28.0783644
  46.1477371  56.7978097  29.6809176  45.9920089  56.7128388  30.7563840
  47.0850495  57.3204754  29.4902186  44.9833109  57.5876903  29.0547705
  44.9428029  57.3833891  27.9848542  44.0467690  57.2785213  29.5188889
  45.1956490  59.1034002  29.2824131  46.0821767  59.4430777  28.7468883
  44.3259304  59.6609012  28.9347326  45.3823508  59.3681127  30.7210220
  46.3425699  59.5003946  31.0048885  44.4362981  59.4418639  31.6419032
  43.1760729  59.2230697  31.4057097  42.8749588  58.9807954  30.4725787
  42.5045389  59.2964794  32.1565444  44.7576056  59.7525436  32.8611167
  45.7231864  59.9344768  33.0948989  44.0404230  59.8107895  33.5698870
  47.3565205  54.6035539  29.8963890  47.1980022  54.3882716  31.1012075
  48.4343015  54.1948135  29.2328828  48.4363927  54.3004947  28.2284295
  49.5743466  53.5250314  29.8630216  49.2554739  53.0045432  30.7660783
  50.1682288  52.4958771  28.8863039  49.3780068  51.7981502  28.6091296
  50.5086267  53.0296373  27.9989881  51.3427755  51.7209478  29.4987021
  52.0959245  52.4258374  29.8508358  50.9416486  51.1651260  30.3462051
  52.0060378  50.7373317  28.5408965  51.4725697  50.3382146  27.5094478
  53.2193664  50.3364902  28.8359316  53.6945846  49.6850642  28.2277267
  53.6729334  50.6810794  29.6699799  50.6264552  54.5402115  30.3332532
  51.0980244  55.3572701  29.5355643  51.1052877  54.3783358  31.5674432
  50.6205503  53.7016063  32.1394275  52.2083478  55.1356818  32.1698811
  52.6949062  55.7437814  31.4072706  51.6917735  56.0614526  33.2793857
  51.1973216  55.3482664  33.9389174  52.5360937  56.5126102  33.8006153
  50.7074959  57.1454888  32.8778536  51.1388648  58.4813282  32.7510980
  52.1979654  58.7226069  32.8415963  50.2010228  59.5051998  32.5073536
  50.5370814  60.5379902  32.4151017  48.8311720  59.1939458  32.3707414
  47.9165447  60.1738890  32.1354455  48.3093863  61.0480373  32.0794111
  48.4027812  57.8555700  32.4910397  47.3456283  57.6111763  32.3871174
  49.3392817  56.8357539  32.7451163  49.0070237  55.8019640  32.8398960
  53.2892299  54.1865280  32.7094866  52.9676415  53.2318082  33.4208902
  54.5614638  54.4386368  32.3979741  54.7177347  55.1899250  31.7412817
  55.6979910  53.5693950  32.7480335  55.3308912  52.6751634  33.2517069
  56.4748424  53.1416201  31.4907966  56.6140858  54.0583057  30.9177363
  57.4461821  52.7571303  31.8018703  55.7636957  52.0917746  30.6150365
  54.7574263  51.4657393  31.0356489  56.2463041  51.8521525  29.4816084
  56.6096799  54.0623393  33.8859365  56.6813736  55.2655770  34.1607634
  57.3033476  53.1279285  34.5487235  57.0633416  52.1764592  34.3095528
  58.2026094  53.3546961  35.6929934  58.3943783  52.4160336  36.2128362
  59.5465139  53.9249354  35.1929437  59.7768784  53.4411669  34.2437339
  59.4109943  54.9943811  35.0316354  60.7073832  53.6979043  36.1795806
  60.5214419  54.2824502  37.0805982  60.7309572  52.6380626  36.4331192
  62.0713102  54.0952117  35.6118948  62.2052470  54.8673956  34.6672885
  63.1502714  53.5889547  36.1737894  64.0633722  53.8345942  35.8188111
  63.0592146  52.9576077  36.9568673  57.5352039  54.1552478  36.8378693
  58.1594415  54.9857284  37.5080598  56.2294905  53.9527569  37.0320652
  55.7622385  53.3500143  36.3698897  55.4218286  54.6079614  38.0660523
  55.7258697  55.6391020  38.2460724  53.9280295  54.5727569  37.6758845
  53.6565323  53.5420534  37.4477619  53.0317445  55.0998409  38.8099169
  53.3023567  56.1307198  39.0382992  51.9882212  55.0593316  38.4976370
  53.1687763  54.4834189  39.6983681  53.6482770  55.3488407  36.3661263
  54.1820810  54.8235001  35.5741848  52.5751618  55.2799415  36.1878679
  54.0714485  56.8251239  36.3761710  55.1445965  56.8948120  36.5539259
  53.8328409  57.2785775  35.4141182  53.5376785  57.3512531  37.1676111
  55.6902256  53.9555742  39.4245055  55.6112804  52.7309564  39.5652713
  56.0263466  54.7779160  40.4198430  56.1146761  55.7573376  40.1895593
  56.3563261  54.3511350  41.7866866  56.7954461  53.3535824  41.7993981
  57.3335066  55.3534634  42.4494815  56.8487799  56.3262295  42.5323458
  57.7271027  54.8555571  43.8519217  58.2123384  53.8829796  43.7698237
  58.4143824  55.5663410  44.3107611  56.8336823  54.7642893  44.4696346
  58.5903025  55.5776141  41.5696152  59.0616147  54.6030236  41.4425760
  58.2362788  55.9380836  40.6037848  59.6123516  56.5689874  42.1418795
  59.9672009  56.2089345  43.1075626  60.4549812  56.6592069  41.4563614
  59.1418639  57.5439946  42.2687736  55.0645276  54.1784029  42.5992406
  54.2503030  55.1050039  42.6851766  54.8783728  53.0131924  43.2208587
  55.5698973  52.2954577  43.0573042  53.6598639  52.6519538  43.9633205
  53.2806082  53.4809082  44.5608980  52.5349575  52.1366706  43.0181693
  52.0234811  53.0056908  42.6042900  53.0738363  51.2620133  41.8683670
  53.5850768  50.3924931  42.2814873  52.2444745  50.9319811  41.2427965
  53.7734447  51.8423726  41.2668436  51.4296341  51.3794019  43.7932392
  51.8655150  50.4287893  44.1005571  51.2071310  51.9787859  44.6760363
  50.1342108  51.1191579  43.0121337  50.3558591  50.5193940  42.1293794
  49.4280633  50.5836189  43.6466831  49.6974761  52.0693912  42.7048565
  53.9653739  51.7050078  45.1351089  54.6021495  50.6642318  44.9722254
  53.4756534  52.0434269  46.3257173  53.1756853  53.0010937  46.4397034
  53.4273576  51.1550766  47.4938968  54.2197516  50.4083228  47.4432047
  53.6286301  51.9997374  48.7629982  54.6883074  52.2522982  48.8003653
  53.0436365  52.9089197  48.6241817  53.2174632  51.3228298  50.0784548
  52.1516603  51.0982946  50.0366357  53.7794485  50.3956335  50.1906102
  53.5004173  52.2410729  51.2775009  54.6743352  52.6454287  51.4768854
  52.5601990  52.5701491  52.0400784  52.1154535  50.3550646  47.5135784
  51.0405978  50.9409135  47.3698659  52.1885531  49.0453261  47.7690518
  53.1226766  48.6626793  47.8021271  51.0507445  48.1253034  47.9372264
  50.1182800  48.6756932  48.0624472  50.9319331  47.1801432  46.7160524
  51.9276051  46.7963495  46.4937011  49.9707439  46.0010781  46.9638300
  48.9746909  46.3841004  47.1858050  49.9280156  45.3732572  46.0738211
  50.3287888  45.4108378  47.8073462  50.4646258  47.9320688  45.4485265
  49.3908084  47.7803604  45.3389743  50.6687277  48.9937153  45.5876252
  51.1812482  47.4354223  44.1890153  50.9772241  46.3738825  44.0489896
  50.8220210  47.9912527  43.3229277  52.2551443  47.5872355  44.2976417
  51.2228803  47.3413645  49.2428692  52.2367805  46.6615057  49.4269868
  50.2471633  47.4297610  50.1514403  49.5198667  48.1025584  49.9552703
  50.2567039  46.7782508  51.4686792  49.4356175  47.2476997  52.0104671
  49.9368853  45.2860948  51.2890697  50.7542437  44.8003841  50.7560496
  49.8137061  44.8201352  52.2667245  49.0155152  45.1777709  50.7168440
  51.5278961  47.0641923  52.3129155  51.9940061  46.2033835  53.0682509
  52.1460860  48.2381334  52.1299470  51.6981772  48.8911866  51.5030510
  53.4121374  48.6384321  52.7673862  53.4045114  49.7269249  52.8241715
  53.4015335  48.2224837  53.7748453  54.6965789  48.1831071  52.0508584
  55.7898997  48.5758953  52.4705048  54.5942701  47.4325918  50.9451271
  53.6613097  47.1273808  50.7073658  55.7183423  46.9555982  50.1174636
  56.6565165  47.1070094  50.6513203  55.5678939  45.4547262  49.8021199
  54.5598661  45.2987890  49.4178507  56.2944797  45.1487561  49.0494211
  55.7351260  44.5123377  50.9732314  56.7637383  43.6014556  51.1348592
  57.5160757  43.4398203  50.4806709  56.5884101  42.9698607  52.3117810
  57.2913889  42.2014516  52.6334443  55.4817851  43.4597096  52.9045736
  55.1054911  43.1820944  53.7998012  54.9323989  44.4210397  52.0773872
  54.0195317  44.9377860  52.3736099  55.8509617  47.7829909  48.8312388
  54.8508046  48.0511410  48.1570100  57.0702232  48.1903843  48.4703843
  57.8353078  47.9366308  49.0789515  57.3570285  49.0526983  47.3092283
  56.5665210  49.7897357  47.1679024  58.6813550  49.7954408  47.5736028
  58.5821766  50.2560124  48.5565254  59.4582843  49.0316807  47.6075354
  59.0638365  50.8707719  46.5393790  60.0254145  51.2715956  46.8600171
  59.1865769  50.3488437  45.5903649  58.0596683  52.0251415  46.3638482
  58.5175427  52.7703010  45.7133197  57.1682469  51.6223673  45.8829738
  57.6703798  52.6795640  47.6957835  57.0575555  51.9720245  48.2542948
  58.5849407  52.8853842  48.2519450  56.9150569  53.9421694  47.5017576
  56.0673537  53.7516020  46.9867983  56.6808883  54.3360805  48.4018127
  57.4828986  54.5980824  46.9846184  57.3862761  48.2634281  45.9922792
  57.8942688  47.1383844  45.9472767  56.9284272  48.8914138  44.9112887
  56.4155749  49.7437145  45.0864041  57.0329494  48.4161080  43.5323712
  57.9371765  47.8174984  43.4221937  55.8177609  47.5322837  43.2157871
  54.9050619  48.1201925  43.3129669  55.8987413  47.1537601  42.1968355
  55.7856837  46.6946488  43.9125209  57.1677513  49.6001336  42.5498226
  56.7110750  50.7152406  42.8294458  57.8060007  49.3685677  41.4001475
  58.2261618  48.4560824  41.2955789  58.0134468  50.3584284  40.3319321
  57.2240127  51.1100124  40.3357224  59.3950112  51.0592915  40.4269935
  60.1872844  50.3388152  40.2237264  59.4556457  52.1962855  39.3873641
  58.6639055  52.9174479  39.5902749  60.4236825  52.6935956  39.4480941
  59.3222742  51.7827546  38.3877125  59.7053124  51.5861035  41.8500101
  58.9124994  52.2905196  42.1016971  59.6532617  50.7270944  42.5189598
  61.0672874  52.2729949  42.0057926  61.1199113  53.1324368  41.3374438
  61.1908518  52.6065249  43.0361269  61.8606739  51.5690117  41.7547040
  57.8240599  49.6764096  38.9708234  58.5579232  48.7437688  38.6228596
  56.8629333  50.1500273  38.1789143  56.3367901  50.9551951  38.4870984
  56.5306574  49.5583972  36.8788518  57.4076729  49.6479005  36.2378119
  56.3051460  48.5042355  37.0400572  55.3394378  50.2218941  36.1876257
  54.9762515  51.3615786  36.4929698  54.7225174  49.5136992  35.2418782
  55.0801026  48.5957677  35.0190918  53.6044573  50.0389758  34.4438681
  53.8335223  51.0561257  34.1260090  53.3714441  49.1746143  33.1943474
  53.1503642  48.1600963  33.5259756  52.2242301  49.6878763  32.3292277
  52.4448175  50.7022452  31.9968175  52.1048284  49.0395192  31.4611981
  51.3023152  49.6890593  32.9107534  54.5301822  49.1583025  32.3799679
  54.3689692  48.6152120  31.6049432  52.3180381  50.1614578  35.2705530
  51.8945110  49.2060524  35.9313400  51.6361593  51.3025925  35.1514527
  52.1128671  52.0556551  34.6763256  50.3036173  51.5678338  35.7186738
  49.8457642  50.6287678  36.0295191  50.3838066  52.5058592  36.9414080
  50.8967280  53.4197066  36.6415851  48.9893520  52.8548992  37.4776677
  48.4759580  51.9415311  37.7781443  49.0856754  53.5168554  38.3382700
  48.4143240  53.3546384  36.6981132  51.1781936  51.8583895  38.0850676
  52.1911707  51.6405206  37.7466704  51.2181110  52.5421408  38.9330006
  50.6899559  50.9322777  38.3884513  49.3910939  52.1393535  34.6304255
  49.7776613  53.0339811  33.8702301  48.1766822  51.5971349  34.5434825
  47.9856733  50.8403145  35.1844489  47.1513916  51.9492385  33.5604915
  47.5866630  52.5614750  32.7706786  46.5646433  50.6724246  32.9271141
  45.9147476  50.2361785  33.6856812  45.9656751  50.9820717  32.0706938
  47.6032640  49.6246637  32.4759499  48.1825813  49.2994102  33.3400694
  46.8995005  48.4230325  31.8547789  46.3203090  48.7474459  30.9902605
  47.6416613  47.6895098  31.5397509  46.2327347  47.9719438  32.5896548
  48.5829819  50.2015285  31.4545719  49.1158496  51.0433513  31.8967097
  49.2981430  49.4327620  31.1619222  48.0346723  50.5404726  30.5756109
  46.0547094  52.8174790  34.1896565  45.6968303  52.6326342  35.3588682
  45.4843644  53.7296216  33.3993797  45.8966841  53.8480842  32.4850174
  44.4169103  54.6604773  33.8109992  43.9276666  54.2805078  34.7078620
  44.9525200  56.0789365  34.1043671  45.1971546  56.5638699  33.1593313
  43.9088429  56.9137680  34.8506999  43.6640267  56.4296716  35.7961187
  44.3100674  57.9083288  35.0455541  43.0082073  56.9986036  34.2426209
  46.2324221  56.0840491  34.9497223  47.0175677  55.5402112  34.4244711
  46.5533035  57.1120850  35.1178795  46.0372068  55.6034853  35.9083935
  43.2534803  54.6831149  32.8178259  43.4563598  54.8508704  31.6118707
  42.0305205  54.4889699  33.3149759  41.9520391  54.4141130  34.3191355
  40.8074295  54.3782928  32.5112696  40.5527303  55.3702962  32.1382324
  41.0100915  53.7153591  31.6701118  39.6160970  53.8229514  33.3106048
  39.6702638  53.7979440  34.5486874  38.5310030  53.3820842  32.6446421
  38.3454560  53.3868703  31.1979633  39.2261917  52.9341401  30.7425071
  38.2601726  54.4232285  30.8711798  37.0706812  52.5857970  30.9339791
  37.3039284  51.5377016  30.7463872  36.5265128  52.9944183  30.0825035
  36.2710669  52.7572685  32.2259499  35.6300132  51.8927482  32.3984424
  35.6676662  53.6649109  32.2398227  37.3504382  52.8303237  33.3115680
  37.0315962  53.5284617  34.0855456  37.6530985  51.4633585  33.9482828
  38.2124673  50.5701555  33.3055083  37.3046909  51.3031447  35.2261665
  36.8581622  52.0912881  35.6728671  37.5964288  50.1085601  36.0430248
  37.4195568  49.1805571  35.4993097  39.0736266  50.1409103  36.4975840
  39.6779531  50.1232273  35.5906236  39.4679738  51.3501881  37.3496728
  38.8643502  51.3682849  38.2570926  40.5223593  51.2788699  37.6166636
  39.2983683  52.2655923  36.7827780  39.4152408  48.9872341  37.2267562
  40.3360231  49.0382681  37.4935069  36.6249694  50.0135636  37.2374452
  36.2589912  51.0599147  37.7890840  36.1880074  48.8135877  37.6797700
  36.4667891  47.5063670  37.0948325  37.5448623  47.4125107  36.9642593
  35.9776727  47.4549875  36.1220919  35.9047148  46.4869284  38.0838959
  36.6465995  46.2180586  38.8358368  35.5658971  45.5870824  37.5704944
  34.7287764  47.2354937  38.7041570  34.4844235  46.8619605  39.6985733
  33.8397273  47.1996686  38.0745478  35.2431025  48.6749452  38.8005977
  34.4287800  49.3789852  38.6294107  35.8758595  48.9477731  40.1792491
  35.1682707  49.3016230  41.1285853  37.1983662  48.7953497  40.2884601
  37.6428198  48.4777280  39.4389445  38.0391796  48.9955367  41.4859020
  37.6426577  49.7781026  42.1327871  38.1808037  47.6924176  42.3142547
  38.8251305  47.9111223  43.1657889  36.8401336  47.1485236  42.8155140
  36.1953913  46.9291347  41.9644694  37.0086322  46.2362298  43.3877279
  36.3606280  47.8924729  43.4516864  38.8951600  46.5640715  41.5562605
  39.8989787  46.8885734  41.2821281  38.9603101  45.6821075  42.1934376
  38.3339827  46.3194651  40.6544021  39.4272436  49.4973965  41.0657533
  39.7917377  49.4102715  39.8888785  40.2640509  49.9086862  42.0179920
  39.9011757  50.2675009  42.8895842  41.7129837  49.9308517  41.8076750
  41.9458791  50.3834009  40.8437983  42.3858908  50.7580377  42.9138488
  42.0785268  50.2999625  43.8539519  43.4717882  50.7175437  42.8284845
  41.9541167  52.2116601  42.9191434  41.8962383  52.8753263  41.8921487
  41.7036957  52.7712219  44.0758010  41.4140228  53.7380583  44.1134421
  41.8013274  52.2334954  44.9251649  42.2334480  48.4797684  41.7546351
  42.2778669  47.7873492  42.7758758  42.5460258  47.9827803  40.5570012
  42.3879728  48.5834407  39.7605555  43.0570065  46.6245568  40.3156847
  42.6776561  45.9044894  41.0407332  42.6954592  46.1544562  38.8833052
  43.0265743  46.9153399  38.1765385  43.3665950  44.8117870  38.5429564
  43.0355859  44.0502443  39.2490627  43.0908040  44.5132052  37.5315766
  44.4493545  44.9197093  38.6068606  41.1630942  46.0665334  38.6978431
  40.8052233  45.2746443  39.3558255  40.7458308  47.0210423  39.0186288
  40.7211298  45.7735678  37.2583749  41.1376550  44.8189247  36.9370289
  39.6329879  45.7279942  37.2139947  41.0782648  46.5653222  36.5998316
  44.5735198  46.6200077  40.5255120  45.2786321  47.3514599  39.8253326
  45.0886267  45.7544727  41.4023997  44.4678484  45.3459415  42.0863850
  46.5236355  45.4344266  41.4828375  47.1205994  46.1585036  40.9283596
  47.0192878  45.3702334  42.9436421  46.5354881  44.5380681  43.4550510
  48.5429054  45.1660819  42.9613511  49.0274593  45.9981466  42.4504924
  48.8919845  45.1208753  43.9929522  48.7910840  44.2342718  42.4531814
  46.6373098  46.6104985  43.7821648  45.5521968  46.5949865  43.8840955
  47.0957113  46.4768162  44.7620100  47.0767470  47.9593770  43.1911259
  46.6183426  48.0939869  42.2114089  46.7621536  48.7663712  43.8528588
  48.1618578  47.9758155  43.0893212  46.7839724  44.1234814  40.7332066
  46.2950740  43.0603159  41.1314458  47.5348166  44.2089729  39.6346588
  47.8955561  45.1202156  39.3905212  47.8662929  43.0761746  38.7681097
  47.0545118  42.3531252  38.8475461  47.9207702  43.4496113  37.7455264
  49.1821418  42.3856135  39.1153576  49.9947363  42.8848014  39.9060671
  49.4332688  41.2555659  38.4483841  48.7061986  40.9085951  37.8392211
  50.6600161  40.4526381  38.6001412  50.7689986  40.1228458  39.6333203
  50.5821775  39.2184706  37.6984558  50.3875643  39.5564144  36.6806056
  51.5472920  38.7131573  37.7346853  49.4751960  38.2416900  38.1349702
  49.5256968  38.0809649  39.2118722  48.4979236  38.6479438  37.8742049
  49.6851463  36.8990767  37.4045830  50.7072500  36.5403929  37.5260282
  48.9894961  36.1415076  37.7654976  49.4328288  37.1270876  35.9744694
  48.4565633  37.2299247  35.7369202  50.3280135  37.2108157  35.0086910
  51.6111072  37.0945786  35.1915916  51.9728688  36.9296204  36.1200405
  52.2392143  37.1698652  34.4042461  49.9485888  37.4168034  33.7879998
  48.9654969  37.5131697  33.5774201  50.6375006  37.4801436  33.0521416
  51.9554476  41.2169831  38.3133856  52.9829815  40.9119282  38.9229032
  51.9030522  42.2569716  37.4797882  51.0247017  42.4382160  37.0152989
  53.0627700  43.0794939  37.1196692  53.8872973  42.4518803  36.7815049
  52.6653637  44.0294168  35.9741716  53.5693579  44.3252847  35.4418598
  52.0062921  43.4869646  35.2963293  51.9488638  45.2829816  36.4486157
  50.8216723  45.2513456  36.9324519  52.5915540  46.4205391  36.3237588
  52.1546541  47.2796528  36.6256558  53.5200250  46.4315007  35.9263644
  53.6691380  43.8507255  38.3187228  54.8496462  44.2054832  38.2679162
  52.9028913  44.0750562  39.3978052  51.9132809  43.8974275  39.3017911
  53.3910158  44.6405549  40.6675795  54.4450152  44.9025868  40.5752560
  52.5991782  45.9085667  41.0288179  51.5716418  45.5926508  41.2089997
  53.0337374  46.2769566  41.9580903  52.6133006  47.0321143  39.9748770
  52.1789657  46.6753134  39.0409887  51.7862479  48.1964217  40.5072624
  52.2202679  48.5540868  41.4409653  51.7825885  49.0045742  39.7758412
  50.7635801  47.8644404  40.6862577  54.0113730  47.5708255  39.6537374
  54.6332050  46.7625470  39.2688864  53.9345433  48.3580753  38.9037799
  54.4623021  47.9756101  40.5597789  53.3548374  43.6382674  41.8345315
  54.2150996  43.7148837  42.7150239  52.4464709  42.6517704  41.8317252
  51.6997901  42.6718726  41.1518995  52.4265644  41.5959191  42.8610541
  52.4811034  42.0516924  43.8496872  51.1414602  40.7622886  42.7757521
  51.0380858  40.3969799  41.7540072  51.2372536  39.9158139  43.4557552
  49.9029810  41.5819817  43.1524675  50.1524030  42.1355529  44.0577014
  49.7258516  42.2822578  42.3361707  48.3986446  40.6116684  43.4425161
  48.0669389  40.0204432  41.7642294  48.9122052  39.4284331  41.4133053
  47.1681750  39.4037439  41.7667035  47.9203992  40.8726138  41.1005784
  53.6701306  40.6864696  42.8234564  54.1497527  40.2478946  43.8726116
  54.2863469  40.5128107  41.6495467  53.8066145  40.8188253  40.8150940
  55.6013435  39.8525235  41.5001017  55.5905698  38.8804130  41.9930361
  55.9843570  39.6507491  40.0227863  57.0582824  39.4718227  39.9701553
  55.2428761  38.4760045  39.3971983  54.1688304  38.6544343  39.4490449
  55.5431091  38.3697481  38.3547642  55.4854494  37.5621778  39.9395815
  55.7167048  40.7984932  39.2399258  55.9691865  40.6305458  38.3290762
  56.7479162  40.6081635  42.1828997  57.6648335  39.9717908  42.7109465
  56.6906919  41.9443669  42.2427493  55.9081933  42.3975828  41.7928708
  57.7321889  42.7891050  42.8482841  58.7168074  42.3707367  42.6394937
  57.6699071  44.2085777  42.2695965  56.6835422  44.6155428  42.4922237
  58.4307323  44.8061558  42.7717374  57.9089967  44.2462922  40.7493752
  58.7381645  43.5809346  40.5087910  57.0056325  43.8952483  40.2505731
  58.2401552  45.6465729  40.2319199  58.4597440  46.5974825  40.9757389
  58.2975441  45.8447658  38.9356039  58.5150406  46.7637536  38.5774726
  58.1239402  45.0773539  38.3023251  57.6734093  42.8550280  44.3854048
  58.7210185  42.9599607  45.0311456  56.4823325  42.7296748  44.9871596
  55.6584052  42.8739452  44.4210949  56.3105686  42.5705861  46.4485883
  57.1342076  42.9860341  47.0292094  54.9726470  43.1786075  46.9420271
  54.9830717  43.2149304  48.0313720  54.7792132  44.6036086  46.3819831
  54.7682186  44.5680317  45.2926190  53.8340063  45.0105539  46.7412605
  55.5986002  45.2401379  46.7159512  53.7510753  42.2801641  46.6550324
  53.6724908  42.1853579  45.5720102  53.9641922  41.3037843  47.0901912
  52.4268135  42.8132750  47.2190390  52.2127783  43.7894895  46.7839597
  51.6214408  42.1215385  46.9721082  52.5044806  42.9079181  48.3021412
  56.5182382  41.1074812  46.9034874  56.3931819  40.8021445  48.0928299
  56.8606539  40.1998521  45.9786275  56.8940151  40.5217301  45.0218721
  57.1850006  38.7961413  46.2515382  57.7321864  38.4162609  45.3887649
  57.8320970  38.7775825  47.1284767  55.9708419  37.8957358  46.5082725
  56.1083278  36.8697342  47.1817325  54.7774421  38.2817691  46.0459725
  54.7240213  39.1531138  45.5380316  53.5311932  37.5836471  46.3577393
  53.6003544  37.3267881  47.4147820  52.3397919  38.5253259  46.1598861
  52.2519973  38.7842859  45.1047407  51.4261948  38.0303789  46.4892312
  52.4920053  39.4325000  46.7446643  53.3562290  36.2598420  45.5946709
  53.7420164  36.1366492  44.4255231  52.6972014  35.2939662  46.2418615
  52.4766410  35.4815116  47.2094767  52.3444424  33.9746456  45.6878767
  52.1902150  34.0464104  44.6112324  53.4285337  32.9105952  45.9609611
  53.0507322  31.9600070  45.5844662  54.7746959  33.2178349  45.3075652
  55.1533752  34.1681205  45.6839412  55.4838889  32.4249474  45.5452076
  54.6487444  33.2799818  44.2266515  53.6678717  32.7351646  47.3429098
  54.3461299  32.0673835  47.4679486  50.9924660  33.4672625  46.2095348
  50.5908060  33.7511658  47.3450942  50.3004480  32.6717638  45.3885727
  50.5799854  32.6559305  44.4181566  49.1595296  31.8416121  45.7984548
  48.5360854  32.3797150  46.5125009  48.3076797  31.4982752  44.5621755
  48.9935710  31.1533726  43.7884219  47.6420828  30.6832824  44.8465474
  47.4757377  32.6749125  44.0223216  48.0818757  33.5808226  44.0272656
  47.0269274  32.3704243  42.5933590  46.4203114  31.4648397  42.5876760
  46.4377291  33.2042030  42.2115747  47.9022167  32.2247737  41.9603069
  46.2319479  32.9235012  44.8786011  46.5337763  33.1553923  45.8999852
  45.6687771  33.7613695  44.4676063  45.6061445  32.0310501  44.8789625
  49.6723913  30.5554589  46.4633608  50.6489919  29.9642724  45.9956656
  49.0246563  30.1034639  47.5397111  48.2370023  30.6430843  47.8691202
  49.4203320  28.9103930  48.3027861  50.0103053  28.2423802  47.6752595
  50.2724180  29.3254262  49.5170524  49.7079889  30.1162415  50.0111478
  50.3981873  28.4870498  50.2021854  51.6432125  29.8634068  49.1524919
  52.6467711  29.1670295  49.2313185  51.7475666  31.1256274  48.8076638
  52.6502597  31.5055806  48.5609241  50.9246819  31.7110104  48.7906806
  48.2023616  28.0931902  48.7623301  47.2712364  28.6583940  49.3428167
  48.2454754  26.7702063  48.5597670  48.9059815  26.4806220  47.8526801
  47.2984180  25.7671852  49.0856109  47.0164496  26.0463688  50.1008200
  46.0205987  25.6638460  48.2303975  45.4464017  24.7862070  48.5272928
  45.4190708  26.5598313  48.3836113  46.2508543  25.5464990  46.7380490
  46.4456557  24.2761373  46.1643246  46.4444378  23.3891168  46.7978014
  46.6414816  24.1495379  44.7778911  46.7841618  23.1639906  44.3346760
  46.6531988  25.2950832  43.9630638  46.8066499  25.1997552  42.8881381
  46.4665181  26.5656580  44.5368879  46.4830016  27.4531099  43.9042288
  46.2592427  26.6931967  45.9210789  46.1053072  27.6787117  46.3605831
  47.8992837  24.3893674  49.4184282  49.0754243  24.1428401  49.0627098
  47.1317917  23.5293704  50.1081175  46.2087030  23.8405961  50.3748482
  47.5447428  22.1889793  50.4911776  48.5574912  22.0039872  50.1331004
  47.5214779  22.0974731  51.5770809  46.8652847  21.4591672  50.0509378
  32.8199830  38.7447849  38.7530832  32.0292052  39.2646508  39.2878531
  33.7774260  39.4917823  38.0589508  33.8074626  40.5607941  38.2535802
  32.8835205  37.3524524  38.7703807  31.9257932  36.6087248  39.4205104
  31.9731668  35.5998472  39.4251712  31.1593191  37.0540654  39.9066279
  33.9267683  36.7179159  38.0922954  33.9922025  35.6318868  38.0940795
  34.9019606  37.4548225  37.4183655  35.8132246  36.9348483  37.1341230
  34.8319949  38.8455706  37.4064688  35.9187316  39.7681918  36.3576416
  36.4857835  38.8632297  35.3750544  35.1939750  40.9344204  35.8860221
  37.1879919  40.3514500  37.3055024  36.7826901  41.1906053  38.4737112
  36.8062396  40.5679158  39.3777616  37.1661204  40.5396424  37.6783261
  37.7045959  42.3991194  38.6444196  37.3599650  42.9841892  39.4996313
  37.6297099  43.3135894  37.4235712  37.9731287  42.7995748  36.5197585
  36.6023186  43.6517505  37.2528691  38.2527278  44.2029142  37.5649049
  37.3306126  43.1854525  39.9021770  36.3347512  43.6278438  39.8173297
  37.3489872  42.5455845  40.7918103  38.0337994  44.0097220  40.0674770
  38.3403205  39.4310876  37.5610525  37.5405783  40.1606922  37.3963877
  38.5112600  39.3693807  38.6347810  39.6173947  39.8970307  36.8095849
  39.5377850  39.5959414  35.7566786  40.7990833  39.2711245  37.3342214
  40.6694458  38.2912364  37.2628455  39.6583759  39.6413935  35.2820934
  39.7097552  39.7524549  36.3732531  39.6765953  38.1412568  34.9081269
  40.5240621  37.6549988  35.4090831  38.7944967  37.5813315  35.2489887
  39.7703094  37.9361382  33.4108200  40.9820021  37.5520861  32.8204380
  41.8542693  37.3584334  33.4412379  41.0945849  37.4336155  31.4365555
  42.0395767  37.1424835  30.9875247  39.9931336  37.6915284  30.6295010
  38.7827749  38.0621620  31.2101277  38.6667497  38.1858749  32.5923767
  37.7101520  38.4812182  33.0183311  37.9216733  38.2526112  30.5746734
  40.0749410  37.5974192  29.5496769  40.8720641  40.2812253  34.7380141
  41.7565842  39.7884157  34.8086396  40.9247026  41.4902291  34.1354896
  39.9732520  42.2439551  33.9827516  42.1987497  41.7336297  33.7450728
  42.4331286  42.9996360  33.0924766  41.6850762  43.2515022  32.3292040
  43.8357967  42.9739244  32.5101269  43.9804297  43.6859241  31.6922188
  44.1344932  41.9824755  32.1509256  44.6945733  43.3382538  33.6087932
  43.9905920  44.4186000  34.2361836  44.3230405  44.5171530  35.2737776
  44.2454963  45.3374911  33.6979570  42.5124266  44.1075140  34.1251232
  41.9107819  44.9761998  33.8418483  42.1203398  43.7379044  35.0806679
  58.5532875  61.2674768  49.7430732  11.3848982  32.0182608  42.4200678
  31.9309527   9.7266368  41.4489127  56.0996096  56.7794681  18.4726840
  13.8469906  41.0597670  33.1902645  41.0906231  63.6695060  22.6269229
  29.1532032  44.0350402  53.9476151  41.8057767  13.3503971  51.8583416
  34.5343018  42.0644954  85.8991425  35.3073894  41.5173941  85.7604301
  34.8868417  42.9289203  86.1105886  36.8709296  38.2237620  83.5309875
  37.1234817  37.7019142  82.7693338  35.9333855  38.0603766  83.6336558
  38.5742613  34.6165773  84.4342287  38.7417015  35.4846009  84.8012758
  38.3839782  34.7793055  83.5103577  44.2516900  37.5444904  86.2469288
  45.1634756  37.7772290  86.0716986  43.7426547  38.1281948  85.6844367
  41.9019841  38.7148398  84.8255954  41.3866464  39.4853003  85.0644341
  41.6297149  38.0413534  85.4489015  38.2805176  40.5645924  81.3043662
  37.3732238  40.3335177  81.5034811  38.7776208  39.7683543  81.4917643
  39.4593409  40.6658519  85.8267652  38.5504629  40.3817552  85.9240122
  39.4888493  41.0857597  84.9670959  39.1569497  42.2067262  83.1655731
  38.7188927  41.4903121  82.7061368  39.8979938  42.4343377  82.6040822
  43.2780725  41.0651644  82.7587788  42.6609896  40.3398472  82.6620841
  42.8097213  41.8261004  82.4154862  35.0679271  35.2837068  81.8809092
  34.1908737  35.1625869  81.5171339  35.5437024  34.4923147  81.6287981
  39.6291663  38.2951479  81.7471317  40.5750767  38.1657687  81.8159735
  39.2505908  37.5566141  82.2240746  37.8134580  36.2201455  81.6826203
  36.9066035  35.9234568  81.7588916  38.0910561  35.9231273  80.8160489
  36.5833364  33.0788391  81.8238182  37.4452528  33.4043289  82.0833999
  36.7683709  32.2919886  81.3111248  42.6634092  43.8761682  82.1177773
  43.3669942  44.0811685  82.7335429  41.9396741  44.4438444  82.3826857
  40.6087392  21.9817940  72.2249597  39.9575372  22.5672020  71.8383611
  41.4031755  22.5124134  72.2844634  34.5343019  19.0707077  72.6236731
  35.3073895  18.5236064  72.4849607  34.8868418  19.9351326  72.8351193
  36.8709297  15.2299743  70.2555181  37.1234818  14.7081264  69.4938644
  35.9333856  15.0665888  70.3581865  42.0862657  19.6708372  72.7618581
  41.4508490  19.7442998  73.4739486  41.7560064  20.2601970  72.0837661
  38.5742614  11.6227896  71.1587594  38.7417016  12.4908132  71.5258065
  38.3839783  11.7855177  70.2348883  36.3138727  26.8489195  75.7924392
  36.2362757  27.7997020  75.8712873  35.7100370  26.5035067  76.4499318
  44.2516901  14.5507026  72.9714595  45.1634757  14.7834413  72.7962292
  43.7426548  15.1344070  72.4089673  46.7375715  20.4687283  77.7172540
  46.0526753  20.8486184  77.1669573  46.8219564  21.0782609  78.4504488
  38.5877096  22.2071348  74.5129932  38.4522771  23.0522884  74.9414780
  39.1286908  22.4090625  73.7495866  41.9019842  15.7210521  71.5501260
  41.3866466  16.4915125  71.7889648  41.6297151  15.0475657  72.1734322
  46.8754116  18.4742875  73.4854434  46.0983559  18.1354035  73.0409596
  47.5545597  18.4795499  72.8109399  40.1352577  19.7527836  75.0253995
  39.6073939  19.0180596  74.7127233  39.6340080  20.5302513  74.7793964
  38.2805177  17.5708046  68.0288969  37.3732239  17.3397300  68.2280117
  38.7776209  16.7745666  68.2162950  41.1873256  26.2805554  70.9485655
  40.5134955  26.5837250  71.5570612  41.5739078  27.0834634  70.5991112
  39.4593411  17.6720641  72.5512959  38.5504630  17.3879674  72.6485428
  39.4888495  18.0919720  71.6916265  44.6912678  21.2827231  76.3204126
  44.2375005  20.4418141  76.3769317  44.0606645  21.9188629  76.6578906
  43.1345617  23.1203728  77.2553944  43.4268592  23.6808785  76.5366310
  43.6444238  23.4132289  78.0107103  39.1569499  19.2129385  69.8901037
  38.7188928  18.4965244  69.4306675  39.8979939  19.4405500  69.3286129
  47.2742613  17.4886582  75.9477356  47.1360512  17.6788178  75.0198545
  46.9178832  18.2505965  76.4045407  39.3864471  26.4485226  73.1632734
  39.5616227  25.9773269  73.9778357  38.6997259  27.0750992  73.3913995
  43.2780726  18.0713767  69.4833095  42.6609897  17.3460595  69.3866147
  42.8097215  18.8323127  69.1400169  35.0679272  12.2899191  68.6054399
  34.1908738  12.1687992  68.2416646  35.5437025  11.4985269  68.3533288
  38.2543198  24.6425481  75.8516920  37.4710720  25.1847161  75.9455144
  38.9535943  25.1599461  76.2511161  42.6469629  19.2091798  76.0689548
  41.7125908  19.3293260  75.8994253  42.8246297  18.3064265  75.8049558
  44.1018411  21.3952939  73.6025735  44.3778255  21.2809533  74.5119609
  43.2322910  20.9970423  73.5637908  40.7372475  25.6439289  77.2458548
  40.9194870  24.8260945  77.7086300  41.5605461  25.8606982  76.8083438
  41.0714641  24.5707475  74.5073597  41.6002407  24.0599929  73.8943759
  41.3342860  24.2550005  75.3719130  44.1654824  24.5424273  75.1228580
  44.3391702  23.9770695  74.3702432  44.6583716  25.3425168  74.9408070
  50.0194216  17.3060696  76.7418879  50.4625362  16.5568021  76.3438003
  49.1420726  17.2970832  76.3592611  45.1529997  23.8591037  72.2225478
  45.8480902  24.4797730  72.4412793  45.4953147  23.0086388  72.4977856
  47.0521420  21.3090743  73.7512809  47.5772744  21.6478015  73.0262129
  46.9643773  20.3737758  73.5675943  38.7362081  27.3762726  78.1108062
  38.2967071  26.8839105  78.8040919  39.4870198  26.8335694  77.8700137
  35.7449460  21.4704658  73.6588824  35.8937580  22.1540123  73.0055497
  36.5515903  21.4509748  74.1738280  49.5627080  18.7765934  79.1341327
  50.3973972  19.2155738  79.2978887  49.6986209  18.3004587  78.3149573
  39.2444865  23.9652789  71.1300571  38.6718832  24.5842976  70.6771043
  39.8177659  24.5152151  71.6640493  42.4642125  24.2489939  72.2609154
  43.3972798  24.1835501  72.4642029  42.3765338  25.0846206  71.8023686
  45.0930142  23.5655809  69.2213101  45.0143773  23.2315673  70.1148859
  45.9139809  24.0577577  69.2204574  39.6291664  15.3013602  68.4716624
  40.5750769  15.1719810  68.5405042  39.2505909  14.5628263  68.9486052
  37.8134581  13.2263578  68.4071509  36.9066036  12.9296691  68.4834223
  38.0910562  12.9293396  67.5405795  36.5833366  10.0850513  68.5483488
  37.4452530  10.4105412  68.8079306  36.7683710   9.2982009  68.0356554
  42.6634094  20.8823805  68.8423080  43.3669944  21.0873807  69.4580735
  41.9396742  21.4500567  69.1072163  43.4931904  16.6333666  74.9625350
  43.4367105  17.0902217  74.1232982  44.0460246  15.8724351  74.7848193
  44.5720791  21.3206334  70.8921540  45.4066395  20.8887532  70.7099014
  44.4105134  21.1488348  71.8198434  44.2266683  17.8238447  72.2577879
  44.1715487  17.6582719  71.3166323  43.6012738  18.5314480  72.4140069
  53.2005066  31.8375985  80.9876716  53.8383476  31.7182732  80.2840057
  53.0825909  32.7856829  81.0464669  50.0094772  31.7903413  80.9238241
  49.6713284  31.6744478  80.0358776  50.8784541  31.3894578  80.9039247
  45.8681588  33.6438890  76.9135132  45.3046453  33.5528826  76.1451420
  45.7533983  32.8238794  77.3937625  43.4146020  35.1390081  79.7519353
  44.2067312  34.7980906  79.3365652  43.6542670  35.2485056  80.6721506
  51.4481147  37.3109857  72.2249597  50.7969127  37.8963938  71.8383611
  52.2425510  37.8416052  72.2844634  45.3736774  34.3998994  72.6236731
  46.1467650  33.8527981  72.4849607  45.7262173  35.2643244  72.8351193
  48.1378023  33.1052225  82.4204990  48.7341596  32.8808248  81.7061953
  48.1952995  32.3636971  83.0230438  47.7103052  30.5591661  70.2555181
  47.9628572  30.0373182  69.4938644  46.7727611  30.3957806  70.3581865
  52.7546335  29.5627439  78.0629924  53.5409424  29.1446862  77.7120341
  53.0185039  30.4673531  78.2311573  52.9256412  35.0000289  72.7618581
  52.2902245  35.0734916  73.4739486  52.5953818  35.5893888  72.0837661
  58.1554762  29.5002672  78.9662903  58.8879934  28.9301889  79.2000732
  57.3994117  29.1124273  79.4069409  47.4299340  32.4619766  72.4579556
  47.3135599  31.7864670  73.1260641  47.5401600  31.9752140  71.6411709
  49.7730881  31.9229914  76.1626245  49.4089089  31.3960535  76.8739167
  50.6297997  31.5328383  75.9892731  49.4136368  26.9519813  71.1587594
  49.5810771  27.8200050  71.5258065  49.2233537  27.1147095  70.2348883
  52.1711702  35.4136792  82.8253424  51.8712425  36.3161831  82.7169232
  51.8262761  35.1468975  83.6774577  45.6224183  31.8650589  78.8590129
  44.6974680  31.7326803  79.0667821  45.8708596  32.6444808  79.3560071
  55.5708845  27.9319332  80.5050862  54.6625723  27.8634741  80.2109623
  55.5196441  28.4091277  81.3332687  49.3925589  29.4077471  72.1434261
  49.2725214  29.8534522  72.9819741  48.6978178  29.7562788  71.5847799
  42.9832994  31.5083863  79.6933918  43.1125375  31.7618341  80.6073330
  42.3030445  32.1011571  79.3738573  47.1532481  42.1781113  75.7924392
  47.0756511  43.1288938  75.8712873  46.5494125  41.8326985  76.4499318
  55.0910655  29.8798944  72.9714595  56.0028512  30.1126331  72.7962292
  54.5820302  30.4635988  72.4089673  49.7282493  29.2396179  83.9809444
  50.5743688  29.6635592  84.1244093  49.6681131  28.5829803  84.6748007
  53.6980238  34.8624762  80.3628176  53.0689100  35.0270477  79.6604244
  53.3105900  35.2766372  81.1339140  57.5769470  35.7979200  77.7172540
  56.8920508  36.1778102  77.1669573  57.6613319  36.4074527  78.4504488
  54.8320401  33.4439159  84.3167884  55.0437296  34.0870919  83.6402265
  54.7850149  32.6101476  83.8489814  52.4346630  26.0556980  81.2204456
  51.5731109  26.3538233  81.5121193  52.4609065  26.2727379  80.2885488
  49.2508200  34.5999170  77.6278261  49.7146545  34.8786873  76.8382884
  48.9864998  33.6982615  77.4451352  46.1432281  34.1470652  80.5658025
  46.7133638  34.5757920  79.9275509  46.7340393  33.8653237  81.2642210
  48.1877086  30.7222323  74.4367827  48.8901129  31.1743367  74.9041753
  47.8557714  30.0806142  75.0647720  41.9302420  28.9805876  79.7384960
  41.1401474  29.2363404  79.2625071  42.4213667  29.7954213  79.8437001
  43.8817165  29.3450455  76.6968437  43.0848328  29.4569149  77.2151932
  43.6542757  29.6837107  75.8309327  49.4270850  37.5363265  74.5129932
  49.2916525  38.3814801  74.9414780  49.9680663  37.7382543  73.7495866
  42.8800248  35.0538704  75.0857857  43.3924768  35.8481954  75.2363422
  43.5322961  34.3564994  75.0191458  44.6895132  38.1704460  77.1680610
  44.8661761  39.0922424  76.9801594  45.4851966  37.8562879  77.5974990
  45.8126448  39.6882634  83.1690952  46.3633873  39.5599697  82.3967946
  44.9737924  39.9877523  82.8185845  40.8449164  33.3827358  75.8617427
  41.6824386  33.7924366  75.6451135  41.0227432  32.4426800  75.8317621
  52.7413597  31.0502438  71.5501260  52.2260220  31.8207043  71.7889648
  52.4690905  30.3767575  72.1734322  50.3260708  25.8952139  76.6086499
  49.4702304  25.5058990  76.4292137  50.7387659  25.9744100  75.7486284
  51.8559854  23.4298483  81.0078058  51.3524650  23.3928618  80.1945864
  52.1490461  24.3391225  81.0674715  48.1002740  23.5137212  80.0144240
  48.9655737  23.3180021  79.6550130  48.1680249  23.2847564  80.9413597
  57.7147871  33.8034793  73.4854434  56.9377313  33.4645953  73.0409596
  58.3939352  33.8087416  72.8109399  52.5299900  28.9229531  73.3761041
  52.2250035  29.2375680  74.2271185  53.4830342  29.0010950  73.4188374
  50.9746332  35.0819754  75.0253995  50.4467693  34.3472513  74.7127233
  50.4733834  35.8594430  74.7793964  55.9539178  33.2768774  80.1421042
  55.2962852  33.9668036  80.2301170  56.7579577  33.6665206  80.4855028
  45.7065059  25.7439420  77.3860607  46.2808811  25.5214602  76.6533800
  46.2936042  25.8128115  78.1389208  54.7644636  31.6313147  78.1924984
  55.2776518  32.2643139  78.6946693  55.4145860  31.0314343  77.8268344
  46.0334646  27.7743881  71.4056492  45.1971959  28.1118568  71.7265767
  45.8939416  27.6392861  70.4683629  48.0087727  22.6180669  76.1135676
  47.3552139  22.3029686  75.4892291  47.9668201  21.9956410  76.8395499
  49.1198932  32.8999964  68.0288969  48.2125994  32.6689218  68.2280117
  49.6169964  32.1037583  68.2162950  52.0267011  41.6097471  70.9485655
  51.3528709  41.9129168  71.5570612  52.4132833  42.4126552  70.5991112
  51.2425467  29.1062603  80.4383324  50.3248029  29.3277550  80.2805012
  51.6585611  29.1808913  79.5795031  52.0260515  30.5054018  75.5686004
  52.7732334  31.0175415  75.2593126  52.2952105  30.1838071  76.4290398
  50.2987165  33.0012559  72.5512959  49.3898384  32.7171592  72.6485428
  50.3282249  33.4211638  71.6916265  55.5306433  36.6119149  76.3204126
  55.0768760  35.7710058  76.3769317  54.9000399  37.2480547  76.6578906
  54.4739352  27.5411135  77.5504794  53.7362109  27.0288521  77.8815036
  54.7266126  27.1011516  76.7388070  53.9739372  38.4495645  77.2553944
  54.2662346  39.0100702  76.5366310  54.4837992  38.7424206  78.0107103
  54.5750980  20.3187387  78.1446563  54.8809856  19.4584750  77.8572478
  55.3003584  20.9105007  77.9445557  40.8675336  30.7218073  76.5328161
  40.6699735  30.1287434  75.8079227  40.3122000  30.4170283  77.2504100
  48.8472059  30.6141180  78.6522754  48.9020669  29.6615016  78.5765231
  48.0363261  30.7700619  79.1364052  49.9963253  34.5421303  69.8901037
  49.5582683  33.8257162  69.4306675  50.7373694  34.7697417  69.3286129
  46.7864419  29.2318239  76.4113133  45.9732285  29.5312410  76.8178325
  47.2823413  28.8373928  77.1287615  48.9372997  39.2275996  78.3447398
  48.8949176  39.4536843  77.4155930  49.8535696  38.9939371  78.4933199
  52.3838631  29.6960064  85.2428027  52.7388019  29.9231537  86.1022492
  53.0310762  30.0278441  84.6205282  58.1136368  32.8178500  75.9477356
  57.9754266  33.0080096  75.0198545  57.7572587  33.5797883  76.4045407
  46.2778494  26.8036595  82.0274368  46.9177873  26.6625354  81.3297331
  45.4456024  26.5171108  81.6512970  58.1405747  34.8855027  80.9588627
  58.5742254  34.7930316  81.8071681  58.8537328  34.8612527  80.3208643
  47.0538798  36.1039025  78.1409360  47.8479396  35.6089345  77.9391935
  46.3430490  35.5756888  77.7777066  43.3621561  30.2482107  74.2169113
  42.4319149  30.1866563  74.4339075  43.4579033  29.7258060  73.4205754
  43.2807110  26.7736920  76.8047355  43.5413928  27.6882253  76.6956515
  44.1024283  26.3061362  76.9543967  50.8321742  32.6517383  84.0508660
  51.7613802  32.8028542  83.8777627  50.4112772  32.7401404  83.1957306
  49.6310074  36.6768047  81.8207197  49.4921160  36.3086832  82.6933135
  48.8424670  37.1915687  81.6491155  50.2258226  41.7777144  73.1632734
  50.4009981  41.3065187  73.9778357  49.5391014  42.4042910  73.3913995
  51.1815289  36.0549650  79.2096035  50.8465122  36.0150420  80.1053685
  50.6819235  35.3894366  78.7366445  54.1174481  33.4005684  69.4833095
  53.5003651  32.6752512  69.3866147  53.6490969  34.1615045  69.1400169
  47.7841834  31.1737239  84.2232296  48.4941452  30.5330432  84.1818914
  47.7411142  31.4250134  85.1458477  44.7919311  44.9266507  79.9372594
  45.0315909  45.5585031  80.6151613  43.9488508  44.5754547  80.2237953
  45.9073027  27.6191109  68.6054399  45.0302493  27.4979909  68.2416646
  46.3830780  26.8277187  68.3533288  37.4275167  32.4068268  78.6995906
  38.1146207  32.0929998  78.1116922  37.2723295  33.3109633  78.4263158
  49.0936953  39.9717399  75.8516920  48.3104474  40.5139079  75.9455144
  49.7929698  40.4891379  76.2511161  52.4033603  25.7812028  78.4951125
  52.9002302  25.0281991  78.1752195  51.6320584  25.8176345  77.9294334
  60.2563360  31.4852394  80.1369416  60.2453236  32.3677109  79.7663350
  59.3880740  31.1323945  79.9423954  53.4863383  34.5383716  76.0689548
  52.5519662  34.6585178  75.8994253  53.6640052  33.6356182  75.8049558
  48.9868571  27.9229411  78.2222810  48.6166359  27.3700452  78.9103715
  49.4827664  27.3187545  77.6697810  56.8735935  30.3801035  76.6039582
  57.3396387  31.2129027  76.5299885  57.3243435  29.9146017  77.3084841
  54.9412166  36.7244856  73.6025735  55.2172010  36.6101451  74.5119609
  54.0716665  36.3262341  73.5637908  54.6159056  30.9371514  83.1430378
  53.9630506  31.1847421  82.4882831  54.9939436  30.1235652  82.8092855
  51.5766230  40.9731207  77.2458548  51.7588624  40.1552863  77.7086300
  52.3999216  41.1898899  76.8083438  51.9108395  39.8999392  74.5073597
  52.4396162  39.3891847  73.8943759  52.1736615  39.5841922  75.3719130
  42.4125488  37.9163261  82.2508930  42.9978925  37.1706949  82.3836834
  42.2150327  38.2267218  83.1345594  45.2664143  40.9514509  77.2671373
  44.5974519  41.4360637  76.7835413  45.1277013  41.1983729  78.1814751
  40.6351720  29.2132964  74.0467305  40.9305161  28.3043642  73.9934358
  39.7339756  29.1920703  73.7248307  52.5437799  40.9340228  80.8517713
  52.4188939  40.1329968  80.3428659  53.2016890  41.4286421  80.3631683
  44.1645967  27.2888960  80.0294853  43.4432553  27.9024928  79.8902327
  44.9539223  27.8246725  79.9511499  42.3639562  26.8947062  74.1706630
  42.0352268  26.0144440  73.9881736  42.7178933  26.8394730  75.0583019
  51.6119141  38.5301964  78.6801615  51.4644103  37.6018672  78.8609185
  52.4372634  38.5522055  78.1958691  45.4781385  27.1820031  74.5382108
  45.8177458  27.7105953  73.8160716  45.9253506  27.5200437  75.3140674
  55.2153263  39.3530523  79.7666488  56.1399810  39.1473384  79.6290939
  55.0468566  39.1046924  80.6755830  47.4649532  25.6794653  72.7375400
  48.1857895  26.0575906  72.2339117  46.8414836  26.3983530  72.8410378
  51.6080655  26.3839802  73.6733733  51.8244270  27.2664440  73.3722561
  51.1274722  25.9926015  72.9439375  46.3479877  29.3425515  80.2504477
  46.2024457  29.6565818  81.1428759  45.8705080  29.9610415  79.6975376
  48.2076259  26.3328063  80.2985367  48.1937828  25.4369156  79.9617665
  48.9248688  26.3398727  80.9323653  50.0602390  26.7665403  82.3438494
  49.8020168  27.6882474  82.3422825  49.5287431  26.3695838  83.0338958
  55.0048579  39.8716190  75.1228580  55.1785456  39.3062613  74.3702432
  55.4977470  40.6717085  74.9408070  40.8225539  31.8830859  83.1892138
  40.2779007  32.6590667  83.3212413  41.7004889  32.2301664  83.0311260
  47.6113155  25.2142443  75.5672937  47.7329067  24.2859090  75.7663824
  47.3215198  25.2281129  74.6551252  50.4804346  22.8997354  78.7039657
  50.5026043  22.9636687  77.7491636  50.8972405  22.0601862  78.8980163
  60.8587970  32.6352613  76.7418879  61.3019116  31.8859939  76.3438003
  59.9814480  32.6262750  76.3592611  55.9923751  39.1882955  72.2225478
  56.6874656  39.8089648  72.4412793  56.3346902  38.3378306  72.4977856
  57.8915175  36.6382660  73.7512809  58.4166499  36.9769933  73.0262129
  57.8037527  35.7029676  73.5675943  49.5755835  42.7054644  78.1108062
  49.1360826  42.2131022  78.8040919  50.3263952  42.1627611  77.8700137
  42.0548174  38.8966184  78.1132690  42.8806194  38.5969956  77.7331333
  41.7042226  38.1273807  78.5622479  47.0229707  38.2492653  80.1830364
  46.4009717  37.5863358  79.8832591  47.6934574  38.2753785  79.5004011
  40.2556779  36.8152511  79.0721624  39.4188688  36.3874685  78.8905625
  40.2280425  37.0084954  80.0092415  46.5843214  36.7996576  73.6588824
  46.7331335  37.4832040  73.0055497  47.3909658  36.7801666  74.1738280
  60.4020835  34.1057852  79.1341327  61.2367726  34.5447656  79.2978887
  60.5379964  33.6296505  78.3149573  44.3395847  32.8261754  74.6649893
  44.0941889  31.9224084  74.8630103  44.5091762  32.8278904  73.7229371
  43.6091495  28.5590111  72.1636054  42.9160740  28.6334466  71.5076090
  43.3643247  27.7950455  72.6857571  52.2805151  20.1185713  79.5675545
  52.5606905  19.4508902  80.1935972  53.0655758  20.3114808  79.0550209
  50.0838620  39.2944706  71.1300571  49.5112587  39.9134894  70.6771043
  50.6571414  39.8444068  71.6640493  53.3035880  39.5781857  72.2609154
  54.2366553  39.5127418  72.4642029  53.2159092  40.4138123  71.8023686
  55.9323896  38.8947727  69.2213101  55.8537528  38.5607591  70.1148859
  56.7533563  39.3869495  69.2204574  58.6302087  31.7609466  82.4289420
  58.5978408  30.8225467  82.6149104  59.2402711  31.8393503  81.6955245
  50.4685418  30.6305519  68.4716624  51.4144523  30.5011727  68.5405042
  50.0899663  29.8920181  68.9486052  56.4407303  22.2961525  78.4343516
  56.2432124  21.9876613  79.3186848  57.0507008  23.0223164  78.5641446
  48.6528335  28.5555496  68.4071509  47.7459791  28.2588608  68.4834223
  48.9304316  28.2585314  67.5405795  39.5706276  29.8761859  78.8570556
  39.2509060  29.0227167  78.5644930  39.0239704  30.0910437  79.6128523
  43.3486183  32.5924300  82.5740062  43.5672193  33.5241408  82.5928096
  43.7611957  32.2332274  83.3594866  50.2690401  23.0992385  74.5615750
  49.4591130  22.7539470  74.9370997  50.9574818  22.7899929  75.1503362
  52.1980949  22.1770432  76.1840047  52.7511988  22.5965886  76.8430070
  52.4351036  21.2506180  76.2263003  47.4227120  25.4142431  68.5483488
  48.2846284  25.7397329  68.8079306  47.6077464  24.6273927  68.0356554
  39.4394536  33.4964771  80.8263677  38.7458007  33.0818723  80.3133632
  40.1867527  33.5385307  80.2297096  55.5759757  24.2870957  75.6918711
  54.9958426  24.9455761  75.3096764  55.3095689  23.4648302  75.2806129
  54.0263323  23.6876015  77.8940032  54.5263101  23.7992550  77.0854351
  54.6698931  23.3837068  78.5340840  41.3531278  33.4283024  78.7029692
  41.3301967  33.5270712  77.7511575  41.6631915  34.2748175  79.0246858
  44.0118656  35.4859179  82.8176306  44.9661910  35.4543122  82.7506238
  43.8131180  35.0249803  83.6326532  44.6018038  34.0560295  85.3847104
  45.4210927  34.5504374  85.4081941  44.8754846  33.1392264  85.3564672
  54.3584635  26.4471048  74.7475060  53.4710490  26.7320698  74.5295254
  54.7738624  26.2864811  73.9002337  57.7099171  26.4717569  78.4629399
  58.4859561  26.9614021  78.7354016  56.9847305  26.8975623  78.9201268
  42.3668885  41.0278799  79.8346504  42.2323353  40.2679200  79.2684502
  41.9500947  41.7519699  79.3675293  53.5027848  36.2115722  68.8423080
  54.2063698  36.4165725  69.4580735  52.7790497  36.7792484  69.1072163
  54.3325658  31.9625584  74.9625350  54.2760860  32.4194135  74.1232982
  54.8854001  31.2016268  74.7848193  58.1430464  27.7515316  75.7875469
  57.8867398  27.3511951  76.6183677  57.5183332  28.4659109  75.6625608
  62.4542802  30.4911389  78.2946761  61.8942360  30.5604578  79.0678323
  61.8486305  30.3152373  77.5746257  45.5238011  41.9248116  80.0464947
  45.4070395  42.8693548  79.9443637  44.7030457  41.6221677  80.4350746
  55.4114545  36.6498252  70.8921540  56.2460149  36.2179450  70.7099014
  55.2498888  36.4780265  71.8198434  55.0660438  33.1530365  72.2577879
  55.0109241  32.9874636  71.3166323  54.4406493  33.8606398  72.4140069
  48.3756563  22.6538474  71.8363197  48.3635233  23.5980314  71.9931468
  49.2679985  22.4708619  71.5422659  48.3046127  41.3307364  79.9230954
  47.3541758  41.3309226  79.8095326  48.6078613  40.5840099  79.4066989
  52.1908683  19.2481251  76.0909134  51.4241078  18.6939737  76.2365817
  52.6019388  19.3203119  76.9523286  56.2130528  49.7290912  72.6236731
  56.9861404  49.1819899  72.4849607  56.5655927  50.5935161  72.8351193
  58.5496806  45.8883578  70.2555181  58.8022327  45.3665099  69.4938644
  57.6121365  45.7249724  70.3581865  58.2693095  47.7911684  72.4579556
  58.1529353  47.1156588  73.1260641  58.3795355  47.3044058  71.6411709
  60.2530123  42.2811731  71.1587594  60.4204525  43.1491967  71.5258065
  60.0627292  42.4439013  70.2348883  60.2319344  44.7369388  72.1434261
  60.1118969  45.1826439  72.9819741  59.5371932  45.0854706  71.5847799
  65.9304410  45.2090862  72.9714595  66.8422266  45.4418248  72.7962292
  65.4214057  45.7927906  72.4089673  59.0270840  46.0514241  74.4367827
  59.7294883  46.5035284  74.9041753  58.6951469  45.4098059  75.0647720
  54.7210919  44.6742372  76.6968437  53.9242083  44.7861067  77.2151932
  54.4936512  45.0129025  75.8309327  51.6842919  48.7119275  75.8617427
  52.5218141  49.1216284  75.6451135  51.8621187  47.7718718  75.8317621
  63.5807351  46.3794356  71.5501260  63.0653975  47.1498961  71.7889648
  63.3084660  45.7059492  72.1734322  61.1654462  41.2244057  76.6086499
  60.3096058  40.8350907  76.4292137  61.5781414  41.3036018  75.7486284
  63.3693654  44.2521448  73.3761041  63.0643790  44.5667597  74.2271185
  64.3224096  44.3302868  73.4188374  56.5458814  41.0731338  77.3860607
  57.1202566  40.8506519  76.6533800  57.1329796  41.1420032  78.1389208
  56.8728401  43.1035799  71.4056492  56.0365713  43.4410485  71.7265767
  56.7333170  42.9684779  70.4683629  58.8481481  37.9472587  76.1135676
  58.1945894  37.6321604  75.4892291  58.8061956  37.3248327  76.8395499
  59.9592686  48.2291882  68.0288969  59.0519748  47.9981135  68.2280117
  60.4563718  47.4329501  68.2162950  61.1380920  48.3304477  72.5512959
  60.2292139  48.0463509  72.6485428  61.1676004  48.7503555  71.6916265
  65.4144734  35.6479304  78.1446563  65.7203611  34.7876668  77.8572478
  66.1397339  36.2396924  77.9445557  51.7069090  46.0509991  76.5328161
  51.5093490  45.4579352  75.8079227  51.1515754  45.7462201  77.2504100
  60.8357008  49.8713220  69.8901037  60.3976437  49.1549079  69.4306675
  61.5767448  50.0989335  69.3286129  57.6258174  44.5610157  76.4113133
  56.8126039  44.8604328  76.8178325  58.1217168  44.1665846  77.1287615
  54.2015316  45.5774025  74.2169113  53.2712904  45.5158480  74.4339075
  54.2972788  45.0549977  73.4205754  54.1200865  42.1028838  76.8047355
  54.3807682  43.0174171  76.6956515  54.9418037  41.6353280  76.9543967
  64.9568235  48.7297602  69.4833095  64.3397406  48.0044430  69.3866147
  64.4884724  49.4906962  69.1400169  56.7466781  42.9483026  68.6054399
  55.8696247  42.8271827  68.2416646  57.2224534  42.1569105  68.3533288
  48.2668921  47.7360186  78.6995906  48.9539961  47.4221916  78.1116922
  48.1117050  48.6401551  78.4263158  51.4745475  44.5424882  74.0467305
  51.7698916  43.6335560  73.9934358  50.5733511  44.5212621  73.7248307
  53.2033316  42.2238979  74.1706630  52.8746023  41.3436358  73.9881736
  53.5572687  42.1686648  75.0583019  56.3175140  42.5111949  74.5382108
  56.6571212  43.0397870  73.8160716  56.7647260  42.8492355  75.3140674
  58.3043287  41.0086571  72.7375400  59.0251649  41.3867823  72.2339117
  57.6808591  41.7275447  72.8410378  62.4474410  41.7131720  73.6733733
  62.6638024  42.5956357  73.3722561  61.9668477  41.3217933  72.9439375
  58.4506910  40.5434361  75.5672937  58.5722821  39.6151007  75.7663824
  58.1608952  40.5573047  74.6551252  61.3198100  38.2289271  78.7039657
  61.3419797  38.2928605  77.7491636  61.7366159  37.3893780  78.8980163
  55.1789602  48.1553671  74.6649893  54.9335644  47.2516001  74.8630103
  55.3485516  48.1570822  73.7229371  54.4485249  43.8882029  72.1636054
  53.7554494  43.9626384  71.5076090  54.2037001  43.1242373  72.6857571
  63.1198906  35.4477630  79.5675545  63.4000660  34.7800819  80.1935972
  63.9049513  35.6406726  79.0550209  61.3079173  45.9597437  68.4716624
  62.2538278  45.8303645  68.5405042  60.9293418  45.2212099  68.9486052
  59.4922090  43.8847413  68.4071509  58.5853545  43.5880526  68.4834223
  59.7698071  43.5877231  67.5405795  50.4100030  45.2053777  78.8570556
  50.0902815  44.3519085  78.5644930  49.8633459  45.4202355  79.6128523
  61.1084156  38.4284303  74.5615750  60.2984884  38.0831388  74.9370997
  61.7968573  38.1191847  75.1503362  63.0374704  37.5062350  76.1840047
  63.5905743  37.9257803  76.8430070  63.2744790  36.5798098  76.2263003
  58.2620875  40.7434349  68.5483488  59.1240039  41.0689247  68.8079306
  58.4471219  39.9565844  68.0356554  66.4153511  39.6162875  75.6918711
  65.8352180  40.2747679  75.3096764  66.1489444  38.7940220  75.2806129
  65.1978389  41.7762965  74.7475060  64.3104244  42.0612616  74.5295254
  65.6132378  41.6156729  73.9002337  64.3421603  51.5407640  68.8423080
  65.0457453  51.7457643  69.4580735  63.6184251  52.1084402  69.1072163
  59.2150318  37.9830392  71.8363197  59.2028987  38.9272231  71.9931468
  60.1073739  37.8000537  71.5422659  63.0302437  34.5773168  76.0909134
  62.2634833  34.0231655  76.2365817  63.4413142  34.6495037  76.9523286
  40.6087394  -1.0119938  58.9494904  39.9575373  -0.4265857  58.5628917
  41.4031756  -0.4813743  59.0089941  36.3138728   3.8551317  62.5169699
  36.2362758   4.8059143  62.5958179  35.7100372   3.5097190  63.1744625
  38.5877097  -0.7866530  61.2375238  38.4522772   0.0585006  61.6660086
  39.1286910  -0.5847252  60.4741172  41.1873257   3.2867676  57.6730961
  40.5134956   3.5899373  58.2815919  41.5739079   4.0896757  57.3236418
  43.1345619   0.1265850  63.9799251  43.4268593   0.6870907  63.2611617
  43.6444239   0.4194411  64.7352410  39.3864473   3.4547349  59.8878040
  39.5616228   2.9835392  60.7023663  38.6997261   4.0813115  60.1159301
  38.2543199   1.6487604  62.5762226  37.4710721   2.1909284  62.6700451
  38.9535945   2.1661584  62.9756467  40.7372477   2.6501412  63.9703855
  40.9194871   1.8323068  64.4331607  41.5605463   2.8669104  63.5328745
  41.0714642   1.5769597  61.2318903  41.6002409   1.0662052  60.6189065
  41.3342862   1.2612127  62.0964436  44.1654826   1.5486395  61.8473886
  44.3391703   0.9832818  61.0947739  44.6583717   2.3487290  61.6653376
  38.7362082   4.3824849  64.8353368  38.2967072   3.8901227  65.5286225
  39.4870199   3.8397816  64.5945444  35.7449461  -1.5233219  60.3834131
  35.8937581  -0.8397755  59.7300803  36.5515905  -1.5428129  60.8983586
  39.2444867   0.9714911  57.8545878  38.6718834   1.5905099  57.4016350
  39.8177660   1.5214273  58.3885800  42.4642126   1.2552062  58.9854460
  43.3972800   1.1897623  59.1887336  42.3765339   2.0908328  58.5268993
  45.0930143   0.5717932  55.9458408  45.0143775   0.2377796  56.8394166
  45.9139810   1.0639700  55.9449880  53.2005067   8.8438108  67.7122023
  53.8383477   8.7244855  67.0085363  53.0825910   9.7918952  67.7709975
  50.0094774   8.7965536  67.6483548  49.6713285   8.6806600  66.7604083
  50.8784542   8.3956701  67.6284554  45.8681589  10.6501012  63.6380439
  45.3046454  10.5590949  62.8696726  45.7533984   9.8300917  64.1182931
  50.4914557   9.9500387  73.6069753  50.4803197   9.5553186  72.7350257
  50.6535196   9.2166460  74.2003525  43.4146021  12.1452204  66.4764659
  44.2067313  11.8043028  66.0610958  43.6542671  12.2547179  67.3966812
  51.4481148  14.3171980  58.9494904  50.7969128  14.9026060  58.5628917
  52.2425511  14.8478175  59.0089941  45.3736775  11.4061117  59.3482038
  46.1467651  10.8590104  59.2094914  45.7262174  12.2705366  59.5596499
  47.2121818  12.7337499  72.5548937  46.9211684  13.6383130  72.4395604
  47.8478802  12.7754027  73.2693007  48.1378025  10.1114348  69.1450297
  48.7341597   9.8870370  68.4307260  48.1952996   9.3699093  69.7475745
  47.7103053   7.5653783  56.9800488  47.9628574   7.0435304  56.2183951
  46.7727612   7.4019929  57.0827171  52.7546336   6.5689561  64.7875231
  53.5409425   6.1508985  64.4365648  53.0185040   7.4735654  64.9556879
  52.9256413  12.0062412  59.4863888  52.2902246  12.0797038  60.1984793
  52.5953820  12.5956011  58.8082967  58.1554763   6.5064795  65.6908210
  58.8879935   5.9364011  65.9246039  57.3994119   6.1186395  66.1314715
  47.4299342   9.4681889  59.1824863  47.3135600   8.7926792  59.8505947
  47.5401602   8.9814263  58.3657016  49.7730883   8.9292036  62.8871552
  49.4089090   8.4022657  63.5984474  50.6297999   8.5390505  62.7138037
  49.4136370   3.9581936  57.8832901  49.5810772   4.8262172  58.2503372
  49.2233539   4.1209218  56.9594190  52.1711703  12.4198915  69.5498731
  51.8712426  13.3223954  69.4414538  51.8262762  12.1531098  70.4019884
  45.6224184   8.8712712  65.5835435  44.6974681   8.7388926  65.7913127
  45.8708598   9.6506931  66.0805378  55.5708847   4.9381455  67.2296168
  54.6625724   4.8696863  66.9354929  55.5196442   5.4153400  68.0577994
  49.3925591   6.4139593  58.8679567  49.2725216   6.8596644  59.7065048
  48.6978179   6.7624911  58.3093106  42.9832995   8.5145985  66.4179224
  43.1125377   8.7680464  67.3318636  42.3030447   9.1073693  66.0983880
  47.1532483  19.1843235  62.5169699  47.0756512  20.1351060  62.5958179
  46.5494126  18.8389108  63.1744625  55.0910657   6.8861067  59.6959901
  56.0028513   7.1188453  59.5207599  54.5820304   7.4698111  59.1334980
  53.3751424  11.3085694  73.3321194  53.7834780  10.8668105  72.5875826
  52.6528686  10.7338322  73.5855387  49.7282494   6.2458301  70.7054751
  50.5743690   6.6697715  70.8489400  49.6681132   5.5891925  71.3993314
  53.6980239  11.8686885  67.0873483  53.0689101  12.0332599  66.3849551
  53.3105901  12.2828495  67.8584447  57.5769471  12.8041323  64.4417847
  56.8920509  13.1840224  63.8914880  57.6613320  13.4136649  65.1749794
  54.8320402  10.4501282  71.0413190  55.0437298  11.0933042  70.3647571
  54.7850151   9.6163598  70.5735120  52.4346631   3.0619103  67.9449762
  51.5731110   3.3600356  68.2366500  52.4609066   3.2789501  67.0130795
  49.2508201  11.6061293  64.3523568  49.7146546  11.8848996  63.5628191
  48.9864999  10.7044738  64.1696659  46.1432282  11.1532775  67.2903331
  46.7133639  11.5820043  66.6520816  46.7340394  10.8715359  67.9887517
  48.1877087   7.7284445  61.1613133  48.8901130   8.1805489  61.6287060
  47.8557715   7.0868264  61.7893026  41.9302421   5.9867998  66.4630267
  41.1401475   6.2425527  65.9870377  42.4213668   6.8016336  66.5682307
  55.9466230  13.3273237  69.2135548  56.7683674  12.9253425  68.9318229
  55.9428633  13.2241471  70.1651663  43.8817166   6.3512577  63.4213743
  43.0848330   6.4631272  63.9397239  43.6542758   6.6899230  62.5554634
  49.7122834  12.8757281  71.3696258  49.7767266  13.3377688  72.2054430
  49.0033758  12.2454645  71.4978568  49.4270852  14.5425388  61.2375238
  49.2916526  15.3876924  61.6660086  49.9680664  14.7444666  60.4741172
  42.8800249  12.0600826  61.8103163  43.3924770  12.8544076  61.9608728
  43.5322962  11.3627117  61.7436765  44.6895134  15.1766582  63.8925917
  44.8661762  16.0984547  63.7046901  45.4851967  14.8625002  64.3220296
  51.0539328  15.1648955  75.3675580  50.6103182  14.3785333  75.0496485
  51.7156542  15.3528105  74.7019471  45.8126449  16.6944756  69.8936259
  46.3633874  16.5661820  69.1213253  44.9737925  16.9939645  69.5431152
  53.1520566  15.4451755  73.3956982  53.1339041  16.2660636  72.9037251
  54.0740486  15.3205830  73.6207123  49.6093620  12.9595884  74.2380490
  50.1421957  12.1984172  74.0079798  49.0807701  12.6669536  74.9804645
  40.8449166  10.3889480  62.5862734  41.6824388  10.7986489  62.3696442
  41.0227433   9.4488923  62.5562928  52.7413598   8.0564561  58.2746567
  52.2260221   8.8269166  58.5134954  52.4690906   7.3829697  58.8979628
  50.3260709   2.9014262  63.3331805  49.4702305   2.5121112  63.1537444
  50.7387661   2.9806223  62.4731591  57.7147872  10.8096916  60.2099740
  56.9377315  10.4708075  59.7654903  58.3939353  10.8149539  59.5354705
  52.5299901   5.9291653  60.1006348  52.2250037   6.2437802  60.9516491
  53.4830343   6.0073073  60.1433681  50.9746333  12.0881876  61.7499302
  50.4467694  11.3534636  61.4372540  50.4733836  12.8656553  61.5039270
  55.9539179  10.2830897  66.8666348  55.2962853  10.9730158  66.9546477
  56.7579578  10.6727329  67.2100335  45.7065060   2.7501543  64.1105914
  46.2808812   2.5276724  63.3779107  46.2936043   2.8190237  64.8634515
  54.7644638   8.6375270  64.9170290  55.2776519   9.2705261  65.4192000
  55.4145862   8.0376465  64.5513650  46.0334648   4.7806004  58.1301799
  45.1971960   5.1180690  58.4511074  45.8939417   4.6454984  57.1928936
  49.1198933   9.9062087  54.7534275  48.2125995   9.6751340  54.9525424
  49.6169965   9.1099706  54.9408257  52.0267012  18.6159594  57.6730961
  51.3528711  18.9191291  58.2815919  52.4132834  19.4188674  57.3236418
  51.2425469   6.1124725  67.1628631  50.3248030   6.3339672  67.0050319
  51.6585612   6.1871036  66.3040338  52.0260516   7.5116141  62.2931311
  52.7732335   8.0237538  61.9838433  52.2952106   7.1900194  63.1535705
  50.2987166  10.0074682  59.2758265  49.3898386   9.7233714  59.3730735
  50.3282250  10.4273760  58.4161572  55.5306434  13.6181271  63.0449433
  55.0768761  12.7772181  63.1014623  54.9000401  14.2542669  63.3824213
  54.4739353   4.5473257  64.2750100  53.7362110   4.0350643  64.6060343
  54.7266127   4.1073639  63.4633377  53.9739373  15.4557768  63.9799251
  54.2662348  16.0162825  63.2611617  54.4837994  15.7486329  64.7352410
  40.8675337   7.7280196  63.2573467  40.6699737   7.1349556  62.5324534
  40.3122001   7.4232406  63.9749406  48.8472061   7.6203302  65.3768061
  48.9020670   6.6677139  65.3010537  48.0363263   7.7762741  65.8609359
  49.9963254  11.5483425  56.6146344  49.5582684  10.8319284  56.1551981
  50.7373695  11.7759540  56.0531435  46.7864420   6.2380362  63.1358439
  45.9732286   6.5374533  63.5423632  47.2823415   5.8436051  63.8532922
  48.9372998  16.2338119  65.0692704  48.8949177  16.4598965  64.1401236
  49.8535697  16.0001493  65.2178505  52.3838632   6.7022186  71.9673333
  52.7388020   6.9293660  72.8267799  53.0310763   7.0340563  71.3450589
  58.1136369   9.8240622  62.6722662  57.9754268  10.0142218  61.7443852
  57.7572588  10.5860005  63.1290714  46.2778495   3.8098717  68.7519674
  46.9177875   3.6687477  68.0542638  45.4456026   3.5233231  68.3758276
  58.1405749  11.8917149  67.6833934  58.5742255  11.7992438  68.5316988
  58.8537329  11.8674650  67.0453950  47.0538799  13.1101148  64.8654667
  47.8479398  12.6151468  64.6637242  46.3430491  12.5819011  64.5022372
  51.8733644  15.4919243  69.2167034  51.9270666  16.0610180  69.9844750
  51.0048425  15.6621128  68.8521072  43.3621563   7.2544230  60.9414420
  42.4319151   7.1928685  61.1584382  43.4579035   6.7320182  60.1451061
  43.2807112   3.7799042  63.5292661  43.5413929   4.6944376  63.4201822
  44.1024284   3.3123485  63.6789274  59.0021298  11.9340850  70.2166819
  59.1957188  12.8386660  70.4626094  58.9021916  11.4748269  71.0505404
  50.8321743   9.6579505  70.7753966  51.7613803   9.8090665  70.6022934
  50.4112773   9.7463526  69.9202613  49.6310075  13.6830170  68.5452504
  49.4921161  13.3148954  69.4178442  48.8424671  14.1977809  68.3736462
  50.2258227  18.7839266  59.8878040  50.4009983  18.3127310  60.7023663
  49.5391015  19.4105033  60.1159301  51.1815290  13.0611773  65.9341342
  50.8465123  13.0212543  66.8298992  50.6819236  12.3956488  65.4611752
  54.1174482  10.4067807  56.2078401  53.5003653   9.6814635  56.1111454
  53.6490970  11.1677167  55.8645476  47.7841835   8.1799362  70.9477603
  48.4941453   7.5392554  70.9064221  47.7411143   8.4312257  71.8703783
  55.7728614  15.1166715  73.8684182  55.7141160  14.4325935  73.2014765
  56.1748132  15.8585705  73.4164808  44.7919312  21.9328629  66.6617901
  45.0315911  22.5647153  67.3396919  43.9488509  21.5816669  66.9483260
  45.9073028   4.6253231  55.3299706  45.0302494   4.5042032  54.9661952
  46.3830781   3.8339310  55.0778594  55.7746021  13.0806299  72.0998161
  54.8872800  12.7432221  72.2224560  56.3444572  12.3489330  72.3366927
  37.4275168   9.4130391  65.4241213  38.1146208   9.0992121  64.8362228
  37.2723297  10.3171756  65.1508464  49.3047174  17.7407752  69.0659405
  49.2317346  18.5462723  69.5778709  48.8624567  17.9399717  68.2407426
  49.0936954  16.9779522  62.5762226  48.3104476  17.5201202  62.6700451
  49.7929699  17.4953501  62.9756467  60.2563361   8.4914517  66.8614723
  60.2453238   9.3739232  66.4908656  59.3880741   8.1386067  66.6669260
  51.7645858  17.6394586  71.2217563  52.4773830  18.2742050  71.1493465
  51.2735886  17.7358452  70.4057565  53.4863385  11.5445838  62.7934855
  52.5519663  11.6647301  62.6239559  53.6640053  10.6418305  62.5294865
  48.9868573   4.9291534  64.9468116  48.6166360   4.3762574  65.6349022
  49.4827665   4.3249668  64.3943116  56.8735936   7.3863158  63.3284889
  57.3396388   8.2191149  63.2545192  57.3243436   6.9208139  64.0330148
  46.8157771  15.3889029  72.0423134  47.5167231  16.0225512  72.1952528
  46.3452886  15.7303761  71.2818773  54.9412167  13.7306979  60.3271041
  55.2172011  13.6163573  61.2364915  54.0716666  13.3324464  60.2883214
  54.6159057   7.9433637  69.8675684  53.9630507   8.1909544  69.2128137
  54.9939437   7.1297775  69.5338162  51.5766231  17.9793330  63.9703855
  51.7588626  17.1614986  64.4331607  52.3999217  18.1961022  63.5328745
  51.9108397  16.9061515  61.2318903  52.4396163  16.3953969  60.6189065
  52.1736616  16.5904045  62.0964436  42.4125489  14.9225384  68.9754237
  42.9978926  14.1769072  69.1082141  42.2150328  15.2329341  69.8590901
  45.2664145  17.9576631  63.9916679  44.5974520  18.4422759  63.5080719
  45.1277014  18.2045852  64.9060058  49.4069413  19.9920375  70.5899338
  49.9587721  20.1551997  71.3548423  49.7475607  20.5824813  69.9179362
  54.2580287  14.8181633  76.4447992  54.8020191  15.4311591  75.9502947
  53.6767132  15.3761211  76.9615005  40.6351722   6.2195086  60.7712611
  40.9305163   5.3105765  60.7179665  39.7339757   6.1982826  60.4493614
  52.5437800  17.9402351  67.5763020  52.4188940  17.1392090  67.0673965
  53.2016892  18.4348544  67.0876990  44.1645969   4.2951083  66.7540160
  43.4432554   4.9087051  66.6147633  44.9539224   4.8308848  66.6756806
  54.6072709  15.7411371  69.2042570  53.6603044  15.6216722  69.1320897
  54.9555482  14.8533869  69.2868831  42.3639563   3.9009184  60.8951936
  42.0352269   3.0206563  60.7127042  42.7178934   3.8456853  61.7828326
  51.6119142  15.5364087  65.4046922  51.4644105  14.6080794  65.5854492
  52.4372636  15.5584178  64.9203997  45.4781386   4.1882154  61.2627414
  45.8177459   4.7168075  60.5406023  45.9253507   4.5262560  62.0385981
  55.2153264  16.3592646  66.4911795  56.1399811  16.1535507  66.3536246
  55.0468567  16.1109047  67.4001136  47.4649534   2.6856776  59.4620707
  48.1857896   3.0638028  58.9584424  46.8414838   3.4045652  59.5655685
  51.6080656   3.3901924  60.3979039  51.8244271   4.2726562  60.0967867
  51.1274724   2.9988138  59.6684681  46.3479878   6.3487638  66.9749784
  46.2024459   6.6627941  67.8674065  45.8705081   6.9672538  66.4220683
  48.2076261   3.3390186  67.0230673  48.1937829   2.4431279  66.6862971
  48.9248689   3.3460849  67.6568959  50.0602391   3.7727526  69.0683801
  49.8020169   4.6944597  69.0668131  49.5287432   3.3757960  69.7584265
  55.0048580  16.8778313  61.8473886  55.1785458  16.3124735  61.0947739
  55.4977471  17.6779208  61.6653376  40.8225540   8.8892982  69.9137445
  40.2779008   9.6652790  70.0457719  41.7004890   9.2363787  69.7556566
  47.6113157   2.2204566  62.2918244  47.7329068   1.2921212  62.4909131
  47.3215199   2.2343252  61.3796559  60.8587971   9.6414736  63.4664186
  61.3019117   8.8922061  63.0683309  59.9814482   9.6324872  63.0837918
  55.9923753  16.1945077  58.9470785  56.6874657  16.8151770  59.1658099
  56.3346903  15.3440429  59.2223162  57.8915176  13.6444783  60.4758115
  58.4166500  13.9832056  59.7507435  57.8037528  12.7091798  60.2921250
  49.5535224  17.5578857  72.6047992  49.8622351  17.3128003  73.4770692
  50.3510706  17.7625495  72.1166862  49.5755837  19.7116766  64.8353368
  49.1360827  19.2193145  65.5286225  50.3263953  19.1689734  64.5945444
  42.0548175  15.9028307  64.8377997  42.8806195  15.6032079  64.4576640
  41.7042227  15.1335930  65.2867785  47.0229709  15.2554775  66.9075670
  46.4009718  14.5925480  66.6077898  47.6934576  15.2815907  66.2249318
  40.2556781  13.8214634  65.7966930  39.4188689  13.3936808  65.6150931
  40.2280426  14.0147077  66.7337721  46.5843216  13.8058699  60.3834131
  46.7331336  14.4894163  59.7300803  47.3909659  13.7863789  60.8983586
  60.4020836  11.1119974  65.8586634  61.2367727  11.5509778  66.0224194
  60.5379965  10.6358627  65.0394879  44.3395849   9.8323876  61.3895200
  44.0941890   8.9286206  61.5875410  44.5091763   9.8341027  60.4474678
  43.6091496   5.5652234  58.8881361  42.9160741   5.6396589  58.2321397
  43.3643248   4.8012578  59.4102878  50.0838621  16.3006829  57.8545878
  49.5112588  16.9197016  57.4016350  50.6571415  16.8506191  58.3885800
  53.3035881  16.5843979  58.9854460  54.2366554  16.5189541  59.1887336
  53.2159094  17.4200246  58.5268993  55.9323898  15.9009850  55.9458408
  55.8537529  15.5669713  56.8394166  56.7533564  16.3931617  55.9449880
  58.6302089   8.7671589  69.1534727  58.5978409   7.8287590  69.3394410
  59.2402712   8.8455626  68.4200551  50.4685420   7.6367642  55.1961931
  51.4144524   7.5073850  55.2650349  50.0899665   6.8982304  55.6731359
  48.6528337   5.5617618  55.1316816  47.7459792   5.2650731  55.2079529
  48.9304318   5.2647436  54.2651102  39.5706277   6.8823982  65.5815862
  39.2509061   6.0289290  65.2890236  39.0239705   7.0972560  66.3373830
  43.3486185   9.5986423  69.2985369  43.5672194  10.5303530  69.3173403
  43.7611958   9.2394397  70.0840173  47.4227121   2.4204553  55.2728795
  48.2846285   2.7459452  55.5324612  47.6077466   1.6336049  54.7601861
  39.4394537  10.5026893  67.5508984  38.7458009  10.0880846  67.0378938
  40.1867528  10.5447430  66.9542403  41.3531280  10.4345147  65.4274999
  41.3301968  10.5332834  64.4756882  41.6631916  11.2810298  65.7492165
  44.0118658  12.4921302  69.5421613  44.9661911  12.4605244  69.4751545
  43.8131181  12.0311926  70.3571839  44.6018040  11.0622418  72.1092411
  45.4210929  11.5566497  72.1327248  44.8754847  10.1454386  72.0809978
  42.3668886  18.0340921  66.5591811  42.2323354  17.2741322  65.9929809
  41.9500949  18.7581821  66.0920600  53.5027849  13.2177845  55.5668386
  54.2063699  13.4227847  56.1826042  52.7790498  13.7854607  55.8317470
  54.3325660   8.9687706  61.6870656  54.2760861   9.4256258  60.8478289
  54.8854002   8.2078391  61.5093499  62.4542803   7.4973511  65.0192067
  61.8942361   7.5666701  65.7923629  61.8486307   7.3214496  64.2991564
  45.5238012  18.9310238  66.7710254  45.4070396  19.8755671  66.6688944
  44.7030458  18.6283800  67.1596053  55.4114547  13.6560374  57.6166846
  56.2460151  13.2241573  57.4344321  55.2498890  13.4842388  58.5443741
  55.0660439  10.1592487  58.9823186  55.0109243   9.9936759  58.0411630
  54.4406494  10.8668520  59.1385375  46.5492526  19.5838500  69.9866182
  47.4519773  19.6162111  70.3032677  46.3229896  18.6538951  70.0012518
  48.3046128  18.3369487  66.6476261  47.3541759  18.3371349  66.5340633
  48.6078614  17.5902221  66.1312295  64.0398822  24.1730025  67.7122023
  64.6777232  24.0536773  67.0085363  63.9219665  25.1210869  67.7709975
  60.8488528  24.1257453  67.6483548  60.5107040  24.0098518  66.7604083
  61.7178296  23.7248618  67.6284554  56.7075344  25.9792930  63.6380439
  56.1440209  25.8882867  62.8696726  56.5927739  25.1592834  64.1182931
  61.3308311  25.2792305  73.6069753  61.3196952  24.8845103  72.7350257
  61.4928951  24.5458378  74.2003525  54.2539776  27.4744121  66.4764659
  55.0461068  27.1334946  66.0610958  54.4936426  27.5839096  67.3966812
  62.2874903  29.6463898  58.9494904  61.6362882  30.2317978  58.5628917
  63.0819265  30.1770092  59.0089941  56.2130530  26.7353035  59.3482038
  56.9861406  26.1882022  59.2094914  56.5655929  27.5997284  59.5596499
  58.0515572  28.0629417  72.5548937  57.7605438  28.9675048  72.4395604
  58.6872557  28.1045945  73.2693007  58.9771779  25.4406265  69.1450297
  59.5735351  25.2162288  68.4307260  59.0346751  24.6991011  69.7475745
  58.5496808  22.8945701  56.9800488  58.8022328  22.3727222  56.2183951
  57.6121367  22.7311846  57.0827171  63.5940090  21.8981479  64.7875231
  64.3803180  21.4800902  64.4365648  63.8578795  22.8027571  64.9556879
  63.7650168  27.3354329  59.4863888  63.1296001  27.4088956  60.1984793
  63.4347574  27.9247928  58.8082967  68.9948517  21.8356712  65.6908210
  69.7273689  21.2655929  65.9246039  68.2387873  21.4478313  66.1314715
  58.2693096  24.7973807  59.1824863  58.1529354  24.1218710  59.8505947
  58.3795356  24.3106181  58.3657016  60.6124637  24.2583954  62.8871552
  60.2482844  23.7314575  63.5984474  61.4691753  23.8682423  62.7138037
  60.2530124  19.2873854  57.8832901  60.4204526  20.1554090  58.2503372
  60.0627293  19.4501135  56.9594190  63.0105457  27.7490832  69.5498731
  62.7106180  28.6515871  69.4414538  62.6656517  27.4823016  70.4019884
  56.4617939  24.2004629  65.5835435  55.5368435  24.0680843  65.7913127
  56.7102352  24.9798849  66.0805378  66.4102601  20.2673373  67.2296168
  65.5019478  20.1988781  66.9354929  66.3590197  20.7445318  68.0577994
  60.2319345  21.7431511  58.8679567  60.1118970  22.1888562  59.7065048
  59.5371933  22.0916829  58.3093106  53.8226750  23.8437903  66.4179224
  53.9519131  24.0972382  67.3318636  53.1424201  24.4365611  66.0983880
  57.9926237  34.5135153  62.5169699  57.9150267  35.4642978  62.5958179
  57.3887881  34.1681025  63.1744625  60.4843467  21.6863018  75.1731066
  59.7076801  22.2456938  75.1633930  61.1234030  22.1719801  75.6945936
  65.9304411  22.2152984  59.6959901  66.8422267  22.4480371  59.5207599
  65.4214058  22.7990028  59.1334980  58.7389839  24.4948472  74.7349033
  59.4804524  25.0333516  74.4583856  58.0326825  25.1214760  74.8920584
  64.2145179  26.6377612  73.3321194  64.6228535  26.1960023  72.5875826
  63.4922440  26.0630240  73.5855387  60.5676249  21.5750219  70.7054751
  61.4137444  21.9989632  70.8489400  60.5074887  20.9183843  71.3993314
  64.5373993  27.1978803  67.0873483  63.9082856  27.3624517  66.3849551
  64.1499656  27.6120412  67.8584447  68.4163225  28.1333241  64.4417847
  67.7314264  28.5132142  63.8914880  68.5007075  28.7428567  65.1749794
  65.6714157  25.7793200  71.0413190  65.8831052  26.4224959  70.3647571
  65.6243905  24.9455516  70.5735120  63.2740386  18.3911020  67.9449762
  62.4124865  18.6892274  68.2366500  63.3002821  18.6081419  67.0130795
  60.0901955  26.9353211  64.3523568  60.5540301  27.2140914  63.5628191
  59.8258753  26.0336655  64.1696659  56.9826036  26.4824692  67.2903331
  57.5527393  26.9111961  66.6520816  57.5734148  26.2007277  67.9887517
  59.0270841  23.0576363  61.1613133  59.7294885  23.5097407  61.6287060
  58.6951470  22.4160182  61.7893026  57.4751203  21.6488120  75.5364343
  56.8449864  22.3304401  75.7699739  57.3687291  21.5371201  74.5917481
  52.7696175  21.3159916  66.4630267  51.9795229  21.5717444  65.9870377
  53.2607423  22.1308254  66.5682307  66.7859985  28.6565155  69.2135548
  67.6077429  28.2545342  68.9318229  66.7822388  28.5533389  70.1651663
  54.7210921  21.6804495  63.4213743  53.9242084  21.7923189  63.9397239
  54.4936513  22.0191147  62.5554634  60.5516588  28.2049198  71.3696258
  60.6161021  28.6669605  72.2054430  59.8427512  27.5746563  71.4978568
  51.0533878  21.5690406  68.8945258  51.3041917  22.4537416  69.1602833
  51.5893427  21.3895008  68.1220349  60.2664606  29.8717306  61.2375238
  60.1310281  30.7168841  61.6660086  60.8074419  30.0736583  60.4741172
  53.7194003  27.3892744  61.8103163  54.2318524  28.1835994  61.9608728
  54.3716716  26.6919034  61.7436765  55.5288888  30.5058500  63.8925917
  55.7055516  31.4276465  63.7046901  56.3245722  30.1916919  64.3220296
  54.8141245  22.5523132  73.7688080  54.6994760  21.6508389  74.0695179
  53.9585762  22.7986829  73.4172896  61.8933082  30.4940872  75.3675580
  61.4496937  29.7077251  75.0496485  62.5550296  30.6820023  74.7019471
  56.6520204  32.0236674  69.8936259  57.2027629  31.8953737  69.1213253
  55.8131679  32.3231563  69.5431152  63.9914320  30.7743672  73.3956982
  63.9732796  31.5952553  72.9037251  64.9134241  30.6497747  73.6207123
  60.4487375  28.2887802  74.2380490  60.9815711  27.5276090  74.0079798
  59.9201456  27.9961453  74.9804645  51.6842920  25.7181398  62.5862734
  52.5218142  26.1278406  62.3696442  51.8621188  24.7780840  62.5562928
  63.5807352  23.3856479  58.2746567  63.0653976  24.1561083  58.5134954
  63.3084661  22.7121615  58.8979628  61.1654463  18.2306180  63.3331805
  60.3096060  17.8413030  63.1537444  61.5781415  18.3098140  62.4731591
  62.6953610  15.7652523  67.7323365  62.1918406  15.7282658  66.9191170
  62.9884217  16.6745265  67.7920022  58.9396496  15.8491253  66.7389547
  59.8049493  15.6534061  66.3795436  59.0074005  15.6201604  67.6658904
  68.5541626  26.1388833  60.2099740  67.7771069  25.7999993  59.7654903
  69.2333107  26.1441457  59.5354705  63.3693655  21.2583571  60.1006348
  63.0643791  21.5729720  60.9516491  64.3224098  21.3364991  60.1433681
  61.8140087  27.4173794  61.7499302  61.2861449  26.6826554  61.4372540
  61.3127590  28.1948470  61.5039270  66.7932933  25.6122815  66.8666348
  66.1356608  26.3022076  66.9546477  67.5973333  26.0019247  67.2100335
  56.5458815  18.0793460  64.1105914  57.1202567  17.8568642  63.3779107
  57.1329797  18.1482155  64.8634515  65.6038392  23.9667187  64.9170290
  66.1170274  24.5997179  65.4192000  66.2539616  23.3668383  64.5513650
  56.8728402  20.1097921  58.1301799  56.0365714  20.4472608  58.4511074
  56.7333172  19.9746901  57.1928936  58.8481483  14.9534709  62.8380983
  58.1945895  14.6383727  62.2137598  58.8061957  14.3310450  63.5640806
  59.9592688  25.2354004  54.7534275  59.0519749  25.0043258  54.9525424
  60.4563720  24.4391624  54.9408257  62.8660766  33.9451512  57.6730961
  62.1922465  34.2483208  58.2815919  63.2526588  34.7480592  57.3236418
  62.0819223  21.4416643  67.1628631  61.1641784  21.6631590  67.0050319
  62.4979367  21.5162953  66.3040338  62.8654271  22.8408059  62.2931311
  63.6126090  23.3529456  61.9838433  63.1345860  22.5192111  63.1535705
  61.1380921  25.3366599  59.2758265  60.2292140  25.0525632  59.3730735
  61.1676005  25.7565678  58.4161572  66.3700188  28.9473189  63.0449433
  65.9162515  28.1064099  63.1014623  65.7394155  29.5834587  63.3824213
  65.3133108  19.8765175  64.2750100  64.5755865  19.3642561  64.6060343
  65.5659881  19.4365556  63.4633377  64.8133128  30.7849685  63.9799251
  65.1056102  31.3454743  63.2611617  65.3231748  31.0778246  64.7352410
  65.4144735  12.6541427  64.8691870  65.7203612  11.7938790  64.5817785
  66.1397340  13.2459047  64.6690863  51.7069091  23.0572113  63.2573467
  51.5093491  22.4641474  62.5324534  51.1515755  22.7524324  63.9749406
  59.6865815  22.9495220  65.3768061  59.7414425  21.9969056  65.3010537
  58.8757017  23.1054659  65.8609359  60.8357009  26.8775343  56.6146344
  60.3976439  26.1611202  56.1551981  61.5767450  27.1051458  56.0531435
  57.6258175  21.5672280  63.1358439  56.8126040  21.8666450  63.5423632
  58.1217169  21.1727968  63.8532922  59.7766753  31.5630037  65.0692704
  59.7342932  31.7890883  64.1401236  60.6929452  31.3293411  65.2178505
  63.2232387  22.0314104  71.9673333  63.5781774  22.2585577  72.8267799
  63.8704518  22.3632481  71.3450589  68.9530124  25.1532540  62.6722662
  68.8148022  25.3434136  61.7443852  68.5966342  25.9151923  63.1290714
  57.1172250  19.1390635  68.7519674  57.7571629  18.9979394  68.0542638
  56.2849780  18.8525149  68.3758276  68.9799503  27.2209067  67.6833934
  69.4136010  27.1284356  68.5316988  69.6931084  27.1966567  67.0453950
  57.8932554  28.4393066  64.8654667  58.6873152  27.9443386  64.6637242
  57.1824246  27.9110929  64.5022372  62.7127398  30.8211161  69.2167034
  62.7664420  31.3902097  69.9844750  61.8442179  30.9913046  68.8521072
  54.2015317  22.5836147  60.9414420  53.2712905  22.5220603  61.1584382
  54.2972789  22.0612100  60.1451061  54.1200866  19.1090960  63.5292661
  54.3807683  20.0236293  63.4201822  54.9418038  18.6415403  63.6789274
  55.5925791  20.5228717  70.6991486  56.2648845  20.3146079  70.0504135
  54.7655578  20.3250803  70.2596718  69.8415053  27.2632768  70.2166819
  70.0350943  28.1678578  70.4626094  69.7415671  26.8040187  71.0505404
  61.6715498  24.9871423  70.7753966  62.6007558  25.1382583  70.6022934
  61.2506528  25.0755444  69.9202613  60.4703830  29.0122088  68.5452504
  60.3314915  28.6440872  69.4178442  59.6818426  29.5269727  68.3736462
  61.0651982  34.1131184  59.8878040  61.2403737  33.6419227  60.7023663
  60.3784770  34.7396950  60.1159301  62.0209045  28.3903690  65.9341342
  61.6858877  28.3504460  66.8298992  61.5212990  27.7248406  65.4611752
  55.9953289  23.7971320  71.4593923  55.8573087  23.0651559  72.0605462
  56.9058212  23.7080220  71.1778111  64.9568236  25.7359725  56.2078401
  64.3397407  25.0106553  56.1111454  64.4884725  26.4969085  55.8645476
  58.6235589  23.5091280  70.9477603  59.3335208  22.8684472  70.9064221
  58.5804898  23.7604174  71.8703783  66.6122368  30.4458633  73.8684182
  66.5534914  29.7617853  73.2014765  67.0141886  31.1877623  73.4164808
  57.3364523  20.4956497  72.7673242  56.8001880  20.0447236  73.4194838
  56.7481232  20.6302406  72.0243706  55.6313067  37.2620547  66.6617901
  55.8709665  37.8939071  67.3396919  54.7882263  36.9108587  66.9483260
  56.7466782  19.9545149  55.3299706  55.8696249  19.8333950  54.9661952
  57.2224535  19.1631227  55.0778594  66.6139775  28.4098217  72.0998161
  65.7266554  28.0724139  72.2224560  67.1838326  27.6781248  72.3366927
  48.2668922  24.7422309  65.4241213  48.9539962  24.4284039  64.8362228
  48.1117051  25.6463673  65.1508464  53.0703645  19.6312505  69.8526237
  52.9861833  19.0238175  69.1176646  52.2486351  20.1221523  69.8535733
  60.1440929  33.0699669  69.0659405  60.0711100  33.8754641  69.5778709
  59.7018322  33.2691635  68.2407426  59.9330708  32.3071439  62.5762226
  59.1498230  32.8493119  62.6700451  60.6323453  32.8245419  62.9756467
  63.2427358  18.1166069  65.2196432  63.7396058  17.3636031  64.8997502
  62.4714340  18.1530385  64.6539641  71.0957116  23.8206434  66.8614723
  71.0846992  24.7031150  66.4908656  70.2274495  23.4677985  66.6669260
  62.6039612  32.9686503  71.2217563  63.3167584  33.6033968  71.1493465
  62.1129641  33.0650369  70.4057565  64.3257139  26.8737756  62.7934855
  63.3913418  26.9939218  62.6239559  64.5033808  25.9710223  62.5294865
  59.8262327  20.2583452  64.9468116  59.4560115  19.7054492  65.6349022
  60.3221420  19.6541585  64.3943116  67.7129690  22.7155075  63.3284889
  68.1790143  23.5483067  63.2545192  68.1637191  22.2500057  64.0330148
  57.6551526  30.7180947  72.0423134  58.3560985  31.3517430  72.1952528
  57.1846641  31.0595678  71.2818773  65.7805922  29.0598897  60.3271041
  66.0565765  28.9455491  61.2364915  64.9110420  28.6616381  60.2883214
  65.4552812  23.2725554  69.8675684  64.8024262  23.5201462  69.2128137
  65.8333192  22.4589692  69.5338162  62.4159986  33.3085247  63.9703855
  62.5982380  32.4906903  64.4331607  63.2392972  33.5252940  63.5328745
  62.7502151  32.2353432  61.2318903  63.2789918  31.7245887  60.6189065
  63.0130371  31.9195963  62.0964436  53.2519244  30.2517302  68.9754237
  53.8372681  29.5060990  69.1082141  53.0544082  30.5621258  69.8590901
  56.1057899  33.2868549  63.9916679  55.4368274  33.7714677  63.5080719
  55.9670769  33.5337770  64.9060058  47.8436899  22.8222902  67.6958680
  47.8820998  22.2886493  68.4895798  47.3377191  22.2958107  67.0769657
  60.2463168  35.3212293  70.5899338  60.7981476  35.4843914  71.3548423
  60.5869361  35.9116731  69.9179362  55.2227661  17.6687442  71.1921222
  55.2868987  18.5302273  70.7798620  55.1594781  17.0561444  70.4593581
  54.6979933  19.7410575  74.8394257  55.3251972  19.3587652  75.4531781
  53.8407852  19.5224777  75.2049949  65.0974042  30.1473550  76.4447992
  65.6413946  30.7603508  75.9502947  64.5160887  30.7053129  76.9615005
  51.4745476  21.5487004  60.7712611  51.7698917  20.6397683  60.7179665
  50.5733512  21.5274744  60.4493614  63.3831555  33.2694268  67.5763020
  63.2582694  32.4684008  67.0673965  64.0410646  33.7640462  67.0876990
  55.0039723  19.6243001  66.7540160  54.2826309  20.2378968  66.6147633
  55.7932979  20.1600766  66.6756806  65.4466463  31.0703288  69.2042570
  64.4996799  30.9508639  69.1320897  65.7949236  30.1825786  69.2868831
  57.8066037  16.9597427  73.0280812  58.3300438  17.2059724  73.7907121
  57.5878370  17.7917462  72.6083949  53.2033318  19.2301102  60.8951936
  52.8746024  18.3498481  60.7127042  53.5572688  19.1748770  61.7828326
  62.4512897  30.8656005  65.4046922  62.3037859  29.9372712  65.5854492
  63.2766390  30.8876095  64.9203997  56.3175141  19.5174072  61.2627414
  56.6571213  20.0459993  60.5406023  56.7647261  19.8554478  62.0385981
  66.0547018  31.6884563  66.4911795  66.9793566  31.4827425  66.3536246
  65.8862322  31.4400964  67.4001136  59.0118582  17.9011122  70.7130482
  58.6715402  17.1018935  71.1151162  58.3057588  18.2012833  70.1407315
  59.6635054  14.9860435  69.1657805  60.4861123  14.5120913  69.0436696
  59.9073117  15.7650919  69.6656492  58.3043288  18.0148693  59.4620707
  59.0251651  18.3929946  58.9584424  57.6808592  18.7337570  59.5655685
  62.4474411  18.7193842  60.3979039  62.6638025  19.6018480  60.0967867
  61.9668478  18.3280056  59.6684681  57.1873632  21.6779555  66.9749784
  57.0418213  21.9919858  67.8674065  56.7098836  22.2964456  66.4220683
  59.0470015  18.6682103  67.0230673  59.0331584  17.7723197  66.6862971
  59.7642443  18.6752767  67.6568959  60.8996146  19.1019444  69.0683801
  60.6413924  20.0236514  69.0668131  60.3681186  18.7049878  69.7584265
  65.8442335  32.2070231  61.8473886  66.0179212  31.6416653  61.0947739
  66.3371226  33.0071126  61.6653376  51.6619294  24.2184900  69.9137445
  51.1172763  24.9944708  70.0457719  52.5398644  24.5655704  69.7556566
  58.4506911  17.5496484  62.2918244  58.5722822  16.6213130  62.4909131
  58.1608953  17.5635170  61.3796559  61.3198101  15.2351394  65.4284963
  61.3419798  15.2990727  64.4736943  61.7366160  14.3955903  65.6225470
  71.6981726  24.9706654  63.4664186  72.1412872  24.2213979  63.0683309
  70.8208236  24.9616790  63.0837918  66.8317507  31.5236995  58.9470785
  67.5268412  32.1443688  59.1658099  67.1740657  30.6732346  59.2223162
  52.4485316  23.3454796  72.8067602  51.7067052  23.4937431  73.3932232
  52.1278061  23.6063062  71.9434351  68.7308930  28.9736701  60.4758115
  69.2560254  29.3123973  59.7507435  68.6431283  28.0383716  60.2921250
  60.3928979  32.8870774  72.6047992  60.7016105  32.6419921  73.4770692
  61.1904461  33.0917413  72.1166862  60.4149591  35.0408684  64.8353368
  59.9754581  34.5485063  65.5286225  61.1657708  34.4981652  64.5945444
  52.8941930  31.2320225  64.8377997  53.7199950  30.9323997  64.4576640
  52.5435982  30.4627847  65.2867785  57.8623463  30.5846693  66.9075670
  57.2403472  29.9217398  66.6077898  58.5328330  30.6107825  66.2249318
  51.0950535  29.1506551  65.7966930  50.2582443  28.7228726  65.6150931
  51.0674180  29.3438995  66.7337721  57.4236970  29.1350616  60.3834131
  57.5725090  29.8186081  59.7300803  58.2303414  29.1155706  60.8983586
  60.1647279  19.8159853  73.2554535  59.2950588  20.1093419  72.9837123
  60.4006759  20.4000298  73.9761798  71.2414591  26.4411892  65.8586634
  72.0761482  26.8801696  66.0224194  71.3773719  25.9650545  65.0394879
  55.1789603  25.1615794  61.3895200  54.9335645  24.2578124  61.5875410
  55.3485518  25.1632944  60.4474678  54.4485251  20.8944152  58.8881361
  53.7554496  20.9688507  58.2321397  54.2037002  20.1304495  59.4102878
  63.1198907  12.4539753  66.2920852  63.4000661  11.7862942  66.9181278
  63.9049514  12.6468848  65.7795516  60.9232376  31.6298747  57.8545878
  60.3506343  32.2488934  57.4016350  61.4965169  32.1798108  58.3885800
  64.1429635  31.9135897  58.9854460  65.0760309  31.8481459  59.1887336
  64.0552848  32.7492164  58.5268993  66.7717652  31.2301767  55.9458408
  66.6931284  30.8961631  56.8394166  67.5927319  31.7223535  55.9449880
  69.4695843  24.0963507  69.1534727  69.4372163  23.1579507  69.3394410
  70.0796467  24.1747543  68.4200551  61.3079174  22.9659560  55.1961931
  62.2538279  22.8365768  55.2650349  60.9293419  22.2274221  55.6731359
  67.2801059  14.6315566  65.1588822  67.0825880  14.3230654  66.0432154
  67.8900764  15.3577204  65.2886752  61.1917867  27.0177306  76.6562588
  62.1120876  27.1955905  76.8502634  61.1567450  26.0733351  76.5042287
  59.4922091  20.8909536  55.1316816  58.5853547  20.5942649  55.2079529
  59.7698072  20.5939354  54.2651102  50.4100032  22.2115899  65.5815862
  50.0902816  21.3581208  65.2890236  49.8633460  22.4264477  66.3373830
  54.1879939  24.9278340  69.2985369  54.4065949  25.8595448  69.3173403
  54.6005713  24.5686315  70.0840173  61.1084157  15.4346426  61.2861057
  60.2984885  15.0893511  61.6616303  61.7968574  15.1253969  61.8748669
  63.0374705  14.5124472  62.9085354  63.5905744  14.9319926  63.5675377
  63.2744792  13.5860221  62.9508310  58.2620876  17.7496471  55.2728795
  59.1240040  18.0751369  55.5324612  58.4471220  16.9627967  54.7601861
  50.2788292  25.8318811  67.5508984  49.5851763  25.4172764  67.0378938
  51.0261283  25.8739347  66.9542403  66.4153512  16.6224998  62.4164018
  65.8352181  17.2809802  62.0342070  66.1489445  15.8002342  62.0051436
  64.8657079  16.0230055  64.6185338  65.3656857  16.1346590  63.8099657
  65.5092687  15.7191108  65.2586147  58.9239075  23.9308685  77.5053179
  58.4406156  24.7309045  77.7117068  59.0100014  23.9416630  76.5520623
  52.1925034  25.7637065  65.4274999  52.1695722  25.8624752  64.4756882
  52.5025671  26.6102215  65.7492165  54.8512412  27.8213220  69.5421613
  55.8055666  27.7897162  69.4751545  54.6524936  27.3603843  70.3571839
  55.4411794  26.3914336  72.1092411  56.2604683  26.8858414  72.1327248
  55.7148602  25.4746304  72.0809978  65.1978390  18.7825088  61.4720366
  64.3104245  19.0674739  61.2540561  65.6132379  18.6218851  60.6247643
  68.5492926  18.8071609  65.1874706  69.3253317  19.2968061  65.4599322
  67.8241061  19.2329663  65.6446575  53.2062641  33.3632839  66.5591811
  53.0717109  32.6033240  65.9929809  52.7894703  34.0873739  66.0920600
  64.3421604  28.5469763  55.5668386  65.0457454  28.7519765  56.1826042
  63.6184253  29.1146525  55.8317470  65.1719414  24.2979624  61.6870656
  65.1154615  24.7548175  60.8478289  65.7247757  23.5370309  61.5093499
  68.9824220  20.0869356  62.5120776  68.7261154  19.6865991  63.3428984
  68.3577088  20.8013150  62.3870915  73.2936558  22.8265429  65.0192067
  72.7336116  22.8958618  65.7923629  72.6880061  22.6506414  64.2991564
  56.3631767  34.2602156  66.7710254  56.2464151  35.2047589  66.6688944
  55.5424213  33.9575718  67.1596053  66.2508301  28.9852292  57.6166846
  67.0853905  28.5533490  57.4344321  66.0892644  28.8134306  58.5443741
  65.9054193  25.4884405  58.9823186  65.8502997  25.3228677  58.0411630
  65.2800249  26.1960438  59.1385375  50.6946708  20.7252470  72.8084608
  51.3405572  20.2151424  73.2971833  50.4863860  21.4621151  73.3828033
  59.2150319  14.9892514  58.5608504  59.2028989  15.9334354  58.7176775
  60.1073741  14.8062660  58.2667965  57.3886281  34.9130418  69.9866182
  58.2913528  34.9454028  70.3032677  57.1623651  33.9830869  70.0012518
  59.1439883  33.6661405  66.6476261  58.1935514  33.6663266  66.5340633
  59.4472369  32.9194139  66.1312295  63.0302438  11.5835291  62.8154441
  62.2634834  11.0293778  62.9611123  63.4413143  11.6557160  63.6768592
  55.0344199  17.8720087  76.9059622  55.8975661  17.5156891  77.1162947
  54.4609610  17.5333981  77.5935026  74.8792576  39.5021943  67.7122023
  75.5170986  39.3828690  67.0085363  74.7613419  40.4502787  67.7709975
  71.6882283  39.4549371  67.6483548  71.3500794  39.3390436  66.7604083
  72.5572051  39.0540536  67.6284554  67.5469098  41.3084847  63.6380439
  66.9833963  41.2174784  62.8696726  67.4321493  40.4884752  64.1182931
  65.0933530  42.8036039  66.4764659  65.8854822  42.4626864  66.0610958
  65.3330180  42.9131014  67.3966812  73.1268657  44.9755815  58.9494904
  72.4756637  45.5609896  58.5628917  73.9213020  45.5062010  59.0089941
  67.0524284  42.0644952  59.3482038  67.8255160  41.5173939  59.2094914
  67.4049683  42.9289202  59.5596499  69.8165534  40.7698183  69.1450297
  70.4129106  40.5454206  68.4307260  69.8740505  40.0282929  69.7475745
  69.3890562  38.2237618  56.9800488  69.6416083  37.7019140  56.2183951
  68.4515121  38.0603764  57.0827171  74.4333845  37.2273397  64.7875231
  75.2196934  36.8092820  64.4365648  74.6972549  38.1319489  64.9556879
  74.6043922  42.6646247  59.4863888  73.9689755  42.7380874  60.1984793
  74.2741329  43.2539846  58.8082967  69.1086851  40.1265724  59.1824863
  68.9923109  39.4510628  59.8505947  69.2189111  39.6398098  58.3657016
  71.4518392  39.5875872  62.8871552  71.0876599  39.0606492  63.5984474
  72.3085508  39.1974341  62.7138037  71.0923879  34.6165771  57.8832901
  71.2598281  35.4846008  58.2503372  70.9021048  34.7793053  56.9594190
  73.8499212  43.0782750  69.5498731  73.5499935  43.9807789  69.4414538
  73.5050271  42.8114933  70.4019884  67.3011693  39.5296547  65.5835435
  66.3762190  39.3972761  65.7913127  67.5496106  40.3090766  66.0805378
  77.2496356  35.5965290  67.2296168  76.3413233  35.5280699  66.9354929
  77.1983951  36.0737235  68.0577994  71.0713100  37.0723429  58.8679567
  70.9512725  37.5180479  59.7065048  70.3765688  37.4208746  58.3093106
  64.6620504  39.1729821  66.4179224  64.7912885  39.4264299  67.3318636
  63.9817956  39.7657529  66.0983880  68.8319992  49.8427070  62.5169699
  68.7544021  50.7934896  62.5958179  68.2281635  49.4972943  63.1744625
  76.7698166  37.5444902  59.6959901  77.6816022  37.7772289  59.5207599
  76.2607813  38.1281946  59.1334980  69.5783594  39.8240389  74.7349033
  70.3198278  40.3625433  74.4583856  68.8720579  40.4506678  74.8920584
  71.4070003  36.9042136  70.7054751  72.2531199  37.3281550  70.8489400
  71.3468641  36.2475761  71.3993314  75.3767748  42.5270720  67.0873483
  74.7476610  42.6916434  66.3849551  74.9893410  42.9412330  67.8584447
  76.5107911  41.1085117  71.0413190  76.7224807  41.7516877  70.3647571
  76.4637660  40.2747434  70.5735120  74.1134140  33.7202938  67.9449762
  73.2518619  34.0184191  68.2366500  74.1396575  33.9373337  67.0130795
  70.9295710  42.2645128  64.3523568  71.3934055  42.5432831  63.5628191
  70.6652508  41.3628573  64.1696659  67.8219791  41.8116610  67.2903331
  68.3921148  42.2403878  66.6520816  68.4127903  41.5299195  67.9887517
  69.8664596  38.3868281  61.1613133  70.5688639  38.8389324  61.6287060
  69.5345224  37.7452100  61.7893026  68.3144957  36.9780037  75.5364343
  67.6843618  37.6596318  75.7699739  68.2081045  36.8663119  74.5917481
  63.6089930  36.6451833  66.4630267  62.8188984  36.9009362  65.9870377
  64.1001177  37.4600171  66.5682307  65.5604675  37.0096413  63.4213743
  64.7635839  37.1215107  63.9397239  65.3330267  37.3483065  62.5554634
  61.8927633  36.8982324  68.8945258  62.1435671  37.7829334  69.1602833
  62.4287181  36.7186925  68.1220349  71.1058361  45.2009223  61.2375238
  70.9704035  46.0460759  61.6660086  71.6468173  45.4028501  60.4741172
  64.5587758  42.7184661  61.8103163  65.0712278  43.5127912  61.9608728
  65.2110471  42.0210952  61.7436765  66.3682643  45.8350418  63.8925917
  66.5449271  46.7568382  63.7046901  67.1639476  45.5208837  64.3220296
  65.6534999  37.8815050  73.7688080  65.5388514  36.9800307  74.0695179
  64.7979517  38.1278746  73.4172896  67.4913958  47.3528592  69.8936259
  68.0421383  47.2245655  69.1213253  66.6525434  47.6523481  69.5431152
  62.5236675  41.0473316  62.5862734  63.3611897  41.4570324  62.3696442
  62.7014942  40.1072758  62.5562928  74.4201107  38.7148396  58.2746567
  73.9047730  39.4853001  58.5134954  74.1478415  38.0413533  58.8979628
  72.0048218  33.5598097  63.3331805  71.1489814  33.1704948  63.1537444
  72.4175170  33.6390058  62.4731591  73.5347364  31.0944440  67.7323365
  73.0312160  31.0574576  66.9191170  73.8277971  32.0037183  67.7920022
  69.7790250  31.1783170  66.7389547  70.6443247  30.9825979  66.3795436
  69.8467759  30.9493522  67.6658904  74.2087410  36.5875489  60.1006348
  73.9037546  36.9021638  60.9516491  75.1617852  36.6656908  60.1433681
  72.6533842  42.7465712  61.7499302  72.1255203  42.0118471  61.4372540
  72.1521345  43.5240388  61.5039270  77.6326688  40.9414732  66.8666348
  76.9750362  41.6313994  66.9546477  78.4367087  41.3311164  67.2100335
  67.3852569  33.4085378  64.1105914  67.9596321  33.1860560  63.3779107
  67.9723552  33.4774073  64.8634515  76.4432147  39.2959105  64.9170290
  76.9564028  39.9289097  65.4192000  77.0933371  38.6960301  64.5513650
  67.7122157  35.4389839  58.1301799  66.8759469  35.7764526  58.4511074
  67.5726926  35.3038819  57.1928936  69.6875237  30.2826627  62.8380983
  69.0339649  29.9675644  62.2137598  69.6455711  29.6602367  63.5640806
  70.7986442  40.5645922  54.7534275  69.8913504  40.3335176  54.9525424
  71.2957474  39.7683541  54.9408257  73.7054521  49.2743429  57.6730961
  73.0316220  49.5775126  58.2815919  74.0920343  50.0772510  57.3236418
  72.9212978  36.7708561  67.1628631  72.0035539  36.9923508  67.0050319
  73.3373121  36.8454871  66.3040338  73.7048025  38.1699976  62.2931311
  74.4519844  38.6821373  61.9838433  73.9739615  37.8484029  63.1535705
  71.9774675  40.6658517  59.2758265  71.0685895  40.3817550  59.3730735
  72.0069759  41.0857596  58.4161572  77.2093943  44.2765106  63.0449433
  76.7556270  43.4356016  63.1014623  76.5787910  44.9126505  63.3824213
  76.1526862  35.2057092  64.2750100  75.4149619  34.6934479  64.6060343
  76.4053636  34.7657474  63.4633377  75.6526882  46.1141603  63.9799251
  75.9449856  46.6746660  63.2611617  76.1625503  46.4070164  64.7352410
  76.2538490  27.9833344  64.8691870  76.5597367  27.1230708  64.5817785
  76.9791095  28.5750965  64.6690863  62.5462846  38.3864031  63.2573467
  62.3487246  37.7933392  62.5324534  61.9909510  38.0816241  63.9749406
  70.5259569  38.2787138  65.3768061  70.5808179  37.3260974  65.3010537
  69.7150772  38.4346577  65.8609359  71.6750763  42.2067261  56.6146344
  71.2370193  41.4903120  56.1551981  72.4161204  42.4343375  56.0531435
  68.4651929  36.8964197  63.1358439  67.6519795  37.1958368  63.5423632
  68.9610924  36.5019886  63.8532922  70.6160507  46.8921954  65.0692704
  70.5736686  47.1182801  64.1401236  71.5323206  46.6585329  65.2178505
  74.0626141  37.3606022  71.9673333  74.4175529  37.5877495  72.8267799
  74.7098272  37.6924399  71.3450589  67.9566004  34.4682553  68.7519674
  68.5965383  34.3271312  68.0542638  67.1243535  34.1817066  68.3758276
  68.7326308  43.7684983  64.8654667  69.5266907  43.2735303  64.6637242
  68.0218000  43.2402846  64.5022372  65.0409072  37.9128065  60.9414420
  64.1106660  37.8512520  61.1584382  65.1366544  37.3904018  60.1451061
  64.9594621  34.4382878  63.5292661  65.2201438  35.3528211  63.4201822
  65.7811793  33.9707320  63.6789274  66.4319546  35.8520635  70.6991486
  67.1042599  35.6437997  70.0504135  65.6049332  35.6542721  70.2596718
  72.5109252  40.3163341  70.7753966  73.4401312  40.4674500  70.6022934
  72.0900282  40.4047362  69.9202613  71.3097584  44.3414005  68.5452504
  71.1708670  43.9732790  69.4178442  70.5212180  44.8561645  68.3736462
  71.9045736  49.4423102  59.8878040  72.0797492  48.9711145  60.7023663
  71.2178524  50.0688868  60.1159301  72.8602799  43.7195608  65.9341342
  72.5252632  43.6796378  66.8298992  72.3606745  43.0540324  65.4611752
  66.8347043  39.1263238  71.4593923  66.6966841  38.3943477  72.0605462
  67.7451967  39.0372138  71.1778111  75.7961991  41.0651642  56.2078401
  75.1791162  40.3398470  56.1111454  75.3278479  41.8261003  55.8645476
  69.4629344  38.8383197  70.9477603  70.1728962  38.1976389  70.9064221
  69.4198652  39.0896092  71.8703783  68.1758278  35.8248415  72.7673242
  67.6395635  35.3739154  73.4194838  67.5874986  35.9594324  72.0243706
  66.4706821  52.5912464  66.6617901  66.7103420  53.2230989  67.3396919
  65.6276018  52.2400504  66.9483260  67.5860537  35.2837067  55.3299706
  66.7090003  35.1625867  54.9661952  68.0618290  34.4923145  55.0778594
  59.1062677  40.0714226  65.4241213  59.7933717  39.7575956  64.8362228
  58.9510806  40.9755591  65.1508464  63.9097399  34.9604423  69.8526237
  63.8255588  34.3530092  69.1176646  63.0880105  35.4513441  69.8535733
  70.7724463  47.6363357  62.5762226  69.9891985  48.1785037  62.6700451
  71.4717208  48.1537337  62.9756467  74.0821113  33.4457986  65.2196432
  74.5789812  32.6927949  64.8997502  73.3108094  33.4822303  64.6539641
  75.1650894  42.2029674  62.7934855  74.2307172  42.3231136  62.6239559
  75.3427562  41.3002140  62.5294865  70.6656082  35.5875369  64.9468116
  70.2953869  35.0346410  65.6349022  71.1615174  34.9833503  64.3943116
  76.6199676  44.3890814  60.3271041  76.8959520  44.2747409  61.2364915
  75.7504175  43.9908299  60.2883214  76.2946566  38.6017472  69.8675684
  75.6418016  38.8493379  69.2128137  76.6726946  37.7881610  69.5338162
  73.2553740  48.6377165  63.9703855  73.4376135  47.8198821  64.4331607
  74.0786726  48.8544857  63.5328745  73.5895906  47.5645350  61.2318903
  74.1183672  47.0537805  60.6189065  73.8524125  47.2487880  62.0964436
  64.0912998  45.5809219  68.9754237  64.6766435  44.8352907  69.1082141
  63.8937837  45.8913176  69.8590901  66.9451654  48.6160467  63.9916679
  66.2762029  49.1006594  63.5080719  66.8064523  48.8629687  64.9060058
  58.6830653  38.1514820  67.6958680  58.7214753  37.6178410  68.4895798
  58.1770946  37.6250025  67.0769657  66.0621415  32.9979360  71.1921222
  66.1262742  33.8594191  70.7798620  65.9988536  32.3853362  70.4593581
  65.5373688  35.0702493  74.8394257  66.1645727  34.6879570  75.4531781
  64.6801607  34.8516695  75.2049949  62.3139231  36.8778922  60.7712611
  62.6092672  35.9689600  60.7179665  61.4127266  36.8566661  60.4493614
  74.2225309  48.5986186  67.5763020  74.0976449  47.7975926  67.0673965
  74.8804401  49.0932379  67.0876990  65.8433478  34.9534918  66.7540160
  65.1220063  35.5670886  66.6147633  66.6326733  35.4892683  66.6756806
  68.6459791  32.2889345  73.0280812  69.1694193  32.5351641  73.7907121
  68.4272124  33.1209380  72.6083949  64.0427072  34.5593019  60.8951936
  63.7139778  33.6790398  60.7127042  64.3966443  34.5040688  61.7828326
  73.2906651  46.1947922  65.4046922  73.1431614  45.2664630  65.5854492
  74.1160145  46.2168013  64.9203997  67.1568895  34.8465989  61.2627414
  67.4964968  35.3751911  60.5406023  67.6041016  35.1846395  62.0385981
  76.8940773  47.0176481  66.4911795  77.8187320  46.8119342  66.3536246
  76.7256076  46.7692882  67.4001136  69.8512336  33.2303040  70.7130482
  69.5109157  32.4310853  71.1151162  69.1451342  33.5304751  70.1407315
  70.5028808  30.3152352  69.1657805  71.3254877  29.8412831  69.0436696
  70.7466872  31.0942836  69.6656492  69.1437043  33.3440611  59.4620707
  69.8645405  33.7221864  58.9584424  68.5202347  34.0629488  59.5655685
  73.2868165  34.0485760  60.3979039  73.5031780  34.9310398  60.0967867
  72.8062233  33.6571973  59.6684681  68.0267387  37.0071473  66.9749784
  67.8811967  37.3211776  67.8674065  67.5492590  37.6256373  66.4220683
  69.8863770  33.9974021  67.0230673  69.8725338  33.1015114  66.6862971
  70.6036198  34.0044685  67.6568959  71.7389900  34.4311361  69.0683801
  71.4807678  35.3528432  69.0668131  71.2074941  34.0341796  69.7584265
  76.6836089  47.5362148  61.8473886  76.8572967  46.9708571  61.0947739
  77.1764980  48.3363043  61.6653376  62.5013049  39.5476817  69.9137445
  61.9566517  40.3236625  70.0457719  63.3792399  39.8947622  69.7556566
  69.2900666  32.8788401  62.2918244  69.4116577  31.9505048  62.4909131
  69.0002708  32.8927087  61.3796559  72.1591856  30.5643312  65.4284963
  72.1813553  30.6282645  64.4736943  72.5759915  29.7247820  65.6225470
  77.6711262  46.8528913  58.9470785  78.3662166  47.4735605  59.1658099
  78.0134412  46.0024264  59.2223162  63.2879071  38.6746714  72.8067602
  62.5460807  38.8229349  73.3932232  62.9671815  38.9354979  71.9434351
  71.2543345  50.3700602  64.8353368  70.8148336  49.8776980  65.5286225
  72.0051462  49.8273569  64.5945444  63.7335684  46.5612142  64.8377997
  64.5593704  46.2615914  64.4576640  63.3829736  45.7919765  65.2867785
  68.7017218  45.9138611  66.9075670  68.0797227  45.2509316  66.6077898
  69.3722085  45.9399743  66.2249318  61.9344290  44.4798469  65.7966930
  61.0976198  44.0520643  65.6150931  61.9067935  44.6730912  66.7337721
  68.2630725  44.4642534  60.3834131  68.4118845  45.1477998  59.7300803
  69.0697168  44.4447624  60.8983586  71.0041034  35.1451771  73.2554535
  70.1344343  35.4385337  72.9837123  71.2400514  35.7292216  73.9761798
  66.0183358  40.4907712  61.3895200  65.7729399  39.5870042  61.5875410
  66.1879272  40.4924862  60.4474678  65.2879005  36.2236069  58.8881361
  64.5948250  36.2980424  58.2321397  65.0430757  35.4596413  59.4102878
  73.9592662  27.7831671  66.2920852  74.2394415  27.1154860  66.9181278
  74.7443269  27.9760766  65.7795516  71.7626130  46.9590664  57.8545878
  71.1900097  47.5780852  57.4016350  72.3358924  47.5090026  58.3885800
  74.9823390  47.2427815  58.9854460  75.9154063  47.1773376  59.1887336
  74.8946603  48.0784081  58.5268993  77.6111407  46.5593685  55.9458408
  77.5325038  46.2253549  56.8394166  78.4321073  47.0515453  55.9449880
  72.1472929  38.2951477  55.1961931  73.0932033  38.1657685  55.2650349
  71.7687174  37.5566139  55.6731359  70.3315846  36.2201454  55.1316816
  69.4247301  35.9234566  55.2079529  70.6091827  35.9231272  54.2651102
  61.2493786  37.5407817  65.5815862  60.9296570  36.6873125  65.2890236
  60.7027214  37.7556395  66.3373830  65.0273694  40.2570258  69.2985369
  65.2459703  41.1887366  69.3173403  65.4399467  39.8978232  70.0840173
  71.9477911  30.7638343  61.2861057  71.1378640  30.4185428  61.6616303
  72.6362328  30.4545887  61.8748669  73.8768460  29.8416390  62.9085354
  74.4299498  30.2611844  63.5675377  74.1138546  28.9152138  62.9508310
  69.1014630  33.0788389  55.2728795  69.9633794  33.4043287  55.5324612
  69.2864975  32.2919885  54.7601861  61.1182046  41.1610728  67.5508984
  60.4245518  40.7464681  67.0378938  61.8655037  41.2031265  66.9542403
  77.2547267  31.9516915  62.4164018  76.6745936  32.6101719  62.0342070
  76.9883200  31.1294260  62.0051436  75.7050833  31.3521973  64.6185338
  76.2050612  31.4638508  63.8099657  76.3486441  31.0483026  65.2586147
  63.0318789  41.0928982  65.4274999  63.0089477  41.1916670  64.4756882
  63.3419425  41.9394133  65.7492165  65.6906167  43.1505137  69.5421613
  66.6449420  43.1189080  69.4751545  65.4918690  42.6895761  70.3571839
  66.2805549  41.7206253  72.1092411  67.0998438  42.2150332  72.1327248
  66.5542356  40.8038221  72.0809978  76.0372145  34.1117006  61.4720366
  75.1498000  34.3966656  61.2540561  76.4526134  33.9510769  60.6247643
  64.0456395  48.6924757  66.5591811  63.9110863  47.9325158  65.9929809
  63.6288458  49.4165657  66.0920600  75.1815358  43.8761680  55.5668386
  75.8851208  44.0811683  56.1826042  74.4578007  44.4438442  55.8317470
  76.0113169  39.6271542  61.6870656  75.9548370  40.0840093  60.8478289
  76.5641511  38.8662226  61.5093499  67.2025521  49.5894074  66.7710254
  67.0857905  50.5339506  66.6688944  66.3817967  49.2867635  67.1596053
  77.0902056  44.3144210  57.6166846  77.9247660  43.8825408  57.4344321
  76.9286399  44.1426223  58.5443741  76.7447948  40.8176323  58.9823186
  76.6896752  40.6520594  58.0411630  76.1194003  41.5252356  59.1385375
  61.5340463  36.0544387  72.8084608  62.1799326  35.5443341  73.2971833
  61.3257614  36.7913069  73.3828033  70.0544073  30.3184432  58.5608504
  70.0422743  31.2626272  58.7176775  70.9467495  30.1354577  58.2667965
  69.9833637  48.9953322  66.6476261  69.0329268  48.9955184  66.5340633
  70.2866123  48.2486057  66.1312295  73.8696193  26.9127208  62.8154441
  73.1028589  26.3585695  62.9611123  74.2806898  26.9849077  63.6768592
  65.8737954  33.2012004  76.9059622  66.7369415  32.8448809  77.1162947
  65.3003365  32.8625899  77.5935026  76.3998430  52.3388330  63.4213743
  75.6029593  52.4507025  63.9397239  76.1724022  52.6774983  62.5554634
  73.3630429  56.3765233  62.5862734  74.2005651  56.7862242  62.3696442
  73.5408697  55.4364676  62.5562928  73.3856600  53.7155949  63.2573467
  73.1881000  53.1225309  62.5324534  72.8303264  53.4108159  63.9749406
  75.8802826  53.2419983  60.9414420  74.9500414  53.1804438  61.1584382
  75.9760298  52.7195935  60.1451061  75.7988375  49.7674795  63.5292661
  76.0595192  50.6820129  63.4201822  76.6205547  49.2999238  63.6789274
  69.9456431  55.4006144  65.4241213  70.6327471  55.0867874  64.8362228
  69.7904560  56.3047509  65.1508464  73.1532985  52.2070839  60.7712611
  73.4486426  51.2981518  60.7179665  72.2521021  52.1858579  60.4493614
  74.8820827  49.8884937  60.8951936  74.5533533  49.0082316  60.7127042
  75.2360197  49.8332606  61.7828326  77.9962650  50.1757907  61.2627414
  78.3358722  50.7043828  60.5406023  78.4434770  50.5138313  62.0385981
  76.8577112  55.8199629  61.3895200  76.6123154  54.9161959  61.5875410
  77.0273027  55.8216780  60.4474678  76.1272760  51.5527987  58.8881361
  75.4342004  51.6272342  58.2321397  75.8824511  50.7888331  59.4102878
  72.0887541  52.8699735  65.5815862  71.7690325  52.0165043  65.2890236
  71.5420969  53.0848313  66.3373830  54.2539777   4.4806244  53.2009966
  55.0461069   4.1397069  52.7856265  54.4936427   4.5901219  54.1212119
  62.2874904   6.6526020  45.6740210  61.6362884   7.2380101  45.2874224
  63.0819267   7.1832215  45.7335248  58.0515573   5.0691540  59.2794244
  57.7605439   5.9737170  59.1640910  58.6872558   5.1108067  59.9938313
  57.9926238  11.5197275  49.2415005  57.9150268  12.4705100  49.3203486
  57.3887882  11.1743148  49.8989932  60.2664607   6.8779428  47.9620545
  60.1310282   7.7230964  48.3905393  60.8074420   7.0798706  47.1986479
  53.7194005   4.3954866  48.5348470  54.2318525   5.1898117  48.6854035
  54.3716718   3.6981157  48.4682072  55.5288889   7.5120623  50.6171223
  55.7055518   8.4338587  50.4292207  56.3245723   7.1979042  51.0465603
  61.8933084   7.5002995  62.0920887  61.4496938   6.7139373  61.7741792
  62.5550297   7.6882145  61.4264778  56.6520205   9.0298796  56.6181566
  57.2027630   8.9015860  55.8458560  55.8131681   9.3293685  56.2676458
  63.9914322   7.7805795  60.1202288  63.9732797   8.6014676  59.6282558
  64.9134242   7.6559870  60.3452430  62.8660768  10.9513634  44.3976268
  62.1922466  11.2545331  45.0061226  63.2526590  11.7542715  44.0481725
  64.8133129   7.7911808  50.7044558  65.1056103   8.3516865  49.9856923
  65.3231749   8.0840369  51.4597717  59.7766754   8.5692159  51.7938011
  59.7342933   8.7953005  50.8646543  60.6929453   8.3355534  51.9423812
  62.7127399   7.8273284  55.9412341  62.7664422   8.3964220  56.7090057
  61.8442181   7.9975169  55.5766378  60.4703831   6.0184210  55.2697811
  60.3314917   5.6502995  56.1423749  59.6818427   6.5331850  55.0981768
  61.0651983  11.1193307  46.6123347  61.2403739  10.6481350  47.4268970
  60.3784771  11.7459073  46.8404608  55.6313068  14.2682669  53.3863207
  55.8709666  14.9001194  54.0642226  54.7882265  13.9170709  53.6728567
  60.1440930  10.0761792  55.7904711  60.0711101  10.8816763  56.3024016
  59.7018323  10.2753758  54.9652733  59.9330710   9.3133562  49.3007533
  59.1498231   9.8555242  49.3945757  60.6323455   9.8307541  49.7001774
  62.6039613   9.9748626  57.9462870  63.3167586  10.6096091  57.8738771
  62.1129642  10.0712492  57.1302872  57.6551527   7.7243069  58.7668441
  58.3560987   8.3579552  58.9197835  57.1846642   8.0657801  58.0064080
  62.4159987  10.3147370  50.6949161  62.5982381   9.4969026  51.1576914
  63.2392973  10.5315062  50.2574051  62.7502152   9.2415555  47.9564210
  63.2789919   8.7308010  47.3434372  63.0130372   8.9258085  48.8209743
  53.2519245   7.2579424  55.6999543  53.8372682   6.5123112  55.8327448
  53.0544084   7.5683381  56.5836207  56.1057900  10.2930672  50.7161986
  55.4368276  10.7776799  50.2326026  55.9670770  10.5399892  51.6305364
  60.2463169  12.3274415  57.3144644  60.7981477  12.4906037  58.0793729
  60.5869362  12.9178853  56.6424669  63.3831556  10.2756391  54.3008326
  63.2582696   9.4746131  53.7919272  64.0410647  10.7702584  53.8122296
  62.4512898   7.8718127  52.1292229  62.3037860   6.9434835  52.3099799
  63.2766391   7.8938218  51.6449304  66.0547020   8.6946686  53.2157101
  66.9793567   8.4889547  53.0781553  65.8862323   8.4463087  54.1246443
  65.8442336   9.2132353  48.5719193  66.0179213   8.6478776  47.8193045
  66.3371227  10.0133248  48.3898683  60.3928980   9.8932897  59.3293299
  60.7016107   9.6482044  60.2015998  61.1904462  10.0979535  58.8412169
  60.4149592  12.0470807  51.5598675  59.9754583  11.5547185  52.2531532
  61.1657709  11.5043774  51.3190750  52.8941931   8.2382347  51.5623303
  53.7199951   7.9386119  51.1821947  52.5435983   7.4689970  52.0113092
  57.8623464   7.5908816  53.6320977  57.2403474   6.9279521  53.3323205
  58.5328331   7.6169947  52.9494625  51.0950536   6.1568674  52.5212237
  50.2582445   5.7290848  52.3396238  51.0674182   6.3501117  53.4583028
  57.4236971   6.1412739  47.1079437  57.5725092   6.8248203  46.4546110
  58.2303415   6.1217829  47.6228893  60.9232377   8.6360869  44.5791185
  60.3506344   9.2551057  44.1261657  61.4965171   9.1860231  45.1131107
  64.1429637   8.9198020  45.7099767  65.0760310   8.8543581  45.9132643
  64.0552849   9.7554286  45.2514300  66.7717653   8.2363890  42.6703715
  66.6931285   7.9023753  43.5639472  67.5927320   8.7285658  42.6695187
  50.2788293   2.8380933  54.2754290  49.5851764   2.4234886  53.7624245
  51.0261284   2.8801470  53.6787709  52.1925035   2.7699187  52.1520305
  52.1695724   2.8686874  51.2002188  52.5025672   3.6164338  52.4737471
  54.8512413   4.8275342  56.2666920  55.8055667   4.7959285  56.1996851
  54.6524937   4.3665966  57.0817146  53.2062642  10.3694962  53.2837118
  53.0717110   9.6095363  52.7175116  52.7894704  11.0935862  52.8165906
  56.3631768  11.2664279  53.4955560  56.2464152  12.2109711  53.3934251
  55.5424214  10.9637840  53.8841359  57.3886282  11.9192541  56.7111489
  58.2913529  11.9516151  57.0277984  57.1623652  10.9892992  56.7257824
  59.1439884  10.6723527  53.3721567  58.1935515  10.6725389  53.2585940
  59.4472370   9.9256262  52.8557602  74.8792578  16.5084066  54.4367330
  75.5170988  16.3890813  53.7330670  74.7613420  17.4564910  54.4955282
  71.6882284  16.4611494  54.3728854  71.3500795  16.3452558  53.4849389
  72.5572052  16.0602659  54.3529861  67.5469100  18.3146970  50.3625745
  66.9833965  18.2236907  49.5942033  67.4321495  17.4946875  50.8428238
  72.1702067  17.6146345  60.3315060  72.1590708  17.2199144  59.4595564
  72.3322706  16.8812418  60.9248831  65.0933531  19.8098162  53.2009966
  65.8854823  19.4688986  52.7856265  65.3330182  19.9193137  54.1212119
  73.1268658  21.9817938  45.6740210  72.4756638  22.5672018  45.2874224
  73.9213021  22.5124133  45.7335248  67.0524285  19.0707075  46.0727345
  67.8255161  18.5236062  45.9340220  67.4049684  19.9351324  46.2841806
  68.8909328  20.3983457  59.2794244  68.5999194  21.3029088  59.1640910
  69.5266312  20.4399985  59.9938313  69.8165535  17.7760306  55.8695604
  70.4129107  17.5516328  55.1552566  69.8740506  17.0345051  56.4721051
  69.3890563  15.2299741  43.7045795  69.6416084  14.7081262  42.9429258
  68.4515122  15.0665886  43.8072478  74.4333846  14.2335519  51.5120538
  75.2196935  13.8154943  51.1610955  74.6972550  15.1381612  51.6802186
  74.6043923  19.6708370  46.2109195  73.9689756  19.7442996  46.9230099
  74.2741330  20.2601969  45.5328274  69.1086852  17.1327847  45.9070169
  68.9923110  16.4572750  46.5751254  69.2189112  16.6460221  45.0902323
  71.4518393  16.5937994  49.6116859  71.0876600  16.0668615  50.3229780
  72.3085509  16.2036463  49.4383344  71.0923880  11.6227894  44.6078207
  71.2598282  12.4908130  44.9748678  70.9021049  11.7855176  43.6839496
  73.8499213  20.0844873  56.2744038  73.5499936  20.9869912  56.1659845
  73.5050273  19.8177056  57.1265190  67.3011695  16.5358670  52.3080742
  66.3762191  16.4034884  52.5158434  67.5496108  17.3152889  52.8050684
  77.2496357  12.6027413  53.9541475  76.3413234  12.5342821  53.6600236
  77.1983953  13.0799358  54.7823300  71.0713101  14.0785551  45.5924874
  70.9512726  14.5242602  46.4310354  70.3765689  14.4270869  45.0338412
  64.6620506  16.1791943  53.1424531  64.7912887  16.4326422  54.0563943
  63.9817957  16.7719651  52.8229186  68.8319993  26.8489193  49.2415005
  68.7544023  27.7997018  49.3203486  68.2281636  26.5035066  49.8989932
  71.3237223  14.0217058  61.8976372  70.5470557  14.5810979  61.8879237
  71.9627786  14.5073841  62.4191242  76.7698167  14.5507024  46.4205208
  77.6816023  14.7834411  46.2452906  76.2607814  15.1344069  45.8580287
  69.5783595  16.8302512  61.4594339  70.3198279  17.3687556  61.1829163
  68.8720580  17.4568801  61.6165891  75.0538935  18.9731652  60.0566501
  75.4622291  18.5314063  59.3121133  74.3316196  18.3984280  60.3100694
  71.4070005  13.9104259  57.4300058  72.2531200  14.3343673  57.5734707
  71.3468642  13.2537883  58.1238621  75.3767749  19.5332843  53.8118790
  74.7476612  19.6978557  53.1094857  74.9893411  19.9474452  54.5829754
  76.5107913  18.1147240  57.7658497  76.7224808  18.7579000  57.0892878
  76.4637661  17.2809556  57.2980427  74.1134142  10.7265060  54.6695069
  73.2518621  11.0246314  54.9611807  74.1396576  10.9435459  53.7376102
  70.9295711  19.2707251  51.0768875  71.3934057  19.5494954  50.2873497
  70.6652509  18.3690696  50.8941965  67.8219792  18.8178733  54.0148638
  68.3921149  19.2466001  53.3766122  68.4127904  18.5361317  54.7132824
  69.8664597  15.3930403  47.8858440  70.5688641  15.8451447  48.3532366
  69.5345226  14.7514222  48.5138333  68.3144959  13.9842160  62.2609649
  67.6843619  14.6658441  62.4945046  68.2081047  13.8725242  61.3162787
  63.6089931  13.6513956  53.1875573  62.8188985  13.9071485  52.7115684
  64.1001178  14.4662294  53.2927614  77.6253741  20.9919195  55.9380854
  78.4471184  20.5899383  55.6563536  77.6216144  20.8887429  56.8896970
  65.5604677  14.0158535  50.1459050  64.7635840  14.1277230  50.6642546
  65.3330269  14.3545188  49.2799941  71.3910344  20.5403239  58.0941565
  71.4554777  21.0023646  58.9299737  70.6821268  19.9100603  58.2223875
  61.8927634  13.9044447  55.6190564  62.1435673  14.7891456  55.8848140
  62.4287183  13.7249048  54.8465656  71.1058362  22.2071346  47.9620545
  70.9704037  23.0522882  48.3905393  71.6468174  22.4090624  47.1986479
  64.5587759  19.7246784  48.5348470  65.0712280  20.5190034  48.6854035
  65.2110472  19.0273075  48.4682072  66.3682644  22.8412540  50.6171223
  66.5449272  23.7630505  50.4292207  67.1639477  22.5270960  51.0465603
  65.6535000  14.8877172  60.4933386  65.5388516  13.9862429  60.7940485
  64.7979518  15.1340869  60.1418203  72.7326838  22.8294913  62.0920887
  72.2890692  22.0431291  61.7741792  73.3944052  23.0174063  61.4264778
  67.4913959  24.3590714  56.6181566  68.0421384  24.2307777  55.8458560
  66.6525435  24.6585603  56.2676458  74.8308076  23.1097712  60.1202288
  74.8126552  23.9306594  59.6282558  75.7527996  22.9851788  60.3452430
  71.2881130  20.6241842  60.9625797  71.8209467  19.8630130  60.7325105
  70.7595211  20.3315494  61.7049951  62.5236676  18.0535438  49.3108041
  63.3611898  18.4632447  49.0941748  62.7014944  17.1134881  49.2808235
  74.4201108  15.7210519  44.9991874  73.9047732  16.4915124  45.2380261
  74.1478417  15.0475655  45.6224935  72.0048219  10.5660220  50.0577112
  71.1489815  10.1767070  49.8782751  72.4175171  10.6452181  49.1976897
  74.2087411  13.5937611  46.8251655  73.9037547  13.9083760  47.6761798
  75.1617853  13.6719031  46.8678988  72.6533843  19.7527834  48.4744609
  72.1255205  19.0180594  48.1617846  72.1521346  20.5302511  48.2284577
  77.6326689  17.9476855  53.5911655  76.9750364  18.6376116  53.6791784
  78.4367088  18.3373287  53.9345641  67.3852571  10.4147501  50.8351220
  67.9596323  10.1922682  50.1024413  67.9723553  10.4836195  51.5879822
  76.4432148  16.3021228  51.6415597  76.9564030  16.9351219  52.1437307
  77.0933372  15.7022423  51.2758957  67.7122158  12.4451962  44.8547106
  66.8759470  12.7826648  45.1756380  67.5726927  12.3100942  43.9174243
  70.7986443  17.5708045  41.4779582  69.8913505  17.3397298  41.6770731
  71.2957475  16.7745664  41.6653563  73.7054522  26.2805552  44.3976268
  73.0316221  26.5837249  45.0061226  74.0920344  27.0834632  44.0481725
  72.9212979  13.7770683  53.8873937  72.0035540  13.9985630  53.7295625
  73.3373122  13.8516994  53.0285645  73.7048027  15.1762099  49.0176618
  74.4519845  15.6883496  48.7083740  73.9739616  14.8546152  49.8781011
  71.9774677  17.6720640  46.0003572  71.0685896  17.3879672  46.0976042
  72.0069761  18.0919718  45.1406879  77.2093944  21.2827229  49.7694739
  76.7556271  20.4418139  49.8259930  76.5787911  21.9188627  50.1069520
  76.1526864  12.2119215  50.9995407  75.4149620  11.6996601  51.3305649
  76.4053637  11.7719597  50.1878684  75.6526883  23.1203726  50.7044558
  75.9449858  23.6808783  49.9856923  76.1625504  23.4132287  51.4597717
  62.5462847  15.3926154  49.9818774  62.3487247  14.7995514  49.2569841
  61.9909511  15.0878364  50.6994713  70.5259571  15.2849260  52.1013367
  70.5808181  14.3323097  52.0255844  69.7150773  15.4408699  52.5854666
  71.6750765  19.2129383  43.3391650  71.2370194  18.4965242  42.8797288
  72.4161205  19.4405498  42.7776742  68.4651931  13.9026320  49.8603746
  67.6519796  14.2020490  50.2668938  68.9610925  13.5082009  50.5778228
  70.6160509  23.8984077  51.7938011  70.5736687  24.1244923  50.8646543
  71.5323207  23.6647451  51.9423812  74.0626142  14.3668144  58.6918640
  74.4175530  14.5939618  59.5513106  74.7098274  14.6986521  58.0695895
  67.9566005  11.4744675  55.4764981  68.5965385  11.3333435  54.7787944
  67.1243536  11.1879189  55.1003583  68.7326309  20.7747106  51.5899974
  69.5266908  20.2797426  51.3882548  68.0218002  20.2464969  51.2267679
  73.5521154  23.1565201  55.9412341  73.6058176  23.7256138  56.7090057
  72.6835935  23.3267086  55.5766378  65.0409073  14.9190188  47.6659726
  64.1106661  14.8574643  47.8829688  65.1366545  14.3966140  46.8696367
  64.9594622  11.4445000  50.2537968  65.2201439  12.3590334  50.1447128
  65.7811794  10.9769443  50.4034581  66.4319547  12.8582758  57.4236792
  67.1042601  12.6500120  56.7749441  65.6049334  12.6604844  56.9842025
  72.5109254  17.3225463  57.4999273  73.4401314  17.4736623  57.3268240
  72.0900284  17.4109484  56.6447919  71.3097585  21.3476128  55.2697811
  71.1708671  20.9794912  56.1423749  70.5212182  21.8623767  55.0981768
  71.9045737  26.4485224  46.6123347  72.0797493  25.9773267  47.4268970
  71.2178525  27.0750990  46.8404608  72.8602800  20.7257731  52.6586648
  72.5252633  20.6858500  53.5544298  72.3606746  20.0602446  52.1857059
  66.8347044  16.1325361  58.1839230  66.6966842  15.4005599  58.7850769
  67.7451968  16.0434261  57.9023417  75.7961992  18.0713765  42.9323708
  75.1791163  17.3460593  42.8356761  75.3278481  18.8323125  42.5890782
  69.4629345  15.8445320  57.6722909  70.1728964  15.2038512  57.6309528
  69.4198653  16.0958215  58.5949090  77.4516124  22.7812673  60.5929488
  77.3928670  22.0971893  59.9260071  77.8535642  23.5231663  60.1410114
  68.1758279  12.8310538  59.4918549  67.6395636  12.3801276  60.1440145
  67.5874988  12.9656447  58.7489013  66.4706823  29.5974587  53.3863207
  66.7103421  30.2293111  54.0642226  65.6276019  29.2462627  53.6728567
  67.5860538  12.2899189  42.0545012  66.7090004  12.1687990  41.6907259
  68.0618291  11.4985267  41.8023901  77.4533531  20.7452257  58.8243468
  76.5660310  20.4078179  58.9469867  78.0232082  20.0135288  59.0612233
  59.1062678  17.0776349  52.1486519  59.7933718  16.7638079  51.5607535
  58.9510807  17.9817714  51.8753771  63.9097400  11.9666545  56.5771543
  63.8255589  11.3592215  55.8421953  63.0880107  12.4575564  56.5781039
  70.9834684  25.4053709  55.7904711  70.9104856  26.2108681  56.3024016
  70.5412078  25.6045675  54.9652733  70.7724464  24.6425480  49.3007533
  69.9891986  25.1847160  49.3945757  71.4717209  25.1599459  49.7001774
  73.4433368  25.3040544  57.9462870  74.1561340  25.9388008  57.8738771
  72.9523397  25.4004410  57.1302872  75.1650895  19.2091796  49.5180162
  74.2307174  19.3293259  49.3484866  75.3427563  18.3064263  49.2540171
  70.6656083  12.5937492  51.6713423  70.2953870  12.0408532  52.3594328
  71.1615175  11.9895625  51.1188423  68.4945282  23.0534987  58.7668441
  69.1954741  23.6871470  58.9197835  68.0240396  23.3949719  58.0064080
  76.6199677  21.3952937  47.0516348  76.8959521  21.2809531  47.9610222
  75.7504176  20.9970422  47.0128521  76.2946567  15.6079594  56.5920991
  75.6418018  15.8555502  55.9373444  76.6726947  14.7943733  56.2583468
  73.2553741  25.6439288  50.6949161  73.4376136  24.8260944  51.1576914
  74.0786727  25.8606980  50.2574051  73.5895907  24.5707473  47.9564210
  74.1183673  24.0599927  47.3434372  73.8524126  24.2550003  48.8209743
  64.0913000  22.5871342  55.6999543  64.6766436  21.8415030  55.8327448
  63.8937838  22.8975299  56.5836207  66.9451655  25.6222589  50.7161986
  66.2762030  26.1068717  50.2326026  66.8064524  25.8691810  51.6305364
  58.6830654  15.1576942  54.4203987  58.7214754  14.6240533  55.2141105
  58.1770947  14.6312148  53.8014964  71.0856923  27.6566333  57.3144644
  71.6375231  27.8197954  58.0793729  71.4263117  28.2470771  56.6424669
  66.0621417  10.0041483  57.9166529  66.1262743  10.8656314  57.5043927
  65.9988537   9.3915484  57.1838887  65.5373689  12.0764615  61.5639563
  66.1645728  11.6941693  62.1777087  64.6801608  11.8578817  61.9295256
  75.9367798  22.4827590  63.1693299  76.4807702  23.0957549  62.6748253
  75.3554643  23.0407169  63.6860312  62.3139232  13.8841044  47.4957918
  62.6092673  12.9751723  47.4424972  61.4127268  13.8628784  47.1738920
  74.2225311  25.6048308  54.3008326  74.0976450  24.8038048  53.7919272
  74.8804402  26.0994502  53.8122296  65.8433479  11.9597041  53.4785467
  65.1220065  12.5733009  53.3392940  66.6326735  12.4954806  53.4002113
  76.2860219  23.4057329  55.9287876  75.3390555  23.2862680  55.8566203
  76.6342992  22.5179827  56.0114138  68.6459792   9.2951467  59.7526118
  69.1694194   9.5413764  60.5152428  68.4272126  10.1271502  59.3329256
  64.0427073  11.5655142  47.6197243  63.7139780  10.6852521  47.4372349
  64.3966444  11.5102811  48.5073632  73.2906652  23.2010045  52.1292229
  73.1431615  22.2726752  52.3099799  74.1160146  23.2230135  51.6449304
  67.1568897  11.8528112  47.9872721  67.4964969  12.3814033  47.2651329
  67.6041017  12.1908518  48.7631287  76.8940774  24.0238604  53.2157101
  77.8187322  23.8181465  53.0781553  76.7256078  23.7755005  54.1246443
  69.8512337  10.2365163  57.4375789  69.5109158   9.4372976  57.8396469
  69.1451344  10.5366873  56.8652622  69.1437044  10.3502733  46.1866014
  69.8645406  10.7283986  45.6829730  68.5202348  11.0691610  46.2900992
  73.2868167  11.0547882  47.1224346  73.5031781  11.9372520  46.8213174
  72.8062234  10.6634096  46.3929988  68.0267388  14.0133596  53.6995090
  67.8811969  14.3273899  54.5919372  67.5492592  14.6318496  53.1465989
  69.8863771  11.0036144  53.7475980  69.8725340  10.1077237  53.4108278
  70.6036199  11.0106807  54.3814266  71.7389902  11.4373484  55.7929107
  71.4807679  12.3590554  55.7913438  71.2074942  11.0403918  56.4829572
  76.6836090  24.5424271  48.5719193  76.8572968  23.9770693  47.8193045
  77.1764982  25.3425166  48.3898683  62.5013050  16.5538940  56.6382752
  61.9566518  17.3298748  56.7703026  63.3792400  16.9009745  56.4801873
  69.2900667   9.8850524  49.0163550  69.4116578   8.9567170  49.2154438
  69.0002709   9.8989210  48.1041866  77.6711263  23.8591035  45.6716091
  78.3662168  24.4797728  45.8903406  78.0134413  23.0086387  45.9468469
  63.2879072  15.6808836  59.5312909  62.5460808  15.8291472  60.1177539
  62.9671816  15.9417102  58.6679658  71.2322735  25.2224815  59.3293299
  71.5409861  24.9773961  60.2015998  72.0298217  25.4271453  58.8412169
  71.2543347  27.3762724  51.5598675  70.8148337  26.8839103  52.2531532
  72.0051464  26.8335692  51.3190750  63.7335686  23.5674265  51.5623303
  64.5593706  23.2678037  51.1821947  63.3829738  22.7981887  52.0113092
  68.7017219  22.9200733  53.6320977  68.0797228  22.2571438  53.3323205
  69.3722086  22.9461865  52.9494625  61.9344291  21.4860591  52.5212237
  61.0976199  21.0582766  52.3396238  61.9067936  21.6793035  53.4583028
  68.2630726  21.4704657  47.1079437  68.4118846  22.1540121  46.4546110
  69.0697169  21.4509747  47.6228893  71.0041035  12.1513894  59.9799841
  70.1344344  12.4447460  59.7082430  71.2400515  12.7354339  60.7007105
  66.0183359  17.4969834  48.1140506  65.7729401  16.5932164  48.3120716
  66.1879273  17.4986985  47.1719984  65.2879006  13.2298192  45.6126668
  64.5948251  13.3042547  44.9566704  65.0430758  12.4658535  46.1348185
  71.7626131  23.9652787  44.5791185  71.1900098  24.5842974  44.1261657
  72.3358925  24.5152149  45.1131107  74.9823391  24.2489937  45.7099767
  75.9154064  24.1835499  45.9132643  74.8946604  25.0846204  45.2514300
  77.6111408  23.5655808  42.6703715  77.5325039  23.2315671  43.5639472
  78.4321075  24.0577575  42.6695187  72.1472930  15.3013600  41.9207237
  73.0932035  15.1719808  41.9895655  71.7687175  14.5628262  42.3976665
  72.0311622  19.3531346  63.3807894  72.9514632  19.5309945  63.5747941
  71.9961205  18.4087391  63.2287593  70.3315847  13.2263576  41.8562122
  69.4247302  12.9296689  41.9324836  70.6091828  12.9293394  40.9896409
  61.2493787  14.5469940  52.3061169  60.9296572  13.6935248  52.0135543
  60.7027216  14.7618518  53.0619136  65.0273695  17.2632381  56.0230675
  65.2459705  18.1949488  56.0418709  65.4399469  16.9040355  56.8085479
  69.1014632  10.0850511  41.9974102  69.9633796  10.4105410  42.2569919
  69.2864976   9.2982007  41.4847167  61.1182047  18.1672851  54.2754290
  60.4245519  17.7526804  53.7624245  61.8655038  18.2093388  53.6787709
  69.7632830  16.2662725  64.2298486  69.2799912  17.0663085  64.4362375
  69.8493769  16.2770670  63.2765930  63.0318790  18.0991105  52.1520305
  63.0089478  18.1978792  51.2002188  63.3419426  18.9456256  52.4737471
  65.6906168  20.1567260  56.2666920  66.6449421  20.1251202  56.1996851
  65.4918691  19.6957884  57.0817146  66.2805550  18.7268376  58.8337717
  67.0998439  19.2212455  58.8572555  66.5542358  17.8100344  58.8055285
  64.0456397  25.6986879  53.2837118  63.9110864  24.9387280  52.7175116
  63.6288459  26.4227779  52.8165906  75.1815360  20.8823803  42.2913693
  75.8851210  21.0873805  42.9071349  74.4578008  21.4500565  42.5562776
  76.0113170  16.6333664  48.4115963  75.9548371  17.0902216  47.5723595
  76.5641512  15.8724349  48.2338806  67.2025522  26.5956196  53.4955560
  67.0857907  27.5401629  53.3934251  66.3817969  26.2929758  53.8841359
  77.0902057  21.3206332  44.3412153  77.9247661  20.8887531  44.1589628
  76.9286400  21.1488346  45.2689047  76.7447949  17.8238445  45.7068492
  76.6896753  17.6582717  44.7656936  76.1194004  18.5314478  45.8630682
  61.5340464  13.0606510  59.5329914  62.1799328  12.5505464  60.0217140
  61.3257615  13.7975191  60.1073340  68.2280037  27.2484458  56.7111489
  69.1307283  27.2808069  57.0277984  68.0017407  26.3184909  56.7257824
  69.9833639  26.0015445  53.3721567  69.0329270  26.0017306  53.2585940
  70.2866125  25.2548179  52.8557602  65.8737955  10.2074127  63.6304929
  66.7369417   9.8510932  63.8408253  65.3003366   9.8688022  64.3180333
  78.3862854  33.6438888  50.3625745  77.8227719  33.5528825  49.5942033
  78.2715249  32.8238792  50.8428238  75.9327286  35.1390079  53.2009966
  76.7248578  34.7980904  52.7856265  76.1723936  35.2485054  54.1212119
  78.1405449  31.8650587  52.3080742  77.2155946  31.7326801  52.5158434
  78.3889862  32.6444806  52.8050684  75.5014260  31.5083861  53.1424531
  75.6306641  31.7618340  54.0563943  74.8211711  32.1011569  52.8229186
  74.4483686  28.9805874  53.1875573  73.6582740  29.2363402  52.7115684
  74.9394933  29.7954212  53.2927614  76.3998431  29.3450453  50.1459050
  75.6029594  29.4569147  50.6642546  76.1724023  29.6837105  49.2799941
  72.7321389  29.2336364  55.6190564  72.9829427  30.1183374  55.8848140
  73.2680937  29.0540966  54.8465656  75.3981514  35.0538702  48.5348470
  75.9106034  35.8481952  48.6854035  76.0504226  34.3564992  48.4682072
  77.2076398  38.1704458  50.6171223  77.3843027  39.0922423  50.4292207
  78.0033232  37.8562877  51.0465603  76.4928755  30.2169090  60.4933386
  76.3782270  29.3154347  60.7940485  75.6373273  30.4632787  60.1418203
  73.3630430  33.3827356  49.3108041  74.2005652  33.7924364  49.0941748
  73.5408698  32.4426798  49.2808235  73.3856602  30.7218071  49.9818774
  73.1881001  30.1287432  49.2569841  72.8303266  30.4170282  50.6994713
  75.8802827  30.2482105  47.6659726  74.9500415  30.1866561  47.8829688
  75.9760299  29.7258058  46.8696367  75.7988376  26.7736918  50.2537968
  76.0595194  27.6882251  50.1447128  76.6205549  26.3061361  50.4034581
  77.2713302  28.1874675  57.4236792  77.9436355  27.9792037  56.7749441
  76.4443088  27.9896761  56.9842025  77.3100577  44.9266505  53.3863207
  77.5497175  45.5585029  54.0642226  76.4669774  44.5754545  53.6728567
  69.9456433  32.4068267  52.1486519  70.6327472  32.0929997  51.5607535
  69.7904561  33.3109631  51.8753771  74.7491155  27.2958463  56.5771543
  74.6649344  26.6884133  55.8421953  73.9273861  27.7867481  56.5781039
  74.9306754  37.9163260  55.6999543  75.5160191  37.1706948  55.8327448
  74.7331593  38.2267216  56.5836207  77.7845409  40.9514507  50.7161986
  77.1155785  41.4360635  50.2326026  77.6458279  41.1983728  51.6305364
  69.5224409  30.4868860  54.4203987  69.5608508  29.9532451  55.2141105
  69.0164702  29.9604065  53.8014964  76.9015171  25.3333400  57.9166529
  76.9656498  26.1948231  57.5043927  76.8382291  24.7207402  57.1838887
  76.3767444  27.4056533  61.5639563  77.0039482  27.0233610  62.1777087
  75.5195362  27.1870735  61.9295256  73.1532986  29.2132962  47.4957918
  73.4486427  28.3043640  47.4424972  72.2521022  29.1920702  47.1738920
  76.6827233  27.2888959  53.4785467  75.9613819  27.9024926  53.3392940
  77.4720489  27.8246723  53.4002113  74.8820828  26.8947060  47.6197243
  74.5533534  26.0144439  47.4372349  75.2360199  26.8394728  48.5073632
  77.9962651  27.1820030  47.9872721  78.3358724  27.7105951  47.2651329
  78.4434772  27.5200436  48.7631287  73.3406805  31.8830858  56.6382752
  72.7960273  32.6590666  56.7703026  74.2186155  32.2301662  56.4801873
  74.1272827  31.0100754  59.5312909  73.3854563  31.1583389  60.1177539
  73.8065571  31.2709020  58.6679658  74.5729440  38.8966183  51.5623303
  75.3987460  38.5969955  51.1821947  74.2223492  38.1273805  52.0113092
  72.7738045  36.8152509  52.5212237  71.9369954  36.3874684  52.3396238
  72.7461691  37.0084953  53.4583028  76.8577113  32.8261752  48.1140506
  76.6123155  31.9224082  48.3120716  77.0273028  32.8278902  47.1719984
  76.1272761  28.5590109  45.6126668  75.4342006  28.6334464  44.9566704
  75.8824513  27.7950453  46.1348185  72.0887542  29.8761857  52.3061169
  71.7690326  29.0227165  52.0135543  71.5420970  30.0910435  53.0619136
  75.8667449  32.5924298  56.0230675  76.0853459  33.5241406  56.0418709
  76.2793223  32.2332273  56.8085479  71.9575802  33.4964769  54.2754290
  71.2639273  33.0818722  53.7624245  72.7048793  33.5385305  53.6787709
  73.8712544  33.4283023  52.1520305  73.8483232  33.5270710  51.2002188
  74.1813181  34.2748173  52.4737471  76.5299922  35.4859178  56.2666920
  77.4843176  35.4543120  56.1996851  76.3312446  35.0249801  57.0817146
  77.1199304  34.0560294  58.8337717  77.9392193  34.5504372  58.8572555
  77.3936112  33.1392262  58.8055285  74.8850151  41.0278797  53.2837118
  74.7504619  40.2679198  52.7175116  74.4682213  41.7519697  52.8165906
  78.0419277  41.9248114  53.4955560  77.9251661  42.8693547  53.3934251
  77.2211723  41.6221676  53.8841359  72.3734219  28.3898427  59.5329914
  73.0193082  27.8797381  60.0217140  72.1651370  29.1267109  60.1073340
  76.7131710  25.5366045  63.6304929  77.5763171  25.1802849  63.8408253
  76.1397120  25.1979939  64.3180333  75.9327287  12.1452202  39.9255272
  76.7248579  11.8043027  39.5101572  76.1723937  12.2547177  40.8457426
  75.3981515  12.0600824  35.2593777  75.9106035  12.8544075  35.4099341
  76.0504228  11.3627115  35.1927378  77.2076400  15.1766581  37.3416530
  77.3843028  16.0984545  37.1537514  78.0033233  14.8625000  37.7710910
  77.3100578  21.9328627  40.1108514  77.5497177  22.5647151  40.7887532
  76.4669775  21.5816667  40.3973873  74.9306755  14.9225382  42.4244850
  75.5160192  14.1769070  42.5572754  74.7331594  15.2329339  43.3081514
  77.7845411  17.9576630  37.4407292  77.1155786  18.4422757  36.9571333
  77.6458280  18.2045850  38.3550671  74.5729441  15.9028305  38.2868610
  75.3987461  15.6032077  37.9067253  74.2223493  15.1335928  38.7358398
  72.7738047  13.8214632  39.2457543  71.9369955  13.3936806  39.0641545
  72.7461692  14.0147075  40.1828335  71.9575803  10.5026891  40.9999597
  71.2639275  10.0880844  40.4869551  72.7048794  10.5447428  40.4033016
  73.8712546  10.4345145  38.8765612  73.8483234  10.5332832  37.9247495
  74.1813182  11.2810296  39.1982778  76.5299924  12.4921300  42.9912226
  77.4843177  12.4605243  42.9242158  76.3312447  12.0311924  43.8062452
  74.8850152  18.0340920  40.0082424  74.7504620  17.2741321  39.4420422
  74.4682215  18.7581820  39.5411213  78.0419278  18.9310237  40.2200867
  77.9251662  19.8755669  40.1179557  77.2211724  18.6283798  40.6086666
  18.9299883  37.3109857  72.2249594  18.2787863  37.8963938  71.8383608
  19.7244246  37.8416052  72.2844631  12.8555510  34.3998994  72.6236728
  13.6286386  33.8527981  72.4849604  13.2080909  35.2643244  72.8351190
  15.1921788  30.5591661  70.2555178  15.4447309  30.0373182  69.4938641
  14.2546347  30.3957806  70.3581862  20.4075148  35.0000289  72.7618578
  19.7720981  35.0734916  73.4739483  20.0772555  35.5893888  72.0837657
  16.8955105  26.9519813  71.1587591  17.0629507  27.8200050  71.5258062
  16.7052274  27.1147095  70.2348880  14.6351218  42.1781113  75.7924389
  14.5575248  43.1288938  75.8712869  14.0312861  41.8326985  76.4499315
  22.5729392  29.8798944  72.9714592  23.4847248  30.1126331  72.7962289
  22.0639039  30.4635988  72.4089670  25.0588206  35.7979200  77.7172537
  24.3739244  36.1778102  77.1669570  25.1432055  36.4074527  78.4504485
  31.5190959  32.6649863  78.8375209  30.7654667  32.0957261  78.6819214
  31.6538500  32.6312528  79.7845844  16.9089587  37.5363265  74.5129929
  16.7735262  38.3814801  74.9414776  17.4499399  37.7382543  73.7495862
  20.2232333  31.0502438  71.5501257  19.7078957  31.8207043  71.7889645
  19.9509642  30.3767575  72.1734319  25.1966607  33.8034793  73.4854431
  24.4196050  33.4645953  73.0409593  25.8758088  33.8087416  72.8109396
  18.4565068  35.0819754  75.0253992  17.9286430  34.3472513  74.7127230
  17.9552571  35.8594430  74.7793961  16.6017668  32.8999964  68.0288965
  15.6944730  32.6689218  68.2280114  17.0988700  32.1037583  68.2162947
  19.5085747  41.6097471  70.9485652  18.8347446  41.9129168  71.5570609
  19.8951569  42.4126552  70.5991109  17.7805902  33.0012559  72.5512956
  16.8717121  32.7171592  72.6485425  17.8100986  33.4211638  71.6916262
  23.0125169  36.6119149  76.3204123  22.5587496  35.7710058  76.3769314
  22.3819136  37.2480547  76.6578903  21.4558108  38.4495645  77.2553941
  21.7481083  39.0100702  76.5366307  21.9656729  38.7424206  78.0107100
  17.4781990  34.5421303  69.8901034  17.0401419  33.8257162  69.4306671
  18.2192430  34.7697417  69.3286125  25.5955104  32.8178500  75.9477353
  25.4573003  33.0080096  75.0198542  25.2391323  33.5797883  76.4045404
  17.7076962  41.7777144  73.1632731  17.8828718  41.3065187  73.9778353
  17.0209750  42.4042910  73.3913991  21.5993217  33.4005684  69.4833092
  20.9822388  32.6752512  69.3866144  21.1309706  34.1615045  69.1400166
  13.3891763  27.6191109  68.6054396  12.5121229  27.4979909  68.2416643
  13.8649516  26.8277187  68.3533285  16.5755689  39.9717399  75.8516916
  15.7923211  40.5139079  75.9455141  17.2748434  40.4891379  76.2511158
  20.9682120  34.5383716  76.0689545  20.0338399  34.6585178  75.8994250
  21.1458788  33.6356182  75.8049555  22.4230902  36.7244856  73.6025731
  22.6990746  36.6101451  74.5119606  21.5535401  36.3262341  73.5637905
  19.0584966  40.9731207  77.2458545  19.2407361  40.1552863  77.7086297
  19.8817952  41.1898899  76.8083435  19.3927132  39.8999392  74.5073594
  19.9214898  39.3891847  73.8943756  19.6555351  39.5841922  75.3719127
  22.4867315  39.8716190  75.1228577  22.6604193  39.3062613  74.3702429
  22.9796207  40.6717085  74.9408066  28.3406707  32.6352613  76.7418876
  28.7837853  31.8859939  76.3438000  27.4633217  32.6262750  76.3592608
  23.4742488  39.1882955  72.2225475  24.1693393  39.8089648  72.4412789
  23.8165638  38.3378306  72.4977853  25.3733911  36.6382660  73.7512806
  25.8985235  36.9769933  73.0262126  25.2856264  35.7029676  73.5675940
  17.0574572  42.7054644  78.1108059  16.6179562  42.2131022  78.8040915
  17.8082689  42.1627611  77.8700134  14.0661951  36.7996576  73.6588821
  14.2150071  37.4832040  73.0055494  14.8728394  36.7801666  74.1738277
  27.8839571  34.1057852  79.1341324  28.7186463  34.5447656  79.2978884
  28.0198700  33.6296505  78.3149570  17.5657356  39.2944706  71.1300568
  16.9931323  39.9134894  70.6771040  18.1390150  39.8444068  71.6640490
  20.7854616  39.5781857  72.2609151  21.7185289  39.5127418  72.4642026
  20.6977829  40.4138123  71.8023683  23.4142633  38.8947727  69.2213098
  23.3356264  38.5607591  70.1148856  24.2352300  39.3869495  69.2204571
  17.9504155  30.6305519  68.4716621  18.8963260  30.5011727  68.5405039
  17.5718400  29.8920181  68.9486049  16.1347072  28.5555496  68.4071506
  15.2278527  28.2588608  68.4834220  16.4123053  28.2585314  67.5405792
  14.9045857  25.4142431  68.5483485  15.7665021  25.7397329  68.8079303
  15.0896201  24.6273927  68.0356551  20.9846585  36.2115722  68.8423077
  21.6882435  36.4165725  69.4580732  20.2609233  36.7792484  69.1072160
  21.8144395  31.9625584  74.9625347  21.7579596  32.4194135  74.1232979
  22.3672737  31.2016268  74.7848189  22.8933282  36.6498252  70.8921537
  23.7278886  36.2179450  70.7099011  22.7317625  36.4780265  71.8198431
  22.5479174  33.1530365  72.2577876  22.4927978  32.9874636  71.3166320
  21.9225229  33.8606398  72.4140066  31.5217557  47.1667903  80.9876713
  32.1595967  47.0474650  80.2840053  31.4038400  48.1148747  81.0464665
  28.3307263  47.1195331  80.9238238  27.9925775  47.0036395  80.0358773
  29.1997032  46.7186496  80.9039244  24.1894079  48.9730807  76.9135129
  23.6258944  48.8820744  76.1451417  24.0746474  48.1530712  77.3937622
  21.7358511  50.4681999  79.7519349  22.5279803  50.1272823  79.3365649
  21.9755161  50.5776974  80.6721503  29.7693638  52.6401775  72.2249594
  29.1181618  53.2255855  71.8383608  30.5638001  53.1707970  72.2844631
  23.6949265  49.7290912  72.6236728  24.4680141  49.1819899  72.4849604
  24.0474664  50.5935161  72.8351190  26.4590514  48.4344143  82.4204987
  27.0554087  48.2100165  81.7061950  26.5165486  47.6928888  83.0230435
  26.0315543  45.8883578  70.2555178  26.2841063  45.3665099  69.4938641
  25.0940102  45.7249724  70.3581862  31.0758826  44.8919357  78.0629921
  31.8621915  44.4738780  77.7120338  31.3397530  45.7965449  78.2311570
  31.2468903  50.3292207  72.7618578  30.6114736  50.4026833  73.4739483
  30.9166309  50.9185806  72.0837657  36.4767253  44.8294590  78.9662900
  37.2092425  44.2593807  79.2000729  35.7206608  44.4416190  79.4069405
  25.7511832  47.7911684  72.4579553  25.6348090  47.1156588  73.1260637
  25.8614091  47.3044058  71.6411706  28.0943372  47.2521831  76.1626242
  27.7301580  46.7252452  76.8739164  28.9510488  46.8620300  75.9892728
  33.9992673  38.5416164  83.4257508  33.6675998  39.4111575  83.2018723
  33.4038286  38.2252448  84.1051539  27.7348859  42.2811731  71.1587591
  27.9023262  43.1491967  71.5258062  27.5446028  42.4439013  70.2348880
  30.4924193  50.7428710  82.8253421  30.1924916  51.6453749  82.7169228
  30.1475252  50.4760893  83.6774574  23.9436674  47.1942507  78.8590126
  23.0187171  47.0618721  79.0667817  24.1921087  47.9736726  79.3560068
  33.8921336  43.2611250  80.5050859  32.9838214  43.1926658  80.2109620
  33.8408932  43.7383195  81.3332684  27.7138080  44.7369388  72.1434258
  27.5937705  45.1826439  72.9819738  27.0190669  45.0854706  71.5847796
  21.3045485  46.8375780  79.6933915  21.4337866  47.0910259  80.6073326
  20.6242936  47.4303488  79.3738570  25.4744972  57.5073030  75.7924389
  25.3969002  58.4580855  75.8712869  24.8706616  57.1618903  76.4499315
  35.7582983  41.4627688  82.2828732  35.1157363  41.7560222  81.6368527
  35.2537911  41.3480609  83.0881929  33.4123146  45.2090862  72.9714592
  34.3241003  45.4418248  72.7962289  32.9032794  45.7927906  72.4089670
  28.0494984  44.5688096  83.9809441  28.8956179  44.9927510  84.1244090
  27.9893622  43.9121721  84.6748004  32.0192729  50.1916680  80.3628173
  31.3901591  50.3562394  79.6604241  31.6318391  50.6058290  81.1339137
  35.8981961  51.1271118  77.7172537  35.2132999  51.5070019  77.1669570
  35.9825810  51.7366445  78.4504485  33.1532892  48.7731077  84.3167880
  33.3649788  49.4162837  83.6402262  33.1062641  47.9393393  83.8489811
  30.7559121  41.3848898  81.2204453  29.8943600  41.6830151  81.5121190
  30.7821556  41.6019296  80.2885485  27.5720691  49.9291088  77.6278258
  28.0359036  50.2078791  76.8382881  27.3077489  49.0274533  77.4451349
  24.4644772  49.4762570  80.5658022  25.0346129  49.9049838  79.9275506
  25.0552884  49.1945154  81.2642207  26.5089577  46.0514241  74.4367823
  27.2113620  46.5035284  74.9041750  26.1770205  45.4098059  75.0647717
  20.2514911  44.3097793  79.7384957  19.4613965  44.5655322  79.2625068
  20.7426158  45.1246131  79.8436998  22.2029656  44.6742372  76.6968434
  21.4060819  44.7861067  77.2151929  21.9755248  45.0129025  75.8309324
  42.3584713  47.9941781  78.8375209  41.6048422  47.4249179  78.6819214
  42.4932254  47.9604445  79.7845844  27.7483341  52.8655183  74.5129929
  27.6129016  53.7106719  74.9414776  28.2893154  53.0674461  73.7495862
  21.2012739  50.3830621  75.0857854  21.7137259  51.1773871  75.2363418
  21.8535452  49.6856912  75.0191455  23.0107623  53.4996377  77.1680607
  23.1874252  54.4214342  76.9801591  23.8064457  53.1854797  77.5974987
  19.1661655  48.7119275  75.8617424  20.0036877  49.1216284  75.6451132
  19.3439923  47.7718718  75.8317618  31.0626088  46.3794356  71.5501257
  30.5472711  47.1498961  71.7889645  30.7903396  45.7059492  72.1734319
  28.6473199  41.2244057  76.6086496  27.7914795  40.8350907  76.4292134
  29.0600150  41.3036018  75.7486281  30.1772345  38.7590400  81.0078055
  29.6737141  38.7220535  80.1945861  30.4702952  39.6683143  81.0674712
  26.4215231  38.8429130  80.0144237  27.2868228  38.6471939  79.6550127
  26.4892740  38.6139482  80.9413594  36.0360362  49.1326711  73.4854431
  35.2589805  48.7937870  73.0409593  36.7151843  49.1379334  72.8109396
  30.8512391  44.2521448  73.3761038  30.5462526  44.5667597  74.2271182
  31.8042833  44.3302868  73.4188371  29.2958823  50.4111672  75.0253992
  28.7680184  49.6764431  74.7127230  28.7946325  51.1886348  74.7793961
  34.2751669  48.6060692  80.1421039  33.6175343  49.2959953  80.2301167
  35.0792068  48.9957124  80.4855025  24.0277550  41.0731338  77.3860604
  24.6021302  40.8506519  76.6533797  24.6148533  41.1420032  78.1389205
  33.0857127  46.9605065  78.1924980  33.5989009  47.5935057  78.6946690
  33.7358351  46.3606260  77.8268340  24.3547137  43.1035799  71.4056489
  23.5184450  43.4410485  71.7265764  24.2151907  42.9684779  70.4683626
  26.3300218  37.9472587  76.1135673  25.6764630  37.6321604  75.4892288
  26.2880692  37.3248327  76.8395496  27.4411423  48.2291882  68.0288965
  26.5338485  47.9981135  68.2280114  27.9382455  47.4329501  68.2162947
  30.3479502  56.9389389  70.9485652  29.6741200  57.2421086  71.5570609
  30.7345324  57.7418469  70.5991109  29.5637958  44.4354520  80.4383321
  28.6460520  44.6569467  80.2805009  29.9798102  44.5100831  79.5795028
  30.3473006  45.8345936  75.5686001  31.0944825  46.3467333  75.2593123
  30.6164596  45.5129989  76.4290395  28.6199656  48.3304477  72.5512956
  27.7110875  48.0463509  72.6485425  28.6494740  48.7503555  71.6916262
  33.8518924  51.9411066  76.3204123  33.3981251  51.1001976  76.3769314
  33.2212890  52.5772465  76.6578903  32.7951843  42.8703052  77.5504791
  32.0574600  42.3580438  77.8815033  33.0478617  42.4303434  76.7388067
  32.2951863  53.7787563  77.2553941  32.5874837  54.3392620  76.5366307
  32.8050483  54.0716124  78.0107100  32.8963471  35.6479304  78.1446560
  33.2022347  34.7876668  77.8572475  33.6216075  36.2396924  77.9445554
  19.1887827  46.0509991  76.5328158  18.9912226  45.4579352  75.8079224
  18.6334491  45.7462201  77.2504097  27.1684550  45.9433097  78.6522751
  27.2233160  44.9906934  78.5765227  26.3575752  46.0992536  79.1364049
  28.3175744  49.8713220  69.8901034  27.8795174  49.1549079  69.4306671
  29.0586185  50.0989335  69.3286125  25.1076910  44.5610157  76.4113130
  24.2944776  44.8604328  76.8178322  25.6035904  44.1665846  77.1287612
  27.2585488  54.5567914  78.3447394  27.2161667  54.7828760  77.4155926
  28.1748187  54.3231289  78.4933196  30.7051122  45.0251982  85.2428024
  31.0600510  45.2523455  86.1022489  31.3523253  45.3570358  84.6205279
  36.4348859  48.1470417  75.9477353  36.2966757  48.3372013  75.0198542
  36.0785078  48.9089800  76.4045404  24.5990985  42.1328513  82.0274365
  25.2390364  41.9917272  81.3297328  23.7668516  41.8463026  81.6512967
  36.4618238  50.2146944  80.9588624  36.8954745  50.1222233  81.8071678
  37.1749819  50.1904445  80.3208640  25.3751289  51.4330943  78.1409357
  26.1691887  50.9381263  77.9391932  24.6642981  50.9048806  77.7777063
  21.6834052  45.5774025  74.2169110  20.7531640  45.5158480  74.4339072
  21.7791524  45.0549977  73.4205751  21.6019601  42.1028838  76.8047351
  21.8626419  43.0174171  76.6956512  22.4236774  41.6353280  76.9543964
  29.1534233  47.9809301  84.0508657  30.0826293  48.1320460  83.8777624
  28.7325263  48.0693321  83.1957303  27.9522565  52.0059965  81.8207194
  27.8133651  51.6378749  82.6933132  27.1637161  52.5207604  81.6491152
  28.5470717  57.1069061  73.1632731  28.7222473  56.6357105  73.9778353
  27.8603505  57.7334828  73.3913991  29.5027780  51.3841568  79.2096032
  29.1677613  51.3442338  80.1053682  29.0031726  50.7186284  78.7366442
  32.4386972  48.7297602  69.4833092  31.8216142  48.0044430  69.3866144
  31.9703460  49.4906962  69.1400166  26.1054325  46.5029157  84.2232293
  26.8153943  45.8622349  84.1818911  26.0623633  46.7542052  85.1458474
  24.2285518  42.9483026  68.6054396  23.3514984  42.8271827  68.2416643
  24.7043271  42.1569105  68.3533285  15.7487658  47.7360186  78.6995903
  16.4358698  47.4221916  78.1116918  15.5935786  48.6401551  78.4263155
  27.4149444  55.3009317  75.8516916  26.6316965  55.8430997  75.9455141
  28.1142189  55.8183296  76.2511158  30.7246094  41.1103946  78.4951122
  31.2214793  40.3573908  78.1752192  29.9533075  41.1468263  77.9294331
  38.5775851  46.8144312  80.1369413  38.5665727  47.6969027  79.7663346
  37.7093231  46.4615862  79.9423950  31.8075874  49.8675633  76.0689545
  30.8732153  49.9877096  75.8994250  31.9852543  48.9648100  75.8049555
  27.3081062  43.2521329  78.2222806  26.9378850  42.6992369  78.9103712
  27.8040155  42.6479463  77.6697806  35.1948426  45.7092953  76.6039579
  35.6608878  46.5420944  76.5299882  35.6455926  45.2437934  77.3084838
  33.2624657  52.0536774  73.6025731  33.5384501  51.9393368  74.5119606
  32.3929156  51.6554259  73.5637905  33.1665089  38.0773540  80.6430481
  32.2528168  38.3077766  80.8112688  33.5958190  38.1611984  81.4944513
  32.9371547  46.2663432  83.1430375  32.2842997  46.5139339  82.4882828
  33.3151927  45.4527570  82.8092852  29.8978721  56.3023125  77.2458545
  30.0801115  55.4844781  77.7086297  30.7211707  56.5190817  76.8083435
  30.2320886  55.2291310  74.5073594  30.7608653  54.7183764  73.8943756
  30.4949106  54.9133840  75.3719127  23.5876634  56.2806427  77.2671369
  22.9187010  56.7652554  76.7835410  23.4489504  56.5275647  78.1814748
  18.9564211  44.5424882  74.0467302  19.2517652  43.6335560  73.9934355
  18.0552247  44.5212621  73.7248304  30.8650290  56.2632146  80.8517710
  30.7401430  55.4621885  80.3428655  31.5229381  56.7578339  80.3631680
  22.4858458  42.6180878  80.0294850  21.7645044  43.2316846  79.8902324
  23.2751714  43.1538643  79.9511496  20.6852053  42.2238979  74.1706627
  20.3564759  41.3436358  73.9881733  21.0391424  42.1686648  75.0583016
  29.9331632  53.8593882  78.6801612  29.7856594  52.9310589  78.8609182
  30.7585125  53.8813973  78.1958688  23.7993876  42.5111949  74.5382104
  24.1389949  43.0397870  73.8160713  24.2465997  42.8492355  75.3140671
  33.5365754  54.6822441  79.7666485  34.4612301  54.4765302  79.6290936
  33.3681057  54.4338842  80.6755827  25.7862023  41.0086571  72.7375397
  26.5070386  41.3867823  72.2339114  25.1627327  41.7275447  72.8410375
  29.9293146  41.7131720  73.6733730  30.1456761  42.5956357  73.3722558
  29.4487213  41.3217933  72.9439372  24.6692368  44.6717433  80.2504474
  24.5236948  44.9857736  81.1428756  24.1917571  45.2902333  79.6975373
  26.5288750  41.6619981  80.2985364  26.5150319  40.7661074  79.9617662
  27.2461179  41.6690645  80.9323650  28.3814881  42.0957321  82.3438491
  28.1232659  43.0174392  82.3422822  27.8499922  41.6987756  83.0338955
  33.3261070  55.2008108  75.1228577  33.4997947  54.6354531  74.3702429
  33.8189961  56.0009003  74.9408066  25.9325646  40.5434361  75.5672934
  26.0541558  39.6151007  75.7663821  25.6427689  40.5573047  74.6551249
  28.8016837  38.2289271  78.7039654  28.8238534  38.2928605  77.7491633
  29.2184896  37.3893780  78.8980160  39.1800461  47.9644531  76.7418876
  39.6231607  47.2151856  76.3438000  38.3026971  47.9554667  76.3592608
  34.3136242  54.5174873  72.2225475  35.0087147  55.1381565  72.4412789
  34.6559393  53.6670224  72.4977853  36.2127666  51.9674578  73.7512806
  36.7378990  52.3061851  73.0262126  36.1250018  51.0321593  73.5675940
  27.8968326  58.0346561  78.1108059  27.4573317  57.5422940  78.8040915
  28.6476443  57.4919529  77.8700134  20.3760665  54.2258102  78.1132687
  21.2018685  53.9261874  77.7331330  20.0254717  53.4565725  78.5622475
  25.3442198  53.5784570  80.1830360  24.7222208  52.9155275  79.8832588
  26.0147065  53.6045702  79.5004008  24.9055705  52.1288494  73.6588821
  25.0543826  52.8123958  73.0055494  25.7122149  52.1093584  74.1738277
  38.7233326  49.4349769  79.1341324  39.5580217  49.8739573  79.2978884
  38.8592455  48.9588423  78.3149570  22.6608338  48.1553671  74.6649890
  22.4154380  47.2516001  74.8630100  22.8304253  48.1570822  73.7229368
  21.9303986  43.8882029  72.1636051  21.2373231  43.9626384  71.5076087
  21.6855738  43.1242373  72.6857568  30.6017642  35.4477630  79.5675542
  30.8819396  34.7800819  80.1935969  31.3868249  35.6406726  79.0550206
  28.4051111  54.6236624  71.1300568  27.8325078  55.2426811  70.6771040
  28.9783905  55.1735986  71.6640490  34.4726501  43.8695264  83.3147117
  35.4243924  43.9693362  83.3359341  34.3029951  43.0773533  83.8245202
  32.4940880  40.9550847  83.5006518  31.8990812  41.2355860  82.8053007
  32.2090577  41.4444748  84.2723259  31.6248371  54.9073774  72.2609151
  32.5579044  54.8419336  72.4642026  31.5371583  55.7430041  71.8023683
  34.2536387  54.2239645  69.2213098  34.1750019  53.8899508  70.1148856
  35.0746054  54.7161413  69.2204571  36.9514578  47.0901384  82.4289417
  36.9190899  46.1517385  82.6149101  37.5615202  47.1685421  81.6955242
  28.7897909  45.9597437  68.4716621  29.7357014  45.8303645  68.5405039
  28.4112154  45.2212099  68.9486049  37.1009067  43.8812427  82.4747700
  36.5848116  43.0970884  82.2877629  37.9849016  43.5531144  82.6394220
  34.7619794  37.6253443  78.4343513  34.5644615  37.3168531  79.3186845
  35.3719499  38.3515082  78.5641443  40.8506425  46.2925253  82.1669905
  40.1239589  46.1581218  81.5586396  40.4353712  46.6002082  82.9726623
  26.9740827  43.8847413  68.4071506  26.0672282  43.5880526  68.4834220
  27.2516808  43.5877231  67.5405792  17.8918767  45.2053777  78.8570553
  17.5721551  44.3519085  78.5644927  17.3452195  45.4202355  79.6128520
  21.6698674  47.9216218  82.5740059  21.8884684  48.8533326  82.5928093
  22.0824448  47.5624192  83.3594863  28.5902892  38.4284303  74.5615747
  27.7803621  38.0831388  74.9370993  29.2787309  38.1191847  75.1503359
  30.5193441  37.5062350  76.1840044  31.0724479  37.9257803  76.8430067
  30.7563527  36.5798098  76.2263000  25.7439611  40.7434349  68.5483485
  26.6058775  41.0689247  68.8079303  25.9289955  39.9565844  68.0356551
  33.8972248  39.6162875  75.6918708  33.3170917  40.2747679  75.3096761
  33.6308180  38.7940220  75.2806126  32.3475814  39.0167933  77.8940029
  32.8475592  39.1284467  77.0854347  32.9911422  38.7128986  78.5340837
  19.6743769  48.7574942  78.7029689  19.6514458  48.8562629  77.7511572
  19.9844406  49.6040093  79.0246855  32.6797126  41.7762965  74.7475057
  31.7922981  42.0612616  74.5295251  33.0951115  41.6156729  73.9002333
  36.0311662  41.8009486  78.4629396  36.8072052  42.2905939  78.7354013
  35.3059796  42.2267541  78.9201265  38.4684220  42.5137106  79.5203336
  39.0628711  42.2732842  78.8096645  38.5410804  41.7944236  80.1476873
  31.8240339  51.5407640  68.8423077  32.5276189  51.7457643  69.4580732
  31.1002988  52.1084402  69.1072160  32.6538149  47.2917501  74.9625347
  32.5973351  47.7486053  74.1232979  33.2066492  46.5308186  74.7848189
  36.4642955  43.0807233  75.7875466  36.2079890  42.6803869  76.6183674
  35.8395823  43.7951027  75.6625605  40.7755293  45.8203306  78.2946758
  40.2154851  45.8896496  79.0678320  40.1698797  45.6444291  77.5746254
  33.7327036  51.9790169  70.8921537  34.5672640  51.5471368  70.7099011
  33.5711379  51.8072183  71.8198431  33.3872929  48.4822283  72.2577876
  33.3321732  48.3166554  71.3166320  32.7618984  49.1898315  72.4140066
  26.6969054  37.9830392  71.8363194  26.6847724  38.9272231  71.9931465
  27.5892476  37.8000537  71.5422656  26.6258618  56.6599282  79.9230951
  25.6754249  56.6601144  79.8095323  26.9291104  55.9132017  79.4066986
  30.5121174  34.5773168  76.0909131  29.7453569  34.0231655  76.2365813
  30.9231879  34.6495037  76.9523283  34.5343019  65.0582830  72.6236728
  35.3073895  64.5111817  72.4849604  34.8868418  65.9227079  72.8351190
  36.8709297  61.2175496  70.2555178  37.1234818  60.6957017  69.4938641
  35.9333856  61.0541641  70.3581862  36.5905586  63.1203602  72.4579553
  36.4741844  62.4448505  73.1260637  36.7007846  62.6335976  71.6411706
  38.5742614  57.6103649  71.1587591  38.7417016  58.4783885  71.5258062
  38.3839783  57.7730930  70.2348880  38.5531835  60.0661306  72.1434258
  38.4331460  60.5118357  72.9819738  37.8584423  60.4146624  71.5847796
  44.2516901  60.5382779  72.9714592  45.1634757  60.7710166  72.7962289
  43.7426548  61.1219824  72.4089670  37.3483331  61.3806158  74.4367823
  38.0507375  61.8327202  74.9041750  37.0163960  60.7389977  75.0647717
  33.0423411  60.0034290  76.6968434  32.2454574  60.1152984  77.2151929
  32.8149003  60.3420942  75.8309324  30.0055410  64.0411193  75.8617424
  30.8430632  64.4508202  75.6451132  30.1833678  63.1010635  75.8317618
  41.9019842  61.7086274  71.5501257  41.3866466  62.4790878  71.7889645
  41.6297151  61.0351410  72.1734319  39.4866953  56.5535975  76.6086496
  38.6308549  56.1642825  76.4292134  39.8993905  56.6327935  75.7486281
  41.6906145  59.5813366  73.3761038  41.3856281  59.8959515  74.2271182
  42.6436587  59.6594786  73.4188371  34.8671305  56.4023256  77.3860604
  35.4415057  56.1798437  76.6533797  35.4542287  56.4711950  78.1389205
  35.1940892  58.4327717  71.4056489  34.3578204  58.7702403  71.7265764
  35.0545661  58.2976696  70.4683626  37.1693972  53.2764504  76.1135673
  36.5158385  52.9613522  75.4892288  37.1274447  52.6540245  76.8395496
  38.2805177  63.5583799  68.0288965  37.3732239  63.3273053  68.2280114
  38.7776209  62.7621419  68.2162947  39.4593411  63.6596394  72.5512956
  38.5504630  63.3755427  72.6485425  39.4888495  64.0795473  71.6916262
  43.7357225  50.9771222  78.1446560  44.0416102  50.1168585  77.8572475
  44.4609830  51.5688842  77.9445554  30.0281581  61.3801908  76.5328158
  29.8305981  60.7871269  75.8079224  29.4728245  61.0754119  77.2504097
  39.1569499  65.2005138  69.8901034  38.7188928  64.4840997  69.4306671
  39.8979939  65.4281253  69.3286125  35.9470665  59.8902075  76.4113130
  35.1338530  60.1896245  76.8178322  36.4429659  59.4957763  77.1287612
  32.5227807  60.9065942  74.2169110  31.5925395  60.8450398  74.4339072
  32.6185279  60.3841895  73.4205751  32.4413356  57.4320755  76.8047351
  32.7020173  58.3466088  76.6956512  33.2630528  56.9645198  76.9543964
  43.2780726  64.0589520  69.4833092  42.6609897  63.3336348  69.3866144
  42.8097215  64.8198880  69.1400166  35.0679272  58.2774944  68.6054396
  34.1908738  58.1563745  68.2416643  35.5437025  57.4861022  68.3533285
  26.5881412  63.0652104  78.6995903  27.2752452  62.7513834  78.1116918
  26.4329541  63.9693468  78.4263155  29.7957966  59.8716799  74.0467302
  30.0911407  58.9627478  73.9934355  28.8946002  59.8504539  73.7248304
  31.5245807  57.5530897  74.1706627  31.1958514  56.6728276  73.9881733
  31.8785178  57.4978566  75.0583016  34.6387631  57.8403867  74.5382104
  34.9783703  58.3689788  73.8160713  35.0859751  58.1784273  75.3140671
  36.6255778  56.3378488  72.7375397  37.3464140  56.7159741  72.2339114
  36.0021082  57.0567365  72.8410375  40.7686901  57.0423637  73.6733730
  40.9850515  57.9248275  73.3722558  40.2880968  56.6509851  72.9439372
  36.7719401  55.8726279  75.5672934  36.8935312  54.9442925  75.7663821
  36.4821443  55.8864965  74.6551249  39.6410591  53.5581189  78.7039654
  39.6632288  53.6220522  77.7491633  40.0578650  52.7185698  78.8980160
  33.5002093  63.4845589  74.6649890  33.2548135  62.5807919  74.8630100
  33.6698007  63.4862739  73.7229368  32.7697740  59.2173947  72.1636051
  32.0766985  59.2918302  71.5076087  32.5249492  58.4534290  72.6857568
  41.4411397  50.7769548  79.5675542  41.7213151  50.1092737  80.1935969
  42.2262004  50.9698644  79.0550206  39.6291664  61.2889355  68.4716621
  40.5750769  61.1595563  68.5405039  39.2505909  60.5504017  68.9486049
  37.8134581  59.2139331  68.4071506  36.9066036  58.9172444  68.4834220
  38.0910562  58.9169149  67.5405792  28.7312521  60.5345694  78.8570553
  28.4115306  59.6811003  78.5644927  28.1845950  60.7494273  79.6128520
  39.4296647  53.7576221  74.5615747  38.6197375  53.4123306  74.9370993
  40.1181064  53.4483764  75.1503359  41.3587195  52.8354268  76.1840044
  41.9118234  53.2549721  76.8430067  41.5957281  51.9090016  76.2263000
  36.5833366  56.0726266  68.5483485  37.4452530  56.3981165  68.8079303
  36.7683710  55.2857762  68.0356551  44.7366002  54.9454793  75.6918708
  44.1564671  55.6039597  75.3096761  44.4701935  54.1232137  75.2806126
  43.5190880  57.1054883  74.7475057  42.6316735  57.3904534  74.5295251
  43.9344869  56.9448646  73.9002333  42.6634094  66.8699558  68.8423077
  43.3669944  67.0749560  69.4580732  41.9396742  67.4376320  69.1072160
  37.5362809  53.3122309  71.8363194  37.5241478  54.2564149  71.9931465
  38.4286230  53.1292455  71.5422656  41.3514928  49.9065086  76.0909131
  40.5847324  49.3523573  76.2365813  41.7625633  49.9786955  76.9523283
  18.9299885  14.3171980  58.9494901  18.2787864  14.9026060  58.5628914
  19.7244247  14.8478175  59.0089938  12.8555512  11.4061117  59.3482035
  13.6286388  10.8590104  59.2094911  13.2080911  12.2705366  59.5596496
  15.1921790   7.5653783  56.9800485  15.4447310   7.0435304  56.2183948
  14.2546349   7.4019929  57.0827168  20.4075150  12.0062412  59.4863885
  19.7720983  12.0797038  60.1984789  20.0772556  12.5956011  58.8082964
  16.8955106   3.9581936  57.8832898  17.0629509   4.8262172  58.2503369
  16.7052275   4.1209218  56.9594187  14.6351219  19.1843235  62.5169696
  14.5575249  20.1351060  62.5958176  14.0312863  18.8389108  63.1744622
  22.5729393   6.8861067  59.6959898  23.4847249   7.1188453  59.5207596
  22.0639040   7.4698111  59.1334977  25.0588207  12.8041323  64.4417844
  24.3739246  13.1840224  63.8914877  25.1432057  13.4136649  65.1749791
  31.5190960   9.6711986  65.5620516  30.7654668   9.1019384  65.4064520
  31.6538501   9.6374650  66.5091151  16.9089588  14.5425388  61.2375235
  16.7735263  15.3876924  61.6660083  17.4499401  14.7444666  60.4741169
  20.2232334   8.0564561  58.2746564  19.7078958   8.8269166  58.5134951
  19.9509643   7.3829697  58.8979625  25.1966608  10.8096916  60.2099737
  24.4196051  10.4708075  59.7654899  25.8758089  10.8149539  59.5354702
  18.4565069  12.0881876  61.7499299  17.9286431  11.3534636  61.4372536
  17.9552572  12.8656553  61.5039267  16.6017670   9.9062087  54.7534272
  15.6944731   9.6751340  54.9525421  17.0988702   9.1099706  54.9408254
  19.5085748  18.6159594  57.6730958  18.8347447  18.9191291  58.2815916
  19.8951570  19.4188674  57.3236415  17.7805903  10.0074682  59.2758262
  16.8717122   9.7233714  59.3730732  17.8100987  10.4273760  58.4161569
  23.0125170  13.6181271  63.0449430  22.5587498  12.7772181  63.1014620
  22.3819137  14.2542669  63.3824210  21.4558110  15.4557768  63.9799248
  21.7481084  16.0162825  63.2611613  21.9656730  15.7486329  64.7352407
  17.4781991  11.5483425  56.6146341  17.0401421  10.8319284  56.1551978
  18.2192432  11.7759540  56.0531432  25.5955106   9.8240622  62.6722659
  25.4573004  10.0142218  61.7443849  25.2391324  10.5860005  63.1290710
  17.7076964  18.7839266  59.8878037  17.8828719  18.3127310  60.7023660
  17.0209752  19.4105033  60.1159298  21.5993218  10.4067807  56.2078398
  20.9822389   9.6814635  56.1111451  21.1309707  11.1677167  55.8645473
  13.3891764   4.6253231  55.3299703  12.5121231   4.5042032  54.9661949
  13.8649517   3.8339310  55.0778591  16.5755690  16.9779522  62.5762223
  15.7923212  17.5201202  62.6700448  17.2748436  17.4953501  62.9756464
  20.9682121  11.5445838  62.7934852  20.0338400  11.6647301  62.6239556
  21.1458790  10.6418305  62.5294862  22.4230904  13.7306979  60.3271038
  22.6990748  13.6163573  61.2364912  21.5535402  13.3324464  60.2883211
  19.0584968  17.9793330  63.9703852  19.2407362  17.1614986  64.4331604
  19.8817954  18.1961022  63.5328742  19.3927133  16.9061515  61.2318900
  19.9214900  16.3953969  60.6189062  19.6555353  16.5904045  62.0964433
  22.4867317  16.8778313  61.8473883  22.6604194  16.3124735  61.0947736
  22.9796208  17.6779208  61.6653373  28.3406708   9.6414736  63.4664183
  28.7837854   8.8922061  63.0683306  27.4633218   9.6324872  63.0837915
  23.4742489  16.1945077  58.9470781  24.1693394  16.8151770  59.1658096
  23.8165639  15.3440429  59.2223159  25.3733912  13.6444783  60.4758112
  25.8985236  13.9832056  59.7507432  25.2856265  12.7091798  60.2921247
  17.0574573  19.7116766  64.8353365  16.6179563  19.2193145  65.5286222
  17.8082690  19.1689734  64.5945441  14.0661952  13.8058699  60.3834128
  14.2150072  14.4894163  59.7300800  14.8728396  13.7863789  60.8983583
  27.8839573  11.1119974  65.8586630  28.7186464  11.5509778  66.0224191
  28.0198701  10.6358627  65.0394876  17.5657358  16.3006829  57.8545875
  16.9931325  16.9197016  57.4016347  18.1390151  16.8506191  58.3885797
  20.7854617  16.5843979  58.9854457  21.7185291  16.5189541  59.1887333
  20.6977830  17.4200246  58.5268990  23.4142634  15.9009850  55.9458405
  23.3356266  15.5669713  56.8394163  24.2352301  16.3931617  55.9449877
  17.9504156   7.6367642  55.1961928  18.8963261   7.5073850  55.2650346
  17.5718401   6.8982304  55.6731356  16.1347073   5.5617618  55.1316813
  15.2278529   5.2650731  55.2079526  16.4123054   5.2647436  54.2651099
  14.9045858   2.4204553  55.2728792  15.7665022   2.7459452  55.5324609
  15.0896202   1.6336049  54.7601858  20.9846586  13.2177845  55.5668383
  21.6882436  13.4227847  56.1826039  20.2609235  13.7854607  55.8317467
  21.8144396   8.9687706  61.6870653  21.7579598   9.4256258  60.8478286
  22.3672739   8.2078391  61.5093496  22.8933283  13.6560374  57.6166843
  23.7278887  13.2241573  57.4344318  22.7317626  13.4842388  58.5443738
  22.5479175  10.1592487  58.9823183  22.4927979   9.9936759  58.0411627
  21.9225231  10.8668520  59.1385372  31.5217558  24.1730025  67.7122020
  32.1595968  24.0536773  67.0085360  31.4038401  25.1210869  67.7709972
  28.3307265  24.1257453  67.6483545  27.9925776  24.0098518  66.7604080
  29.1997033  23.7248618  67.6284551  24.1894080  25.9792930  63.6380436
  23.6258945  25.8882867  62.8696723  24.0746475  25.1592834  64.1182928
  28.8127048  25.2792305  73.6069750  28.8015688  24.8845103  72.7350254
  28.9747687  24.5458378  74.2003522  21.7358512  27.4744121  66.4764656
  22.5279804  27.1334946  66.0610955  21.9755162  27.5839096  67.3966809
  29.7693639  29.6463898  58.9494901  29.1181619  30.2317978  58.5628914
  30.5638002  30.1770092  59.0089938  23.6949266  26.7353035  59.3482035
  24.4680142  26.1882022  59.2094911  24.0474665  27.5997284  59.5596496
  25.5334309  28.0629417  72.5548934  25.2424175  28.9675048  72.4395601
  26.1691293  28.1045945  73.2693004  26.4590516  25.4406265  69.1450294
  27.0554088  25.2162288  68.4307257  26.5165487  24.6991011  69.7475742
  26.0315544  22.8945701  56.9800485  26.2841065  22.3727222  56.2183948
  25.0940103  22.7311846  57.0827168  31.0758827  21.8981479  64.7875228
  31.8621916  21.4800902  64.4365645  31.3397531  22.8027571  64.9556876
  31.2468904  27.3354329  59.4863885  30.6114737  27.4088956  60.1984789
  30.9166311  27.9247928  58.8082964  36.4767254  21.8356712  65.6908207
  37.2092426  21.2655929  65.9246036  35.7206610  21.4478313  66.1314712
  25.7511833  24.7973807  59.1824860  25.6348091  24.1218710  59.8505944
  25.8614093  24.3106181  58.3657013  28.0943374  24.2583954  62.8871549
  27.7301581  23.7314575  63.5984470  28.9510490  23.8682423  62.7138034
  33.9992674  15.5478286  70.1502815  33.6675999  16.4173697  69.9264030
  33.4038288  15.2314570  70.8296846  27.7348861  19.2873854  57.8832898
  27.9023263  20.1554090  58.2503369  27.5446030  19.4501135  56.9594187
  30.4924194  27.7490832  69.5498728  30.1924917  28.6515871  69.4414535
  30.1475253  27.4823016  70.4019881  23.9436675  24.2004629  65.5835432
  23.0187172  24.0680843  65.7913124  24.1921089  24.9798849  66.0805375
  33.8921338  20.2673373  67.2296165  32.9838215  20.1988781  66.9354926
  33.8408933  20.7445318  68.0577991  27.7138082  21.7431511  58.8679564
  27.5937707  22.1888562  59.7065045  27.0190670  22.0916829  58.3093102
  21.3045486  23.8437903  66.4179221  21.4337868  24.0972382  67.3318633
  20.6242938  24.4365611  66.0983876  25.4744974  34.5135153  62.5169696
  25.3969003  35.4642978  62.5958176  24.8706617  34.1681025  63.1744622
  35.7582984  18.4689811  69.0074039  35.1157364  18.7622344  68.3613834
  35.2537913  18.3542731  69.8127236  33.4123148  22.2152984  59.6959898
  34.3241004  22.4480371  59.5207596  32.9032795  22.7990028  59.1334977
  31.6963915  26.6377612  73.3321191  32.1047271  26.1960023  72.5875823
  30.9741177  26.0630240  73.5855384  28.0494985  21.5750219  70.7054748
  28.8956181  21.9989632  70.8489397  27.9893623  20.9183843  71.3993311
  32.0192730  27.1978803  67.0873480  31.3901592  27.3624517  66.3849548
  31.6318392  27.6120412  67.8584444  35.8981962  28.1333241  64.4417844
  35.2133000  28.5132142  63.8914877  35.9825811  28.7428567  65.1749791
  33.1532894  25.7793200  71.0413187  33.3649789  26.4224959  70.3647568
  33.1062642  24.9455516  70.5735117  30.7559122  18.3911020  67.9449759
  29.8943602  18.6892274  68.2366497  30.7821557  18.6081419  67.0130792
  27.5720692  26.9353211  64.3523565  28.0359037  27.2140914  63.5628187
  27.3077490  26.0336655  64.1696656  24.4644773  26.4824692  67.2903328
  25.0346130  26.9111961  66.6520813  25.0552885  26.2007277  67.9887514
  26.5089578  23.0576363  61.1613130  27.2113621  23.5097407  61.6287056
  26.1770206  22.4160182  61.7893023  20.2514912  21.3159916  66.4630264
  19.4613966  21.5717444  65.9870374  20.7426159  22.1308254  66.5682304
  34.2678721  28.6565155  69.2135544  35.0896165  28.2545342  68.9318226
  34.2641124  28.5533389  70.1651660  22.2029657  21.6804495  63.4213740
  21.4060821  21.7923189  63.9397236  21.9755249  22.0191147  62.5554631
  28.0335325  28.2049198  71.3696255  28.0979757  28.6669605  72.2054427
  27.3246249  27.5746563  71.4978565  42.3584715  25.0003903  65.5620516
  41.6048423  24.4311302  65.4064520  42.4932256  24.9666568  66.5091151
  27.7483343  29.8717306  61.2375235  27.6129017  30.7168841  61.6660083
  28.2893155  30.0736583  60.4741169  21.2012740  27.3892744  61.8103160
  21.7137261  28.1835994  61.9608725  21.8535453  26.6919034  61.7436762
  23.0107625  30.5058500  63.8925914  23.1874253  31.4276465  63.7046897
  23.8064458  30.1916919  64.3220293  29.3751819  30.4940872  75.3675577
  28.9315673  29.7077251  75.0496482  30.0369033  30.6820023  74.7019468
  24.1338940  32.0236674  69.8936256  24.6846365  31.8953737  69.1213250
  23.2950416  32.3231563  69.5431149  31.4733057  30.7743672  73.3956979
  31.4551532  31.5952553  72.9037248  32.3952977  30.6497747  73.6207120
  27.9306111  28.2887802  74.2380487  28.4634448  27.5276090  74.0079795
  27.4020192  27.9961453  74.9804642  19.1661657  25.7181398  62.5862731
  20.0036879  26.1278406  62.3696439  19.3439924  24.7780840  62.5562925
  31.0626089  23.3856479  58.2746564  30.5472712  24.1561083  58.5134951
  30.7903397  22.7121615  58.8979625  28.6473200  18.2306180  63.3331802
  27.7914796  17.8413030  63.1537441  29.0600152  18.3098140  62.4731588
  30.1772347  15.7652523  67.7323362  29.6737142  15.7282658  66.9191167
  30.4702953  16.6745265  67.7920019  26.4215232  15.8491253  66.7389544
  27.2868229  15.6534061  66.3795433  26.4892741  15.6201604  67.6658901
  36.0360363  26.1388833  60.2099737  35.2589806  25.7999993  59.7654899
  36.7151844  26.1441457  59.5354702  30.8512392  21.2583571  60.1006345
  30.5462528  21.5729720  60.9516488  31.8042834  21.3364991  60.1433678
  29.2958824  27.4173794  61.7499299  28.7680185  26.6826554  61.4372536
  28.7946327  28.1948470  61.5039267  34.2751670  25.6122815  66.8666345
  33.6175344  26.3022076  66.9546474  35.0792069  26.0019247  67.2100332
  24.0277551  18.0793460  64.1105911  24.6021303  17.8568642  63.3779104
  24.6148534  18.1482155  64.8634512  33.0857129  23.9667187  64.9170287
  33.5989010  24.5997179  65.4191997  33.7358353  23.3668383  64.5513647
  24.3547139  20.1097921  58.1301796  23.5184451  20.4472608  58.4511071
  24.2151908  19.9746901  57.1928933  26.3300219  14.9534709  62.8380980
  25.6764632  14.6383727  62.2137595  26.2880693  14.3310450  63.5640803
  27.4411424  25.2354004  54.7534272  26.5338486  25.0043258  54.9525421
  27.9382456  24.4391624  54.9408254  30.3479503  33.9451512  57.6730958
  29.6741202  34.2483208  58.2815916  30.7345325  34.7480592  57.3236415
  29.5637960  21.4416643  67.1628628  28.6460521  21.6631590  67.0050316
  29.9798103  21.5162953  66.3040335  30.3473007  22.8408059  62.2931308
  31.0944826  23.3529456  61.9838430  30.6164597  22.5192111  63.1535701
  28.6199657  25.3366599  59.2758262  27.7110877  25.0525632  59.3730732
  28.6494741  25.7565678  58.4161569  33.8518925  28.9473189  63.0449430
  33.3981252  28.1064099  63.1014620  33.2212892  29.5834587  63.3824210
  32.7951844  19.8765175  64.2750097  32.0574601  19.3642561  64.6060340
  33.0478618  19.4365556  63.4633374  32.2951864  30.7849685  63.9799248
  32.5874839  31.3454743  63.2611613  32.8050485  31.0778246  64.7352407
  32.8963472  12.6541427  64.8691866  33.2022349  11.7938790  64.5817782
  33.6216077  13.2459047  64.6690860  19.1887828  23.0572113  63.2573464
  18.9912228  22.4641474  62.5324531  18.6334492  22.7524324  63.9749403
  27.1684552  22.9495220  65.3768058  27.2233161  21.9969056  65.3010534
  26.3575754  23.1054659  65.8609356  28.3175745  26.8775343  56.6146341
  27.8795175  26.1611202  56.1551978  29.0586186  27.1051458  56.0531432
  25.1076911  21.5672280  63.1358436  24.2944777  21.8666450  63.5423629
  25.6035906  21.1727968  63.8532919  27.2585489  31.5630037  65.0692701
  27.2161668  31.7890883  64.1401233  28.1748188  31.3293411  65.2178502
  30.7051123  22.0314104  71.9673330  31.0600511  22.2585577  72.8267796
  31.3523254  22.3632481  71.3450586  36.4348860  25.1532540  62.6722659
  36.2966759  25.3434136  61.7443849  36.0785079  25.9151923  63.1290710
  24.5990986  19.1390635  68.7519671  25.2390366  18.9979394  68.0542635
  23.7668517  18.8525149  68.3758273  36.4618240  27.2209067  67.6833931
  36.8954746  27.1284356  68.5316985  37.1749820  27.1966567  67.0453947
  25.3751290  28.4393066  64.8654664  26.1691889  27.9443386  64.6637239
  24.6642983  27.9110929  64.5022369  30.1946135  30.8211161  69.2167031
  30.2483157  31.3902097  69.9844747  29.3260916  30.9913046  68.8521069
  21.6834054  22.5836147  60.9414416  20.7531642  22.5220603  61.1584379
  21.7791526  22.0612100  60.1451058  21.6019603  19.1090960  63.5292658
  21.8626420  20.0236293  63.4201819  22.4236775  18.6415403  63.6789271
  37.3233789  27.2632768  70.2166816  37.5169679  28.1678578  70.4626091
  37.2234407  26.8040187  71.0505401  32.3848898  27.4139510  75.7907697
  32.2334404  27.1850062  74.8737781  32.3753577  28.3710112  75.8039042
  29.1534234  24.9871423  70.7753963  30.0826294  25.1382583  70.6022931
  28.7325264  25.0755444  69.9202610  27.9522566  29.0122088  68.5452501
  27.8133652  28.6440872  69.4178439  27.1637162  29.5269727  68.3736459
  28.5470718  34.1131184  59.8878037  28.7222474  33.6419227  60.7023660
  27.8603506  34.7396950  60.1159298  29.5027781  28.3903690  65.9341339
  29.1677614  28.3504460  66.8298989  29.0031727  27.7248406  65.4611749
  32.4386973  25.7359725  56.2078398  31.8216144  25.0106553  56.1111451
  31.9703461  26.4969085  55.8645473  26.1054326  23.5091280  70.9477599
  26.8153944  22.8684472  70.9064218  26.0623634  23.7604174  71.8703780
  34.0941105  30.4458633  73.8684179  34.0353651  29.7617853  73.2014762
  34.4960623  31.1877623  73.4164805  23.1131803  37.2620547  66.6617898
  23.3528402  37.8939071  67.3396916  22.2701000  36.9108587  66.9483257
  24.2285519  19.9545149  55.3299703  23.3514985  19.8333950  54.9661949
  24.7043272  19.1631227  55.0778591  34.0958512  28.4098217  72.0998158
  33.2085291  28.0724139  72.2224557  34.6657063  27.6781248  72.3366924
  15.7487659  24.7422309  65.4241210  16.4358699  24.4284039  64.8362225
  15.5935788  25.6463673  65.1508461  27.6259665  33.0699669  69.0659402
  27.5529837  33.8754641  69.5778706  27.1837058  33.2691635  68.2407423
  27.4149445  32.3071439  62.5762223  26.6316967  32.8493119  62.6700448
  28.1142190  32.8245419  62.9756464  30.7246095  18.1166069  65.2196429
  31.2214795  17.3636031  64.8997499  29.9533076  18.1530385  64.6539638
  38.5775852  23.8206434  66.8614720  38.5665729  24.7031150  66.4908653
  37.7093232  23.4677985  66.6669257  30.0858349  32.9686503  71.2217560
  30.7986321  33.6033968  71.1493462  29.5948377  33.0650369  70.4057562
  31.8075876  26.8737756  62.7934852  30.8732154  26.9939218  62.6239556
  31.9852544  25.9710223  62.5294862  27.3081064  20.2583452  64.9468113
  26.9378851  19.7054492  65.6349019  27.8040156  19.6541585  64.3943113
  35.1948427  22.7155075  63.3284886  35.6608879  23.5483067  63.2545189
  35.6455928  22.2500057  64.0330145  25.1370262  30.7180947  72.0423131
  25.8379722  31.3517430  72.1952525  24.6665377  31.0595678  71.2818770
  33.2624658  29.0598897  60.3271038  33.5384502  28.9455491  61.2364912
  32.3929157  28.6616381  60.2883211  33.1665090  15.0835662  67.3675787
  32.2528170  15.3139889  67.5357994  33.5958191  15.1674106  68.2189820
  32.9371548  23.2725554  69.8675681  32.2842998  23.5201462  69.2128134
  33.3151928  22.4589692  69.5338159  29.8978722  33.3085247  63.9703852
  30.0801117  32.4906903  64.4331604  30.7211708  33.5252940  63.5328742
  30.2320888  32.2353432  61.2318900  30.7608654  31.7245887  60.6189062
  30.4949107  31.9195963  62.0964433  20.7337980  30.2517302  68.9754234
  21.3191417  29.5060990  69.1082138  20.5362819  30.5621258  69.8590898
  23.5876636  33.2868549  63.9916676  22.9187011  33.7714677  63.5080716
  23.4489505  33.5337770  64.9060055  27.7281904  35.3212293  70.5899334
  28.2800212  35.4843914  71.3548420  28.0688098  35.9116731  69.9179359
  32.5792778  30.1473550  76.4447989  33.1232682  30.7603508  75.9502944
  31.9979623  30.7053129  76.9615002  18.9564213  21.5487004  60.7712608
  19.2517654  20.6397683  60.7179662  18.0552248  21.5274744  60.4493611
  30.8650291  33.2694268  67.5763017  30.7401431  32.4684008  67.0673962
  31.5229383  33.7640462  67.0876987  22.4858460  19.6243001  66.7540157
  21.7645045  20.2378968  66.6147630  23.2751715  20.1600766  66.6756803
  32.9285200  31.0703288  69.2042567  31.9815535  30.9508639  69.1320893
  33.2767973  30.1825786  69.2868828  20.6852054  19.2301102  60.8951933
  20.3564760  18.3498481  60.7127039  21.0391425  19.1748770  61.7828323
  29.9331633  30.8656005  65.4046919  29.7856596  29.9372712  65.5854489
  30.7585127  30.8876095  64.9203994  23.7993877  19.5174072  61.2627411
  24.1389950  20.0459993  60.5406019  24.2465998  19.8554478  62.0385978
  33.5365755  31.6884563  66.4911792  34.4612302  31.4827425  66.3536243
  33.3681058  31.4400964  67.4001133  25.7862025  18.0148693  59.4620704
  26.5070387  18.3929946  58.9584421  25.1627329  18.7337570  59.5655682
  29.9293147  18.7193842  60.3979036  30.1456762  19.6018480  60.0967864
  29.4487215  18.3280056  59.6684678  24.6692369  21.6779555  66.9749781
  24.5236950  21.9919858  67.8674062  24.1917572  22.2964456  66.4220679
  26.5288752  18.6682103  67.0230670  26.5150320  17.7723197  66.6862968
  27.2461180  18.6752767  67.6568956  28.3814882  19.1019444  69.0683798
  28.1232660  20.0236514  69.0668128  27.8499923  18.7049878  69.7584262
  33.3261071  32.2070231  61.8473883  33.4997949  31.6416653  61.0947736
  33.8189962  33.0071126  61.6653373  19.1438031  24.2184900  69.9137442
  18.5991499  24.9944708  70.0457716  20.0217381  24.5655704  69.7556563
  25.9325648  17.5496484  62.2918240  26.0541559  16.6213130  62.4909128
  25.6427690  17.5635170  61.3796556  28.8016838  15.2351394  65.4284960
  28.8238535  15.2990727  64.4736940  29.2184897  14.3955903  65.6225466
  39.1800462  24.9706654  63.4664183  39.6231608  24.2213979  63.0683306
  38.3026973  24.9616790  63.0837915  34.3136244  31.5236995  58.9470781
  35.0087148  32.1443688  59.1658096  34.6559394  30.6732346  59.2223159
  36.2127667  28.9736701  60.4758112  36.7378991  29.3123973  59.7507432
  36.1250019  28.0383716  60.2921247  27.8747715  32.8870774  72.6047989
  28.1834842  32.6419921  73.4770688  28.6723197  33.0917413  72.1166859
  27.8968328  35.0408684  64.8353365  27.4573318  34.5485063  65.5286222
  28.6476444  34.4981652  64.5945441  20.3760667  31.2320225  64.8377993
  21.2018686  30.9323997  64.4576637  20.0254719  30.4627847  65.2867782
  25.3442200  30.5846693  66.9075667  24.7222209  29.9217398  66.6077895
  26.0147067  30.6107825  66.2249315  18.5769272  29.1506551  65.7966927
  17.7401180  28.7228726  65.6150928  18.5492917  29.3438995  66.7337718
  35.9021573  29.6069604  75.7809310  35.1117117  29.5893743  75.2413810
  35.6654927  30.1457898  76.5358347  36.0219448  26.4562071  73.0942039
  36.0717453  26.2912078  74.0357561  35.9133371  25.5889330  72.7039919
  24.9055707  29.1350616  60.3834128  25.0543827  29.8186081  59.7300800
  25.7122150  29.1155706  60.8983583  33.3123210  22.4392999  74.4101345
  34.2133073  22.2999464  74.1185343  33.3871185  22.6047454  75.3499523
  37.5237645  28.8759012  73.3384060  37.2322453  29.2388993  74.1747521
  36.9109776  28.1626020  73.1597392  38.7233327  26.4411892  65.8586630
  39.5580218  26.8801696  66.0224191  38.8592456  25.9650545  65.0394876
  35.7724833  23.9991627  71.8064118  36.2478955  24.1919273  70.9982970
  34.8490398  24.0550813  71.5607502  22.6608340  25.1615794  61.3895197
  22.4154382  24.2578124  61.5875407  22.8304254  25.1632944  60.4474675
  21.9303987  20.8944152  58.8881358  21.2373232  20.9688507  58.2321394
  21.6855739  20.1304495  59.4102875  30.6017644  12.4539753  66.2920849
  30.8819397  11.7862942  66.9181275  31.3868251  12.6468848  65.7795513
  28.4051112  31.6298747  57.8545875  27.8325079  32.2488934  57.4016347
  28.9783906  32.1798108  58.3885797  34.4726502  20.8757387  70.0392424
  35.4243925  20.9755485  70.0604648  34.3029952  20.0835655  70.5490508
  32.4940881  17.9612970  70.2251825  31.8990814  18.2417983  69.5298313
  32.2090578  18.4506871  70.9968566  31.6248372  31.9135897  58.9854457
  32.5579045  31.8481459  59.1887333  31.5371585  32.7492164  58.5268990
  36.9514580  24.0963507  69.1534723  36.9190900  23.1579507  69.3394407
  37.5615203  24.1747543  68.4200548  28.7897911  22.9659560  55.1961928
  29.7357015  22.8365768  55.2650346  28.4112156  22.2274221  55.6731356
  37.1009068  20.8874550  69.1993007  36.5848117  20.1033007  69.0122936
  37.9849017  20.5593267  69.3639526  34.7619795  14.6315566  65.1588819
  34.5644616  14.3230654  66.0432151  35.3719501  15.3577204  65.2886749
  42.7691130  25.1579513  68.2940760  43.4994518  24.8964802  68.8548464
  42.1598075  24.4208235  68.3342828  40.8506427  23.2987376  68.8915211
  40.1239590  23.1643341  68.2831703  40.4353714  23.6064205  69.6971930
  26.9740828  20.8909536  55.1316813  26.0672283  20.5942649  55.2079526
  27.2516809  20.5939354  54.2651099  17.8918768  22.2115899  65.5815859
  17.5721552  21.3581208  65.2890233  17.3452196  22.4264477  66.3373826
  21.6698676  24.9278340  69.2985366  21.8884685  25.8595448  69.3173399
  22.0824450  24.5686315  70.0840169  28.5902893  15.4346426  61.2861054
  27.7803622  15.0893511  61.6616300  29.2787310  15.1253969  61.8748666
  30.5193442  14.5124472  62.9085351  31.0724480  14.9319926  63.5675374
  30.7563528  13.5860221  62.9508307  25.7439612  17.7496471  55.2728792
  26.6058776  18.0751369  55.5324609  25.9289957  16.9627967  54.7601858
  17.7607028  25.8318811  67.5508981  17.0670500  25.4172764  67.0378935
  18.5080019  25.8739347  66.9542400  33.8972249  16.6224998  62.4164015
  33.3170918  17.2809802  62.0342067  33.6308182  15.8002342  62.0051432
  32.3475815  16.0230055  64.6185335  32.8475594  16.1346590  63.8099654
  32.9911423  15.7191108  65.2586144  19.6743771  25.7637065  65.4274996
  19.6514459  25.8624752  64.4756879  19.9844407  26.6102215  65.7492162
  22.3331149  27.8213220  69.5421610  23.2874402  27.7897162  69.4751542
  22.1343672  27.3603843  70.3571836  22.9230531  26.3914336  72.1092408
  23.7423420  26.8858414  72.1327245  23.1967338  25.4746304  72.0809975
  32.6797127  18.7825088  61.4720363  31.7922982  19.0674739  61.2540558
  33.0951116  18.6218851  60.6247640  36.0311663  18.8071609  65.1874702
  36.8072053  19.2968061  65.4599319  35.3059797  19.2329663  65.6446572
  38.4684222  19.5199228  66.2448643  39.0628712  19.2794964  65.5341951
  38.5410805  18.8006359  66.8722179  20.6881377  33.3632839  66.5591808
  20.5535845  32.6033240  65.9929806  20.2713440  34.0873739  66.0920597
  32.6538151  24.2979624  61.6870653  32.5973352  24.7548175  60.8478286
  33.2066493  23.5370309  61.5093496  36.4642957  20.0869356  62.5120773
  36.2079891  19.6865991  63.3428981  35.8395825  20.8013150  62.3870912
  40.7755294  22.8265429  65.0192064  40.2154852  22.8958618  65.7923626
  40.1698798  22.6506414  64.2991561  23.8450503  34.2602156  66.7710251
  23.7282887  35.2047589  66.6688941  23.0242949  33.9575718  67.1596050
  33.7327038  28.9852292  57.6166843  34.5672642  28.5533490  57.4344318
  33.5711381  28.8134306  58.5443738  33.3872930  25.4884405  58.9823183
  33.3321734  25.3228677  58.0411627  32.7618985  26.1960438  59.1385372
  26.6969055  14.9892514  58.5608501  26.6847725  15.9334354  58.7176772
  27.5892477  14.8062660  58.2667962  24.8705017  34.9130418  69.9866179
  25.7732264  34.9454028  70.3032674  24.6442387  33.9830869  70.0012515
  26.6258619  33.6661405  66.6476258  25.6754250  33.6663266  66.5340630
  26.9291106  32.9194139  66.1312292  30.5121175  11.5835291  62.8154438
  29.7453571  11.0293778  62.9611120  30.9231880  11.6557160  63.6768589
  42.3611313  39.5021943  67.7122020  42.9989723  39.3828690  67.0085360
  42.2432156  40.4502787  67.7709972  39.1701019  39.4549371  67.6483545
  38.8319531  39.3390436  66.7604080  40.0390787  39.0540536  67.6284551
  35.0287835  41.3084847  63.6380436  34.4652700  41.2174784  62.8696723
  34.9140230  40.4884752  64.1182928  39.6520802  40.6084223  73.6069750
  39.6409443  40.2137021  72.7350254  39.8141442  39.8750295  74.2003522
  32.5752267  42.8036039  66.4764656  33.3673559  42.4626864  66.0610955
  32.8148917  42.9131014  67.3966809  40.6087394  44.9755815  58.9494901
  39.9575373  45.5609896  58.5628914  41.4031756  45.5062010  59.0089938
  36.3728063  43.3921335  72.5548934  36.0817929  44.2966965  72.4395601
  37.0085048  43.4337862  73.2693004  37.2984270  40.7698183  69.1450294
  37.8947842  40.5454206  68.4307257  37.3559242  40.0282929  69.7475742
  41.9152581  37.2273397  64.7875228  42.7015671  36.8092820  64.4365645
  42.1791286  38.1319489  64.9556876  42.0862659  42.6646247  59.4863885
  41.4508492  42.7380874  60.1984789  41.7560065  43.2539846  58.8082964
  47.3161008  37.1648630  65.6908207  48.0486180  36.5947847  65.9246036
  46.5600364  36.7770230  66.1314712  38.9337128  39.5875872  62.8871549
  38.5695335  39.0606492  63.5984470  39.7904244  39.1974341  62.7138034
  44.8386429  30.8770204  70.1502815  44.5069754  31.7465615  69.9264030
  44.2432042  30.5606488  70.8296846  41.3317948  43.0782750  69.5498728
  41.0318671  43.9807789  69.4414535  40.9869008  42.8114933  70.4019881
  34.7830430  39.5296547  65.5835432  33.8580926  39.3972761  65.7913124
  35.0314843  40.3090766  66.0805375  44.7315092  35.5965290  67.2296165
  43.8231969  35.5280699  66.9354926  44.6802688  36.0737235  68.0577991
  38.5531836  37.0723429  58.8679564  38.4331461  37.5180479  59.7065045
  37.8584424  37.4208746  58.3093102  32.1439241  39.1729821  66.4179221
  32.2731622  39.4264299  67.3318633  31.4636692  39.7657529  66.0983876
  36.3138728  49.8427070  62.5169696  36.2362758  50.7934896  62.5958176
  35.7100372  49.4972943  63.1744622  38.8055958  37.0154936  75.1731062
  38.0289292  37.5748856  75.1633927  39.4446521  37.5011719  75.6945933
  46.5976739  33.7981729  69.0074039  45.9551119  34.0914262  68.3613834
  46.0931667  33.6834649  69.8127236  44.2516902  37.5444902  59.6959898
  45.1634758  37.7772289  59.5207596  43.7426549  38.1281946  59.1334977
  37.0602330  39.8240389  74.7349029  37.8017015  40.3625433  74.4583853
  36.3539316  40.4506678  74.8920581  42.5357670  41.9669530  73.3321191
  42.9441026  41.5251940  72.5875823  41.8134931  41.3922157  73.5855384
  38.8888740  36.9042136  70.7054748  39.7349935  37.3281550  70.8489397
  38.8287378  36.2475761  71.3993311  42.8586485  42.5270720  67.0873480
  42.2295347  42.6916434  66.3849548  42.4712147  42.9412330  67.8584444
  46.7375716  43.4625158  64.4417844  46.0526755  43.8424060  63.8914877
  46.8219566  44.0720485  65.1749791  42.0388185  34.5646505  72.3635922
  41.7949117  35.3188565  71.8270197  42.3148116  34.9431852  73.1983169
  43.9926648  41.1085117  71.0413187  44.2043543  41.7516877  70.3647568
  43.9456396  40.2747434  70.5735117  41.5952877  33.7202938  67.9449759
  40.7337356  34.0184191  68.2366497  41.6215312  33.9373337  67.0130792
  38.4114446  42.2645128  64.3523565  38.8752792  42.5432831  63.5628187
  38.1471244  41.3628573  64.1696656  35.3038527  41.8116610  67.2903328
  35.8739885  42.2403878  66.6520813  35.8946639  41.5299195  67.9887514
  37.3483332  38.3868281  61.1613130  38.0507376  38.8389324  61.6287056
  37.0163961  37.7452100  61.7893023  35.7963694  36.9780037  75.5364339
  35.1662355  37.6596318  75.7699736  35.6899782  36.8663119  74.5917478
  31.0908666  36.6451833  66.4630264  30.3007720  36.9009362  65.9870374
  31.5819914  37.4600171  66.5682304  45.1072476  43.9857073  69.2135544
  45.9289920  43.5837260  68.9318226  45.1034879  43.8825307  70.1651660
  33.0423412  37.0096413  63.4213740  32.2454575  37.1215107  63.9397236
  32.8149004  37.3483065  62.5554631  38.8729079  43.5341116  71.3696255
  38.9373512  43.9961523  72.2054427  38.1640003  42.9038481  71.4978565
  29.3746369  36.8982324  68.8945254  29.6254408  37.7829334  69.1602830
  29.9105918  36.7186925  68.1220346  53.1978469  40.3295821  65.5620516
  52.4442177  39.7603219  65.4064520  53.3326010  40.2958486  66.5091151
  38.5877097  45.2009223  61.2375235  38.4522772  46.0460759  61.6660083
  39.1286910  45.4028501  60.4741169  35.0744437  31.2800803  77.8989591
  34.6811382  30.7267002  78.5737235  35.8910577  31.5911382  78.2896108
  32.0406494  42.7184661  61.8103160  32.5531015  43.5127912  61.9608725
  32.6929207  42.0210952  61.7436762  33.8501379  45.8350418  63.8925914
  34.0268007  46.7568382  63.7046897  34.6458213  45.5208837  64.3220293
  37.9912398  32.6958682  75.4909847  38.7322111  33.2965835  75.4114310
  38.2230321  31.9536320  74.9327890  33.1353736  37.8815050  73.7688077
  33.0207251  36.9800307  74.0695176  32.2798253  38.1278746  73.4172893
  40.2145573  45.8232790  75.3675577  39.7709428  45.0369168  75.0496482
  40.8762787  46.0111940  74.7019468  34.9732695  47.3528592  69.8936256
  35.5240120  47.2245655  69.1213250  34.1344171  47.6523481  69.5431149
  42.3126812  46.1035590  73.3956979  42.2945287  46.9244471  72.9037248
  43.2346732  45.9789665  73.6207120  38.7699866  43.6179719  74.2380487
  39.3028202  42.8568008  74.0079795  38.2413947  43.3253371  74.9804642
  41.9369561  28.7239785  69.7674129  41.5933830  29.6141427  69.6913239
  42.3048523  28.5341443  68.9043714  30.0055411  41.0473316  62.5862731
  30.8430633  41.4570324  62.3696439  30.1833679  40.1072758  62.5562925
  41.9019843  38.7148396  58.2746564  41.3866467  39.4853001  58.5134951
  41.6297152  38.0413533  58.8979625  39.4866954  33.5598097  63.3331802
  38.6308551  33.1704948  63.1537441  39.8993906  33.6390058  62.4731588
  41.0166101  31.0944440  67.7323362  40.5130897  31.0574576  66.9191167
  41.3096708  32.0037183  67.7920019  37.2608987  31.1783170  66.7389544
  38.1261984  30.9825979  66.3795433  37.3286496  30.9493522  67.6658901
  46.8754117  41.4680751  60.2099737  46.0983560  41.1291911  59.7654899
  47.5545598  41.4733374  59.5354702  41.6906147  36.5875489  60.1006345
  41.3856282  36.9021638  60.9516488  42.6436589  36.6656908  60.1433678
  40.1352578  42.7465712  61.7499299  39.6073940  42.0118471  61.4372536
  39.6340081  43.5240388  61.5039267  45.1145424  40.9414732  66.8666345
  44.4569099  41.6313994  66.9546474  45.9185824  41.3311164  67.2100332
  34.8671306  33.4085378  64.1105911  35.4415058  33.1860560  63.3779104
  35.4542288  33.4774073  64.8634512  43.9250883  39.2959105  64.9170287
  44.4382765  39.9289097  65.4191997  44.5752107  38.6960301  64.5513647
  35.1940893  35.4389839  58.1301796  34.3578205  35.7764526  58.4511071
  35.0545663  35.3038819  57.1928933  37.1693974  30.2826627  62.8380980
  36.5158386  29.9675644  62.2137595  37.1274448  29.6602367  63.5640803
  41.1873257  49.2743429  57.6730958  40.5134956  49.5775126  58.2815916
  41.5739079  50.0772510  57.3236415  40.4031714  36.7708561  67.1628628
  39.4854275  36.9923508  67.0050316  40.8191858  36.8454871  66.3040335
  41.1866762  38.1699976  62.2931308  41.9338581  38.6821373  61.9838430
  41.4558351  37.8484029  63.1535701  39.4593412  40.6658517  59.2758262
  38.5504631  40.3817550  59.3730732  39.4888496  41.0857596  58.4161569
  44.6912679  44.2765106  63.0449430  44.2375007  43.4356016  63.1014620
  44.0606646  44.9126505  63.3824210  43.6345599  35.2057092  64.2750097
  42.8968356  34.6934479  64.6060340  43.8872372  34.7657474  63.4633374
  43.1345619  46.1141603  63.9799248  43.4268593  46.6746660  63.2611613
  43.6444239  46.4070164  64.7352407  43.7357226  27.9833344  64.8691866
  44.0416103  27.1230708  64.5817782  44.4609831  28.5750965  64.6690860
  30.0281582  38.3864031  63.2573464  29.8305982  37.7933392  62.5324531
  29.4728246  38.0816241  63.9749403  38.0078306  38.2787138  65.3768058
  38.0626916  37.3260974  65.3010534  37.1969508  38.4346577  65.8609356
  39.1569500  42.2067261  56.6146341  38.7188930  41.4903120  56.1551978
  39.8979941  42.4343375  56.0531432  35.9470666  36.8964197  63.1358436
  35.1338531  37.1958368  63.5423629  36.4429660  36.5019886  63.8532919
  38.0979244  46.8921954  65.0692701  38.0555423  47.1182801  64.1401233
  39.0141943  46.6585329  65.2178502  41.5444878  37.3606022  71.9673330
  41.8994265  37.5877495  72.8267796  42.1917009  37.6924399  71.3450586
  47.2742615  40.4824458  62.6722659  47.1360513  40.6726054  61.7443849
  46.9178833  41.2443840  63.1290710  35.4384741  34.4682553  68.7519671
  36.0784120  34.3271312  68.0542635  34.6062271  34.1817066  68.3758273
  47.3011994  42.5500985  67.6833931  47.7348501  42.4576274  68.5316985
  48.0143575  42.5258485  67.0453947  36.2145045  43.7684983  64.8654664
  37.0085643  43.2735303  64.6637239  35.5036737  43.2402846  64.5022369
  41.0339889  46.1503079  69.2167031  41.0876911  46.7194015  69.9844747
  40.1654670  46.3204964  68.8521069  32.5227808  37.9128065  60.9414416
  31.5925396  37.8512520  61.1584379  32.6185280  37.3904018  60.1451058
  32.4413357  34.4382878  63.5292658  32.7020174  35.3528211  63.4201819
  33.2630529  33.9707320  63.6789271  33.9138282  35.8520635  70.6991483
  34.5861336  35.6437997  70.0504132  33.0868069  35.6542721  70.2596715
  48.1627544  42.5924685  70.2166816  48.3563434  43.4970496  70.4626091
  48.0628162  42.1332104  71.0505401  39.8163854  32.4782576  72.7157144
  39.1691770  33.1772526  72.6221620  40.5864870  32.9118720  73.0833392
  43.2242652  42.7431428  75.7907697  43.0728159  42.5141980  74.8737781
  43.2147332  43.7002029  75.8039042  39.9927989  40.3163341  70.7753963
  40.9220049  40.4674500  70.6022931  39.5719019  40.4047362  69.9202610
  38.7916321  44.3414005  68.5452501  38.6527406  43.9732790  69.4178439
  38.0030917  44.8561645  68.3736459  39.3864473  49.4423102  59.8878037
  39.5616228  48.9711145  60.7023660  38.6997261  50.0688868  60.1159298
  40.3421536  43.7195608  65.9341339  40.0071368  43.6796378  66.8298989
  39.8425481  43.0540324  65.4611749  34.3165780  39.1263238  71.4593920
  34.1785578  38.3943477  72.0605459  35.2270703  39.0372138  71.1778108
  43.2780727  41.0651642  56.2078398  42.6609898  40.3398470  56.1111451
  42.8097216  41.8261003  55.8645473  36.9448080  38.8383197  70.9477599
  37.6547699  38.1976389  70.9064218  36.9017389  39.0896092  71.8703780
  44.9334859  45.7750551  73.8684179  44.8747405  45.0909771  73.2014762
  45.3354377  46.5169541  73.4164805  35.6577014  35.8248415  72.7673239
  35.1214371  35.3739154  73.4194835  35.0693723  35.9594324  72.0243703
  33.9525558  52.5912464  66.6617898  34.1922156  53.2230989  67.3396916
  33.1094754  52.2400504  66.9483257  44.9352266  43.7390135  72.0998158
  44.0479045  43.4016056  72.2224557  45.5050817  43.0073166  72.3366924
  26.5881413  40.0714226  65.4241210  27.2752453  39.7575956  64.8362225
  26.4329542  40.9755591  65.1508461  31.3916136  34.9604423  69.8526233
  31.3074324  34.3530092  69.1176643  30.5698842  35.4513441  69.8535730
  38.4653420  48.3991587  69.0659402  38.3923591  49.2046558  69.5778706
  38.0230813  48.5983553  68.2407423  38.2543199  47.6363357  62.5762223
  37.4710721  48.1785037  62.6700448  38.9535945  48.1537337  62.9756464
  41.5639849  33.4457986  65.2196429  42.0608549  32.6927949  64.8997499
  40.7926831  33.4822303  64.6539638  49.4169607  39.1498352  66.8614720
  49.4059483  40.0323067  66.4908653  48.5486986  38.7969903  66.6669257
  40.9252103  48.2978421  71.2217560  41.6380075  48.9325886  71.1493462
  40.4342132  48.3942287  70.4057562  42.6469630  42.2029674  62.7934852
  41.7125909  42.3231136  62.6239556  42.8246299  41.3002140  62.5294862
  38.1474818  35.5875369  64.9468113  37.7772606  35.0346410  65.6349019
  38.6433911  34.9833503  64.3943113  46.0342181  38.0446993  63.3284886
  46.5002634  38.8774984  63.2545189  46.4849682  37.5791974  64.0330145
  35.9764017  46.0472864  72.0423131  36.6773476  46.6809347  72.1952525
  35.5059132  46.3887596  71.2818770  44.1018413  44.3890814  60.3271038
  44.3778257  44.2747409  61.2364912  43.2322911  43.9908299  60.2883211
  44.0058844  30.4127580  67.3675787  43.0921924  30.6431807  67.5357994
  44.4351946  30.4966024  68.2189820  43.7765303  38.6017472  69.8675681
  43.1236753  38.8493379  69.2128134  44.1545683  37.7881610  69.5338159
  40.7372477  48.6377165  63.9703852  40.9194871  47.8198821  64.4331604
  41.5605463  48.8544857  63.5328742  41.0714642  47.5645350  61.2318900
  41.6002409  47.0537805  60.6189062  41.3342862  47.2487880  62.0964433
  39.8252876  39.3437283  76.3541718  39.1493513  39.2431412  77.0244094
  40.6480510  39.1876497  76.8177716  31.5731735  45.5809219  68.9754234
  32.1585172  44.8352907  69.1082138  31.3756573  45.8913176  69.8590898
  34.4270390  48.6160467  63.9916676  33.7580765  49.1006594  63.5080716
  34.2883260  48.8629687  64.9060055  26.1649390  38.1514820  67.6958677
  26.2033489  37.6178410  68.4895795  25.6589682  37.6250025  67.0769654
  38.5675659  50.6504210  70.5899334  39.1193967  50.8135832  71.3548420
  38.9081852  51.2408648  69.9179359  33.5440152  32.9979360  71.1921219
  33.6081478  33.8594191  70.7798617  33.4807272  32.3853362  70.4593578
  33.0192424  35.0702493  74.8394253  33.6464463  34.6879570  75.4531778
  32.1620343  34.8516695  75.2049946  43.4186533  45.4765468  76.4447989
  43.9626437  46.0895426  75.9502944  42.8373378  46.0345046  76.9615002
  29.7957967  36.8778922  60.7712608  30.0911408  35.9689600  60.7179662
  28.8946003  36.8566661  60.4493611  41.7044046  48.5986186  67.5763017
  41.5795185  47.7975926  67.0673962  42.3623137  49.0932379  67.0876987
  33.3252214  34.9534918  66.7540157  32.6038800  35.5670886  66.6147630
  34.1145470  35.4892683  66.6756803  43.7678954  46.3995206  69.2042567
  42.8209290  46.2800557  69.1320893  44.1161727  45.5117704  69.2868828
  36.1278528  32.2889345  73.0280809  36.6512929  32.5351641  73.7907118
  35.9090861  33.1209380  72.6083946  31.5245809  34.5593019  60.8951933
  31.1958515  33.6790398  60.7127039  31.8785179  34.5040688  61.7828323
  40.7725388  46.1947922  65.4046919  40.6250350  45.2664630  65.5854489
  41.5978881  46.2168013  64.9203994  34.6387632  34.8465989  61.2627411
  34.9783704  35.3751911  60.5406019  35.0859752  35.1846395  62.0385978
  44.3759509  47.0176481  66.4911792  45.3006057  46.8119342  66.3536243
  44.2074813  46.7692882  67.4001133  37.3331073  33.2303040  70.7130479
  36.9927893  32.4310853  71.1151159  36.6270079  33.5304751  70.1407312
  37.9847545  30.3152352  69.1657802  38.8073614  29.8412831  69.0436693
  38.2285608  31.0942836  69.6656488  36.6255779  33.3440611  59.4620704
  37.3464142  33.7221864  58.9584421  36.0021083  34.0629488  59.5655682
  40.7686902  34.0485760  60.3979036  40.9850516  34.9310398  60.0967864
  40.2880969  33.6571973  59.6684678  35.5086123  37.0071473  66.9749781
  35.3630704  37.3211776  67.8674062  35.0311327  37.6256373  66.4220679
  37.3682506  33.9974021  67.0230670  37.3544075  33.1015114  66.6862968
  38.0854934  34.0044685  67.6568956  39.2208637  34.4311361  69.0683798
  38.9626415  35.3528432  69.0668128  38.6893677  34.0341796  69.7584262
  44.1654826  47.5362148  61.8473883  44.3391703  46.9708571  61.0947736
  44.6583717  48.3363043  61.6653373  29.9831785  39.5476817  69.9137442
  29.4385254  40.3236625  70.0457716  30.8611135  39.8947622  69.7556563
  36.7719402  32.8788401  62.2918240  36.8935313  31.9505048  62.4909128
  36.4821444  32.8927087  61.3796556  39.6410593  30.5643312  65.4284960
  39.6632289  30.6282645  64.4736940  40.0578652  29.7247820  65.6225466
  50.0194217  40.2998571  63.4664183  50.4625363  39.5505897  63.0683306
  49.1420727  40.2908708  63.0837915  45.1529998  46.8528913  58.9470781
  45.8480903  47.4735605  59.1658096  45.4953148  46.0024264  59.2223159
  30.7697807  38.6746714  72.8067599  30.0279543  38.8229349  73.3932229
  30.4490552  38.9354979  71.9434348  47.0521421  44.3028618  60.4758112
  47.5772745  44.6415891  59.7507432  46.9643774  43.3675634  60.2921247
  38.7141470  48.2162692  72.6047989  39.0228596  47.9711839  73.4770688
  39.5116952  48.4209330  72.1166859  38.7362082  50.3700602  64.8353365
  38.2967072  49.8776980  65.5286222  39.4870199  49.8273569  64.5945441
  31.2154421  46.5612142  64.8377993  32.0412441  46.2615914  64.4576637
  30.8648473  45.7919765  65.2867782  36.1835954  45.9138611  66.9075667
  35.5615963  45.2509316  66.6077895  36.8540821  45.9399743  66.2249315
  29.4163026  44.4798469  65.7966927  28.5794934  44.0520643  65.6150928
  29.3886671  44.6730912  66.7337718  36.2560482  34.3920399  76.5008173
  36.3048637  35.2682521  76.1185943  36.7982996  33.8497792  75.9279816
  46.7415327  44.9361522  75.7809310  45.9510871  44.9185661  75.2413810
  46.5048682  45.4749816  76.5358347  46.8613202  41.7853988  73.0942039
  46.9111207  41.6203996  74.0357561  46.7527126  40.9181247  72.7039919
  35.7449461  44.4642534  60.3834128  35.8937581  45.1477998  59.7300800
  36.5515905  44.4447624  60.8983583  44.1516965  37.7684916  74.4101345
  45.0526828  37.6291381  74.1185343  44.2264939  37.9339371  75.3499523
  38.4859770  35.1451771  73.2554532  37.6163080  35.4385337  72.9837120
  38.7219250  35.7292216  73.9761795  48.3631399  44.2050930  73.3384060
  48.0716208  44.5680910  74.1747521  47.7503530  43.4917938  73.1597392
  49.5627082  41.7703810  65.8586630  50.3973973  42.2093614  66.0224191
  49.6986210  41.2942463  65.0394876  46.6118587  39.3283544  71.8064118
  47.0872709  39.5211191  70.9982970  45.6884153  39.3842730  71.5607502
  41.1898804  31.3631388  70.7719952  41.7080748  32.0992415  70.4466441
  40.8353937  31.6695381  71.6066711  32.7697742  36.2236069  58.8881358
  32.0766987  36.2980424  58.2321394  32.5249493  35.4596413  59.4102875
  41.4411398  27.7831671  66.2920849  41.7213152  27.1154860  66.9181275
  42.2262005  27.9760766  65.7795513  39.2444867  46.9590664  57.8545875
  38.6718834  47.5780852  57.4016347  39.8177660  47.5090026  58.3885797
  45.3120256  36.2049305  70.0392424  46.2637679  36.3047402  70.0604648
  45.1423707  35.4127573  70.5490508  43.3334636  33.2904888  70.2251825
  42.7384568  33.5709900  69.5298313  43.0484333  33.7798789  70.9968566
  42.4642126  47.2427815  58.9854457  43.3972800  47.1773376  59.1887333
  42.3765339  48.0784081  58.5268990  45.0930143  46.5593685  55.9458405
  45.0143775  46.2253549  56.8394163  45.9139810  47.0515453  55.9449877
  47.7908334  39.4255424  69.1534723  47.7584654  38.4871425  69.3394407
  48.4008958  39.5039461  68.4200548  47.9402823  36.2166468  69.1993007
  47.4241871  35.4324924  69.0122936  48.8242771  35.8885184  69.3639526
  45.6013550  29.9607483  65.1588819  45.4038371  29.6522571  66.0432151
  46.2113255  30.6869122  65.2886749  53.6084884  40.4871431  68.2940760
  54.3388273  40.2256719  68.8548464  52.9991830  39.7500153  68.3342828
  51.6900181  38.6279294  68.8915211  50.9633345  38.4935259  68.2831703
  51.2747468  38.9356122  69.6971930  39.5130358  42.3469223  76.6562584
  40.4333367  42.5247822  76.8502631  39.4779941  41.4025269  76.5042284
  28.7312523  37.5407817  65.5815859  28.4115307  36.6873125  65.2890233
  28.1845951  37.7556395  66.3373826  32.5092430  40.2570258  69.2985366
  32.7278440  41.1887366  69.3173399  32.9218204  39.8978232  70.0840169
  39.4296648  30.7638343  61.2861054  38.6197376  30.4185428  61.6616300
  40.1181065  30.4545887  61.8748666  41.3587196  29.8416390  62.9085351
  41.9118235  30.2611844  63.5675374  41.5957283  28.9152138  62.9508307
  37.3820295  35.8303464  78.6888115  37.2817022  36.7797821  78.6200206
  37.1641838  35.5021703  77.8164185  28.6000783  41.1610728  67.5508981
  27.9064254  40.7464681  67.0378935  29.3473774  41.2031265  66.9542400
  44.7366003  31.9516915  62.4164015  44.1564672  32.6101719  62.0342067
  44.4701936  31.1294260  62.0051432  43.1869570  31.3521973  64.6185335
  43.6869348  31.4638508  63.8099654  43.8305178  31.0483026  65.2586144
  37.2451566  39.2600603  77.5053176  36.7618647  40.0600963  77.7117065
  37.3312505  39.2708547  76.5520620  30.5137525  41.0928982  65.4274996
  30.4908213  41.1916670  64.4756879  30.8238162  41.9394133  65.7492162
  33.1724903  43.1505137  69.5421610  34.1268157  43.1189080  69.4751542
  32.9737427  42.6895761  70.3571836  33.7624285  41.7206253  72.1092408
  34.5817174  42.2150332  72.1327245  34.0361093  40.8038221  72.0809975
  43.5190881  34.1117006  61.4720363  42.6316736  34.3966656  61.2540558
  43.9344870  33.9510769  60.6247640  46.8705418  34.1363527  65.1874702
  47.6465808  34.6259979  65.4599319  46.1453552  34.5621581  65.6446572
  49.3077976  34.8491146  66.2448643  49.9022467  34.6086882  65.5341951
  49.3804560  34.1298276  66.8722179  31.5275132  48.6924757  66.5591808
  31.3929600  47.9325158  65.9929806  31.1107194  49.4165657  66.0920597
  42.6634095  43.8761680  55.5668383  43.3669945  44.0811683  56.1826039
  41.9396744  44.4438442  55.8317467  43.4931905  39.6271542  61.6870653
  43.4367107  40.0840093  60.8478286  44.0460248  38.8662226  61.5093496
  47.3036711  35.4161273  62.5120773  47.0473645  35.0157909  63.3428981
  46.6789579  36.1305067  62.3870912  51.6149049  38.1557347  65.0192064
  51.0548607  38.2250536  65.7923626  51.0092552  37.9798331  64.2991561
  34.6844258  49.5894074  66.7710251  34.5676642  50.5339506  66.6688941
  33.8636704  49.2867635  67.1596050  44.5720792  44.3144210  57.6166843
  45.4066396  43.8825408  57.4344318  44.4105135  44.1426223  58.5443738
  44.2266684  40.8176323  58.9823183  44.1715488  40.6520594  58.0411627
  43.6012740  41.5252356  59.1385372  29.0159199  36.0544387  72.8084605
  29.6618063  35.5443341  73.2971830  28.8076351  36.7913069  73.3828030
  41.5412592  43.1225235  78.3076745  42.4103751  43.2965887  77.9463380
  41.0619343  43.9419652  78.1852475  37.5362810  30.3184432  58.5608501
  37.5241480  31.2626272  58.7176772  38.4286232  30.1354577  58.2667962
  35.7098772  50.2422336  69.9866179  36.6126019  50.2745946  70.3032674
  35.4836142  49.3122787  70.0012515  37.4652374  48.9953322  66.6476258
  36.5148005  48.9955184  66.5340630  37.7684860  48.2486057  66.1312292
  41.3514929  26.9127208  62.8154438  40.5847325  26.3585695  62.9611120
  41.7625634  26.9849077  63.6768589  33.3556690  33.2012004  76.9059619
  34.2188152  32.8448809  77.1162944  32.7822101  32.8625899  77.5935023
  53.2005067  54.8313861  67.7122020  53.8383477  54.7120608  67.0085360
  53.0825910  55.7794705  67.7709972  50.0094774  54.7841289  67.6483545
  49.6713285  54.6682353  66.7604080  50.8784542  54.3832454  67.6284551
  45.8681589  56.6376765  63.6380436  45.3046454  56.5466702  62.8696723
  45.7533984  55.8176670  64.1182928  43.4146021  58.1327957  66.4764656
  44.2067313  57.7918781  66.0610955  43.6542671  58.2422932  67.3966809
  51.4481148  60.3047733  58.9494901  50.7969128  60.8901813  58.5628914
  52.2425511  60.8353928  59.0089938  45.3736775  57.3936870  59.3482035
  46.1467651  56.8465857  59.2094911  45.7262174  58.2581119  59.5596496
  48.1378025  56.0990101  69.1450294  48.7341597  55.8746123  68.4307257
  48.1952996  55.3574846  69.7475742  47.7103053  53.5529536  56.9800485
  47.9628574  53.0311057  56.2183948  46.7727612  53.3895682  57.0827168
  52.7546336  52.5565314  64.7875228  53.5409425  52.1384738  64.4365645
  53.0185040  53.4611407  64.9556876  52.9256413  57.9938165  59.4863885
  52.2902246  58.0672791  60.1984789  52.5953820  58.5831764  58.8082964
  58.1554763  52.4940548  65.6908207  58.8879935  51.9239765  65.9246036
  57.3994119  52.1062148  66.1314712  47.4299342  55.4557642  59.1824860
  47.3135600  54.7802545  59.8505944  47.5401602  54.9690016  58.3657013
  49.7730883  54.9167789  62.8871549  49.4089090  54.3898410  63.5984470
  50.6297999  54.5266258  62.7138034  55.6780183  46.2062122  70.1502815
  55.3463508  47.0757533  69.9264030  55.0825797  45.8898406  70.8296846
  49.4136370  49.9457689  57.8832898  49.5810772  50.8137925  58.2503369
  49.2233539  50.1084971  56.9594187  52.1711703  58.4074668  69.5498728
  51.8712426  59.3099707  69.4414535  51.8262762  58.1406851  70.4019881
  45.6224184  54.8588465  65.5835432  44.6974681  54.7264679  65.7913124
  45.8708598  55.6382684  66.0805375  55.5708847  50.9257208  67.2296165
  54.6625724  50.8572616  66.9354926  55.5196442  51.4029153  68.0577991
  49.3925591  52.4015346  58.8679564  49.2725216  52.8472397  59.7065045
  48.6978179  52.7500664  58.3093102  42.9832995  54.5021738  66.4179221
  43.1125377  54.7556217  67.3318633  42.3030447  55.0949446  66.0983876
  47.1532483  65.1718988  62.5169696  47.0756512  66.1226813  62.5958176
  46.5494126  64.8264861  63.1744622  57.4370493  49.1273646  69.0074039
  56.7944873  49.4206180  68.3613834  56.9325422  49.0126567  69.8127236
  55.0910657  52.8736820  59.6959898  56.0028513  53.1064206  59.5207596
  54.5820304  53.4573864  59.1334977  47.8996085  55.1532307  74.7349029
  48.6410769  55.6917351  74.4583853  47.1933070  55.7798596  74.8920581
  49.7282494  52.2334054  70.7054748  50.5743690  52.6573468  70.8489397
  49.6681132  51.5767678  71.3993311  53.6980239  57.8562638  67.0873480
  53.0689101  58.0208352  66.3849548  53.3105901  58.2704248  67.8584444
  57.5769471  58.7917076  64.4417844  56.8920509  59.1715977  63.8914877
  57.6613320  59.4012403  65.1749791  52.8781940  49.8938423  72.3635922
  52.6342872  50.6480483  71.8270197  53.1541870  50.2723770  73.1983169
  54.8320402  56.4377035  71.0413187  55.0437298  57.0808795  70.3647568
  54.7850151  55.6039351  70.5735117  52.4346631  49.0494856  67.9449759
  51.5731110  49.3476109  68.2366497  52.4609066  49.2665254  67.0130792
  49.2508201  57.5937046  64.3523565  49.7146546  57.8724749  63.5628187
  48.9864999  56.6920491  64.1696656  46.1432282  57.1408528  67.2903328
  46.7133639  57.5695796  66.6520813  46.7340394  56.8591112  67.9887514
  48.1877087  53.7160198  61.1613130  48.8901130  54.1681242  61.6287056
  47.8557715  53.0744017  61.7893023  46.6357448  52.3071955  75.5364339
  46.0056109  52.9888236  75.7699736  46.5293536  52.1955037  74.5917478
  41.9302421  51.9743751  66.4630264  41.1401475  52.2301280  65.9870374
  42.4213668  52.7892089  66.5682304  43.8817166  52.3388330  63.4213740
  43.0848330  52.4507025  63.9397236  43.6542758  52.6774983  62.5554631
  40.2140124  52.2274242  68.8945254  40.4648162  53.1121252  69.1602830
  40.7499672  52.0478843  68.1220346  64.0372223  55.6587739  65.5620516
  63.2835932  55.0895137  65.4064520  64.1719765  55.6250403  66.5091151
  49.4270852  60.5301141  61.2375235  49.2916526  61.3752677  61.6660083
  49.9680664  60.7320419  60.4741169  45.9138191  46.6092721  77.8989591
  45.5205137  46.0558920  78.5737235  46.7304332  46.9203299  78.2896108
  42.8800249  58.0476579  61.8103160  43.3924770  58.8419829  61.9608725
  43.5322962  57.3502870  61.7436762  44.6895134  61.1642335  63.8925914
  44.8661762  62.0860300  63.7046897  45.4851967  60.8500755  64.3220293
  48.8306152  48.0250600  75.4909847  49.5715866  48.6257753  75.4114310
  49.0624075  47.2828238  74.9327890  43.9747490  53.2106967  73.7688077
  43.8601005  52.3092225  74.0695176  43.1192008  53.4570664  73.4172893
  45.8126449  62.6820509  69.8936256  46.3633874  62.5537573  69.1213250
  44.9737925  62.9815398  69.5431149  52.7763315  44.0531703  69.7674129
  52.4327585  44.9433345  69.6913239  53.1442278  43.8633361  68.9043714
  40.8449166  56.3765233  62.5862731  41.6824388  56.7862242  62.3696439
  41.0227433  55.4364676  62.5562925  52.7413598  54.0440314  58.2746564
  52.2260221  54.8144919  58.5134951  52.4690906  53.3705450  58.8979625
  50.3260709  48.8890015  63.3331802  49.4702305  48.4996865  63.1537441
  50.7387661  48.9681976  62.4731588  51.8559856  46.4236358  67.7323362
  51.3524651  46.3866493  66.9191167  52.1490462  47.3329101  67.7920019
  48.1002741  46.5075088  66.7389544  48.9655738  46.3117897  66.3795433
  48.1680250  46.2785440  67.6658901  57.7147872  56.7972669  60.2099737
  56.9377315  56.4583828  59.7654899  58.3939353  56.8025292  59.5354702
  52.5299901  51.9167406  60.1006345  52.2250037  52.2313555  60.9516488
  53.4830343  51.9948826  60.1433678  50.9746333  58.0757630  61.7499299
  50.4467694  57.3410389  61.4372536  50.4733836  58.8532306  61.5039267
  55.9539179  56.2706650  66.8666345  55.2962853  56.9605911  66.9546474
  56.7579578  56.6603082  67.2100332  45.7065060  48.7377296  64.1105911
  46.2808812  48.5152477  63.3779104  46.2936043  48.8065990  64.8634512
  54.7644638  54.6251023  64.9170287  55.2776519  55.2581015  65.4191997
  55.4145862  54.0252218  64.5513647  46.0334648  50.7681757  58.1301796
  45.1971960  51.1056443  58.4511071  45.8939417  50.6330737  57.1928933
  48.0087728  45.6118545  62.8380980  47.3552141  45.2967562  62.2137595
  47.9668202  44.9894285  63.5640803  52.0267012  64.6035347  57.6730958
  51.3528711  64.9067044  58.2815916  52.4132834  65.4064427  57.3236415
  51.2425469  52.1000478  67.1628628  50.3248030  52.3215425  67.0050316
  51.6585612  52.1746789  66.3040335  52.0260516  53.4991894  62.2931308
  52.7732335  54.0113291  61.9838430  52.2952106  53.1775947  63.1535701
  50.2987166  55.9950435  59.2758262  49.3898386  55.7109467  59.3730732
  50.3282250  56.4149513  58.4161569  55.5306434  59.6057024  63.0449430
  55.0768761  58.7647934  63.1014620  54.9000401  60.2418422  63.3824210
  54.4739353  50.5349010  64.2750097  53.7362110  50.0226396  64.6060340
  54.7266127  50.0949392  63.4633374  53.9739373  61.4433521  63.9799248
  54.2662348  62.0038578  63.2611613  54.4837994  61.7362082  64.7352407
  54.5750981  43.3125262  64.8691866  54.8809858  42.4522626  64.5817782
  55.3003586  43.9042882  64.6690860  40.8675337  53.7155949  63.2573464
  40.6699737  53.1225309  62.5324531  40.3122001  53.4108159  63.9749403
  48.8472061  53.6079055  65.3768058  48.9020670  52.6552892  65.3010534
  48.0363263  53.7638494  65.8609356  46.7864420  52.2256115  63.1358436
  45.9732286  52.5250286  63.5423629  47.2823415  51.8311804  63.8532919
  48.9372998  62.2213872  65.0692701  48.8949177  62.4474718  64.1401233
  49.8535697  61.9877246  65.2178502  52.3838632  52.6897939  71.9673330
  52.7388020  52.9169413  72.8267796  53.0310763  53.0216316  71.3450586
  58.1136369  55.8116375  62.6722659  57.9754268  56.0017971  61.7443849
  57.7572588  56.5735758  63.1290710  46.2778495  49.7974470  68.7519671
  46.9177875  49.6563230  68.0542635  45.4456026  49.5108984  68.3758273
  58.1405749  57.8792902  67.6833931  58.5742255  57.7868191  68.5316985
  58.8537329  57.8550403  67.0453947  47.0538799  59.0976901  64.8654664
  47.8479398  58.6027221  64.6637239  46.3430491  58.5694764  64.5022369
  43.3621563  53.2419983  60.9414416  42.4319151  53.1804438  61.1584379
  43.4579035  52.7195935  60.1451058  43.2807112  49.7674795  63.5292658
  43.5413929  50.6820129  63.4201819  44.1024284  49.2999238  63.6789271
  44.7532037  51.1812553  70.6991483  45.4255090  50.9729915  70.0504132
  43.9261823  50.9834639  70.2596715  50.6557609  47.8074494  72.7157144
  50.0085524  48.5064443  72.6221620  51.4258624  48.2410638  73.0833392
  50.8321743  55.6455258  70.7753963  51.7613803  55.7966418  70.6022931
  50.4112773  55.7339279  69.9202610  49.6310075  59.6705923  68.5452501
  49.4921161  59.3024707  69.4178439  48.8424671  60.1853562  68.3736459
  50.2258227  64.7715019  59.8878037  50.4009983  64.3003063  60.7023660
  49.5391015  65.3980786  60.1159298  51.1815290  59.0487526  65.9341339
  50.8465123  59.0088296  66.8298989  50.6819236  58.3832242  65.4611749
  45.1559534  54.4555156  71.4593920  45.0179332  53.7235394  72.0605459
  46.0664458  54.3664056  71.1778108  54.1174482  56.3943560  56.2078398
  53.5003653  55.6690388  56.1111451  53.6490970  57.1552920  55.8645473
  47.7841835  54.1675115  70.9477599  48.4941453  53.5268307  70.9064218
  47.7411143  54.4188010  71.8703780  46.4970769  51.1540333  72.7673239
  45.9608126  50.7031071  73.4194835  45.9087477  51.2886242  72.0243703
  44.7919312  67.9204382  66.6617898  45.0315911  68.5522906  67.3396916
  43.9488509  67.5692422  66.9483257  37.4275168  55.4006144  65.4241210
  38.1146208  55.0867874  64.8362225  37.2723297  56.3047509  65.1508461
  42.2309890  50.2896341  69.8526233  42.1468079  49.6822010  69.1176643
  41.4092596  50.7805359  69.8535730  49.0936954  62.9655275  62.5762223
  48.3104476  63.5076955  62.6700448  49.7929699  63.4829254  62.9756464
  52.4033604  48.7749904  65.2196429  52.9002303  48.0219866  64.8997499
  51.6320585  48.8114221  64.6539638  60.2563361  54.4790270  66.8614720
  60.2453238  55.3614985  66.4908653  59.3880741  54.1261820  66.6669257
  53.4863385  57.5321591  62.7934852  52.5519663  57.6523054  62.6239556
  53.6640053  56.6294058  62.5294862  48.9868573  50.9167287  64.9468113
  48.6166360  50.3638327  65.6349019  49.4827665  50.3125421  64.3943113
  56.8735936  53.3738911  63.3284886  57.3396388  54.2066902  63.2545189
  57.3243436  52.9083892  64.0330145  54.9412167  59.7182732  60.3271038
  55.2172011  59.6039326  61.2364912  54.0716666  59.3200217  60.2883211
  54.8452599  45.7419498  67.3675787  53.9315679  45.9723724  67.5357994
  55.2745700  45.8257942  68.2189820  54.6159057  53.9309390  69.8675681
  53.9630507  54.1785297  69.2128134  54.9939437  53.1173528  69.5338159
  51.5766231  63.9669083  63.9703852  51.7588626  63.1490739  64.4331604
  52.3999217  64.1836775  63.5328742  51.9108397  62.8937268  61.2318900
  52.4396163  62.3829722  60.6189062  52.1736616  62.5779798  62.0964433
  42.4125489  60.9101137  68.9754234  42.9978926  60.1644825  69.1082138
  42.2150328  61.2205094  69.8590898  45.2664145  63.9452385  63.9916676
  44.5974520  64.4298512  63.5080716  45.1277014  64.1921605  64.9060055
  37.0043144  53.4806737  67.6958677  37.0427244  52.9470328  68.4895795
  36.4983437  52.9541943  67.0769654  44.3833906  48.3271278  71.1921219
  44.4475233  49.1886109  70.7798617  44.3201027  47.7145279  70.4593578
  43.8586179  50.3994410  74.8394253  44.4858218  50.0171488  75.4531778
  43.0014098  50.1808612  75.2049946  40.6351722  52.2070839  60.7712608
  40.9305163  51.2981518  60.7179662  39.7339757  52.1858579  60.4493611
  52.5437800  63.9278104  67.5763017  52.4188940  63.1267843  67.0673962
  53.2016892  64.4224297  67.0876987  44.1645969  50.2826836  66.7540157
  43.4432554  50.8962804  66.6147630  44.9539224  50.8184601  66.6756803
  46.9672282  47.6181263  73.0280809  47.4906684  47.8643559  73.7907118
  46.7484615  48.4501297  72.6083946  42.3639563  49.8884937  60.8951933
  42.0352269  49.0082316  60.7127039  42.7178934  49.8332606  61.7828323
  51.6119142  61.5239840  65.4046919  51.4644105  60.5956547  65.5854489
  52.4372636  61.5459931  64.9203994  45.4781386  50.1757907  61.2627411
  45.8177459  50.7043828  60.5406019  45.9253507  50.5138313  62.0385978
  55.2153264  62.3468399  66.4911792  56.1399811  62.1411260  66.3536243
  55.0468567  62.0984800  67.4001133  48.1724827  48.5594958  70.7130479
  47.8321648  47.7602771  71.1151159  47.4663833  48.8596669  70.1407312
  48.8241299  45.6444270  69.1657802  49.6467368  45.1704748  69.0436693
  49.0679363  46.4234754  69.6656488  47.4649534  48.6732529  59.4620704
  48.1857896  49.0513781  58.9584421  46.8414838  49.3921405  59.5655682
  51.6080656  49.3777678  60.3979036  51.8244271  50.2602315  60.0967864
  51.1274724  48.9863891  59.6684678  46.3479878  52.3363391  66.9749781
  46.2024459  52.6503694  67.8674062  45.8705081  52.9548291  66.4220679
  48.2076261  49.3265939  67.0230670  48.1937829  48.4307032  66.6862968
  48.9248689  49.3336602  67.6568956  50.0602391  49.7603279  69.0683798
  49.8020169  50.6820350  69.0668128  49.5287432  49.3633713  69.7584262
  55.0048580  62.8654066  61.8473883  55.1785458  62.3000489  61.0947736
  55.4977471  63.6654961  61.6653373  40.8225540  54.8768735  69.9137442
  40.2779008  55.6528543  70.0457716  41.7004890  55.2239540  69.7556563
  47.6113157  48.2080319  62.2918240  47.7329068  47.2796965  62.4909128
  47.3215199  48.2219005  61.3796556  50.4804347  45.8935229  65.4284960
  50.5026044  45.9574563  64.4736940  50.8972406  45.0539738  65.6225466
  60.8587971  55.6290489  63.4664183  61.3019117  54.8797814  63.0683306
  59.9814482  55.6200625  63.0837915  55.9923753  62.1820830  58.9470781
  56.6874657  62.8027523  59.1658096  56.3346903  61.3316182  59.2223159
  41.6091562  54.0038631  72.8067599  40.8673298  54.1521267  73.3932229
  41.2884306  54.2646897  71.9434348  57.8915176  59.6320536  60.4758112
  58.4166500  59.9707809  59.7507432  57.8037528  58.6967551  60.2921247
  49.5755837  65.6992519  64.8353365  49.1360827  65.2068898  65.5286222
  50.3263953  65.1565487  64.5945441  42.0548175  61.8904060  64.8377993
  42.8806195  61.5907832  64.4576637  41.7042227  61.1211683  65.2867782
  47.0229709  61.2430528  66.9075667  46.4009718  60.5801233  66.6077895
  47.6934576  61.2691660  66.2249315  40.2556781  59.8090387  65.7966927
  39.4188689  59.3812561  65.6150928  40.2280426  60.0022830  66.7337718
  47.0954236  49.7212316  76.5008173  47.1442392  50.5974439  76.1185943
  47.6376750  49.1789709  75.9279816  46.5843216  59.7934452  60.3834128
  46.7331336  60.4769916  59.7300800  47.3909659  59.7739542  60.8983583
  49.3253525  50.4743689  73.2554532  48.4556834  50.7677255  72.9837120
  49.5613005  51.0584134  73.9761795  60.4020836  57.0995727  65.8586630
  61.2367727  57.5385531  66.0224191  60.5379965  56.6234381  65.0394876
  44.3395849  55.8199629  61.3895197  44.0941890  54.9161959  61.5875407
  44.5091763  55.8216780  60.4474675  52.0292558  46.6923306  70.7719952
  52.5474502  47.4284333  70.4466441  51.6747691  46.9987299  71.6066711
  43.6091496  51.5527987  58.8881358  42.9160741  51.6272342  58.2321394
  43.3643248  50.7888331  59.4102875  52.2805153  43.1123588  66.2920849
  52.5606906  42.4446777  66.9181275  53.0655760  43.3052684  65.7795513
  50.0838621  62.2882582  57.8545875  49.5112588  62.9072769  57.4016347
  50.6571415  62.8381944  58.3885797  56.1514011  51.5341222  70.0392424
  57.1031434  51.6339320  70.0604648  55.9817461  50.7419491  70.5490508
  54.1728390  48.6196805  70.2251825  53.5778323  48.9001818  69.5298313
  53.8878087  49.1090706  70.9968566  53.3035881  62.5719732  58.9854457
  54.2366554  62.5065294  59.1887333  53.2159094  63.4075999  58.5268990
  55.9323898  61.8885603  55.9458405  55.8537529  61.5545466  56.8394163
  56.7533564  62.3807371  55.9449877  58.6302089  54.7547342  69.1534723
  58.5978409  53.8163343  69.3394407  59.2402712  54.8331379  68.4200548
  50.4685420  53.6243395  55.1961928  51.4144524  53.4949603  55.2650346
  50.0899665  52.8858057  55.6731356  58.7796577  51.5458385  69.1993007
  58.2635626  50.7616842  69.0122936  59.6636526  51.2177102  69.3639526
  56.4407304  45.2899401  65.1588819  56.2432125  44.9814489  66.0432151
  57.0507010  46.0161040  65.2886749  62.5293936  53.9571211  68.8915211
  61.8027099  53.8227176  68.2831703  62.1141223  54.2648040  69.6971930
  39.5706277  52.8699735  65.5815859  39.2509061  52.0165043  65.2890233
  39.0239705  53.0848313  66.3373826  43.3486185  55.5862176  69.2985366
  43.5672194  56.5179283  69.3173399  43.7611958  55.2270150  70.0840169
  50.2690402  46.0930261  61.2861054  49.4591131  45.7477346  61.6616300
  50.9574819  45.7837805  61.8748666  52.1980951  45.1708308  62.9085351
  52.7511989  45.5903761  63.5675374  52.4351037  44.2444056  62.9508307
  39.4394537  56.4902646  67.5508981  38.7458009  56.0756599  67.0378935
  40.1867528  56.5323183  66.9542400  55.5759758  47.2808833  62.4164015
  54.9958427  47.9393637  62.0342067  55.3095691  46.4586178  62.0051432
  54.0263324  46.6813891  64.6185335  54.5263103  46.7930425  63.8099654
  54.6698932  46.3774944  65.2586144  41.3531280  56.4220900  65.4274996
  41.3301968  56.5208587  64.4756879  41.6631916  57.2686051  65.7492162
  44.0118658  58.4797055  69.5421610  44.9661911  58.4480997  69.4751542
  43.8131181  58.0187679  70.3571836  44.6018040  57.0498171  72.1092408
  45.4210929  57.5442250  72.1327245  44.8754847  56.1330139  72.0809975
  54.3584636  49.4408923  61.4720363  53.4710491  49.7258574  61.2540558
  54.7738625  49.2802687  60.6247640  57.7099172  49.4655444  65.1874702
  58.4859562  49.9551897  65.4599319  56.9847306  49.8913499  65.6446572
  60.1471731  50.1783064  66.2448643  60.7416221  49.9378799  65.5341951
  60.2198314  49.4590194  66.8722179  42.3668886  64.0216674  66.5591808
  42.2323354  63.2617075  65.9929806  41.9500949  64.7457574  66.0920597
  53.5027849  59.2053598  55.5668383  54.2063699  59.4103601  56.1826039
  52.7790498  59.7730360  55.8317467  54.3325660  54.9563459  61.6870653
  54.2760861  55.4132011  60.8478286  54.8854002  54.1954144  61.5093496
  58.1430466  50.7453191  62.5120773  57.8867400  50.3449827  63.3428981
  57.5183334  51.4596985  62.3870912  62.4542803  53.4849264  65.0192064
  61.8942361  53.5542454  65.7923626  61.8486307  53.3090249  64.2991561
  45.5238012  64.9185991  66.7710251  45.4070396  65.8631424  66.6688941
  44.7030458  64.6159553  67.1596050  55.4114547  59.6436127  57.6166843
  56.2460151  59.2117326  57.4344318  55.2498890  59.4718141  58.5443738
  55.0660439  56.1468241  58.9823183  55.0109243  55.9812512  58.0411627
  54.4406494  56.8544273  59.1385372  39.8552954  51.3836305  72.8084605
  40.5011818  50.8735259  73.2971830  39.6470105  52.1204987  73.3828030
  48.3756564  45.6476350  58.5608501  48.3635234  46.5918189  58.7176772
  49.2679986  45.4646495  58.2667962  48.3046128  64.3245240  66.6476258
  47.3541759  64.3247102  66.5340630  48.6078614  63.5777975  66.1312292
  52.1908684  42.2419126  62.8154438  51.4241080  41.6877613  62.9611120
  52.6019389  42.3140995  63.6768589  44.1950445  48.5303922  76.9059619
  45.0581906  48.1740727  77.1162944  43.6215856  48.1917817  77.5935023
  56.2130530  72.7228788  59.3482035  56.9861406  72.1757775  59.2094911
  56.5655929  73.5873037  59.5596496  58.5496808  68.8821454  56.9800485
  58.8022328  68.3602975  56.2183948  57.6121367  68.7187599  57.0827168
  58.2693096  70.7849560  59.1824860  58.1529354  70.1094463  59.8505944
  58.3795356  70.2981934  58.3657013  60.2530124  65.2749607  57.8832898
  60.4204526  66.1429843  58.2503369  60.0627293  65.4376888  56.9594187
  60.2319345  67.7307264  58.8679564  60.1118970  68.1764315  59.7065045
  59.5371933  68.0792582  58.3093102  65.9304411  68.2028737  59.6959898
  66.8422267  68.4356124  59.5207596  65.4214058  68.7865781  59.1334977
  59.0270841  69.0452116  61.1613130  59.7294885  69.4973160  61.6287056
  58.6951470  68.4035935  61.7893023  54.7210921  67.6680248  63.4213740
  53.9242084  67.7798942  63.9397236  54.4936513  68.0066900  62.5554631
  51.6842920  71.7057151  62.5862731  52.5218142  72.1154159  62.3696439
  51.8621188  70.7656593  62.5562925  63.5807352  69.3732232  58.2746564
  63.0653976  70.1436836  58.5134951  63.3084661  68.6997368  58.8979625
  61.1654463  64.2181933  63.3331802  60.3096060  63.8288783  63.1537441
  61.5781415  64.2973893  62.4731588  63.3693655  67.2459324  60.1006345
  63.0643791  67.5605473  60.9516488  64.3224098  67.3240744  60.1433678
  56.5458815  64.0669213  64.1105911  57.1202567  63.8444395  63.3779104
  57.1329797  64.1357908  64.8634512  56.8728402  66.0973674  58.1301796
  56.0365714  66.4348361  58.4511071  56.7333172  65.9622654  57.1928933
  58.8481483  60.9410462  62.8380980  58.1945895  60.6259480  62.2137595
  58.8061957  60.3186203  63.5640803  59.9592688  71.2229757  54.7534272
  59.0519749  70.9919011  54.9525421  60.4563720  70.4267377  54.9408254
  61.1380921  71.3242352  59.2758262  60.2292140  71.0401385  59.3730732
  61.1676005  71.7441431  58.4161569  65.4144735  58.6417180  64.8691866
  65.7203612  57.7814543  64.5817782  66.1397340  59.2334800  64.6690860
  51.7069091  69.0447866  63.2573464  51.5093491  68.4517227  62.5324531
  51.1515755  68.7400077  63.9749403  60.8357009  72.8651096  56.6146341
  60.3976439  72.1486955  56.1551978  61.5767450  73.0927211  56.0531432
  57.6258175  67.5548033  63.1358436  56.8126040  67.8542203  63.5423629
  58.1217169  67.1603721  63.8532919  54.2015317  68.5711900  60.9414416
  53.2712905  68.5096356  61.1584379  54.2972789  68.0487853  60.1451058
  54.1200866  65.0966713  63.5292658  54.3807683  66.0112046  63.4201819
  54.9418038  64.6291156  63.6789271  64.9568236  71.7235478  56.2078398
  64.3397407  70.9982306  56.1111451  64.4884725  72.4844838  55.8645473
  56.7466782  65.9420902  55.3299703  55.8696249  65.8209703  54.9661949
  57.2224535  65.1506980  55.0778591  48.2668922  70.7298062  65.4241210
  48.9539962  70.4159792  64.8362225  48.1117051  71.6339426  65.1508461
  51.4745476  67.5362757  60.7712608  51.7698917  66.6273436  60.7179662
  50.5733512  67.5150497  60.4493611  53.2033318  65.2176855  60.8951933
  52.8746024  64.3374234  60.7127039  53.5572688  65.1624524  61.7828323
  56.3175141  65.5049825  61.2627411  56.6571213  66.0335746  60.5406019
  56.7647261  65.8430231  62.0385978  58.3043288  64.0024446  59.4620704
  59.0251651  64.3805699  58.9584421  57.6808592  64.7213323  59.5655682
  62.4474411  64.7069595  60.3979036  62.6638025  65.5894233  60.0967864
  61.9668478  64.3155809  59.6684678  58.4506911  63.5372237  62.2918240
  58.5722822  62.6088883  62.4909128  58.1608953  63.5510923  61.3796556
  61.3198101  61.2227147  65.4284960  61.3419798  61.2866480  64.4736940
  61.7366160  60.3831656  65.6225466  55.1789603  71.1491547  61.3895197
  54.9335645  70.2453877  61.5875407  55.3485518  71.1508697  60.4474675
  54.4485251  66.8819905  58.8881358  53.7554496  66.9564260  58.2321394
  54.2037002  66.1180248  59.4102875  63.1198907  58.4415506  66.2920849
  63.4000661  57.7738695  66.9181275  63.9049514  58.6344602  65.7795513
  61.3079174  68.9535313  55.1961928  62.2538279  68.8241521  55.2650346
  60.9293419  68.2149974  55.6731356  59.4922091  66.8785289  55.1316813
  58.5853547  66.5818402  55.2079526  59.7698072  66.5815107  54.2651099
  50.4100032  68.1991652  65.5815859  50.0902816  67.3456961  65.2890233
  49.8633460  68.4140231  66.3373826  61.1084157  61.4222179  61.2861054
  60.2984885  61.0769264  61.6616300  61.7968574  61.1129722  61.8748666
  63.0374705  60.5000225  62.9085351  63.5905744  60.9195679  63.5675374
  63.2744792  59.5735974  62.9508307  58.2620876  63.7372224  55.2728792
  59.1240040  64.0627122  55.5324609  58.4471220  62.9503720  54.7601858
  66.4153512  62.6100751  62.4164015  65.8352181  63.2685555  62.0342067
  66.1489445  61.7878095  62.0051432  65.1978390  64.7700841  61.4720363
  64.3104245  65.0550492  61.2540558  65.6132379  64.6094604  60.6247640
  64.3421604  74.5345516  55.5668383  65.0457454  74.7395518  56.1826039
  63.6184253  75.1022278  55.8317467  59.2150319  60.9768267  58.5608501
  59.2028989  61.9210107  58.7176772  60.1073741  60.7938413  58.2667962
  63.0302438  57.5711044  62.8154438  62.2634834  57.0169531  62.9611120
  63.4413143  57.6432913  63.6768589  31.5217560   1.1792148  54.4367327
  32.1595970   1.0598895  53.7330667  31.4038403   2.1272992  54.4955279
  28.3307266   1.1319576  54.3728851  27.9925777   1.0160641  53.4849386
  29.1997034   0.7310741  54.3529857  24.1894082   2.9855052  50.3625742
  23.6258947   2.8944989  49.5942030  24.0746477   2.1654957  50.8428235
  28.8127049   2.2854428  60.3315057  28.8015690   1.8907226  59.4595561
  28.9747688   1.5520500  60.9248828  21.7358514   4.4806244  53.2009963
  22.5279805   4.1397069  52.7856262  21.9755164   4.5901219  54.1212116
  29.7693640   6.6526020  45.6740207  29.1181620   7.2380101  45.2874221
  30.5638003   7.1832215  45.7335245  23.6949267   3.7415157  46.0727342
  24.4680143   3.1944144  45.9340217  24.0474666   4.6059407  46.2841803
  25.5334310   5.0691540  59.2794241  25.2424176   5.9737170  59.1640907
  26.1691294   5.1108067  59.9938310  26.4590517   2.4468388  55.8695600
  27.0554089   2.2224410  55.1552563  26.5165488   1.7053134  56.4721048
  26.0315545  -0.0992177  43.7045791  26.2841066  -0.6210655  42.9429254
  25.0940104  -0.2626031  43.8072475  31.0758828  -1.0956398  51.5120535
  31.8621917  -1.5136975  51.1610952  31.3397532  -0.1910306  51.6802183
  31.2468905   4.3416452  46.2109191  30.6114738   4.4151079  46.9230096
  30.9166312   4.9310051  45.5328271  36.4767255  -1.1581165  52.4153513
  37.2092427  -1.7281948  52.6491343  35.7206611  -1.5459565  52.8560019
  25.7511834   1.8035929  45.9070166  25.6348092   1.1280833  46.5751251
  25.8614094   1.3168303  45.0902319  28.0943375   1.2646076  49.6116856
  27.7301582   0.7376697  50.3229777  28.9510491   0.8744545  49.4383341
  27.7348862  -3.7064024  44.6078204  27.9023264  -2.8383787  44.9748675
  27.5446031  -3.5436742  43.6839493  30.4924195   4.7552955  56.2744035
  30.1924918   5.6577994  56.1659842  30.1475255   4.4885138  57.1265187
  23.9436677   1.2066752  52.3080739  23.0187173   1.0742966  52.5158431
  24.1921090   1.9860971  52.8050681  33.8921339  -2.7264505  53.9541472
  32.9838216  -2.7949096  53.6600233  33.8408935  -2.2492560  54.7823297
  27.7138083  -1.2506366  45.5924871  27.5937708  -0.8049316  46.4310351
  27.0190671  -0.9021049  45.0338409  21.3045488   0.8500025  53.1424528
  21.4337869   1.1034504  54.0563940  20.6242939   1.4427733  52.8229183
  25.4744975  11.5197275  49.2415002  25.3969005  12.4705100  49.3203483
  24.8706619  11.1743148  49.8989929  33.4123149  -0.7784893  46.4205205
  34.3241005  -0.5457506  46.2452903  32.9032796  -0.1947849  45.8580284
  31.6963917   3.6439735  60.0566498  32.1047273   3.2022145  59.3121130
  30.9741178   3.0692362  60.3100690  28.0494987  -1.4187659  57.4300055
  28.8956182  -0.9948245  57.5734704  27.9893624  -2.0754034  58.1238618
  32.0192731   4.2040925  53.8118786  31.3901594   4.3686639  53.1094854
  31.6318393   4.6182535  54.5829751  35.8981963   5.1395363  51.1663150
  35.2133001   5.5194264  50.6160184  35.9825812   5.7490690  51.8995098
  33.1532895   2.7855322  57.7658494  33.3649790   3.4287082  57.0892875
  33.1062643   1.9517639  57.2980424  30.7559124  -4.6026857  54.6695066
  29.8943603  -4.3045604  54.9611803  30.7821558  -4.3856458  53.7376099
  27.5720693   3.9415333  51.0768872  28.0359039   4.2203036  50.2873494
  27.3077491   3.0398778  50.8941962  24.4644774   3.4886815  54.0148635
  25.0346131   3.9174083  53.3766119  25.0552886   3.2069400  54.7132821
  26.5089579   0.0638486  47.8858437  27.2113623   0.5159529  48.3532363
  26.1770208  -0.5777695  48.5138330  20.2514913  -1.6777962  53.1875570
  19.4613967  -1.4220433  52.7115681  20.7426161  -0.8629624  53.2927611
  34.2678723   5.6627278  55.9380851  35.0896166   5.2607465  55.6563533
  34.2641126   5.5595512  56.8896967  22.2029659  -1.3133382  50.1459047
  21.4060822  -1.2014688  50.6642543  21.9755251  -0.9746730  49.2799938
  28.0335326   5.2111321  58.0941562  28.0979759   5.6731728  58.9299733
  27.3246250   4.5808686  58.2223871  42.3584716   2.0066026  52.2865823
  41.6048424   1.4373424  52.1309827  42.4932257   1.9728691  53.2336457
  27.7483344   6.8779428  47.9620542  27.6129019   7.7230964  48.3905390
  28.2893156   7.0798706  47.1986476  21.2012741   4.3954866  48.5348467
  21.7137262   5.1898117  48.6854032  21.8535454   3.6981157  48.4682068
  23.0107626   7.5120623  50.6171220  23.1874254   8.4338587  50.4292204
  23.8064459   7.1979042  51.0465600  29.3751820   7.5002995  62.0920884
  28.9315674   6.7139373  61.7741789  30.0369034   7.6882145  61.4264775
  24.1338941   9.0298796  56.6181563  24.6846367   8.9015860  55.8458556
  23.2950417   9.3293685  56.2676455  31.4733058   7.7805795  60.1202285
  31.4551534   8.6014676  59.6282554  32.3952978   7.6559870  60.3452426
  27.9306112   5.2949924  60.9625794  28.4634449   4.5338212  60.7325102
  27.4020194   5.0023576  61.7049948  19.1661658   2.7243521  49.3108038
  20.0036880   3.1340529  49.0941745  19.3439926   1.7842963  49.2808231
  31.0626090   0.3918601  44.9991871  30.5472714   1.1623206  45.2380258
  30.7903399  -0.2816263  45.6224932  28.6473201  -4.7631698  50.0577109
  27.7914797  -5.1524847  49.8782748  29.0600153  -4.6839737  49.1976894
  36.0360364   3.1450956  46.9345044  35.2589807   2.8062115  46.4900206
  36.7151845   3.1503579  46.2600009  30.8512393  -1.7354307  46.8251652
  30.5462529  -1.4208157  47.6761795  31.8042835  -1.6572887  46.8678985
  29.2958825   4.4235917  48.4744606  28.7680187   3.6888676  48.1617843
  28.7946328   5.2010593  48.2284574  34.2751671   2.6184937  53.5911652
  33.6175346   3.3084199  53.6791781  35.0792070   3.0081369  53.9345638
  33.0857130   0.9729310  51.6415594  33.5989012   1.6059302  52.1437303
  33.7358354   0.3730505  51.2758954  24.3547140  -2.8839956  44.8547102
  23.5184452  -2.5465269  45.1756377  24.2151910  -3.0190976  43.9174239
  27.4411425   2.2416127  41.4779579  26.5338487   2.0105380  41.6770728
  27.9382457   1.4453746  41.6653560  29.5637961  -1.5521235  53.8873934
  28.6460522  -1.3306288  53.7295622  29.9798104  -1.4774924  53.0285642
  30.3473009  -0.1529819  49.0176615  31.0944828   0.3591578  48.7083737
  30.6164598  -0.4745766  49.8781008  28.6199659   2.3428722  46.0003569
  27.7110878   2.0587755  46.0976039  28.6494743   2.7627800  45.1406876
  33.8518926   5.9535311  49.7694736  33.3981253   5.1126221  49.8259927
  33.2212893   6.5896710  50.1069517  32.7951846  -3.1172703  50.9995404
  32.0574603  -3.6295316  51.3305646  33.0478619  -3.5572321  50.1878681
  32.2951865   7.7911808  50.7044555  32.5874840   8.3516865  49.9856920
  32.8050486   8.0840369  51.4597714  19.1887829   0.0634236  49.9818771
  18.9912229  -0.5296403  49.2569838  18.6334493  -0.2413554  50.6994710
  27.1684553  -0.0442658  52.1013364  27.2233163  -0.9968821  52.0255841
  26.3575755   0.1116782  52.5854663  28.3175747   3.8837466  43.3391647
  27.8795176   3.1673324  42.8797285  29.0586187   4.1113580  42.7776739
  25.1076913  -1.4265598  49.8603743  24.2944778  -1.1271427  50.2668935
  25.6035907  -1.8209909  50.5778225  27.2585491   8.5692159  51.7938008
  27.2161669   8.7953005  50.8646540  28.1748189   8.3355534  51.9423809
  30.7051124  -0.9623773  58.6918637  31.0600512  -0.7352300  59.5513103
  31.3523256  -0.6305397  58.0695892  36.4348861   2.1594663  49.3967966
  36.2966760   2.3496259  48.4689155  36.0785080   2.9214045  49.8536017
  24.5990987  -3.8547242  55.4764978  25.2390367  -3.9958483  54.7787941
  23.7668518  -4.1412729  55.1003580  36.4618241   4.2271190  54.4079237
  36.8954748   4.1346479  55.2562291  37.1749822   4.2028690  53.7699253
  25.3751291   5.4455188  51.5899970  26.1691890   4.9505508  51.3882545
  24.6642984   4.9173051  51.2267676  30.1946136   7.8273284  55.9412338
  30.2483158   8.3964220  56.7090054  29.3260917   7.9975169  55.5766375
  21.6834055  -0.4101730  47.6659723  20.7531643  -0.4717275  47.8829685
  21.7791527  -0.9325777  46.8696364  37.3233791   4.2694890  56.9412123
  37.5169681   5.1740701  57.1871398  37.2234409   3.8102309  57.7750708
  32.3848899   4.4201633  62.5153003  32.2334406   4.1912185  61.5983087
  32.3753579   5.3772234  62.5284348  29.1534236   1.9933546  57.4999270
  30.0826296   2.1444705  57.3268237  28.7325266   2.0817567  56.6447916
  27.9522567   6.0184210  55.2697808  27.8133653   5.6502995  56.1423746
  27.1637164   6.5331850  55.0981765  28.5470719  11.1193307  46.6123344
  28.7222475  10.6481350  47.4268967  27.8603507  11.7459073  46.8404605
  29.5027783   5.3965813  52.6586645  29.1677615   5.3566583  53.5544295
  29.0031728   4.7310529  52.1857056  32.4386974   2.7421847  42.9323705
  31.8216145   2.0168675  42.8356758  31.9703463   3.5031207  42.5890779
  26.1054327   0.5153402  57.6722906  26.8153946  -0.1253406  57.6309525
  26.0623635   0.7666297  58.5949087  34.0941106   7.4520756  60.5929485
  34.0353652   6.7679976  59.9260068  34.4960624   8.1939746  60.1410111
  23.1131805  14.2682669  53.3863204  23.3528403  14.9001194  54.0642223
  22.2701001  13.9170709  53.6728563  24.2285520  -3.0392729  42.0545009
  23.3514986  -3.1603928  41.6907256  24.7043273  -3.8306650  41.8023898
  34.0958513   5.4160339  58.8243465  33.2085292   5.0786261  58.9469864
  34.6657064   4.6843371  59.0612230  15.7487660   1.7484431  52.1486516
  16.4358700   1.4346161  51.5607532  15.5935789   2.6525796  51.8753768
  27.6259666  10.0761792  55.7904708  27.5529838  10.8816763  56.3024013
  27.1837060  10.2753758  54.9652730  27.4149446   9.3133562  49.3007530
  26.6316968   9.8555242  49.3945754  28.1142191   9.8307541  49.7001771
  38.5775854   0.8268557  53.5860027  38.5665730   1.7093272  53.2153960
  37.7093233   0.4740108  53.3914564  30.0858350   9.9748626  57.9462867
  30.7986322  10.6096091  57.8738768  29.5948379  10.0712492  57.1302869
  31.8075877   3.8799879  49.5180159  30.8732156   4.0001341  49.3484863
  31.9852545   2.9772345  49.2540168  27.3081065  -2.7354426  51.6713420
  26.9378853  -3.2883385  52.3594325  27.8040157  -3.3396292  51.1188420
  35.1948428  -0.2782802  50.0530193  35.6608880   0.5545189  49.9790495
  35.6455929  -0.7437821  50.7575451  25.1370264   7.7243069  58.7668438
  25.8379723   8.3579552  58.9197832  24.6665379   8.0657801  58.0064077
  33.2624659   6.0661019  47.0516345  33.5384503   5.9517614  47.9610219
  32.3929158   5.6678504  47.0128518  32.9371550   0.2787677  56.5920988
  32.2843000   0.5263584  55.9373441  33.3151929  -0.5348185  56.2583465
  29.8978723  10.3147370  50.6949158  30.0801118   9.4969026  51.1576911
  30.7211709  10.5315062  50.2574048  30.2320889   9.2415555  47.9564207
  30.7608655   8.7308010  47.3434369  30.4949108   8.9258085  48.8209740
  20.7337982   7.2579424  55.6999540  21.3191418   6.5123112  55.8327445
  20.5362820   7.5683381  56.5836204  23.5876637  10.2930672  50.7161983
  22.9187012  10.7776799  50.2326023  23.4489507  10.5399892  51.6305361
  27.7281905  12.3274415  57.3144641  28.2800213  12.4906037  58.0793726
  28.0688099  12.9178853  56.6424666  32.5792780   7.1535673  63.1693296
  33.1232684   7.7665631  62.6748250  31.9979625   7.7115251  63.6860309
  30.8650293  10.2756391  54.3008323  30.7401432   9.4746131  53.7919269
  31.5229384  10.7702584  53.8122293  22.4858461  -3.3694877  53.4785464
  21.7645047  -2.7558909  53.3392937  23.2751717  -2.8337112  53.4002109
  32.9285201   8.0765411  55.9287873  31.9815537   7.9570762  55.8566200
  33.2767974   7.1887909  56.0114135  29.9331634   7.8718127  52.1292226
  29.7856597   6.9434835  52.3099796  30.7585128   7.8938218  51.6449301
  23.7993879  -3.4763806  47.9872718  24.1389951  -2.9477885  47.2651326
  24.2465999  -3.1383400  48.7631284  33.5365756   8.6946686  53.2157098
  34.4612304   8.4889547  53.0781549  33.3681060   8.4463087  54.1246440
  25.7862026  -4.9789184  46.1866011  26.5070388  -4.6007931  45.6829727
  25.1627330  -4.2600307  46.2900988  29.9293149  -4.2744035  47.1224343
  30.1456763  -3.3919397  46.8213171  29.4487216  -4.6657822  46.3929985
  24.6692370  -1.3158322  53.6995087  24.5236951  -1.0018019  54.5919369
  24.1917574  -0.6973422  53.1465986  26.5288753  -4.3255774  53.7475977
  26.5150322  -5.2214681  53.4108275  27.2461181  -4.3185110  54.3814263
  28.3814884  -3.8918434  55.7929104  28.1232661  -2.9701363  55.7913435
  27.8499924  -4.2887999  56.4829569  33.3261072   9.2132353  48.5719190
  33.4997950   8.6478776  47.8193042  33.8189964  10.0133248  48.3898680
  19.1438032   1.2247022  56.6382749  18.5991500   2.0006830  56.7703023
  20.0217382   1.5717827  56.4801870  39.1800464   1.9768776  50.1909490
  39.6231610   1.2276101  49.7928613  38.3026974   1.9678913  49.8083222
  34.3136245   8.5299118  45.6716088  35.0087150   9.1505810  45.8903403
  34.6559395   7.6794469  45.9468466  36.2127668   5.9798823  47.2003419
  36.7378992   6.3186096  46.4752739  36.1250021   5.0445839  47.0166553
  27.8747717   9.8932897  59.3293295  28.1834843   9.6482044  60.2015995
  28.6723199  10.0979535  58.8412166  27.8968329  12.0470807  51.5598672
  27.4573319  11.5547185  52.2531529  28.6476446  11.5043774  51.3190747
  20.3760668   8.2382347  51.5623300  21.2018688   7.9386119  51.1821944
  20.0254720   7.4689970  52.0113089  25.3442201   7.5908816  53.6320974
  24.7222210   6.9279521  53.3323202  26.0147068   7.6169947  52.9494621
  18.5769273   6.1568674  52.5212234  17.7401181   5.7290848  52.3396235
  18.5492918   6.3501117  53.4583025  35.9021574   6.6131727  62.5054617
  35.1117118   6.5955866  61.9659116  35.6654929   7.1520021  63.2603653
  36.0219449   3.4624193  59.8187345  36.0717454   3.2974201  60.7602868
  35.9133372   2.5951452  59.4285226  24.9055708   6.1412739  47.1079434
  25.0543828   6.8248203  46.4546107  25.7122151   6.1217829  47.6228890
  33.3123212  -0.5544879  61.1346652  34.2133074  -0.6938414  60.8430650
  33.3871186  -0.3890424  62.0744829  37.5237646   5.8821135  60.0629367
  37.2322454   6.2451115  60.8992828  36.9109777   5.1688143  59.8842699
  38.7233328   3.4474015  52.5831937  39.5580220   3.8863819  52.7469497
  38.8592457   2.9712668  51.7640183  35.7724834   1.0053749  58.5309425
  36.2478956   1.1981396  57.7228276  34.8490400   1.0612935  58.2852809
  22.6608341   2.1677917  48.1140503  22.4154383   1.2640247  48.3120713
  22.8304255   2.1695067  47.1719981  21.9303988  -2.0993726  45.6126665
  21.2373233  -2.0249371  44.9566701  21.6855740  -2.8633382  46.1348182
  28.4051113   8.6360869  44.5791182  27.8325080   9.2551057  44.1261654
  28.9783907   9.1860231  45.1131104  34.4726503  -2.1180491  56.7637730
  35.4243926  -2.0182393  56.7849955  34.3029954  -2.9102222  57.2735815
  31.6248373   8.9198020  45.7099764  32.5579046   8.8543581  45.9132639
  31.5371586   9.7554286  45.2514297  36.9514581   1.1025629  55.8780030
  36.9190901   0.1641630  56.0639714  37.5615205   1.1809666  55.1445855
  28.7897912  -0.0278318  41.9207234  29.7357017  -0.1572110  41.9895652
  28.4112157  -0.7663656  42.3976662  42.7691131   2.1641636  55.0186067
  43.4994519   1.9026924  55.5793770  42.1598076   1.4270358  55.0588135
  40.8506428   0.3049499  55.6160518  40.1239592   0.1705464  55.0077010
  40.4353715   0.6126327  56.4217236  26.9740829  -2.1028341  41.8562119
  26.0672284  -2.3995229  41.9324833  27.2516810  -2.3998523  40.9896406
  21.6698677   1.9340463  56.0230672  21.8884687   2.8657571  56.0418706
  22.0824451   1.5748437  56.8085476  25.7439614  -5.2441406  41.9974099
  26.6058778  -4.9186508  42.2569916  25.9289958  -6.0309910  41.4847164
  17.7607029   2.8380933  54.2754287  17.0670501   2.4234886  53.7624242
  18.5080020   2.8801470  53.6787706  19.6743772   2.7699187  52.1520302
  19.6514460   2.8686874  51.2002185  19.9844408   3.6164338  52.4737468
  22.3331150   4.8275342  56.2666917  23.2874403   4.7959285  56.1996848
  22.1343673   4.3665966  57.0817143  22.9230532   3.3976458  58.8337714
  23.7423421   3.8920537  58.8572552  23.1967340   2.4808426  58.8055282
  20.6881379  10.3694962  53.2837115  20.5535847   9.6095363  52.7175113
  20.2713441  11.0935862  52.8165903  32.6538152   1.3041747  48.4115960
  32.5973353   1.7610298  47.5723592  33.2066494   0.5432431  48.2338803
  40.7755296  -0.1672448  51.7437371  40.2154854  -0.0979259  52.5168933
  40.1698799  -0.3431464  51.0236867  23.8450504  11.2664279  53.4955557
  23.7282889  12.2109711  53.3934247  23.0242951  10.9637840  53.8841356
  33.7327039   5.9914414  44.3412150  34.5672643   5.5595613  44.1589625
  33.5711382   5.8196428  45.2689044  33.3872931   2.4946528  45.7068489
  33.3321735   2.3290799  44.7656933  32.7618986   3.2022561  45.8630679
  24.8705019  11.9192541  56.7111486  25.7732265  11.9516151  57.0277981
  24.6442389  10.9892992  56.7257821  26.6258621  10.6723527  53.3721564
  25.6754252  10.6725389  53.2585937  26.9291107   9.9256262  52.8557599
  39.1701020  16.4611494  54.3728851  38.8319532  16.3452558  53.4849386
  40.0390789  16.0602659  54.3529857  35.0287836  18.3146970  50.3625742
  34.4652701  18.2236907  49.5942030  34.9140231  17.4946875  50.8428235
  39.6520803  17.6146345  60.3315057  39.6409444  17.2199144  59.4595561
  39.8141443  16.8812418  60.9248828  32.5752268  19.8098162  53.2009963
  33.3673560  19.4688986  52.7856262  32.8148918  19.9193137  54.1212116
  36.3728065  20.3983457  59.2794241  36.0817930  21.3029088  59.1640907
  37.0085049  20.4399985  59.9938310  37.2984271  17.7760306  55.8695600
  37.8947844  17.5516328  55.1552563  37.3559243  17.0345051  56.4721048
  47.3161010  14.1710753  52.4153513  48.0486182  13.6009969  52.6491343
  46.5600365  13.7832353  52.8560019  44.8386430   7.8832327  56.8748122
  44.5069755   8.7527738  56.6509337  44.2432043   7.5668611  57.5542152
  41.3317950  20.0844873  56.2744035  41.0318673  20.9869912  56.1659842
  40.9869009  19.8177056  57.1265187  34.7830431  16.5358670  52.3080739
  33.8580928  16.4034884  52.5158431  35.0314844  17.3152889  52.8050681
  32.1439242  16.1791943  53.1424528  32.2731623  16.4326422  54.0563940
  31.4636693  16.7719651  52.8229183  38.8055959  14.0217058  61.8976369
  38.0289293  14.5810979  61.8879234  39.4446522  14.5073841  62.4191239
  46.5976740  10.8043851  55.7319346  45.9551120  11.0976384  55.0859140
  46.0931668  10.6896772  56.5372542  37.0602331  16.8302512  61.4594336
  37.8017016  17.3687556  61.1829160  36.3539317  17.4568801  61.6165888
  42.5357671  18.9731652  60.0566498  42.9441027  18.5314063  59.3121130
  41.8134933  18.3984280  60.3100690  38.8888741  13.9104259  57.4300055
  39.7349936  14.3343673  57.5734704  38.8287379  13.2537883  58.1238618
  42.8586486  19.5332843  53.8118786  42.2295348  19.6978557  53.1094854
  42.4712148  19.9474452  54.5829751  42.0388186  11.5708627  59.0881228
  41.7949118  12.3250688  58.5515504  42.3148117  11.9493975  59.9228475
  43.9926649  18.1147240  57.7658494  44.2043545  18.7579000  57.0892875
  43.9456398  17.2809556  57.2980424  38.4114448  19.2707251  51.0768872
  38.8752793  19.5494954  50.2873494  38.1471246  18.3690696  50.8941962
  35.3038529  18.8178733  54.0148635  35.8739886  19.2466001  53.3766119
  35.8946641  18.5361317  54.7132821  35.7963695  13.9842160  62.2609646
  35.1662356  14.6658441  62.4945043  35.6899783  13.8725242  61.3162784
  31.0908668  13.6513956  53.1875570  30.3007722  13.9071485  52.7115681
  31.5819915  14.4662294  53.2927611  45.1072477  20.9919195  55.9380851
  45.9289921  20.5899383  55.6563533  45.1034880  20.8887429  56.8896967
  33.0423413  14.0158535  50.1459047  32.2454576  14.1277230  50.6642543
  32.8149005  14.3545188  49.2799938  38.8729081  20.5403239  58.0941562
  38.9373513  21.0023646  58.9299733  38.1640005  19.9100603  58.2223871
  29.3746371  13.9044447  55.6190561  29.6254409  14.7891456  55.8848137
  29.9105919  13.7249048  54.8465653  53.1978470  17.3357944  52.2865823
  52.4442179  16.7665342  52.1309827  53.3326011  17.3020608  53.2336457
  35.0744438   8.2862926  64.6234897  34.6811384   7.7329124  65.2982541
  35.8910578   8.5973504  65.0141415  37.9912399   9.7020805  62.2155154
  38.7322112  10.3027958  62.1359616  38.2230322   8.9598443  61.6573196
  33.1353737  14.8877172  60.4933383  33.0207252  13.9862429  60.7940482
  32.2798255  15.1340869  60.1418200  40.2145575  22.8294913  62.0920884
  39.7709429  22.0431291  61.7741789  40.8762788  23.0174063  61.4264775
  34.9732696  24.3590714  56.6181563  35.5240121  24.2307777  55.8458556
  34.1344172  24.6585603  56.2676455  42.3126813  23.1097712  60.1202285
  42.2945288  23.9306594  59.6282554  43.2346733  22.9851788  60.3452426
  38.7699867  20.6241842  60.9625794  39.3028204  19.8630130  60.7325102
  38.2413948  20.3315494  61.7049948  41.9369562   5.7301908  56.4919435
  41.5933831   6.6203550  56.4158546  42.3048524   5.5403566  55.6289020
  41.0166102   8.1006563  54.4568669  40.5130898   8.0636698  53.6436474
  41.3096709   9.0099306  54.5165325  37.2608988   8.1845293  53.4634850
  38.1261985   7.9888101  53.1040740  37.3286497   7.9555645  54.3904207
  41.6906148  13.5937611  46.8251652  41.3856283  13.9083760  47.6761795
  42.6436590  13.6719031  46.8678985  45.1145426  17.9476855  53.5911652
  44.4569100  18.6376116  53.6791781  45.9185825  18.3373287  53.9345638
  34.8671307  10.4147501  50.8351217  35.4415059  10.1922682  50.1024410
  35.4542290  10.4836195  51.5879819  37.1693975   7.2888750  49.5626287
  36.5158387   6.9737767  48.9382901  37.1274449   6.6664490  50.2886110
  43.7357228   4.9895467  51.5937173  44.0416104   4.1292831  51.3063088
  44.4609832   5.5813087  51.3936167  30.0281584  15.3926154  49.9818771
  29.8305983  14.7995514  49.2569838  29.4728248  15.0878364  50.6994710
  41.5444879  14.3668144  58.6918637  41.8994267  14.5939618  59.5513103
  42.1917010  14.6986521  58.0695892  35.4384742  11.4744675  55.4764978
  36.0784121  11.3333435  54.7787941  34.6062273  11.1879189  55.1003580
  47.3011995  19.5563107  54.4079237  47.7348502  19.4638396  55.2562291
  48.0143576  19.5320608  53.7699253  36.2145046  20.7747106  51.5899970
  37.0085644  20.2797426  51.3882545  35.5036738  20.2464969  51.2267676
  41.0339890  23.1565201  55.9412338  41.0876913  23.7256138  56.7090054
  40.1654672  23.3267086  55.5766375  32.5227809  14.9190188  47.6659723
  31.5925397  14.8574643  47.8829685  32.6185281  14.3966140  46.8696364
  32.4413358  11.4445000  50.2537965  32.7020176  12.3590334  50.1447125
  33.2630531  10.9769443  50.4034578  33.9138284  12.8582758  57.4236789
  34.5861337  12.6500120  56.7749438  33.0868070  12.6604844  56.9842022
  48.1627545  19.5986808  56.9412123  48.3563435  20.5032618  57.1871398
  48.0628163  19.1394227  57.7750708  39.8163856   9.4844698  59.4402450
  39.1691771  10.1834648  59.3466927  40.5864871   9.9180842  59.8078698
  43.2242654  19.7493551  62.5153003  43.0728160  19.5204102  61.5983087
  43.2147333  20.7064152  62.5284348  39.9927990  17.3225463  57.4999270
  40.9220050  17.4736623  57.3268237  39.5719020  17.4109484  56.6447916
  38.7916322  21.3476128  55.2697808  38.6527408  20.9794912  56.1423746
  38.0030918  21.8623767  55.0981765  40.3421537  20.7257731  52.6586645
  40.0071370  20.6858500  53.5544295  39.8425483  20.0602446  52.1857056
  34.3165781  16.1325361  58.1839226  34.1785579  15.4005599  58.7850766
  35.2270704  16.0434261  57.9023414  36.9448082  15.8445320  57.6722906
  37.6547700  15.2038512  57.6309525  36.9017390  16.0958215  58.5949087
  44.9334860  22.7812673  60.5929485  44.8747406  22.0971893  59.9260068
  45.3354379  23.5231663  60.1410111  35.6577016  12.8310538  59.4918546
  35.1214373  12.3801276  60.1440142  35.0693724  12.9656447  58.7489010
  44.9352268  20.7452257  58.8243465  44.0479046  20.4078179  58.9469864
  45.5050819  20.0135288  59.0612230  26.5881415  17.0776349  52.1486516
  27.2752455  16.7638079  51.5607532  26.4329543  17.9817714  51.8753768
  31.3916137  11.9666545  56.5771540  31.3074326  11.3592215  55.8421950
  30.5698843  12.4575564  56.5781036  38.4653421  25.4053709  55.7904708
  38.3923592  26.2108681  56.3024013  38.0230814  25.6045675  54.9652730
  49.4169608  16.1560475  53.5860027  49.4059484  17.0385190  53.2153960
  48.5486988  15.8032025  53.3914564  40.9252105  25.3040544  57.9462867
  41.6380077  25.9388008  57.8738768  40.4342133  25.4004410  57.1302869
  46.0342183  15.0509115  50.0530193  46.5002635  15.8837107  49.9790495
  46.4849683  14.5854097  50.7575451  35.9764018  23.0534987  58.7668438
  36.6773478  23.6871470  58.9197832  35.5059133  23.3949719  58.0064077
  44.0058846   7.4189702  54.0921094  43.0921925   7.6493929  54.2603301
  44.4351947   7.5028147  54.9435126  43.7765304  15.6079594  56.5920988
  43.1236754  15.8555502  55.9373441  44.1545684  14.7943733  56.2583465
  39.8252877  16.3499406  63.0787025  39.1493514  16.2493535  63.7489400
  40.6480511  16.1938619  63.5423022  31.5731736  22.5871342  55.6999540
  32.1585173  21.8415030  55.8327445  31.3756575  22.8975299  56.5836204
  26.1649391  15.1576942  54.4203984  26.2033490  14.6240533  55.2141102
  25.6589684  14.6312148  53.8014961  33.5440153  10.0041483  57.9166526
  33.6081480  10.8656314  57.5043924  33.4807273   9.3915484  57.1838884
  33.0192426  12.0764615  61.5639560  33.6464464  11.6941693  62.1777084
  32.1620345  11.8578817  61.9295253  43.4186534  22.4827590  63.1693296
  43.9626438  23.0957549  62.6748250  42.8373379  23.0407169  63.6860309
  29.7957968  13.8841044  47.4957915  30.0911409  12.9751723  47.4424969
  28.8946004  13.8628784  47.1738917  33.3252215  11.9597041  53.4785464
  32.6038801  12.5733009  53.3392937  34.1145471  12.4954806  53.4002109
  43.7678956  23.4057329  55.9287873  42.8209291  23.2862680  55.8566200
  44.1161729  22.5179827  56.0114135  36.1278529   9.2951467  59.7526115
  36.6512931   9.5413764  60.5152425  35.9090862  10.1271502  59.3329253
  31.5245810  11.5655142  47.6197240  31.1958516  10.6852521  47.4372346
  31.8785181  11.5102811  48.5073629  37.3331074  10.2365163  57.4375786
  36.9927894   9.4372976  57.8396466  36.6270080  10.5366873  56.8652619
  37.9847546   7.3214475  55.8903109  38.8073615   6.8474953  55.7681999
  38.2285609   8.1004959  56.3901795  40.7686903  11.0547882  47.1224343
  40.9850518  11.9372520  46.8213171  40.2880970  10.6634096  46.3929985
  35.5086125  14.0133596  53.6995087  35.3630705  14.3273899  54.5919369
  35.0311328  14.6318496  53.1465986  37.3682507  11.0036144  53.7475977
  37.3544076  10.1077237  53.4108275  38.0854936  11.0106807  54.3814263
  39.2208638  11.4373484  55.7929104  38.9626416  12.3590554  55.7913435
  38.6893679  11.0403918  56.4829569  29.9831787  16.5538940  56.6382749
  29.4385255  17.3298748  56.7703023  30.8611137  16.9009745  56.4801870
  36.7719403   9.8850524  49.0163547  36.8935315   8.9567170  49.2154435
  36.4821446   9.8989210  48.1041863  39.6410594   7.5705434  52.1530267
  39.6632291   7.6344767  51.1982247  40.0578653   6.7309943  52.3470773
  50.0194218  17.3060694  50.1909490  50.4625364  16.5568019  49.7928613
  49.1420728  17.2970830  49.8083222  30.7697809  15.6808836  59.5312905
  30.0279545  15.8291472  60.1177536  30.4490553  15.9417102  58.6679655
  38.7141471  25.2224815  59.3293295  39.0228598  24.9773961  60.2015995
  39.5116953  25.4271453  58.8412166  36.1835955  22.9200733  53.6320974
  35.5615965  22.2571438  53.3323202  36.8540822  22.9461865  52.9494621
  29.4163027  21.4860591  52.5212234  28.5794936  21.0582766  52.3396235
  29.3886673  21.6793035  53.4583025  36.2560483  11.3982521  63.2253480
  36.3048638  12.2744644  62.8431249  36.7982997  10.8559914  62.6525123
  46.7415329  21.9423645  62.5054617  45.9510872  21.9247783  61.9659116
  46.5048683  22.4811938  63.2603653  46.8613204  18.7916111  59.8187345
  46.9111209  18.6266118  60.7602868  46.7527127  17.9243370  59.4285226
  44.1516966  14.7747039  61.1346652  45.0526829  14.6353504  60.8430650
  44.2264941  14.9401494  62.0744829  38.4859771  12.1513894  59.9799838
  37.6163081  12.4447460  59.7082427  38.7219252  12.7354339  60.7007102
  48.3631400  21.2113052  60.0629367  48.0716209  21.5743033  60.8992828
  47.7503532  20.4980061  59.8842699  49.5627083  18.7765932  52.5831937
  50.3973974  19.2155736  52.7469497  49.6986212  18.3004585  51.7640183
  46.6118589  16.3345667  58.5309425  47.0872710  16.5273313  57.7228276
  45.6884154  16.3904853  58.2852809  41.1898805   8.3693511  57.4965259
  41.7080749   9.1054538  57.1711747  40.8353938   8.6757504  58.3312018
  32.7697743  13.2298192  45.6126665  32.0766988  13.3042547  44.9566701
  32.5249495  12.4658535  46.1348182  41.4411399   4.7893793  53.0166155
  41.7213153   4.1216982  53.6426582  42.2262006   4.9822889  52.5040819
  45.3120258  13.2111427  56.7637730  46.2637681  13.3109525  56.7849955
  45.1423708  12.4189696  57.2735815  43.3334637  10.2967010  56.9497131
  42.7384569  10.5772023  56.2543620  43.0484334  10.7860911  57.7213872
  47.7908335  16.4317547  55.8780030  47.7584656  15.4933548  56.0639714
  48.4008959  16.5101584  55.1445855  47.9402824  13.2228590  55.9238313
  47.4241873  12.4387047  55.7368242  48.8242773  12.8947307  56.0884833
  45.6013551   6.9669606  51.8834126  45.4038372   6.6584694  52.7677458
  46.2113256   7.6931245  52.0132056  53.6084885  17.4933554  55.0186067
  54.3388274  17.2318842  55.5793770  52.9991831  16.7562276  55.0588135
  51.6900182  15.6341416  55.6160518  50.9633346  15.4997381  55.0077010
  51.2747469  15.9418245  56.4217236  39.5130359  19.3531346  63.3807891
  40.4333368  19.5309945  63.5747938  39.4779942  18.4087391  63.2287590
  28.7312524  14.5469940  52.3061166  28.4115308  13.6935248  52.0135540
  28.1845952  14.7618518  53.0619133  32.5092431  17.2632381  56.0230672
  32.7278441  18.1949488  56.0418706  32.9218205  16.9040355  56.8085476
  39.4296649   7.7700466  48.0106361  38.6197378   7.4247551  48.3861607
  40.1181066   7.4608010  48.5993972  41.3587198   6.8478513  49.6330657
  41.9118236   7.2673966  50.2920680  41.5957284   5.9214261  49.6753613
  37.3820297  12.8365586  65.4133421  37.2817024  13.7859943  65.3445512
  37.1641839  12.5083825  64.5409491  36.5833368  10.0850511  41.9974099
  37.4452532  10.4105410  42.2569916  36.7683712   9.2982007  41.4847164
  28.6000784  18.1672851  54.2754287  27.9064255  17.7526804  53.7624242
  29.3473775  18.2093388  53.6787706  44.7366005   8.9579038  49.1409322
  44.1564674   9.6163842  48.7587374  44.4701937   8.1356382  48.7296739
  43.1869571   8.3584096  51.3430642  43.6869349   8.4700630  50.5344961
  43.8305179   8.0545148  51.9831450  37.2451567  16.2662725  64.2298483
  36.7618649  17.0663085  64.4362372  37.3312506  16.2770670  63.2765927
  30.5137526  18.0991105  52.1520302  30.4908215  18.1978792  51.2002185
  30.8238163  18.9456256  52.4737468  33.1724904  20.1567260  56.2666917
  34.1268158  20.1251202  56.1996848  32.9737428  19.6957884  57.0817143
  33.7624286  18.7268376  58.8337714  34.5817175  19.2212455  58.8572552
  34.0361094  17.8100344  58.8055282  43.5190883  11.1179128  48.1965670
  42.6316738  11.4028779  47.9785865  43.9344872  10.9572892  47.3492947
  46.8705419  11.1425649  51.9120009  47.6465809  11.6322102  52.1844626
  46.1453553  11.5683703  52.3691879  49.3077977  11.8553268  52.9693950
  49.9022468  11.6149004  52.2587258  49.3804561  11.1360399  53.5967486
  47.3036712  12.4223396  49.2366080  47.0473647  12.0220032  50.0674287
  46.6789580  13.1367190  49.1116219  51.6149050  15.1619469  51.7437371
  51.0548608  15.2312659  52.5168933  51.0092554  14.9860454  51.0236867
  29.0159201  13.0606510  59.5329911  29.6618064  12.5505464  60.0217137
  28.8076352  13.7975191  60.1073337  41.5412593  20.1287357  65.0322052
  42.4103752  20.3028010  64.6708687  41.0619344  20.9481774  64.9097781
  37.5362811   7.3246554  45.2853808  37.5241481   8.2688394  45.4422078
  38.4286233   7.1416700  44.9913269  41.3514931   3.9189331  49.5399744
  40.5847326   3.3647818  49.6856427  41.7625636   3.9911200  50.4013896
  33.3556692  10.2074127  63.6304926  34.2188153   9.8510932  63.8408250
  32.7822102   9.8688022  64.3180330  50.4914558  32.9438263  60.3315057
  50.4803199  32.5491061  59.4595561  50.6535197  32.2104336  60.9248828
  58.1554764  29.5002670  52.4153513  58.8879936  28.9301887  52.6491343
  57.3994120  29.1124271  52.8560019  55.6780185  23.2124244  56.8748122
  55.3463509  24.0819655  56.6509337  55.0825798  22.8960528  57.5542152
  55.5708848  27.9319331  53.9541472  54.6625725  27.8634739  53.6600233
  55.5196444  28.4091276  54.7823297  49.6449714  29.3508976  61.8976369
  48.8683048  29.9102896  61.8879234  50.2840277  29.8365759  62.4191239
  57.4370494  26.1335769  55.7319346  56.7944875  26.4268302  55.0859140
  56.9325423  26.0188689  56.5372542  47.8996086  32.1594430  61.4594336
  48.6410770  32.6979473  61.1829160  47.1933071  32.7860718  61.6165888
  53.3751426  34.3023570  60.0566498  53.7834782  33.8605981  59.3121130
  52.6528687  33.7276198  60.3100690  52.8781941  26.9000545  59.0881228
  52.6342873  27.6542606  58.5515504  53.1541871  27.2785893  59.9228475
  54.8320404  33.4439157  57.7658494  55.0437299  34.0870917  57.0892875
  54.7850152  32.6101474  57.2980424  52.4346633  26.0556978  54.6695066
  51.5731112  26.3538232  54.9611803  52.4609067  26.2727377  53.7376099
  46.6357450  29.3134078  62.2609646  46.0056110  29.9950359  62.4945043
  46.5293538  29.2017159  61.3162784  64.0372225  32.6649861  52.2865823
  63.2835933  32.0957259  52.1309827  64.1719766  32.6312526  53.2336457
  45.9138192  23.6154844  64.6234897  45.5205138  23.0621042  65.2982541
  46.7304333  23.9265422  65.0141415  48.8306153  25.0312723  62.2155154
  49.5715867  25.6319876  62.1359616  49.0624076  24.2890360  61.6573196
  43.9747491  30.2169090  60.4933383  43.8601007  29.3154347  60.7940482
  43.1192009  30.4632787  60.1418200  51.0539329  38.1586830  62.0920884
  50.6103183  37.3723209  61.7741789  51.7156543  38.3465981  61.4264775
  53.1520567  38.4389630  60.1202285  53.1339043  39.2598511  59.6282554
  54.0740487  38.3143705  60.3452426  49.6093621  35.9533760  60.9625794
  50.1421958  35.1922048  60.7325102  49.0807703  35.6607411  61.7049948
  52.7763316  21.0593826  56.4919435  52.4327586  21.9495467  56.4158546
  53.1442279  20.8695483  55.6289020  51.8559857  23.4298481  54.4568669
  51.3524652  23.3928616  53.6436474  52.1490464  24.3391223  54.5165325
  55.9539180  33.2768773  53.5911652  55.2962855  33.9668034  53.6791781
  56.7579579  33.6665205  53.9345638  54.5750982  20.3187385  51.5937173
  54.8809859  19.4584748  51.3063088  55.3003587  20.9105005  51.3936167
  52.3838633  29.6960062  58.6918637  52.7388021  29.9231535  59.5513103
  53.0310765  30.0278439  58.0695892  58.1136370  32.8178498  49.3967966
  57.9754269  33.0080094  48.4689155  57.7572589  33.5797881  49.8536017
  46.2778496  26.8036593  55.4764978  46.9177876  26.6625352  54.7787941
  45.4456027  26.5171106  55.1003580  58.1405750  34.8855025  54.4079237
  58.5742257  34.7930314  55.2562291  58.8537331  34.8612525  53.7699253
  44.7532038  28.1874675  57.4236789  45.4255092  27.9792037  56.7749438
  43.9261825  27.9896761  56.9842022  59.0021299  34.9278726  56.9412123
  59.1957190  35.8324536  57.1871398  58.9021918  34.4686145  57.7750708
  50.6557610  24.8136616  59.4402450  50.0085525  25.5126566  59.3466927
  51.4258626  25.2472760  59.8078698  54.0636408  35.0785468  62.5153003
  53.9121915  34.8496020  61.5983087  54.0541088  36.0356070  62.5284348
  55.7728615  38.1104591  60.5929485  55.7141161  37.4263811  59.9260068
  56.1748133  38.8523581  60.1410111  46.4970770  28.1602455  59.4918546
  45.9608127  27.7093194  60.1440142  45.9087479  28.2948364  58.7489010
  55.7746022  36.0744175  58.8243465  54.8872801  35.7370097  58.9469864
  56.3444573  35.3427206  59.0612230  42.2309891  27.2958463  56.5771540
  42.1468080  26.6884133  55.8421950  41.4092598  27.7867481  56.5781036
  52.4033605  25.7812027  51.9441735  52.9002305  25.0281989  51.6242805
  51.6320587  25.8176343  51.3784944  60.2563363  31.4852392  53.5860027
  60.2453239  32.3677108  53.2153960  59.3880742  31.1323943  53.3914564
  54.8452600  22.7481620  54.0921094  53.9315680  22.9785847  54.2603301
  55.2745701  22.8320064  54.9435126  54.6159058  30.9371512  56.5920988
  53.9630509  31.1847420  55.9373441  54.9939438  30.1235650  56.2583465
  50.6646632  31.6791323  63.0787025  49.9887269  31.5785453  63.7489400
  51.4874265  31.5230537  63.5423022  44.3833908  25.3333400  57.9166526
  44.4475234  26.1948231  57.5043924  44.3201028  24.7207402  57.1838884
  43.8586180  27.4056533  61.5639560  44.4858219  27.0233610  62.1777084
  43.0014099  27.1870735  61.9295253  54.2580289  37.8119508  63.1693296
  54.8020193  38.4249466  62.6748250  53.6767134  38.3699087  63.6860309
  46.9672283  24.6243385  59.7526115  47.4906685  24.8705682  60.5152425
  46.7484617  25.4563420  59.3329253  48.1724828  25.5657080  57.4375786
  47.8321649  24.7664893  57.8396466  47.4663835  25.8658791  56.8652619
  48.8241300  22.6506393  55.8903109  49.6467370  22.1766871  55.7681999
  49.0679364  23.4296876  56.3901795  48.2076262  26.3328061  53.7475977
  48.1937831  25.4369155  53.4108275  48.9248690  26.3398725  54.3814263
  50.0602393  26.7665402  55.7929104  49.8020170  27.6882472  55.7913435
  49.5287433  26.3695836  56.4829569  60.8587973  32.6352612  50.1909490
  61.3019119  31.8859937  49.7928613  59.9814483  32.6262748  49.8083222
  41.6091563  31.0100754  59.5312905  40.8673299  31.1583389  60.1177536
  41.2884307  31.2709020  58.6679655  47.0954237  26.7274439  63.2253480
  47.1442393  27.6036562  62.8431249  47.6376752  26.1851832  62.6525123
  57.5809083  37.2715562  62.5054617  56.7904627  37.2539701  61.9659116
  57.3442438  37.8103856  63.2603653  57.7006958  34.1208029  59.8187345
  57.7504963  33.9558036  60.7602868  57.5920881  33.2535288  59.4285226
  54.9910721  30.1038957  61.1346652  55.8920583  29.9645421  60.8430650
  55.0658695  30.2693411  62.0744829  49.3253526  27.4805811  59.9799838
  48.4556835  27.7739377  59.7082427  49.5613006  28.0646256  60.7007102
  59.2025155  36.5404970  60.0629367  58.9109963  36.9034951  60.8992828
  58.5897286  35.8271978  59.8842699  60.4020837  34.1057850  52.5831937
  61.2367729  34.5447654  52.7469497  60.5379966  33.6296503  51.7640183
  57.4512343  31.6637585  58.5309425  57.9266465  31.8565231  57.7228276
  56.5277909  31.7196771  58.2852809  52.0292560  23.6985428  57.4965259
  52.5474504  24.4346455  57.1711747  51.6747692  24.0049422  58.3312018
  52.2805154  20.1185711  53.0166155  52.5606908  19.4508900  53.6426582
  53.0655761  20.3114806  52.5040819  56.1514012  28.5403345  56.7637730
  57.1031435  28.6401442  56.7849955  55.9817463  27.7481613  57.2735815
  54.1728392  25.6258928  56.9497131  53.5778324  25.9063941  56.2543620
  53.8878088  26.1152829  57.7213872  58.6302090  31.7609465  55.8780030
  58.5978410  30.8225465  56.0639714  59.2402714  31.8393501  55.1445855
  58.7796578  28.5520508  55.9238313  58.2635627  27.7678965  55.7368242
  59.6636527  28.2239225  56.0884833  56.4407305  22.2961524  51.8834126
  56.2432127  21.9876612  52.7677458  57.0507011  23.0223162  52.0132056
  64.4478640  32.8225471  55.0186067  65.1782028  32.5610759  55.5793770
  63.8385585  32.0854193  55.0588135  62.5293937  30.9633334  55.6160518
  61.8027101  30.8289299  55.0077010  62.1141224  31.2710163  56.4217236
  50.3524113  34.6823264  63.3807891  51.2727123  34.8601863  63.5747938
  50.3173696  33.7379309  63.2287590  48.2214051  28.1657504  65.4133421
  48.1210778  29.1151861  65.3445512  48.0035593  27.8375743  64.5409491
  48.0845321  31.5954643  64.2298483  47.6012403  32.3955003  64.4362372
  48.1706260  31.6062588  63.2765927  57.7099173  26.4717567  51.9120009
  58.4859563  26.9614019  52.1844626  56.9847307  26.8975621  52.3691879
  60.1471732  27.1845186  52.9693950  60.7416223  26.9440922  52.2587258
  60.2198316  26.4652317  53.5967486  62.4542805  30.4911387  51.7437371
  61.8942363  30.5604576  52.5168933  61.8486308  30.3152372  51.0236867
  39.8552955  28.3898427  59.5329911  40.5011819  27.8797381  60.0217137
  39.6470106  29.1267109  60.1073337  52.3806347  35.4579275  65.0322052
  53.2497507  35.6319927  64.6708687  51.9013099  36.2773692  64.9097781
  46.5492528  42.5776376  56.7111486  47.4519774  42.6099986  57.0277981
  46.3229898  41.6476827  56.7257821  44.1950446  25.5366045  63.6304926
  45.0581908  25.1802849  63.8408250  43.6215857  25.1979939  64.3180330
  64.0398823  47.1667901  54.4367327  64.6777233  47.0474648  53.7330667
  63.9219666  48.1148745  54.4955279  60.8488529  47.1195329  54.3728851
  60.5107041  47.0036394  53.4849386  61.7178298  46.7186494  54.3529857
  61.3308312  48.2730181  60.3315057  61.3196953  47.8782979  59.4595561
  61.4928952  47.5396253  60.9248828  58.0515573  51.0567293  59.2794241
  57.7605439  51.9612923  59.1640907  58.6872558  51.0983820  59.9938310
  58.9771780  48.4344141  55.8695600  59.5735353  48.2100163  55.1552563
  59.0346752  47.6928887  56.4721048  63.5940092  44.8919355  51.5120535
  64.3803181  44.4738778  51.1610952  63.8578796  45.7965447  51.6802183
  63.7650169  50.3292205  46.2109191  63.1296002  50.4026832  46.9230096
  63.4347575  50.9185804  45.5328271  68.9948519  44.8294588  52.4153513
  69.7273691  44.2593805  52.6491343  68.2387874  44.4416188  52.8560019
  66.5173939  38.5416162  56.8748122  66.1857264  39.4111573  56.6509337
  65.9219552  38.2252446  57.5542152  63.0105459  50.7428708  56.2744035
  62.7106182  51.6453747  56.1659842  62.6656518  50.4760891  57.1265187
  66.4102602  43.2611248  53.9541472  65.5019480  43.1926657  53.6600233
  66.3590198  43.7383193  54.7823297  60.4843468  44.6800894  61.8976369
  59.7076802  45.2394814  61.8879234  61.1234031  45.1657677  62.4191239
  68.2764249  41.4627687  55.7319346  67.6338629  41.7560220  55.0859140
  67.7719177  41.3480607  56.5372542  65.9304412  45.2090860  46.4205205
  66.8422269  45.4418247  46.2452903  65.4214060  45.7927904  45.8580284
  58.7389840  47.4886347  61.4594336  59.4804525  48.0271391  61.1829160
  58.0326826  48.1152636  61.6165888  64.2145180  49.6315488  60.0566498
  64.6228536  49.1897898  59.3121130  63.4922442  49.0568115  60.3100690
  60.5676250  44.5688094  57.4300055  61.4137445  44.9927508  57.5734704
  60.5074888  43.9121719  58.1238618  64.5373995  50.1916678  53.8118786
  63.9082857  50.3562392  53.1094854  64.1499657  50.6058288  54.5829751
  68.4163227  51.1271116  51.1663150  67.7314265  51.5070017  50.6160184
  68.5007076  51.7366443  51.8995098  63.7175695  42.2292463  59.0881228
  63.4736627  42.9834523  58.5515504  63.9935626  42.6077810  59.9228475
  65.6714158  48.7731075  57.7658494  65.8831053  49.4162835  57.0892875
  65.6243906  47.9393392  57.2980424  63.2740387  41.3848896  54.6695066
  62.4124866  41.6830149  54.9611803  63.3002822  41.6019295  53.7376099
  57.4751204  44.6425995  62.2609646  56.8449865  45.3242276  62.4945043
  57.3687292  44.5309077  61.3162784  66.7859986  51.6503031  55.9380851
  67.6077430  51.2483218  55.6563533  66.7822389  51.5471265  56.8896967
  60.5516590  51.1987074  58.0941562  60.6161022  51.6607481  58.9299733
  59.8427514  50.5684439  58.2223871  74.8765979  47.9941779  52.2865823
  74.1229688  47.4249177  52.1309827  75.0113520  47.9604444  53.2336457
  56.7531947  38.9446761  64.6234897  56.3598892  38.3912960  65.2982541
  57.5698087  39.2557340  65.0141415  59.6699908  40.3604640  62.2155154
  60.4109621  40.9611793  62.1359616  59.9017831  39.6182278  61.6573196
  54.8141246  45.5461008  60.4933383  54.6994761  44.6446265  60.7940482
  53.9585764  45.7924704  60.1418200  61.8933084  53.4878748  62.0920884
  61.4496938  52.7015126  61.7741789  62.5550297  53.6757898  61.4264775
  56.6520205  55.0174549  56.6181563  57.2027630  54.8891613  55.8458556
  55.8131681  55.3169438  56.2676455  63.9914322  53.7681548  60.1202285
  63.9732797  54.5890429  59.6282554  64.9134242  53.6435623  60.3452426
  60.4487376  51.2825677  60.9625794  60.9815713  50.5213965  60.7325102
  59.9201457  50.9899329  61.7049948  63.6157071  36.3885743  56.4919435
  63.2721340  37.2787385  56.4158546  63.9836033  36.1987401  55.6289020
  63.5807354  46.3794354  44.9991871  63.0653977  47.1498959  45.2380258
  63.3084662  45.7059491  45.6224932  61.1654465  41.2244055  50.0577109
  60.3096061  40.8350906  49.8782748  61.5781416  41.3036016  49.1976894
  62.6953611  38.7590398  54.4568669  62.1918407  38.7220534  53.6436474
  62.9884218  39.6683141  54.5165325  68.5541628  49.1326709  46.9345044
  67.7771070  48.7937868  46.4900206  69.2333109  49.1379332  46.2600009
  63.3693657  44.2521446  46.8251652  63.0643792  44.5667596  47.6761795
  64.3224099  44.3302866  46.8678985  66.7932935  48.6060690  53.5911652
  66.1356609  49.2959952  53.6791781  67.5973334  48.9957122  53.9345638
  65.6038393  46.9605063  51.6415594  66.1170275  47.5935055  52.1437303
  66.2539617  46.3606258  51.2758954  62.8660768  56.9389387  44.3976265
  62.1922466  57.2421084  45.0061223  63.2526590  57.7418468  44.0481722
  62.0819224  44.4354518  53.8873934  61.1641786  44.6569466  53.7295622
  62.4979368  44.5100829  53.0285642  62.8654272  45.8345934  49.0176615
  63.6126091  46.3467331  48.7083737  63.1345862  45.5129987  49.8781008
  66.3700190  51.9411064  49.7694736  65.9162517  51.1001974  49.8259927
  65.7394156  52.5772463  50.1069517  65.3133109  42.8703050  50.9995404
  64.5755866  42.3580437  51.3305646  65.5659883  42.4303432  50.1878681
  64.8133129  53.7787561  50.7044555  65.1056103  54.3392618  49.9856920
  65.3231749  54.0716122  51.4597714  65.4144737  35.6479302  51.5937173
  65.7203613  34.7876666  51.3063088  66.1397341  36.2396923  51.3936167
  59.6865816  45.9433096  52.1013364  59.7414426  44.9906932  52.0255841
  58.8757018  46.0992535  52.5854663  59.7766754  54.5567912  51.7938008
  59.7342933  54.7828758  50.8646540  60.6929453  54.3231287  51.9423809
  63.2232388  45.0251980  58.6918637  63.5781776  45.2523453  59.5513103
  63.8704519  45.3570357  58.0695892  68.9530125  48.1470416  49.3967966
  68.8148023  48.3372012  48.4689155  68.5966344  48.9089798  49.8536017
  68.9799504  50.2146943  54.4079237  69.4136011  50.1222232  55.2562291
  69.6931085  50.1904443  53.7699253  57.8932555  51.4330941  51.5899970
  58.6873153  50.9381261  51.3882545  57.1824247  50.9048804  51.2267676
  62.7127399  53.8149037  55.9412338  62.7664422  54.3839973  56.7090054
  61.8442181  53.9850922  55.5766375  69.8415054  50.2570643  56.9412123
  70.0350944  51.1616454  57.1871398  69.7415672  49.7978062  57.7750708
  61.4951365  40.1428534  59.4402450  60.8479280  40.8418484  59.3466927
  62.2652380  40.5764678  59.8078698  64.9030163  50.4077386  62.5153003
  64.7515669  50.1787938  61.5983087  64.8934842  51.3647987  62.5284348
  61.6715499  47.9809299  57.4999270  62.6007559  48.1320458  57.3268237
  61.2506529  48.0693320  56.6447916  60.4703831  52.0059963  55.2697808
  60.3314917  51.6378748  56.1423746  59.6818427  52.5207603  55.0981765
  61.0651983  57.1069060  46.6123344  61.2403739  56.6357103  47.4268967
  60.3784771  57.7334826  46.8404605  62.0209046  51.3841566  52.6586645
  61.6858879  51.3442336  53.5544295  61.5212992  50.7186282  52.1857056
  55.9953290  46.7909196  58.1839226  55.8573088  46.0589435  58.7850766
  56.9058213  46.7018096  57.9023414  64.9568238  48.7297600  42.9323705
  64.3397408  48.0044428  42.8356758  64.4884726  49.4906960  42.5890779
  58.6235591  46.5029155  57.6722906  59.3335209  45.8622347  57.6309525
  58.5804899  46.7542050  58.5949087  66.6122369  53.4396509  60.5929485
  66.5534915  52.7555729  59.9260068  67.0141888  54.1815499  60.1410111
  57.3364525  43.4894373  59.4918546  56.8001882  43.0385112  60.1440142
  56.7481233  43.6240282  58.7489010  55.6313068  60.2558422  53.3863204
  55.8709666  60.8876947  54.0642223  54.7882265  59.9046462  53.6728563
  66.6139777  51.4036093  58.8243465  65.7266555  51.0662014  58.9469864
  67.1838328  50.6719124  59.0612230  60.1440930  56.0637545  55.7904708
  60.0711101  56.8692516  56.3024013  59.7018323  56.2629511  54.9652730
  59.9330710  55.3009315  49.3007530  59.1498231  55.8430995  49.3945754
  60.6323455  55.8183295  49.7001771  63.2427360  41.1103944  51.9441735
  63.7396059  40.3573907  51.6242805  62.4714341  41.1468261  51.3784944
  71.0957117  46.8144310  53.5860027  71.0846993  47.6969025  53.2153960
  70.2274497  46.4615861  53.3914564  62.6039613  55.9624379  57.9462867
  63.3167586  56.5971844  57.8738768  62.1129642  56.0588245  57.1302869
  64.3257140  49.8675632  49.5180159  63.3913419  49.9877094  49.3484863
  64.5033809  48.9648098  49.2540168  67.7129692  45.7092951  50.0530193
  68.1790144  46.5420942  49.9790495  68.1637192  45.2437932  50.7575451
  57.6551527  53.7118822  58.7668438  58.3560987  54.3455305  58.9197832
  57.1846642  54.0533554  58.0064077  65.7805923  52.0536772  47.0516345
  66.0565767  51.9393367  47.9610219  64.9110422  51.6554257  47.0128518
  65.6846354  38.0773538  54.0921094  64.7709434  38.3077765  54.2603301
  66.1139456  38.1611982  54.9435126  65.4552813  46.2663430  56.5920988
  64.8024263  46.5139337  55.9373441  65.8333193  45.4527568  56.2583465
  62.4159987  56.3023123  50.6949158  62.5982381  55.4844779  51.1576911
  63.2392973  56.5190815  50.2574048  62.7502152  55.2291308  47.9564207
  63.2789919  54.7183763  47.3434369  63.0130372  54.9133838  48.8209740
  61.5040386  47.0083241  63.0787025  60.8281023  46.9077370  63.7489400
  62.3268020  46.8522455  63.5423022  53.2519245  53.2455177  55.6999540
  53.8372682  52.4998865  55.8327445  53.0544084  53.5559134  56.5836204
  60.2463169  58.3150168  57.3144641  60.7981477  58.4781790  58.0793726
  60.5869362  58.9054606  56.6424666  54.6979935  42.7348451  61.5639560
  55.3251973  42.3525528  62.1777084  53.8407853  42.5162653  61.9295253
  65.0974043  53.1411426  63.1693296  65.6413947  53.7541384  62.6748250
  64.5160888  53.6991004  63.6860309  63.3831556  56.2632144  54.3008323
  63.2582696  55.4621884  53.7919269  64.0410647  56.7578337  53.8122293
  65.4466465  54.0641164  55.9287873  64.4996800  53.9446515  55.8566200
  65.7949238  53.1763662  56.0114135  57.8066038  39.9535303  59.7526115
  58.3300440  40.1997599  60.5152425  57.5878371  40.7855338  59.3329253
  62.4512898  53.8593880  52.1292226  62.3037860  52.9310588  52.3099796
  63.2766391  53.8813971  51.6449301  66.0547020  54.6822439  53.2157098
  66.9793567  54.4765300  53.0781549  65.8862323  54.4338840  54.1246440
  59.0118583  40.8948998  57.4375786  58.6715403  40.0956811  57.8396466
  58.3057589  41.1950709  56.8652619  59.6635055  37.9798310  55.8903109
  60.4861124  37.5058789  55.7681999  59.9073118  38.7588794  56.3901795
  62.4474412  41.7131718  47.1224343  62.6638027  42.5956356  46.8213171
  61.9668479  41.3217931  46.3929985  60.8996147  42.0957319  55.7929104
  60.6413925  43.0174390  55.7913435  60.3681188  41.6987754  56.4829569
  65.8442336  55.2008106  48.5719190  66.0179213  54.6354529  47.8193042
  66.3371227  56.0009001  48.3898680  51.6619296  47.2122775  56.6382749
  51.1172764  47.9882583  56.7703023  52.5398646  47.5593580  56.4801870
  61.3198103  38.2289270  52.1530267  61.3419800  38.2928603  51.1982247
  61.7366162  37.3893778  52.3470773  71.6981727  47.9644529  50.1909490
  72.1412873  47.2151854  49.7928613  70.8208237  47.9554666  49.8083222
  66.8317508  54.5174871  45.6716088  67.5268413  55.1381563  45.8903403
  67.1740659  53.6670222  45.9468466  52.4485318  46.3392672  59.5312905
  51.7067054  46.4875307  60.1177536  52.1278062  46.6000937  58.6679655
  68.7308932  51.9674576  47.2003419  69.2560256  52.3061849  46.4752739
  68.6431284  51.0321592  47.0166553  60.3928980  55.8808650  59.3293295
  60.7016107  55.6357797  60.2015995  61.1904462  56.0855288  58.8412166
  57.8623464  53.5784569  53.6320974  57.2403474  52.9155274  53.3323202
  58.5328331  53.6045701  52.9494621  57.9347992  42.0566357  63.2253480
  57.9836147  42.9328479  62.8431249  58.4770506  41.5143750  62.6525123
  68.4202838  52.6007480  62.5054617  67.6298381  52.5831619  61.9659116
  68.1836192  53.1395774  63.2603653  68.5400713  49.4499946  59.8187345
  68.5898718  49.2849954  60.7602868  68.4314636  48.5827205  59.4285226
  65.8304475  45.4330874  61.1346652  66.7314338  45.2937339  60.8430650
  65.9052450  45.5985329  62.0744829  60.1647280  42.8097729  59.9799838
  59.2950590  43.1031295  59.7082427  60.4006761  43.3938174  60.7007102
  70.0418909  51.8696888  60.0629367  69.7503718  52.2326868  60.8992828
  69.4291041  51.1563896  59.8842699  71.2414592  49.4349768  52.5831937
  72.0761483  49.8739572  52.7469497  71.3773721  48.9588421  51.7640183
  68.2906098  46.9929502  58.5309425  68.7660219  47.1857149  57.7228276
  67.3671663  47.0488688  58.2852809  62.8686314  39.0277346  57.4965259
  63.3868258  39.7638373  57.1711747  62.5141447  39.3341339  58.3312018
  63.1198908  35.4477629  53.0166155  63.4000662  34.7800818  53.6426582
  63.9049515  35.6406724  52.5040819  66.9907767  43.8695262  56.7637730
  67.9425190  43.9693360  56.7849955  66.8211217  43.0773531  57.2735815
  65.0122146  40.9550846  56.9497131  64.4172078  41.2355858  56.2543620
  64.7271843  41.4444747  57.7213872  64.1429637  54.9073773  45.7099764
  65.0760310  54.8419334  45.9132639  64.0552849  55.7430039  45.2514297
  66.7717653  54.2239643  42.6703712  66.6931285  53.8899506  43.5639469
  67.5927320  54.7161411  42.6695184  69.4695844  47.0901382  55.8780030
  69.4372165  46.1517383  56.0639714  70.0796468  47.1685419  55.1445855
  69.6190333  43.8812426  55.9238313  69.1029382  43.0970882  55.7368242
  70.5030281  43.5531142  56.0884833  67.2801060  37.6253441  51.8834126
  67.0825881  37.3168529  52.7677458  67.8900765  38.3515080  52.0132056
  75.2872394  48.1517389  55.0186067  76.0175783  47.8902677  55.5793770
  74.6779340  47.4146111  55.0588135  73.3687691  46.2925252  55.6160518
  72.6420855  46.1581217  55.0077010  72.9534978  46.6002080  56.4217236
  61.1917868  50.0115181  63.3807891  62.1120877  50.1893780  63.5747938
  61.1567451  49.0671227  63.2287590  61.1084158  38.4284301  48.0106361
  60.2984887  38.0831386  48.3861607  61.7968575  38.1191845  48.5993972
  63.0374707  37.5062348  49.6330657  63.5905745  37.9257801  50.2920680
  63.2744793  36.5798096  49.6753613  59.0607806  43.4949422  65.4133421
  58.9604533  44.4443779  65.3445512  58.8429348  43.1667661  64.5409491
  66.4153514  39.6162873  49.1409322  65.8352183  40.2747677  48.7587374
  66.1489446  38.7940218  48.7296739  64.8657080  39.0167931  51.3430642
  65.3656858  39.1284465  50.5344961  65.5092688  38.7128984  51.9831450
  58.9239076  46.9246561  64.2298483  58.4406157  47.7246921  64.4362372
  59.0100015  46.9354505  63.2765927  54.8512413  50.8151095  56.2666917
  55.8055667  50.7835038  56.1996848  54.6524937  50.3541719  57.0817143
  55.4411795  49.3852211  58.8337714  56.2604684  49.8796290  58.8572552
  55.7148603  48.4684179  58.8055282  65.1978392  41.7762964  48.1965670
  64.3104247  42.0612614  47.9785865  65.6132381  41.6156727  47.3492947
  68.5492928  41.8009485  51.9120009  69.3253318  42.2905937  52.1844626
  67.8241062  42.2267539  52.3691879  70.9865486  42.5137104  52.9693950
  71.5809977  42.2732840  52.2587258  71.0592070  41.7944234  53.5967486
  65.1719415  47.2917500  48.4115960  65.1154617  47.7486051  47.5723592
  65.7247758  46.5308184  48.2338803  68.9824221  43.0807231  49.2366080
  68.7261156  42.6803867  50.0674287  68.3577089  43.7951025  49.1116219
  73.2936559  45.8203305  51.7437371  72.7336117  45.8896494  52.5168933
  72.6880062  45.6444289  51.0236867  66.2508302  51.9790167  44.3412150
  67.0853906  51.5471366  44.1589625  66.0892645  51.8072181  45.2689044
  65.9054195  48.4822281  45.7068489  65.8502998  48.3166552  44.7656933
  65.2800250  49.1898314  45.8630679  50.6946710  43.7190345  59.5329911
  51.3405573  43.2089299  60.0217137  50.4863861  44.4559027  60.1073337
  63.2200102  50.7871193  65.0322052  64.0891261  50.9611845  64.6708687
  62.7406853  51.6065609  64.9097781  57.3886282  57.9068294  56.7111486
  58.2913529  57.9391904  57.0277981  57.1623652  56.9768745  56.7257821
  59.1439884  56.6599280  53.3721564  58.1935515  56.6601142  53.2585937
  59.4472370  55.9132015  52.8557599  63.0302440  34.5773166  49.5399744
  62.2634835  34.0231653  49.6856427  63.4413145  34.6495035  50.4013896
  55.0344201  40.8657962  63.6304926  55.8975662  40.5094767  63.8408250
  54.4609611  40.5271857  64.3180330  74.8792578  62.4959819  54.4367327
  75.5170988  62.3766566  53.7330667  74.7613420  63.4440663  54.4955279
  71.6882284  62.4487247  54.3728851  71.3500795  62.3328311  53.4849386
  72.5572052  62.0478412  54.3529857  67.5469100  64.3022723  50.3625742
  66.9833965  64.2112660  49.5942030  67.4321495  63.4822628  50.8428235
  65.0933531  65.7973915  53.2009963  65.8854823  65.4564739  52.7856262
  65.3330182  65.9068890  54.1212116  73.1268658  67.9693691  45.6740207
  72.4756638  68.5547771  45.2874221  73.9213021  68.4999886  45.7335245
  67.0524285  65.0582828  46.0727342  67.8255161  64.5111815  45.9340217
  67.4049684  65.9227077  46.2841803  69.8165535  63.7636059  55.8695600
  70.4129107  63.5392081  55.1552563  69.8740506  63.0220804  56.4721048
  69.3890563  61.2175494  43.7045791  69.6416084  60.6957015  42.9429254
  68.4515122  61.0541640  43.8072475  74.4333846  60.2211272  51.5120535
  75.2196935  59.8030696  51.1610952  74.6972550  61.1257365  51.6802183
  74.6043923  65.6584123  46.2109191  73.9689756  65.7318749  46.9230096
  74.2741330  66.2477722  45.5328271  69.1086852  63.1203600  45.9070166
  68.9923110  62.4448503  46.5751251  69.2189112  62.6335974  45.0902319
  71.4518393  62.5813747  49.6116856  71.0876600  62.0544368  50.3229777
  72.3085509  62.1912216  49.4383341  77.3567694  53.8708080  56.8748122
  77.0251018  54.7403491  56.6509337  76.7613307  53.5544364  57.5542152
  71.0923880  57.6103647  44.6078204  71.2598282  58.4783883  44.9748675
  70.9021049  57.7730929  43.6839493  73.8499213  66.0720626  56.2744035
  73.5499936  66.9745665  56.1659842  73.5050273  65.8052809  57.1265187
  67.3011695  62.5234423  52.3080739  66.3762191  62.3910637  52.5158431
  67.5496108  63.3028642  52.8050681  77.2496357  58.5903166  53.9541472
  76.3413234  58.5218574  53.6600233  77.1983953  59.0675111  54.7823297
  71.0713101  60.0661304  45.5924871  70.9512726  60.5118355  46.4310351
  70.3765689  60.4146622  45.0338409  64.6620506  62.1667696  53.1424528
  64.7912887  62.4202175  54.0563940  63.9817957  62.7595404  52.8229183
  68.8319993  72.8364946  49.2415002  68.7544023  73.7872771  49.3203483
  68.2281636  72.4910819  49.8989929  76.7698167  60.5382778  46.4205205
  77.6816023  60.7710164  46.2452903  76.2607814  61.1219822  45.8580284
  69.5783595  62.8178265  61.4594336  70.3198279  63.3563309  61.1829160
  68.8720580  63.4444554  61.6165888  71.4070005  59.8980012  57.4300055
  72.2531200  60.3219426  57.5734704  71.3468642  59.2413636  58.1238618
  75.3767749  65.5208596  53.8118786  74.7476612  65.6854310  53.1094854
  74.9893411  65.9350206  54.5829751  74.5569450  57.5584380  59.0881228
  74.3130382  58.3126441  58.5515504  74.8329380  57.9369728  59.9228475
  76.5107913  64.1022993  57.7658494  76.7224808  64.7454753  57.0892875
  76.4637661  63.2685309  57.2980424  74.1134142  56.7140813  54.6695066
  73.2518621  57.0122067  54.9611803  74.1396576  56.9311212  53.7376099
  70.9295711  65.2583004  51.0768872  71.3934057  65.5370707  50.2873494
  70.6652509  64.3566449  50.8941962  67.8219792  64.8054486  54.0148635
  68.3921149  65.2341754  53.3766119  68.4127904  64.5237070  54.7132821
  69.8664597  61.3806156  47.8858437  70.5688641  61.8327200  48.3532363
  69.5345226  60.7389975  48.5138330  68.3144959  59.9717913  62.2609646
  67.6843619  60.6534194  62.4945043  68.2081047  59.8600995  61.3162784
  63.6089931  59.6389709  53.1875570  62.8188985  59.8947238  52.7115681
  64.1001178  60.4538047  53.2927611  65.5604677  60.0034288  50.1459047
  64.7635840  60.1152983  50.6642543  65.3330269  60.3420941  49.2799938
  61.8927634  59.8920200  55.6190561  62.1435673  60.7767209  55.8848137
  62.4287183  59.7124801  54.8465653  71.1058362  68.1947099  47.9620542
  70.9704037  69.0398635  48.3905390  71.6468174  68.3966377  47.1986476
  67.5925701  54.2738679  64.6234897  67.1992647  53.7204877  65.2982541
  68.4091842  54.5849257  65.0141415  64.5587759  65.7122537  48.5348467
  65.0712280  66.5065787  48.6854032  65.2110472  65.0148828  48.4682068
  66.3682644  68.8288293  50.6171220  66.5449272  69.7506258  50.4292204
  67.1639477  68.5146713  51.0465600  70.5093662  55.6896558  62.2155154
  71.2503376  56.2903711  62.1359616  70.7411585  54.9474196  61.6573196
  65.6535000  60.8752925  60.4933383  65.5388516  59.9738182  60.7940482
  64.7979518  61.1216622  60.1418200  67.4913959  70.3466467  56.6181563
  68.0421384  70.2183531  55.8458556  66.6525435  70.6461356  56.2676455
  74.4550825  51.7177661  56.4919435  74.1115095  52.6079303  56.4158546
  74.8229788  51.5279319  55.6289020  62.5236676  64.0411191  49.3108038
  63.3611898  64.4508200  49.0941745  62.7014944  63.1010634  49.2808231
  74.4201108  61.7086272  44.9991871  73.9047732  62.4790877  45.2380258
  74.1478417  61.0351408  45.6224932  72.0048219  56.5535973  50.0577109
  71.1489815  56.1642823  49.8782748  72.4175171  56.6327934  49.1976894
  73.5347366  54.0882316  54.4568669  73.0312161  54.0512451  53.6436474
  73.8277973  54.9975059  54.5165325  69.7790252  54.1721046  53.4634850
  70.6443248  53.9763854  53.1040740  69.8467761  53.9431398  54.3904207
  74.2087411  59.5813364  46.8251652  73.9037547  59.8959513  47.6761795
  75.1617853  59.6594784  46.8678985  72.6533843  65.7403587  48.4744606
  72.1255205  65.0056347  48.1617843  72.1521346  66.5178264  48.2284574
  77.6326689  63.9352608  53.5911652  76.9750364  64.6251869  53.6791781
  78.4367088  64.3249040  53.9345638  67.3852571  56.4023254  50.8351217
  67.9596323  56.1798435  50.1024410  67.9723553  56.4711948  51.5879819
  76.4432148  62.2896981  51.6415594  76.9564030  62.9226972  52.1437303
  77.0933372  61.6898176  51.2758954  67.7122158  58.4327715  44.8547102
  66.8759470  58.7702401  45.1756377  67.5726927  58.2976695  43.9174239
  69.6875238  53.2764503  49.5626287  69.0339651  52.9613520  48.9382901
  69.6455713  52.6540243  50.2886110  70.7986443  63.5583798  41.4779579
  69.8913505  63.3273051  41.6770728  71.2957475  62.7621417  41.6653560
  72.9212979  59.7646436  53.8873934  72.0035540  59.9861383  53.7295622
  73.3373122  59.8392747  53.0285642  73.7048027  61.1637852  49.0176615
  74.4519845  61.6759249  48.7083737  73.9739616  60.8421905  49.8781008
  71.9774677  63.6596393  46.0003569  71.0685896  63.3755425  46.0976039
  72.0069761  64.0795471  45.1406876  77.2093944  67.2702982  49.7694736
  76.7556271  66.4293892  49.8259927  76.5787911  67.9064380  50.1069517
  76.1526864  58.1994968  50.9995404  75.4149620  57.6872354  51.3305646
  76.4053637  57.7595350  50.1878681  76.2538491  50.9771220  51.5937173
  76.5597368  50.1168584  51.3063088  76.9791096  51.5688840  51.3936167
  70.5259571  61.2725013  52.1013364  70.5808181  60.3198850  52.0255841
  69.7150773  61.4284452  52.5854663  71.6750765  65.2005136  43.3391647
  71.2370194  64.4840995  42.8797285  72.4161205  65.4281251  42.7776739
  68.4651931  59.8902073  49.8603743  67.6519796  60.1896243  50.2668935
  68.9610925  59.4957762  50.5778225  70.6160509  69.8859830  51.7938008
  70.5736687  70.1120676  50.8646540  71.5323207  69.6523204  51.9423809
  74.0626142  60.3543897  58.6918637  74.4175530  60.5815371  59.5513103
  74.7098274  60.6862274  58.0695892  67.9566005  57.4620428  55.4764978
  68.5965385  57.3209188  54.7787941  67.1243536  57.1754942  55.1003580
  68.7326309  66.7622859  51.5899970  69.5266908  66.2673179  51.3882545
  68.0218002  66.2340722  51.2267676  65.0409073  60.9065941  47.6659723
  64.1106661  60.8450396  47.8829685  65.1366545  60.3841893  46.8696364
  64.9594622  57.4320753  50.2537965  65.2201439  58.3466087  50.1447125
  65.7811794  56.9645196  50.4034578  66.4319547  58.8458511  57.4236789
  67.1042601  58.6375873  56.7749438  65.6049334  58.6480597  56.9842022
  72.3345119  55.4720452  59.4402450  71.6873034  56.1710401  59.3466927
  73.1046135  55.9056595  59.8078698  72.5109254  63.3101216  57.4999270
  73.4401314  63.4612376  57.3268237  72.0900284  63.3985237  56.6447916
  71.3097585  67.3351881  55.2697808  71.1708671  66.9670665  56.1423746
  70.5212182  67.8499520  55.0981765  72.8602800  66.7133484  52.6586645
  72.5252633  66.6734254  53.5544295  72.3606746  66.0478199  52.1857056
  66.8347044  62.1201114  58.1839226  66.6966842  61.3881352  58.7850766
  67.7451968  62.0310014  57.9023414  75.7961992  64.0589518  42.9323705
  75.1791163  63.3336346  42.8356758  75.3278481  64.8198878  42.5890779
  69.4629345  61.8321073  57.6722906  70.1728964  61.1914265  57.6309525
  69.4198653  62.0833968  58.5949087  68.1758279  58.8186291  59.4918546
  67.6395636  58.3677029  60.1440142  67.5874988  58.9532200  58.7489010
  67.5860538  58.2774942  42.0545009  66.7090004  58.1563743  41.6907256
  68.0618291  57.4861020  41.8023898  63.9097400  57.9542298  56.5771540
  63.8255589  57.3467968  55.8421950  63.0880107  58.4451317  56.5781036
  70.7724464  70.6301233  49.3007530  69.9891986  71.1722913  49.3945754
  71.4717209  71.1475212  49.7001771  74.0821114  56.4395862  51.9441735
  74.5789814  55.6865824  51.6242805  73.3108096  56.4760179  51.3784944
  75.1650895  65.1967549  49.5180159  74.2307174  65.3169012  49.3484863
  75.3427563  64.2940016  49.2540168  70.6656083  58.5813245  51.6713420
  70.2953870  58.0284285  52.3594325  71.1615175  57.9771378  51.1188420
  76.6199677  67.3828690  47.0516345  76.8959521  67.2685284  47.9610219
  75.7504176  66.9846175  47.0128518  76.5240109  53.4065456  54.0921094
  75.6103189  53.6369682  54.2603301  76.9533210  53.4903900  54.9435126
  76.2946567  61.5955347  56.5920988  75.6418018  61.8431255  55.9373441
  76.6726947  60.7819486  56.2583465  73.5895907  70.5583226  47.9564207
  74.1183673  70.0475680  47.3434369  73.8524126  70.2425756  48.8209740
  64.0913000  68.5747095  55.6999540  64.6766436  67.8290783  55.8327445
  63.8937838  68.8851052  56.5836204  66.9451655  71.6098342  50.7161983
  66.2762030  72.0944470  50.2326023  66.8064524  71.8567563  51.6305361
  58.6830654  61.1452695  54.4203984  58.7214754  60.6116286  55.2141102
  58.1770947  60.6187901  53.8014961  66.0621417  55.9917236  57.9166526
  66.1262743  56.8532067  57.5043924  65.9988537  55.3791237  57.1838884
  65.5373689  58.0640368  61.5639560  66.1645728  57.6817446  62.1777084
  64.6801608  57.8454570  61.9295253  62.3139232  59.8716797  47.4957915
  62.6092673  58.9627476  47.4424969  61.4127268  59.8504537  47.1738917
  65.8433479  57.9472794  53.4785464  65.1220065  58.5608762  53.3392937
  66.6326735  58.4830559  53.4002109  68.6459792  55.2827221  59.7526115
  69.1694194  55.5289517  60.5152425  68.4272126  56.1147255  59.3329253
  64.0427073  57.5530895  47.6197240  63.7139780  56.6728274  47.4372346
  64.3966444  57.4978564  48.5073629  73.2906652  69.1885798  52.1292226
  73.1431615  68.2602505  52.3099796  74.1160146  69.2105889  51.6449301
  67.1568897  57.8403865  47.9872718  67.4964969  58.3689786  47.2651326
  67.6041017  58.1784271  48.7631284  69.8512337  56.2240916  57.4375786
  69.5109158  55.4248729  57.8396466  69.1451344  56.5242626  56.8652619
  70.5028809  53.3090228  55.8903109  71.3254879  52.8350706  55.7681999
  70.7466873  54.0880712  56.3901795  69.1437044  56.3378486  46.1866011
  69.8645406  56.7159739  45.6829727  68.5202348  57.0567363  46.2900988
  73.2868167  57.0423635  47.1224343  73.5031781  57.9248273  46.8213171
  72.8062234  56.6509849  46.3929985  68.0267388  60.0009349  53.6995087
  67.8811969  60.3149652  54.5919369  67.5492592  60.6194249  53.1465986
  69.8863771  56.9911897  53.7475977  69.8725340  56.0952990  53.4108275
  70.6036199  56.9982560  54.3814263  71.7389902  57.4249237  55.7929104
  71.4807679  58.3466308  55.7913435  71.2074942  57.0279671  56.4829569
  62.5013050  62.5414693  56.6382749  61.9566518  63.3174501  56.7703023
  63.3792400  62.8885498  56.4801870  69.2900667  55.8726277  49.0163547
  69.4116578  54.9442923  49.2154435  69.0002709  55.8864963  48.1041863
  72.1591857  53.5581187  52.1530267  72.1813554  53.6220520  51.1982247
  72.5759916  52.7185696  52.3470773  63.2879072  61.6684589  59.5312905
  62.5460808  61.8167225  60.1177536  62.9671816  61.9292855  58.6679655
  63.7335686  69.5550018  51.5623300  64.5593706  69.2553790  51.1821944
  63.3829738  68.7857641  52.0113089  68.7017219  68.9076486  53.6320974
  68.0797228  68.2447191  53.3323202  69.3722086  68.9337618  52.9494621
  61.9344291  67.4736345  52.5212234  61.0976199  67.0458519  52.3396235
  61.9067936  67.6668788  53.4583025  68.7741746  57.3858274  63.2253480
  68.8229902  58.2620397  62.8431249  69.3164261  56.8435667  62.6525123
  68.2630726  67.4580410  47.1079434  68.4118846  68.1415874  46.4546107
  69.0697169  67.4385500  47.6228890  71.0041035  58.1389647  59.9799838
  70.1344344  58.4323213  59.7082427  71.2400515  58.7230092  60.7007102
  66.0183359  63.4845587  48.1140503  65.7729401  62.5807917  48.3120713
  66.1879273  63.4862738  47.1719981  73.7080069  54.3569264  57.4965259
  74.2262013  55.0930291  57.1711747  73.3535201  54.6633257  58.3312018
  65.2879006  59.2173945  45.6126665  64.5948251  59.2918300  44.9566701
  65.0430758  58.4534288  46.1348182  73.9592663  50.7769546  53.0166155
  74.2394417  50.1092735  53.6426582  74.7443270  50.9698642  52.5040819
  71.7626131  69.9528540  44.5791182  71.1900098  70.5718727  44.1261654
  72.3358925  70.5027902  45.1131104  75.8515901  56.2842763  56.9497131
  75.2565833  56.5647776  56.2543620  75.5665597  56.7736664  57.7213872
  72.1472930  61.2889353  41.9207234  73.0932035  61.1595561  41.9895652
  71.7687175  60.5504015  42.3976662  70.3315847  59.2139329  41.8562119
  69.4247302  58.9172442  41.9324833  70.6091828  58.9169147  40.9896406
  65.0273695  63.2508134  56.0230672  65.2459705  64.1825241  56.0418706
[truncated: 816,652 more chars]
