# Supplementary material for: An Efficient Implementation of the Nwat-MMGBSA Method to Rescore Docking Results in Medium-Throughput Virtual Screenings
Source: Front Chem. 2018 Mar 5;6:43. doi: 10.3389/fchem.2018.00043 (PMC5844977; doi:10.3389/fchem.2018.00043)
Supplement: Supplementary file 2 [file DataSheet2.ZIP › SI_Examples_and_Scripts/examples/penicillopepsin/1APT_complex_wat.crd]

default_name
 36298
  40.7983999  50.9362814  67.0154331  41.5803488  51.5224413  66.7603380
  41.1306971  50.1946709  67.6151770  40.0355051  51.5257119  67.3165357
  40.3052750  50.2525016  65.7762342  40.3756645  49.1772872  65.9407287
  38.8558397  50.6057744  65.4884433  38.7707211  51.6781153  65.3125463
  38.5182312  50.0651462  64.6042250  38.2372597  50.3278619  66.3418029
  41.3104224  50.5398458  64.6457149  42.0629865  51.5425255  64.6800328
  41.3789520  49.6450118  63.6715015  40.8182988  48.8050191  63.6849094
  42.3340315  49.8234415  62.5792030  43.0169582  50.6457726  62.7924674
  43.1605466  48.5376436  62.3709349  42.4910979  47.7069816  62.1474646
  43.8518713  48.6800331  61.5403354  43.7234954  48.3161107  63.2776383
  41.5509823  50.2229515  61.3233926  40.3521378  50.0729374  61.1369155
  42.3988146  50.7844522  60.4751059  43.3454730  51.0150174  60.7411451
  41.9250414  51.1971968  59.1281735  41.3905806  50.3725985  58.6564867
  40.9814538  52.3923079  59.2352489  40.3931053  52.5634881  58.3337819
  40.3174911  52.3456854  60.0984290  41.9248999  53.4791886  59.4098246
  41.4469654  54.3077352  59.4916109  43.2366631  51.4104690  58.4037672
  44.3038332  51.5611893  59.0890885  43.2212527  51.4249130  57.0729919
  42.3871344  51.2756405  56.5233888  44.4910237  51.6722810  56.3639477
  44.9901068  52.5761893  56.7131828  45.1765351  50.8279965  56.4371403
  44.0855795  51.8611577  54.8939573  42.9836274  51.4954308  54.4379140
  45.0415743  52.4239051  54.2013251  45.9021492  52.6717442  54.6683218
  44.9302785  52.6874349  52.7787224  44.0371284  52.2566065  52.3262084
  44.9863942  54.2011476  52.4242271  45.9248332  54.5996203  52.8097800
  44.9024076  54.4621197  50.9068528  43.9639606  54.0643086  50.5206347
  44.9462706  55.5349487  50.7191977  45.7375378  53.9718435  50.4065645
  43.9350519  54.9651948  53.1978712  44.1110667  54.8452488  54.2668585
  43.9884641  56.0223522  52.9377461  42.9468763  54.5793886  52.9473451
  46.1126182  52.0098617  52.0772651  47.2464743  52.3454410  52.4785703
  45.7751790  51.1898282  51.1026298  44.8361355  50.9139092  50.8532998
  46.9075346  50.5929556  50.3500450  47.9136105  50.8726411  50.6625932
  46.7778602  49.0864336  50.4282318  45.7784630  48.7902328  50.1095308
  47.5186827  48.6231638  49.7765699  46.9429492  48.7598260  51.4549608
  46.7440334  51.1860553  48.9459435  45.6202151  51.2400272  48.4371671
  47.8482479  51.6087442  48.3598408  48.7400809  51.5609272  48.8314836
  47.8054988  52.1814561  47.0017423  46.8391574  52.6340509  46.7793880
  48.9387560  53.2915904  46.8350146  49.8914172  52.8054724  47.0453149
  48.9933076  53.9419668  45.4538772  48.0410876  54.4287192  45.2430486
  49.7923007  54.6830674  45.4319889  49.1855133  53.1788461  44.6996860
  48.6565754  54.2810529  47.8848766  49.3068878  54.9860105  47.8432976
  48.0095771  51.1162880  45.9430668  48.9769678  50.3443007  46.0530482
  47.1628999  51.0810325  44.9532891  46.3346208  51.6580519  44.9864800
  47.3108156  50.1389678  43.8364990  48.0942210  49.4163067  44.0648323
  46.0269727  49.3963535  43.5999588  46.1670112  48.6608396  42.8078049
  45.8087440  48.8835736  44.5367262  44.8425380  50.2764541  43.2411392
  44.8993509  50.9553535  42.2074241  43.7625261  50.2568154  44.0071383
  42.9712625  50.8396833  43.7741861  43.7350361  49.6590582  44.8207915
  47.8191099  50.9668833  42.6252040  47.6290917  52.2105327  42.5262177
  48.4379709  50.1963323  41.7293813  48.5037797  49.2007833  41.8863863
  48.9795651  50.7415369  40.4762222  48.5143814  51.7125633  40.3064842
  50.5675218  50.9200625  40.4262405  51.0353258  49.9540579  40.2362541
  50.9437827  51.9069592  39.2939528  50.4766883  52.8733922  39.4835043
  52.0266026  52.0275092  39.2612744  50.5932976  51.5156832  38.3388801
  50.9471789  51.4196513  41.7265272  51.8982650  51.5469836  41.7551987
  48.6936311  49.7966285  39.3090499  49.0503512  48.6254780  39.4630216
  48.1096753  50.3395071  38.2554876  47.6426512  51.7398375  38.0891233
  48.4610693  52.4274012  38.3025435  46.8170113  51.9350185  38.7734640
  47.2075348  51.7815878  36.6235327  48.0157884  52.1980800  36.0224010
  46.3238702  52.4129538  36.5307143  46.8934936  50.3372955  36.2158036
  47.1920509  50.2451301  35.1715488  45.8645892  49.9962493  36.3304459
  47.8309460  49.4925326  37.1063722  47.3950021  48.5499784  37.4374955
  49.1497509  49.2145360  36.3668525  50.1278176  49.9833678  36.4320699
  49.1247050  48.0587619  35.7274747  48.3612670  47.4074306  35.8416203
  50.2529430  47.6634799  34.8865086  51.1943038  48.1586152  35.1247943
  50.4789012  46.1137315  34.9241620  51.3372915  45.8718634  34.2974515
  50.7355344  45.6278033  36.3467211  49.8773204  45.8689202  36.9739619
  50.8886150  44.5486244  36.3405262  51.6243567  46.1180570  36.7438946
  49.3033902  45.5992411  34.2359044  49.3451039  44.6406701  34.2042509
  49.8375695  48.2314620  33.5192094  48.8079224  48.9436978  33.3730215
  50.6368270  47.9204265  32.5064866  51.4817665  47.3997321  32.6937135
  50.3941018  48.3894819  31.1258069  50.4875850  49.4750536  31.0959034
  51.4277620  47.7861167  30.1850891  51.3404917  46.6996836  30.1972196
  51.2563997  48.1525881  29.1729458  52.4275614  48.0734453  30.5105774
  48.9645343  48.0702013  30.7073519  48.4788352  46.9311414  30.9072145
  48.3170808  49.0868745  30.1639539  48.8020486  49.9690258  30.0820105
  46.9383117  49.0120145  29.7034622  46.6348438  49.9757548  29.2945477
  46.7882243  47.9453177  28.6089209  47.2390023  46.9977891  28.9040278
  45.7345680  47.7893285  28.3774565  47.4914803  48.4494043  27.3574291
  47.1617507  49.6824927  26.9703991  48.3075202  47.6655924  26.8445132
  48.8094568  47.9377751  26.0114009  48.4650055  46.7600316  27.2631523
  45.9518937  48.6807864  30.8290404  44.8472952  48.3030929  30.4352450
  46.3965159  48.7636032  32.0662504  47.3508040  49.0240492  32.2702148
  45.5006824  48.4260211  33.2018321  46.0167923  48.6030622  34.1454348
  44.2474624  49.2881491  33.1638731  43.7218665  48.9800457  32.2600365
  43.6921940  48.9511295  34.0391987  44.3617031  50.7796635  33.1900203
  43.3228554  51.4356700  32.9090933  45.4117558  51.3508310  33.4957783
  45.1305601  46.9457120  33.1475059  43.9836988  46.5915924  33.5067683
  46.0523663  46.1174591  32.7127468  46.9735812  46.4361529  32.4483668
  45.7621070  44.6744175  32.6317742  44.9093528  44.4810631  31.9809873
  46.9804961  43.9894529  32.0492277  47.2901651  44.4472964  31.1097685
  47.8174636  43.9923860  32.7474948  46.5227658  42.5031387  31.7837505
  46.4481551  41.9612400  32.7265547  45.5596062  42.4786942  31.2740200
  47.5715278  41.8522907  30.9103403  48.5969729  42.4230008  30.6039234
  47.2359019  40.7088292  30.5643607  45.4935427  44.0721879  34.0173259
  44.6334533  43.1616760  34.1800167  46.2448133  44.5616691  34.9797617
  46.9705919  45.2275082  34.7561483  46.0994802  44.1279527  36.3887945
  45.0433008  43.9429605  36.5846571  46.8755439  42.8758262  36.7098523
  46.6446271  42.6330204  37.7470707  46.4790578  42.0973219  36.0580626
  48.3914938  42.9648469  36.5330130  48.6859318  43.3475237  35.5557896
  48.7756250  43.6239617  37.3115436  48.9630699  41.5694367  36.7235158
  49.4989538  41.3039879  37.7643171  48.7663677  40.7820601  35.7842591
  46.5591684  45.2894960  37.2753660  47.1902689  46.2265443  36.7839339
  46.1758804  45.1999798  38.5626461  45.6307958  44.4074968  38.8707899
  46.5056563  46.2591402  39.5560329  47.0788913  47.0479226  39.0688746
  45.2210819  46.8809834  40.1591021  44.5717362  46.0508109  40.4370647
  45.4309098  47.4880835  41.0397279  44.5196217  47.7473030  39.0930656
  43.8390721  47.1376906  38.0703965  43.7879070  46.0494963  38.0341368
  43.2082149  47.9072126  37.0703785  42.6324292  47.4441191  36.2690564
  43.3072426  49.2944676  37.1447701  42.7234898  50.0733802  36.1814124
  42.2744415  49.5604178  35.5055243  44.0093939  49.9053669  38.1522831
  44.0776621  50.9925767  38.1898977  44.6457732  49.1217572  39.1439319
  45.2243309  49.6043021  39.9316638  47.3621018  45.5774024  40.6331215
  46.9484844  44.4659759  41.0749109  48.4646147  46.2118550  40.9828672
  48.8088524  47.0161040  40.4781066  49.3618690  45.5732188  41.9981990
  48.8200821  44.7276961  42.4220591  50.6376558  45.0586352  41.2685274
  51.2933551  44.6231655  42.0225334  50.3345523  43.9939053  40.1642282
  49.6792331  44.4288169  39.4095698  51.2674370  43.6789320  39.6966614
  49.8453953  43.1307015  40.6155638  51.3263235  46.2046619  40.5074009
  51.2688513  45.9467495  39.4499138  50.7305552  47.0977554  40.6959306
  52.7997896  46.4774475  40.8919718  53.3963061  45.5848898  40.7032692
  53.1846747  47.3040245  40.2947004  52.8580101  46.7358937  41.9492872
  49.4771381  46.5609170  43.1566222  49.4714100  47.8167700  43.0619052
  49.6189100  45.9419198  44.3195845  49.6927762  44.9351855  44.2859817
  49.7102694  46.5981360  45.6168242  49.9974069  47.6481969  45.5618398
  48.3131839  46.4935801  46.3546733  48.0885445  45.4395107  46.5176917
  48.3274381  47.2265486  47.7004191  48.5515682  48.2808423  47.5381535
  47.3514452  47.1321992  48.1764813  49.0894560  46.7886837  48.3451699
  47.2918818  47.0058524  45.4376994  46.4302401  46.9554308  45.8579751
  50.7707439  45.8735038  46.4807432  50.7317216  44.6390610  46.4943616
  51.5936335  46.6573125  47.0989523  51.6406852  48.1361615  47.0262146
  50.6687578  48.5472524  47.2990912  51.8934041  48.4449626  46.0118803
  52.7241502  48.4910585  48.0252560  52.2464262  48.8469742  48.9380554
  53.3352507  49.2878062  47.6011678  53.5450474  47.2664451  48.2799965
  53.8131575  47.2668845  49.3365076  54.4503193  47.2052892  47.6759746
  52.6305480  46.0732719  47.9746155  53.1310347  45.2713213  47.4319493
  52.0176192  45.5094087  49.2750844  51.0772285  46.0530317  49.8975733
  52.5689415  44.3675717  49.6974955  53.3379350  43.9951914  49.1589036
  52.1502395  43.6466790  50.8961281  51.5646027  44.2726480  51.5693974
  51.2991940  42.4066348  50.5048011  51.8843532  41.7834300  49.8285588
  50.9026066  41.5843301  51.7472582  50.3169868  42.2067753  52.4238027
  50.3081530  40.7240372  51.4396519  51.8019101  41.2400117  52.2579437
  50.0439817  42.8001185  49.7365630  50.3256979  43.3231019  48.8226559
  49.4773842  41.9044086  49.4820621  49.4294415  43.4547994  50.3544904
  53.4345369  43.1772573  51.6101677  54.2489377  42.6100197  50.8681887
  53.5184616  43.3940000  52.8988183  52.8493458  43.9181203  53.4444201
  54.7604860  42.9259458  53.5673702  55.5083804  42.6501070  52.8239550
  55.3666479  44.0212654  54.5030223  54.6121535  44.2032166  55.2683537
  56.7149963  43.6987546  55.1775187  57.4701529  43.5171278  54.4127640
  57.0220845  44.5407246  55.7979076  56.6073731  42.8100738  55.7994223
  55.4873077  45.1707933  53.5698530  55.8565824  45.9242146  54.0363215
  54.4467515  41.6329193  54.2908915  53.5258013  41.6337745  55.0991440
  55.2308896  40.6116617  53.9843146  55.9143429  40.7087543  53.2470467
  55.0779207  39.3054838  54.6188221  54.3618289  39.3204466  55.4404594
  54.6493944  38.2266743  53.5751931  55.4158609  38.1338758  52.8057661
  54.4765118  36.8702174  54.2960109  53.7098235  36.9621104  55.0653258
  54.1770603  36.1102363  53.5743058  55.4205698  36.5804460  54.7574067
  53.3667220  38.8057222  52.8952776  52.5593179  38.7947164  53.6274513
  53.5737235  39.8340203  52.5988774  52.9466927  37.9860226  51.6527846
  52.7390634  36.9576520  51.9484937  52.0511099  38.4249552  51.2130472
  53.7534705  37.9969540  50.9199204  56.3610499  38.8973375  55.3486720
  57.3727869  38.7412145  54.6333422  56.2277796  38.7661208  56.6605737
  55.3438321  38.8956177  57.1317073  57.4055515  38.4189108  57.4706895
  57.1751411  38.5188954  58.5313560  57.7170597  37.3954331  57.2619902
  58.5641575  39.3803947  57.1143530  59.6829059  38.8277039  56.9210113
  58.3401189  40.6749146  57.0162618  57.4222053  41.0700729  57.1624942
  59.4670886  41.6023840  56.6789820  59.2092796  42.5619491  57.1271656
  60.3482543  41.1953521  57.1749371  59.7828732  41.8137971  55.1978967
  60.5079448  42.8064049  54.8713785  59.3087736  40.9583607  54.3078697
  58.7535299  40.1604557  54.5820074  59.6033854  41.1482676  52.8666993
  60.4565539  41.8183485  52.7608968  59.9513327  39.7749395  52.1708655
  59.0607233  39.1554577  52.2764941  60.3622101  39.8346190  50.6862770
  61.2530846  40.4535923  50.5799085  60.5749123  38.8278041  50.3268599
  59.5495694  40.2647211  50.1008475  61.0751157  39.2424474  52.9303279
  61.3418619  38.3987542  52.5579994  58.4281351  41.7669175  52.1185916
  57.3068543  41.1920148  52.2394313  58.7238678  42.7828329  51.3194902
  59.6367767  43.2049172  51.2270697  57.5795287  43.3832340  50.5500875
  56.6133341  43.1498560  50.9974151  57.7036740  44.9448157  50.4081916
  58.6376080  45.1602108  49.8890841  56.5231077  45.5690451  49.6257968
  55.5888101  45.3544494  50.1445803  56.6612152  46.6481697  49.5585994
  56.4867041  45.1447508  48.6224276  57.8337751  45.4834173  51.7491450
  57.9123641  46.4391238  51.7038788  57.4769663  42.7435901  49.1643896
  58.4836039  42.6959473  48.4267882  56.2596796  42.2797511  48.8349163
  55.5040933  42.3648216  49.4997107  55.9826471  41.6625093  47.5585451
  56.8962911  41.6605096  46.9641127  55.4910895  40.2316630  47.6980975
  54.4778418  40.4354643  48.0443537  55.4617093  39.9179963  46.6546177
  56.0931941  39.1404949  48.5306546  55.5011871  39.0227671  49.4382717
  56.1136633  37.8134286  47.7573876  56.7059090  37.9302497  46.8498103
  56.5547901  37.0357724  48.3808928  55.0948356  37.5312248  47.4919603
  57.5015188  39.4606552  48.9720873  57.4974813  40.3735498  49.5676599
  57.8907476  38.6379042  49.5718229  58.1342350  39.6019176  48.0958372
  54.8774654  42.5090540  46.8603113  54.0651725  43.1046150  47.5853984
  54.8600330  42.4722727  45.5419004  55.5568960  41.9713968  45.0093550
  53.8181415  43.2288898  44.8021290  53.3963446  43.9938621  45.4540522
  54.3966076  43.9086739  43.5626737  55.0462172  43.1847122  43.0707530
  53.6323971  44.2452355  42.8620964  55.2399685  45.1159382  43.9842733
  54.9198791  45.7250630  45.0087745  56.2153280  45.4513204  43.1553066
  56.8102143  46.2381518  43.3723465  56.3604022  44.9189266  42.3093686
  52.7056076  42.2115581  44.4348846  52.9989288  41.3548668  43.5926971
  51.5536246  42.3540414  45.1151711  51.3836620  43.0045301  45.8688795
  50.5013643  41.3708838  44.7882405  50.8870184  40.6112782  44.1082630
  50.0327972  40.6762327  46.0926127  49.4754403  41.4228267  46.6583423
  49.3530192  39.8926484  45.7579522  51.1240181  40.0603114  46.9909789
  51.7427969  40.8616193  47.3948590  50.4900744  39.2674263  48.1501384
  49.8714738  38.4655990  47.7470193  51.2768653  38.8408440  48.7723028
  49.8727906  39.9341481  48.7522539  51.9726654  39.0976477  46.1893472
  52.4462664  39.6300894  45.3645396  52.7407045  38.6675298  46.8321658
  51.3432308  38.3008687  45.7930465  49.3216554  41.9148608  44.0199816
  49.0231930  43.0818640  44.0815762  48.6500158  40.9840028  43.3515636
  48.9445584  40.0179149  43.3473166  47.4314495  41.3567337  42.5703876
  47.4576408  42.3847681  42.2090588  47.4587488  40.4151084  41.3667038
  48.3753810  40.6535746  40.8272425  47.4958177  39.3796081  41.7050308
  46.2806681  40.5745255  40.4176107  45.3562955  41.4558840  40.7698882
  46.1622276  39.8696703  39.3806897  45.3670828  40.0017640  38.7720882
  46.8629617  39.1757191  39.1627346  46.2648559  41.1218051  43.5323225
  46.0487933  39.9221419  43.8786376  45.5491274  42.1417214  43.9490235
  45.7932276  43.0821588  43.6731758  44.4019829  41.9540578  44.8889186
  44.6764956  41.1860458  45.6120366  44.0175478  43.2190502  45.6448192
  44.0198149  44.0808121  44.9773909  43.0226404  43.0936578  46.0720617
  44.9313568  43.5546337  46.7798637  46.2484414  43.0270281  46.7880720
  46.5830322  42.3810271  45.9763876  47.1147444  43.3355674  47.8354935
  48.1262527  42.9294352  47.8384000  46.6918382  44.1601261  48.8766362
  47.3617332  44.3652421  49.7116619  45.4037923  44.7273954  48.8518889
  45.0930594  45.4247243  49.6298848  44.5028408  44.3844425  47.7998648
  43.4855504  44.7758513  47.8042617  43.2277253  41.4317169  44.0654655
  42.8703637  42.1663915  43.1382337  42.6926361  40.2773676  44.4055631
  43.0531084  39.7663467  45.1986688  41.6188416  39.6707339  43.6198973
  41.3035818  40.2665614  42.7633343  42.3150408  38.3657635  43.0942160
  43.1771866  38.6251558  42.4797897  42.6464137  37.7957299  43.9621755
  41.3452044  37.5268814  42.2775917  41.4759614  36.2941343  42.2953484
  40.4449389  38.1121426  41.6485914  40.3261937  39.3903036  44.3318624
  40.2834863  38.4123862  45.1164945  39.2605574  40.1566414  44.1224783
  39.3073432  40.9960994  43.5628171  37.9997629  39.8637602  44.8467861
  38.2780810  39.5875486  45.8638138  37.0326619  41.1176872  44.9092430
  36.1451604  40.8548962  45.4849009  37.7439796  42.3081726  45.5782047
  38.6313892  42.5718561  45.0028137  37.0679179  43.1624183  45.6143138
  38.0369067  42.0342103  46.5917327  36.7494855  41.4536043  43.4980038
  36.1628370  42.2126124  43.4612555  37.3106665  38.6310877  44.2683972
  36.2444136  38.3252971  44.8375087  37.9021969  38.0132487  43.2571185
  38.7740777  38.3433461  42.8685842  37.2832851  36.8034315  42.6664921
  36.2104124  36.8426114  42.8549285  37.4636438  36.8182303  41.5916195
  37.8426046  35.5062221  43.2463847  37.3637000  34.4285370  42.8004168
  38.7605025  35.5472712  44.2029052  39.1770308  36.4093684  44.5244513
  39.2656627  34.2578630  44.7745570  38.4586693  33.5262650  44.7342422
  40.4715350  33.6945893  44.0307696  40.7265280  32.7187928  44.4441687
  40.2258623  33.5880381  42.9741752  41.5989728  34.5885738  44.1754105
  42.3548342  34.2289863  43.7053359  39.5841854  34.4859199  46.2381410
  39.6428492  35.6707469  46.6627263  39.8637637  33.3778631  46.9529971
  39.8762969  32.4317834  46.5996200  40.1386938  33.5947374  48.4018629
  40.1084817  34.6582282  48.6388730  38.9520499  32.8879537  49.1284880
  38.9742548  31.8206936  48.9081181  39.0427300  33.0382595  50.2042601
  38.0092059  33.3105702  48.7812996  41.4780060  33.0552115  48.9045809
  41.6219446  32.7695667  50.1110115  42.4585301  32.9606670  48.0200771
  42.2676407  33.1901955  47.0552055  43.7932737  32.4805967  48.3664106
  43.7912582  32.0983503  49.3871862  44.2346421  31.3437577  47.4134787
  44.0296862  31.6722797  46.3945746  45.3063666  31.1867956  47.5354195
  43.4973610  30.0401042  47.6837789  44.1102577  28.9721315  47.8260495
  42.2415863  30.0292578  47.7550405  44.8512761  33.6145459  48.3430585
  44.8994548  34.3622912  47.3540839  45.6666762  33.6239412  49.4137991
  45.5559104  33.0014353  50.2014010  46.7780743  34.5964513  49.4407691
  46.5995929  35.3656673  48.6894034  46.9084418  35.2741330  50.8174669
  45.8709746  35.5298969  51.0327475  47.2525786  34.5242820  51.5297824
  47.7785844  36.5287787  50.9371745  47.3030441  37.3584818  50.4141497
  47.9389173  36.8860536  52.4286094  48.4148421  36.0569548  52.9522405
  48.5572530  37.7785572  52.5245205  46.9581530  37.0755576  52.8648319
  49.1130332  36.3997875  50.2682994  48.9699653  36.2037309  49.2056646
  49.6741001  37.3257932  50.3940719  49.6672397  35.5758621  50.7178558
  47.9589097  33.6757795  49.1084483  48.3320403  32.8704508  50.0174505
  48.4796548  33.7395873  47.8939598  48.0809710  34.3128318  47.1642056
  49.6314673  32.8397999  47.5440177  50.0217544  32.3856741  48.4548113
  49.2141044  31.7460082  46.6031112  50.0146375  31.0062477  46.6037226
  48.2995629  31.2912388  46.9837667  48.9542559  32.0957808  45.1681691
  47.7285558  32.3449049  44.5962046  46.8463678  32.3030364  45.2350248
  47.9061207  32.6082937  43.2566532  47.1479038  32.7821956  42.6124756
  49.2181908  32.5697641  42.9328548  49.8838783  32.7793962  41.7293642
  49.2753551  33.0293975  40.8602856  51.2660103  32.6607120  41.7005837
  51.8206679  32.7960040  40.7720629  51.9717857  32.3622217  42.8783891
  53.0593727  32.2901352  42.8707991  51.3199877  32.1529818  44.0691154
  51.9307101  32.0325306  44.9638838  49.9179384  32.2189724  44.1034339
  50.7378379  33.7406639  47.0040983  50.4463876  34.7678227  46.3377661
  51.9891560  33.3535677  47.2098614  52.1774365  32.4749024  47.6709441
  53.1324021  34.1684200  46.7671232  52.8961574  34.9309523  46.0249426
  53.7137073  34.8671679  48.0303467  54.6336548  35.3753400  47.7412842
  52.7285497  35.8927914  48.6432194  51.8084743  35.3852424  48.9329716
  53.1815328  36.3523238  49.5217049  52.5012225  36.6637500  47.9069810
  54.1684831  33.9165021  49.1415549  54.9497635  33.2588044  48.7605867
  54.5579997  34.4954678  49.9789168  53.3218276  33.3176414  49.4771754
  54.2079237  33.3145969  46.1348604  54.2141637  32.0709851  46.3666719
  55.0495451  33.9740085  45.3345306  54.9262504  34.9570689  45.1383419
  56.2297807  33.2705265  44.7307375  55.8934142  32.3814642  44.1973288
  56.9580245  34.1817472  43.7484937  56.9279399  35.2172123  44.0876192
  57.9954615  33.8665098  43.6369144  56.3542411  34.1620322  42.3774784
  55.0032335  34.5135203  42.1392334  54.3575713  34.8138774  42.9644641
  54.5013252  34.4737289  40.8421059  53.4592314  34.7435334  40.6707966
  55.3138493  34.0939924  39.7636780  54.8962518  34.0508988  38.7577679
  56.6679542  33.7684899  39.9789850  57.3247123  33.5075532  39.1491170
  57.1738429  33.7846799  41.3085490  58.2085668  33.5014210  41.5014500
  57.0938179  32.9802877  45.9603611  57.1403907  33.8495987  46.8655309
  57.7869945  31.8598546  46.0287125  57.7852943  31.2063661  45.2586156
  58.5777821  31.5263309  47.2258720  58.7750642  32.4395133  47.7873672
  57.8445222  30.5342454  48.1432951  58.3152024  30.5708736  49.1257500
  56.8059926  30.8546448  48.2263646  57.8909647  29.2093500  47.6473342
  57.4227394  28.6258820  48.2489404  59.9238441  30.8887002  46.7959299
  60.1053503  30.6143270  45.5986368  60.7282284  30.6785679  47.8104896
  60.5275189  30.9528586  48.7615836  62.0457019  30.0419304  47.5211986
  62.5154753  30.4375075  46.6206816  62.9850184  30.3401441  48.7521068
  63.8958567  29.7648127  48.5863728  63.3431871  31.8046856  48.9756385
  62.4328247  32.3806124  49.1419162  63.9918392  31.8916791  49.8472931
  63.8614003  32.1906045  48.0977875  62.2566340  29.8170288  49.9087647
  62.7723942  29.9641348  50.7049755  61.9148967  28.5400036  47.2717597
  62.9283244  27.8404020  47.0710164  60.6797321  28.0277924  47.2992760
  59.9023063  28.6279649  47.5348634  60.4109234  26.6017149  47.0538282
  61.2875906  26.0455122  47.3857806  59.1720858  26.0317901  47.7595145
  58.2762615  26.5272674  47.3852148  59.1011575  24.9610221  47.5683995
  59.2973168  26.2744667  49.2704963  60.1899824  25.7633062  49.6310012
  59.4149503  27.3495239  49.4065607  58.0919709  25.7960998  50.0519485
  58.2462760  25.1390106  51.0575293  57.0053345  26.1523944  49.5863408
  56.2946341  25.8115904  50.1343890  60.2677330  26.3808841  45.5738014
  60.1891721  25.2407525  45.1038682  60.1858092  27.4730625  44.8109287
  60.2663046  28.3881808  45.2306648  60.1004338  27.3840739  43.3588499
  59.3822472  26.6186340  43.0648957  59.6281341  28.7509808  42.7933727
  60.1969349  29.4917047  43.3554164  59.9020820  28.8061469  41.7398029
  58.1353405  29.0329275  42.9461708  57.8275449  28.9489401  43.9884322
  57.9091080  30.4824674  42.4574838  58.2162631  30.5671274  41.4150889
  56.8526222  30.7356109  42.5461226  58.4987440  31.1678858  43.0662790
  57.3149866  28.0434917  42.1822871  57.5177215  27.0389311  42.5535766
  56.2569015  28.2713223  42.3113239  57.5714301  28.0978745  41.1242804
  61.5378460  27.1703230  42.8012911  62.4648426  27.5735891  43.4811365
  61.5805580  26.6063903  41.5941770  60.4316124  26.1486337  40.8016621
  59.9001830  27.0069957  40.3906905  59.7550802  25.5703416  41.4309327
  61.0922425  25.2974643  39.7227137  60.4713872  25.2732361  38.8271408
  61.2465023  24.2810198  40.0848544  62.4181687  25.9853394  39.4590334
  62.1308721  26.8671643  38.8863690  63.2400203  25.4771064  38.9546934
  62.8456477  26.3971739  40.8677325  63.4999554  25.7055299  41.3984003
  63.5038824  27.7603013  40.7966923  62.7138201  28.7094408  40.5972811
  64.7957838  27.8623403  40.9433475  65.3469063  27.0552028  41.1980873
  65.4583762  29.1807802  40.9131244  65.0108890  29.7321155  41.7400970
  66.9450504  29.0525978  41.1656226  67.4086946  28.5105680  40.3414032
  67.3881388  30.0455674  41.2416775  67.1105908  28.5092052  42.0959022
  65.1416710  29.9769203  39.6432805  64.9630887  31.1962296  39.7568637
  65.0259322  29.3091637  38.5143900  65.1854941  28.3124434  38.4799222
  64.7384594  30.0112740  37.2588943  65.4294134  30.8473933  37.1512551
  64.8880115  29.1022651  36.0573125  64.7665361  29.6605063  35.1290293
  65.8604641  28.6098944  36.0599808  63.8500492  28.1129441  36.1605024
  63.9064958  27.5109664  35.4148239  63.3400114  30.6383881  37.2584364
  63.1595603  31.5378647  36.4239513  62.4536492  30.1929099  38.1291564
  62.6341758  29.4116894  38.7433258  61.1067389  30.8123580  38.1569670
  60.8806231  31.2774348  37.1974492  60.0786842  29.7443522  38.4286547
  60.3626485  29.2110825  39.3358961  59.1107713  30.2231049  38.5771151
  59.9866061  28.7712943  37.2827551  59.6725912  29.3490980  36.4134804
  60.9731159  28.3458851  37.0985613  59.0240760  27.6635943  37.4878929
  58.2273184  27.6841052  38.5354608  59.0430048  26.7463884  36.6652191
  58.4048580  25.9698456  36.7644729  59.6965711  26.7756962  35.8957430
  61.0594674  31.9216143  39.1875381  60.0659126  32.6817595  39.2387839
  62.0531797  32.0106059  40.0606877  62.8241546  31.3586641  40.0348208
  62.0615202  33.0657352  41.0973066  61.0488687  33.1932538  41.4798967
  62.9827046  32.7233667  42.2621637  64.0098011  32.6805883  41.8997521
  62.8976829  33.5016464  43.0205515  62.6008442  31.3729912  42.8724995
  61.5773276  31.4066829  43.2458350  62.6871658  30.5885158  42.1206691
  63.5267690  31.0421041  44.0264154  64.1243413  31.9751137  44.5738772
  63.6603877  29.7718571  44.4072982  64.2745331  29.5399328  45.1748514
  63.1468826  29.0470338  43.9266269  62.5433254  34.3785119  40.4778392
  62.4534656  35.4656435  41.0688858  63.0918650  34.1917438  39.2918502
  63.1535227  33.2579815  38.9118690  63.6834584  35.2939105  38.5270006
  64.4019667  35.8286732  39.1481880  64.4160671  34.7571985  37.2739010
  63.9870944  33.8102617  36.9461931  64.3718745  35.4775381  36.4570424
  65.7676727  34.5569917  37.6547034  66.2651152  34.2222350  36.9049777
  62.7121740  36.3737184  38.0801923  61.7543454  36.0465852  37.3804178
  63.1137639  37.5680753  38.5178475  63.9251778  37.7660746  39.0857411
  62.2406281  38.7143916  38.1009136  62.8436067  39.6133602  37.9729623
  61.7390922  38.4773359  37.1626356  61.1916855  38.9703766  39.1717984
  60.3275392  39.8147179  38.8749200  61.3198329  38.2757358  40.3085229
  62.1221529  37.6967940  40.5115213  60.3139146  38.4585284  41.3548767
  59.6344692  39.2684221  41.0893106  59.4627885  37.1085105  41.5196133
  60.1329610  36.2528402  41.6020533  58.7652171  37.1050299  42.3571585
  58.6469161  36.8961040  40.2815161  57.3624608  37.3793738  40.1006240
  56.8396858  37.8982198  40.7917137  56.9374553  37.0507470  38.8811242
  55.9429719  37.3302923  38.5333368  57.9038662  36.3889059  38.2866073
  57.8531898  36.0193249  37.3480224  58.9791496  36.2735042  39.1146950
  59.8747729  35.7529394  38.7756193  60.8952947  38.6559806  42.7138692
  62.0522231  38.2826889  42.9549171  60.0560987  39.1864658  43.5933563
  59.1394505  39.4813820  43.2885942  60.4063526  39.3499510  45.0192889
  61.4948598  39.3906881  45.0591876  59.8514402  40.5503496  45.7486163
  58.7723687  40.6313664  45.6176957  60.0860409  40.5127707  46.8124069
  60.4867992  41.6822603  45.1623553  60.1714849  42.4826117  45.5885176
  59.7744103  38.0253768  45.5286079  58.6221585  37.7722344  45.1402157
  60.5352681  37.2733856  46.3251302  61.4896043  37.5203605  46.5450055
  60.0232933  35.9979795  46.8077795  58.9539705  35.8419788  46.6652603
  60.7934196  34.7787301  46.1942305  60.3026921  33.8780958  46.5632070
  60.8307054  34.7487281  44.6676347  61.3217377  35.6488892  44.2979075
  61.3839804  33.8707051  44.3343737  59.8130432  34.7051498  44.2796063
  62.1686409  34.6423687  46.7846065  62.0891833  34.4933051  47.8614391
  62.6739122  33.7869442  46.3362211  62.7417205  35.5478136  46.5849818
  60.0230998  35.9173550  48.3360836  60.8439984  36.5195901  49.0526241
  59.0518658  35.1014419  48.7719866  58.4263426  34.6247874  48.1382512
  58.9078668  34.8491758  50.2189141  59.1917332  35.7249978  50.8023993
  57.4427188  34.5397282  50.4879766  56.9317693  35.4802029  50.2817312
  57.1208253  33.7866194  49.7687328  57.1022669  34.0776048  51.8881368
  56.4030058  32.8666071  52.0489454  56.1357132  32.2622792  51.1820879
  56.0493432  32.4384531  53.3401948  55.5144538  31.5006171  53.4900572
  56.4004490  33.2209011  54.4343104  56.0467997  32.7811418  55.7007744
  55.5753685  31.9449459  55.6894306  57.0805235  34.4264090  54.2819122
  57.3420052  35.0267537  55.1532985  57.4255977  34.8622832  53.0097584
  57.9462644  35.8112406  52.8813599  59.7687738  33.6189088  50.5717018
  59.7706099  32.6346639  49.8214408  60.4232026  33.8059180  51.7300184
  60.4480054  34.6826665  52.2308140  61.2927837  32.6785323  52.2207560
  61.2209359  31.8452282  51.5217987  62.7447391  33.0878990  52.3374540
  63.1424168  33.2832477  51.3415672  62.7949037  33.9992144  52.9333463
  63.6072099  32.0190247  53.0065168  63.2526894  30.8515389  53.2307335
  64.8127729  32.4859522  53.3181570  65.4849083  31.8804250  53.7672346
  65.0506982  33.4439556  53.1043304  60.6341007  32.1979108  53.5076829
  60.8350674  32.8479194  54.5430949  59.8894839  31.1144322  53.3947622
  59.6325586  30.3859377  52.1357554  60.5254684  29.8187473  51.8728725
  59.4192633  31.1112957  51.3506059  58.4449428  29.4947969  52.4369895
  58.5674643  28.5322962  51.9403206  57.5273504  29.9687401  52.0884162
  58.4360531  29.3435042  53.9329767  58.9550643  28.4439207  54.2638481
  57.3978666  29.3054735  54.2628587  59.1234683  30.5841967  54.5122896
  58.3777476  31.3425429  54.7508476  59.9078911  30.2364310  55.7630369
  59.4260277  30.3772217  56.9001449  61.1145508  29.7655571  55.4978649
  61.4064736  29.7448532  54.5311944  62.0616428  29.2998939  56.5224465
  61.6569192  28.4543734  57.0786776  63.3559353  28.8408394  55.7925254
  63.6553631  29.5132125  54.9885623  64.1968793  28.6866068  56.4686359
  62.9533463  27.5844132  55.2381208  63.6870620  27.1984213  54.7541049
  62.4905277  30.3410562  57.5385154  62.7709627  30.0411699  58.7294564
  62.5554353  31.5445814  56.9767583  62.2949766  31.7009203  56.0135248
  62.9728604  32.6722219  57.7603617  63.9674579  32.4949605  58.1695724
  63.0274785  33.9273018  56.8514875  62.0366840  34.1230044  56.4414547
  63.3540157  34.7866796  57.4371013  63.7301840  33.7557578  56.0360877
  62.0139521  33.0028049  58.8973523  62.4621637  33.2048643  60.0498432
  60.7285219  33.1122234  58.5375097  60.4254596  32.8643139  57.6064922
  59.7232483  33.5423262  59.4990920  60.1462364  33.5517800  60.5036272
  59.3896327  35.0662142  59.0636520  58.6749659  35.4750527  59.7779368
  60.6362052  35.9403795  59.0364817  61.3511967  35.5324029  58.3220295
  60.3639969  36.9531343  58.7392792  61.0869870  35.9622153  60.0286609
  58.8782641  35.0065594  57.6901247  58.6661151  35.8930399  57.3888847
  58.3770726  32.8718706  59.6007245  57.6453316  33.2212208  60.5574159
  58.0828051  31.9943789  58.6514021  58.7083106  31.7291265  57.9040846
  56.7334155  31.3628856  58.7012213  56.0101822  32.0853767  59.0794267
  56.4435019  31.0504659  57.6980048  56.7425716  30.1443188  59.6169987
  57.8366855  29.6095934  59.8873642  55.5532872  29.7428927  60.0044811
  54.7286525  30.2478779  59.7128188  55.3755782  28.5253720  60.8482559
  56.3652088  28.1966094  61.1655029  54.5181649  28.7237472  62.0728243
  53.4959610  28.8543180  61.7176487  54.5863150  27.8025406  62.6514727
  54.9043894  29.9055480  62.9529377  55.5547978  30.5153102  62.3258333
  53.9684648  30.4359265  63.1285677  55.5832222  29.6384620  64.2680088
  55.9228316  30.5974505  64.6592956  54.8358204  29.2165927  64.9399584
  56.7660637  28.6860167  64.1631510  57.1094151  28.6508063  63.1292407
  57.5738598  29.0434698  64.8017368  56.3543827  27.3101712  64.6004896
  55.6061596  26.9785886  64.0086155  57.1434384  26.6838345  64.5284230
  56.0365941  27.3425004  65.5586463  54.6775998  27.5826602  59.8647018
  53.5520812  27.9109607  59.4630981  55.2894418  26.4870499  59.4852436
  56.1851929  26.2211070  59.8686542  54.6363439  25.5691029  58.5285678
  54.3528690  26.0903516  57.6142151  55.6508212  24.4630746  58.1712288
  56.5570782  24.9389795  57.7966463  55.8822898  23.9057612  59.0789315
  55.1018982  23.5046824  57.1101271  54.2945212  22.9802997  57.6212691
  54.6833244  24.1527338  56.3401111  56.0154809  22.5145276  56.4812543
  55.5767566  21.6547792  55.7362928  57.2190702  22.6299495  56.7796325
  53.4280183  24.8402613  59.0825391  53.4659876  24.4354628  60.2948767
  52.3946847  24.6089778  58.2792618  52.4009431  24.9436476  57.3263419
  51.2239513  23.8289827  58.7417336  51.1570124  23.8644896  59.8290963
  49.9466134  24.4124243  58.1567562  50.1862423  24.5455622  57.1017910
  49.1893251  23.6354870  58.2615555  49.4129294  25.7211254  58.7249567
  50.0350582  26.5556499  58.4014981  47.9771046  25.9152902  58.1957607
  47.3542258  25.0813297  58.5192271  47.5679997  26.8467907  58.5869649
  47.9930340  25.9551492  57.1066060  49.4490927  25.6562596  60.2367429
  50.4756668  25.5038554  60.5699363  49.0683052  26.5901476  60.6502106
  48.8293858  24.8279971  60.5803176  51.5248847  22.4443404  58.1689432
  51.2911719  22.2586247  56.9683259  52.0396522  21.5344637  58.9963323
  52.2462332  21.7374767  59.9639115  52.3815812  20.2064671  58.4761597
  53.1251391  20.3147441  57.6865415  52.9620339  19.2777879  59.5819010
  53.8471597  19.7339214  60.0252899  52.2144737  19.1081694  60.3568096
  53.3222752  18.0174859  58.9771879  53.6826477  17.4323519  59.6475233
  51.1675483  19.5299589  57.8296908  50.0793938  19.4652798  58.4003977
  51.4251841  19.0261875  56.6386207  52.3460108  19.1580083  56.2451733
  50.4471878  18.2903465  55.8651698  51.0307201  17.7125210  55.1484364
  49.9746698  17.6140107  56.5774872  49.3712116  19.0540965  55.1226859
  48.4526276  18.4138043  54.5543926  49.5087018  20.3528165  55.1069432
  50.3000391  20.7965375  55.5507859  48.5077971  21.2145255  54.4278495
  47.5742093  20.6605196  54.3299181  48.2270618  22.5258052  55.2130898
  49.1790059  22.9189401  55.5699463  47.7661109  23.2478397  54.5390791
  47.3115718  22.2796689  56.3893198  47.6860934  21.4678054  57.4701107
  48.6740647  21.0073630  57.4723485  46.8117642  21.2468453  58.5330228
  47.1128851  20.6195371  59.3720177  45.5618565  21.8397358  58.5262765
  44.6464852  21.6717440  59.5201458  44.9587978  21.0996647  60.2249761
  45.1548382  22.6529219  57.4657887  44.1678577  23.1152657  57.4513590
  46.0427015  22.8685346  56.4089785  45.7524798  23.5077080  55.5751147
  49.0862663  21.5614652  53.0622213  50.2942258  21.7684602  52.9352418
  48.1668885  21.6384408  52.1153949  47.1909539  21.4881081  52.3276473
  48.5369940  21.9868733  50.7256767  49.4919999  22.5023296  50.6238541
  48.5961241  20.6363613  49.8864275  48.8117253  20.8707745  48.8439944
  49.6972147  19.7179527  50.4434068  49.4820398  19.4827120  51.4857413
  49.7302889  18.7960705  49.8627704  50.6606743  20.2233537  50.3769553
  47.2495172  20.0426877  49.9225746  47.2479688  19.2223871  49.4238714
  47.4299635  22.8956441  50.1722790  46.3779159  23.0702252  50.8034164
  47.7102216  23.4446419  49.0210958  48.6149732  23.3248059  48.5884722
  46.7240255  24.3083086  48.3496064  45.7225078  23.9669226  48.6113640
  46.8585308  25.7528489  48.7467141  46.0916778  26.3670229  48.2746696
  46.7674702  25.8280736  49.8302958  48.1745528  26.3598817  48.3853178
  49.3521350  26.2655205  49.0870479  49.3259635  25.6786408  50.0051912
  50.3504987  26.9638959  48.4479778  51.2966748  27.0913565  48.7775290
  49.8299789  27.4897441  47.2832002  50.4696814  28.2631884  46.3205550
  51.5181115  28.5271483  46.4591848  49.7109117  28.6518691  45.2288734
  50.1551776  29.2353449  44.4224717  48.3628314  28.3004771  45.1464521
  47.7928818  28.6634687  44.2911779  47.6946548  27.5082654  46.0968087
  46.6685756  27.1665603  45.9607941  48.4891489  27.1413344  47.2118938
  46.9726707  24.0759732  46.8468526  48.0733214  23.7264044  46.4181900
  45.9251911  24.3377646  46.1125892  45.0560387  24.6456561  46.5247496
  45.9850673  24.1714076  44.6396030  46.9391281  24.5228488  44.2467212
  45.8441279  22.6865229  44.3212158  46.6540271  22.0994824  44.7542816
  44.8870284  22.2879214  44.6576343  45.9132352  22.6172636  42.9226797
  45.8309746  21.7025525  42.6431506  44.8403982  24.9913019  44.0791826
  43.6912534  24.7186995  44.5038036  45.2065633  25.9301858  43.1915575
  46.1580829  26.1328991  42.9202330  44.1208987  26.7812455  42.6411470
  43.1318437  26.3395336  42.7626378  44.1403481  28.2141344  43.2979919
  44.0822576  28.0988975  44.3803256  45.4204927  28.9839104  42.9327966
  45.4790518  29.0999534  41.8505741  45.4002615  29.9672752  43.4025681
  46.2908552  28.4309160  43.2860179  42.8202606  28.9269761  42.8627278
  42.9439345  29.3782633  41.8782760  41.9988445  28.2110879  42.8330753
  42.4990635  30.0502849  43.9179622  43.3198789  30.7668522  43.9478488
  41.5798225  30.5631641  43.6350307  42.3747912  29.5996765  44.9026491
  44.2171914  26.8818003  41.1211935  45.3179469  26.8318114  40.5816711
  43.0131371  26.9842700  40.5411699  42.1764582  27.0045716  41.1065509
  42.8721027  27.1134984  39.0786330  43.8588392  27.2167461  38.6272018
  42.1781336  25.8737444  38.4705944  41.3251036  25.5360086  39.0591295
  41.8677379  26.0277684  37.4371385  43.2074027  24.8865491  38.5156332
  42.8753850  24.0614041  38.1543857  41.9796067  28.3408286  38.8193948
  40.9137107  28.4442890  39.4603845  42.3912656  29.1870352  37.9141848
  43.2602431  29.0133594  37.4296086  41.6411243  30.4024528  37.5822884
  40.9037577  30.6162266  38.3560392  42.6234035  31.6044770  37.4861503
  43.3541317  31.3299058  36.7253967  42.1116157  32.5183768  37.1845538
  43.3348995  31.8356260  38.8132153  44.6457554  31.3860833  39.0437712
  45.1855617  30.8643622  38.2535081  45.2564294  31.6050688  40.2778310
  46.2768221  31.2632518  40.4512143  44.5544666  32.2424843  41.2948933
  45.0980403  32.5100313  42.5243351  46.0070626  32.2121990  42.6054154
  43.2369738  32.6718804  41.1102402  42.6712659  33.1682886  41.8986905
  42.6412477  32.4432257  39.8509402  41.6094441  32.7462696  39.6730477
  40.9252695  30.2028153  36.2638269  41.1913140  29.2931737  35.4614670
  40.0285503  31.1636264  36.0417869  39.9285863  31.8727586  36.7539933
  39.1885115  31.2571838  34.8464925  38.5909811  30.3474389  34.7880039
  38.5296311  32.1167298  34.9696043  39.9724550  31.4166839  33.5573612
  39.4059182  30.9884098  32.5123415  41.1800171  31.9649495  33.6190593
  41.5525647  32.3939600  34.4540788  41.9362220  32.1074129  32.3645592
  41.2582305  32.1236939  31.5112354  42.7128882  33.4162331  32.3937723
  43.3235588  33.4964375  31.4944682  41.9947263  34.2358120  32.4189486
  43.6121798  33.4889357  33.6282547  44.0046537  34.6182236  33.9820712
  43.8944982  32.3972238  34.2322129  42.7814448  30.8383829  32.1054005
  43.6339104  30.8788900  31.1988269  42.5472735  29.8031719  32.9155869
  41.8600177  29.8323614  33.6551319  43.3326255  28.5427728  32.7258255
  42.7208190  27.7078708  33.0674843  43.5392728  28.4295118  31.6616036
  44.6475452  28.5370257  33.4883747  45.3620714  27.4973883  33.3748299
  45.0252995  29.5478592  34.2266309  44.4766314  30.3956997  34.2417682
  46.3153490  29.5340053  34.9515270  47.0573467  28.9564155  34.4002299
  46.8187185  30.9607257  35.0943599  47.7996045  30.9586832  35.5697101
  46.8931655  31.4245470  34.1107810  45.8917179  31.7074874  35.9087639
  46.2040141  32.6103626  36.0030361  46.0814135  28.7751105  36.2663760
  44.9308233  28.5695261  36.6737780  47.1362508  28.3324701  36.9516954
  48.0722027  28.5316817  36.6285729  46.9768130  27.5928188  38.2112562
  46.1395990  28.0067664  38.7732343  46.7057190  26.1222290  37.9497323
  46.6437847  25.5736609  38.8895920  45.7749336  25.9994494  37.3959600
  47.7924498  25.6143591  37.1727983  47.6480924  24.6828080  36.9912129
  48.3028427  27.6954374  38.9820172  49.3652078  28.1103218  38.4286361
  48.1883067  27.3135217  40.2442398  47.2949038  27.0924384  40.6602358
  49.3875966  27.3395357  41.1224566  50.2240379  26.8865625  40.5902156
  49.7889190  28.7540089  41.5516990  48.9646538  29.2173232  42.0939414
  50.6652692  28.7032749  42.1978697  50.0228352  29.3494522  40.6691857
  49.0773066  26.3844128  42.2916261  47.8958991  26.0679522  42.5101002
  50.1766897  25.9366587  42.9184004  51.1316968  26.0875141  42.6263327
  49.9212551  25.0048933  44.0842072  49.0977824  25.3737345  44.6957201
  49.5551504  23.6493453  43.5539225  49.3208109  22.9773313  44.3795019
  48.6911814  23.7284725  42.8940767  50.6636865  23.1351403  42.8240246
  50.4440746  22.2669767  42.4781019  51.1331636  25.0357650  44.9994939
  52.2116156  25.4921037  44.5527935  50.9709435  24.5761901  46.2386233
  50.0907646  24.2196535  46.5825217  52.1298390  24.5864012  47.1566968
  52.8935301  23.8987841  46.7932990  52.5452220  25.5925111  47.2141352
  51.6889318  24.1469484  48.5604304  50.7514622  23.3512712  48.6938413
  52.4744966  24.6782796  49.4969144  53.3275461  25.1305039  49.2004366
  52.3042168  24.3788418  50.9288368  51.3609967  23.8532581  51.0778226
  53.4516105  23.4934939  51.4605970  53.2769988  23.2870280  52.5165240
  53.4779614  22.5549589  50.9069204  54.7947056  24.1778620  51.3170247
  54.9416146  25.2768162  50.7623145  55.8147589  23.4929630  51.8296626
  56.7495331  23.8721922  51.7798401  55.6491652  22.5972795  52.2660460
  51.9556963  25.6303535  51.6809418  51.7770860  26.7073307  51.0688890
  51.7529894  25.4810691  53.0038484  51.9282980  24.6062000  53.4771034
  51.2386649  26.5968030  53.7842985  51.2713554  27.5884955  53.3331040
  49.7516326  26.2417942  54.1016337  49.7179845  25.3780189  54.7656061
  49.0745524  27.4351629  54.7822618  49.1074003  28.2992562  54.1186619
  48.0365301  27.1869491  55.0036212  49.5971850  27.6697795  55.7095762
  48.9510211  25.7378765  52.8998591  49.4158308  24.8339587  52.5061759
  47.9301445  25.5152453  53.2102557  48.9356977  26.5047819  52.1254419
  51.9645701  26.8897162  55.0646990  52.3616421  26.0086392  55.8327473
  52.1116535  28.1886372  55.2681090  51.7267640  28.8417071  54.6006818
  52.7778322  28.7211193  56.4513938  52.9441104  27.9239329  57.1759244
  54.1432824  29.3280753  56.0637137  53.9993376  30.0845804  55.2922999
  54.6461009  29.7753438  56.9211660  55.0857806  28.3116874  55.4965233
  55.0146498  27.9839740  54.1423913  54.3035889  28.5101231  53.5054774
  55.8391348  26.9965303  53.6006002  55.7637656  26.6843121  52.5589957
  56.7880080  26.4012384  54.4440432  57.4709926  25.6697108  54.0121874
  56.8739260  26.7211414  55.8019612  57.6066390  26.2330479  56.4446092
  55.9911239  27.6959607  56.3428944  56.0367493  27.9438633  57.4033483
  51.9066402  29.8419269  57.0342032  51.0909618  30.4644775  56.2809108
  52.1057260  30.0879313  58.3108683  52.6521073  29.4867852  58.9110268
  51.3868520  31.2381636  58.9283971  50.7314532  31.7394020  58.2161389
  50.5631461  30.8949276  60.2074732  50.1537148  31.8131318  60.6286231
  49.4231628  29.9461756  59.8530487  49.8318663  29.0274914  59.4322396
  48.8526210  29.7112424  60.7515962  48.7689793  30.4206579  59.1216042
  51.5423394  30.4118168  61.1367129  51.1116146  30.1756059  61.9615043
  52.4994832  32.2781511  59.1468070  53.6525207  31.9079736  59.4316631
  52.1283419  33.5350471  58.9106786  51.2160148  33.7713302  58.5474584
  53.1279990  34.6319803  59.0829579  53.7411346  34.4482445  59.9652306
  54.0393585  34.6917022  57.8592136  54.0555079  33.6706303  57.4780960
  53.5613078  35.3441667  57.1285579  55.4627253  35.1631261  58.1038670
  56.3997442  34.7603159  57.3764286  55.6375366  35.9246634  59.0673954
  52.3594179  35.9287098  59.3558568  51.1269637  35.9720908  59.4101320
  53.1081679  37.0205120  59.5036147  54.1046666  36.9129865  59.3790035
  52.5773333  38.3652832  59.7098458  51.6702154  38.2525076  60.3035781
  53.5042995  39.3841231  60.4124905  54.5649565  39.2242043  60.2187587
  53.2514771  40.4249697  60.2104528  53.2192671  39.0817939  61.7797797
  53.7388577  39.6540980  62.3490718  52.4042835  38.9563197  58.2846357
  53.4392441  38.8874448  57.5555788  51.1986875  39.4384107  58.0431727
  50.4081284  39.4097296  58.6711003  51.0035282  40.0303094  56.6849659
  51.8972507  40.1764229  56.0783274  50.0180507  39.1537889  55.9024987
  49.1143470  38.9778298  56.4859859  49.6532699  39.9196235  54.6025994
  50.5564690  40.0955551  54.0183217  48.9513483  39.3269688  54.0159419
  49.1954674  40.8749085  54.8594050  50.4907066  37.7264702  55.6705354
  50.6563419  37.2374905  56.6305176  49.7328943  37.1787456  55.1103409
  51.4220164  37.7390772  55.1043165  50.4937796  41.4673767  56.8925347
  49.4851670  41.6110122  57.6375175  51.1487346  42.4605309  56.2887055
  51.9744303  42.2549701  55.7445817  50.7501280  43.8703373  56.4480945
  49.8408678  43.9081770  57.0480222  51.8418146  44.7939208  57.1257108
  52.7052770  44.8649326  56.4642803  51.2748424  46.2030972  57.3824990
  50.4115726  46.1329354  58.0442712  52.0399887  46.8237330  57.8488267
  50.9712277  46.6511140  56.4363491  52.1529823  44.0740487  58.3338982
  52.8183442  44.5555688  58.8309216  50.3623482  44.4899248  55.1138176
  51.0625116  44.3723755  54.1223664  49.1596737  45.0913791  55.1576349
  48.6182942  45.0999815  56.0102389  48.6006740  45.7362031  53.9789274
  49.3484749  45.8664351  53.1966662  47.4017702  44.9405134  53.3922653
  46.6609180  44.7781964  54.1751385  46.7599010  45.7317913  52.2331768
  47.5000722  45.8941065  51.4496583  45.9204757  45.1668091  51.8278859
  46.4051554  46.6941397  52.6021521  47.7424497  43.5503426  52.9137919
  48.1324138  42.9644437  53.7461094  46.8458283  43.0707614  52.5211449
  48.4955182  43.6103365  52.1280506  48.1362659  47.1477453  54.4255814
  47.2615112  47.2095384  55.3127678  48.7470186  48.1492960  53.8307887
  49.4778629  47.9978044  53.1503357  48.3651420  49.5500208  54.1557030
  49.0573103  50.2263581  53.6541352  47.3537682  49.7301089  53.7912987
  48.4074108  49.8198329  55.6568398  47.5551866  50.5274200  56.2005856
  49.3982609  49.2952696  56.3372326  50.0714907  48.7454564  55.8228724
  49.5880121  49.4532177  57.7724503  50.6183279  49.1793883  57.9995321
  49.4313151  50.5052887  58.0105509  48.6521925  48.6083517  58.6236165
  48.7051785  48.7809385  59.8582850  47.8105025  47.7555086  58.0682232
  47.7769060  47.6736242  57.0621091  46.9289867  46.8955108  58.8659841
  46.8422285  47.2805598  59.8820105  45.5309023  46.7495362  58.2798157
  45.5975739  46.4515104  57.2334722  44.7842449  45.6889738  59.0594367
  44.7167617  45.9865360  60.1058610  43.7808371  45.5747187  58.6492916
  45.3165722  44.7406792  58.9855011  44.8329059  48.1113120  58.3330312
  45.4040750  48.8358638  57.7526067  43.8296618  48.0224825  57.9162456
  44.7673891  48.4463879  59.3681797  47.6660095  45.5259601  58.8387011
  47.9303291  45.0117487  57.7677115  47.9427465  45.0158671  60.0335742
  47.7095856  45.5086747  60.8837953  48.6497645  43.7354321  60.1435649
  48.9832058  43.3939793  59.1636027  49.9041575  43.8184204  61.1037060
  49.5391282  44.0853522  62.0954728  50.7088909  42.4935824  61.1881416
  51.0746626  42.2262315  60.1967617  51.5542283  42.6237753  61.8638292
  50.0636216  41.6991912  61.5632026  50.7278775  44.8977962  60.5996779
  51.5077666  44.9898301  61.1518582  47.7931715  42.5695128  60.6354863
  47.1313417  42.6717934  61.6971684  47.8619320  41.5124432  59.8555320
  48.4204343  41.5304550  59.0141937  47.1746588  40.2551309  60.2128533
  46.3884682  40.3185127  60.9651739  46.6032821  39.6095135  58.9697440
  47.3811843  39.5307811  58.2102906  46.2328546  38.6139743  59.2142547
  45.7835400  40.2179494  58.5877389  48.3020496  39.3798050  60.7900607
  49.3108475  39.1296720  60.1321023  48.1321703  38.9731919  62.0339211
  47.3231760  39.2787133  62.5557297  49.0988196  38.0827053  62.7013354
  50.0762869  38.2168162  62.2380094  49.2248307  38.3689513  64.2035369
  48.2410301  38.4193744  64.6701128  49.8541720  37.6729457  64.7581592
  49.8489657  39.7364406  64.3615801  51.1493664  40.0967031  64.2045228
  51.9344095  39.5075188  63.9664705  51.1964723  41.4489171  64.4366270
  52.1539691  41.9666565  64.3796635  49.9827038  41.8977887  64.7045122
  49.1382910  40.8868068  64.6552312  48.0762582  41.0545376  64.8342673
  48.5652880  36.6589716  62.4690523  47.3199273  36.4750879  62.5568270
  49.4324338  35.7320449  62.1873838  50.4116758  35.9707540  62.1225582
  49.0397045  34.3368175  61.9573618  49.9593755  33.7557560  61.8890095
  48.4735720  34.0184013  62.8326928  48.1987975  34.0879100  60.7026529
  47.4171191  33.1008502  60.5945150  48.3756118  34.9807888  59.7161550
  49.0045614  35.7624525  59.8324463  47.6704496  34.8445412  58.4491949
  46.6090622  34.6729663  58.6284101  47.8268524  36.1266697  57.6227661
  47.2525980  36.9249564  58.0929462  48.8802410  36.4054159  57.5949597
  47.3104783  35.9023914  56.1690075  47.5909688  36.8020628  55.6212692
  47.8470056  35.0463847  55.7597482  45.8450339  35.6749149  55.9944907
  45.0616720  36.2099008  56.7784985  45.4348705  34.8738967  55.0082098
  44.4476852  34.7077318  54.8742104  46.1136551  34.4377810  54.4006278
  48.2801750  33.6520132  57.6733637  49.5378662  33.5240576  57.6458319
  47.4294786  32.8382411  57.0654981  46.4311071  32.9724436  57.1385968
  47.9204803  31.7248425  56.2613078  48.7275991  31.2045468  56.7770120
  46.8245176  30.7206522  55.9356891  46.0131358  31.2249927  55.4109032
  47.2305076  29.9313523  55.3030137  46.4437477  30.2852816  56.8595754
  48.4658154  32.2799230  54.9465576  47.7878123  32.9994298  54.2039415
  49.6928511  31.9581184  54.6042547  50.1597534  31.3281509  55.2408414
  50.4191585  32.4054766  53.4108880  49.8865601  33.0426204  52.7048526
  51.7227564  33.1212152  53.8365378  52.2976580  32.4925648  54.5165276
  52.5511215  33.3863091  52.5537064  51.9770162  34.0153234  51.8733792
  53.4799847  33.8915742  52.8183208  52.7797660  32.4387287  52.0659413
  51.4879854  34.3219094  54.7215135  50.9755762  34.0088079  55.6311872
  52.4446992  34.7748587  54.9815815  50.8739603  35.0500472  54.1915235
  50.7300703  31.1266070  52.6221889  51.4104973  30.2149599  53.1343418
  50.1839632  31.0638007  51.4335731  49.5813839  31.8252394  51.1557087
  50.2994003  29.8881752  50.5273144  50.4580755  28.9641395  51.0832636
  48.9702450  29.7848681  49.7763210  48.7932533  30.7261452  49.2559649
  49.0462984  28.9768128  49.0487479  47.8016633  29.5021836  50.7357220
  47.8873892  28.4598657  51.0428462  47.8449160  30.1443556  51.6154074
  46.4371590  29.7020612  50.0464580  45.4886267  30.2862591  50.5985027
  46.4189315  29.1130637  48.8291393  45.5859788  29.1624383  48.2600583
  47.2383547  28.6264919  48.4946323  51.5521103  30.0560969  49.6607893
  51.6034107  30.8745552  48.7455433  52.5756965  29.2848031  50.0249805
  52.5123152  28.6749422  50.8275712  53.8649427  29.3664453  49.3071226
  54.0782456  30.3853696  48.9840215  54.9627263  28.9235450  50.3022444
  54.7678776  27.9017268  50.6278539  55.9362485  28.9693909  49.8141327
  54.9589072  29.5869015  51.1671391  53.8259245  28.5220526  48.0392766
  53.5532510  27.3030719  48.0758305  54.0748071  29.1751877  46.8881758
  54.2571700  30.1675847  46.8435522  54.0489560  28.4181290  45.6373414
  53.1275275  27.8377174  45.5905332  54.0888592  29.3688898  44.4404961
  55.0102102  29.9506354  44.4685045  54.0518588  28.7921876  43.5162961
  53.2329956  30.0425739  44.4822871  55.2411654  27.4338809  45.5420136
  56.4105743  27.7645741  45.8015086  54.9152454  26.2337328  45.0953293
  53.9258083  26.0485267  45.0127921  55.8539948  25.1583383  44.7607247
  56.8535395  25.4780025  45.0553844  55.5438633  23.8295707  45.4482100
  54.4686768  23.6538554  45.4828109  56.0300342  23.0032370  44.9296442
  56.0942572  23.9293387  46.8843949  57.1741105  24.0775664  46.8775909
  55.6183511  24.7528324  47.4168172  55.7864301  22.6344063  47.6178896
  54.6338115  22.2802779  47.5923302  56.8168275  22.0212618  48.2061933
  56.6672044  21.1570939  48.7071206  57.7409517  22.4245566  48.1474646
  55.8257307  24.9820112  43.2247394  56.8648846  24.6568624  42.5956278
  54.6710299  25.1854893  42.6175395  53.9107687  25.5030695  43.2017013
  54.4324191  25.0515293  41.1817555  55.3961437  25.0440515  40.6725618
  53.6749469  23.7793662  40.8108836  52.6100775  23.9888538  40.9122116
  53.9025757  23.5524503  39.7693490  54.0385468  22.5975997  41.6733480
  54.6187140  22.9462721  42.5277100  53.1228870  22.1229217  42.0259808
  54.8580188  21.5688190  40.9184744  55.8315099  22.0594186  40.1436377
  54.6489543  20.3513692  41.0076832  55.2217093  19.7041028  40.4850942
  53.9067379  20.0117974  41.6025841  53.5255837  26.2051847  40.6722827
  52.5680234  26.5340962  41.3890431  53.8367533  26.7086957  39.4937971
  54.6516960  26.3557732  39.0127426  53.0619014  27.7893188  38.8561968
  52.0541364  27.7529330  39.2699418  53.6422015  29.2344650  39.0223572
  53.1237438  29.9009794  38.3331107  53.4561084  29.7424130  40.4653285
  53.9747131  29.0766184  41.1551598  53.8677154  30.7478910  40.5530471
  52.3940838  29.7625187  40.7098660  55.1415918  29.2675999  38.6662734
  55.6379331  28.6813386  39.4396063  55.2255804  28.7516138  37.7098196
  55.8055088  30.6420189  38.5638451  55.7223233  31.1584547  39.5201265
  56.8579515  30.5195515  38.3079831  55.3099687  31.2287310  37.7903408
  52.9676261  27.4813299  37.3537029  53.9919956  26.9978762  36.8162974
  51.8312111  27.8089389  36.7716253  51.0593742  28.1662503  37.3163230
  51.6068930  27.5295964  35.3379956  52.0466528  26.5813785  35.0288139
  50.0912777  27.4417158  35.1722454  49.8143186  26.9256018  34.2529962
  49.6195836  26.9479156  36.0218136  49.6510380  28.8011395  35.1066294
  48.6971011  28.8238270  35.0013228  52.3170620  28.5581498  34.5035839
  52.8457571  29.5388613  35.0679707  52.4387330  28.3434791  33.2138712
  52.0615673  27.4825020  32.8443259  53.1417495  29.2483276  32.2929787
  54.2024081  29.1728207  32.5325642  52.9236531  28.7322391  30.8627617
  51.8674281  28.8099935  30.6049962  53.5119742  29.3299913  30.1665786
  53.2365714  27.6899878  30.8003635  52.7499364  30.7072329  32.3567584
  53.6236587  31.5772900  32.2496515  51.4364377  30.9415808  32.5129766
  50.7385579  30.2118227  32.4902569  50.9772228  32.3543864  32.5880173
  51.2487100  32.9048494  31.6872485  49.4540021  32.3421989  32.7124563
  49.1373266  31.6271890  33.4717827  49.0827326  33.3339548  32.9706794
  48.8925995  31.9268549  31.3589491  49.0556045  32.7418876  30.6537883
  49.4190631  31.0372373  31.0132344  47.4044390  31.6207563  31.4120714
  47.0921742  30.3269899  31.5430108  46.5740663  32.5386651  31.3281275
  45.5870493  32.3274860  31.3642136  46.8891549  33.4926056  31.2241170
  51.6809302  33.1158613  33.6961761  52.1163118  34.2752181  33.5640865
  51.8163418  32.4251732  34.8486043  51.3918666  31.5148415  34.9545112
  52.4658078  33.0305859  36.0178243  52.1273940  34.0603328  36.1327003
  52.1173363  32.2495723  37.3054467  52.1854317  31.1779977  37.1178566
  52.7439197  32.5090598  38.1587693  50.6892333  32.5267019  37.7172987
  49.8037567  31.4575231  37.7780762  50.1626330  30.4544611  37.5474805
  48.4682469  31.6570256  38.1295745  47.7694737  30.8230084  38.1946290
  48.0338221  32.9518016  38.3996933  46.9901494  33.1060632  38.6736469
  48.9187221  34.0586913  38.3244051  48.5673247  35.0699893  38.5290914
  50.2655995  33.8377849  37.9802316  50.9580412  34.6775707  37.9220582
  53.9807001  33.1700819  35.8100476  54.5669648  34.1870686  36.2249425
  54.5622191  32.1562439  35.1765129  54.0621031  31.3277709  34.8873489
  56.0195997  32.2232467  34.9175587  56.5245303  32.4639216  35.8530905
  56.5923015  30.9279788  34.3773432  56.3102407  30.8672185  33.3262251
  57.6769406  30.9993091  34.4583993  56.1149588  29.6922897  35.0977343
  56.5892447  29.7201833  36.0787418  55.0351390  29.7848348  35.2140382
  56.4167213  28.3688326  34.4564334  57.4181412  28.2578360  33.7527298
  55.6128730  27.3194615  34.6193358  55.8391995  26.4402970  34.1766761
  54.7806531  27.4076694  35.1847832  56.2583480  33.3714614  33.9097812
  57.3465697  33.9705051  33.9802798  55.2818527  33.6563750  33.0455462
  54.4372955  33.1121044  32.9426289  55.5434776  34.7427619  32.0662465
  56.6074801  34.7923717  31.8348660  54.7776742  34.4692535  30.7785946
  53.7286534  34.4219674  31.0708592  54.9409072  35.3470804  30.1533946
  55.1426385  33.2176479  29.9987842  56.0100703  33.4408636  29.3776259
  55.3955254  32.4260414  30.7041277  54.0178928  32.7288911  29.1037932
  53.0306154  33.4226015  28.8188767  54.0855619  31.4919342  28.5996311
  53.3452445  31.1520687  28.0025356  54.8766716  30.9033527  28.8183057
  55.2942333  36.1265119  32.6109574  55.9206890  37.0881967  32.1158548
  54.4509347  36.2674808  33.6170669  53.9762345  35.4658537  34.0071349
  54.1388829  37.5987916  34.1649951  54.2235310  38.3940215  33.4243581
  52.6541579  37.4838751  34.6017430  52.0266384  37.1806819  33.7636544
  52.5865701  36.7382665  35.3939549  52.1766335  38.8355879  35.1325659
  52.9558589  39.7931281  35.2543630  50.9563215  38.8565051  35.3844112
  55.0140277  38.0562837  35.3079354  54.8048435  37.5769728  36.4467809
  55.9137300  38.9749419  35.0427242  56.0896394  39.2760401  34.0948344
  56.7815372  39.4882662  36.1076329  56.8540656  38.8030159  36.9521866
  58.2387743  39.7754308  35.5630657  58.8044782  40.3016516  36.3319421
  58.9522198  38.4712474  35.2091020  58.3873098  37.9446555  34.4398963
  59.9523759  38.6930806  34.8368429  59.0265884  37.8444217  36.0977299
  58.0517291  40.6813231  34.4249931  58.9061038  40.8975701  34.0443601
  56.2002710  40.7072657  36.8137122  56.9447033  41.2105742  37.6610174
  54.9812167  41.1067949  36.5176192  54.4532767  40.6284975  35.8016512
  54.3688967  42.2496098  37.1791050  55.0927579  43.0609281  37.2558302
  53.1500214  42.7512434  36.3824377  52.3988875  41.9682274  36.2785968
  52.7111267  43.6099517  36.8904648  53.6003401  43.1875563  34.9819545
  54.5632570  43.9994309  34.9901737  52.9144686  42.6218086  33.9844562
  53.1412821  42.8495213  33.0269582  52.1723686  41.9690552  34.1925457
  53.8977047  41.9490025  38.6169820  53.8063813  42.9486001  39.3612170
  53.6337110  40.6838651  38.9443833  53.6365726  39.9142116  38.2903767
  53.1783095  40.4291564  40.3178089  53.4629205  41.2959139  40.9143215
  51.6739568  40.1870214  40.4919083  51.4999483  40.1932473  41.5679109
  51.0655589  40.9594741  40.0215160  51.2545771  38.8366895  39.9406338
  51.7008395  37.7471576  40.3239733  50.4078948  38.8741455  38.9128162
  50.0864553  38.0123302  38.4956221  50.0912965  39.7641871  38.5554756
  54.0315587  39.2551521  40.8609485  54.7087726  38.5378218  40.1180033
  53.8883768  39.1837425  42.1833319  53.3620183  39.8919720  42.6747146
  54.6024519  38.1531366  42.9840010  55.1216070  37.4966493  42.2857163
  55.6193237  38.7032122  43.9859884  55.0585174  39.1334299  44.8157523
  56.1909205  37.8454574  44.3404371  56.5746172  39.7523237  43.4190993
  57.2157450  39.5169391  42.3884610  56.7313943  40.8921237  43.9692765
  53.5719539  37.2316712  43.6805887  53.9549816  36.5813826  44.6753206
  52.3878044  37.2218356  43.1331890  52.1619171  37.7914802  42.3303321
  51.3098977  36.3351954  43.7074958  51.1167398  35.4769462  43.0639140
  51.5719937  35.9876362  44.7067994  50.0235064  37.2011252  43.7947894
  49.9418259  38.3625187  43.3081979  49.0352965  36.5705210  44.4225477
  49.1991199  35.6628154  44.8340470  47.7053269  37.1547442  44.5444870
  47.6812502  38.1761810  44.1647682  46.7417529  36.2798821  43.6835884
  47.1269866  35.2604636  43.7055031  45.7923764  36.3205305  44.2175660
  46.5287838  36.7133068  42.2312496  46.3943267  37.7943642  42.1946827
  47.7372436  36.3236329  41.3901615  47.8720734  35.2425941  41.4258674
  47.5779505  36.6354967  40.3579467  48.6278014  36.8135315  41.7838702
  45.2873881  35.9450859  41.7206263  44.4233708  36.2012099  42.3337936
  45.0907906  36.2192018  40.6841365  45.4718559  34.8726543  41.7835640
  47.2407578  37.1567831  45.9952666  47.6636945  36.2976658  46.7474787
  46.4190517  38.1404181  46.3284366  46.1878560  38.8524195  45.6504234
  45.8292916  38.2400370  47.6741907  46.1777275  37.4253407  48.3089833
  46.2610954  39.5663777  48.3004523  47.3499579  39.5898752  48.2565716
  45.8572402  40.4125471  47.7445761  45.8049140  39.6524473  49.7687386
  45.6791613  38.6405634  50.1539374  46.8265423  40.3972807  50.6214383
  46.9524962  41.4094674  50.2371046  46.4764873  40.4417242  51.6527419
  47.7819006  39.8737835  50.5848089  44.4247020  40.3396748  49.8424616
  43.6989980  39.7607169  49.2712691  44.1032643  40.3998156  50.8822511
  44.4958325  41.3444617  49.4259970  44.3234161  38.1600034  47.3801418
  43.7928456  39.1484403  46.7728449  43.6446980  37.0932573  47.7786382
  44.1351755  36.3756768  48.2930402  42.2323077  36.9046153  47.5129395
  41.9965307  37.2931268  46.5221987  41.9969332  35.8410144  47.5510340
  41.3824789  37.6402267  48.5515245  41.6235988  37.6136207  49.7643325
  40.3188655  38.2644227  48.0233088  40.2230136  38.2844715  47.0180676
  39.3626918  39.0112330  48.8210114  39.5408322  38.8471905  49.8837697
  39.5248744  40.5287642  48.5181225  39.4621209  40.5988558  47.4321905
  38.6894353  41.0674081  48.9653409  40.8386845  41.1440529  48.9922236
  41.6625922  40.5288673  48.6305282  41.0006326  42.5771487  48.4650858
  40.1772840  43.1930879  48.8267690  41.9453189  42.9902913  48.8186134
  40.9944165  42.5667982  47.3751524  40.8977924  41.1185881  50.5500871
  40.8343334  40.0881684  50.8998123  41.8368749  41.5584935  50.8858080
  40.0635483  41.6912745  50.9552612  37.9218042  38.5393911  48.6346833
  37.0204914  39.3089870  49.0617364  37.7504985  37.3578597  48.0718015
  38.5393422  36.8427896  47.7077580  36.3886814  36.7545307  47.9411510
  35.6131420  37.4905643  47.7292730  36.3305914  35.6639822  46.8746917
  37.0954870  34.9146514  47.0785006  35.3478835  35.1926349  46.8894319
  36.5068643  36.1048111  45.8935205  36.0957450  36.1833034  49.3487677
  36.9034224  36.3312392  50.2917354  34.9672464  35.5280598  49.5304206
  34.2880575  35.4855801  48.7840981  34.5998012  34.9423203  50.8591776
  34.8270114  35.6581876  51.6491198  33.1312202  34.6135214  50.9155155
  32.7821548  33.9831238  50.0976821  32.8946834  34.1373673  51.8670551
  32.3244266  35.8806498  50.8563653  31.9326617  36.3642694  49.6105635
  32.2057845  35.8467842  48.6909370  31.1729345  37.5400142  49.5535983
  30.8538754  37.9266643  48.5857121  30.8248933  38.2142081  50.7221956
  30.2662494  39.1478848  50.6568904  31.1854587  37.7036348  51.9676905
  30.8976147  38.2047850  52.8918629  31.9412303  36.5085170  52.0167792
  32.2227257  36.0808337  52.9790407  35.5147063  33.7213733  51.1470704
  35.8997433  33.0207626  50.2057866  35.8368580  33.5944330  52.4322791
  35.5554655  34.2695716  53.1287741  36.7625660  32.4925275  52.8451095
  37.6817186  32.5413305  52.2612635  37.1165362  32.6259486  54.3244587
  36.2100191  32.6719978  54.9279531  37.7239735  31.7799974  54.6461519
  37.8489797  33.8179379  54.4863815  38.0845330  33.9256944  55.4107749
  36.2630760  31.0946623  52.5303280  37.1075767  30.1469554  52.4852041
  34.9538457  31.0045771  52.2678806  34.3480675  31.8057221  52.3741766
  34.3444483  29.7098388  51.9316238  34.5755804  29.0077331  52.7327010
  32.8286163  29.7693016  51.7571603  32.4421439  28.7702029  51.5558145
  32.3689954  30.1599550  52.6650362  32.5183576  30.6321939  50.6555768
  31.5662326  30.6741264  50.5402533  34.9544227  29.0364535  50.6914555
  34.7603375  27.7903394  50.5502408  35.6317958  29.7875896  49.8264642
  35.5865912  30.7947627  49.8869471  36.2311238  29.1908443  48.6333166
  36.1076409  28.1080658  48.6122941  35.6263672  29.8075430  47.3362653
  36.1397161  29.3981626  46.4662187  34.0939939  29.4600961  47.2522615
  33.5798625  29.8695767  48.1217989  33.6722061  29.8919663  46.3446912
  33.9668999  28.3777207  47.2320223  35.8536191  31.3461730  47.2326873
  35.0915963  31.8659846  47.8133920  36.8402145  31.5949441  47.6236376
  35.7600161  31.7873232  45.7399991  34.7734693  31.5392810  45.3484631
  35.9189688  32.8632590  45.6679210  36.5220866  31.2682383  45.1587080
  37.7496737  29.1407262  48.6883385  38.3752810  28.8886846  47.6290182
  38.2716386  29.3258302  49.8862492  37.7204997  29.5825350  50.6927527
  39.7545400  29.1774286  50.0563038  40.2762823  29.8148779  49.3424814
  40.1660768  29.5856794  51.4649375  39.9628725  30.6477650  51.6019828
  39.6053928  29.0109372  52.2020975  41.6627264  29.3405497  51.6878756
  41.9704062  28.2765617  52.2510272  42.5683727  30.2326470  51.3068835
  43.5493483  30.0504389  51.4636854  42.2724770  31.0896860  50.8618770
  40.0781185  27.6923384  49.7731605  39.3680044  26.7876944  50.2573259
  41.1710691  27.4496971  49.0322973  41.6886158  28.2358509  48.6659546
  41.5658754  26.1072332  48.6170088  40.7155176  25.4254328  48.6052208
  42.2150443  26.1231991  47.1899728  42.2454464  25.0850250  46.8592607
  41.4875541  26.9876531  46.1187439  41.4571685  28.0261111  46.4485641
  42.0250917  26.9230224  45.1727125  40.4703655  26.6198851  45.9839305
  43.5664110  26.5742986  47.2462863  43.9406148  26.5750163  46.3622211
  42.4653868  25.3160006  49.5691565  42.7916267  24.1683315  49.1695402
  42.8766868  25.8795709  50.6747278  42.6853813  26.8486622  50.8853547
  43.7925357  25.1298976  51.5751076  44.6450884  24.7618316  51.0043357
  44.3043813  26.0020322  52.7005436  43.4632826  26.5144506  53.1675334
  45.0367255  25.1280986  53.7654816  45.8782860  24.6156929  53.2993084
  45.4011652  25.7655555  54.5710453  44.3430937  24.3916153  54.1711524
  45.2776273  27.0484196  52.1574932  44.7675604  27.6744454  51.4253556
  45.6387171  27.6695498  52.9771951  46.1215232  26.5484059  51.6821755
  43.1266551  23.8368650  52.0541064  41.9355882  23.8398491  52.3676213
  43.9142072  22.7899591  52.0758960  44.8847284  22.8564811  51.8043028
  43.3986085  21.4681677  52.5433051  42.4048570  21.5990559  52.9715872
  43.3056734  20.4598220  51.3839506  44.2405604  20.4489582  50.8236225
  43.1044022  19.4618121  51.7732654  42.1586051  20.8882803  50.4569716
  41.1878392  20.7520923  50.9335923  42.2784290  21.9329183  50.1697858
  42.2084299  20.0320690  49.2044304  43.3035917  20.1646189  48.4513354
  41.2837722  19.2620098  48.9396986  41.3254191  18.6961360  48.1041426
  40.4887326  19.2004522  49.5595568  44.3863567  20.8975406  53.5832052
  45.5805085  21.2063425  53.4911784  43.8856879  20.1245470  54.5135173
  44.8710940  19.5474263  55.5016259  45.4955975  20.3262499  55.9392668
  45.5050652  18.7938050  55.0344704  43.8734102  18.9307144  56.5304930
  43.5805985  19.6763114  57.2697124  44.3273840  18.0780177  57.0353865
  42.6944165  18.4947972  55.6885599  41.7684318  18.3499875  56.2450502
  42.9368169  17.5823307  55.1438153  42.5338149  19.6788974  54.6946717
  42.2048510  19.3612909  53.7052238  41.5304401  20.6609686  55.2693039
  40.3393896  20.3359659  55.1721088  41.9828712  21.7548364  55.8383217
  42.9782964  21.9087521  55.9127401  41.0699555  22.7550455  56.4417492
  40.0357960  22.4862298  56.2264549  41.2538794  22.8081547  57.9473150
  42.2865178  23.0587916  58.1900870  40.5879631  23.5547189  58.3800935
  40.9113962  21.4129151  58.5273580  39.9827894  21.0099954  58.1230736
  41.7307130  20.7292685  58.3049857  40.7740202  21.5303470  60.0285770
  41.7522910  22.1769166  60.6574680  39.8132532  21.1071167  60.6769010
  39.7940873  21.2237651  61.6799600  39.0507498  20.6461350  60.2013110
  41.3536900  24.1135648  55.7726768  42.5425860  24.5138702  55.8162542
  40.3083814  24.6898731  55.2107313  39.4063153  24.2380265  55.1637137
  40.4664121  26.0098026  54.5613150  41.2899922  25.9830969  53.8478012
  39.1971334  26.3654550  53.8209503  39.3363951  27.3144573  53.3031665
  38.9738585  25.5847566  53.0937927  38.1292262  26.4794104  54.7286361
  37.3269960  26.7052282  54.2521565  40.8274643  27.0876349  55.5772440
  40.5782121  26.9887417  56.8153258  41.4733576  28.1339416  55.0648408
  41.6557566  28.1912527  54.0731022  41.9231750  29.2447497  55.9236002
  41.7526933  28.9887868  56.9693144  43.4457015  29.5296124  55.7212331
  43.5884477  29.9717328  54.7352045  43.7719019  30.2347800  56.4857146
  44.2867557  28.2185501  55.8301028  43.8209287  27.4284668  55.2411422
  45.3221356  28.3446026  55.5135569  44.2728401  27.8052448  57.2967445
  44.5466906  28.5990082  58.1932302  43.9819445  26.5106581  57.5234580
  43.9535373  26.1609877  58.4705721  43.7934060  25.8948532  56.7454228
  41.1528400  30.5206820  55.5621881  40.4772310  30.5138802  54.5392882
  41.2649575  31.5419778  56.3973184  41.7916008  31.4494579  57.2541651
  40.5758525  32.8099032  56.1384665  39.6953400  32.6080770  55.5284967
  40.1115039  33.4674345  57.4889787  39.6008066  34.4054594  57.2712682
  39.1568849  32.5274965  58.2393634  39.6670621  31.5893684  58.4578453
  38.8436991  32.9960195  59.1723693  38.2812918  32.3289344  57.6212936
  41.3275104  33.6618015  58.2783707  41.1015506  34.0636580  59.1204240
  41.4760137  33.7417224  55.3616347  42.7097952  33.7157211  55.4381349
  40.7596373  34.5391522  54.5503563  39.7524105  34.4832036  54.5007250
  41.4433369  35.5476898  53.7267953  42.2551986  35.1224893  53.1367239
  40.3952617  36.2188660  52.7390347  40.9368589  36.9642105  52.1565965
  39.7044771  35.2348407  51.7916531  39.1622532  34.4894131  52.3734009
  39.0058563  35.7746925  51.1524441  40.4527185  34.7386976  51.1735290
  39.4238177  36.8988352  53.6280614  38.7522464  37.3321439  53.0962384
  42.0185384  36.6316670  54.6353032  41.6219252  36.7398595  55.8143488
  42.9149932  37.4529148  54.0928093  43.1918569  37.3451454  53.1274951
  43.5028464  38.5544938  54.8672422  44.1639081  38.1578456  55.6378048
  44.3334260  39.4854509  53.9280200  45.2362939  38.9662525  53.6065208
  43.7660603  39.8023760  53.0529459  44.7819539  40.7347300  54.6236992
  45.8660869  40.6734332  55.5285745  46.3529062  39.7150629  55.7092216
  46.3131386  41.8147581  56.1845456  47.1656030  41.7937779  56.8634896
  45.6317118  43.0190448  55.9508959  45.9772769  43.8994127  56.4927789
  44.5471867  43.1211074  55.0637688  44.0348592  44.0624049  54.8648223
  44.1283162  41.9437443  54.4212171  43.2726973  41.9660368  53.7462953
  42.3519543  39.3821398  55.4900154  42.4266628  39.7661751  56.6626865
  41.3632276  39.6722911  54.6597945  41.3402712  39.3794957  53.6934389
  40.2484700  40.5067569  55.1679170  40.6203650  41.4609123  55.5412542
  39.2763634  40.7770764  54.0184510  39.7492528  41.3279940  53.2054537
  38.8983593  39.8268951  53.6411335  38.0632659  41.5889386  54.4464465
  36.8057096  41.0225403  54.3083234  36.6906921  40.0220208  53.8913922
  35.6709741  41.7516141  54.7121846  34.6679579  41.3379080  54.6077508
  35.8468447  43.0212416  55.2524999  34.9592381  43.5741097  55.5600569
  37.1180429  43.5936291  55.4067483  37.2442661  44.5887243  55.8333082
  38.2422795  42.8566519  54.9982708  39.2411796  43.2771816  55.1142590
  39.4965537  39.8486918  56.3361873  39.1547484  40.4987410  57.3231170
  39.1788594  38.5706907  56.1624301  39.3429668  38.0819570  55.2939213
  38.4409861  37.8572412  57.2482301  37.5962603  38.4777444  57.5474178
  37.9155016  36.4807436  56.8392269  38.7145604  36.0148133  56.2625873
  37.7136486  35.8831579  57.7281851  36.6726144  36.5620599  55.9977181
  36.3497192  35.7488157  55.1118205  35.9548138  37.5714984  56.2094022
  39.3250296  37.7698254  58.4810994  38.7362050  37.7554729  59.6208325
  40.6260820  37.6805841  58.2700437  41.0520790  37.6011035  57.3577341
  41.4958359  37.5670482  59.4633713  41.0992391  36.8429559  60.1750597
  42.9821263  37.1680657  59.1132858  43.3764805  37.9251389  58.4354766
  43.8834634  37.0679136  60.3453093  43.4899773  36.3106561  61.0234166
  44.8914692  36.7903748  60.0370956  43.9120640  38.0312499  60.8544908
  42.9361959  35.9024844  58.3738519  43.8287944  35.6325526  58.1458056
  41.4625905  38.8471288  60.2986955  41.4202272  38.7860683  61.5545167
  41.4586800  39.9923992  59.6433411  41.4900812  39.9861206  58.6338492
  41.4768988  41.2853851  60.3304295  41.7589248  41.2713288  61.3832176
  42.4316216  42.2674707  59.5693879  42.4764160  43.1969639  60.1369574
  43.8273857  41.7120085  59.4019417  43.7834477  40.7826839  58.8340279
  44.4449113  42.4344815  58.8682794  44.2617474  41.5177321  60.3825987
  41.8518512  42.7483008  58.2351826  40.9122811  43.2710983  58.4140481
  42.5579900  43.4253719  57.7545140  41.6722283  41.8909924  57.5864464
  40.1576601  42.0065343  60.5323382  40.1847616  42.9993847  61.2800378
  39.1269605  41.5452915  59.8986274  39.2406967  40.6996844  59.3581535
  37.8104152  42.1972318  59.9031308  37.7812687  43.0697805  59.2505142
  36.8368367  41.1574932  59.3684847  37.1731830  40.9447743  58.3537329
  36.9868404  40.2765362  59.9925950  35.3688629  41.5155322  59.3475619
  34.9233670  41.4309347  60.3387619  35.2092874  42.5228165  58.9628331
  34.7142019  40.4993570  58.4051262  33.7598645  40.8965557  58.0593339
  35.3689920  40.3323891  57.5498654  34.4857832  39.2034079  59.1187646
  35.4425151  38.7727273  59.4141947  33.8756310  39.3745797  60.0056206
  33.7811476  38.2652885  58.2066079  34.3465545  38.1062064  57.3849585
  33.6236334  37.3881466  58.6819091  32.8944028  38.6639905  57.9330766
  37.3229796  42.6990782  61.2685493  36.8304319  43.8427491  61.3570230
  37.4470536  41.8356809  62.2478995  37.7735690  40.8926307  62.0925185
  36.9750023  42.2062029  63.6188156  35.9737662  42.6338011  63.5660386
  36.9298803  40.9669817  64.5090531  36.2204312  41.1631936  65.3129698
  36.5694977  40.1366802  63.9017443  38.2156243  40.6275104  65.0740094
  38.1275991  39.8442109  65.6219996  37.8071264  43.3218050  64.2332954
  37.2945387  43.9442878  65.2115366  39.0287154  43.5640578  63.7298851
  39.4611475  42.9827144  63.0262220  39.8184246  44.6323954  64.3224550
  39.4429117  44.8378992  65.3248808  41.2982345  44.2643689  64.4212890
  41.8251368  44.9744613  65.0586602  41.4140097  43.2587275  64.8254937
  41.8415880  44.3125476  63.1087058  42.7737098  44.0849773  63.1396987
  39.6015063  45.9663372  63.5705356  39.9921468  47.0286191  64.0978251
  38.9685789  45.9180865  62.3963206  38.6394465  45.0616131  61.9741543
  38.7549874  47.1795293  61.6714904  39.6583883  47.7882087  61.6330780
  38.3667243  46.7731779  60.2194548  37.4919957  46.1323350  60.3302219
  38.0856593  47.6819346  59.6872295  39.4250771  46.0449901  59.4416928
  39.7282511  45.1610703  60.0028275  38.8963453  45.6208472  58.0681555
  38.5933856  46.5043297  57.5062187  39.6803047  45.0952633  57.5229308
  38.0385451  44.9606847  58.1964702  40.6752663  46.9334732  59.2622105
  41.0761877  47.1993052  60.2403183  41.4307928  46.3884380  58.6963328
  40.4025342  47.8407152  58.7231111  37.6459167  48.0124388  62.3311590
  36.7372993  47.4721750  62.9646315  37.6809003  49.3111884  62.1178526
  38.4738718  49.6822697  61.6142712  36.6592746  50.2468380  62.5903480
  36.5622282  50.2417671  63.6760070  37.0400760  51.6671385  62.1373824
  37.1320148  51.6903502  61.0515148  36.2670412  52.3686259  62.4511227
  37.9913205  51.9500307  62.5881651  35.3002828  49.8240316  62.0170592
  34.2375142  49.8988557  62.6850152  35.2487765  49.4053041  60.7440033
  36.1321355  49.4130874  60.2543956  34.0654596  48.9133790  60.0339998
  33.3086880  48.6752237  60.7814474  33.4640429  49.8961725  59.0243114
  34.2161582  50.2399394  58.3142084  32.6332623  49.4441615  58.4824722
  32.9485398  51.0958763  59.8486779  32.2387193  50.7801113  60.6132354
  33.7837493  51.6134020  60.3205829  32.2554058  52.0527919  58.9140379
  33.0687928  52.9554041  58.3670107  31.0454379  51.9281454  58.7187432
  30.5696991  52.5636247  58.0942914  30.5351989  51.1910934  59.1840515
  34.5277108  47.6774033  59.2392571  35.6118413  47.7702466  58.7024852
  33.7313513  46.6286624  59.2241833  32.4247061  46.5196956  59.9008024
  31.7309617  47.2616946  59.5055096  32.5412423  46.6676318  60.9744099
  32.0103026  45.0680262  59.5454945  31.4006418  45.0631083  58.6419523
  31.4448119  44.6284532  60.3671375  33.3034258  44.3406751  59.3369136
  33.1704760  43.4339661  58.7467424  33.8289755  44.0985293  60.2606357
  34.1028233  45.3695917  58.5361494  35.1673768  45.1992926  58.6968425
  33.8161268  45.4178011  57.0356191  32.9469363  44.7335488  56.4993537
  34.5668715  46.2697305  56.3859656  35.2578607  46.8063581  56.8906081
  34.4303407  46.4942204  54.9359571  34.1153877  45.5864481  54.4213181
  33.3306838  47.5889109  54.7367776  33.1522504  47.6789208  53.6652558
  32.4410237  47.1851501  55.2200811  33.6461681  48.9730590  55.3206590
  34.2093974  48.8175512  56.2408171  34.4555844  49.8744776  54.3698784
  33.8927561  50.0308278  53.4496189  34.6409600  50.8355574  54.8495265
  35.4067399  49.3959588  54.1365901  32.2815602  49.6609155  55.5774698
  31.6999465  49.0643618  56.2802846  32.4475447  50.6539786  55.9950534
  31.7359472  49.7489378  54.6379713  35.7770894  46.9464459  54.3594338
  36.6855282  47.3199540  55.1079529  35.8528784  46.8622454  53.0529472
  35.1715269  46.2999934  52.5633226  37.0204189  47.3741943  52.2921835
  37.4400742  48.1820867  52.8915985  38.1256679  46.3980844  51.9550362
  38.9135634  46.9249306  51.4167493  38.5415891  45.9447703  52.8548228
  37.6800512  45.2627250  51.0659357  37.1902329  44.0779984  51.6221739
  37.1117669  43.9787913  52.7048100  36.8006388  43.0196612  50.7920143
  36.4323387  42.0955257  51.2374682  36.8822538  43.1432641  49.3851243
  36.5591100  42.3544444  48.7058294  37.4086017  44.3503353  48.8680692
  37.5027025  44.4237553  47.7846234  37.8041821  45.4308246  49.6856810
  38.1866124  46.3455338  49.2327416  36.3405592  48.1223595  51.1048458
  35.1755559  47.8343331  50.7362906  37.0891353  49.0540086  50.5298652
  38.0121508  49.2972494  50.8599796  36.5153185  49.8343045  49.3929410
  35.7036047  49.2725928  48.9306642  35.9787898  51.1826903  49.8409664
  36.7822900  51.7604587  50.2977718  35.5878570  51.7233645  48.9790249
  35.1806225  51.0333272  50.5680969  37.6069860  49.9765192  48.3353441
  38.7906776  49.9190179  48.7239592  37.1761429  50.1219128  47.0753278
  36.2124059  50.1190756  46.7731652  38.2292530  50.2288428  46.0503702
  39.1655358  50.5838487  46.4810030  38.4724290  48.8368819  45.4165427
  38.7895240  48.1785084  46.2253037  37.2867929  48.2359111  44.7180571
  36.9693869  48.8935426  43.9088135  37.5599660  47.2631660  44.3091025
  36.4691499  48.1141627  45.4285069  39.5894338  48.8181144  44.3737360
  40.5255190  49.1290338  44.8376064  39.6991066  47.8091573  43.9761470
  39.3415054  49.5027511  43.5626226  37.8985986  51.2520753  44.9572165
  36.7373962  51.4202456  44.5667033  38.9767154  51.9335670  44.6400693
  39.8206826  51.8265958  45.1844735  38.9782307  52.8990158  43.5402583
  38.0621880  52.8308119  42.9534762  39.1477228  54.3372233  44.0126909
  40.0656352  54.4234136  44.5941615  39.2017913  54.9999375  43.1489856
  38.2971980  54.6189127  44.6334628  40.1265484  52.4522044  42.6159883
  41.3215296  52.6677376  42.9215508  39.8128077  51.8218666  41.5098581
  38.8372988  51.5832771  41.4023557  40.7379018  51.4234933  40.4646665
  41.7358911  51.3986650  40.9022739  40.4500160  50.0673276  39.8309824
  39.4789190  50.2085800  39.3565168  41.2107685  49.9216806  39.0640779
  40.4001143  48.8520411  40.7277224  39.5416558  48.8851462  41.3985829
  40.2606346  47.6399553  39.7693668  41.1190175  47.6059161  39.0984578
  40.2180923  46.7191584  40.3511090  39.3466610  47.7420170  39.1842717
  41.6496383  48.7630332  41.5961160  41.7239274  49.6542795  42.2192217
  41.5886562  47.8798274  42.2319854  42.5311436  48.6912529  40.9590172
  40.6467696  52.5429151  39.3988219  39.5312321  52.9383887  38.9842899
  41.7751323  53.0394022  38.9282254  42.6537437  52.6774798  39.2705022
  41.8072594  54.1188479  37.9271191  40.8014809  54.4445858  37.6617822
  42.5519317  55.2954104  38.5525077  43.5602212  54.9990338  38.8416656
  42.6055543  56.1291065  37.8523823  41.7604210  55.7290509  39.8116751
  40.6937925  55.8044965  39.6002221  41.9186118  55.0333314  40.6357213
  42.3029483  57.1085700  40.1973242  43.3927687  57.0955882  40.2122251
  41.9587365  57.8618314  39.4886530  41.7790511  57.4450442  41.5919417
  41.7263468  56.5521406  42.2148751  42.4108272  58.1890985  42.0770618
  40.4019593  58.0051164  41.4048952  39.8162645  57.3156582  40.9557752
  40.0107775  58.2444474  42.3047826  40.4506248  58.8327524  40.8280508
  42.4888869  53.7327842  36.6416621  43.2197023  52.7296661  36.5654538
  42.2068655  54.5422700  35.6199308  41.5414404  55.2971910  35.7059720
  42.8324548  54.3027060  34.2942925  42.9885366  53.2360771  34.1329221
  41.8937837  54.8373059  33.1888602  40.9464459  54.3015712  33.1285390
  41.7007664  55.9045753  33.2973974  42.5712125  54.6574993  31.8696040
  43.1650814  53.5223005  31.4504126  43.2069747  52.6740705  31.9970848
  43.6731575  53.6938374  30.2345364  44.1853840  52.8844252  29.7143682
  43.4242835  54.9516946  29.8662119  42.7239514  55.5993870  30.8706359
  42.4272728  56.6405633  30.7440071  44.2068602  54.9873650  34.2852362
  44.3508814  56.2437199  34.3871734  45.2399225  54.1734545  34.2162576
  45.0835716  53.1837841  34.3435609  46.6271084  54.6638579  34.1979040
  47.3185886  53.9110781  34.5764232  46.9929027  54.9752022  32.7110061
  46.3055855  55.6929478  32.2631941  48.0150756  55.3399291  32.6098291
  46.8579775  53.6137881  31.9899294  45.9243500  53.1406830  32.2942517
  46.8369005  53.8006541  30.9162726  48.0130144  52.6586313  32.2973744
  49.0818220  53.0037495  31.7487034  47.9395544  51.5704745  33.0716356
  48.7606802  51.0001477  33.2150969  47.0632934  51.3240747  33.5093057
  46.9646720  55.7575317  35.1937747  47.6567013  56.7809528  34.9336248
  46.5667961  55.5649113  36.4360026  46.0919249  54.6812112  36.5529248
  46.7838359  56.3835199  37.6021997  47.7651088  56.8417334  37.4787370
  45.7680990  57.4785072  37.8777615  44.8378979  56.9740754  38.1392451
  46.1382785  58.0283935  38.7430315  45.5162266  58.4411905  36.7392075
  46.2199179  59.2714180  36.7995541  45.5962418  57.9681774  35.7604541
  44.0985510  58.9895646  36.9023354  43.8504495  59.6934838  37.8908816
  43.2142675  58.6261321  35.9674726  42.2616004  58.9571251  36.0219742
  43.5030496  58.0222902  35.2111121  46.6676180  55.4354962  38.8420632
  45.9392455  54.4350001  38.8154909  47.3697022  55.8356143  39.8867421
  48.2435462  57.0406619  39.9718185  47.6429660  57.9158764  40.2196153
  48.7438321  57.2024402  39.0170197  49.2096120  56.6691823  41.0727444
  49.5853613  57.5712478  41.5556412  50.0448242  56.1051166  40.6575915
  48.4147749  55.8250243  42.0292407  47.9086424  56.5472303  42.6698243
  48.9557322  55.1084004  42.6472334  47.3920748  55.0958698  41.1597176
  47.6566305  54.0503760  41.0014417  45.9714135  55.1821103  41.7311158
  45.2964163  56.2399341  41.5336498  45.5502135  54.1267394  42.3868358
  46.1675942  53.3353647  42.4993809  44.2020469  54.0481930  42.9706347
  43.7026239  55.0170282  42.9647824  43.5806266  53.3165509  42.4542666
  44.4008517  53.5973820  44.4247320  45.5120121  53.6071943  44.9520918
  43.2964711  53.2486631  45.0806159  42.3697515  53.2339279  44.6792767
  43.4529960  52.8461794  46.4712318  44.4529146  52.4841278  46.7103567
  43.0863575  54.0091565  47.4696199  43.1149023  53.5623760  48.4634366
  43.9694806  55.2433023  47.4445682  43.9410808  55.6909300  46.4511277
  43.6080726  55.9642729  48.1778390  44.9944131  54.9622732  47.6867201
  41.6435461  54.5064344  47.3703619  40.9599272  53.6839998  47.5810003
  41.4835431  55.3056408  48.0940798  41.4573658  54.8845903  46.3651575
  42.5244489  51.6658620  46.7905575  41.5114495  51.4699835  46.1087379
  42.9754985  51.0247870  47.8550471  43.8949258  51.2460970  48.2096943
  42.1993946  49.9942811  48.5388375  41.2719055  49.9301134  47.9698509
  42.7622358  48.5761946  48.7219590  43.8201910  48.6362832  48.9773398
  42.2205190  48.0884108  49.5323354  42.5945897  47.7693024  47.4422145
  43.5789099  47.7097659  46.4663979  44.5160841  48.2478349  46.6088260
  43.3703679  46.9578001  45.2956700  44.1216998  46.9398772  44.5061886
  42.1793037  46.2600550  45.1371801  41.9039464  45.4892860  44.0362243
  42.6171326  45.4847613  43.3936167  41.2112330  46.2906490  46.1232084
  40.2961861  45.7103121  46.0048915  41.4061174  47.0709676  47.2805726
  40.6265131  47.1227772  48.0405944  41.9869137  50.6394888  49.9480677
  43.0107915  50.8266858  50.6709152  40.7659829  50.9780752  50.3138248
  39.9545579  50.8760362  49.7211387  40.5743484  51.5320382  51.6871548
  41.5042960  51.9913768  52.0222737  39.4719333  52.5845478  51.7191790
  38.5824062  52.1854143  51.2318054  39.2459094  52.8052347  52.7624003
  39.9100817  53.8702425  51.0085982  39.0574906  54.4076917  50.2925913
  41.0437444  54.3009020  51.1860447  40.1794695  50.3630077  52.5980409
  39.1546641  49.7118090  52.2969274  40.8893410  50.1073710  53.7013964
  41.7307090  50.5922857  53.9789876  40.3945690  49.0046443  54.5650048
  39.6456478  48.4051970  54.0474343  41.6086110  48.0932286  54.9118340
  42.5263027  48.6569671  55.0795842  41.3956932  47.4781507  55.7861595
  41.8905341  47.1332581  53.7613780  42.8534355  47.5170002  52.7995351
  43.3770308  48.4673469  52.9034050  43.1319001  46.6857178  51.7249500
  43.8385896  46.9624062  50.9425600  42.4702199  45.4555361  51.6661188
  42.7189284  44.7963386  50.8344321  41.5196462  45.0541857  52.6214059
  41.0049091  44.0959657  52.5509764  41.2409460  45.9213601  53.6827357
  40.5128209  45.6367288  54.4422873  39.7521430  49.5167486  55.8559401
  40.4372464  50.2748649  56.5763199  38.5480405  49.1373407  56.2331454
  38.0408533  48.5276252  55.6077595  37.9129089  49.5323242  57.4695050
  37.1591300  48.7711261  57.6707362  38.6914341  49.4821611  58.2307418
  37.2551798  50.9086432  57.5217019  36.7895374  51.2562187  58.6337718
  37.2303792  51.6151072  56.4011223  37.6887288  51.2848301  55.5639055
  36.6083562  52.9361508  56.3746827  35.6545216  52.8776804  56.8989727
  37.4741458  54.0349565  57.0425153  36.8476344  54.8933378  57.2849287
  37.9533509  53.6677124  57.9500362  38.5805783  54.5461081  56.1450359
  39.6426321  53.7294084  55.7980614  39.6634091  52.7079485  56.1779139
  40.6557488  54.1821227  54.9934166  41.4800609  53.5197587  54.7290602
  40.6312859  55.4979945  54.5103752  41.4420006  55.8568369  53.8762823
  39.5594207  56.3591579  54.8431823  39.5044563  57.3816605  54.4695948
  38.5480323  55.8624495  55.6800068  37.7205720  56.5069984  55.9765976
  36.2946254  53.2819943  54.9104446  36.8341742  52.7111199  53.9510622
  35.3740831  54.2461314  54.8239716  34.9533515  54.6855305  55.6302052
  34.9630261  54.7120386  53.4717081  35.3790396  54.0435054  52.7179871
  33.4318016  54.7746677  53.3131834  33.0460333  55.2613509  54.2089638
  32.9275940  55.5344157  52.0526940  33.3126016  55.0480076  51.1564368
  31.8378500  55.5224431  52.0323130  33.2785612  56.5658625  52.0849263
  32.9328869  53.3034649  53.2680002  33.0709436  52.9271018  52.2543967
  33.5381883  52.7163099  53.9586222  31.4574130  53.1878675  53.6582298
  30.8513977  53.7744289  52.9677293  31.1499458  52.1430973  53.6133038
  31.3186421  53.5636394  54.6719546  35.5276700  56.1377257  53.2761486
  35.3468183  56.9572976  54.1949242  36.1180556  56.3739210  52.1228379
  36.2957781  55.6538917  51.4372200  36.6556437  57.7250579  51.8736106
  36.6917402  58.2910196  52.8044615  38.0527711  57.6274823  51.3144872
  38.6632961  57.0989146  52.0465901  37.9552235  57.0183380  50.4158617
  38.7155097  58.9469802  50.9615229  39.9180156  58.9810344  50.5854435
  38.0285091  59.9920706  51.0237101  35.6060791  58.4001629  50.9724084
  35.6040950  58.0920024  49.7799843  34.8161789  59.2959681  51.5759676
  34.8906675  59.5061635  52.5610405  33.7809205  59.9814148  50.7950042
  33.1470368  59.2620858  50.2764906  32.8941593  60.8132183  51.7734804
  33.4599388  61.4082229  52.4903919  32.1575667  61.4458096  51.2781424
  32.2192332  59.7401517  52.4653105  31.6207426  60.1078374  53.1196927
  34.3299626  60.9047988  49.7253086  33.5180042  61.3269828  48.8304555
  35.5958846  61.2647576  49.8090004  36.2121953  61.0200995  50.5708421
  36.1164902  62.1692706  48.7388055  35.3738628  62.9224419  48.4754869
  37.3649358  62.8768708  49.2624451  37.5945373  63.7413357  48.6394822
  37.2074782  63.2022586  50.2907592  38.4614274  61.9489112  49.2165209
  39.2565654  62.3767478  49.5425748  36.3828896  61.3859964  47.4701827
  36.7246233  62.0388782  46.4360930  36.2593655  60.0455610  47.5140994
  36.0325478  59.5766621  48.3794241  36.5709560  59.2171263  46.3278919
  37.3201214  59.7237805  45.7194908  37.1208134  57.8350882  46.7372542
  36.3403856  57.3326161  47.3087028  37.3139017  57.2789535  45.8199042
  38.4266489  57.9027313  47.5886930  38.4031520  58.6701731  48.3623737
  38.7069512  56.9478088  48.0332780  39.4488844  58.2867252  46.5226704
  39.3678654  57.5145206  45.7576639  39.0974973  59.2360924  46.1185312
  40.8694371  58.4220287  46.9414880  41.1998552  57.4799444  47.3789825
  41.4762154  58.6473496  46.0644762  41.0201312  59.5131335  47.9421736
  40.4582911  59.3043291  48.7550919  41.9899583  59.5893030  48.2137130
  40.7144131  60.3862536  47.5368382  35.4179478  59.0411686  45.3504937
  35.5572358  58.4535484  44.2389672  34.2706174  59.6083567  45.7685795
  34.1485681  60.0488529  46.6692273  33.0846913  59.4866086  44.8754828
  33.4203110  59.4559992  43.8388914  32.2705177  58.2042394  45.1696265
  31.4158303  58.1776356  44.4936820  32.9318265  57.3656720  44.9515086
  31.7844813  58.1048151  46.6027030  32.5932364  57.5210942  47.5886032
  33.5764706  57.1359544  47.3183861  32.1428725  57.4305772  48.9205356
  32.7571015  56.9525676  49.6836420  30.8779951  57.9273592  49.2510104
  30.4100847  57.8608352  50.5332493  31.0320895  57.4508296  51.1387285
  30.0692475  58.5377601  48.2997828  29.0927880  58.9538425  48.5477805
  30.5463736  58.6082082  46.9872673  29.9393950  59.0741232  46.2109940
  32.2189016  60.7399768  44.9972418  32.3741291  61.5762758  45.8887968
  31.3154543  60.7908411  44.0138309  31.2347993  60.0282391  43.3565393
  30.3616310  61.8929086  43.9163772  30.7049824  62.7914512  44.4290470
  30.1972491  62.2234010  42.3614459  29.9231758  61.3090529  41.8351840
  29.1108015  63.2868088  42.1396409  29.3844217  64.2016628  42.6652585
  29.0174949  63.4948318  41.0737519  28.1585899  62.9194604  42.5223271
  31.4572853  62.7015186  41.8093470  31.3444068  62.8959961  40.8760532
  29.0217878  61.3820054  44.4346833  28.5865826  60.2247613  44.1483610
  28.3320143  62.2713911  45.1722255  28.6832869  63.1918228  45.3947394
  26.9984319  61.8879362  45.6823013  26.4775715  62.7926175  45.9959179
  26.4446992  61.4126878  44.8725986  27.0762607  60.9169465  46.8728251
  28.0530967  60.8684826  47.6334483  26.0054931  60.1255029  46.9434210
  25.2852765  60.1546226  46.2359329  25.8891992  59.1258972  48.0161549
  26.6304812  59.3049737  48.7949563  24.4815207  59.2413405  48.6390859
  23.7178490  59.0872244  47.8767520  24.3577660  58.5027886  49.4311251
  24.3503173  60.5370231  49.1802711  23.4801909  60.6325659  49.5744173
  25.9936370  57.7044903  47.4482489  25.7089355  57.4927765  46.2787805
  26.3763349  56.7564440  48.3255149  26.5734133  56.9420133  49.2985634
  26.4797645  55.3600275  47.8418909  26.9615993  55.3088636  46.8655115
  27.3501023  54.5954813  48.8621396  26.9323474  54.8104720  49.8456837
  27.1934059  53.5435457  48.6234396  28.8409712  54.8971062  48.8679211
  29.0192698  55.9661141  48.7515920  29.3834430  54.4345330  50.2203883
  29.2059123  53.3654566  50.3372523  30.4542664  54.6320243  50.2697351
  28.8774539  54.9758580  51.0197898  29.5165086  54.1135841  47.7419342
  29.0873445  54.4092644  46.7845990  30.5856015  54.3260489  47.7413866
  29.3588171  53.0461154  47.8960220  25.0972205  54.6997947  47.7778163
  24.2318898  55.0455750  48.6047001  24.9677239  53.7758015  46.8565687
  25.7031708  53.6144812  46.1833727  23.7218909  52.9833086  46.7389838
  23.0320362  53.3219315  47.5119872  22.9811848  53.0091437  45.3620200
  23.6511814  52.6146396  44.5981016  21.7026727  52.1637433  45.4060855
  21.0319387  52.5579519  46.1695088  21.2086565  52.2002963  44.4351525
  21.9572993  51.1311727  45.6449661  22.7307621  54.4319627  45.1239959
  22.2726896  54.5406602  44.2873629  24.1155989  51.5360553  47.0883017
  25.1044542  51.1202488  46.4554153  23.3898009  50.9117444  48.0068130
  22.6067113  51.3049194  48.5090913  23.7891071  49.5244362  48.3092241
  24.7888852  49.3374182  47.9173476  23.8020925  49.2773707  49.8277955
  22.8673949  49.6370750  50.2579728  23.8955557  48.2063006  50.0071652
  24.9659901  50.0005676  50.4734776  24.8652945  51.3507365  50.8829755
  23.9310693  51.8864746  50.7147275  25.9355622  51.9947047  51.4918712
  25.8759317  53.0395764  51.7964845  27.1018764  51.2762996  51.7043240
  28.2026033  51.8137598  52.3147310  28.0776878  52.7293770  52.5748100
  27.2284612  49.9595921  51.3155647  28.1554368  49.4186643  51.5058639
  26.1594291  49.3157635  50.6730766  26.2679991  48.2854762  50.3342244
  22.8464440  48.4973019  47.6824728  21.6655600  48.8112677  47.4950120
  23.4332106  47.3257665  47.4228753  24.4303332  47.1854845  47.5014038
  22.6146456  46.2288944  46.8804464  21.5612285  46.3848003  47.1130513
  22.7727292  46.1113913  45.3201242  22.7185938  47.1232622  44.9185187
  24.0774287  45.4487323  44.8611696  24.1320633  44.4365932  45.2620300
  24.1021040  45.4094846  43.7721564  24.9267352  46.0284735  45.2226654
  21.6059199  45.3347386  44.9339627  21.6084214  45.2049186  43.9827841
  23.0045671  44.9505315  47.6595302  24.1735566  44.9045767  48.1246341
  22.0764382  44.0055704  47.7939742  21.1407938  44.0848930  47.4219838
  22.4389284  42.7665468  48.5323524  22.9451950  43.0368781  49.4590207
  21.5313735  42.2090843  48.7640396  23.3822937  41.8675172  47.6840708
  23.3339572  41.8690769  46.4463377  24.2152507  41.1510321  48.4399602
  24.1899879  41.2510998  49.4446728  25.1850011  40.2093187  47.8564595
  25.2436385  40.2518202  46.7688683  26.6176775  40.4675393  48.4468970
  26.5311577  40.6137490  49.5235754  27.5455132  39.2892908  48.1669821
  27.6329010  39.1427441  47.0904188  28.5305078  39.4941859  48.5863913
  27.1369798  38.3879232  48.6238613  27.0759819  41.7931005  47.8555236
  26.3806855  42.5807782  48.1457453  28.0718680  42.0328219  48.2281414
  27.1040490  41.7162904  46.7685952  24.7808461  38.7663478  48.1650171
  24.3470277  38.4849896  49.3003818  24.9335711  37.9004803  47.2051246
  25.2258333  38.2351787  46.2981190  24.6489292  36.4630058  47.3609229
  24.0975191  36.2827449  48.2837187  23.8101513  35.9919898  46.1980688
  22.8383603  36.4741924  46.3039086  24.2877160  36.3357012  45.2805207
  23.6243111  34.4906164  46.1380496  23.0218794  34.0166577  45.1688287
  24.0718823  33.8090014  47.0762324  26.0738966  35.8370104  47.4410393
  26.7688067  35.8379166  46.4075562  26.4207793  35.4250025  48.6546178
  25.8766528  35.5222325  49.4999414  27.8016433  34.8671863  48.7618540
  28.3886071  35.1685684  47.8942472  28.4854061  35.3755718  50.0066217
  29.5080013  34.9987392  50.0265055  28.5007366  36.4621313  49.9214549
  27.8034663  35.0000006  51.3134616  26.7397229  34.3615272  51.3050526
  28.4096790  35.3502421  52.4672596  27.9811940  35.1146993  53.3510129
  29.2890924  35.8463089  52.4417510  27.7480922  33.3347804  48.7053810
  28.7651665  32.7625042  49.1246957  26.6638164  32.7682296  48.2475162
  25.8456037  33.3077317  48.0034570  26.5610143  31.3131532  48.2375994
  26.7494988  30.9154316  49.2347907  25.1514382  30.8990794  47.8038276
  24.9396616  29.8577813  48.0466201  24.3854541  31.5373417  48.2442702
  25.1521025  31.0626736  46.4155299  24.2921579  30.8202440  46.0643560
  27.6515494  30.6293028  47.4300972  28.0014571  29.4981575  47.8780981
  28.2044076  31.1561572  46.3631809  27.8641688  32.0462879  46.0285104
  29.2738167  30.5031287  45.6220089  29.2909111  29.4435546  45.8771752
  29.0823015  30.6380360  44.1200709  28.8180835  31.6623138  43.8571202
  29.9900092  30.3499616  43.5898068  27.9245458  29.6860605  43.7180045
  27.0548705  29.8371534  44.3574860  27.6583353  29.9091843  42.6848299
  28.3422620  28.2397365  43.8064245  29.6183931  27.9643172  43.6335089
  27.5854856  27.2825020  44.0669387  27.9575667  26.3442889  44.1045299
  26.6045320  27.4505611  44.2389490  30.6234616  31.1233792  46.0186811
  31.6156985  30.8646483  45.2969981  30.6215451  31.8919853  47.0906451
  29.7567657  32.0578713  47.5853550  31.8535524  32.5275683  47.6012353
  31.6970095  32.7338872  48.6600204  32.6618688  31.8051388  47.4880111
  32.2451987  33.8306529  46.8910405  33.3327047  34.3861638  47.2276714
  31.4186589  34.3191909  45.9911341  30.5520713  33.8567484  45.7560337
  31.7587195  35.5916756  45.2816832  32.8208406  35.8028647  45.4057684
  31.4474968  35.4916826  43.7674597  30.3806929  35.3574918  43.5885141
  31.7847182  36.4068491  43.2807852  32.1524343  34.3438065  43.0694994
  33.5598276  34.2741774  43.0786459  34.1336489  35.0585564  43.5721827
  34.2150389  33.2173236  42.4655339  35.3036525  33.1624178  42.4681075
  33.4588158  32.2063896  41.8339192  33.9678369  31.3700618  41.3548021
  32.0588807  32.2749941  41.8212622  31.4897144  31.4935572  41.3177682
  31.3865144  33.3417129  42.4517346  30.2970264  33.3751154  42.4519899
  30.9811367  36.8044756  45.8186045  30.0034478  36.5943731  46.4975259
  31.4208881  38.0269671  45.4127396  32.2566836  38.1195067  44.8532919
  30.6718908  39.2489348  45.7576118  30.1871839  39.1326494  46.7269601
  31.6275315  40.4321597  45.8302753  32.2913240  40.4050550  44.9661317
  31.1150821  41.3935909  45.8641219  32.5058078  40.3695301  47.0496396
  33.7603491  39.8013356  47.1729647  34.2054822  39.3202098  46.3020604
  34.1988342  39.9899305  48.4830536  35.1032621  39.7138203  48.8378392
  33.2147412  40.6127984  49.2083352  33.2037864  40.9716081  50.5652927
  34.0493172  40.7269462  51.2081898  32.0612218  41.6420069  51.0009805
  32.0163143  41.9533236  52.0446113  30.9844462  41.9274526  50.1639590
  30.0987964  42.4565602  50.5157671  31.0221266  41.5340152  48.8379962
  30.1633961  41.8014348  48.2222289  32.1315031  40.8712214  48.3386946
  29.6842952  39.3396236  44.5265438  29.9450853  40.1136528  43.5577335
  28.6396444  38.5124814  44.6211714  28.5324976  37.8915173  45.4104892
  27.6448114  38.4380159  43.5311768  28.0819997  38.7423166  42.5801949
  27.1804011  36.9759317  43.4133555  28.0362515  36.3224796  43.2441819
  26.6654595  36.6708492  44.3243219  26.2730960  36.8807126  42.2926175
  25.9709846  35.9740423  42.2016363  26.4573366  39.3831283  43.7605045
  25.9859854  39.3980888  44.9028347  26.0134861  40.0661325  42.7261332
  26.4403602  40.0049493  41.8128236  24.8665703  40.9943780  42.9072584
  24.2689432  40.6816859  43.7635088  25.3711118  42.4292896  43.1564423
  24.5263329  43.0958340  43.3301267  26.0189727  42.4286670  44.0330129
  26.1791321  43.0375822  42.0179220  27.5338384  42.7307720  41.8729802
  27.9965708  42.0646492  42.6011691  28.2851842  43.2502717  40.8370894
  29.3400302  42.9954525  40.7347775  27.6853334  44.1041142  39.9213487
  28.2915051  44.5193781  39.1162327  26.3191271  44.4367281  40.0183748
  25.8284843  45.0885214  39.2955088  25.5761857  43.8911907  41.1050731
  24.5226570  44.1432871  41.2260054  24.0102396  40.9122110  41.6426133
  24.4359005  40.4010132  40.5879301  22.8032852  41.4803325  41.7579961
  22.5228412  41.9534076  42.6051386  21.8849686  41.4858966  40.6277459
  22.2063968  40.7713419  39.8699896  20.4793457  41.0825069  41.1213360
  20.1423623  41.7812246  41.8870611  19.8104779  41.1353358  40.2623104
  20.4270373  39.6715103  41.6929348  21.1734184  38.7385635  41.1182822
  19.7177178  39.4136722  42.7029999  19.6921860  38.4737300  43.0717228
  19.1785086  40.1483312  43.1384656  21.7293530  42.8892982  40.0100066
  21.7508866  43.8903101  40.7503313  21.5407381  42.8324485  38.6906933
  21.7532690  41.9866243  38.1812708  21.2498573  44.0460608  37.9287067
  20.9668982  44.8863111  38.5627514  22.2769102  44.5341323  36.8966643
  22.0511147  45.5729166  36.6557437  23.7202249  44.4322007  37.4268168
  23.9469243  43.3935655  37.6675348  24.4137281  44.7877061  36.6647343
  23.8223950  45.0431274  38.3237178  22.0557818  43.8990053  35.5417511
  21.0595131  44.1524168  35.1793515  22.8024864  44.2700856  34.8397316
  22.1457718  42.8161904  35.6284368  19.8135829  43.8119339  37.3996495
  19.4511945  42.6825535  36.9801683  19.0531229  44.9141228  37.4386531
  19.3660143  45.8009437  37.8070917  17.6339518  44.7967797  36.9833456
  17.2503477  43.7939531  37.1711908  16.7850493  45.7994244  37.7664989
  17.3045653  46.7572099  37.7956402  15.8330710  45.9186327  37.2491723
  16.5306532  45.3118858  39.1996659  16.7853757  46.0878925  40.1202310
  16.0719348  44.1479061  39.2493418  17.4904734  45.0039965  35.4823139
  16.4801693  44.5099292  34.9476615  18.4443158  45.6857615  34.8782715
  19.2144083  46.0789520  35.4002469  18.3864154  45.9312307  33.4325225
  18.2188825  44.9941196  32.9016224  17.2323190  46.8942720  33.1059739
  17.1105993  46.9895841  32.0269933  16.3018095  46.5353246  33.5457566
  17.5539006  48.1404061  33.6499436  16.8486927  48.7637184  33.4608316
  19.7282788  46.5008334  32.9819902  20.5514276  46.8528530  33.8484111
  19.9092975  46.5980929  31.6620884  19.2450631  46.2126609  31.0060897
  21.1446861  47.1719329  31.1390706  21.5398524  47.8589264  31.8873905
  22.2458745  46.1151387  30.8000396  23.2209833  46.5903146  30.6929419
  22.2755035  45.4091353  31.6299681  21.9002734  45.3768822  29.5207030
  21.0719906  44.2462375  29.6346200  20.7398187  43.9531935  30.6305551
  20.6716792  43.5012438  28.5133385  20.0778007  42.5918003  28.6045672
  21.0844440  43.9401181  27.2582140  20.6672147  43.2220872  26.1535093
  20.1166097  42.4694271  26.3814051  21.8700661  45.0886730  27.1125275
  22.1345780  45.4406970  26.1154252  22.3176946  45.7875892  28.2458068
  22.9844129  46.6422171  28.1309250  20.7929166  48.0425511  29.9165607
  19.7258615  47.8349572  29.3073341  21.7074334  48.9427640  29.6349390
  22.4637555  49.1042598  30.2845506  21.6304486  49.7780547  28.4419474
  20.9206325  49.3113461  27.7589808  21.2311744  51.2933469  28.6261009
  21.9220899  51.7485352  29.3357061  21.2880789  52.0556382  27.2973421
  20.5970360  51.6012823  26.5873280  21.0070217  53.0957860  27.4622619
  22.3006994  52.0126417  26.8962788  19.8819824  51.1819295  29.1968059
  19.5281234  52.0601220  29.3554315  23.0122749  49.6775347  27.7679972
  24.0023036  50.1080671  28.3778176  22.9941590  49.1911908  26.5559912
  22.1045186  48.8644611  26.2068682  24.1718491  49.0450021  25.6992439
  25.0857792  49.3515840  26.2080057  24.3420170  47.6140061  25.2151031
  23.4382109  47.2957765  24.6955220  25.1908029  47.5590186  24.5334586
  24.5192197  46.9597439  26.0687069  23.9652877  50.0319947  24.5381962
  23.3342598  49.6763278  23.5226905  24.4644293  51.2436571  24.7282646
  24.9602655  51.4462847  25.5845285  24.3242862  52.3192292  23.7308973
  24.7553162  53.2502526  24.0990109  24.8035894  52.0440217  22.7914142
  22.8401850  52.5245506  23.4867029  22.1262754  52.9265216  24.4152148
  22.3685916  52.2362156  22.2721167  23.0085128  51.8784604  21.5774143
  20.9609855  52.3996263  21.9010090  20.5492300  53.2731031  22.4065727
  20.8086523  52.5976113  20.3579372  21.1470529  51.7268318  19.7963971
  19.7840560  52.8370756  20.0734036  21.6487333  53.7010093  20.0690933
  21.6136219  53.8924533  19.1290314  20.0347647  51.2541566  22.2208031
  18.8694795  51.3957063  21.8071668  20.5136282  50.2015625  22.8623088
  21.4765485  50.1808951  23.1663758  19.6625209  49.0294475  23.1517715
  18.6407488  49.1991755  22.8122521  20.2306424  47.8250044  22.4058259
  21.2361341  47.5820781  22.7494425  19.5889517  46.9506332  22.5144911
  20.2806952  48.2343683  20.9547263  19.4336980  48.9103695  20.8375989
  21.2094185  48.7922736  20.8350741  20.2102520  47.1978145  19.8949730
  20.2770139  45.9893677  20.1134985  20.0886475  47.7741199  18.6782178
  20.0284813  47.1955572  17.8525383  20.0585054  48.7806598  18.6003067
  19.6347626  48.7291421  24.6448974  20.7102301  48.8158503  25.2862004
  18.4429708  48.3805301  25.0737366  17.6087375  48.4151611  24.5054454
  18.2981398  48.0500018  26.5317691  19.2801100  48.0801561  27.0039179
  17.3923769  49.0245495  27.2410613  16.4240160  48.9898581  26.7418892
  17.2835214  48.6775351  28.2685979  17.8765607  50.3586784  27.2414030
  17.2558018  50.9242480  27.7065796  17.8565768  46.6046627  26.6088596
  17.3409659  46.0616722  25.6132233  18.0540355  45.9525815  27.7533710
  18.4726080  46.3808948  28.5666630  17.6355022  44.5111657  27.8426369
  16.7217046  44.3209806  27.2796957  18.4216865  43.8407311  27.4954609
  17.3712125  44.2427736  29.3275526  17.5024128  45.1052832  30.1903205
  17.0676542  43.0023682  29.5955824  16.9785790  42.3697333  28.8133177
  16.7214578  42.5115675  30.9246820  16.1988691  43.2912030  31.4789099
  15.8079923  41.2803683  30.8300021  16.3727217  40.4479007  30.4102669
  15.4801910  41.0249709  31.8376818  14.5805266  41.5628150  29.9483095
  13.5278849  42.1387064  30.3246065  14.7171340  41.1648015  28.7489702
  18.0012268  42.2793164  31.7191119  19.0974006  42.2174738  31.1875581
  17.7163021  42.1382901  32.9982458  16.7467675  42.1783165  33.2784240
  18.7370358  41.9253901  34.0408455  19.5084645  42.6834277  33.9052877
  18.2541708  42.0679687  35.0075989  19.3836676  40.5506281  34.0090551
  19.0658231  39.6451139  33.1864563  20.3440452  40.4390232  34.9630804
  20.5072576  41.1835602  35.6257460  21.1498410  39.2014286  35.0844138
  20.5083627  38.3201769  35.0848792  22.0970255  39.1181905  33.8788078
  22.8155770  38.3263802  34.0905141  21.4907042  38.8371795  33.0176996
  22.8913379  40.3191221  33.4696709  22.4142192  41.1889154  32.4656327
  21.4568394  40.9848293  31.9861823  23.1585086  42.3015211  32.0870938
  22.7960009  42.9618611  31.2992868  24.3799304  42.5725421  32.7231893
  24.9422280  43.4596814  32.4318041  24.8849159  41.7123709  33.7312097
  25.8375654  41.9043498  34.2248727  24.1274646  40.5956738  34.0866829
  24.4890149  39.9146837  34.8571593  21.9562800  39.3548984  36.3774971
  21.7501777  40.3754153  37.0278747  22.8102891  38.3877937  36.6522080
  22.9464097  37.5315839  36.1340620  23.5972239  38.5915948  37.8928666
  23.3533250  39.5755357  38.2934572  23.3246191  37.5492828  38.9652999
  23.8873409  37.7572534  39.8753502  22.2622236  37.4889207  39.2014616
  23.7621217  36.3010443  38.4072683  23.6146807  35.5970957  39.0431277
  25.0796896  38.5711366  37.4278776  25.4147171  38.0765152  36.3501335
  25.9043223  39.0916163  38.3499762  25.6036610  39.4776191  39.2335507
  27.3505066  39.0944055  38.0392604  27.6333562  38.1588662  37.5567033
  27.5923426  39.9294100  37.3817025  28.1450050  39.2423529  39.3498915
  27.5345840  39.3988585  40.4132433  29.4672738  39.1143785  39.1781246
  29.8902460  38.8507512  38.2996632  30.3305132  39.2776732  40.3377718
  29.7528797  39.5265140  41.2280061  31.1663522  37.9807980  40.6040439
  31.6855694  38.0665683  41.5585895  30.1991073  36.7527907  40.6457040
  29.6798361  36.6660899  39.6912717  30.7722555  35.8442983  40.8307535
  29.4700570  36.8907903  41.4441656  32.2897572  37.7546491  39.5481973
  31.7897419  37.5526042  38.6009575  32.8405842  38.6923691  39.4749149
  33.2747067  36.6007290  39.8687731  32.7246340  35.6625427  39.9417550
  34.0173596  36.5250420  39.0745205  33.7754749  36.8023068  40.8157143
  31.2391280  40.4914282  40.1702969  31.7109917  40.7733792  39.0708655
  31.5464903  41.1403796  41.3067231  31.1660957  40.8764600  42.2043565
  32.4918411  42.2916443  41.2506322  32.5222023  42.8619967  40.3222597
  32.1381274  43.2305845  42.3837438  32.1127841  42.6757233  43.3216067
  32.8868835  44.0199907  42.4493368  31.1596119  43.6732142  42.1975029
  33.8978220  41.6620980  41.4287481  34.1896247  41.0851762  42.4908321
  34.6866637  41.7426043  40.3687762  34.3900243  42.1797253  39.5079453
  36.0382527  41.0741509  40.4025252  36.3207475  40.7562168  41.4061256
  35.8827768  39.7914490  39.4911854  35.0057306  39.2371822  39.8253674
  35.7556299  40.0764613  38.4468188  37.1348328  38.9047090  39.6324154
  38.0015948  39.2159342  40.4820526  37.2964024  37.8995510  38.8889252
  37.1882125  41.9679201  39.9775086  37.4149135  42.1671520  38.7690507
  37.9519699  42.4181705  40.9784932  37.7536694  42.1648945  41.9358999
  39.1174798  43.2733745  40.7108581  38.8352711  44.1368989  40.1085434
  39.7570060  43.7860868  42.0583555  40.6743179  44.3180935  41.8061494
  38.8271337  44.7172717  42.8555590  37.9097395  44.1857775  43.1085440
  39.3270734  45.0340899  43.7708653  38.5848958  45.5925695  42.2528359
  40.0511377  42.5486711  42.7817827  40.4496752  42.7603896  43.6290982
  40.1923372  42.4762629  39.9617861  41.0341138  43.1562382  39.3728449
  40.1171819  41.1658620  40.1014075  39.3921380  40.7599424  40.6755503
  41.0685262  40.2628286  39.4387419  42.0430264  40.7428637  39.5282678
  41.0614101  39.3440714  40.0252008  40.8161038  39.9169526  37.9665318
  41.6211430  39.1169396  37.3686011  39.7720801  40.4227141  37.3179519
  39.1310770  41.0126383  37.8290329  39.4936724  40.1560250  35.8990259
  40.2188161  39.4364474  35.5189290  38.0581881  39.6084139  35.6269376
  37.3825113  40.2676811  36.1718485  37.6160197  39.5230913  34.1583865
  38.2909975  38.8635835  33.6129014  36.6016097  39.1276803  34.1062172
  37.6412385  40.5173788  33.7124526  38.0960731  38.2782308  36.2369594
  37.2449115  37.8492890  36.1223595  39.6840691  41.5047835  35.1686693
  39.1259941  42.5384681  35.6055151  40.4375992  41.4767850  34.0901284
  40.8974793  40.6313061  33.7839013  40.6868641  42.7087275  33.3465971
  41.0287119  43.5123566  33.9988391  41.7590991  42.4990413  32.1954635
  41.3112130  41.8538852  31.4396381  42.2085687  43.8178698  31.5425627
  42.6570086  44.4634049  32.2977353  42.9415336  43.6070609  30.7638321
  41.3460145  44.3187165  31.1029568  42.9018168  41.7740657  32.7704657
  43.5663806  41.6343893  32.0919042  39.4449587  43.3671793  32.7053348
  39.3049493  44.6146694  32.7895243  38.6515159  42.5817526  32.0313739
  38.8353546  41.5900190  31.9787707  37.5346386  43.1226187  31.2550833
  37.6108432  44.1896761  31.0460842  37.6923534  42.3326885  29.9027745
  37.5223652  41.2894053  30.1687886  36.8938132  42.6738797  29.2439709
  39.0491781  42.4640434  29.1772494  39.8579943  42.1109001  29.8169423
  38.9853686  41.6077637  27.9220166  38.1770271  41.9606195  27.2815670
  39.9311442  41.6785637  27.3848048  38.8021349  40.5695227  28.1987502
  39.3441619  43.9241699  28.8220297  39.3769782  44.5209114  29.7335789
  40.3054457  43.9875204  28.3121066  38.5603208  44.3048307  28.1672095
  36.1719426  43.0229909  31.8568954  36.0791535  42.5473297  32.9702091
  35.1768768  43.4855198  31.0774069  35.3846479  43.9030767  30.1815405
  33.7681949  43.4017752  31.4988332  33.7015109  43.2558346  32.5769583
  33.0654201  44.6896089  31.1418905  33.5677575  45.4433521  31.7482134
  33.2773251  44.8712883  30.0882355  31.5613731  44.7675560  31.3781782
  31.0665606  44.2019352  30.5886628  31.1562389  44.2055267  32.7355946
  31.6503291  44.7709759  33.5256838  30.0756056  44.2845439  32.8542897
  31.4526106  43.1585127  32.7990444  31.2482913  46.2943616  31.2512829
  31.5296916  46.6421039  30.2573067  30.1822753  46.4612551  31.4057425
  31.8143633  46.8455000  32.0022209  33.2560858  42.1807443  30.6868893
  33.2065621  42.3153203  29.4223378  32.9885456  41.0462326  31.3264097
  33.0801411  40.9543858  32.3280453  32.6033028  39.8408015  30.5384574
  32.8084683  39.9953067  29.4791489  33.4370497  38.6207521  31.0345173
  33.1197778  38.5229803  32.0727265  33.1118297  37.7457117  30.4718127
  34.9545391  38.7261604  30.9758052  35.2810914  39.5522817  31.6074602
  35.5920532  37.4228194  31.4698084  35.2663120  36.5962551  30.8383157
  36.6777041  37.5085484  31.4238358  35.2861649  37.2354457  32.4990916
  35.3715365  39.0729999  29.5272261  34.9230585  40.0231559  29.2371050
  36.4571848  39.1517684  29.4700889  35.0286353  38.2888356  28.8522416
  31.0991670  39.6072775  30.6771759  30.6751767  39.3273413  31.8159147
  30.4355257  39.6232015  29.5437441  30.9293869  39.7020963  28.6662613
  28.9902632  39.5000828  29.5109704  28.5627618  39.3381396  30.5004734
  28.4872531  40.8605396  28.9715751  28.8606274  40.9056148  27.9485116
  27.4004513  40.7782361  28.9578653  28.8955739  42.1419859  29.7239876
  29.9803159  42.1615584  29.8291192  28.4397001  43.3713101  28.9626656
  27.3549427  43.3526758  28.8575320  28.7360473  44.2675101  29.5077386
  28.8999011  43.3788023  27.9746073  28.2532535  42.1385867  31.1171832
  28.5943224  41.2651535  31.6729582  28.5400674  43.0438525  31.6522839
  27.1683553  42.1043349  31.0175759  28.4855452  38.4004048  28.5964164
  29.3325501  37.8425810  27.9229527  27.1604260  38.1336993  28.6280741
  26.5183425  38.6500669  29.2121910  26.6279617  37.1118325  27.7668825
  27.1162490  36.1658620  28.0010076  25.1210114  36.9364108  27.9308041
  24.6174210  37.8998428  27.8514657  24.7583478  36.2717938  27.1466744
  24.8288678  36.3235078  29.2881762  25.6417203  35.5958612  29.8684489
  23.7012982  36.6920314  29.6743407  26.8503664  37.4991531  26.3055390
  26.8285878  38.6888969  25.9783871  27.0249768  36.4591416  25.4856998
  27.0103223  35.5076336  25.8241035  27.2540540  36.6847994  24.0543832
  28.2208876  37.1489264  23.8596574  27.2409960  35.2821555  23.4085562
  26.3850154  34.7250151  23.7893333  27.1515984  35.3905787  22.3276527
  28.5322550  34.5247570  23.7408853  29.5298326  35.1187705  24.1489685
  28.5015482  33.2859641  23.5714766  26.1959765  37.5679727  23.3988172
  26.5340947  38.3478284  22.4963123  24.9597271  37.4230923  23.8529152
  24.7357920  36.7427779  24.5650421  23.8399622  38.2213369  23.2551575
  23.7960727  38.0443181  22.1805239  22.5047920  37.8218418  23.8690899
  21.7647179  38.5366986  23.5094105  22.2656456  36.8291465  23.4876910
  22.4894478  37.7989224  25.3170288  21.6176025  37.5392551  25.6237185
  24.1008521  39.7313546  23.4307959  23.9068788  40.5383578  22.5193705
  24.5311186  40.0571082  24.6415170  24.5230206  39.3358911  25.3485387
  24.8382534  41.4193865  25.0493955  24.1535201  42.1794336  24.6731403
  24.9466262  41.5678066  26.5685940  25.7236978  40.8976763  26.9362683
  25.2983199  43.0076558  26.9405384  24.5214196  43.6783749  26.5735743
  25.3715603  43.0959198  28.0244876  26.2531971  43.2771627  26.4892322
  23.6795603  41.0088300  27.2404527  23.5697194  39.9538848  26.9892004
  23.7630062  41.1174724  28.3218099  22.8074225  41.5587374  26.8867886
  26.0598656  41.9146966  24.2673618  26.0932651  43.0767925  23.7632749
  27.0486609  41.0256311  24.1684305  27.0448943  40.1411870  24.6561227
  28.2722373  41.4138170  23.4258245  28.6858977  42.3668089  23.7556588
  29.3617461  40.3351982  23.5514668  28.9312891  39.3806339  23.2487903
  30.5778436  40.6428823  22.6823003  31.0091499  41.5971479  22.9847124
  31.3205697  39.8543574  22.8034895  30.2736250  40.6972148  21.6370249
  29.7107977  40.2113552  25.0362045  28.8212333  39.9231243  25.5962940
  30.4830119  39.4531811  25.1664230  30.0771318  41.1694229  25.4049949
  27.9309735  41.7613534  21.9595685  28.4167697  42.8168037  21.4553058
  27.1362970  40.8853983  21.3786297  26.7776405  40.0855659  21.8803596
  26.7125868  41.0801587  19.9715181  27.5854555  41.0085318  19.3226196
  25.6839348  40.0225137  19.5310434  24.8592303  39.9286933  20.2375557
  25.2877396  40.2209184  18.5351694  26.4311904  38.8118441  19.5113163
  25.8604804  38.0878928  19.2433899  26.0227894  42.4414682  19.7796508
  26.3652124  43.2449080  18.8902325  25.0489224  42.6257102  20.6401536
  24.8800519  41.9214346  21.3441266  24.2430570  43.8698279  20.6828398
  23.5648732  43.9154398  19.8307333  23.4175910  43.8829261  21.9632722
  23.6882581  42.9902788  22.5272043  23.7121424  44.7697609  22.5243993
  21.9382235  43.9024323  21.7409254  21.6508692  44.7680988  21.1441424
  21.6075679  42.9916557  21.2416709  21.2475380  43.9935415  23.0937974
  21.8325144  44.8299164  23.9332576  20.2528850  43.3030872  23.2661466
  19.7663858  43.3356118  24.1506589  19.9229396  42.7038170  22.5231037
  25.1109090  45.1188469  20.7671342  24.8781921  46.1233781  20.0664019
  26.0889728  45.0213919  21.6651597  26.2247713  44.2016375  22.2393207
  27.0158312  46.1501234  21.8315891  26.4697753  47.0641634  22.0649406
  28.0013856  45.8297063  23.0290904  27.4036122  45.5661916  23.9016306
  28.6848438  45.0128244  22.7973820  28.7939533  47.0808354  23.3217136
  28.2541949  48.1469161  24.0626203  27.2350680  48.0930040  24.4454693
  29.0360350  49.2847843  24.3079690  28.6186370  50.1115317  24.8827468
  30.3222279  49.3870671  23.7690235  31.1211197  50.4795106  23.9829583
  30.7039084  51.1476118  24.5317525  30.8646678  48.3277478  23.0284222
  31.8806916  48.3749572  22.6365453  30.0782472  47.1971896  22.7957061
  30.4664291  46.3786341  22.1895858  27.8768217  46.4462937  20.6024498
  27.8769741  47.5998230  20.1706626  28.5802627  45.4157578  20.0932381
  28.6109156  44.5074804  20.5339103  29.4602912  45.6606694  18.9280526
  29.9685988  46.6186389  19.0376746  30.5085695  44.5624974  18.8302320
  30.0257511  43.5868885  18.8865590  31.0616282  44.6401058  17.8941748
  31.4808204  44.7236712  20.0161469  31.4619266  43.8070366  21.0719106
  30.7511427  42.9806807  21.0765593  32.3698404  43.9584030  22.1328313
  32.3635059  43.2421499  22.9544414  33.2259830  45.0288890  22.1631735
  34.1442307  45.2420789  23.1889792  34.1130530  44.5635152  23.8673441
  33.2469732  45.9501399  21.1079527  33.9486220  46.7839963  21.1296980
  32.3699620  45.8017328  20.0277894  32.3861171  46.5218803  19.2097267
  28.6554605  45.8490224  17.6104014  29.3147064  46.3475394  16.6886218
  27.3956517  45.4840370  17.6269062  26.9312966  45.0491854  18.4113664
  26.6130059  45.7105342  16.3800071  27.1592791  45.2563214  15.5533417
  25.2139277  45.1307461  16.4122873  24.8285040  45.1758824  15.3937047
  25.3095033  44.0889319  16.7182095  24.3120300  45.8048072  17.2929820
  23.4519177  45.3799662  17.2566931  26.5382954  47.2248724  16.1846378
  26.2274947  47.7020967  15.0637195  26.8011624  47.9773813  17.2330525
  27.0386363  47.5756960  18.1287949  26.7369830  49.4495023  17.1202351
  26.1203477  49.7599733  16.2767496  26.0940657  49.9698276  18.4168426
  26.7276597  49.6963119  19.2605528  26.0130836  51.0553719  18.3608465
  24.7234390  49.3733681  18.6044502  24.0345997  49.7815954  17.8648884
  24.7485209  48.2872281  18.5162864  24.2188786  49.7361678  19.9897372
  24.0053607  50.9064000  20.2687439  24.0447561  48.7543161  20.8529606
  23.7103225  48.9579085  21.7839847  24.2466533  47.8033822  20.5789834
  28.0649086  50.1471762  16.9331445  28.1432995  51.3971766  17.0054625
  29.1074128  49.3650065  16.7530427  28.9742786  48.3638200  16.7533209
  30.4738364  49.8866259  16.5991439  30.5664085  50.9677661  16.7024179
  31.4296664  49.2110722  17.6064151  31.3919030  48.1300838  17.4717411
  32.8612247  49.7050387  17.3716535  32.8998790  50.7859607  17.5066139
  33.5328115  49.2261875  18.0842356  33.1706554  49.4548116  16.3568921
  30.8889696  49.4410229  19.0249181  29.8931590  49.0059645  19.1096966
  31.5537627  48.9693989  19.7486035  30.8355842  50.5111873  19.2249155
  30.8607151  49.6146604  15.1464094  31.0095865  48.4348075  14.7770187
  30.9363128  50.7037569  14.4111680  30.7161092  51.6227776  14.7675534
  31.2826604  50.5727273  12.9904226  30.5656213  49.9029394  12.5157245
  31.2617378  51.9117988  12.2540391  30.3558802  52.4757031  12.4765998
  32.1349136  52.5162082  12.4997081  31.2876943  51.5765263  10.8434631
  31.2761019  52.3828834  10.3226428  32.6698960  49.9037661  12.8337115
  33.6766721  50.3663154  13.3865894  32.6158629  48.8259357  12.0689802
  31.7073265  48.5611960  11.7160301  33.7635498  48.0055686  11.7061776
  33.4478899  47.4498249  10.8232241  34.5434960  48.7147177  11.4288858
  34.3227988  47.0303776  12.7311659  35.4105701  46.4542846  12.5027705
  33.6428731  46.8505685  13.8447128  32.8051073  47.3947042  13.9935891
  34.0800277  45.9366786  14.9120230  35.1074197  46.1547114  15.2036161
  33.1915541  46.0507527  16.1407845  32.1607706  45.8262687  15.8665724
  33.5273377  45.3438308  16.8994748  33.2487733  47.0640451  16.5383568
  34.0750199  44.5214210  14.3405337  33.1305831  44.1004947  13.6350572
  35.1287326  43.7735961  14.6835446  35.8716903  44.1300424  15.2675473
  35.2224391  42.3760047  14.2032494  34.2165931  41.9785720  14.0675281
  35.9779527  42.2745064  12.8615302  36.1633832  43.2881469  12.5062168
  36.9289878  41.7770212  13.0516370  35.2043488  41.5015527  11.8059139
  35.9230627  41.4398589  10.9887572  35.0722838  40.5141371  12.2482615
  33.8864151  41.9591865  11.2520232  32.7822177  41.5943588  11.9355018
  33.7205831  42.6254762  10.2127158  32.7873149  42.8836055   9.9255202
  34.5202022  42.9043299   9.6623058  35.9809101  41.5592181  15.2634322
  36.7372512  42.1858215  15.9778482  35.7508047  40.2978990  15.2708928
  35.0860042  39.9194678  14.6114010  36.4191755  39.3648634  16.2086209
  36.4749029  39.7932899  17.2093429  35.6096264  38.0990598  16.2721779
  35.2889916  37.8139695  15.2701719  36.2093245  37.2973138  16.7030672
  34.3776440  38.3451516  17.1522002  34.4866193  39.2658635  17.7253623
  33.4631112  38.3919211  16.5609773  34.2712560  37.1905205  18.1123374
  35.3144829  37.0128774  18.9266632  33.2652187  36.4980350  18.0824880
  33.1734621  35.7184056  18.7179878  32.5302943  36.7086366  17.4224619
  37.8242590  39.1102045  15.6356225  37.9496610  38.9739058  14.4018912
  38.8141607  39.1174161  16.5060298  38.6384691  39.3637803  17.4696358
  40.2123452  38.8738748  16.0880372  40.2325239  38.3109341  15.1548760
  40.9249363  40.2026874  15.8704574  40.4539822  40.7014383  15.0233748
  40.8062795  40.8154478  16.7640709  42.4036482  40.0067540  15.5840164
  42.8832935  38.8612392  15.6071095  43.0981847  41.0105866  15.3426018
  44.0054400  40.7413281  15.1813916  40.8056545  37.9803269  17.1806442
  41.1719618  38.4709549  18.2660391  40.9108001  36.6982009  16.8661378
  40.5072604  36.3657749  16.0019920  41.4388331  35.7118347  17.8101219
  40.9173843  35.8280011  18.7602249  41.2635263  34.2667355  17.3284865
  41.6827674  33.5718109  18.0560962  40.2071728  34.0428696  17.1798206
  41.9584543  34.1321358  16.0859121  41.8638332  33.2333654  15.7620937
  42.8806909  36.0474368  18.1915288  43.2113159  35.6251159  19.3308489
  43.6128252  36.7439125  17.3551461  43.2491185  37.0055968  16.4499731
  44.9994495  37.1257314  17.6894652  45.5815947  36.2381341  17.9372093
  45.6534102  37.8212629  16.4961357  45.0863113  38.7006034  16.1907535
  46.6492762  38.1256220  16.8181862  45.7921672  36.8929320  15.2997623
  46.0998448  35.7068020  15.4923531  45.5081853  37.4222214  14.1004158
  45.5828855  36.8523805  13.2698732  45.2209472  38.3881909  14.0333490
  44.9460928  38.0423000  18.9268561  45.7799815  37.9550732  19.8525748
  43.9518157  38.9172252  18.9350901  43.3714529  38.9824986  18.1110647
  43.7565347  39.8949398  19.9961073  44.7521411  40.1062712  20.3862433
  43.1767727  41.1780332  19.4236202  42.1761231  40.9844824  19.0371770
  43.1232622  41.9342869  20.2067660  43.8145716  41.5367930  18.6157816
  42.9634146  39.3395900  21.1610859  43.1520468  39.7820722  22.3086300
  42.0828404  38.3827122  20.9681974  41.9029786  37.9756053  20.0615481
  41.3148647  37.8737135  22.1337576  41.3881169  36.7861886  22.1385463
  41.7712766  38.2720855  23.0398963  39.8516170  38.2695015  22.1033122
  39.1866817  37.9952326  23.1332789  39.3527008  38.8616019  21.0175089
  39.8906394  39.1163948  20.2015420  37.9036536  39.1606187  21.0238287
  37.3303573  38.2659414  20.7809646  37.5972804  39.5336750  22.0011024
  37.6222756  40.2314769  19.9727539  38.4011956  40.3121706  19.0121426
  36.5689801  40.9967393  20.2388365  36.0253457  40.8992547  21.0844474
  36.2245349  42.0847499  19.3094101  36.1143762  41.6927332  18.2983279
  34.8761897  42.7434338  19.7386114  34.8295060  42.8516285  20.8222228
  34.7689210  43.7223170  19.2712988  33.7606670  41.8407694  19.2754321
  33.2741384  40.8240164  20.0853138  33.7138720  40.7018414  21.0751659
  32.2374234  39.9585200  19.6593620  31.8569516  39.1432194  20.2746895
  31.6940403  40.1900567  18.3906227  30.6740922  39.4135522  17.9002558
  30.3981291  38.7268753  18.5117449  32.1621786  41.2171354  17.5528990
  31.7241646  41.3752066  16.5673749  33.1981371  42.0379883  17.9948316
  33.5752930  42.8333895  17.3520326  37.2379367  43.2052687  19.3496144
  37.6637403  43.6643649  20.4273324  37.5901244  43.7119617  18.1661910
  37.2125753  43.2865707  17.3315663  38.5488043  44.8065237  18.0139642
  38.6950672  45.3041074  18.9726700  39.9210523  44.3703275  17.4720468
  40.5519350  45.2569099  17.4083462  40.5968649  43.3299176  18.3509584
  39.9667451  42.4427994  18.4147651  41.5608207  43.0599902  17.9196478
  40.7482142  43.7400218  19.3494621  39.8096362  43.8016796  16.0362773
  39.4041040  44.5655517  15.3728429  40.7975998  43.5036248  15.6852918
  39.1486522  42.9349639  16.0384738  37.8633302  45.8451813  17.0785762
  36.8932759  45.4571622  16.4261455  38.4557345  47.0222108  17.0592942
  39.2695183  47.2069533  17.6282630  37.9177648  48.1167461  16.2341111
  37.7095405  47.7366412  15.2339801  36.6044735  48.7077837  16.8250413
  36.2898256  49.6650897  16.4095160  35.7944788  47.9852246  16.7254579
  36.8095159  48.9257970  18.3056941  36.2890227  47.9697841  19.1889110
  35.7157791  47.1341439  18.7874176  36.4954784  48.0766100  20.5614511
  36.0975486  47.3424535  21.2619987  37.2459470  49.1770514  21.0399180
  37.4225764  49.2646290  22.1119404  37.7563169  50.1393874  20.1678158
  38.3120076  50.9969331  20.5471881  37.5479530  49.9942012  18.7935875
  37.9664871  50.7224980  18.0989560  39.0429344  49.1626707  16.1749089
  40.0799565  49.1673817  16.8735476  38.7510499  50.0822050  15.2428160
  37.9007312  49.9813234  14.7072039  39.6187130  51.2075135  14.9503444
  40.5883050  50.8232560  14.6335846  39.0637504  52.1292637  13.8364027
  38.6424751  51.4843640  13.0652148  38.2790843  52.7654988  14.2457975
  40.1616934  53.0027634  13.2264607  40.7256163  52.5825926  12.1808730
  40.4874865  54.0855112  13.7914589  39.7509602  51.9701029  16.2774827
  38.6759595  52.2486194  16.8392042  40.9669574  52.2724799  16.6402334
  41.8006026  51.9898947  16.1449754  41.1216494  52.9763837  17.9136853
  40.6332611  52.4033681  18.7018662  42.5941242  53.1587037  18.2829596
  43.0903143  53.7544396  17.5168047  42.6679122  53.6686877  19.2434655
  43.4399755  51.5762476  18.5461807  40.4037852  54.3156572  17.9420831
  40.1052341  54.7449406  19.0753738  40.1930228  54.9150151  16.7980838
  40.5070678  54.5661342  15.9037924  39.5346289  56.2525553  16.8436652
  39.8151874  56.8006057  17.7431244  40.0130937  57.0477706  15.6130080
  39.8423131  58.1171213  15.7371943  41.0689188  56.8703275  15.4084413
  39.2255594  56.5621714  14.5162782  39.4780243  57.0224729  13.7125470
  38.0200055  56.2180274  16.9222458  37.3825114  57.3077491  16.9663456
  37.4629550  55.0308861  16.9204598  38.0633419  54.2215183  16.8529409
  36.0186186  54.8191913  16.9741871  35.4912445  55.3435387  16.1772959
  35.6677275  53.2640826  16.8811416  36.0809842  52.8038868  17.7786597
  34.1859569  52.9238640  16.7723564  33.7720802  53.3833622  15.8747668
  34.0642270  51.8421848  16.7153387  33.6604074  53.3024031  17.6490584
  36.4132073  52.7482097  15.7216585  36.2367618  51.8101202  15.6194064
  35.3758587  55.3810447  18.2504623  35.9099199  55.3039776  19.3671451
  34.1863715  55.8996149  18.0160543  33.8466831  55.9113889  17.0649642
  33.3261507  56.4701296  19.0747664  33.9120041  57.0106803  19.8181908
  32.3694489  57.4581461  18.3906194  31.9877520  57.0144198  17.4711011
  31.5375425  57.6794111  19.0592550  33.0780354  58.7658326  18.0439363
  34.1423849  59.0560413  18.6389690  32.4816614  59.5009600  17.1129756
  32.8901784  60.3801355  16.8296665  31.6222165  59.1776256  16.6923688
  32.5601635  55.3308943  19.7488321  31.6542389  54.8297740  19.0497376
  32.8575015  54.9288348  20.9807234  33.5508618  55.3635504  21.5726467
  32.0747484  53.7966980  21.5302158  31.7256529  53.1239436  20.7468684
  33.0450088  53.0153911  22.4600014  33.3645978  53.7470372  23.2020634
  32.3875956  52.2844910  22.9308442  34.2642074  52.3067983  21.8892047
  34.9133419  53.0403795  21.4111002  35.0345437  51.5960190  23.0097419
  34.3861573  50.8619072  23.4880451  35.9051594  51.0922050  22.5898603
  35.3603382  52.3282902  23.7484822  33.7944067  51.2516118  20.8814557
  33.2396187  51.7369331  20.0784782  34.6595408  50.7359918  20.4645860
  33.1495170  50.5305168  21.3836888  30.8834695  54.2409982  22.3764792
  31.0173069  55.2462351  23.1242863  29.8209642  53.4856378  22.3091050
  29.6409613  52.3256277  21.4180919  30.2115575  51.4857504  21.8144837
  30.0143114  52.5822354  20.4266983  28.1426309  52.0684142  21.4245149
  27.9737902  51.0024751  21.5773734  27.7347140  52.3654836  20.4583602
  27.5417882  52.8832796  22.5334047  27.2100058  52.1595832  23.2779065
  26.6980255  53.5017679  22.2274040  28.6363076  53.7533463  23.1135893
  28.3676679  54.8076112  23.0468327  28.9592927  53.3966610  24.5827071
  29.8741140  52.6087152  24.9411614  28.1703789  54.0395700  25.4393563
  27.4672359  54.6872467  25.1134666  28.2865053  53.8074484  26.8838494
  29.3427307  53.7544245  27.1478108  27.6391250  54.9050279  27.6988328
  26.5773173  54.8768363  27.4541517  27.7776812  54.6328710  28.7451754
  28.1734599  56.3027049  27.4661413  27.3705266  57.2319054  27.6739140
  29.3489991  56.4793899  27.0865667  27.5587201  52.4858276  27.1542158
  26.7582192  51.9998482  26.3337064  27.8529895  51.9447833  28.3401089
  28.5244865  52.3980757  28.9431986  27.2196865  50.7062256  28.8103218
  26.3813615  50.4581348  28.1593523  28.2127430  49.5339990  28.8002419
  28.5467593  49.3019174  27.7889703  29.0796821  49.7055377  29.4382788
  27.5304321  48.2965069  29.3235499  27.7606689  47.9358208  30.6543284
  28.4188453  48.5400242  31.2787018  27.1498707  46.8068160  31.1799733
  27.3231488  46.5124846  32.2150793  26.3138675  46.0517942  30.3768065
  25.8413049  45.1700482  30.8095980  26.0675091  46.3941944  29.0390481
  25.3963793  45.8123673  28.4072552  26.7167573  47.5258971  28.5188177
  26.5793465  47.8003690  27.4729289  26.7640982  51.0109004  30.2502459
  27.5935777  51.5568848  31.0398906  25.5067138  50.7447326  30.5757721
  24.7934076  50.4679672  29.9164585  25.0995019  51.0336825  31.9718048
  25.9627123  51.0494194  32.6371763  24.4387256  52.4207953  31.9918738
  24.3809187  52.8457551  32.9939550  24.9277706  53.1304121  31.3245066
  23.1603635  52.1568828  31.5281276  22.6548478  52.9725733  31.5016200
  24.2605126  49.9006416  32.5177365  23.6735985  49.1263298  31.7161499
  24.2237721  49.7948875  33.8427015  24.7989306  50.3701371  34.4413500
  23.3813033  48.7416341  34.4733200  22.6020088  48.3955553  33.7943291
  24.1452603  47.5022787  35.0272820  23.4682860  46.9155649  35.6482264
  24.6629989  46.6326912  33.8720329  25.3404466  47.2186256  33.2508675
  25.1945226  45.7707517  34.2753236  23.8219903  46.2906680  33.2688527
  25.2304099  47.9617232  35.9726111  24.7829804  48.5124383  36.8000299
  25.7656399  47.0951746  36.3608404  25.9266678  48.6095254  35.4399969
  22.5731172  49.4193184  35.5839560  23.0531478  50.4043782  36.1519293
  21.3946532  48.8334982  35.8232097  21.0441126  48.0362063  35.3117937
  20.5321868  49.4249625  36.8929703  20.8551640  50.4365292  37.1389740
  19.0941245  49.4841649  36.3687873  18.9813090  50.1700477  35.5291822
  18.7080681  48.5035220  36.0905788  18.3605562  49.9844557  37.4968806
  17.4315425  50.0592675  37.2668011  20.7018668  48.5006025  38.1077852
  20.3222534  47.3259460  37.9611746  21.2572228  49.0527269  39.1743715
  21.4822212  50.0373161  39.1820594  21.4838185  48.2764860  40.4019274
  21.1936534  47.2286232  40.3252011  22.9983446  48.3721728  40.8334140
  23.2664420  49.4263465  40.9037135  23.2583523  47.6840818  42.1899747
  22.9909079  46.6296996  42.1203170  24.3136408  47.7744692  42.4474566
  22.6544239  48.1613539  42.9617137  23.8543566  47.8147919  39.6682089
  23.7176198  46.7337517  39.6957029  23.4059308  48.2141975  38.7585446
  25.3736884  48.1453030  39.6850107  25.8229263  47.7457817  40.5942235
  25.8534443  47.6959139  38.8155380  25.5112371  49.2262283  39.6570675
  20.6884376  48.8722942  41.5625268  21.0946721  49.9471246  42.0352509
  19.6177847  48.2179443  41.9368895  19.2778074  47.3966491  41.4573178
  18.8144242  48.7554918  43.0821583  17.8559764  48.2376333  43.1182072
  19.5268608  48.5610892  44.4249042  20.5360883  48.9675174  44.3587590
  18.9746778  49.0860758  45.2043804  19.5948548  47.1513124  44.7481086
  20.0420726  47.0372207  45.5898800  18.4921760  50.2355253  42.8597102
  18.6449101  51.0034807  43.8226020  18.0571876  50.5587181  41.6290070
  17.9770729  49.8892044  40.8770546  17.6783790  51.9574361  41.3622562
  16.9607892  51.9335138  40.5421393  17.1869018  52.3230972  42.2638334
  18.7972245  52.8890518  41.0045117  18.5110000  54.0301955  40.5552928
  20.0335882  52.4370566  41.1641176  20.2088032  51.5209890  41.5516988
  21.1973465  53.2768650  40.7910030  20.9060913  54.3270294  40.7704045
  22.3197552  53.1030139  41.8052060  22.0195479  53.6763940  42.6822522
  22.3643584  52.0445284  42.0615631  23.6734150  53.5639417  41.3453682
  24.6985447  52.6384334  41.0531140  24.4953004  51.5696195  41.1196575
  25.9690748  53.0864129  40.6799469  26.7527487  52.3496939  40.5033054
  26.2437677  54.4344320  40.5422247  27.4761061  54.9184740  40.1480363
  28.1164422  54.2229431  39.9812848  25.2362382  55.3631660  40.8017095
  25.4344318  56.4287674  40.6863263  23.9643938  54.9248149  41.2122875
  23.1827055  55.6514790  41.4336984  21.6671510  52.8410771  39.3850825
  21.7379443  51.6302460  39.1035449  21.9797693  53.8523120  38.5642563
  21.8915543  54.8226514  38.8302619  22.4550431  53.5437476  37.2177096
  22.2102077  52.5128340  36.9620300  21.8605593  54.4910546  36.1109045
  22.1087086  55.5185299  36.3770185  22.4176446  54.1748138  34.7071133
  22.1694689  53.1475798  34.4400951  21.9768396  54.8555931  33.9788759
  23.5007095  54.2975577  34.7093260  20.4224165  54.3181552  36.1681763
  20.0063301  54.8777007  35.5083420  23.9922298  53.6755614  37.2102300
  24.5045449  54.8207324  37.3585330  24.6574474  52.5495166  37.0621540
  24.1964649  51.6534833  36.9934603  26.1482635  52.5808669  37.0435911
  26.5756430  53.4793308  37.4887971  26.7248803  51.3676257  37.7508067
  26.3132229  50.4597232  37.3099536  27.8094234  51.3643335  37.6419234
  26.4665982  51.4064637  38.8090511  26.5022048  52.6392945  35.5463650
  26.1603633  51.7113569  34.7989682  27.1450784  53.7309615  35.1498985
  27.3835212  54.4818664  35.7818687  27.5060307  53.8710501  33.7380208
  27.0980622  53.0653487  33.1276881  26.9777980  55.2625759  33.1644563
  27.3977503  56.0523241  33.7873833  27.3619156  55.5087675  31.6984722
  26.9418989  54.7196191  31.0748294  26.9693151  56.4732928  31.3765174
  28.4476229  55.5084187  31.6018271  25.5150049  55.2135231  33.3616651
  25.1208976  56.0263960  33.0368308  29.0107963  53.8040241  33.4926661
  29.7738345  54.4364206  34.2295896  29.3644132  53.0043701  32.5183794
  28.6966137  52.4493768  32.0025058  30.7801764  52.9588099  32.1044459
  31.4940445  53.3712573  32.8174527  31.1931154  51.5187716  31.7746762
  30.5511074  51.1314650  30.9835260  32.6577826  51.4910623  31.3056088
  33.3004902  51.8778195  32.0964607  32.9459177  50.4659598  31.0727061
  32.7663150  52.1097467  30.4147935  30.8800773  50.6029382  32.9592982
  29.8106616  50.6310131  33.1682574  31.1759312  49.5819798  32.7180223
  31.4302666  50.9423236  33.8369143  30.7975465  53.8193273  30.7949136
  30.1613782  53.3375488  29.8235262  31.5108090  54.9283281  30.7916124
  32.2698762  55.4763159  31.9227407  33.0509484  54.7707989  32.2060640
  31.5964567  55.6299331  32.7659530  32.8300716  56.7812848  31.3837904
  33.9158156  56.7204872  31.4583738  32.4661406  57.5798534  32.0302760
  32.3924117  56.9959943  29.9751174  33.2741861  57.0916394  29.3415364
  31.7672134  57.8817915  29.8629114  31.6059011  55.7518196  29.5833784
  30.6010702  56.0386595  29.2733207  32.2827743  54.9863195  28.4592422
  33.2140586  54.1822153  28.6870448  31.8360063  55.2138290  27.2237489
  31.0760673  55.8537467  27.0418222  32.4561998  54.5211498  26.0787190
  32.2144636  53.4594833  26.1289889  32.0632803  54.9392290  25.1519378
  33.9912530  54.6882646  26.0942889  34.6623035  53.7116880  25.6768392
  34.6054607  55.7610678  26.5474161  34.0406539  56.5284005  26.8825180
  36.0669452  55.9209550  26.5438178  36.4426301  55.8297960  25.5246759
  36.4654840  57.2904203  27.0902376  37.5268298  57.3279461  27.3356682
  36.2281450  58.0857373  26.3836677  35.6973416  57.4654322  28.2774179
  35.9054303  58.3161041  28.6706814  36.7939092  54.8421339  27.3491962
  37.8717941  54.4274526  26.9247841  36.2015250  54.4195356  28.4392937
  35.3583758  54.8670167  28.7693838  36.8050452  53.3557852  29.2745472
  37.8817855  53.4618890  29.4067274  36.1194921  53.5729638  30.6334307
  35.1120470  53.8441687  30.3178334  36.1169330  52.5531935  31.0183488
  36.5771845  54.5154923  31.7138540  36.2776814  55.5363925  31.4768697
  35.9047036  54.0735691  33.0510407  36.2041235  53.0528584  33.2889403
  36.2188733  54.7403343  33.8540490  34.8207628  54.1184215  32.9453946
  38.0794286  54.4892347  31.8978984  38.5652276  54.7810074  30.9667875
  38.3614376  55.1852948  32.6878809  38.3949074  53.4824669  32.1717427
  36.6083790  51.9983640  28.6142660  37.2826869  50.9959251  29.0029022
  35.7471673  51.8315464  27.6425483  35.0826545  52.5817735  27.5173233
  35.5145957  50.5678759  26.9279013  35.8216284  49.6851688  27.4888455
  34.0328467  50.3885113  26.4403551  33.7861489  51.2245723  25.7859527
  33.8299537  49.0570777  25.6752269  34.0760287  48.2204790  26.3291768
  32.7907437  48.9751648  25.3567405  34.4801115  49.0373322  24.8005818
  33.0640012  50.5982696  27.6447673  33.3915891  49.8520227  28.3685783
  33.3205859  51.5933493  28.0081958  31.5262559  50.4967768  27.4573383
  31.2688433  49.5017524  27.0943438  31.0308705  50.6741387  28.4119248
  31.1978403  51.2430780  26.7339590  36.6049629  50.3150914  25.8743011
  36.7698898  49.1947880  25.3159737  37.3913638  51.3207226  25.5723002
  37.2418049  52.2141733  26.0189290  38.5271605  51.1871548  24.6336893
  38.2431776  50.4916022  23.8439681  38.9322032  52.5063269  23.9965406
  38.0679507  53.0058297  23.5587463  39.3684598  53.1435981  24.7657387
  39.9741594  52.2810605  22.8995683  40.7264840  51.2994022  22.9943975
  40.0083088  53.1342494  21.8767880  40.6869790  53.0072635  21.1396441
  39.3553678  53.9040853  21.8432992  39.6404046  50.6869629  25.5957711
  40.1780899  51.5674551  26.3255855  39.9450951  49.4188460  25.5962910
  39.4033230  48.7894628  25.0214353  40.9655649  48.8495617  26.4762927
  40.8090798  49.1679515  27.5069427  40.8604043  47.2876299  26.4133632
  39.9008246  47.0212382  26.8564676  40.8762275  46.9773274  25.3685847
  41.9780785  46.5859748  27.1667778  42.0486819  46.6696822  28.5642316
  41.2809180  47.2321079  29.0955652  43.0870538  46.0435312  29.2820892
  43.1366686  46.0960801  30.3696916  44.0548173  45.3453202  28.5771486
  45.0842073  44.7365160  29.2190167  45.0515069  44.8494642  30.1717879
  44.0141970  45.2445241  27.1834355  44.7734884  44.6932426  26.6287594
  42.9670399  45.8722834  26.5005670  42.9101093  45.8096919  25.4138558
  42.4008150  49.3298005  26.1855854  43.2785545  49.6589012  27.0342420
  42.6407925  49.3639970  24.8666375  41.9366764  49.1205573  24.1846867
  43.9617001  49.7653504  24.3859384  43.9697068  50.8248718  24.1301073
  44.7201169  49.5693844  25.1438966  44.2879939  48.9445330  23.1279062
  43.4684070  48.2108272  22.5829896  45.5316701  49.1232468  22.6945242
  46.5604120  49.9832002  23.3034151  46.9087478  49.5248991  24.2290081
  46.1278735  50.9594620  23.5223270  47.6537765  50.0558149  22.2361250
  48.6354659  50.1756305  22.6944145  47.4704920  50.8824460  21.5496927
  47.5348845  48.7244992  21.5232350  48.0124628  47.9841576  22.1650388
  47.9523232  48.6570314  20.5185994  46.0268181  48.4783164  21.4789773
  45.5121976  48.8959065  20.6135972  45.7709659  46.9938993  21.5469886
  46.0719830  46.4349637  22.6342239  45.2719672  46.4762363  20.4504982
  45.0695912  47.0148471  19.6204128  44.9944901  45.0260326  20.4289673
  44.4948736  44.7504682  21.3577013  44.1132905  44.6217639  19.2675986
  43.9139959  43.5505225  19.2962844  43.1700759  45.1672212  19.2979726
  44.8096157  44.9434326  18.0651647  44.2724411  44.6970448  17.3086356
  46.3461165  44.3122742  20.3062444  46.4208388  43.1170885  20.6557423
  47.2994206  45.0774479  19.7889470  47.1081384  46.0363967  19.5361079
  48.6647804  44.5527479  19.5675818  49.3397207  45.3707288  19.3156652
  49.0204333  44.0533803  20.4688266  48.6488776  43.5394103  18.4055624
  49.2852641  42.4693722  18.4396759  47.8888766  43.9369540  17.4035353
  47.3680129  44.7931566  17.5289046  47.6683716  43.1664778  16.1877269
  48.5620744  42.5873575  15.9553172  46.4798092  42.1934845  16.3578722
  46.5775823  41.7285088  17.3388601  45.5512630  42.7629111  16.3171875
  46.4600347  41.1115201  15.2822901  47.5319646  40.6949050  14.7794190
  45.3098131  40.5983370  14.8407969  47.4983402  44.1153512  14.9997629
  46.7393645  43.8010214  14.0550075  48.2119856  45.2314322  15.0655683
  48.8195138  45.4840832  15.8318425  48.0973785  46.1724982  13.9141717
  49.0528735  46.3067604  13.4071193  47.3486804  45.8399166  13.1951863
  47.6611756  47.4978397  14.5023103  48.3495736  47.9058064  15.4409889
  46.6025813  48.0254101  13.9474432  46.1342475  47.5889907  13.1662256
  46.1098643  49.3370267  14.4155327  46.6009671  49.6731260  15.3287438
  46.4742329  50.2956028  13.2844760  45.8412870  50.1421441  12.4104456
  46.4059805  51.3355492  13.6037771  47.8392419  49.9857966  12.9483696
  48.1315653  50.5594897  12.2363140  44.6300879  49.2912489  14.7352235
  43.7657476  50.0016765  14.1631068  44.4283013  48.3738673  15.6746788
  45.1800953  47.7773868  15.9895060  43.0771338  48.1294490  16.2013857
  42.4771804  49.0155823  15.9942076  42.3305630  46.8846435  15.6497080
  41.3323544  46.8772611  16.0874582  42.2178663  46.8786702  14.1221905
  43.2157532  46.8855782  13.6837002  41.6862130  45.9833018  13.8000737
  41.6713208  47.7628759  13.7942137  43.0723383  45.6858852  16.0988327
  42.6334670  44.8970201  15.7722073  43.3257080  48.0883282  17.7225422
  44.4472656  47.8459918  18.2171164  42.2036019  48.3502660  18.3511085
  41.3257784  48.4674791  17.8655301  42.1983219  48.3937545  19.8383629
  43.1986633  48.3443235  20.2684476  41.5940923  49.7564472  20.1645857
  41.1054363  50.1595580  19.2775590  40.8616583  49.6476284  20.9644600
  42.8379446  51.0337398  20.4537931  41.2619613  47.2817617  20.2755389
  40.3250930  46.9983770  19.5004203  41.4521138  46.7171063  21.4379762
  42.2474305  46.9895160  21.9977651  40.5876678  45.6429522  21.9351400
  40.1331702  45.0624012  21.1323375  41.5402425  44.7205799  22.7346421
  42.1780550  44.2969989  21.9588370  42.1514745  45.2854828  23.4384747
  40.8155230  43.5828309  23.4817062  39.9031538  43.9453173  23.9552956
  40.4629133  42.5405215  22.4368835  41.3748749  42.1772024  21.9631494
  39.9452662  41.7081124  22.9135776  39.8149412  42.9864419  21.6823058
  41.6605689  43.0788829  24.6291002  41.8507585  43.8946085  25.3266093
  41.1329354  42.2763632  25.1445285  42.6082816  42.7017403  24.2447787
  39.4418295  46.2792648  22.7580931  39.7290761  47.2271065  23.5212768
  38.2450583  45.7080927  22.5750326  38.0893230  44.9334093  21.9459766
  37.0915350  46.2385859  23.3327846  37.1086902  47.3284480  23.3304418
  36.1582423  45.8894671  22.8909927  37.1747989  45.7412719  24.7811588
  37.6855690  44.6190308  25.0701063  36.6615940  46.6287485  25.6249124
  36.2786274  47.5100810  25.3139638  36.6436953  46.3222452  27.1031933
  37.5982876  45.8883114  27.4007736  36.4702487  47.2387642  27.6671157
  35.5282709  45.3290968  27.4146666  35.5532588  44.7927312  28.5267316
  34.5762397  45.1281985  26.5345475  34.5956310  45.6853195  25.6923245
  33.4711107  44.1784137  26.7156575  33.4436439  43.8833848  27.7646106
  32.0750589  44.7892514  26.3045923  32.1774510  45.2543131  25.3241160
  30.9667548  43.6969337  26.2473805  30.8634541  43.2317093  27.2276844
  30.0196175  44.1542311  25.9611799  31.2402878  42.9391610  25.5131738
  31.6708182  45.8773105  27.3631748  31.5663164  45.3963230  28.3357134
  32.4605021  46.6270414  27.4121879  30.3212744  46.5665766  26.9750437
  29.5309617  45.8174916  26.9262843  30.0660119  47.3149938  27.7252516
  30.4251470  47.0482083  26.0027571  33.7617018  42.9255733  25.8761888
  33.9812958  43.0674904  24.6630936  33.7463688  41.7517677  26.5169340
  33.6670258  41.6800741  27.5212567  33.9953511  40.5046473  25.7360912
  33.6346036  40.6582630  24.7190550  35.4719892  40.1120429  25.6766947
  35.7545527  39.7946013  26.6804317  35.5460363  39.2654608  24.9941145
  36.4170561  41.2321955  25.2083480  36.1577746  42.1500351  25.7360264
  37.4424411  40.9521922  25.4497726  36.3229137  41.4879469  23.7156436
  35.7256366  40.6639328  22.9954222  36.8979141  42.5993105  23.2498427
  36.8591485  42.8085904  22.2625228  37.3690048  43.2256351  23.8869395
  33.0866907  39.4418203  26.3445284  32.4259338  39.6086497  27.4150023
  33.0484182  38.3205316  25.6177046  33.6094396  38.2281819  24.7829437
  32.2020453  37.1703449  26.0284716  31.1613385  37.4708317  26.1498642
  32.2814063  36.1082359  24.9133050  31.6647148  36.4460864  24.0804498
  33.3196790  36.0350856  24.5896711  31.8290408  34.8288255  25.3508577
  31.8957655  34.2012399  24.6274740  32.6465830  36.4894187  27.3317466
  33.8582228  36.4036471  27.6096698  31.7053189  35.9688551  28.1006188
  30.7625395  36.1304522  27.7763464  31.8881158  35.2782419  29.3494246
  32.8588831  35.5368629  29.7723017  30.7905432  35.6707608  30.3588959
  31.0364305  35.2181899  31.3195302  30.7815157  36.7559508  30.4607843
  29.4082612  35.2121447  29.9479716  29.1955496  34.5435619  28.9095498
  28.4065587  35.5623370  30.7481862  27.4625506  35.2831738  30.5223180
  28.5939406  36.1060139  31.5784899  31.9126306  33.7683695  29.1203713
  31.8307163  32.9649163  30.0704545  32.0423742  33.3316674  27.8915349
  32.0412399  34.0564290  27.1881013  32.1059957  31.9407566  27.4521942
  32.1446239  31.9120762  26.3632568  33.3426285  31.2222573  28.0054935
  33.2253777  31.0831509  29.0802031  33.4384314  30.2500041  27.5221244
  34.4966783  31.9855346  27.7551541  35.2648962  31.5281458  28.1047775
  30.8867138  31.0762109  27.7766652  31.0366657  29.8271452  27.8627538
  29.7527215  31.7220424  27.9736733  29.6792781  32.7286877  27.9366533
  28.5264743  30.9371160  28.2632409  27.6700884  31.5680709  28.0253368
  28.5309167  30.0682265  27.6051296  28.4099214  30.4704771  29.6900445
  27.5432928  29.5804376  29.9120574  29.1641741  31.0149792  30.6262353
  29.9311678  31.6195578  30.3687381  29.0581753  30.5813756  32.0279336
  28.8771005  29.5138935  32.1536036  30.2947489  31.0084227  32.8979356
  30.1296717  30.6674303  33.9199797  31.6131652  30.4006341  32.3578203
  31.7791704  30.7415682  31.3359070  32.4449089  30.7191559  32.9861889
  31.5444891  29.3128770  32.3707504  30.2886797  32.5609397  33.0523217
  30.3078257  33.0263939  32.0668845  29.3888957  32.8720267  33.5830882
  31.5408096  33.0006389  33.8559692  32.4410557  32.6902854  33.3255565
  31.5402027  34.0850694  33.9660108  31.5221268  32.5359160  34.8417600
  27.7530043  30.8931575  32.7609210  27.5816842  30.2737077  33.8473506
  26.8893726  31.7440664  32.2846140  27.0554199  32.2580542  31.4311831
  25.6115947  31.9767989  33.0111360  24.8395189  32.0782382  32.2484380
  25.4251432  31.0779464  33.5988428  25.5622851  33.1793245  33.9232729
  24.4776408  33.4262481  34.4537871  26.6337494  33.9369757  34.1428951
  27.5149649  33.6299164  33.7565361  26.6284395  35.1240646  35.0071704
  25.6863815  35.6484531  34.8470377  26.7716998  34.8220213  36.4975299
  26.7246614  35.7212378  37.1117744  25.9825484  34.1339198  36.8006082
  28.0935169  34.1400258  36.8240626  28.1418075  32.7466161  36.7875713
  27.2556012  32.1742015  36.5135644  29.3230875  32.0889788  37.1015343
  29.3643846  31.0001063  37.1289554  30.4831298  32.8489986  37.3881590
  31.4224862  32.3393225  37.6024945  30.4278671  34.2468592  37.3971443
  31.3182140  34.8310317  37.6297923  29.2251016  34.8933379  37.1063084
  29.1788942  35.9823490  37.1018747  27.7400927  36.0164800  34.4376416
  28.5837358  35.5091223  33.6685282  27.7115220  37.3053045  34.7402570
  26.9998951  37.6814123  35.3503631  28.7206874  38.2256859  34.1960693
  29.1651785  37.8435028  33.2771227  27.9748659  39.5458857  33.8738168
  27.3544866  39.9065999  34.6942521  28.6333954  40.3467708  33.5376292
  27.1230700  39.1233116  32.7711452  26.5956185  39.8671618  32.4710092
  29.8611112  38.5283712  35.1501926  29.6617475  38.4015621  36.3685302
  31.0001089  38.8912853  34.5899181  31.1538686  38.8305263  33.5935419
  32.1540826  39.2431836  35.4618983  31.8427781  39.1981925  36.5055288
  33.4525452  38.4083012  35.2721189  33.7499132  38.4903176  34.2266783
  34.6242654  38.8881117  36.1852030  34.3277920  38.8059452  37.2308860
  35.5021283  38.2670343  36.0071010  34.8621924  39.9268599  35.9560914
  33.0904107  36.9147555  35.5095254  33.0317907  36.7150106  36.5794630
  32.1302232  36.6897465  35.0452945  34.1987614  36.0179352  34.8729629
  35.1592268  36.2420624  35.3370460  33.9542336  34.9679883  35.0339502
  34.2576608  36.2168001  33.8028771  32.3570925  40.7647011  35.2787685
  32.7210267  41.1929915  34.1824947  32.0712470  41.4731863  36.3797804
  31.7095879  41.0276580  37.2109282  32.2512495  42.9480919  36.3926786
  32.0363212  43.3666371  35.4094569  31.2705623  43.5731076  37.4236690
  31.2169217  43.0056082  38.3527364  31.5399885  44.6059505  37.6444520
  29.8692983  43.6036685  36.8535670  28.9611950  42.5847467  37.1988445
  29.3020574  41.7901347  37.8625497  27.6466580  42.5751233  36.7110691
  26.9406526  41.7948424  36.9953556  27.2511198  43.5884003  35.8481587
  26.2354797  43.5665245  35.4530680  28.1367114  44.6390190  35.4768518
  27.8298631  45.4374730  34.8012664  29.4470448  44.6282783  36.0103507
  30.1428393  45.4299755  35.7628605  33.7222337  43.2040794  36.7583641
  33.9889153  43.4241544  37.9631648  34.5808095  43.1222053  35.7931008
  34.1836888  42.9066547  34.8898110  36.0212727  43.3065735  35.8872459
  36.3705193  42.8083497  36.7916236  36.4823175  42.8416736  35.0158074
  36.4310899  44.7810876  35.9407159  35.6521625  45.7513171  36.1066158
  37.7519522  44.9615970  35.8442731  38.3528067  44.1561583  35.7425792
  38.3812690  46.2961672  35.9619741  38.2346938  46.7009830  36.9633427
  39.8881345  46.1631327  35.7024608  40.0681314  45.7906435  34.6940204
  40.3034285  47.1663619  35.7981801  40.5563887  45.2393686  36.7110129
  41.6397793  44.7494512  36.3911867  39.9685111  45.0850630  37.8269500
  37.7710854  47.3516063  35.0352301  37.7353920  48.5007174  35.4942406
  37.3403713  46.9406086  33.8492928  37.4720802  45.9928832  33.5259220
  36.7395719  47.9364907  32.9046067  37.3917939  48.7799549  32.6781696
  36.2947249  47.2448552  31.5660270  35.7762677  46.3141389  31.7963954
  35.3244833  48.2040649  30.7609675  35.8424270  49.1348737  30.5298184
  35.0196899  47.7185730  29.8338756  34.4427984  48.4196833  31.3644903
  37.5374769  46.7763895  30.7504320  38.1797447  46.2314692  31.4422808
  37.1705119  46.0950405  29.9828386  38.3644334  47.9411440  30.0696950
  38.7321428  48.6226915  30.8367561  39.2086956  47.5179465  29.5254300
  37.7229089  48.4862644  29.3773152  35.5892808  48.6768635  33.5911609
  35.4825376  49.9168556  33.5001045  34.7694543  47.8670821  34.2449680
  34.8816405  46.8669166  34.1602173  33.6040038  48.3804476  34.9954824
  33.0690830  49.1153624  34.3939351  32.6374128  47.2246888  35.3376233
  32.1984154  46.8288968  34.4218017  33.1441888  46.4220517  35.8733954
  31.4793028  47.6720612  36.2175673  30.3590642  48.2867443  35.6407605
  30.3194896  48.4453905  34.5630939  29.2917176  48.6966634  36.4481560
  28.4013698  49.1488646  36.0112402  29.3784150  48.5192338  37.8341024
  28.5542247  48.8779387  38.4506582  30.4879941  47.8985061  38.4353190
  30.5378708  47.7324482  39.5114404  31.5522609  47.4878370  37.6093505
  32.4361351  47.0255083  38.0488031  34.0083437  49.1793193  36.2343646
  33.5359517  50.3011924  36.5335362  34.9177947  48.5690892  37.0015467
  35.1807903  47.6169241  36.7910375  35.3911661  49.1609175  38.2626480
  34.5530077  49.4625708  38.8908160  36.2114368  48.0940897  39.0146503
  37.0907595  47.8950990  38.4020382  36.5160102  48.5899962  39.9362858
  35.5181810  46.7778266  39.3511152  35.0603348  46.3612011  38.4539525
  36.5710484  45.7855400  39.9009829  37.0290308  46.2012982  40.7984772
  36.0870977  44.8399298  40.1453474  37.3395546  45.6155804  39.1469190
  34.4448210  46.9433475  40.4290016  33.6856776  47.6443009  40.0819210
  33.9814067  45.9779357  40.6322959  34.9016812  47.3258832  41.3417142
  36.0736647  50.5029565  38.1114421  35.9622489  51.3001820  39.0626261
  36.7071658  50.7322879  36.9771034  36.7474191  50.0528592  36.2308757
  37.3917438  52.0270696  36.7831490  38.1326740  52.2089642  37.5616321
  38.1127813  51.9528198  35.4257479  37.5754512  51.2769107  34.7605242
  38.1553844  52.9453875  34.9773126  39.5409712  51.4279956  35.6444103
  40.0877597  52.0872877  36.3185446  39.5149012  50.4218701  36.0629003
  40.2498275  51.3957628  34.2659572  39.7812347  52.1267662  33.6070537
  41.3013630  51.6495849  34.3999227  40.1396824  50.0345040  33.6578713
  40.4775403  49.2977540  34.3866731  39.0952700  49.8462758  33.4091306
  40.9897782  49.9276857  32.3958760  41.9576514  50.1016444  32.6262225
  40.8979390  49.0006848  32.0055751  40.6765963  50.6100037  31.7202590
  36.3621360  53.1487010  36.7935794  36.7967042  54.2909577  36.9555917
  35.0837473  52.8915360  36.6391558  34.7825003  51.9465169  36.4486606
  34.0640435  53.9599061  36.6645241  34.5380229  54.9096039  36.4164981
  32.9404888  53.7015447  35.6680708  32.3303776  54.6028493  35.6087969
  33.3924869  53.5048053  34.6959127  32.1129536  52.5864626  36.0465144
  31.4224225  52.4634656  35.3910463  33.4512929  54.1755396  38.0372422
  32.7597408  55.2212063  38.1986915  33.6561172  53.2696120  38.9872060
  34.3304164  52.5271889  38.8679255  33.0129618  53.4151297  40.2833189
  32.4279918  54.3334179  40.3348566  32.0496793  52.1987493  40.4650258
  32.6779463  51.3286298  40.6554776  31.4441227  52.4089705  41.3466200
  31.1338927  51.9148435  39.2739501  31.7535032  51.9276919  38.3772793
  30.7120989  50.9189092  39.4092537  29.9913094  52.9069275  39.0907158
  29.2146719  53.2871052  39.9752134  29.9272633  53.3185965  37.8340747
  29.2168393  53.9815791  37.5586603  30.5891233  52.9677763  37.1566030
  33.9034620  53.2927444  41.5067842  35.0196788  52.7873538  41.3723091
  33.3207796  53.7835826  42.5801961  32.4366296  54.2717982  42.5753439
  34.0129962  53.5786155  43.8956008  35.0368675  53.2779474  43.6733723
  34.0499649  54.7592775  44.8059978  34.6534757  55.4712252  44.2429664
  33.0321142  55.1385103  44.8968945  34.6429177  54.5750955  46.1824654
  33.8024088  54.4958937  47.3037708  32.7181006  54.5175943  47.1946637
  34.3793930  54.3870152  48.5841687  33.7364274  54.2527656  49.4540389
  35.7564788  54.3537409  48.7291083  36.3249444  54.2852731  49.9787586
  35.6756753  54.2653015  50.6856181  36.5887274  54.4842754  47.6342361
  37.6708253  54.5313277  47.7565091  36.0224951  54.5565749  46.3489020
  36.6671233  54.5987254  45.4709625  33.0983607  52.4502917  44.4577621
  31.8444250  52.6016694  44.4576660  33.7189956  51.3369522  44.8325321
  34.7156624  51.2138937  44.7247768  32.9089001  50.1718783  45.2740127
  31.8487670  50.3941098  45.3957922  33.0558725  48.9998092  44.2838799
  34.1028066  48.6973419  44.2606001  32.1817649  47.7957868  44.6958738
  31.1345731  48.0973805  44.7189282  32.3110787  46.9886367  43.9748418
  32.4816203  47.4500608  45.6851472  32.7613912  49.4029544  42.8161821
  33.4554272  50.1846300  42.5073145  32.8820285  48.5342005  42.1690245
  31.7393733  49.7738899  42.7388055  33.2252301  49.7850732  46.7283824
  34.4114602  49.6943759  47.0634290  32.1564060  49.6284505  47.4721057
  31.2258615  49.8056212  47.1216821  32.3068490  49.2287611  48.8771855
  33.3509582  49.3028832  49.1812270  31.4532889  50.0964307  49.8277099
  30.4108668  50.0369364  49.5147949  31.5799254  49.6118495  51.2747853
  32.6220738  49.6714917  51.5885854  30.9691761  50.2397270  51.9235190
  31.2387971  48.5789047  51.3437646  31.9329977  51.5276194  49.6831089
  31.8047198  51.8517741  48.6503599  31.3524152  52.1742034  50.3411005
  32.9871804  51.5871249  49.9537725  31.9061943  47.7429279  48.9840712
  30.7856980  47.3756515  48.6072978  32.8452724  46.9976164  49.5642099
  33.7369866  47.3930098  49.8261434  32.6113190  45.5498558  49.8235788
  31.7552166  45.2020728  49.2454483  33.8449567  44.7316646  49.4142928
  34.7353257  45.1076180  49.9182782  33.6805274  43.6916008  49.6959489
  34.1486868  44.7355103  47.9488102  34.7640070  45.8362463  47.3347717
  35.0300064  46.7121610  47.9264791  35.0359223  45.8099386  45.9648903
  35.4968661  46.6761138  45.4901567  34.7195187  44.6784373  45.2016273
  34.9523779  44.6635475  44.1368951  34.1064231  43.5689150  45.8007375
  33.8391724  42.6848833  45.2218030  33.8363849  43.6139648  47.1845189
  33.3736811  42.7590636  47.6776204  32.3305159  45.4658855  51.3292533
  33.2983292  45.5174724  52.1249682  31.0522167  45.3052740  51.6723992
  30.3115802  45.2768957  50.9862859  30.6839568  45.2606856  53.1035462
  31.5029179  45.5485507  53.7627393  29.5538973  46.3125123  53.2297209
  29.8945077  47.2178891  52.7273498  28.6779320  45.9190822  52.7139713
  29.1913424  46.6373378  54.6640118  29.6539818  46.0334868  55.6342992
  28.3663946  47.5855549  54.7619222  30.2856022  43.8894874  53.6156966
  29.3185868  43.2736141  53.1023134  31.0751065  43.4457191  54.6223975
  31.9266011  43.8963795  54.9256487  30.7502888  42.1166065  55.1779427
  30.5162404  41.4404174  54.3556965  31.8917828  41.5274517  55.9787528
  31.7070250  40.4737803  56.1878948  32.8314250  41.6302783  55.4359829
  31.9708693  42.2476584  57.2047494  32.6884030  41.8959368  57.7367619
  29.4325412  42.1821858  55.9384093  28.9247282  41.0628237  56.0764254
  28.9189165  43.3027550  56.3600151  29.4260666  44.1697123  56.2537930
  27.5848662  43.3374326  57.0538460  27.4793939  42.4609159  57.6931373
  27.4617653  44.5842553  57.9147811  27.8489252  45.4039226  57.3095110
  26.3938523  44.7277162  58.0793437  28.1811991  44.5594455  59.2528034
  28.5038957  45.6566217  59.7973264  28.4383184  43.4306768  59.7884037
  26.4991368  43.2922444  55.9664346  26.3569606  44.2497833  55.1738160
  25.7321256  42.2219166  55.9129072  25.8861690  41.4930045  56.5948582
  24.6520362  42.0285543  54.9032301  23.6663156  42.1501263  55.3523116
  24.7603713  42.7250927  54.0718474  24.7850599  40.6064402  54.3783165
  23.9923987  39.7023545  54.7399272  25.7883050  40.3121634  53.5479675
  26.0298339  38.9709054  53.0143424  25.1061579  38.5855306  52.5825910
  26.3528027  38.3161864  53.8237454  27.1132046  39.1837201  51.9760535
  26.6706647  39.3950157  51.0026000  27.7474688  38.3003408  51.9022220
  27.8969762  40.3696496  52.4960499  28.3991605  40.8496658  51.6561127
  28.6204154  40.1738060  53.2874921  26.7893479  41.2684304  53.0173535
  27.1513774  41.9054931  53.8243133  26.1334035  42.1373752  51.9355874
  25.0286164  41.7814502  51.4347682  26.8362668  43.2270165  51.6138948
  27.6716930  43.5261152  52.0962872  26.2790468  44.1121831  50.5471395
  25.7943580  43.5168153  49.7733739  25.2353098  45.0561690  51.1667762
  24.8179783  45.6646824  50.3645013  24.4477956  44.4420551  51.6035663
  25.8162398  45.9523213  52.2245992  26.1903248  45.2937393  53.0084557
  26.6438829  46.5253119  51.8065196  24.8216387  46.9150647  52.8357618
  23.6361858  46.9765779  52.5801046  25.3559123  47.7933809  53.7059493
  24.7631579  48.4728612  54.1609768  26.3468812  47.7685430  53.8995084
  27.4157166  44.8425466  49.8387787  28.5360653  44.8941559  50.3620657
  27.1034836  45.4024217  48.6818632  26.1538552  45.3191935  48.3481293
  28.0521982  46.1727628  47.8841176  29.0200824  46.1961893  48.3848677
  28.2310412  45.5456921  46.5095072  27.2203996  45.2951214  46.1871455
  28.6032496  46.3827029  45.9187672  29.1380905  44.3434569  46.3112168
  28.9338542  43.5918786  47.0737904  28.8612722  43.7515749  44.9233564
  29.0657424  44.5024745  44.1601784  29.5039176  42.8860608  44.7621332
  27.8171775  43.4450196  44.8601856  30.5798396  44.8209759  46.3740902
  30.7699713  45.2772427  47.3455685  31.2503799  43.9731285  46.2339772
  30.7544749  45.5554594  45.5878743  27.4525150  47.5848401  47.6991099
  26.2647163  47.6434327  47.3649736  28.3266103  48.5696872  47.8928587
  29.2854261  48.4286850  48.1772704  27.8531311  49.9636871  47.6744630
  26.7813686  49.9946487  47.4783363  28.0844499  50.6016151  48.5274805
  28.5909845  50.4800702  46.4592730  29.7870096  50.2104214  46.2463730
  27.8659003  51.2774146  45.6805086  26.9223590  51.4814112  45.9775178
  28.3634541  51.9153723  44.4534128  29.4391020  51.7579200  44.3741056
  27.6775005  51.3183646  43.1859889  26.6061067  51.5169783  43.1582887
  28.1566902  51.7927009  42.3295531  27.8465801  49.8194485  43.0036471
  28.9459440  49.3299823  42.2977462  29.6795983  50.0122899  41.8684357
  29.1009296  47.9532360  42.1440906  29.9500722  47.5810885  41.5708856
  28.2013034  47.0643094  42.7033036  28.3257653  45.9900760  42.5668056
  27.1107367  47.5606119  43.4589425  26.4025792  46.8689485  43.9152482
  26.9409943  48.9581988  43.6213107  26.1144323  49.3408991  44.2200057
  28.0772243  53.4294602  44.3493918  27.0102829  53.9196117  44.7750262
  29.0443831  54.1119292  43.7634652  29.9423426  53.6792007  43.6006339
  28.8978349  55.5469213  43.4702515  27.9184632  55.6908865  43.0139575
  29.0157357  56.4773633  44.6780388  29.9947935  56.3512856  45.1402621
  28.8980904  57.5113097  44.3536708  28.2384841  56.2336597  45.4023230
  29.9122742  55.8233200  42.3564012  30.9522578  55.1055698  42.2424415
  29.6556936  56.8300667  41.5410843  28.4584062  57.7002014  41.6500996
  28.6004645  58.4779822  42.4004173  27.5678518  57.1203977  41.8926684
  28.4210152  58.2648577  40.2071754  27.9428033  59.2442320  40.2226148
  27.8430049  57.5887583  39.5771792  29.8493184  58.3566515  39.7299440
  30.2213754  59.3256934  40.0625556  30.0076064  58.2563316  38.6561747
  30.5872179  57.2257427  40.4791861  30.8222796  56.3591444  39.8612447
  31.8692361  57.7693900  41.0995020  31.8131091  58.5455308  42.0680521
  33.0014687  57.3688401  40.5366101  32.9930235  56.7339573  39.7511473
  34.3045707  57.8389405  41.0414473  34.3870346  57.6227996  42.1066149
  35.4573647  57.1310408  40.3048708  35.1104773  56.8304805  39.3162192
  36.2886986  57.8283473  40.2012001  35.9152521  55.9130860  41.0685764
  36.1139503  56.1980948  42.1017221  35.1685534  55.1192753  41.0483894
  37.2081911  55.3829355  40.4511032  38.1146867  56.1669002  40.2071644
  37.2120005  54.0886663  40.1983098  38.0298037  53.6594836  39.7895291
  36.3970985  53.5325799  40.4146521  34.4269838  59.3472115  40.8179980
  33.9661527  59.8500125  39.7605520  35.0310671  59.9746378  41.8131610
  35.2904156  59.5237332  42.6789109  35.1969346  61.4478742  41.7087801
  34.3429244  61.8427852  41.1584974  35.2353209  62.0878275  43.0486268
  36.0905798  61.7091926  43.6083302  35.3264266  63.1678949  42.9334991
  34.3171667  61.8566884  43.5886888  36.4245234  61.7449751  40.8354972
  37.2899704  60.8400463  40.7104403  36.4388380  62.8781635  40.3138286
  42.0672219  39.6473207  28.3350938  41.3563510  40.3428761  28.7815849
  42.0000355  38.6848819  28.8412979  41.8351839  39.5185081  27.2778125
  43.4825808  40.2019216  28.4817703  43.5417947  41.5150269  27.7377777
  42.7895897  42.1940828  28.1397239  43.3472122  41.3418333  26.6793083
  44.5311776  41.9562676  27.8574197  44.2461805  39.5518910  28.0542569
  43.7774113  40.3307136  29.9672900  43.0919041  41.0584943  30.4010056
  44.8032212  40.6770251  30.0940394  43.6093582  38.9865012  30.7053341
  43.5837884  37.8884684  30.0724880  43.5116228  39.0748066  31.9990338
  43.5278172  39.9833947  32.4388001  43.3760322  37.8533180  32.8391616
  44.5000372  37.9909946  33.8709416  45.8788978  38.0307057  33.1930592
  46.0204084  37.1253776  32.6028519  45.9383013  38.9017823  32.5414544
  46.6560985  38.0931846  33.9543617  44.3657606  39.3108066  34.6646110
  44.4534473  40.1562533  33.9817304  43.3938545  39.3415088  35.1579181
  45.1550140  39.3659213  35.4143592  44.4166507  37.1263033  34.5295497
  43.4874735  36.9203283  32.2871469  41.9702196  37.7141524  33.4113303
  41.1742260  38.7048852  33.3877167  41.7448473  36.5055865  33.9153669
  42.4644098  35.7995571  33.8504577  40.4599384  36.1756023  34.5693620
  39.5198189  35.3703316  33.6579371  38.1421114  35.1270829  34.3361473
  38.2891611  34.6007871  35.2798777  37.6559766  36.0843929  34.5256827
  37.5142454  34.5253437  33.6786254  39.3042283  36.0933494  32.3431048
  38.8283245  37.0556728  32.5315488  40.2654378  36.2524743  31.8537057
  38.6637300  35.4917698  31.6980087  39.9954827  34.4070593  33.4729632
  39.8955362  37.0832885  34.7831399  40.8048768  35.4451688  35.8916897
  41.0924845  34.2247090  35.8089631  40.7714977  36.1995222  36.9889909
  40.5157927  37.1755030  36.9422328  41.1224071  35.5594088  38.2828295
  42.3471290  36.2085899  38.9067158  43.5897883  36.4047639  38.1316554
  44.2535130  35.1910309  37.4952531  45.6156548  35.7137299  36.9194698
  45.9334025  34.6434249  35.9260391  46.8081533  34.8575993  35.4681904
  45.1967860  34.5941443  35.2365678  46.0103193  33.7556942  36.4009707
  46.3790515  35.7801527  37.6950164  45.5005612  36.6848952  36.4387772
  43.6307568  34.7912755  36.6956311  44.4279735  34.4163537  38.2421298
  43.3594777  37.1030169  37.3274541  44.3206119  36.8537634  38.8043859
  42.0344831  37.1964666  39.2439815  42.6142351  35.5981218  39.7691658
  41.3160122  34.5074276  38.0754133  39.9654000  35.7386258  39.2909550
  39.6701414  36.9683885  39.5820273  39.7929945  37.0801605  40.5279655
  40.2679126  35.2994181  40.2421646  38.7764820  35.0807762  38.6559362
  38.9826169  34.9829769  37.5898950  37.9182414  35.7370183  38.8010926
  38.4015599  33.7170928  39.1757967  39.1260262  32.7647683  38.7510949
  37.0492675  33.7781307  39.2332391  36.2061173  33.5274362  38.0116025
  36.5966277  34.1133942  37.1795798  36.2461824  32.4681114  37.7595710
  34.7609860  33.9258432  38.2684164  34.7155507  34.9847790  38.5205465
  34.3634118  33.3384715  39.0955295  34.1683192  33.7394405  37.3730277
  49.4290153  40.2618770  25.6976922  19.6605984  33.6219336  31.3326282
  39.8701588  33.6552478  26.6880012  12.1194297  41.3996550  36.6840603
  36.2326545  26.1131774  42.2406774  36.8556680  61.9806191  35.0895600
  24.7719060  49.7266609  58.8555694  58.6943043  46.5391890  37.8529287
  21.1517917  33.5942468  51.6002274  52.6693337  39.1530355  15.2444244
  28.0071152  60.2652208  23.0579134  11.6635933  45.0157378  26.1144738
  60.7806910  19.3739886  54.4871968  29.3267079  44.9771296  65.0761587
  44.5456957  55.8750248  24.1540585  29.6252146  27.6712917  23.1903751
  40.7422156  28.0131137  62.0914733  40.1314521  56.2668091   8.3945864
  35.8628430  43.1415282  86.9456919  36.6359306  42.5944270  86.8069795
  36.2153828  44.0059532  87.1571380  38.1994707  39.3007949  84.5775369
  38.4520228  38.7789470  83.8158832  37.2619267  39.1374094  84.6802053
  37.9190996  41.2036055  86.7799744  37.8027254  40.5280958  87.4480828
  38.0293256  40.7168428  85.9631897  39.9028024  35.6936101  85.4807782
  40.0702426  36.5616338  85.8478253  39.7125193  35.8563383  84.5569071
  39.8817245  38.1493759  86.4654448  39.7616870  38.5950810  87.3039929
  39.1869833  38.4979076  85.9067987  45.5802311  38.6215232  87.2934783
  46.4920167  38.8542619  87.1182480  45.0711958  39.2052276  86.7309861
  43.2305252  39.7918727  85.8721448  42.7151876  40.5623331  86.1109835
  42.9582561  39.1183863  86.4954509  43.0191555  37.6645819  87.6981229
  42.7141691  37.9791968  88.5491372  43.9721998  37.7427238  87.7408562
  39.6090587  41.6416252  82.3509156  38.7017649  41.4105506  82.5500305
  40.1061619  40.8453871  82.5383138  40.7878821  41.7428847  86.8733146
  39.8790040  41.4587880  86.9705616  40.8173905  42.1627926  86.0136453
  40.4854909  43.2837591  84.2121225  40.0474339  42.5673450  83.7526862
  41.2265350  43.5113706  83.6506316  44.6066136  42.1421972  83.8053282
  43.9895307  41.4168801  83.7086335  44.1382625  42.9031333  83.4620357
  36.3964682  36.3607397  82.9274587  35.5194149  36.2396197  82.5636833
  36.8722435  35.5693475  82.6753475  37.0734870  45.5412864  87.9809012
  37.2222990  46.2248328  87.3275684  37.8801313  45.5217954  88.4958467
  40.9577074  39.3721807  82.7936812  41.9036179  39.2428015  82.8625230
  40.5791319  38.6336469  83.2706240  39.1419991  37.2971784  82.7291697
  38.2351447  37.0004896  82.8054410  39.4195972  37.0001602  81.8625983
  37.9118776  34.1558719  82.8703676  38.7737940  34.4813617  83.1299493
  38.0969120  33.3690215  82.3576742  43.9919504  44.9532010  83.1643267
  44.6955354  45.1582013  83.7800923  43.2682153  45.5208772  83.4292351
  45.5552093  41.8946653  86.5798067  45.5000897  41.7290924  85.6386511
  44.9298149  42.6022686  86.7360256  41.9372804  23.0588268  73.2715091
  41.2860783  23.6442348  72.8849105  42.7317167  23.5894463  73.3310129
  35.8628431  20.1477405  73.6702226  36.6359307  19.6006392  73.5315101
  36.2153830  21.0121654  73.8816687  38.1994709  16.3070071  71.3020676
  38.4520229  15.7851592  70.5404139  37.2619268  16.1436217  71.4047359
  43.4148069  20.7478700  73.8084076  42.7793902  20.8213326  74.5204980
  43.0845475  21.3372299  73.1303155  37.9190997  18.2098177  73.5045051
  37.8027256  17.5343080  74.1726135  38.0293257  17.7230551  72.6877204
  39.9028025  12.6998224  72.2053088  40.0702428  13.5678460  72.5723559
  39.7125194  12.8625506  71.2814378  39.8817246  15.1555881  73.1899755
  39.7616871  15.6012932  74.0285235  39.1869835  15.5041199  72.6313293
  37.6424138  27.9259523  76.8389886  37.5648168  28.8767348  76.9178367
  37.0385782  27.5805396  77.4964813  45.5802312  15.6277355  74.0180089
  46.4920168  15.8604741  73.8427787  45.0711959  16.2114399  73.4555168
  48.0661127  21.5457611  78.7638034  47.3812165  21.9256512  78.2135068
  48.1504976  22.1552938  79.4969982  54.5263879  18.4128274  79.8840707
  53.7727588  17.8435672  79.7284711  54.6611420  18.3790938  80.8311341
  39.9162507  23.2841676  75.5595426  39.7808182  24.1293212  75.9880274
  40.4572320  23.4860954  74.7961360  43.2305254  16.7980849  72.5966755
  42.7151877  17.5685454  72.8355142  42.9582562  16.1245985  73.2199816
  48.2039528  19.5513204  74.5319928  47.4268970  19.2124363  74.0875090
  48.8831009  19.5565827  73.8574893  43.0191557  14.6707941  74.4226536
  42.7141692  14.9854090  75.2736679  43.9721999  14.7489361  74.4653869
  41.4637989  20.8298165  76.0719490  40.9359350  20.0950924  75.7592727
  40.9625491  21.6072841  75.8259458  39.6090589  18.6478375  69.0754463
  38.7017650  18.4167628  69.2745612  40.1061621  17.8515994  69.2628444
  42.5158668  27.3575882  71.9951149  41.8420366  27.6607579  72.6036107
  42.9024490  28.1604962  71.6456606  40.7878822  18.7490970  73.5978453
  39.8790041  18.4650002  73.6950923  40.8173906  19.1690048  72.7381760
  46.0198090  22.3597559  77.3669621  45.5660417  21.5188469  77.4234811
  45.3892056  22.9958958  77.7044401  44.4631029  24.1974056  78.3019439
  44.7554003  24.7579113  77.5831804  44.9729649  24.4902617  79.0572598
  40.4854910  20.2899713  70.9366532  40.0474340  19.5735572  70.4772169
  41.2265351  20.5175828  70.3751623  39.4264654  24.9754407  79.3912892
  39.3840833  25.2015253  78.4621424  40.3427353  24.7417782  79.5398693
  48.6028025  18.5656910  76.9942850  48.4645923  18.7558506  76.0664039
  48.2464244  19.3276293  77.4510901  40.7149883  27.5255554  74.2098228
  40.8901638  27.0543598  75.0243851  40.0282671  28.1521321  74.4379489
  44.6066138  19.1484095  70.5298589  43.9895308  18.4230923  70.4331642
  44.1382626  19.9093455  70.1865663  35.2810968  30.6744917  80.9838088
  35.5207566  31.3063441  81.6617107  34.4380165  30.3232957  81.2703448
  36.3964683  13.3669519  69.6519893  35.5194150  13.2458320  69.2882140
  36.8722437  12.5755598  69.3998782  39.5828610  25.7195810  76.8982414
  38.7996131  26.2617490  76.9920638  40.2821355  26.2369789  77.2976655
  43.9755040  20.2862126  77.1155043  43.0411319  20.4063589  76.9459747
  44.1531709  19.3834593  76.8515053  47.3627592  16.1279446  77.6505077
  47.8288044  16.9607437  77.5765379  47.8135092  15.6624427  78.3550335
  45.4303823  22.4723267  74.6491229  45.7063667  22.3579861  75.5585103
  44.5608322  22.0740752  74.6103402  42.0657887  26.7209618  78.2924042
  42.2480281  25.9031274  78.7551795  42.8890873  26.9377310  77.8548932
  42.4000052  25.6477803  75.5539091  42.9287819  25.1370257  74.9409253
  42.6628272  25.3320333  76.4184624  35.7555800  26.6992920  78.3136867
  35.0866176  27.1839047  77.8300907  35.6168670  26.9462140  79.2280245
  43.0329456  26.6818639  81.8983207  42.9080596  25.8808378  81.3894153
  43.6908547  27.1764832  81.4097177  42.1010798  24.2780375  79.7267110
  41.9535760  23.3497082  79.9074680  42.9264291  24.3000466  79.2424185
  45.7044920  25.1008934  80.8131983  46.6291467  24.8951795  80.6756434
  45.5360223  24.8525335  81.7221324  45.4940236  25.6194601  76.1694074
  45.6677113  25.0541024  75.4167926  45.9869127  26.4195496  75.9873564
  51.3479627  18.3831024  77.7884374  51.7910773  17.6338349  77.3903497
  50.4706137  18.3741160  77.4058106  46.4815408  24.9361365  73.2690972
  47.1766313  25.5568058  73.4878287  46.8238558  24.0856717  73.5443350
  48.3806831  22.3861071  74.7978303  48.9058156  22.7248344  74.0727623
  48.2929184  21.4508086  74.6141438  40.0647492  28.4533054  79.1573556
  39.6252482  27.9609433  79.8506413  40.8155609  27.9106022  78.9165631
  37.0734871  22.5474987  74.7054318  37.2222992  23.2310451  74.0520991
  37.8801315  22.5280077  75.2203774  50.8912492  19.8536262  80.1806821
  51.7259383  20.2926066  80.3444382  51.0271621  19.3774916  79.3615067
  40.5730277  25.0423117  72.1766066  40.0004244  25.6613304  71.7236538
  41.1463070  25.5922479  72.7105988  43.7927537  25.3260267  73.3074648
  44.7258210  25.2605829  73.5107524  43.7050749  26.1616534  72.8489181
  46.4215553  24.6426138  70.2678596  46.3429185  24.3086001  71.1614354
  47.2425220  25.1347906  70.2670068  40.9577075  16.3783930  69.5182118
  41.9036180  16.2490138  69.5870536  40.5791320  15.6398592  69.9951546
  39.1419992  14.3033906  69.4537004  38.2351448  14.0067019  69.5299717
  39.4195973  14.0063724  68.5871290  37.9118777  11.1620842  69.5948983
  38.7737941  11.4875740  69.8544800  38.0969121  10.3752337  69.0822049
  43.9919505  21.9594133  69.8888574  44.6955355  22.1644136  70.5046230
  43.2682154  22.5270895  70.1537658  44.8217315  17.7103994  76.0090844
  44.7652517  18.1672546  75.1698477  45.3745658  16.9494679  75.8313687
  52.9434459  16.2389799  79.3412255  52.3834017  16.3082989  80.1143817
  52.3377962  16.0630784  78.6211751  45.9006202  22.3976662  71.9387034
  46.7351806  21.9657861  71.7564509  45.7390545  22.2258676  72.8663929
  45.5552095  18.9008776  73.3043373  45.5000898  18.7353047  72.3631817
  44.9298150  19.6084808  73.4605563  38.7937784  27.0785775  80.9696448
  37.8433415  27.0787637  80.8560821  39.0970270  26.3318510  80.4532483
  54.5290478  32.9146313  82.0342211  55.1668887  32.7953061  81.3305551
  54.4111320  33.8627157  82.0930163  51.3380184  32.8673741  81.9703735
  50.9998695  32.7514806  81.0824270  52.2069952  32.4664907  81.9504742
  47.1966999  34.7209218  77.9600626  46.6331865  34.6299155  77.1916914
  47.0819395  33.9009122  78.4403119  51.8199967  34.0208593  87.9289941
  51.8088608  33.6261391  87.0570445  51.9820606  33.2874666  88.5223712
  44.7431431  36.2160409  80.7984847  45.5352723  35.8751234  80.3831146
  44.9828082  36.3255385  81.7187000  52.7766558  38.3880186  73.2715091
  52.1254538  38.9734266  72.8849105  53.5710921  38.9186380  73.3310129
  46.7022185  35.4769323  73.6702226  47.4753061  34.9298310  73.5315101
  47.0547584  36.3413572  73.8816687  48.5407228  36.8045705  86.8769125
  48.2497094  37.7091336  86.7615791  49.1764212  36.8462233  87.5913195
  49.4663435  34.1822553  83.4670485  50.0627007  33.9578576  82.7527448
  49.5238406  33.4407299  84.0695932  49.0388463  31.6361989  71.3020676
  49.2913984  31.1143510  70.5404139  48.1013022  31.4728134  71.4047359
  54.0831746  30.6397767  79.1095419  54.8694835  30.2217190  78.7585836
  54.3470450  31.5443859  79.2777067  54.2541823  36.0770617  73.8084076
  53.6187656  36.1505244  74.5204980  53.9239230  36.6664216  73.1303155
  59.4840173  30.5773000  80.0128397  60.2165345  30.0072217  80.2466227
  58.7279529  30.1894601  80.4534903  48.7584752  33.5390095  73.5045051
  48.6421010  32.8634998  74.1726135  48.8687012  33.0522469  72.6877204
  51.1016293  33.0000242  77.2091740  50.7374500  32.4730863  77.9204661
  51.9583409  32.6098711  77.0358225  50.7421780  28.0290142  72.2053088
  50.9096182  28.8970378  72.5723559  50.5518949  28.1917423  71.2814378
  53.4997113  36.4907120  83.8718919  53.1997836  37.3932159  83.7634726
  53.1548173  36.2239304  84.7240072  46.9509594  32.9420917  79.9055623
  46.0260091  32.8097131  80.1133315  47.1994008  33.7215137  80.4025565
  56.8994257  29.0089661  81.5516356  55.9911134  28.9405069  81.2575117
  56.8481853  29.4861606  82.3798181  50.7211001  30.4847799  73.1899755
  50.6010626  30.9304850  74.0285235  50.0263589  30.8333117  72.6313293
  44.3118406  32.5854191  80.7399412  44.4410787  32.8388670  81.6538824
  43.6315857  33.1781899  80.4204067  48.4817893  43.2551441  76.8389886
  48.4041923  44.2059266  76.9178367  47.8779536  42.9097313  77.4964813
  58.7655903  27.2106099  83.3294230  58.1230283  27.5038632  82.6834024
  58.2610832  27.0959019  84.1347427  56.4196067  30.9569272  74.0180089
  57.3313923  31.1896659  73.8427787  55.9105714  31.5406316  73.4555168
  49.2281495  33.2364760  89.0569220  49.9696179  33.7749804  88.7804044
  48.5218480  33.8631048  89.2140772  51.0567905  30.3166507  85.0274939
  51.9029100  30.7405920  85.1709588  50.9966542  29.6600131  85.7213502
  55.0265649  35.9395091  81.4093671  54.3974512  36.1040805  80.7069738
  54.6391311  36.3536700  82.1804635  58.9054881  36.8749529  78.7638034
  58.2205919  37.2548430  78.2135068  58.9898730  37.4844855  79.4969982
  54.2067350  27.9770875  86.6856112  53.9628282  28.7312936  86.1490388
  54.4827280  28.3556223  87.5203359  56.1605813  34.5209488  85.3633378
  56.3722708  35.1641247  84.6867759  56.1135561  33.6871804  84.8955308
  53.7632042  27.1327308  82.2669950  52.9016521  27.4308562  82.5586688
  53.7894476  27.3497707  81.3350983  50.5793611  35.6769499  78.6743756
  51.0431957  35.9557202  77.8848378  50.3150409  34.7752943  78.4916846
  47.4717692  35.2240980  81.6123519  48.0419049  35.6528249  80.9741003
  48.0625804  34.9423565  82.3107705  49.5162497  31.7992651  75.4833321
  50.2186540  32.2513695  75.9507247  49.1843126  31.1576470  76.1113214
  43.2587831  30.0576204  80.7850454  42.4686885  30.3133732  80.3090565
  43.7499078  30.8724542  80.8902495  57.2751641  37.3981443  83.5355735
  58.0969084  36.9961630  83.2538417  57.2714043  37.2949677  84.4871851
  45.2102576  30.4220783  77.7433931  44.4133740  30.5339477  78.2617427
  44.9828169  30.7607435  76.8774822  51.0408244  36.9465486  85.6916446
  51.1052677  37.4085894  86.5274618  50.3319168  36.3162851  85.8198756
  41.5425534  30.3106694  83.2165445  41.7933572  31.1953704  83.4823021
  42.0785082  30.1311296  82.4440537  65.3657634  33.7420191  79.8840707
  64.6121342  33.1727590  79.7284711  65.5005175  33.7082856  80.8311341
  50.7556262  38.6133594  75.5595426  50.6201937  39.4585130  75.9880274
  51.2966074  38.8152871  74.7961360  44.2085659  36.1309032  76.1323351
  44.7210180  36.9252282  76.2828916  44.8608372  35.4335322  76.0656953
  46.0180544  39.2474788  78.2146104  46.1947172  40.1692753  78.0267088
  46.8137377  38.9333207  78.6440484  47.1411859  40.7652962  84.2156447
  47.6919284  40.6370025  83.4433441  46.3023335  41.0647851  83.8651339
  54.1048725  22.1364156  84.0894320  53.7612995  23.0265797  84.0133430
  54.4727688  21.9465813  83.2263905  42.1734576  34.4597686  76.9082922
  43.0109798  34.8694694  76.6916629  42.3512844  33.5197128  76.8783116
  54.0699008  32.1272767  72.5966755  53.5545631  32.8977371  72.8355142
  53.7976316  31.4537903  73.2199816  51.6546119  26.9722468  77.6551993
  50.7987715  26.5829318  77.4757632  52.0673071  27.0514428  76.7951779
  53.1845266  24.5068811  82.0543553  52.6810061  24.4698946  81.2411358
  53.4775873  25.4161554  82.1140209  49.4288152  24.5907541  81.0609735
  50.2941148  24.3950349  80.7015624  49.4965660  24.3617892  81.9879091
  59.0433282  34.8805121  74.5319928  58.2662725  34.5416281  74.0875090
  59.7224763  34.8857745  73.8574893  53.8585311  29.9999859  74.4226536
  53.5535447  30.3146008  75.2736679  54.8115753  30.0781279  74.4653869
  52.3031743  36.1590082  76.0719490  51.7753105  35.4242842  75.7592727
  51.8019246  36.9364759  75.8259458  57.2824589  34.3539103  81.1886536
  56.6248263  35.0438364  81.2766665  58.0864988  34.7435535  81.5320522
  47.0350471  26.8209748  78.4326101  47.6094223  26.5984930  77.6999294
  47.6221453  26.8898443  79.1854703  56.0930048  32.7083475  79.2390478
  56.6061930  33.3413467  79.7412188  56.7431272  32.1084671  78.8733838
  47.3620058  28.8514210  72.4521987  46.5257370  29.1888896  72.7731261
  47.2224827  28.7163189  71.5149124  49.3373138  23.6950997  77.1601171
  48.6837551  23.3800015  76.5357786  49.2953612  23.0726738  77.8860994
  50.4484343  33.9770292  69.0754463  49.5411405  33.7459546  69.2745612
  50.9455375  33.1807912  69.2628444  53.3552422  42.6867800  71.9951149
  52.6814121  42.9899496  72.6036107  53.7418244  43.4896880  71.6456606
  52.5710879  30.1832931  81.4848818  51.6533440  30.4047878  81.3270506
  52.9871022  30.2579241  80.6260526  53.3545926  31.5824347  76.6151499
  54.1017745  32.0945744  76.3058621  53.6237516  31.2608399  77.4755892
  51.6272577  34.0782887  73.5978453  50.7183796  33.7941920  73.6950923
  51.6567660  34.4981966  72.7381760  56.8591844  37.6889477  77.3669621
  56.4054171  36.8480387  77.4234811  56.2285811  38.3250875  77.7044401
  55.8024764  28.6181463  78.5970288  55.0647520  28.1058849  78.9280531
  56.0551537  28.1781844  77.7853565  55.3024783  39.5265974  78.3019439
  55.5947758  40.0871031  77.5831804  55.8123404  39.8194535  79.0572598
  55.9036391  21.3957715  79.1912057  56.2095268  20.5355078  78.9037972
  56.6288996  21.9875335  78.9911051  42.1960747  31.7988401  77.5793655
  41.9985147  31.2057762  76.8544722  41.6407411  31.4940612  78.2969594
  50.1757471  31.6911508  79.6988248  50.2306080  30.7385344  79.6230725
  49.3648673  31.8470947  80.1829547  51.3248664  35.6191631  70.9366532
  50.8868094  34.9027490  70.4772169  52.0659105  35.8467746  70.3751623
  48.1149831  30.3088568  77.4578627  47.3017696  30.6082738  77.8643819
  48.6108825  29.9144256  78.1753109  50.2658408  40.3046325  79.3912892
  50.2234587  40.5307171  78.4621424  51.1821107  40.0709699  79.5398693
  53.7124042  30.7730392  86.2893521  54.0673430  31.0001865  87.1487987
  54.3596174  31.1048769  85.6670776  59.4421779  33.8948828  76.9942850
  59.3039678  34.0850424  76.0664039  59.0857998  34.6568211  77.4510901
  47.6063905  27.8806923  83.0739862  48.2463285  27.7395682  82.3762825
  46.7741436  27.5941437  82.6978464  59.4691159  35.9625355  82.0054122
  59.9027666  35.8700644  82.8537176  60.1822740  35.9382856  81.3674138
  48.3824209  37.1809354  79.1874855  49.1764808  36.6859674  78.9857430
  47.6715902  36.6527217  78.8242560  53.2019054  39.5627449  83.5387222
  53.2556076  40.1318385  84.3064938  52.3333835  39.7329334  83.1741259
  44.6906973  31.3252435  75.2634607  43.7604561  31.2636891  75.4804569
  44.7864445  30.8028388  74.4671249  44.6092522  27.8507248  77.8512849
  44.8699339  28.7652581  77.7422009  45.4309694  27.3831691  78.0009462
  46.0817447  29.2645005  85.0211673  46.7540501  29.0562367  84.3724322
  45.2547234  29.0667091  84.5816906  52.1607153  33.7287711  85.0974154
  53.0899213  33.8798871  84.9243121  51.7398184  33.8171732  84.2422801
  50.9595485  37.7538376  82.8672692  50.8206571  37.3857160  83.7398630
  50.1710081  38.2686015  82.6956649  51.5543637  42.8547472  74.2098228
  51.7295393  42.3835515  75.0243851  50.8676425  43.4813238  74.4379489
  52.5100700  37.1319978  80.2561529  52.1750533  37.0920748  81.1519179
  52.0104646  36.4664694  79.7831940  46.4844944  32.5387608  85.7814111
  46.3464742  31.8067847  86.3825650  47.3949868  32.4496508  85.4998298
  55.4459892  34.4776013  70.5298589  54.8289063  33.7522841  70.4331642
  54.9776381  35.2385373  70.1865663  49.1127245  32.2507568  85.2697790
  49.8226864  31.6100760  85.2284409  49.0696553  32.5020463  86.1923971
  46.1204723  46.0036835  80.9838088  46.3601321  46.6355359  81.6617107
  45.2773919  45.6524875  81.2703448  47.2358438  28.6961437  69.6519893
  46.3587904  28.5750238  69.2882140  47.7116191  27.9047515  69.3998782
  38.7560578  33.4838597  79.7461401  39.4431618  33.1700327  79.1582416
  38.6008707  34.3879961  79.4728652  50.6332584  41.8115957  83.3879592
  50.5602756  42.6170929  83.8998897  50.1909977  42.0107923  82.5627614
  50.4222364  41.0487727  76.8982414  49.6389886  41.5909407  76.9920638
  51.1215109  41.5661707  77.2976655  53.7319014  26.8582357  79.5416619
  54.2287714  26.1052319  79.2217690  52.9605996  26.8946673  78.9759829
  61.5848772  32.5622722  81.1834911  61.5738648  33.4447438  80.8128844
  60.7166151  32.2094273  80.9889448  54.8148795  35.6154044  77.1155043
  53.8805074  35.7355506  76.9459747  54.9925463  34.7126511  76.8515053
  50.3153983  28.9999740  79.2688304  49.9451770  28.4470780  79.9569209
  50.8113075  28.3957873  78.7163304  58.2021346  31.4571363  77.6505077
  58.6681798  32.2899355  77.5765379  58.6528847  30.9916345  78.3550335
  48.1443181  39.4597235  86.3643322  48.8452641  40.0933718  86.5172716
  47.6738296  39.8011966  85.6038961  56.2697577  37.8015185  74.6491229
  56.5457421  37.6871779  75.5585103  55.4002076  37.4032669  74.6103402
  56.1738009  23.8251950  81.6895978  55.2601089  24.0556177  81.8578185
  56.6031110  23.9090394  82.5410011  55.9444467  32.0141842  84.1895872
  55.2915918  32.2617750  83.5348325  56.3224847  31.2005980  83.8558349
  52.9051641  42.0501535  78.2924042  53.0874036  41.2323191  78.7551795
  53.7284627  42.2669228  77.8548932  53.2393807  40.9769721  75.5539091
  53.7681573  40.4662175  74.9409253  53.5022026  40.6612251  76.4184624
  43.7410900  38.9933590  83.2974425  44.3264336  38.2477278  83.4302329
  43.5435738  39.3037547  84.1811088  46.5949555  42.0284837  78.3136867
  45.9259930  42.5130965  77.8300907  46.4562424  42.2754058  79.2280245
  38.3328554  31.5639190  82.0178868  38.3712654  31.0302781  82.8115986
  37.8268847  31.0374396  81.3989845  41.9637132  30.2903292  75.0932799
  42.2590573  29.3813971  75.0399853  41.0625168  30.2691032  74.7713801
  53.8723211  42.0110556  81.8983207  53.7474350  41.2100296  81.3894153
  54.5302302  42.5056750  81.4097177  45.4931379  28.3659289  81.0760348
  44.7717965  28.9795256  80.9367821  46.2824635  28.9017054  80.9976994
  55.9358119  39.8119576  83.5262758  54.9888455  39.6924928  83.4541084
  56.2840892  38.9242074  83.6089019  43.6924973  27.9717390  75.2172124
  43.3637680  27.0914769  75.0347230  44.0464344  27.9165059  76.1048513
  52.9404552  39.6072293  79.7267110  52.7929515  38.6789000  79.9074680
  53.7658046  39.6292383  79.2424185  46.8066797  28.2590360  75.5847602
  47.1462869  28.7876281  74.8626210  47.2538917  28.5970766  76.3606168
  56.5438674  40.4300851  80.8131983  57.4685222  40.2243713  80.6756434
  56.3753977  40.1817252  81.7221324  50.1526709  23.7276723  83.4877993
  50.9752779  23.2537201  83.3656883  50.3964773  24.5067207  83.9876679
  48.7934944  26.7564981  73.7840895  49.5143306  27.1346234  73.2804612
  48.1700248  27.4753858  73.8875873  52.9366067  27.4610130  74.7199227
  53.1529681  28.3434768  74.4188055  52.4560134  27.0696344  73.9904869
  47.6765288  30.4195843  81.2969972  47.5309869  30.7336146  82.1894253
  47.1990492  31.0380744  80.7440870  49.5361671  27.4098391  81.3450861
  49.5223240  26.5139485  81.0083159  50.2534099  27.4169055  81.9789147
  51.3887802  27.8435732  83.3903989  51.1305579  28.7652802  83.3888319
  50.8572842  27.4466166  84.0804453  56.3333990  40.9486519  76.1694074
  56.5070868  40.3832941  75.4167926  56.8262882  41.7487414  75.9873564
  42.1510950  32.9601188  84.2357633  41.6064418  33.7360996  84.3677907
  43.0290300  33.3071992  84.0776754  48.9398567  26.2912772  76.6138431
  49.0614478  25.3629418  76.8129319  48.6500609  26.3051458  75.7016747
  51.8089757  23.9767682  79.7505151  51.8311454  24.0407015  78.7957131
  52.2257816  23.1372191  79.9445657  62.1873381  33.7122942  77.7884374
  62.6304528  32.9630267  77.3903497  61.3099892  33.7033078  77.4058106
  57.3209163  40.2653283  73.2690972  58.0160067  40.8859976  73.4878287
  57.6632313  39.4148634  73.5443350  59.2200586  37.7152989  74.7978303
  59.7451910  38.0540261  74.0727623  59.1322938  36.7800004  74.6141438
  50.9041247  43.7824972  79.1573556  50.4646237  43.2901351  79.8506413
  51.6549364  43.2397940  78.9165631  43.3833586  39.9736513  79.1598184
  44.2091606  39.6740285  78.7796828  43.0327638  39.2044135  79.6087973
  48.3515119  39.3262981  81.2295858  47.7295128  38.6633686  80.9298086
  49.0219986  39.3524113  80.5469506  41.5842191  37.8922839  80.1187118
  40.7474099  37.4645014  79.9371119  41.5565836  38.0855283  81.0557909
  47.9128626  37.8766904  74.7054318  48.0616746  38.5602369  74.0520991
  48.7195069  37.8571994  75.2203774  61.7306246  35.1828180  80.1806821
  62.5653138  35.6217984  80.3444382  61.8665375  34.7066833  79.3615067
  58.7797752  32.7407915  86.1284309  59.2551874  32.9335561  85.3203160
  57.8563317  32.7967101  85.8827693  45.6681259  33.9032082  75.7115387
  45.4227301  32.9994412  75.9095597  45.8377173  33.9049232  74.7694865
  53.3577969  24.7755758  85.0940143  53.8759912  25.5116785  84.7686631
  53.0033101  25.0819752  85.9286902  44.9376906  29.6360440  73.2101549
  44.2446151  29.7104795  72.5541585  44.6928658  28.8720783  73.7323066
  53.6090563  21.1956041  80.6141040  53.8892317  20.5279230  81.2401466
  54.3941170  21.3885137  80.1015703  51.4124031  40.3715035  72.1766066
  50.8397998  40.9905222  71.7236538  51.9856825  40.9214397  72.7105988
  57.4799421  29.6173675  84.3612615  58.4316844  29.7171773  84.3824839
  57.3102872  28.8251943  84.8710699  55.5013801  26.7029258  84.5472016
  54.9063733  26.9834271  83.8518504  55.2163497  27.1923159  85.3188757
  54.6321291  40.6552185  73.3074648  55.5651964  40.5897747  73.5107524
  54.5444504  41.4908452  72.8489181  57.2609308  39.9718055  70.2678596
  57.1822939  39.6377919  71.1614354  58.0818975  40.4639823  70.2670068
  59.9587499  32.8379795  83.4754914  59.9263819  31.8995795  83.6614598
  60.5688123  32.9163831  82.7420739  51.7970830  31.7075848  69.5182118
  52.7429934  31.5782056  69.5870536  51.4185075  30.9690509  69.9951546
  57.7692714  23.3731854  79.4809010  57.5717535  23.0646942  80.3652342
  58.3792420  24.0993493  79.6106940  49.9813747  29.6325824  69.4537004
  49.0745202  29.3358937  69.5299717  50.2589728  29.3355642  68.5871290
  40.8991687  30.9532187  79.9036050  40.5794472  30.0997496  79.6110424
  40.3525115  31.1680766  80.6594017  44.6771595  33.6694628  83.6205556
  44.8957605  34.6011736  83.6393590  45.0897369  33.3102603  84.4060360
  51.5975813  24.1762714  75.6081245  50.7876541  23.8309799  75.9836491
  52.2860230  23.8670257  76.1968856  53.5266361  23.2540760  77.2305541
  54.0797400  23.6736214  77.8895565  53.7636447  22.3276509  77.2728497
  48.7512532  26.4912759  69.5948983  49.6131696  26.8167658  69.8544800
  48.9362876  25.7044255  69.0822049  40.7679947  34.5735099  81.8729172
  40.0743419  34.1589052  81.3599126  41.5152938  34.6155635  81.2762590
  56.9045168  25.3641286  76.7384206  56.3243837  26.0226090  76.3562258
  56.6381101  24.5418630  76.3271623  55.3548734  24.7646343  78.9405526
  55.8548513  24.8762878  78.1319845  55.9984342  24.4607396  79.5806335
  42.6816690  34.5053353  79.7495186  42.6587378  34.6041040  78.7977070
  42.9917326  35.3518503  80.0712353  45.3404068  36.5629508  83.8641801
  46.2947321  36.5313450  83.7971732  45.1416591  36.1020131  84.6792027
  45.9303450  35.1330624  86.4312598  46.7496339  35.6274702  86.4547436
  46.2040258  34.2162592  86.4030166  55.6870046  27.5241376  75.7940554
  54.7995901  27.8091027  75.5760749  56.1024035  27.3635139  74.9467831
  59.0384582  27.5487897  79.5094893  59.8144972  28.0384349  79.7819510
  58.3132716  27.9745951  79.9666763  61.4757141  28.2615516  80.5668834
  62.0701632  28.0211252  79.8562142  61.5483725  27.5422647  81.1942370
  43.6954297  42.1049127  80.8811999  43.5608764  41.3449528  80.3149997
  43.2786359  42.8290027  80.4140788  54.8313260  37.2886051  69.8888574
  55.5349110  37.4936053  70.5046230  54.1075908  37.8562813  70.1537658
  55.6611070  33.0395912  76.0090844  55.6046271  33.4964463  75.1698477
  56.2139412  32.2786597  75.8313687  59.4715876  28.8285644  76.8340964
  59.2152810  28.4282280  77.6649171  58.8468744  29.5429438  76.7091103
  63.7828214  31.5681717  79.3412255  63.2227772  31.6374906  80.1143817
  63.1771717  31.3922702  78.6211751  46.8523422  43.0018444  81.0930441
  46.7355807  43.9463877  80.9909132  46.0315869  42.6992006  81.4816241
  56.7399957  37.7268580  71.9387034  57.5745561  37.2949778  71.7564509
  56.5784300  37.5550594  72.8663929  56.3945849  34.2300693  73.3043373
  56.3394653  34.0644965  72.3631817  55.7691904  34.9376726  73.4605563
  49.7041975  23.7308802  72.8828692  49.6920644  24.6750642  73.0396963
  50.5965396  23.5478948  72.5888153  47.8777937  43.6546706  84.3086370
  48.7805183  43.6870316  84.6252865  47.6515307  42.7247157  84.3232706
  49.6331539  42.4077693  80.9696448  48.6827170  42.4079554  80.8560821
  49.9364025  41.6610427  80.4532483  53.5194094  20.3251579  77.1374629
  52.7526490  19.7710066  77.2831311  53.9304799  20.3973448  77.9988780
  57.5415940  50.8061240  73.6702226  58.3146816  50.2590227  73.5315101
  57.8941339  51.6705490  73.8816687  59.8782218  46.9653907  71.3020676
  60.1307738  46.4435428  70.5404139  58.9406777  46.8020052  71.4047359
  59.5978506  48.8682012  73.5045051  59.4814765  48.1926916  74.1726135
  59.7080766  48.3814386  72.6877204  61.5815534  43.3582059  72.2053088
  61.7489937  44.2262296  72.5723559  61.3912703  43.5209341  71.2814378
  61.5604755  45.8139717  73.1899755  61.4404380  46.2596768  74.0285235
  60.8657344  46.1625034  72.6313293  67.2589821  46.2861190  74.0180089
  68.1707677  46.5188577  73.8427787  66.7499468  46.8698234  73.4555168
  60.3556252  47.1284569  75.4833321  61.0580295  47.5805613  75.9507247
  60.0236880  46.4868388  76.1113214  54.0981586  45.3868122  80.7850454
  53.3080640  45.6425650  80.3090565  54.5892833  46.2016459  80.8902495
  56.0496331  45.7512701  77.7433931  55.2527494  45.8631395  78.2617427
  55.8221923  46.0899353  76.8774822  55.0479414  51.4600950  76.1323351
  55.5603934  52.2544200  76.2828916  55.7002126  50.7627240  76.0656953
  53.0128330  49.7889604  76.9082922  53.8503552  50.1986612  76.6916629
  53.1906598  48.8489046  76.8783116  64.9092763  47.4564684  72.5966755
  64.3939386  48.2269289  72.8355142  64.6370071  46.7829821  73.2199816
  62.4939874  42.3014385  77.6551993  61.6381470  41.9121236  77.4757632
  62.9066825  42.3806346  76.7951779  60.2681906  39.9199458  81.0609735
  61.1334903  39.7242267  80.7015624  60.3359415  39.6909810  81.9879091
  64.6979066  45.3291777  74.4226536  64.3929201  45.6437926  75.2736679
  65.6509508  45.4073196  74.4653869  57.8744225  42.1501666  78.4326101
  58.4487977  41.9276848  77.6999294  58.4615208  42.2190361  79.1854703
  58.2013812  44.1806127  72.4521987  57.3651125  44.5180814  72.7731261
  58.0618582  44.0455107  71.5149124  60.1766893  39.0242915  77.1601171
  59.5231305  38.7091932  76.5357786  60.1347367  38.4018656  77.8860994
  61.2878098  49.3062210  69.0754463  60.3805159  49.0751464  69.2745612
  61.7849130  48.5099829  69.2628444  62.4666331  49.4074805  73.5978453
  61.5577550  49.1233838  73.6950923  62.4961415  49.8273884  72.7381760
  66.7430145  36.7249633  79.1912057  67.0489022  35.8646996  78.9037972
  67.4682750  37.3167253  78.9911051  53.0354502  47.1280319  77.5793655
  52.8378901  46.5349680  76.8544722  52.4801166  46.8232529  78.2969594
  62.1642419  50.9483549  70.9366532  61.7261849  50.2319408  70.4772169
  62.9052860  51.1759663  70.3751623  58.9543585  45.6380485  77.4578627
  58.1411451  45.9374656  77.8643819  59.4502579  45.2436174  78.1753109
  55.5300727  46.6544353  75.2634607  54.5998315  46.5928809  75.4804569
  55.6258199  46.1320306  74.4671249  55.4486276  43.1799166  77.8512849
  55.7093094  44.0944499  77.7422009  56.2703449  42.7123608  78.0009462
  66.2853647  49.8067930  70.5298589  65.6682817  49.0814758  70.4331642
  65.8170135  50.5677291  70.1865663  58.0752192  44.0253355  69.6519893
  57.1981659  43.9042155  69.2882140  58.5509946  43.2339433  69.3998782
  49.5954333  48.8130514  79.7461401  50.2825372  48.4992244  79.1582416
  49.4402461  49.7171879  79.4728652  64.5712769  42.1874274  79.5416619
  65.0681468  41.4344237  79.2217690  63.7999750  42.2238591  78.9759829
  61.1547737  44.3291657  79.2688304  60.7845525  43.7762698  79.9569209
  61.6506830  43.7249791  78.7163304  49.1722309  46.8931108  82.0178868
  49.2106408  46.3594698  82.8115986  48.6662602  46.3666313  81.3989845
  52.8030886  45.6195210  75.0932799  53.0984327  44.7105888  75.0399853
  51.9018922  45.5982949  74.7713801  56.3325133  43.6951206  81.0760348
  55.6111719  44.3087174  80.9367821  57.1218389  44.2308971  80.9976994
  54.5318728  43.3009308  75.2172124  54.2031434  42.4206686  75.0347230
  54.8858099  43.2456976  76.1048513  57.6460551  43.5882277  75.5847602
  57.9856624  44.1168199  74.8626210  58.0932672  43.9262683  76.3606168
  59.6328698  42.0856899  73.7840895  60.3537061  42.4638152  73.2804612
  59.0094002  42.8045776  73.8875873  63.7759821  42.7902048  74.7199227
  63.9923435  43.6726686  74.4188055  63.2953888  42.3988261  73.9904869
  59.7792321  41.6204689  76.6138431  59.9008232  40.6921336  76.8129319
  59.4894364  41.6343375  75.7016747  62.6483512  39.3059600  79.7505151
  62.6705208  39.3698933  78.7957131  63.0651571  38.4664108  79.9445657
  58.7522380  53.2058822  74.7054318  58.9010501  53.8894286  74.0520991
  59.5588824  53.1863912  75.2203774  56.5075013  49.2324000  75.7115387
  56.2621055  48.3286330  75.9095597  56.6770928  49.2341150  74.7694865
  55.7770661  44.9652357  73.2101549  55.0839906  45.0396712  72.5541585
  55.5322413  44.2012701  73.7323066  64.4484317  36.5247959  80.6141040
  64.7286071  35.8571148  81.2401466  65.2334924  36.7177054  80.1015703
  62.6364584  47.0367765  69.5182118  63.5823689  46.9073973  69.5870536
  62.2578829  46.2982427  69.9951546  60.8207501  44.9617742  69.4537004
  59.9138957  44.6650854  69.5299717  61.0983482  44.6647560  68.5871290
  51.7385442  46.2824105  79.9036050  51.4188226  45.4289413  79.6110424
  51.1918870  46.4972683  80.6594017  62.4369567  39.5054631  75.6081245
  61.6270295  39.1601716  75.9836491  63.1253984  39.1962175  76.1968856
  64.3660115  38.5832678  77.2305541  64.9191154  39.0028132  77.8895565
  64.6030202  37.6568426  77.2728497  59.5906286  41.8204677  69.5948983
  60.4525450  42.1459575  69.8544800  59.7756630  41.0336173  69.0822049
  67.7438923  40.6933203  76.7384206  67.1637592  41.3518007  76.3562258
  67.4774855  39.8710548  76.3271623  66.1942489  40.0938261  78.9405526
  66.6942267  40.2054796  78.1319845  66.8378097  39.7899314  79.5806335
  66.5263801  42.8533294  75.7940554  65.6389656  43.1382944  75.5760749
  66.9417790  42.6927057  74.9467831  65.6707014  52.6177968  69.8888574
  66.3742864  52.8227971  70.5046230  64.9469663  53.1854730  70.1537658
  67.2339604  49.5592611  73.3043373  67.1788407  49.3936882  72.3631817
  66.6085659  50.2668644  73.4605563  60.5435729  39.0600720  72.8828692
  60.5314399  40.0042560  73.0396963  61.4359151  38.8770865  72.5888153
  64.3587849  35.6543497  77.1374629  63.5920244  35.1001983  77.2831311
  64.7698553  35.7265365  77.9988780  41.9372805   0.0650390  59.9960398
  41.2860785   0.6504471  59.6094412  42.7317168   0.5956585  60.0555435
  35.8628432  -2.8460472  60.3947532  36.6359308  -3.3931485  60.2560408
  36.2153831  -1.9816223  60.6061994  37.6424140   4.9321646  63.5635193
  37.5648169   5.8829471  63.6423674  37.0385783   4.5867518  64.2210119
  39.9162508   0.2903799  62.2840733  39.7808183   1.1355334  62.7125581
  40.4572321   0.4923076  61.5206667  42.5158669   4.3638005  58.7196456
  41.8420368   4.6669701  59.3281413  42.9024491   5.1667085  58.3701913
  44.4631030   1.2036178  65.0264745  44.7554004   1.7641236  64.3077111
  44.9729651   1.4964739  65.7817904  39.4264655   1.9816530  66.1158198
  39.3840834   2.2077376  65.1866731  40.3427354   1.7479904  66.2644000
  40.7149884   4.5317677  60.9343535  40.8901640   4.0605720  61.7489158
  40.0282672   5.1583443  61.1624796  35.2810969   7.6807040  67.7083395
  35.5207568   8.3125564  68.3862414  34.4380166   7.3295080  67.9948754
  39.5828611   2.7257932  63.6227721  38.7996133   3.2679612  63.7165945
  40.2821356   3.2431912  64.0221962  42.0657888   3.7271740  65.0169349
  42.2480283   2.9093396  65.4797101  42.8890874   3.9439433  64.5794239
  42.4000054   2.6539925  62.2784398  42.9287820   2.1432380  61.6654560
  42.6628273   2.3382456  63.1429931  35.7555801   3.7055042  65.0382174
  35.0866177   4.1901170  64.5546214  35.6168671   3.9524263  65.9525552
  43.0329457   3.6880761  68.6228514  42.9080597   2.8870501  68.1139460
  43.6908548   4.1826955  68.1342484  42.1010799   1.2842497  66.4512416
  41.9535761   0.3559205  66.6319986  42.9264293   1.3062588  65.9669492
  45.7044921   2.1071056  67.5377289  46.6291468   1.9013918  67.4001740
  45.5360224   1.8587457  68.4466631  45.4940237   2.6256724  62.8939381
  45.6677115   2.0603146  62.1413233  45.9869128   3.4257619  62.7118871
  46.4815410   1.9423488  59.9936279  47.1766314   2.5630181  60.2123594
  46.8238560   1.0918839  60.2688657  40.0647493   5.4595177  65.8818863
  39.6252484   4.9671556  66.5751720  40.8155610   4.9168145  65.6410938
  37.0734873  -0.4462891  61.4299625  37.2222993   0.2372574  60.7766298
  37.8801316  -0.4657801  61.9449081  40.5730278   2.0485240  58.9011372
  40.0004245   2.6675427  58.4481844  41.1463072   2.5984601  59.4351294
  43.7927538   2.3322390  60.0319955  44.7258211   2.2667952  60.2352830
  43.7050751   3.1678657  59.5734487  46.4215554   1.6488260  56.9923902
  46.3429186   1.3148124  57.8859660  47.2425221   2.1410028  56.9915375
  38.7937785   4.0847898  67.6941755  37.8433416   4.0849759  67.5806127
  39.0970271   3.3380632  67.1777790  54.5290479   9.9208436  68.7587517
  55.1668889   9.8015183  68.0550857  54.4111322  10.8689280  68.8175470
  51.3380185   9.8735864  68.6949042  50.9998697   9.7576929  67.8069577
  52.2069953   9.4727029  68.6750048  47.1967001  11.7271340  64.6845933
  46.6331866  11.6361277  63.9162221  47.0819396  10.9071245  65.1648426
  51.8199968  11.0270716  74.6535248  51.8088609  10.6323514  73.7815751
  51.9820608  10.2936788  75.2469019  44.7431433  13.2222532  67.5230154
  45.5352725  12.8813357  67.1076453  44.9828083  13.3317507  68.4432307
  46.7022187  12.4831445  60.3947532  47.4753063  11.9360432  60.2560408
  47.0547585  13.3475695  60.6061994  48.5407229  13.8107828  73.6014432
  48.2497095  14.7153458  73.4861098  49.1764214  13.8524355  74.3158501
  49.4663436  11.1884676  70.1915791  50.0627008  10.9640698  69.4772754
  49.5238408  10.4469422  70.7941239  49.0388464   8.6424111  58.0265982
  49.2913985   8.1205633  57.2649445  48.1013024   8.4790257  58.1292666
  54.0831747   7.6459890  65.8340725  54.8694836   7.2279313  65.4831142
  54.3470452   8.5505982  66.0022374  54.2541825  13.0832740  60.5329382
  53.6187658  13.1567367  61.2450287  53.9239231  13.6726339  59.8548462
  59.4840174   7.5835123  66.7373704  60.2165346   7.0134340  66.9711533
  58.7279530   7.1956723  67.1780210  48.7584753  10.5452217  60.2290357
  48.6421011   9.8697121  60.8971442  48.8687013  10.0584591  59.4122510
  51.1016294  10.0062364  63.9337046  50.7374501   9.4792985  64.6449968
  51.9583410   9.6160834  63.7603532  50.7421781   5.0352264  58.9298395
  50.9096183   5.9032501  59.2968866  50.5518950   5.1979546  58.0059684
  53.4997114  13.4969243  70.5964225  53.1997837  14.3994282  70.4880033
  53.1548174  13.2301426  71.4485378  46.9509596   9.9483040  66.6300930
  46.0260092   9.8159254  66.8378622  47.1994009  10.7277259  67.1270872
  56.8994258   6.0151783  68.2761663  55.9911135   5.9467192  67.9820424
  56.8481854   6.4923728  69.1043488  50.7211002   7.4909922  59.9145062
  50.6010627   7.9366972  60.7530542  50.0263590   7.8395239  59.3558600
  44.3118407   9.5916313  67.4644719  44.4410788   9.8450792  68.3784131
  43.6315858  10.1844021  67.1449374  48.4817894  20.2613563  63.5635193
  48.4041924  21.2121389  63.6423674  47.8779538  19.9159436  64.2210119
  56.4196068   7.9631395  60.7425396  57.3313924   8.1958782  60.5673093
  55.9105715   8.5468439  60.1800474  49.2281496  10.2426882  75.7814527
  49.9696181  10.7811926  75.5049351  48.5218482  10.8693171  75.9386079
  54.7036836  12.3856023  74.3786688  55.1120192  11.9438433  73.6341321
  53.9814097  11.8108650  74.6320881  51.0567906   7.3228629  71.7520245
  51.9029101   7.7468043  71.8954894  50.9966544   6.6662254  72.4458808
  55.0265650  12.9457213  68.1338977  54.3974513  13.1102927  67.4315045
  54.6391313  13.3598823  68.9049941  58.9054882  13.8811651  65.4883341
  58.2205920  14.2610553  64.9380374  58.9898732  14.4906978  66.2215289
  54.2067351   4.9832998  73.4101419  53.9628283   5.7375058  72.8735695
  54.4827282   5.3618345  74.2448666  56.1605814  11.5271610  72.0878685
  56.3722709  12.1703370  71.4113066  56.1135562  10.6933927  71.6200615
  53.7632043   4.1389431  68.9915257  52.9016522   4.4370684  69.2831994
  53.7894478   4.3559830  68.0596289  50.5793612  12.6831621  65.3989062
  51.0431958  12.9619324  64.6093685  50.3150410  11.7815066  65.2162153
  47.4717693  12.2303103  68.3368826  48.0419050  12.6590371  67.6986310
  48.0625805  11.9485688  69.0353011  49.5162498   8.8054774  62.2078628
  50.2186542   9.2575817  62.6752554  49.1843127   8.1638593  62.8358521
  43.2587832   7.0638326  67.5095761  42.4686886   7.3195855  67.0335872
  43.7499080   7.8786664  67.6147802  57.2751642  14.4043566  70.2601042
  58.0969086  14.0023753  69.9783724  57.2714045  14.3011800  71.2117158
  45.2102578   7.4282906  64.4679238  44.4133741   7.5401600  64.9862733
  44.9828170   7.7669558  63.6020128  51.0408245  13.9527609  72.4161752
  51.1052678  14.4148016  73.2519924  50.3319169  13.3224974  72.5444062
  41.5425535   7.3168817  69.9410752  41.7933574   8.2015827  70.2068328
  42.0785084   7.1373418  69.1685844  65.3657635  10.7482314  66.6086013
  64.6121343  10.1789712  66.4530018  65.5005176  10.7144979  67.5556648
  50.7556263  15.6195716  62.2840733  50.6201938  16.4647252  62.7125581
  51.2966075  15.8214994  61.5206667  44.2085660  13.1371154  62.8568658
  44.7210181  13.9314405  63.0074223  44.8608373  12.4397445  62.7902259
  46.0180545  16.2536911  64.9391411  46.1947173  17.1754875  64.7512395
  46.8137379  15.9395330  65.3685791  52.3824739  16.2419283  76.4141075
  51.9388594  15.4555661  76.0961979  53.0441953  16.4298433  75.7484966
  47.1411861  17.7715084  70.9401753  47.6919286  17.6432148  70.1678747
  46.3023336  18.0709974  70.5896646  54.4805977  16.5222083  74.4422476
  54.4624453  17.3430964  73.9502745  55.4025897  16.3976158  74.6672617
  50.9379032  14.0366212  75.2845984  51.4707368  13.2754500  75.0545292
  50.4093113  13.7439864  76.0270139  42.1734577  11.4659809  63.6328228
  43.0109799  11.8756817  63.4161936  42.3512845  10.5259251  63.6028422
  54.0699009   9.1334889  59.3212061  53.5545633   9.9039494  59.5600449
  53.7976318   8.4600026  59.9445123  51.6546120   3.9784590  64.3797300
  50.7987717   3.5891441  64.2002938  52.0673072   4.0576551  63.5197085
  59.0433283  11.8867244  61.2565235  58.2662726  11.5478404  60.8120397
  59.7224764  11.8919867  60.5820200  53.8585312   7.0061981  61.1471842
  53.5535448   7.3208131  61.9981986  54.8115755   7.0843401  61.1899175
  52.3031744  13.1652205  62.7964796  51.7753106  12.4304964  62.4838034
  51.8019247  13.9426881  62.5504765  57.2824590  11.3601225  67.9131843
  56.6248265  12.0500487  68.0011971  58.0864990  11.7497657  68.2565829
  47.0350472   3.8271871  65.1571408  47.6094224   3.6047053  64.4244601
  47.6221454   3.8960566  65.9100009  56.0930049   9.7145598  65.9635785
  56.6061931  10.3475590  66.4657494  56.7431273   9.1146793  65.5979145
  47.3620059   5.8576332  59.1767293  46.5257371   6.1951019  59.4976568
  47.2224829   5.7225312  58.2394430  50.4484344  10.9832415  55.7999769
  49.5411406  10.7521669  55.9990918  50.9455376  10.1870034  55.9873751
  52.5710880   7.1895054  68.2094125  51.6533441   7.4110001  68.0515813
  52.9871024   7.2641364  67.3505832  53.3545928   8.5886469  63.3396805
  54.1017747   9.1007866  63.0303927  53.6237517   8.2670522  64.2001199
  51.6272578  11.0845010  60.3223760  50.7183797  10.8004043  60.4196229
  51.6567662  11.5044088  59.4627066  56.8591845  14.6951599  64.0914927
  56.4054172  13.8542509  64.1480118  56.2285812  15.3312998  64.4289707
  55.8024765   5.6243585  65.3215595  55.0647522   5.1120972  65.6525837
  56.0551538   5.1843967  64.5098871  55.3024785  16.5328096  65.0264745
  55.5947759  17.0933153  64.3077111  55.8123405  16.8256657  65.7817904
  42.1960748   8.8050524  64.3038962  41.9985148   8.2119885  63.5790028
  41.6407412   8.5002734  65.0214901  50.1757472   8.6973631  66.4233555
  50.2306082   7.7447467  66.3476032  49.3648674   8.8533070  66.9074853
  51.3248666  12.6253754  57.6611838  50.8868096  11.9089613  57.2017476
  52.0659107  12.8529868  57.0996930  48.1149832   7.3150690  64.1823934
  47.3017697   7.6144861  64.5889126  48.6108826   6.9206379  64.8998416
  50.2658410  17.3108447  66.1158198  50.2234589  17.5369294  65.1866731
  51.1821109  17.0771822  66.2644000  53.7124044   7.7792515  73.0138828
  54.0673431   8.0063988  73.8733293  54.3596175   8.1110892  72.3916083
  59.4421780  10.9010951  63.7188157  59.3039679  11.0912547  62.7909346
  59.0857999  11.6630333  64.1756208  47.6063907   4.8869046  69.7985169
  48.2463286   4.7457805  69.1008132  46.7741437   4.6003559  69.4223771
  59.4691160  12.9687478  68.7299428  59.9027667  12.8762767  69.5782482
  60.1822741  12.9444978  68.0919444  48.3824211  14.1871476  65.9120161
  49.1764809  13.6921796  65.7102736  47.6715903  13.6589339  65.5487867
  53.2019055  16.5689572  70.2632529  53.2556077  17.1380508  71.0310245
  52.3333836  16.7391457  69.8986566  44.6906974   8.3314558  61.9879914
  43.7604562   8.2699013  62.2049876  44.7864446   7.8090511  61.1916555
  44.6092523   4.8569371  64.5758156  44.8699340   5.7714704  64.4667316
  45.4309695   4.3893813  64.7254768  46.0817448   6.2707128  71.7456980
  46.7540502   6.0624490  71.0969629  45.2547235   6.0729214  71.3062212
  60.3306710  13.0111178  71.2632314  60.5242600  13.9156989  71.5091589
  60.2307328  12.5518597  72.0970899  55.3921818  13.1617921  76.8373194
  55.2407325  12.9328473  75.9203278  55.3826498  14.1188522  76.8504539
  52.1607155  10.7349834  71.8219461  53.0899215  10.8860993  71.6488428
  51.7398185  10.8233855  70.9668107  50.9595487  14.7600498  69.5917998
  50.8206572  14.3919283  70.4643936  50.1710083  15.2748138  69.4201956
  52.5100702  14.1382101  66.9806836  52.1750534  14.0982871  67.8764486
  52.0104647  13.4726817  66.5077246  46.4844946   9.5449731  72.5059417
  46.3464744   8.8129970  73.1070956  47.3949869   9.4558631  72.2243605
  55.4459893  11.4838135  57.2543896  54.8289064  10.7584963  57.1576948
  54.9776382  12.2447496  56.9110970  49.1127246   9.2569690  71.9943097
  49.8226865   8.6162882  71.9529715  49.0696554   9.5082585  72.9169278
  57.1014025  16.1937044  74.9149676  57.0426571  15.5096264  74.2480259
  57.5033543  16.9356034  74.4630302  46.1204724  23.0098957  67.7083395
  46.3601322  23.6417482  68.3862414  45.2773920  22.6586997  67.9948754
  47.2358439   5.7023560  56.3765200  46.3587906   5.5812360  56.0127447
  47.7116192   4.9109638  56.1244089  57.1031432  14.1576628  73.1463656
  56.2158211  13.8202549  73.2690055  57.6729983  13.4259659  73.3832421
  38.7560579  10.4900719  66.4706707  39.4431619  10.1762449  65.8827722
  38.6008708  11.3942084  66.1973959  50.6332586  18.8178080  70.1124899
  50.5602757  19.6233051  70.6244204  50.1909979  19.0170046  69.2872920
  50.4222365  18.0549850  63.6227721  49.6389887  18.5971530  63.7165945
  51.1215110  18.5723830  64.0221962  53.7319015   3.8644479  66.2661926
  54.2287715   3.1114442  65.9462996  52.9605997   3.9008796  65.7005135
  61.5848773   9.5684845  67.9080217  61.5738649  10.4509560  67.5374151
  60.7166152   9.2156396  67.7134754  53.0931269  18.7164914  72.2683058
  53.8059241  19.3512379  72.1958959  52.6021298  18.8128780  71.4523059
  54.8148796  12.6216167  63.8400349  53.8805075  12.7417629  63.6705054
  54.9925465  11.7188633  63.5760359  50.3153984   6.0061862  65.9933611
  49.9451772   5.4532903  66.6814516  50.8113077   5.4019996  65.4408611
  58.2021347   8.4633486  64.3750383  58.6681800   9.2961477  64.3010686
  58.6528848   7.9978467  65.0795642  48.1443183  16.4659357  73.0888628
  48.8452642  17.0995840  73.2418023  47.6738298  16.8074089  72.3284268
  56.2697579  14.8077307  61.3736536  56.5457422  14.6933902  62.2830410
  55.4002077  14.4094792  61.3348709  55.9444469   9.0203965  70.9141179
  55.2915919   9.2679872  70.2593632  56.3224849   8.2068103  70.5803656
  52.9051643  19.0563658  65.0169349  53.0874037  18.2385314  65.4797101
  53.7284629  19.2731350  64.5794239  43.7410901  15.9995712  70.0219731
  44.3264338  15.2539400  70.1547635  43.5435739  16.3099669  70.9056395
  46.5949556  19.0346960  65.0382174  45.9259931  19.5193087  64.5546214
  46.4562426  19.2816180  65.9525552  38.3328555   8.5701313  68.7424174
  38.3712655   8.0364903  69.5361292  37.8268848   8.0436518  68.1235151
  50.7354825  21.0690703  71.6364832  51.2873133  21.2322325  72.4013917
  51.0761018  21.6595141  70.9644857  55.5865699  15.8951961  77.4913486
  56.1305603  16.5081919  76.9968441  55.0052544  16.4531539  78.0080499
  41.9637133   7.2965415  61.8178106  42.2590574   6.3876093  61.7645159
  41.0625169   7.2753154  61.4959108  53.8723212  19.0172679  68.6228514
  53.7474351  18.2162419  68.1139460  54.5302303  19.5118872  68.1342484
  45.4931380   5.3721411  67.8005654  44.7717966   5.9857379  67.6613128
  46.2824636   5.9079176  67.7222300  55.9358120  16.8181699  70.2508064
  54.9888456  16.6987050  70.1786391  56.2840893  15.9304197  70.3334326
  43.6924975   4.9779512  61.9417431  43.3637681   4.0976891  61.7592537
  44.0464345   4.9227181  62.8293820  52.9404554  16.6134415  66.4512416
  52.7929516  15.6851123  66.6319986  53.7658047  16.6354506  65.9669492
  46.8066798   5.2652482  62.3092909  47.1462870   5.7938403  61.5871517
  47.2538918   5.6032888  63.0851475  56.5438675  17.4362974  67.5377289
  57.4685223  17.2305835  67.4001740  56.3753979  17.1879375  68.4466631
  48.7934945   3.7627104  60.5086201  49.5143307   4.1408357  60.0049918
  48.1700249   4.4815981  60.6121179  52.9366068   4.4672253  61.4444534
  53.1529682   5.3496891  61.1433362  52.4560135   4.0758466  60.7150176
  47.6765289   7.4257966  68.0215278  47.5309870   7.7398269  68.9139560
  47.1990493   8.0442866  67.4686177  49.5361672   4.4160514  68.0696168
  49.5223241   3.5201607  67.7328466  50.2534100   4.4231178  68.7034454
  51.3887803   4.8497854  70.1149295  51.1305581   5.7714925  70.1133626
  50.8572843   4.4528289  70.8049759  56.3333992  17.9548641  62.8939381
  56.5070869  17.3895064  62.1413233  56.8262883  18.7549536  62.7118871
  42.1510951   9.9663310  70.9602939  41.6064419  10.7423118  71.0923214
  43.0290301  10.3134115  70.8022061  48.9398568   3.2974894  63.3383738
  49.0614479   2.3691540  63.5374625  48.6500610   3.3113580  62.4262053
  62.1873383  10.7185064  64.5129680  62.6304529   9.9692389  64.1148804
  61.3099893  10.7095201  64.1303412  57.3209164  17.2715406  59.9936279
  58.0160069  17.8922098  60.2123594  57.6632314  16.4210757  60.2688657
  59.2200587  14.7215111  61.5223610  59.7451911  15.0602384  60.7972930
  59.1322940  13.7862127  61.3386744  50.8820636  18.6349185  73.6513486
  51.1907762  18.3898332  74.5236186  51.6796118  18.8395823  73.1632356
  50.9041248  20.7887095  65.8818863  50.4646238  20.2963473  66.5751720
  51.6549365  20.2460062  65.6410938  43.3833587  16.9798635  65.8843491
  44.2091607  16.6802407  65.5042134  43.0327639  16.2106258  66.3333280
  48.3515120  16.3325104  67.9541164  47.7295129  15.6695809  67.6543392
  49.0219987  16.3586236  67.2714812  41.5842192  14.8984962  66.8432424
  40.7474100  14.4707136  66.6616426  41.5565837  15.0917405  67.7803216
  47.9128627  14.8829027  61.4299625  48.0616747  15.5664491  60.7766298
  48.7195070  14.8634117  61.9449081  60.5310565  14.6237423  74.3849558
  60.2395373  14.9867403  75.2213019  59.9182696  13.9104431  74.2062890
  61.7306247  12.1890303  66.9052128  62.5653139  12.6280107  67.0689688
  61.8665376  11.7128956  66.0860374  58.7797753   9.7470037  72.8529616
  59.2551875   9.9397684  72.0448467  57.8563319   9.8029223  72.6072999
  45.6681260  10.9094205  62.4360694  45.4227302  10.0056535  62.6340904
  45.8377175  10.9111355  61.4940172  44.9376908   6.6422562  59.9346855
  44.2446152   6.7166917  59.2786891  44.6928659   5.8782906  60.4568372
  57.4799422   6.6235798  71.0857921  58.4316845   6.7233895  71.1070145
  57.3102873   5.8314066  71.5956006  55.5013802   3.7091381  71.2717322
  54.9063734   3.9896393  70.5763811  55.2163499   4.1985282  72.0434063
  57.2609309  16.9780178  56.9923902  57.1822941  16.6440042  57.8859660
  58.0818976  17.4701946  56.9915375  59.9587500   9.8441917  70.2000221
  59.9263820   8.9057918  70.3859905  60.5688124   9.9225954  69.4666046
  51.7970831   8.7137970  56.2427425  52.7429936   8.5844178  56.3115843
  51.4185076   7.9752632  56.7196853  51.6809524  12.7655716  77.7028082
  52.6012533  12.9434315  77.8968128  51.6459107  11.8211762  77.5507781
  49.9813748   6.6387947  56.1782310  49.0745204   6.3421059  56.2545024
  50.2589729   6.3417765  55.3116596  40.8991689   7.9594310  66.6281357
  40.5794473   7.1059618  66.3355731  40.3525117   8.1742888  67.3839324
  44.6771596  10.6756751  70.3450863  44.8957606  11.6073859  70.3638897
  45.0897370  10.3164725  71.1305667  48.7512533   3.4974882  56.3194289
  49.6131697   3.8229780  56.5790107  48.9362877   2.7106378  55.8067355
  40.7679949  11.5797221  68.5974478  40.0743420  11.1651174  68.0844433
  41.5152940  11.6217758  68.0007897  42.6816691  11.5115475  66.4740493
  42.6587379  11.6103163  65.5222376  42.9917328  12.3580626  66.7957659
  45.3404069  13.5691630  70.5887107  46.2947323  13.5375573  70.5217039
  45.1416593  13.1082254  71.4037333  45.9303451  12.1392746  73.1557905
  46.7496340  12.6336825  73.1792742  46.2040259  11.2224714  73.1275473
  55.6870047   4.5303499  62.5185861  54.7995902   4.8153149  62.3006055
  56.1024036   4.3697262  61.6713138  59.0384583   4.5550020  66.2340200
  59.8144974   5.0446472  66.5064817  58.3132718   4.9808074  66.6912069
  43.6954298  19.1111250  67.6057305  43.5608766  18.3511651  67.0395303
  43.2786360  19.8352150  67.1386094  54.8313261  14.2948173  56.6133881
  55.5349111  14.4998176  57.2291536  54.1075910  14.8624935  56.8782964
  55.6611071  10.0458035  62.7336151  55.6046272  10.5026586  61.8943783
  56.2139414   9.2848719  62.5558994  59.4715877   5.8347766  63.5586270
  59.2152811   5.4344402  64.3894478  58.8468745   6.5491560  63.4336409
  63.7828215   8.5743840  66.0657562  63.2227773   8.6437029  66.8389124
  63.1771718   8.3984824  65.3457058  46.8523424  20.0080567  67.8175748
  46.7355808  20.9525999  67.7154438  46.0315870  19.7054128  68.2061547
  56.7399958  14.7330703  58.6632341  57.5745562  14.3011901  58.4809815
  56.5784301  14.5612716  59.5909235  56.3945850  11.2362816  60.0288680
  56.3394654  11.0707087  59.0877124  55.7691906  11.9438849  60.1850870
  53.7091758  13.5411728  79.3542243  54.5782917  13.7152380  78.9928878
  53.2298509  14.3606144  79.2317972  47.8777938  20.6608829  71.0331676
  48.7805184  20.6932439  71.3498171  47.6515308  19.7309280  71.0478012
  49.6331540  19.4139815  67.6941755  48.6827171  19.4141677  67.5806127
  49.9364026  18.6672550  67.1777790  65.3684233  25.2500354  68.7587517
  66.0062643  25.1307101  68.0550857  65.2505076  26.1981198  68.8175470
  62.1773940  25.2027782  68.6949042  61.8392451  25.0868846  67.8069577
  63.0463708  24.8018947  68.6750048  62.6593723  26.3562633  74.6535248
  62.6482363  25.9615432  73.7815751  62.8214362  25.6228706  75.2469019
  59.3800984  29.1399745  73.6014432  59.0890850  30.0445376  73.4861098
  60.0157968  29.1816273  74.3158501  60.3057191  26.5176594  70.1915791
  60.9020763  26.2932616  69.4772754  60.3632162  25.7761339  70.7941239
  64.9225502  22.9751807  65.8340725  65.7088591  22.5571231  65.4831142
  65.1864206  23.8797900  66.0022374  70.3233929  22.9127041  66.7373704
  71.0559101  22.3426257  66.9711533  69.5673285  22.5248641  67.1780210
  59.5978508  25.8744135  60.2290357  59.4814766  25.1989038  60.8971442
  59.7080768  25.3876509  59.4122510  61.9410049  25.3354282  63.9337046
  61.5768256  24.8084903  64.6449968  62.7977165  24.9452751  63.7603532
  61.5815536  20.3644182  58.9298395  61.7489938  21.2324418  59.2968866
  61.3912705  20.5271464  58.0059684  64.3390869  28.8261161  70.5964225
  64.0391592  29.7286200  70.4880033  63.9941928  28.5593344  71.4485378
  67.7388013  21.3443701  68.2761663  66.8304890  21.2759109  67.9820424
  67.6875608  21.8215646  69.1043488  61.5604756  22.8201839  59.9145062
  61.4404382  23.2658890  60.7530542  60.8657345  23.1687157  59.3558600
  55.1512161  24.9208231  67.4644719  55.2804542  25.1742710  68.3784131
  54.4709613  25.5135939  67.1449374  59.3211649  35.5905481  63.5635193
  59.2435678  36.5413306  63.6423674  58.7173292  35.2451354  64.2210119
  61.8128878  22.7633347  76.2196560  61.0362212  23.3227267  76.2099425
  62.4519441  23.2490130  76.7411430  69.6049659  19.5460139  70.0539537
  68.9624039  19.8392673  69.4079331  69.1004587  19.4313060  70.8592733
  67.2589823  23.2923313  60.7425396  68.1707679  23.5250699  60.5673093
  66.7499470  23.8760357  60.1800474  60.0675251  25.5718800  75.7814527
  60.8089935  26.1103844  75.5049351  59.3612236  26.1985089  75.9386079
  65.5430590  27.7147940  74.3786688  65.9513946  27.2730351  73.6341321
  64.8207852  27.1400568  74.6320881  61.8961660  22.6520547  71.7520245
  62.7422856  23.0759961  71.8954894  61.8360298  21.9954171  72.4458808
  65.8659405  28.2749131  68.1338977  65.2368267  28.4394845  67.4315045
  65.4785067  28.6890741  68.9049941  69.7448637  29.2103569  65.4883341
  69.0599675  29.5902470  64.9380374  69.8292486  29.8198895  66.2215289
  65.0461106  20.3124915  73.4101419  64.8022038  21.0666976  72.8735695
  65.3221036  20.6910263  74.2448666  66.9999568  26.8563528  72.0878685
  67.2116464  27.4995288  71.4113066  66.9529317  26.0225844  71.6200615
  64.6025797  19.4681349  68.9915257  63.7410276  19.7662602  69.2831994
  64.6288232  19.6851747  68.0596289  61.4187367  28.0123539  65.3989062
  61.8825712  28.2911242  64.6093685  61.1544165  27.1106984  65.2162153
  58.3111448  27.5595021  68.3368826  58.8812805  27.9882289  67.6986310
  58.9019560  27.2777605  69.0353011  60.3556253  24.1346691  62.2078628
  61.0580296  24.5867735  62.6752554  60.0236881  23.4930510  62.8358521
  58.8036614  22.7258448  76.5829837  58.1735275  23.4074729  76.8165234
  58.6972702  22.6141530  75.6382975  54.0981587  22.3930244  67.5095761
  53.3080641  22.6487773  67.0335872  54.5892834  23.2078582  67.6147802
  68.1145396  29.7335483  70.2601042  68.9362840  29.3315671  69.9783724
  68.1107799  29.6303717  71.2117158  56.0496332  22.7574823  64.4679238
  55.2527495  22.8693518  64.9862733  55.8221924  23.0961476  63.6020128
  61.8802000  29.2819527  72.4161752  61.9446432  29.7439934  73.2519924
  61.1712924  28.6516891  72.5444062  52.3819290  22.6460735  69.9410752
  52.6327328  23.5307744  70.2068328  52.9178838  22.4665336  69.1685844
  76.2051389  26.0774232  66.6086013  75.4515098  25.5081630  66.4530018
  76.3398931  26.0436896  67.5556648  60.9985318  18.4437093  76.5375345
  61.7395031  19.0444246  76.4579807  61.2303241  17.7014731  75.9793387
  56.1426656  23.6293460  74.8153574  56.0280171  22.7278718  75.1160673
  55.2871174  23.8757157  74.4638391  63.2218494  31.5711201  76.4141075
  62.7782348  30.7847579  76.0961979  63.8835707  31.7590351  75.7484966
  57.9805615  33.1007002  70.9401753  58.5313040  32.9724066  70.1678747
  57.1417091  33.4001891  70.5896646  65.3199732  31.8514001  74.4422476
  65.3018207  32.6722882  73.9502745  66.2419652  31.7268076  74.6672617
  61.7772786  29.3658130  75.2845984  62.3101123  28.6046418  75.0545292
  61.2486867  29.0731782  76.0270139  64.9442481  14.4718196  70.8139626
  64.6006750  15.3619838  70.7378737  65.3121444  14.2819854  69.9509211
  64.9092764  24.4626807  59.3212061  64.3939387  25.2331412  59.5600449
  64.6370072  23.7891943  59.9445123  62.4939875  19.3076508  64.3797300
  61.6381471  18.9183358  64.2002938  62.9066827  19.3868469  63.5197085
  64.0239021  16.8422851  68.7788859  63.5203817  16.8052986  67.9656665
  64.3169628  17.7515594  68.8385516  60.2681907  16.9261581  67.7855041
  61.1334904  16.7304390  67.4260931  60.3359416  16.6971933  68.7124398
  69.8827038  27.2159162  61.2565235  69.1056481  26.8770321  60.8120397
  70.5618519  27.2211785  60.5820200  64.6979067  22.3353899  61.1471842
  64.3929203  22.6500048  61.9981986  65.6509509  22.4135319  61.1899175
  63.1425499  28.4944122  62.7964796  62.6146860  27.7596882  62.4838034
  62.6413002  29.2718799  62.5504765  68.1218345  26.6893143  67.9131843
  67.4642019  27.3792404  68.0011971  68.9258744  27.0789575  68.2565829
  57.8744226  19.1563789  65.1571408  58.4487978  18.9338970  64.4244601
  58.4615209  19.2252483  65.9100009  66.9323804  25.0437516  65.9635785
  67.4455685  25.6767507  66.4657494  67.5825027  24.4438711  65.5979145
  60.1766894  16.0305038  63.8846477  59.5231306  15.7154055  63.2603092
  60.1347368  15.4080778  64.6106300  63.4104634  22.5186971  68.2094125
  62.4927196  22.7401918  68.0515813  63.8264778  22.5933282  67.3505832
  64.1939682  23.9178387  63.3396805  64.9411501  24.4299784  63.0303927
  64.4631272  23.5962440  64.2001199  62.4666332  26.4136928  60.3223760
  61.5577552  26.1295960  60.4196229  62.4961416  26.8336006  59.4627066
  67.6985600  30.0243517  64.0914927  67.2447927  29.1834427  64.1480118
  67.0679567  30.6604915  64.4289707  66.6418519  20.9535503  65.3215595
  65.9041276  20.4412889  65.6525837  66.8945293  20.5135885  64.5098871
  66.1418539  31.8620014  65.0264745  66.4341513  32.4225071  64.3077111
  66.6517160  32.1548575  65.7817904  66.7430147  13.7311755  65.9157364
  67.0489024  12.8709119  65.6283279  67.4682752  14.3229375  65.7156358
  53.0354503  24.1342442  64.3038962  52.8378903  23.5411802  63.5790028
  52.4801167  23.8294652  65.0214901  61.0151226  24.0265548  66.4233555
  61.0699836  23.0739385  66.3476032  60.2042428  24.1824987  66.9074853
  58.9543586  22.6442608  64.1823934  58.1411452  22.9436778  64.5889126
  59.4502581  22.2498297  64.8998416  61.1052164  32.6400365  66.1158198
  61.0628343  32.8661211  65.1866731  62.0214863  32.4063739  66.2644000
  64.5517798  23.1084432  73.0138828  64.9067186  23.3355906  73.8733293
  65.1989929  23.4402809  72.3916083  70.2815535  26.2302868  63.7188157
  70.1433434  26.4204464  62.7909346  69.9251754  26.9922251  64.1756208
  58.4457661  20.2160963  69.7985169  59.0857040  20.0749723  69.1008132
  57.6135192  19.9295477  69.4223771  70.3084915  28.2979395  68.7299428
  70.7421421  28.2054684  69.5782482  71.0216495  28.2736896  68.0919444
  64.0412809  31.8981489  70.2632529  64.0949832  32.4672426  71.0310245
  63.1727591  32.0683374  69.8986566  55.4486278  20.1861288  64.5758156
  55.7093095  21.1006622  64.4667316  56.2703450  19.7185731  64.7254768
  56.9211203  21.5999046  71.7456980  57.5934256  21.3916408  71.0969629
  56.0940989  21.4021132  71.3062212  71.1700464  28.3403096  71.2632314
  71.3636354  29.2448906  71.5091589  71.0701082  27.8810515  72.0970899
  62.8236775  18.2260987  73.7622641  62.1764690  18.9250936  73.6687117
  63.5937790  18.6597130  74.1298889  66.2315573  28.4909839  76.8373194
  66.0801079  28.2620390  75.9203278  66.2220252  29.4480440  76.8504539
  63.0000909  26.0641751  71.8219461  63.9292969  26.2152911  71.6488428
  62.5791939  26.1525772  70.9668107  61.7989241  30.0892416  69.5917998
  61.6600327  29.7211200  70.4643936  61.0103837  30.6040055  69.4201956
  63.3494456  29.4674019  66.9806836  63.0144289  29.4274789  67.8764486
  62.8498402  28.8018734  66.5077246  57.3238700  24.8741649  72.5059417
  57.1858498  24.1421887  73.1070956  58.2343624  24.7850549  72.2243605
  59.9521001  24.5861608  71.9943097  60.6620619  23.9454800  71.9529715
  59.9090309  24.8374503  72.9169278  67.9407779  31.5228961  74.9149676
  67.8820326  30.8388181  74.2480259  68.3427298  32.2647951  74.4630302
  58.6649935  21.5726826  73.8138736  58.1287292  21.1217564  74.4660333
  58.0766643  21.7072735  73.0709201  56.9598478  38.3390875  67.7083395
  57.1995076  38.9709399  68.3862414  56.1167675  37.9878915  67.9948754
  67.9425187  29.4868545  73.1463656  67.0551966  29.1494467  73.2690055
  68.5123738  28.7551576  73.3832421  49.5954334  25.8192637  66.4706707
  50.2825374  25.5054367  65.8827722  49.4402463  26.7234002  66.1973959
  54.3989056  20.7082834  70.8991731  54.3147245  20.1008503  70.1642141
  53.5771762  21.1991852  70.9001227  61.4726340  34.1469998  70.1124899
  61.3996512  34.9524969  70.6244204  61.0303733  34.3461963  69.2872920
  61.2616120  33.3841768  63.6227721  60.4783642  33.9263448  63.7165945
  61.9608865  33.9015747  64.0221962  64.5712770  19.1936397  66.2661926
  65.0681469  18.4406359  65.9462996  63.7999751  19.2300714  65.7005135
  72.4242527  24.8976763  67.9080217  72.4132404  25.7801478  67.5374151
  71.5559907  24.5448313  67.7134754  63.9325024  34.0456832  72.2683058
  64.6452996  34.6804296  72.1958959  63.4415052  34.1420698  71.4523059
  65.6542551  27.9508084  63.8400349  64.7198829  28.0709547  63.6705054
  65.8319219  27.0480551  63.5760359  61.1547739  21.3353780  65.9933611
  60.7845526  20.7824820  66.6814516  61.6506831  20.7311914  65.4408611
  69.0415102  23.7925404  64.3750383  69.5075554  24.6253395  64.3010686
  69.4922602  23.3270385  65.0795642  58.9836937  31.7951275  73.0888628
  59.6846397  32.4287758  73.2418023  58.5132052  32.1366007  72.3284268
  67.1091333  30.1369225  61.3736536  67.3851177  30.0225819  62.2830410
  66.2395832  29.7386710  61.3348709  67.0131765  16.1605991  68.4141285
  66.0994844  16.3910217  68.5823492  67.4424866  16.2444435  69.2655317
  66.7838223  24.3495882  70.9141179  66.1309673  24.5971790  70.2593632
  67.1618603  23.5360021  70.5803656  63.7445397  34.3855576  65.0169349
  63.9267792  33.5677232  65.4797101  64.5678383  34.6023268  64.5794239
  62.8325796  25.0915694  77.4007216  62.1566433  24.9909823  78.0709591
  63.6553430  24.9354907  77.8643213  54.5804655  31.3287630  70.0219731
  55.1658092  30.5831318  70.1547635  54.3829494  31.6391587  70.9056395
  57.4343310  34.3638877  65.0382174  56.7653686  34.8485005  64.5546214
  57.2956180  34.6108098  65.9525552  49.1722310  23.8993230  68.7424174
  49.2106410  23.3656821  69.5361292  48.6662603  23.3728436  68.1235151
  61.5748579  36.3982621  71.6364832  62.1266887  36.5614243  72.4013917
  61.9154773  36.9887059  70.9644857  56.5513072  18.7457771  72.2386717
  56.6154399  19.6072602  71.8264114  56.4880193  18.1331772  71.5059075
  56.0265345  20.8180903  75.8859751  56.6537384  20.4357981  76.4997275
  55.1693264  20.5995105  76.2515443  66.4259453  31.2243879  77.4913486
  66.9699357  31.8373837  76.9968441  65.8446298  31.7823457  78.0080499
  64.7116966  34.3464597  68.6228514  64.5868106  33.5454336  68.1139460
  65.3696057  34.8410790  68.1342484  56.3325135  20.7013329  67.8005654
  55.6111720  21.3149297  67.6613128  57.1218390  21.2371094  67.7222300
  66.7751875  32.1473617  70.2508064  65.8282210  32.0278968  70.1786391
  67.1234648  31.2596115  70.3334326  59.1351448  18.0367756  74.0746306
  59.6585850  18.2830052  74.8372615  58.9163781  18.8687790  73.6549443
  63.7798308  31.9426333  66.4512416  63.6323270  31.0143040  66.6319986
  64.6051802  31.9646424  65.9669492  57.6460552  20.5944400  62.3092909
  57.9856625  21.1230321  61.5871517  58.0932673  20.9324806  63.0851475
  67.3832430  32.7654892  67.5377289  68.3078977  32.5597753  67.4001740
  67.2147733  32.5171293  68.4466631  60.3403993  18.9781451  71.7595977
  60.0000813  18.1789264  72.1616656  59.6342999  19.2783161  71.1872810
  60.9920465  16.0630763  70.2123300  61.8146534  15.5891241  70.0902190
  61.2358528  16.8421247  70.7121986  59.6328699  19.0919022  60.5086201
  60.3537062  19.4700274  60.0049918  59.0094004  19.8107898  60.6121179
  63.7759822  19.7964170  61.4444534  63.9923437  20.6788808  61.1433362
  63.2953889  19.4050384  60.7150176  58.5159044  22.7549884  68.0215278
  58.3703624  23.0690187  68.9139560  58.0384247  23.3734784  67.4686177
  60.3755427  19.7452432  68.0696168  60.3616995  18.8493525  67.7328466
  61.0927855  19.7523095  68.7034454  62.2281557  20.1789772  70.1149295
  61.9699335  21.1006843  70.1133626  61.6966598  19.7820206  70.8049759
  67.1727746  33.2840559  62.8939381  67.3464624  32.7186981  62.1413233
  67.6656637  34.0841454  62.7118871  52.9904706  25.2955228  70.9602939
  52.4458174  26.0715036  71.0923214  53.8684056  25.6426033  70.8022061
  59.7792323  18.6266812  63.3383738  59.9008234  17.6983458  63.5374625
  59.4894365  18.6405498  62.4262053  62.6483513  16.3121722  66.4750458
  62.6705210  16.3761055  65.5202437  63.0651572  15.4726231  66.6690964
  73.0267137  26.0476982  64.5129680  73.4698283  25.2984307  64.1148804
  72.1493648  26.0387118  64.1303412  68.1602919  32.6007323  59.9936279
  68.8553823  33.2214016  60.2123594  68.5026069  31.7502675  60.2688657
  53.7770728  24.4225124  73.8533096  53.0352464  24.5707760  74.4397727
  53.4563472  24.6833390  72.9899846  70.0594342  30.0507029  61.5223610
  70.5845666  30.3894302  60.7972930  69.9716694  29.1154044  61.3386744
  61.7214390  33.9641103  73.6513486  62.0301517  33.7190249  74.5236186
  62.5189872  34.1687741  73.1632356  61.7435002  36.1179012  65.8818863
  61.3039993  35.6255391  66.5751720  62.4943119  35.5751980  65.6410938
  59.1908875  31.6617021  67.9541164  58.5688884  30.9987726  67.6543392
  59.8613741  31.6878153  67.2714812  59.2633402  20.1398809  77.5473671
  59.3121558  21.0160932  77.1651440  59.8055916  19.5976202  76.9745314
  61.4932691  20.8930182  74.3020029  60.6236000  21.1863748  74.0302618
  61.7292171  21.4770627  75.0227293  71.3704320  29.9529340  74.3849558
  71.0789128  30.3159321  75.2213019  70.7576451  29.2396349  74.2062890
  72.5700002  27.5182220  66.9052128  73.4046893  27.9572024  67.0689688
  72.7059131  27.0420873  66.0860374  69.6191508  25.0761955  72.8529616
  70.0945629  25.2689601  72.0448467  68.6957073  25.1321141  72.6072999
  64.1971724  17.1109799  71.8185450  64.7153668  17.8470826  71.4931938
  63.8426857  17.4173792  72.6532209  64.4484319  13.5310081  67.3386346
  64.7286072  12.8633270  67.9646773  65.2334925  13.7239177  66.8261010
  68.3193177  21.9527715  71.0857921  69.2710600  22.0525813  71.1070145
  68.1496627  21.1605984  71.5956006  66.3407556  19.0383298  71.2717322
  65.7457488  19.3188311  70.5763811  66.0557253  19.5277199  72.0434063
  68.1003063  32.3072096  56.9923902  68.0216695  31.9731959  57.8859660
  68.9212730  32.7993863  56.9915375  70.7981255  25.1733835  70.2000221
  70.7657575  24.2349836  70.3859905  71.4081878  25.2517872  69.4666046
  62.6364586  24.0429888  56.2427425  63.5823690  23.9136096  56.3115843
  62.2578830  23.3044550  56.7196853  68.6086470  15.7085894  66.2054317
  68.4111291  15.4000982  67.0897649  69.2186176  16.4347533  66.3352247
  62.5203278  28.0947634  77.7028082  63.4406288  28.2726233  77.8968128
  62.4852861  27.1503679  77.5507781  51.7385443  23.2886228  66.6281357
  51.4188227  22.4351536  66.3355731  51.1918871  23.5034806  67.3839324
  55.5165351  26.0048669  70.3450863  55.7351360  26.9365776  70.3638897
  55.9291124  25.6456643  71.1305667  62.4369568  16.5116754  62.3326551
  61.6270297  16.1663839  62.7081798  63.1253985  16.2024298  62.9214163
  64.3660117  15.5894801  63.9550848  64.9191155  16.0090254  64.6140871
  64.6030203  14.6630549  63.9973804  51.6073703  26.9089139  68.5974478
  50.9137174  26.4943092  68.0844433  52.3546694  26.9509676  68.0007897
  67.7438924  17.6995326  63.4629512  67.1637593  18.3580130  63.0807565
  67.4774856  16.8772671  63.0516930  66.1942490  17.1000384  65.6650833
  66.6942268  17.2116918  64.8565152  66.8378098  16.7961436  66.3051641
  60.2524486  25.0079013  78.5518674  59.7691568  25.8079373  78.7582563
  60.3385425  25.0186958  77.5986118  56.1797823  28.8983548  70.5887107
  57.1341077  28.8667490  70.5217039  55.9810347  28.4374172  71.4037333
  56.7697206  27.4684664  73.1557905  57.5890095  27.9628743  73.1792742
  57.0434013  26.5516632  73.1275473  66.5263802  19.8595416  62.5185861
  65.6389657  20.1445067  62.3006055  66.9417791  19.6989180  61.6713138
  69.8778338  19.8841937  66.2340200  70.6538728  20.3738390  66.5064817
  69.1526472  20.3099991  66.6912069  72.3150897  20.5969557  67.2914141
  72.9095387  20.3565292  66.5807449  72.3877480  19.8776687  67.9187677
  54.5348052  34.4403167  67.6057305  54.4002520  33.6803568  67.0395303
  54.1180115  35.1644067  67.1386094  66.5004826  25.3749952  62.7336151
  66.4440027  25.8318504  61.8943783  67.0533168  24.6140637  62.5558994
  70.3109631  21.1639684  63.5586270  70.0546566  20.7636320  64.3894478
  69.6862499  21.8783478  63.4336409  74.6221969  23.9035757  66.0657562
  74.0621527  23.9728947  66.8389124  74.0165473  23.7276742  65.3457058
  57.6917178  35.3372484  67.8175748  57.5749562  36.2817917  67.7154438
  56.8709624  35.0346046  68.2061547  67.5793713  30.0622620  58.6632341
  68.4139317  29.6303819  58.4809815  67.4178056  29.8904634  59.5909235
  67.2339605  26.5654733  60.0288680  67.1788409  26.3999005  59.0877124
  66.6085660  27.2730766  60.1850870  52.0232120  21.8022798  73.8550102
  52.6690983  21.2921752  74.3437327  51.8149271  22.5391480  74.4293527
  64.5485512  28.8703645  79.3542243  65.4176672  29.0444298  78.9928878
  64.0692263  29.6898062  79.2317972  60.5435730  16.0662842  59.6073998
  60.5314400  17.0104682  59.7642269  61.4359152  15.8832988  59.3133460
  58.7171692  35.9900746  71.0331676  59.6198939  36.0224357  71.3498171
  58.4909062  35.0601197  71.0478012  60.4725294  34.7431733  67.6941755
  59.5220925  34.7433595  67.5806127  60.7757780  33.9964467  67.1777790
  64.3587850  12.6605619  63.8619935  63.5920246  12.1064106  64.0076618
  64.7698555  12.7327488  64.7234087  56.3629611  18.9490415  77.9525116
  57.2261072  18.5927220  78.1628441  55.7895021  18.6104310  78.6400521
  76.2077988  40.5792271  68.7587517  76.8456398  40.4599019  68.0550857
  76.0898831  41.5273115  68.8175470  73.0167694  40.5319699  68.6949042
  72.6786206  40.4160764  67.8069577  73.8857462  40.1310864  68.6750048
  68.8754510  42.3855176  64.6845933  68.3119375  42.2945113  63.9162221
  68.7606905  41.5655080  65.1648426  73.4987477  41.6854551  74.6535248
  73.4876118  41.2907349  73.7815751  73.6608117  40.9520624  75.2469019
  66.4218942  43.8806367  67.5230154  67.2140234  43.5397192  67.1076453
  66.6615592  43.9901342  68.4432307  74.4554068  46.0526144  59.9960398
  73.8042048  46.6380224  59.6094412  75.2498431  46.5832338  60.0555435
  68.3809696  43.1415281  60.3947532  69.1540572  42.5944268  60.2560408
  68.7335094  44.0059530  60.6061994  70.2194738  44.4691663  73.6014432
  69.9284604  45.3737294  73.4861098  70.8551723  44.5108191  74.3158501
  71.1450945  41.8468511  70.1915791  71.7414517  41.6224534  69.4772754
  71.2025917  41.1053257  70.7941239  70.7175973  39.3007947  58.0265982
  70.9701494  38.7789468  57.2649445  69.7800533  39.1374092  58.1292666
  75.7619256  38.3043725  65.8340725  76.5482345  37.8863148  65.4831142
  76.0257961  39.2089817  66.0022374  75.9329334  43.7416575  60.5329382
  75.2975167  43.8151202  61.2450287  75.6026740  44.3310174  59.8548462
  70.4372262  41.2036053  60.2290357  70.3208520  40.5280956  60.8971442
  70.5474522  40.7168427  59.4122510  72.7803803  40.6646200  63.9337046
  72.4162010  40.1376821  64.6449968  73.6370919  40.2744669  63.7603532
  72.4209290  35.6936100  58.9298395  72.5883692  36.5616336  59.2968866
  72.2306459  35.8563381  58.0059684  75.1784623  44.1553078  70.5964225
  74.8785346  45.0578117  70.4880033  74.8335683  43.8885262  71.4485378
  68.6297105  40.6066875  66.6300930  67.7047601  40.4743089  66.8378622
  68.8781518  41.3861095  67.1270872  78.5781767  36.6735619  68.2761663
  77.6698644  36.6051027  67.9820424  78.5269363  37.1507564  69.1043488
  72.3998511  38.1493757  59.9145062  72.2798136  38.5950808  60.7530542
  71.7051099  38.4979075  59.3558600  65.9905916  40.2500149  67.4644719
  66.1198297  40.5034628  68.3784131  65.3103367  40.8427857  67.1449374
  70.1605403  50.9197399  63.5635193  70.0829433  51.8705224  63.6423674
  69.5567047  50.5743271  64.2210119  72.6522633  38.0925264  76.2196560
  71.8755967  38.6519184  76.2099425  73.2913196  38.5782047  76.7411430
  80.4443413  34.8752057  70.0539537  79.8017794  35.1684590  69.4079331
  79.9398342  34.7604977  70.8592733  78.0983577  38.6215230  60.7425396
  79.0101433  38.8542617  60.5673093  77.5893224  39.2052274  60.1800474
  70.9069005  40.9010718  75.7814527  71.6483689  41.4395762  75.5049351
  70.2005991  41.5277006  75.9386079  72.7355415  37.9812465  71.7520245
  73.5816610  38.4051878  71.8954894  72.6754052  37.3246089  72.4458808
  76.7053159  43.6041049  68.1338977  76.0762022  43.7686763  67.4315045
  76.3178821  44.0182658  68.9049941  80.5842391  44.5395487  65.4883341
  79.8993429  44.9194388  64.9380374  80.6686241  45.1490813  66.2215289
  75.8854860  35.6416833  73.4101419  75.6415792  36.3958894  72.8735695
  76.1614791  36.0202181  74.2448666  77.8393323  42.1855446  72.0878685
  78.0510218  42.8287205  71.4113066  77.7923071  41.3517762  71.6200615
  75.4419552  34.7973266  68.9915257  74.5804031  35.0954520  69.2831994
  75.4681987  35.0143665  68.0596289  72.2581121  43.3415457  65.3989062
  72.7219467  43.6203160  64.6093685  71.9937919  42.4398901  65.2162153
  69.1505202  42.8886938  68.3368826  69.7206559  43.3174207  67.6986310
  69.7413314  42.6069523  69.0353011  71.1950007  39.4638609  62.2078628
  71.8974051  39.9159653  62.6752554  70.8630636  38.8222428  62.8358521
  69.6430369  38.0550366  76.5829837  69.0129029  38.7366647  76.8165234
  69.5366457  37.9433447  75.6382975  64.9375341  37.7222162  67.5095761
  64.1474395  37.9779690  67.0335872  65.4286589  38.5370500  67.6147802
  78.9539151  45.0627401  70.2601042  79.7756595  44.6607588  69.9783724
  78.9501554  44.9595635  71.2117158  66.8890087  38.0866741  64.4679238
  66.0921250  38.1985435  64.9862733  66.6615679  38.4253393  63.6020128
  72.7195754  44.6111444  72.4161752  72.7840187  45.0731851  73.2519924
  72.0106678  43.9808809  72.5444062  63.2213044  37.9752652  69.9410752
  63.4721083  38.8599662  70.2068328  63.7572593  37.7957254  69.1685844
  72.4343772  46.2779552  62.2840733  72.2989447  47.1231087  62.7125581
  72.9753584  46.4798829  61.5206667  65.8873169  43.7954990  62.8568658
  66.3997690  44.5898240  63.0074223  66.5395882  43.0981280  62.7902259
  67.6968054  46.9120746  64.9391411  67.8734682  47.8338711  64.7512395
  68.4924888  46.5979165  65.3685791  71.8379073  33.7729011  76.5375345
  72.5788786  34.3736164  76.4579807  72.0696995  33.0306648  75.9793387
  66.9820411  38.9585378  74.8153574  66.8673926  38.0570635  75.1160673
  66.1264928  39.2049075  74.4638391  68.8199370  48.4298920  70.9401753
  69.3706795  48.3015983  70.1678747  67.9810845  48.7293809  70.5896646
  75.7836236  29.8010114  70.8139626  75.4400505  30.6911755  70.7378737
  76.1515198  29.6111771  69.9509211  63.8522086  42.1243644  63.6328228
  64.6897308  42.5340652  63.4161936  64.0300354  41.1843086  63.6028422
  75.7486518  39.7918725  59.3212061  75.2333142  40.5623329  59.5600449
  75.4763827  39.1183861  59.9445123  73.3333629  34.6368426  64.3797300
  72.4775226  34.2475276  64.2002938  73.7460581  34.7160386  63.5197085
  74.8632776  32.1714769  68.7788859  74.3597572  32.1344904  67.9656665
  75.1563383  33.0807511  68.8385516  71.1075662  32.2553498  67.7855041
  71.9728659  32.0596307  67.4260931  71.1753171  32.0263850  68.7124398
  75.5372821  37.6645817  61.1471842  75.2322957  37.9791966  61.9981986
  76.4903264  37.7427237  61.1899175  73.9819253  43.8236040  62.7964796
  73.4540615  43.0888800  62.4838034  73.4806756  44.6010716  62.5504765
  78.9612099  42.0185061  67.9131843  78.3035774  42.7084322  68.0011971
  79.7652499  42.4081493  68.2565829  68.7137981  34.4855706  65.1571408
  69.2881733  34.2630888  64.4244601  69.3008963  34.5544401  65.9100009
  77.7717558  40.3729433  65.9635785  78.2849440  41.0059425  66.4657494
  78.4218782  39.7730629  65.5979145  69.0407568  36.5160167  59.1767293
  68.2044880  36.8534854  59.4976568  68.9012338  36.3809147  58.2394430
  71.0160649  31.3596955  63.8846477  70.3625061  31.0445973  63.2603092
  70.9741123  30.7372696  64.6106300  72.1271853  41.6416250  55.7999769
  71.2198915  41.4105504  55.9990918  72.6242885  40.8453870  55.9873751
  75.0339932  50.3513758  58.7196456  74.3601631  50.6545454  59.3281413
  75.4205754  51.1542838  58.3701913  74.2498389  37.8478889  68.2094125
  73.3320950  38.0693836  68.0515813  74.6658533  37.9225199  67.3505832
  75.0333437  39.2470305  63.3396805  75.7805256  39.7591702  63.0303927
  75.3025026  38.9254357  64.2001199  73.3060087  41.7428845  60.3223760
  72.3971306  41.4587878  60.4196229  73.3355171  42.1627924  59.4627066
  78.5379354  45.3535435  64.0914927  78.0841681  44.5126345  64.1480118
  77.9073321  45.9896833  64.4289707  77.4812274  36.2827421  65.3215595
  76.7435031  35.7704807  65.6525837  77.7339047  35.8427802  64.5098871
  76.9812294  47.1911931  65.0264745  77.2735268  47.7516989  64.3077111
  77.4910914  47.4840492  65.7817904  77.5823901  29.0603673  65.9157364
  77.8882778  28.2001036  65.6283279  78.3076506  29.6521293  65.7156358
  63.8748257  39.4634359  64.3038962  63.6772657  38.8703720  63.5790028
  63.3194921  39.1586570  65.0214901  71.8544981  39.3557466  66.4233555
  71.9093591  38.4031302  66.3476032  71.0436183  39.5116905  66.9074853
  73.0036175  43.2837589  57.6611838  72.5655605  42.5673448  57.2017476
  73.7446616  43.5113704  57.0996930  69.7937341  37.9734526  64.1823934
  68.9805206  38.2728696  64.5889126  70.2896335  37.5790214  64.8998416
  71.9445919  47.9692283  66.1158198  71.9022098  48.1953129  65.1866731
  72.8608618  47.7355657  66.2644000  75.3911553  38.4376350  73.0138828
  75.7460940  38.6647823  73.8733293  76.0383684  38.7694727  72.3916083
  69.2851416  35.5452881  69.7985169  69.9250795  35.4041640  69.1008132
  68.4528946  35.2587395  69.4223771  70.0611720  44.8455312  65.9120161
  70.8552318  44.3505632  65.7102736  69.3503412  44.3173175  65.5487867
  74.8806564  47.2273407  70.2632529  74.9343586  47.7964343  71.0310245
  74.0121345  47.3975292  69.8986566  66.3694483  38.9898393  61.9879914
  65.4392071  38.9282849  62.2049876  66.4651955  38.4674346  61.1916555
  66.2880032  35.5153206  64.5758156  66.5486849  36.4298539  64.4667316
  67.1097204  35.0477649  64.7254768  67.7604957  36.9290963  71.7456980
  68.4328011  36.7208325  71.0969629  66.9334744  36.7313049  71.3062212
  73.6630529  33.5552904  73.7622641  73.0158444  34.2542854  73.6687117
  74.4331545  33.9889048  74.1298889  73.8394664  41.3933669  71.8219461
  74.7686724  41.5444829  71.6488428  73.4185694  41.4817690  70.9668107
  72.6382996  45.4184334  69.5917998  72.4994081  45.0503118  70.4643936
  71.8497592  45.9331973  69.4201956  73.2331147  50.5193430  60.9343535
  73.4082903  50.0481473  61.7489158  72.5463936  51.1459196  61.1624796
  74.1888211  44.7965936  66.9806836  73.8538043  44.7566706  67.8764486
  73.6892156  44.1310652  66.5077246  68.1632455  40.2033566  72.5059417
  68.0252253  39.4713805  73.1070956  69.0737378  40.1142466  72.2243605
  77.1247402  42.1421971  57.2543896  76.5076573  41.4168799  57.1576948
  76.6563891  42.9031331  56.9110970  70.7914755  39.9153526  71.9943097
  71.5014374  39.2746718  71.9529715  70.7484063  40.1666420  72.9169278
  69.5043689  36.9018743  73.8138736  68.9681046  36.4509482  74.4660333
  68.9160398  37.0364652  73.0709201  67.7992233  53.6682793  67.7083395
  68.0388831  54.3001317  68.3862414  66.9561429  53.3170833  67.9948754
  68.9145948  36.3607395  56.3765200  68.0375415  36.2396196  56.0127447
  69.3903701  35.5693473  56.1244089  60.4348088  41.1484555  66.4706707
  61.1219128  40.8346285  65.8827722  60.2796217  42.0525919  66.1973959
  65.2382810  36.0374751  70.8991731  65.1540999  35.4300421  70.1642141
  64.4165517  36.5283769  70.9001227  72.3120095  49.4761915  70.1124899
  72.2390266  50.2816887  70.6244204  71.8697488  49.6753881  69.2872920
  72.1009874  48.7133685  63.6227721  71.3177396  49.2555365  63.7165945
  72.8002619  49.2307665  64.0221962  75.4106524  34.5228315  66.2661926
  75.9075224  33.7698277  65.9462996  74.6393506  34.5592631  65.7005135
  76.4936305  43.2800002  63.8400349  75.5592584  43.4001464  63.6705054
  76.6712974  42.3772469  63.5760359  71.9941493  36.6645698  65.9933611
  71.6239281  36.1116738  66.6814516  72.4900586  36.0603831  65.4408611
  79.8808856  39.1217321  64.3750383  80.3469309  39.9545313  64.3010686
  80.3316357  38.6562303  65.0795642  69.8230692  47.1243193  73.0888628
  70.5240151  47.7579676  73.2418023  69.3525807  47.4657924  72.3284268
  77.9485088  45.4661143  61.3736536  78.2244931  45.3517737  62.2830410
  77.0789586  45.0678627  61.3348709  77.8525519  31.4897908  68.4141285
  76.9388599  31.7202135  68.5823492  78.2818621  31.5736352  69.2655317
  77.6231978  39.6787800  70.9141179  76.9703428  39.9263708  70.2593632
  78.0012358  38.8651938  70.5803656  74.5839152  49.7147493  65.0169349
  74.7661546  48.8969149  65.4797101  75.4072138  49.9315186  64.5794239
  74.9181317  48.6415678  62.2784398  75.4469083  48.1308133  61.6654560
  75.1809537  48.3258209  63.1429931  65.4198410  46.6579548  70.0219731
  66.0051847  45.9123236  70.1547635  65.2223248  46.9683504  70.9056395
  68.2737065  49.6930795  65.0382174  67.6047440  50.1776923  64.5546214
  68.1349935  49.9400016  65.9525552  60.0116064  39.2285148  68.7424174
  60.0500164  38.6948739  69.5361292  59.5056357  38.7020353  68.1235151
  67.3906827  34.0749688  72.2386717  67.4548153  34.9364519  71.8264114
  67.3273947  33.4623690  71.5059075  66.8659099  36.1472821  75.8859751
  67.4931138  35.7649898  76.4997275  66.0087018  35.9287023  76.2515443
  63.6424642  37.9549250  61.8178106  63.9378083  37.0459929  61.7645159
  62.7412678  37.9336990  61.4959108  75.5510721  49.6756514  68.6228514
  75.4261860  48.8746254  68.1139460  76.2089812  50.1702708  68.1342484
  67.1718889  36.0305247  67.8005654  66.4505475  36.6441214  67.6613128
  67.9612145  36.5663012  67.7222300  77.6145629  47.4765534  70.2508064
  76.6675965  47.3570885  70.1786391  77.9628402  46.5888032  70.3334326
  69.9745203  33.3659673  74.0746306  70.4979604  33.6121970  74.8372615
  69.7557536  34.1979708  73.6549443  65.3712484  35.6363348  61.9417431
  65.0425190  34.7560727  61.7592537  65.7251854  35.5811016  62.8293820
  74.6192063  47.2718251  66.4512416  74.4717025  46.3434958  66.6319986
  75.4445556  47.2938341  65.9669492  68.4854307  35.9236318  62.3092909
  68.8250379  36.4522239  61.5871517  68.9326427  36.2616724  63.0851475
  78.2226184  48.0946809  67.5377289  79.1472732  47.8889671  67.4001740
  78.0541488  47.8463210  68.4466631  71.1797748  34.3073368  71.7595977
  70.8394568  33.5081181  72.1616656  70.4736754  34.6075079  71.1872810
  71.8314219  31.3922681  70.2123300  72.6540289  30.9183159  70.0902190
  72.0752283  32.1713164  70.7121986  70.4722454  34.4210939  60.5086201
  71.1930816  34.7992192  60.0049918  69.8487758  35.1399816  60.6121179
  74.6153577  35.1256088  61.4444534  74.8317191  36.0080726  61.1433362
  74.1347644  34.7342302  60.7150176  69.3552798  38.0841801  68.0215278
  69.2097379  38.3982104  68.9139560  68.8778002  38.7026702  67.4686177
  71.2149181  35.0744349  68.0696168  71.2010750  34.1785443  67.7328466
  71.9321609  35.0815013  68.7034454  73.0675312  35.5081690  70.1149295
  72.8093090  36.4298760  70.1133626  72.5360352  35.1112124  70.8049759
  78.0121501  48.6132477  62.8939381  78.1858378  48.0478899  62.1413233
  78.5050392  49.4133372  62.7118871  63.8298460  40.6247146  70.9602939
  63.2851928  41.4006954  71.0923214  64.7077810  40.9717950  70.8022061
  70.6186077  33.9558730  63.3383738  70.7401988  33.0275376  63.5374625
  70.3288119  33.9697416  62.4262053  73.4877267  31.6413640  66.4750458
  73.5098964  31.7052973  65.5202437  73.9045326  30.8018149  66.6690964
  78.9996673  47.9299241  59.9936279  79.6947578  48.5505934  60.2123594
  79.3419823  47.0794592  60.2688657  64.6164482  39.7517042  73.8533096
  63.8746218  39.8999677  74.4397727  64.2957227  40.0125308  72.9899846
  72.5828757  51.4470930  65.8818863  72.1433747  50.9547309  66.5751720
  73.3336874  50.9043898  65.6410938  65.0621096  47.6382471  65.8843491
  65.8879116  47.3386243  65.5042134  64.7115148  46.8690093  66.3333280
  70.0302629  46.9908939  67.9541164  69.4082638  46.3279644  67.6543392
  70.7007496  47.0170071  67.2714812  63.2629701  45.5568797  66.8432424
  62.4261609  45.1290972  66.6616426  63.2353346  45.7501241  67.7803216
  70.1027157  35.4690727  77.5473671  70.1515312  36.3452850  77.1651440
  70.6449671  34.9268120  76.9745314  69.5916136  45.5412862  61.4299625
  69.7404256  46.2248327  60.7766298  70.3982579  45.5217952  61.9449081
  72.3326445  36.2222099  74.3020029  71.4629754  36.5155665  74.0302618
  72.5685925  36.8062544  75.0227293  80.4585262  40.4053873  72.8529616
  80.9339384  40.5981519  72.0448467  79.5350828  40.4613059  72.6072999
  67.3468769  41.5678040  62.4360694  67.1014811  40.6640370  62.6340904
  67.5164684  41.5695190  61.4940172  75.0365479  32.4401716  71.8185450
  75.5547423  33.1762743  71.4931938  74.6820612  32.7465710  72.6532209
  66.6164416  37.3006398  59.9346855  65.9233661  37.3750753  59.2786891
  66.3716168  36.5366741  60.4568372  75.2878073  28.8601999  67.3386346
  75.5679827  28.1925188  67.9646773  76.0728680  29.0531094  66.8261010
  73.0911542  48.0360993  58.9011372  72.5185509  48.6551180  58.4481844
  73.6644335  48.5860354  59.4351294  79.1586931  37.2819633  71.0857921
  80.1104354  37.3817731  71.1070145  78.9890382  36.4897901  71.5956006
  77.1801311  34.3675216  71.2717322  76.5851243  34.6480229  70.5763811
  76.8951008  34.8569117  72.0434063  76.3108801  48.3198143  60.0319955
  77.2439474  48.2543705  60.2352830  76.2232014  49.1554410  59.5734487
  78.9396818  47.6364013  56.9923902  78.8610449  47.3023877  57.8859660
  79.7606485  48.1285781  56.9915375  73.4758340  39.3721806  56.2427425
  74.4217445  39.2428014  56.3115843  73.0972585  38.6336467  56.7196853
  79.4480225  31.0377812  66.2054317  79.2505046  30.7292900  67.0897649
  80.0579930  31.7639450  66.3352247  71.6601257  37.2971782  56.1782310
  70.7532713  37.0004895  56.2545024  71.9377238  37.0001600  55.3116596
  62.5779198  38.6178145  66.6281357  62.2581982  37.7643454  66.3355731
  62.0312626  38.8326723  67.3839324  66.3559105  41.3340586  70.3450863
  66.5745115  42.2657694  70.3638897  66.7684879  40.9748561  71.1305667
  73.2763323  31.8408672  62.3326551  72.4664051  31.4955757  62.7081798
  73.9647740  31.5316215  62.9214163  75.2053871  30.9186718  63.9550848
  75.7584910  31.3382172  64.6140871  75.4423958  29.9922467  63.9973804
  70.4300042  34.1558717  56.3194289  71.2919206  34.4813615  56.5790107
  70.6150386  33.3690213  55.8067355  62.4467458  42.2381057  68.5974478
  61.7530929  41.8235010  68.0844433  63.1940449  42.2801593  68.0007897
  78.5832678  33.0287244  63.4629512  78.0031347  33.6872048  63.0807565
  78.3168611  32.2064588  63.0516930  77.0336245  32.4292301  65.6650833
  77.5336023  32.5408836  64.8565152  77.6771853  32.1253354  66.3051641
  64.3604200  42.1699311  66.4740493  64.3374888  42.2686998  65.5222376
  64.6704837  43.0164461  66.7957659  67.0191578  44.2275466  70.5887107
  67.9734831  44.1959408  70.5217039  66.8204102  43.7666089  71.4037333
  67.6090960  42.7976582  73.1557905  68.4283849  43.2920660  73.1792742
  67.8827768  41.8808550  73.1275473  77.3657556  35.1887334  62.5185861
  76.4783411  35.4736985  62.3006055  77.7811545  35.0281097  61.6713138
  65.3741807  49.7695085  67.6057305  65.2396275  49.0095486  67.0395303
  64.9573869  50.4935985  67.1386094  76.5100770  44.9532009  56.6133881
  77.2136620  45.1582011  57.2291536  75.7863419  45.5208771  56.8782964
  77.3398580  40.7041870  62.7336151  77.2833781  41.1610421  61.8943783
  77.8926922  39.9432555  62.5558994  68.5310933  50.6664402  67.8175748
  68.4143317  51.6109835  67.7154438  67.7103379  50.3637964  68.2061547
  78.4187467  45.3914538  58.6632341  79.2533071  44.9595736  58.4809815
  78.2571810  45.2196552  59.5909235  78.0733359  41.8946651  60.0288680
  78.0182163  41.7290923  59.0877124  77.4479415  42.6022684  60.1850870
  62.8625874  37.1314716  73.8550102  63.5084738  36.6213670  74.3437327
  62.6543025  37.8683397  74.4293527  71.3829485  31.3954760  59.6073998
  71.3708155  32.3396600  59.7642269  72.2752907  31.2124906  59.3133460
  69.5565447  51.3192664  71.0331676  70.4592693  51.3516274  71.3498171
  69.3302817  50.3893115  71.0478012  71.3119049  50.0723651  67.6941755
  70.3614680  50.0725512  67.5806127  71.6151535  49.3256385  67.1777790
  75.1981604  27.9897537  63.8619935  74.4314000  27.4356024  64.0076618
  75.6092309  28.0619406  64.7234087  67.2023365  34.2782333  77.9525116
  68.0654827  33.9219137  78.1628441  66.6288776  33.9396227  78.6400521
  79.2203450  58.4707198  60.3947532  79.9934326  57.9236185  60.2560408
  79.5728849  59.3351448  60.6061994  75.7769096  53.0514079  67.5095761
  74.9868150  53.3071608  67.0335872  76.2680343  53.8662417  67.6147802
  77.7283841  53.4158659  64.4679238  76.9315004  53.5277353  64.9862733
  77.5009433  53.7545311  63.6020128  76.7266924  59.1246907  62.8568658
  77.2391444  59.9190158  63.0074223  77.3789637  58.4273198  62.7902259
  74.6915841  57.4535562  63.6328228  75.5291063  57.8632570  63.4161936
  74.8694108  56.5135004  63.6028422  79.5531735  49.8147624  65.1571408
  80.1275487  49.5922806  64.4244601  80.1402718  49.8836319  65.9100009
  79.8801322  51.8452085  59.1767293  79.0438635  52.1826772  59.4976568
  79.7406092  51.7101065  58.2394430  74.7142012  54.7926277  64.3038962
  74.5166412  54.1995638  63.5790028  74.1588676  54.4878487  65.0214901
  77.2088237  54.3190311  61.9879914  76.2785826  54.2574766  62.2049876
  77.3045709  53.7966264  61.1916555  77.1273787  50.8445124  64.5758156
  77.3880604  51.7590457  64.4667316  77.9490959  50.3769566  64.7254768
  79.7539703  51.6899313  56.3765200  78.8769169  51.5688113  56.0127447
  80.2297456  50.8985391  56.1244089  71.2741843  56.4776472  66.4706707
  71.9612883  56.1638202  65.8827722  71.1189972  57.3817837  66.1973959
  70.8509819  54.5577066  68.7424174  70.8893918  54.0240656  69.5361292
  70.3450112  54.0312271  68.1235151  74.4818397  53.2841168  61.8178106
  74.7771838  52.3751846  61.7645159  73.5806432  53.2628907  61.4959108
  78.0112644  51.3597164  67.8005654  77.2899229  51.9733132  67.6613128
  78.8005899  51.8954929  67.7222300  76.2106238  50.9655265  61.9417431
  75.8818944  50.0852644  61.7592537  76.5645609  50.9102934  62.8293820
  79.3248061  51.2528235  62.3092909  79.6644134  51.7814157  61.5871517
  79.7720182  51.5908641  63.0851475  78.1862523  56.8969958  62.4360694
  77.9408565  55.9932288  62.6340904  78.3558438  56.8987108  61.4940172
  77.4558171  52.6298315  59.9346855  76.7627416  52.7042670  59.2786891
  77.2109923  51.8658659  60.4568372  73.4172952  53.9470063  66.6281357
  73.0975736  53.0935371  66.3355731  72.8706380  54.1618641  67.3839324
  46.1204725   0.0161080  54.4328702  46.3601323   0.6479604  55.1107720
  45.2773922  -0.3350880  54.7194061  55.5825188   5.5576572  54.2475460
  56.3746480   5.2167397  53.8321759  55.8221839   5.6671547  55.1677613
  63.6160315   7.7296348  46.7205705  62.9648295   8.3150429  46.3339718
  64.4104678   8.2602543  46.7800742  57.5415942   4.8185486  47.1192839
  58.3146818   4.2714473  46.9805715  57.8941341   5.6829735  47.3307300
  59.3800985   6.1461868  60.3259738  59.0890851   7.0507499  60.2106405
  60.0157969   6.1878395  61.0403808  59.3211650  12.5967604  50.2880500
  59.2435680  13.5475429  50.3668980  58.7173293  12.2513476  50.9455426
  61.8802001   6.2881649  59.1407059  61.9446434   6.7502056  59.9765231
  61.1712925   5.6579014  59.2689369  61.5950019   7.9549757  49.0086039
  61.4595694   8.8001292  49.4370887  62.1359831   8.1569034  48.2451973
  55.0479416   5.4725195  49.5813964  55.5603937   6.2668445  49.7319529
  55.7002129   4.7751485  49.5147566  56.8574301   8.5890951  51.6636718
  57.0340929   9.5108916  51.4757702  57.6531134   8.2749370  52.0931097
  63.2218495   8.5773323  63.1386381  62.7782349   7.7909702  62.8207286
  63.8835709   8.7652474  62.4730272  57.9805616  10.1069125  57.6647060
  58.5313041   9.9786188  56.8924054  57.1417092  10.4064014  57.3141953
  65.3199733   8.8576123  61.1667783  65.3018209   9.6785004  60.6748052
  66.2419653   8.7330198  61.3917924  53.0128333   3.8013849  50.3573535
  53.8503555   4.2110857  50.1407243  53.1906601   2.8613291  50.3273729
  64.1946179  12.0283963  45.4441762  63.5207878  12.3315659  46.0526720
  64.5812001  12.8313043  45.0947219  66.1418540   8.8682136  51.7510052
  66.4341515   9.4287193  51.0322418  66.6517161   9.1610697  52.5063211
  61.1052166   9.6462487  52.8403505  61.0628344   9.8723334  51.9112037
  62.0214864   9.4125862  52.9889306  59.2217966   6.5225516  52.6365468
  60.0158565   6.0275837  52.4348043  58.5109659   5.9943380  52.2733173
  64.0412811   8.9043612  56.9877835  64.0949833   9.4734548  57.7555551
  63.1727592   9.0745497  56.6231873  61.7989242   7.0954538  56.3163305
  61.6600328   6.7273323  57.1889243  61.0103839   7.6102178  56.1447263
  62.3937394  12.1963635  47.6588841  62.5689150  11.7251678  48.4734464
  61.7070182  12.8229401  47.8870102  67.9407781   8.5291084  61.6394983
  67.8820327   7.8450304  60.9725566  68.3427299   9.2710074  61.1875609
  56.9598480  15.3452998  54.4328702  57.1995078  15.9771522  55.1107720
  56.1167676  14.9941038  54.7194061  49.5954335   2.8254760  53.1952014
  50.2825375   2.5116490  52.6073029  49.4402464   3.7296124  52.9219265
  61.4726341  11.1532120  56.8370206  61.3996513  11.9587092  57.3489510
  61.0303735  11.3524086  56.0118227  61.2616121  10.3903890  50.3473027
  60.4783643  10.9325570  50.4411252  61.9608866  10.9077870  50.7467268
  63.9325025  11.0518954  58.9928364  64.6452997  11.6866419  58.9204266
  63.4415054  11.1482820  58.1768366  58.9836938   8.8013398  59.8133935
  59.6846398   9.4349881  59.9663329  58.5132053   9.1428129  59.0529574
  63.7445398  11.3917698  51.7414656  63.9267793  10.5739354  52.2042408
  64.5678384  11.6085391  51.3039546  64.0787564  10.3185883  49.0029704
  64.6075330   9.8078338  48.3899866  64.3415783  10.0028414  49.8675237
  54.5804657   8.3349753  56.7465038  55.1658093   7.5893441  56.8792942
  54.3829495   8.6453709  57.6301702  57.4343312  11.3701000  51.7627480
  56.7653687  11.8547128  51.2791520  57.2956181  11.6170221  52.6770859
  61.5748580  13.4044744  58.3610139  62.1266888  13.5676365  59.1259224
  61.9154774  13.9949181  57.6890163  66.4259455   8.2306001  64.2158793
  66.9699359   8.8435959  63.7213748  65.8446299   8.7885580  64.7325806
  64.7116968  11.3526719  55.3473821  64.5868107  10.5516459  54.8384766
  65.3696059  11.8472912  54.8587791  66.7751876   9.1535739  56.9753371
  65.8282212   9.0341090  56.9031698  67.1234649   8.2658237  57.0579632
  63.7798309   8.9488455  53.1757723  63.6323272   8.0205163  53.3565293
  64.6051803   8.9708546  52.6914798  67.3832431   9.7717014  54.2622596
  68.3078979   9.5659875  54.1247047  67.2147734   9.5233415  55.1711937
  67.1727747  10.2902682  49.6184687  67.3464625   9.7249104  48.8658540
  67.6656639  11.0903576  49.4364177  68.1602920   9.6069446  46.7181586
  68.8553824  10.2276139  46.9368900  68.5026070   8.7564797  46.9933963
  61.7214392  10.9703225  60.3758793  62.0301518  10.7252372  61.2481492
  62.5189874  11.1749864  59.8877663  61.7435004  13.1241135  52.6064169
  61.3039994  12.6317514  53.2997026  62.4943121  12.5814102  52.3656245
  54.2227343   9.3152676  52.6088798  55.0485363   9.0156448  52.2287441
  53.8721395   8.5460298  53.0578586  59.1908876   8.6679144  54.6786471
  58.5688885   8.0049849  54.3788699  59.8613743   8.6940276  53.9960119
  52.4235948   7.2339002  53.5677731  51.5867856   6.8061176  53.3861732
  52.3959593   7.4271445  54.5048522  58.7522383   7.2183067  48.1544932
  58.9010503   7.9018532  47.5011604  59.5588826   7.1988157  48.6694387
  62.2517788   9.7131198  45.6256679  61.6791755  10.3321385  45.1727151
  62.8250582  10.2630559  46.1596601  65.4715048   9.9968348  46.7565261
  66.4045721   9.9313910  46.9598137  65.3838261  10.8324615  46.2979794
  68.1003065   9.3134218  43.7169209  68.0216696   8.9794082  44.6104967
  68.9212732   9.8055986  43.7160681  51.6073704   3.9151262  55.3219785
  50.9137176   3.5005215  54.8089739  52.3546695   3.9571798  54.7253204
  53.5210447   3.8469516  53.1985800  53.4981135   3.9457203  52.2467683
  53.8311083   4.6934666  53.5202966  56.1797825   5.9045671  57.3132414
  57.1341078   5.8729613  57.2462346  55.9810348   5.4436294  58.1282640
  54.5348054  11.4465290  54.3302612  54.4002521  10.6865691  53.7640610
  54.1180116  12.1706190  53.8631401  57.6917179  12.3434607  54.5421055
  57.5749564  13.2880040  54.4399745  56.8709626  12.0408169  54.9306854
  58.7171694  12.9962869  57.7576983  59.6198940  13.0286479  58.0743478
  58.4909064  12.0663320  57.7723319  60.4725296  11.7493855  54.4187062
  59.5220927  11.7495717  54.3051434  60.7757782  11.0026590  53.9023096
  76.2077989  17.5854394  55.4832824  76.8456399  17.4661141  54.7796164
  76.0898832  18.5335238  55.5420776  73.0167695  17.5381822  55.4194349
  72.6786207  17.4222887  54.5314884  73.8857463  17.1372987  55.3995355
  68.8754511  19.3917298  51.4091240  68.3119376  19.3007235  50.6407527
  68.7606906  18.5717203  51.8893732  73.4987478  18.6916674  61.3780554
  73.4876119  18.2969472  60.5061058  73.6608118  17.9582746  61.9714326
  66.4218943  20.8868490  54.2475460  67.2140235  20.5459315  53.8321759
  66.6615593  20.9963465  55.1677613  74.4554070  23.0588266  46.7205705
  73.8042049  23.6442347  46.3339718  75.2498433  23.5894461  46.7800742
  68.3809697  20.1477403  47.1192839  69.1540573  19.6006390  46.9805715
  68.7335096  21.0121653  47.3307300  70.2194739  21.4753786  60.3259738
  69.9284605  22.3799416  60.2106405  70.8551724  21.5170313  61.0403808
  71.1450946  18.8530634  56.9161098  71.7414519  18.6286656  56.2018061
  71.2025918  18.1115380  57.5186546  70.7175975  16.3070069  44.7511289
  70.9701495  15.7851591  43.9894752  69.7800534  16.1436215  44.8537972
  75.7619257  15.3105848  52.5586032  76.5482347  14.8925271  52.2076449
  76.0257962  16.2151940  52.7267680  75.9329335  20.7478698  47.2574689
  75.2975168  20.8213325  47.9695594  75.6026741  21.3372297  46.5793768
  70.4372263  18.2098175  46.9535664  70.3208522  17.5343079  47.6216748
  70.5474523  17.7230549  46.1367817  72.7803804  17.6708322  50.6582353
  72.4162012  17.1438943  51.3695275  73.6370920  17.2806791  50.4848838
  72.4209291  12.6998222  45.6543702  72.5883694  13.5678459  46.0214173
  72.2306460  12.8625504  44.7304991  75.1784625  21.1615201  57.3209532
  74.8785348  22.0640240  57.2125339  74.8335684  20.8947384  58.1730685
  68.6297106  17.6128998  53.3546236  67.7047602  17.4805212  53.5623928
  68.8781519  18.3923217  53.8516179  78.5781768  13.6797741  55.0006969
  77.6698646  13.6113150  54.7065730  78.5269364  14.1569686  55.8288795
  72.3998512  15.1555880  46.6390368  72.2798137  15.6012930  47.4775849
  71.7051101  15.5041197  46.0803907  65.9905917  17.2562271  54.1890025
  66.1198298  17.5096750  55.1029437  65.3103368  17.8489979  53.8694681
  70.1605404  27.9259521  50.2880500  70.0829434  28.8767346  50.3668980
  69.5567048  27.5805394  50.9455426  72.6522634  15.0987387  62.9441867
  71.8755968  15.6581307  62.9344731  73.2913197  15.5844170  63.4656737
  78.0983578  15.6277353  47.4670702  79.0101434  15.8604740  47.2918400
  77.5893225  16.2114397  46.9045781  70.9069006  17.9072840  62.5059834
  71.6483691  18.4457884  62.2294657  70.2005992  18.5339129  62.6631385
  76.3824346  20.0501981  61.1031995  76.7907702  19.6084391  60.3586627
  75.6601608  19.4754608  61.3566188  72.7355416  14.9874587  58.4765552
  73.5816611  15.4114001  58.6200201  72.6754054  14.3308212  59.1704115
  76.7053161  20.6103171  54.8584284  76.0762023  20.7748885  54.1560352
  76.3178823  21.0244781  55.6295248  80.5842393  21.5457609  52.2128648
  79.8993431  21.9256510  51.6625681  80.6686242  22.1552936  52.9460595
  75.8854861  12.6478956  60.1346726  75.6415793  13.4021016  59.5981001
  76.1614792  13.0264303  60.9693973  77.8393324  19.1917568  58.8123991
  78.0510219  19.8349328  58.1358372  77.7923072  18.3579885  58.3445921
  75.4419553  11.8035389  55.7160563  74.5804032  12.1016642  56.0077301
  75.4681988  12.0205788  54.7841596  72.2581123  20.3477579  52.1234369
  72.7219468  20.6265282  51.3338992  71.9937921  19.4461024  51.9407460
  69.1505204  19.8949061  55.0614132  69.7206561  20.3236329  54.4231617
  69.7413315  19.6131646  55.7598318  71.1950009  16.4700732  48.9323934
  71.8974052  16.9221775  49.3997861  70.8630637  15.8284551  49.5603827
  69.6430370  15.0612488  63.3075144  69.0129031  15.7428769  63.5410540
  69.5366458  14.9495570  62.3628282  64.9375343  14.7284284  54.2341068
  64.1474397  14.9841813  53.7581178  65.4286590  15.5432622  54.3393108
  78.9539152  22.0689524  56.9846349  79.7756596  21.6669711  56.7029030
  78.9501555  21.9657758  57.9362464  66.8890088  15.0928864  51.1924544
  66.0921251  15.2047558  51.7108040  66.6615680  15.4315516  50.3265435
  72.7195756  21.6173567  59.1407059  72.7840188  22.0793974  59.9765231
  72.0106679  20.9870932  59.2689369  63.2213046  14.9814775  56.6656059
  63.4721084  15.8661785  56.9313634  63.7572594  14.8019376  55.8931150
  72.4343773  23.2841674  49.0086039  72.2989448  24.1293210  49.4370887
  72.9753586  23.4860952  48.2451973  65.8873171  20.8017112  49.5813964
  66.3997691  21.5960363  49.7319529  66.5395883  20.1043403  49.5147566
  67.6968055  23.9182869  51.6636718  67.8734684  24.8400833  51.4757702
  68.4924889  23.6041288  52.0931097  71.8379074  10.7791133  63.2620651
  72.5788787  11.3798286  63.1825114  72.0696997  10.0368771  62.7038694
  66.9820412  15.9647501  61.5398881  66.8673927  15.0632758  61.8405980
  66.1264930  16.2111197  61.1883697  74.0612250  23.9065241  63.1386381
  73.6176104  23.1201619  62.8207286  74.7229463  24.0944391  62.4730272
  68.8199371  25.4361042  57.6647060  69.3706796  25.3078106  56.8924054
  67.9810847  25.7355931  57.3141953  76.1593488  24.1868041  61.1667783
  76.1411963  25.0076922  60.6748052  77.0813408  24.0622116  61.3917924
  72.6166542  21.7012170  62.0091291  73.1494879  20.9400458  61.7790599
  72.0880623  21.4085822  62.7515446  63.8522087  19.1305767  50.3573535
  64.6897309  19.5402775  50.1407243  64.0300355  18.1905209  50.3273729
  75.7486520  16.7980847  46.0457368  75.2333143  17.5685452  46.2845755
  75.4763828  16.1245983  46.6690429  73.3333631  11.6430548  51.1042606
  72.4775227  11.2537398  50.9248245  73.7460582  11.7222509  50.2442392
  75.5372823  14.6707939  47.8717149  75.2322958  14.9854089  48.7227292
  76.4903265  14.7489359  47.9144482  73.9819255  20.8298163  49.5210103
  73.4540616  20.0950922  49.2083341  73.4806757  21.6072839  49.2750071
  78.9612101  19.0247183  54.6377149  78.3035775  19.7146445  54.7257278
  79.7652500  19.4143615  54.9811136  68.7137982  11.4917829  51.8816715
  69.2881734  11.2693011  51.1489908  69.3008965  11.5606524  52.6345316
  77.7717559  17.3791556  52.6881091  78.2849441  18.0121548  53.1902801
  78.4218783  16.7792751  52.3224451  69.0407569  13.5222290  45.9012600
  68.2044882  13.8596977  46.2221875  68.9012339  13.3871270  44.9639737
  72.1271855  18.6478373  42.5245076  71.2198916  18.4167626  42.7236225
  72.6242887  17.8515992  42.7119058  75.0339934  27.3575880  45.4441762
  74.3601632  27.6607577  46.0526720  75.4205756  28.1604961  45.0947219
  74.2498390  14.8541011  54.9339432  73.3320952  15.0755958  54.7761120
  74.6658534  14.9287322  54.0751139  75.0333438  16.2532427  50.0642112
  75.7805257  16.7653824  49.7549234  75.3025028  15.9316480  50.9246506
  73.3060088  18.7490968  47.0469066  72.3971307  18.4650001  47.1441536
  73.3355172  19.1690046  46.1872373  78.5379356  22.3597557  50.8160234
  78.0841683  21.5188467  50.8725424  77.9073322  22.9958956  51.1535014
  77.4812275  13.2889543  52.0460901  76.7435032  12.7766930  52.3771144
  77.7339049  12.8489925  51.2344178  76.9812295  24.1974054  51.7510052
  77.2735269  24.7579111  51.0322418  77.4910915  24.4902615  52.5063211
  63.8748259  16.4696482  51.0284268  63.6772658  15.8765843  50.3035335
  63.3194923  16.1648692  51.7460207  71.8544982  16.3619588  53.1478862
  71.9093592  15.4093425  53.0721338  71.0436184  16.5179028  53.6320160
  73.0036176  20.2899712  44.3857145  72.5655606  19.5735570  43.9262782
  73.7446617  20.5175826  43.8242236  69.7937342  14.9796648  50.9069240
  68.9805208  15.2790819  51.3134433  70.2896336  14.5852337  51.6243723
  71.9445920  24.9754405  52.8403505  71.9022099  25.2015251  51.9112037
  72.8608619  24.7417780  52.9889306  75.3911554  15.4438473  59.7384134
  75.7460942  15.6709946  60.5978600  76.0383685  15.7756849  59.1161390
  69.2851417  12.5515004  56.5230475  69.9250796  12.4103763  55.8253439
  68.4528947  12.2649517  56.1469077  70.0611721  21.8517434  52.6365468
  70.8552319  21.3567754  52.4348043  69.3503413  21.3235297  52.2733173
  74.8806565  24.2335530  56.9877835  74.9343588  24.8026466  57.7555551
  74.0121347  24.4037415  56.6231873  66.3694484  15.9960516  48.7125221
  65.4392072  15.9344971  48.9295183  66.4651956  15.4736469  47.9161862
  66.2880033  12.5215329  51.3003462  66.5486851  13.4360662  51.1912623
  67.1097206  12.0539771  51.4500075  67.7604959  13.9353086  58.4702287
  68.4328012  13.7270448  57.8214936  66.9334745  13.7375172  58.0307519
  73.6630531  10.5615027  60.4867948  73.0158446  11.2604976  60.3932424
  74.4331546  10.9951171  60.8544196  77.0709329  20.8263879  63.5618501
  76.9194835  20.5974431  62.6448585  77.0614008  21.7834480  63.5749846
  73.8394665  18.3995792  58.5464767  74.7686725  18.5506951  58.3733735
  73.4185695  18.4879813  57.6913414  72.6382997  22.4246456  56.3163305
  72.4994082  22.0565241  57.1889243  71.8497593  22.9394096  56.1447263
  73.2331149  27.5255553  47.6588841  73.4082904  27.0543596  48.4734464
  72.5463937  28.1521319  47.8870102  74.1888212  21.8028059  53.7052143
  73.8538045  21.7628829  54.6009793  73.6892158  21.1372775  53.2322553
  68.1632456  17.2095689  59.2304724  68.0252254  16.4775928  59.8316263
  69.0737379  17.1204589  58.9488912  77.1247404  19.1484093  43.9789202
  76.5076574  18.4230921  43.8822255  76.6563892  19.9093453  43.6356277
  70.7914757  16.9215648  58.7188404  71.5014375  16.2808840  58.6775022
  70.7484065  17.1728543  59.6414584  78.7801535  23.8583002  61.6394983
  78.7214081  23.1742222  60.9725566  79.1821054  24.6001992  61.1875609
  69.5043691  13.9080866  60.5384043  68.9681048  13.4571605  61.1905639
  68.9160399  14.0426775  59.7954507  67.7992234  30.6744915  54.4328702
  68.0388832  31.3063440  55.1107720  66.9561431  30.3232955  54.7194061
  68.9145949  13.3669517  43.1010507  68.0375416  13.2458318  42.7372753
  69.3903703  12.5755596  42.8489395  78.7818942  21.8222585  59.8708962
  77.8945721  21.4848507  59.9935361  79.3517494  21.0905617  60.1077728
  65.2382812  13.0436874  57.6237038  65.1541000  12.4362543  56.8887447
  64.4165518  13.5345892  57.6246534  72.3120096  26.4824038  56.8370206
  72.2390267  27.2879009  57.3489510  71.8697489  26.6816004  56.0118227
  72.1009876  25.7195808  50.3473027  71.3177397  26.2617488  50.4411252
  72.8002621  26.2369787  50.7467268  75.4106526  11.5290437  52.9907233
  75.9075225  10.7760400  52.6708303  74.6393507  11.5654754  52.4250442
  74.7718779  26.3810872  58.9928364  75.4846752  27.0158337  58.9204266
  74.2808808  26.4774738  58.1768366  76.4936306  20.2862125  50.5645656
  75.5592585  20.4063587  50.3950360  76.6712975  19.3834591  50.3005666
  71.9941494  13.6707820  52.7178917  71.6239282  13.1178861  53.4059823
  72.4900587  13.0665954  52.1653917  79.8808858  16.1279444  51.0995690
  80.3469310  16.9607435  51.0255993  80.3316358  15.6624425  51.8040949
  69.8230693  24.1305315  59.8133935  70.5240152  24.7641798  59.9663329
  69.3525808  24.4720047  59.0529574  77.9485089  22.4723265  48.0981842
  78.2244933  22.3579860  49.0075716  77.0789588  22.0740750  48.0594015
  77.6231979  16.6849923  57.6386485  76.9703429  16.9325830  56.9838938
  78.0012359  15.8714061  57.3048963  74.5839153  26.7209616  51.7414656
  74.7661547  25.9031272  52.2042408  75.4072139  26.9377308  51.3039546
  74.9181318  25.6477801  49.0029704  75.4469085  25.1370256  48.3899866
  75.1809538  25.3320331  49.8675237  73.6719552  17.4269734  64.1252523
  72.9960189  17.3263863  64.7954898  74.4947186  17.2708948  64.5888520
  65.4198411  23.6641670  56.7465038  66.0051848  22.9185358  56.8792942
  65.2223249  23.9745627  57.6301702  68.2737066  26.6992918  51.7627480
  67.6047441  27.1839045  51.2791520  68.1349936  26.9462138  52.6770859
  60.0116066  16.2347271  55.4669481  60.0500165  15.7010861  56.2606599
  59.5056359  15.7082476  54.8480458  72.4142335  28.7336661  58.3610139
  72.9660643  28.8968283  59.1259224  72.7548528  29.3241099  57.6890163
  67.3906828  11.0811811  58.9632023  67.4548155  11.9426642  58.5509421
  67.3273948  10.4685813  58.2304382  66.8659101  13.1534944  62.6105058
  67.4931139  12.7712021  63.2242582  66.0087019  12.9349146  62.9760750
  77.2653209  23.5597919  64.2158793  77.8093113  24.1727877  63.7213748
  76.6840054  24.1177497  64.7325806  63.6424643  14.9611373  48.5423412
  63.9378084  14.0522051  48.4890466  62.7412679  14.9399112  48.2204415
  75.5510722  26.6818637  55.3473821  75.4261862  25.8808377  54.8384766
  76.2089813  27.1764830  54.8587791  67.1718890  13.0367369  54.5250961
  66.4505476  13.6503337  54.3858434  67.9612146  13.5725134  54.4467607
  77.6145630  24.4827657  56.9753371  76.6675966  24.3633008  56.9031698
  77.9628404  23.5950155  57.0579632  69.9745204  10.3721796  60.7991613
  70.4979606  10.6184092  61.5617922  69.7557537  11.2041831  60.3794750
  65.3712485  12.6425470  48.6662737  65.0425191  11.7622849  48.4837843
  65.7251856  12.5873139  49.5539127  74.6192064  24.2780373  53.1757723
  74.4717026  23.3497081  53.3565293  75.4445557  24.3000464  52.6914798
  68.4854308  12.9298440  49.0338215  68.8250381  13.4584361  48.3116824
  68.9326429  13.2678846  49.8096782  78.2226186  25.1008932  54.2622596
  79.1472733  24.8951793  54.1247047  78.0541489  24.8525333  55.1711937
  71.1797749  11.3135491  58.4841283  70.8394569  10.5143304  58.8861963
  70.4736755  11.6137202  57.9118116  70.4722455  11.4273062  47.2331508
  71.1930818  11.8054315  46.7295225  69.8487759  12.1461939  47.3366486
  74.6153578  12.1318211  48.1689840  74.8317192  13.0142849  47.8678668
  74.1347645  11.7404424  47.4395482  69.3552799  15.0903924  54.7460585
  69.2097380  15.4044227  55.6384866  68.8778003  15.7088824  54.1931483
  71.2149182  12.0806472  54.7941474  71.2010751  11.1847565  54.4573772
  71.9321610  12.0877136  55.4279760  73.0675313  12.5143812  56.8394602
  72.8093091  13.4360883  56.8378932  72.5360353  12.1174247  57.5295066
  78.0121502  25.6194599  49.6184687  78.1858379  25.0541022  48.8658540
  78.5050393  26.4195494  49.4364177  63.8298462  17.6309268  57.6848246
  63.2851930  18.4069076  57.8168520  64.7077811  17.9780073  57.5267367
  70.6186078  10.9620852  50.0629045  70.7401989  10.0337498  50.2619932
  70.3288121  10.9759538  49.1507360  78.9996674  24.9361364  46.7181586
  79.6947579  25.5568056  46.9368900  79.3419824  24.0856715  46.9933963
  64.6164483  16.7579165  60.5778403  63.8746220  16.9061800  61.1643033
  64.2957228  17.0187430  59.7145152  72.5608146  26.2995143  60.3758793
  72.8695273  26.0544290  61.2481492  73.3583628  26.5041781  59.8877663
  72.5828758  28.4533052  52.6064169  72.1433748  27.9609431  53.2997026
  73.3336875  27.9106020  52.3656245  65.0621097  24.6444593  52.6088798
  65.8879117  24.3448365  52.2287441  64.7115149  23.8752216  53.0578586
  70.0302630  23.9971062  54.6786471  69.4082640  23.3341767  54.3788699
  70.7007497  24.0232193  53.9960119  63.2629702  22.5630920  53.5677731
  62.4261611  22.1353094  53.3861732  63.2353348  22.7563363  54.5048522
  70.1027158  12.4752850  64.2718977  70.1515313  13.3514972  63.8896747
  70.6449672  11.9330243  63.6990620  69.5916137  22.5474985  48.1544932
  69.7404258  23.2310449  47.5011604  70.3982581  22.5280075  48.6694387
  72.3326446  13.2284222  61.0265336  71.4629756  13.5217788  60.7547924
  72.5685927  13.8124667  61.7472599  80.4585264  17.4115995  59.5774922
  80.9339385  17.6043642  58.7693774  79.5350829  17.4675181  59.3318306
  67.3468770  18.5740163  49.1606001  67.1014812  17.6702493  49.3586211
  67.5164685  18.5757313  48.2185479  66.6164418  14.3068520  46.6592162
  65.9233663  14.3812875  46.0032198  66.3716170  13.5428864  47.1813679
  73.0911543  25.0423115  45.6256679  72.5185510  25.6613303  45.1727151
  73.6644336  25.5922477  46.1596601  79.1586933  14.2881755  57.8103228
  80.1104356  14.3879853  57.8315452  78.9890383  13.4960024  58.3201312
  77.1801312  11.3737339  57.9962629  76.5851244  11.6542351  57.3009117
  76.8951009  11.8631240  58.7679370  76.3108803  25.3260266  46.7565261
  77.2439476  25.2605827  46.9598137  76.2232015  26.1616532  46.2979794
  78.9396819  24.6426136  43.7169209  78.8610451  24.3085999  44.6104967
  79.7606486  25.1347904  43.7160681  73.4758341  16.3783928  42.9672732
  74.4217446  16.2490136  43.0361150  73.0972586  15.6398590  43.4442160
  73.3597034  20.4301674  64.4273389  74.2800043  20.6080273  64.6213435
  73.3246617  19.4857720  64.2753088  71.6601258  14.3033905  42.9027617
  70.7532714  14.0067017  42.9790330  71.9377239  14.0063723  42.0361903
  62.5779199  15.6240268  53.3526663  62.2581983  14.7705576  53.0601037
  62.0312627  15.8388846  54.1084631  66.3559106  18.3402709  57.0696170
  66.5745116  19.2719817  57.0884204  66.7684880  17.9810683  57.8550974
  70.4300043  11.1620840  43.0439596  71.2919207  11.4875738  43.3035413
  70.6150387  10.3752336  42.5312662  71.0918242  17.3433054  65.2763980
  70.6085323  18.1433414  65.4827869  71.1779181  17.3540998  64.3231424
  64.3604201  19.1761433  53.1985800  64.3374889  19.2749120  52.2467683
  64.6704838  20.0226584  53.5202966  67.0191579  21.2337588  57.3132414
  67.9734833  21.2021531  57.2462346  66.8204103  20.7728212  58.1282640
  67.6090961  19.8038704  59.8803212  68.4283850  20.2982783  59.9038049
  67.8827769  18.8870672  59.8520779  77.3657558  12.1949457  49.2431167
  76.4783413  12.4799107  49.0251362  77.7811547  12.0343220  48.3958444
  76.5100771  21.9594131  43.3379187  77.2136621  22.1644134  43.9536843
  75.7863420  22.5270893  43.6028271  77.3398581  17.7103993  49.4581457
  77.2833783  18.1672544  48.6189090  77.8926924  16.9494677  49.2804300
  68.5310934  27.6726525  54.5421055  68.4143318  28.6171957  54.4399745
  67.7103380  27.3700086  54.9306854  78.4187468  22.3976660  45.3877647
  79.2533072  21.9657859  45.2055122  78.2571811  22.2258674  46.3154542
  78.0733361  18.9008774  46.7533987  78.0182164  18.7353045  45.8122431
  77.4479416  19.6084807  46.9096176  62.8625876  14.1376838  60.5795409
  63.5084739  13.6275792  61.0682634  62.6543027  14.8745520  61.1538834
  75.3879268  21.2057686  66.0787549  76.2570427  21.3798338  65.7174184
  74.9086019  22.0252102  65.9563279  69.5565448  28.3254787  57.7576983
  70.4592695  28.3578397  58.0743478  69.3302818  27.3955238  57.7723319
  71.3119050  27.0785773  54.4187062  70.3614681  27.0787635  54.3051434
  71.6151536  26.3318508  53.9023096  67.2023367  11.2844455  64.6770423
  68.0654828  10.9281260  64.8873748  66.6288777  10.9458350  65.3645827
  79.7148265  34.7209216  51.4091240  79.1513131  34.6299153  50.6407527
  79.6000661  33.9009121  51.8893732  77.2612697  36.2160408  54.2475460
  78.0533989  35.8751232  53.8321759  77.5009348  36.3255383  55.1677613
  79.2203451  35.4769321  47.1192839  79.9934327  34.9298308  46.9805715
  79.5728850  36.3413570  47.3307300  79.4690860  32.9420916  53.3546236
  78.5441357  32.8097130  53.5623928  79.7175274  33.7215135  53.8516179
  76.8299672  32.5854189  54.1890025  76.9592053  32.8388668  55.1029437
  76.1497123  33.1781897  53.8694681  79.9898958  35.2240979  55.0614132
  80.5600315  35.6528247  54.4231617  80.5807070  34.9423563  55.7598318
  80.4824125  30.3904406  63.3075144  79.8522785  31.0720687  63.5410540
  80.3760213  30.2787488  62.3628282  75.7769097  30.0576202  54.2341068
  74.9868151  30.3133731  53.7581178  76.2680344  30.8724540  54.3393108
  77.7283842  30.4220781  51.1924544  76.9315006  30.5339476  51.7108040
  77.5009435  30.7607434  50.3265435  74.0606800  30.3106692  56.6656059
  74.3114838  31.1953702  56.9313634  74.5966348  30.1311294  55.8931150
  76.7266925  36.1309030  49.5813964  77.2391446  36.9252280  49.7319529
  77.3789638  35.4335321  49.5147566  78.5361810  39.2474786  51.6636718
  78.7128438  40.1692751  51.4757702  79.3318643  38.9333206  52.0931097
  77.8214166  31.2939418  61.5398881  77.7067681  30.3924675  61.8405980
  76.9658684  31.5403115  61.1883697  79.6593125  40.7652960  57.6647060
  80.2100550  40.6370023  56.8924054  78.8204601  41.0647849  57.3141953
  74.6915842  34.4597684  50.3573535  75.5291064  34.8694693  50.1407243
  74.8694110  33.5197127  50.3273729  79.5531737  26.8209747  51.8816715
  80.1275489  26.5984928  51.1489908  80.1402719  26.8898441  52.6345316
  79.8801324  28.8514208  45.9012600  79.0438636  29.1888894  46.2221875
  79.7406093  28.7163188  44.9639737  74.7142013  31.7988400  51.0284268
  74.5166413  31.2057760  50.3035335  74.1588677  31.4940610  51.7460207
  80.1245171  27.8806921  56.5230475  80.7644551  27.7395681  55.8253439
  79.2922702  27.5941435  56.1469077  77.2088239  31.3252434  48.7125221
  76.2785827  31.2636889  48.9295183  77.3045711  30.8028386  47.9161862
  77.1273788  27.8507246  51.3003462  77.3880605  28.7652580  51.1912623
  77.9490960  27.3831689  51.4500075  78.5998713  29.2645004  58.4702287
  79.2721767  29.0562366  57.8214936  77.7728500  29.0667090  58.0307519
  79.0026210  32.5387607  59.2304724  78.8646008  31.8067845  59.8316263
  79.9131134  32.4496507  58.9488912  80.3437445  29.2372784  60.5384043
  79.8074802  28.7863522  61.1905639  79.7554153  29.3718693  59.7954507
  78.6385989  46.0036833  54.4328702  78.8782587  46.6355357  55.1107720
  77.7955185  45.6524873  54.7194061  79.7539704  28.6961435  43.1010507
  78.8769170  28.5750236  42.7372753  80.2297457  27.9047513  42.8489395
  71.2741844  33.4838595  53.1952014  71.9612884  33.1700325  52.6073029
  71.1189973  34.3879960  52.9219265  76.0776566  28.3728791  57.6237038
  75.9934755  27.7654461  56.8887447  75.2559273  28.8637810  57.6246534
  76.2592165  38.9933588  56.7465038  76.8445602  38.2477276  56.8792942
  76.0617004  39.3037545  57.6301702  79.1130821  42.0284835  51.7627480
  78.4441196  42.5130963  51.2791520  78.9743690  42.2754056  52.6770859
  70.8509820  31.5639188  55.4669481  70.8893920  31.0302779  56.2606599
  70.3450113  31.0374394  54.8480458  78.2300583  26.4103729  58.9632023
  78.2941909  27.2718560  58.5509421  78.1667703  25.7977730  58.2304382
  77.7052855  28.4826861  62.6105058  78.3324894  28.1003939  63.2242582
  76.8480774  28.2641063  62.9760750  74.4818398  30.2903290  48.5423412
  74.7771839  29.3813969  48.4890466  73.5806434  30.2691030  48.2204415
  78.0112645  28.3659287  54.5250961  77.2899231  28.9795255  54.3858434
  78.8005901  28.9017052  54.4467607  76.2106239  27.9717388  48.6662737
  75.8818946  27.0914767  48.4837843  76.5645610  27.9165057  49.5539127
  79.3248063  28.2590358  49.0338215  79.6644135  28.7876279  48.3116824
  79.7720183  28.5970764  49.8096782  80.1946554  30.4195842  54.7460585
  80.0491135  30.7336145  55.6384866  79.7171758  31.0380742  54.1931483
  74.6692216  32.9601186  57.6848246  74.1245684  33.7360994  57.8168520
  75.5471566  33.3071991  57.5267367  75.4558238  32.0871082  60.5778403
  74.7139974  32.2353718  61.1643033  75.1350982  32.3479348  59.7145152
  75.9014852  39.9736511  52.6088798  76.7272872  39.6740283  52.2287441
  75.5508904  39.2044133  53.0578586  74.1023457  37.8922837  53.5677731
  73.2655365  37.4645012  53.3861732  74.0747102  38.0855281  54.5048522
  78.1862525  33.9032080  49.1606001  77.9408567  32.9994410  49.3586211
  78.3558439  33.9049231  48.2185479  77.4558172  29.6360438  46.6592162
  76.7627417  29.7104793  46.0032198  77.2109924  28.8720781  47.1813679
  73.4172953  30.9532186  53.3526663  73.0975738  30.0997494  53.0601037
  72.8706381  31.1680764  54.1084631  77.1952861  33.6694627  57.0696170
  77.4138871  34.6011734  57.0884204  77.6078635  33.3102601  57.8550974
  73.2861213  34.5735097  55.3219785  72.5924685  34.1589050  54.8089739
  74.0334204  34.6155634  54.7253204  75.1997956  34.5053351  53.1985800
  75.1768644  34.6041038  52.2467683  75.5098592  35.3518502  53.5202966
  77.8585334  36.5629506  57.3132414  78.8128587  36.5313448  57.2462346
  77.6597857  36.1020130  58.1282640  78.4484716  35.1330622  59.8803212
  79.2677605  35.6274701  59.9038049  78.7221524  34.2162590  59.8520779
  76.2135562  42.1049125  54.3302612  76.0790030  41.3449526  53.7640610
  75.7967625  42.8290025  53.8631401  79.3704688  43.0018442  54.5421055
  79.2537073  43.9463875  54.4399745  78.5497135  42.6992004  54.9306854
  73.7019630  29.4668756  60.5795409  74.3478494  28.9567710  61.0682634
  73.4936781  30.2037437  61.1538834  78.0417121  26.6136373  64.6770423
  78.9048583  26.2573178  64.8873748  77.4682532  26.2750268  65.3645827
  67.7992235   7.6807038  41.1574008  68.0388834   8.3125562  41.8353027
  66.9561432   7.3295078  41.4439368  77.2612699  13.2222530  40.9720767
  78.0533991  12.8813355  40.5567066  77.5009349  13.3317505  41.8922920
  79.2203453  12.4831444  33.8438146  79.9934329  11.9360431  33.7051021
  79.5728851  13.3475693  34.0552607  76.7266926  13.1371153  36.3059271
  77.2391447  13.9314403  36.4564836  77.3789639  12.4397443  36.2392873
  78.5361811  16.2536909  38.3882024  78.7128439  17.1754874  38.2003008
  79.3318645  15.9395328  38.8176404  79.6593127  17.7715083  44.3892367
  80.2100552  17.6432146  43.6169361  78.8204602  18.0709972  44.0387259
  74.6915843  11.4659807  37.0818842  75.5291065  11.8756815  36.8652549
  74.8694111  10.5259249  37.0519036  78.6385990  23.0098956  41.1574008
  78.8782588  23.6417480  41.8353027  77.7955186  22.6586996  41.4439368
  71.2741845  10.4900717  39.9197320  71.9612885  10.1762448  39.3318336
  71.1189974  11.3942082  39.6464572  76.2592167  15.9995711  43.4710344
  76.8445604  15.2539399  43.6038249  76.0617005  16.3099667  44.3547008
  79.1130822  19.0346958  38.4872787  78.4441197  19.5193086  38.0036827
  78.9743692  19.2816178  39.4016165  75.9014853  16.9798634  39.3334104
  76.7272873  16.6802405  38.9532748  75.5508905  16.2106256  39.7823893
  74.1023458  14.8984960  40.2923038  73.2655366  14.4707134  40.1107039
  74.0747103  15.0917403  41.2293829  73.2861215  11.5797220  42.0465091
  72.5924686  11.1651172  41.5335046  74.0334206  11.6217756  41.4498510
  75.1997957  11.5115473  39.9231106  75.1768645  11.6103161  38.9712989
  75.5098594  12.3580624  40.2448272  77.8585335  13.5691628  44.0377721
  78.8128589  13.5375571  43.9707652  77.6597859  13.1082252  44.8527947
  76.2135564  19.1111248  41.0547919  76.0790032  18.3511649  40.4885917
  75.7967626  19.8352148  40.5876707  79.3704690  20.0080565  41.2666361
  79.2537074  20.9525997  41.1645052  78.5497136  19.7054127  41.6552160
  20.2585295  38.3880186  73.2715088  19.6073274  38.9734266  72.8849102
  21.0529658  38.9186380  73.3310126  14.1840922  35.4769323  73.6702223
  14.9571798  34.9298310  73.5315098  14.5366321  36.3413572  73.8816684
  16.5207200  31.6361989  71.3020673  16.7732720  31.1143510  70.5404136
  15.5831759  31.4728134  71.4047356  21.7360560  36.0770617  73.8084073
  21.1006393  36.1505244  74.5204977  21.4057966  36.6664216  73.1303152
  16.2403488  33.5390095  73.5045047  16.1239747  32.8634998  74.1726132
  16.3505748  33.0522469  72.6877201  18.2240516  28.0290142  72.2053085
  18.3914919  28.8970378  72.5723556  18.0337685  28.1917423  71.2814374
  18.2029737  30.4847799  73.1899752  18.0829362  30.9304850  74.0285232
  17.5082326  30.8333117  72.6313290  15.9636629  43.2551441  76.8389883
  15.8860659  44.2059266  76.9178364  15.3598273  42.9097313  77.4964810
  23.9014803  30.9569272  74.0180086  24.8132660  31.1896659  73.8427784
  23.3924450  31.5406316  73.4555165  26.3873618  36.8749529  78.7638031
  25.7024656  37.2548430  78.2135065  26.4717467  37.4844855  79.4969979
  32.8476370  33.7420191  79.8840704  32.0940079  33.1727590  79.7284708
  32.9823911  33.7082856  80.8311338  18.2374998  38.6133594  75.5595423
  18.1020673  39.4585130  75.9880271  18.7784811  38.8152871  74.7961357
  21.5517745  32.1272767  72.5966752  21.0364368  32.8977371  72.8355139
  21.2795053  31.4537903  73.2199813  26.5252019  34.8805121  74.5319925
  25.7481461  34.5416281  74.0875087  27.2043500  34.8857745  73.8574890
  21.3404048  29.9999859  74.4226533  21.0354183  30.3146008  75.2736676
  22.2934490  30.0781279  74.4653866  19.7850480  36.1590082  76.0719487
  19.2571841  35.4242842  75.7592724  19.2837982  36.9364759  75.8259455
  17.9303080  33.9770292  69.0754460  17.0230141  33.7459546  69.2745609
  18.4274112  33.1807912  69.2628441  20.8371159  42.6867800  71.9951146
  20.1632857  42.9899496  72.6036104  21.2236981  43.4896880  71.6456603
  19.1091313  34.0782887  73.5978450  18.2002532  33.7941920  73.6950920
  19.1386397  34.4981966  72.7381757  24.3410581  37.6889477  77.3669617
  23.8872908  36.8480387  77.4234808  23.7104547  38.3250875  77.7044398
  22.7843520  39.5265974  78.3019436  23.0766494  40.0871031  77.5831801
  23.2942140  39.8194535  79.0572595  18.8067401  35.6191631  70.9366528
  18.3686831  34.9027490  70.4772166  19.5477842  35.8467746  70.3751620
  17.7477145  40.3046325  79.3912889  17.7053324  40.5307171  78.4621421
  18.6639844  40.0709699  79.5398690  26.9240516  33.8948828  76.9942847
  26.7858414  34.0850424  76.0664036  26.5676735  34.6568211  77.4510898
  19.0362374  42.8547472  74.2098225  19.2114129  42.3835515  75.0243848
  18.3495162  43.4813238  74.4379486  22.9278629  34.4776013  70.5298586
  22.3107799  33.7522841  70.4331639  22.4595117  35.2385373  70.1865660
  14.7177175  28.6961437  69.6519890  13.8406641  28.5750238  69.2882137
  15.1934928  27.9047515  69.3998779  17.9041101  41.0487727  76.8982411
  17.1208622  41.5909407  76.9920635  18.6033846  41.5661707  77.2976652
  22.2967531  35.6154044  77.1155040  21.3623810  35.7355506  76.9459744
  22.4744200  34.7126511  76.8515049  25.6840083  31.4571363  77.6505074
  26.1500535  32.2899355  77.5765376  26.1347583  30.9916345  78.3550332
  23.7516314  37.8015185  74.6491226  24.0276158  37.6871779  75.5585100
  22.8820813  37.4032669  74.6103399  20.3870378  42.0501535  78.2924039
  20.5692772  41.2323191  78.7551792  21.2103364  42.2669228  77.8548929
  20.7212543  40.9769721  75.5539088  21.2500310  40.4662175  74.9409250
  20.9840763  40.6612251  76.4184621  14.0768291  42.0284837  78.3136864
  13.4078667  42.5130965  77.8300904  13.9381161  42.2754058  79.2280242
  21.3541947  42.0110556  81.8983204  21.2293087  41.2100296  81.3894150
  22.0121038  42.5056750  81.4097174  20.4223289  39.6072293  79.7267107
  20.2748251  38.6789000  79.9074677  21.2476782  39.6292383  79.2424182
  24.0257411  40.4300851  80.8131979  24.9503958  40.2243713  80.6756431
  23.8572714  40.1817252  81.7221321  23.8152727  40.9486519  76.1694071
  23.9889604  40.3832941  75.4167923  24.3081618  41.7487414  75.9873561
  29.6692118  33.7122942  77.7884371  30.1123264  32.9630267  77.3903494
  28.7918628  33.7033078  77.4058103  24.8027899  40.2653283  73.2690969
  25.4978804  40.8859976  73.4878284  25.1451049  39.4148634  73.5443347
  26.7019322  37.7152989  74.7978300  27.2270647  38.0540261  74.0727620
  26.6141675  36.7800004  74.6141435  18.3859983  43.7824972  79.1573553
  17.9464974  43.2901351  79.8506410  19.1368100  43.2397940  78.9165628
  15.3947362  37.8766904  74.7054315  15.5435483  38.5602369  74.0520988
  16.2013806  37.8571994  75.2203771  29.2124983  35.1828180  80.1806818
  30.0471874  35.6217984  80.3444379  29.3484112  34.7066833  79.3615064
  18.8942768  40.3715035  72.1766063  18.3216735  40.9905222  71.7236535
  19.4675561  40.9214397  72.7105985  22.1140028  40.6552185  73.3074645
  23.0470701  40.5897747  73.5107521  22.0263240  41.4908452  72.8489178
  24.7428044  39.9718055  70.2678593  24.6641676  39.6377919  71.1614350
  25.5637711  40.4639823  70.2670065  19.2789566  31.7075848  69.5182115
  20.2248671  31.5782056  69.5870533  18.9003811  30.9690509  69.9951543
  17.4632483  29.6325824  69.4537000  16.5563939  29.3358937  69.5299714
  17.7408464  29.3355642  68.5871287  16.2331268  26.4912759  69.5948980
  17.0950432  26.8167658  69.8544797  16.4181612  25.7044255  69.0822045
  22.3131996  37.2886051  69.8888571  23.0167846  37.4936053  70.5046227
  21.5894645  37.8562813  70.1537654  23.1429806  33.0395912  76.0090841
  23.0865008  33.4964463  75.1698473  23.6958149  32.2786597  75.8313684
  31.2646950  31.5681717  79.3412252  30.7046508  31.6374906  80.1143814
  30.6590453  31.3922702  78.6211748  24.2218693  37.7268580  71.9387031
  25.0564297  37.2949778  71.7564506  24.0603036  37.5550594  72.8663925
  23.8764586  34.2300693  73.3043370  23.8213389  34.0644965  72.3631814
  23.2510641  34.9376726  73.4605560  17.1150275  42.4077693  80.9696445
  16.1645906  42.4079554  80.8560818  17.4182761  41.6610427  80.4532480
  32.8502969  48.2438231  82.0342208  33.4881378  48.1244978  81.3305548
  32.7323811  49.1919075  82.0930160  29.6592675  48.1965659  81.9703732
  29.3211186  48.0806724  81.0824267  30.5282443  47.7956824  81.9504739
  25.5179491  50.0501136  77.9600623  24.9544356  49.9591072  77.1916911
  25.4031886  49.2301040  78.4403116  30.1412458  49.3500511  87.9289938
  30.1301099  48.9553309  87.0570442  30.3033097  48.6166583  88.5223709
  23.0643922  51.5452327  80.7984844  23.8565214  51.2043152  80.3831143
  23.3040573  51.6547302  81.7186997  31.0979049  53.7172103  73.2715088
  30.4467029  54.3026184  72.8849102  31.8923412  54.2478298  73.3310126
  25.0234676  50.8061240  73.6702223  25.7965552  50.2590227  73.5315098
  25.3760075  51.6705490  73.8816684  26.8619719  52.1337623  86.8769122
  26.5709585  53.0383253  86.7615788  27.4976703  52.1754150  87.5913191
  27.7875926  49.5114471  83.4670482  28.3839498  49.2870494  82.7527444
  27.8450897  48.7699217  84.0695929  27.3600954  46.9653907  71.3020673
  27.6126475  46.4435428  70.5404136  26.4225513  46.8020052  71.4047356
  32.4044237  45.9689685  79.1095416  33.1907326  45.5509108  78.7585833
  32.6682941  46.8735777  79.2777064  32.5754314  51.4062535  73.8084073
  31.9400147  51.4797162  74.5204977  32.2451721  51.9956134  73.1303152
  37.8052664  45.9064918  80.0128394  38.5377836  45.3364135  80.2466224
  37.0492020  45.5186519  80.4534900  27.0797243  48.8682012  73.5045047
  26.9633501  48.1926916  74.1726132  27.1899503  48.3814386  72.6877201
  29.4228784  48.3292160  77.2091737  29.0586991  47.8022781  77.9204658
  30.2795900  47.9390629  77.0358222  35.3278084  39.6186492  84.4723003
  34.9961409  40.4881903  84.2484218  34.7323698  39.3022776  85.1517033
  29.0634271  43.3582059  72.2053085  29.2308673  44.2262296  72.5723556
  28.8731440  43.5209341  71.2814374  31.8209604  51.8199038  83.8718916
  31.5210327  52.7224077  83.7634723  31.4760664  51.5531221  84.7240068
  25.2722086  48.2712835  79.9055620  24.3472582  48.1389049  80.1133312
  25.5206499  49.0507054  80.4025562  35.2206748  44.3381578  81.5516353
  34.3123625  44.2696987  81.2575114  35.1694344  44.8153523  82.3798178
  29.0423492  45.8139717  73.1899752  28.9223117  46.2596768  74.0285232
  28.3476080  46.1625034  72.6313290  22.6330897  47.9146109  80.7399409
  22.7623278  48.1680587  81.6538821  21.9528348  48.5073817  80.4204064
  26.8030384  58.5843359  76.8389883  26.7254414  59.5351184  76.9178364
  26.1992027  58.2389231  77.4964810  37.0868394  42.5398017  83.3294227
  36.4442774  42.8330550  82.6834021  36.5823323  42.4250937  84.1347423
  34.7408558  46.2861190  74.0180086  35.6526414  46.5188577  73.8427784
  34.2318205  46.8698234  73.4555165  27.5493986  48.5656677  89.0569217
  28.2908670  49.1041721  88.7804041  26.8430971  49.1922966  89.2140769
  29.3780396  45.6458425  85.0274936  30.2241591  46.0697838  85.1709585
  29.3179033  44.9892049  85.7213499  33.3478140  51.2687008  81.4093668
  32.7187003  51.4332723  80.7069735  32.9603802  51.6828618  82.1804632
  37.2267372  52.2041446  78.7638031  36.5418410  52.5840348  78.2135065
  37.3111221  52.8136773  79.4969979  32.5279841  43.3062793  86.6856109
  32.2840773  44.0604853  86.1490385  32.8039771  43.6848141  87.5203356
  34.4818304  49.8501405  85.3633375  34.6935199  50.4933165  84.6867756
  34.4348052  49.0163722  84.8955305  32.0844533  42.4619226  82.2669947
  31.2229012  42.7600479  82.5586685  32.1106967  42.6789625  81.3350980
  28.9006102  51.0061416  78.6743753  29.3644448  51.2849119  77.8848375
  28.6362900  50.1044861  78.4916843  25.7930183  50.5532898  81.6123516
  26.3631540  50.9820166  80.9741000  26.3838295  50.2715483  82.3107702
  27.8374988  47.1284569  75.4833318  28.5399031  47.5805613  75.9507244
  27.5055617  46.4868388  76.1113211  21.5800322  45.3868122  80.7850451
  20.7899376  45.6425650  80.3090562  22.0711569  46.2016459  80.8902492
  35.5964132  52.7273361  83.5355732  36.4181575  52.3253548  83.2538414
  35.5926535  52.6241595  84.4871848  23.5315067  45.7512701  77.7433928
  22.7346231  45.8631395  78.2617424  23.3040660  46.0899353  76.8774819
  29.3620735  52.2757404  85.6916443  29.4265168  52.7377811  86.5274615
  28.6531659  51.6454769  85.8198753  19.8638025  45.6398612  83.2165442
  20.1146063  46.5245622  83.4823018  20.3997573  45.4603213  82.4440534
  43.6870125  49.0712109  79.8840704  42.9333833  48.5019507  79.7284708
  43.8217666  49.0374774  80.8311338  29.0768753  53.9425511  75.5595423
  28.9414428  54.7877047  75.9880271  29.6178565  54.1444789  74.7961357
  22.5298150  51.4600950  76.1323348  23.0422671  52.2544200  76.2828913
  23.1820863  50.7627240  76.0656950  24.3393035  54.5766706  78.2146101
  24.5159663  55.4984670  78.0267085  25.1349868  54.2625125  78.6440481
  25.4624350  56.0944880  84.2156444  26.0131775  55.9661943  83.4433438
  24.6235826  56.3939769  83.8651336  32.4261216  37.4656073  84.0894316
  32.0825486  38.3557715  84.0133427  32.7940179  37.2757731  83.2263901
  20.4947067  49.7889604  76.9082919  21.3322289  50.1986612  76.6916626
  20.6725335  48.8489046  76.8783113  32.3911499  47.4564684  72.5966752
  31.8758122  48.2269289  72.8355139  32.1188807  46.7829821  73.2199813
  29.9758610  42.3014385  77.6551990  29.1200206  41.9121236  77.4757629
  30.3885562  42.3806346  76.7951775  31.5057757  39.8360729  82.0543550
  31.0022552  39.7990864  81.2411355  31.7988364  40.7453471  82.1140206
  27.7500643  39.9199458  81.0609731  28.6153639  39.7242267  80.7015621
  27.8178151  39.6909810  81.9879088  37.3645773  50.2097039  74.5319925
  36.5875216  49.8708199  74.0875087  38.0437254  50.2149662  73.8574890
  32.1797802  45.3291777  74.4226533  31.8747938  45.6437926  75.2736676
  33.1328244  45.4073196  74.4653866  30.6244234  51.4882000  76.0719487
  30.0965596  50.7534759  75.7592724  30.1231737  52.2656676  75.8259455
  35.6037080  49.6831020  81.1886533  34.9460755  50.3730282  81.2766662
  36.4077479  50.0727452  81.5320519  25.3562962  42.1501666  78.4326098
  25.9306714  41.9276848  77.6999291  25.9433944  42.2190361  79.1854700
  34.4142539  48.0375393  79.2390475  34.9274421  48.6705385  79.7412185
  35.0643763  47.4376589  78.8733835  25.6832549  44.1806127  72.4521984
  24.8469861  44.5180814  72.7731258  25.5437318  44.0455107  71.5149121
  27.6585629  39.0242915  77.1601168  27.0050042  38.7091932  76.5357782
  27.6166104  38.4018656  77.8860991  28.7696834  49.3062210  69.0754460
  27.8623896  49.0751464  69.2745609  29.2667866  48.5099829  69.2628441
  31.6764913  58.0159717  71.9951146  31.0026612  58.3191414  72.6036104
  32.0630735  58.8188798  71.6456603  30.8923370  45.5124849  81.4848815
  29.9745931  45.7339796  81.3270503  31.3083513  45.5871159  80.6260523
  31.6758417  46.9116264  76.6151496  32.4230236  47.4237661  76.3058618
  31.9450007  46.5900317  77.4755889  29.9485068  49.4074805  73.5978450
  29.0396287  49.1233838  73.6950920  29.9780151  49.8273884  72.7381757
  35.1804335  53.0181395  77.3669617  34.7266662  52.1772304  77.4234808
  34.5498302  53.6542793  77.7044398  34.1237255  43.9473381  78.5970285
  33.3860011  43.4350767  78.9280527  34.3764028  43.5073762  77.7853562
  33.6237274  54.8557891  78.3019436  33.9160249  55.4162948  77.5831801
  34.1335895  55.1486452  79.0572595  34.2248882  36.7249633  79.1912054
  34.5307759  35.8646996  78.9037969  34.9501487  37.3167253  78.9911048
  20.5173238  47.1280319  77.5793652  20.3197638  46.5349680  76.8544719
  19.9619902  46.8232529  78.2969591  28.4969962  47.0203426  79.6988245
  28.5518571  46.0677262  79.6230722  27.6861164  47.1762865  80.1829544
  29.6461155  50.9483549  70.9366528  29.2080585  50.2319408  70.4772166
  30.3871596  51.1759663  70.3751620  26.4362322  45.6380485  77.4578624
  25.6230187  45.9374656  77.8643816  26.9321316  45.2436174  78.1753106
  28.5870900  55.6338242  79.3912889  28.5447078  55.8599089  78.4621421
  29.5033598  55.4001617  79.5398690  32.0336533  46.1022310  86.2893518
  32.3885921  46.3293783  87.1487984  32.6808665  46.4340687  85.6670773
  37.7634270  49.2240746  76.9942847  37.6252169  49.4142342  76.0664036
  37.4070489  49.9860129  77.4510898  25.9276396  43.2098841  83.0739859
  26.5675776  43.0687600  82.3762822  25.0953927  42.9233354  82.6978461
  37.7903650  51.2917273  82.0054119  38.2240157  51.1992562  82.8537173
  38.5035231  51.2674773  81.3674135  26.7036700  52.5101271  79.1874852
  27.4977299  52.0151591  78.9857426  25.9928393  51.9819134  78.8242557
  31.5231545  54.8919367  83.5387219  31.5768567  55.4610303  84.3064935
  30.6546326  55.0621252  83.1741256  23.0119464  46.6544353  75.2634604
  22.0817052  46.5928809  75.4804566  23.1076936  46.1320306  74.4671245
  22.9305013  43.1799166  77.8512846  23.1911830  44.0944499  77.7422006
  23.7522185  42.7123608  78.0009459  24.4029938  44.5936923  85.0211670
  25.0752992  44.3854285  84.3724319  23.5759725  44.3959009  84.5816903
  30.4819645  49.0579629  85.0974151  31.4111705  49.2090788  84.9243118
  30.0610675  49.1463650  84.2422797  29.2807976  53.0830293  82.8672689
  29.1419062  52.7149078  83.7398627  28.4922573  53.5977933  82.6956646
  29.8756128  58.1839390  74.2098225  30.0507884  57.7127433  75.0243848
  29.1888916  58.8105156  74.4379486  30.8313191  52.4611896  80.2561526
  30.4963024  52.4212666  81.1519176  30.3317137  51.7956612  79.7831937
  24.8057435  47.8679526  85.7814108  24.6677233  47.1359765  86.3825647
  25.7162359  47.7788426  85.4998295  33.7672383  49.8067930  70.5298586
  33.1501554  49.0814758  70.4331639  33.2988872  50.5677291  70.1865660
  27.4339736  47.5799485  85.2697787  28.1439355  46.9392678  85.2284406
  27.3909044  47.8312380  86.1923968  25.5570929  44.0253355  69.6519890
  24.6800395  43.9042155  69.2882137  26.0328682  43.2339433  69.3998779
  17.0773069  48.8130514  79.7461397  17.7644109  48.4992244  79.1582413
  16.9221198  49.7171879  79.4728649  28.9545075  57.1407875  83.3879589
  28.8815247  57.9462846  83.8998894  28.5122469  57.3399841  82.5627611
  28.7434855  56.3779645  76.8982411  27.9602377  56.9201325  76.9920635
  29.4427600  56.8953625  77.2976652  32.0531505  42.1874274  79.5416616
  32.5500205  41.4344237  79.2217686  31.2818487  42.2238591  78.9759826
  39.9061263  47.8914640  81.1834908  39.8951139  48.7739355  80.8128841
  39.0378642  47.5386191  80.9889445  33.1361286  50.9445962  77.1155040
  32.2017565  51.0647424  76.9459744  33.3137954  50.0418428  76.8515049
  28.6366474  44.3291657  79.2688301  28.2664261  43.7762698  79.9569206
  29.1325566  43.7249791  78.7163301  36.5233837  46.7863281  77.6505074
  36.9894289  47.6191273  77.5765376  36.9741338  46.3208263  78.3550332
  26.4655672  54.7889152  86.3643319  27.1665132  55.4225635  86.5172713
  25.9950787  55.1303884  85.6038958  34.5910068  53.1307102  74.6491226
  34.8669912  53.0163697  75.5585100  33.7214567  52.7324587  74.6103399
  34.4950500  39.1543868  81.6895975  33.5813580  39.3848095  81.8578182
  34.9243601  39.2382312  82.5410007  34.2656958  47.3433760  84.1895869
  33.6128409  47.5909667  83.5348322  34.6437338  46.5297898  83.8558346
  31.2264132  57.3793453  78.2924039  31.4086527  56.5615109  78.7551792
  32.0497118  57.5961145  77.8548929  31.5606298  56.3061638  75.5539088
  32.0894064  55.7954093  74.9409250  31.8234517  55.9904168  76.4184621
  24.9162046  57.3576755  78.3136864  24.2472421  57.8422883  77.8300904
  24.7774915  57.6045975  79.2280242  16.6541045  46.8931108  82.0178865
  16.6925145  46.3594698  82.8115983  16.1481338  46.3666313  81.3989842
  20.2849623  45.6195210  75.0932796  20.5803064  44.7105888  75.0399850
  19.3837659  45.5982949  74.7713798  32.1935702  57.3402474  81.8983204
  32.0686841  56.5392214  81.3894150  32.8514793  57.8348667  81.4097174
  23.8143870  43.6951206  81.0760345  23.0930456  44.3087174  80.9367818
  24.6037126  44.2308971  80.9976991  34.2570610  55.1411494  83.5262754
  33.3100946  55.0216845  83.4541081  34.6053383  54.2533992  83.6089016
  22.0137464  43.3009308  75.2172121  21.6850171  42.4206686  75.0347227
  22.3676835  43.2456976  76.1048510  31.2617043  54.9364210  79.7267107
  31.1142006  54.0080918  79.9074677  32.0870537  54.9584301  79.2424182
  25.1279288  43.5882277  75.5847599  25.4675360  44.1168199  74.8626207
  25.5751408  43.9262683  76.3606165  34.8651165  55.7592769  80.8131979
  35.7897713  55.5535630  80.6756431  34.6966469  55.5109170  81.7221321
  28.4739200  39.0568640  83.4877990  29.2965270  38.5829119  83.3656880
  28.7177264  39.8359124  83.9876676  27.1147435  42.0856899  73.7840892
  27.8355797  42.4638152  73.2804608  26.4912739  42.8045776  73.8875870
  31.2578558  42.7902048  74.7199224  31.4742172  43.6726686  74.4188052
  30.7772625  42.3988261  73.9904866  25.9977779  45.7487761  81.2969968
  25.8522360  46.0628064  82.1894250  25.5202983  46.3672661  80.7440867
  27.8574162  42.7390309  81.3450858  27.8435731  41.8431402  81.0083156
  28.5746590  42.7460973  81.9789144  29.7100293  43.1727649  83.3903985
  29.4518070  44.0944720  83.3888316  29.1785333  42.7758084  84.0804450
  34.6546481  56.2778436  76.1694071  34.8283359  55.7124859  75.4167923
  35.1475373  57.0779331  75.9873561  20.4723441  48.2893105  84.2357630
  19.9276909  49.0652913  84.3677904  21.3502791  48.6363910  84.0776751
  27.2611058  41.6204689  76.6138428  27.3826969  40.6921336  76.8129316
  26.9713100  41.6343375  75.7016744  30.1302248  39.3059600  79.7505148
  30.1523945  39.3698933  78.7957128  30.5470307  38.4664108  79.9445654
  40.5085873  49.0414859  77.7884371  40.9517019  48.2922185  77.3903494
  39.6312383  49.0324996  77.4058103  35.6421654  55.5945201  73.2690969
  36.3372558  56.2151893  73.4878284  35.9844804  54.7440552  73.5443347
  37.5413077  53.0444906  74.7978300  38.0664401  53.3832179  74.0727620
  37.4535430  52.1091922  74.6141435  29.2253738  59.1116890  79.1573553
  28.7858728  58.6193268  79.8506410  29.9761855  58.5689857  78.9165628
  21.7046077  55.3028430  79.1598181  22.5304097  55.0032202  78.7796825
  21.3540129  54.5336053  79.6087970  26.6727610  54.6554899  81.2295855
  26.0507619  53.9925604  80.9298083  27.3432477  54.6816031  80.5469503
  19.9054682  53.2214757  80.1187115  19.0686590  52.7936931  79.9371116
  19.8778327  53.4147200  81.0557906  26.2341117  53.2058822  74.7054315
  26.3829237  53.8894286  74.0520988  27.0407560  53.1863912  75.2203771
  40.0518737  50.5120098  80.1806818  40.8865629  50.9509902  80.3444379
  40.1877866  50.0358751  79.3615064  37.1010243  48.0699833  86.1284306
  37.5764365  48.2627479  85.3203157  36.1775809  48.1259018  85.8827690
  23.9893750  49.2324000  75.7115384  23.7439792  48.3286330  75.9095594
  24.1589664  49.2341150  74.7694862  31.6790460  40.1047676  85.0940140
  32.1972403  40.8408703  84.7686628  31.3245592  40.4111669  85.9286899
  23.2589397  44.9652357  73.2101546  22.5658642  45.0396712  72.5541582
  23.0141149  44.2012701  73.7323063  31.9303054  36.5247959  80.6141036
  32.2104808  35.8571148  81.2401463  32.7153661  36.7177054  80.1015700
  29.7336522  55.7006952  72.1766063  29.1610489  56.3197140  71.7236535
  30.3069316  56.2506314  72.7105985  35.8011912  44.9465593  84.3612612
  36.7529335  45.0463690  84.3824836  35.6315363  44.1543861  84.8710696
  33.8226292  42.0321176  84.5472012  33.2276224  42.3126189  83.8518501
  33.5375988  42.5215077  85.3188754  32.9533782  55.9844103  73.3074645
  33.8864455  55.9189664  73.5107521  32.8656995  56.8200369  72.8489178
  35.5821799  55.3009973  70.2678593  35.5035430  54.9669837  71.1614350
  36.4031466  55.7931741  70.2670065  38.2799990  48.1671712  83.4754911
  38.2476310  47.2287713  83.6614595  38.8900614  48.2455749  82.7420736
  30.1183321  47.0367765  69.5182115  31.0642426  46.9073973  69.5870533
  29.7397566  46.2982427  69.9951543  38.4294478  44.9582756  83.5213194
  37.9133527  44.1741212  83.3343123  39.3134427  44.6301472  83.6859714
  36.0905205  38.7023771  79.4809007  35.8930026  38.3938859  80.3652339
  36.7004911  39.4285410  79.6106937  44.0976540  49.2287719  82.6160948
  44.8279928  48.9673007  83.1768651  43.4883485  48.4916441  82.6563016
  42.1791837  47.3695582  83.2135399  41.4525000  47.2351547  82.6051891
  41.7639124  47.6772410  84.0192117  28.3026238  44.9617742  69.4537000
  27.3957693  44.6650854  69.5299714  28.5802219  44.6647560  68.5871287
  19.2204178  46.2824105  79.9036047  18.9006963  45.4289413  79.6110421
  18.6737607  46.4972683  80.6594014  22.9984086  48.9986546  83.6205553
  23.2170096  49.9303654  83.6393587  23.4109860  48.6394520  84.4060357
  29.9188304  39.5054631  75.6081242  29.1089032  39.1601716  75.9836488
  30.6072721  39.1962175  76.1968853  31.8478852  38.5832678  77.2305538
  32.4009891  39.0028132  77.8895561  32.0848938  37.6568426  77.2728494
  27.0725023  41.8204677  69.5948980  27.9344187  42.1459575  69.8544797
  27.2575367  41.0336173  69.0822045  19.0892438  49.9027017  81.8729168
  18.3955910  49.4880969  81.3599123  19.8365429  49.9447553  81.2762587
  35.2257659  40.6933203  76.7384203  34.6456328  41.3518007  76.3562255
  34.9593592  39.8710548  76.3271620  33.6761225  40.0938261  78.9405523
  34.1761004  40.2054796  78.1319842  34.3196833  39.7899314  79.5806331
  21.0029181  49.8345270  79.7495183  20.9799869  49.9332958  78.7977066
  21.3129817  50.6810421  80.0712349  23.6616559  51.8921425  83.8641798
  24.6159812  51.8605368  83.7971729  23.4629082  51.4312049  84.6792024
  24.2515941  50.4622541  86.4312595  25.0708830  50.9566620  86.4547433
  24.5252749  49.5454510  86.4030163  34.0082537  42.8533294  75.7940551
  33.1208392  43.1382944  75.5760746  34.4236526  42.6927057  74.9467828
  37.3597073  42.8779815  79.5094890  38.1357463  43.3676267  79.7819507
  36.6345207  43.3037869  79.9666760  39.7969632  43.5907434  80.5668831
  40.3914123  43.3503170  79.8562139  39.8696216  42.8714564  81.1942367
  22.0166788  57.4341045  80.8811996  21.8821255  56.6741446  80.3149994
  21.5998850  58.1581945  80.4140784  33.1525751  52.6177968  69.8888571
  33.8561601  52.8227971  70.5046227  32.4288399  53.1854730  70.1537654
  33.9823561  48.3687830  76.0090841  33.9258762  48.8256381  75.1698473
  34.5351903  47.6078514  75.8313684  37.7928367  44.1577562  76.8340961
  37.5365301  43.7574197  77.6649168  37.1681235  44.8721355  76.7091100
  42.1040705  46.8973635  79.3412252  41.5440263  46.9666824  80.1143814
  41.4984208  46.7214619  78.6211748  25.1735913  58.3310362  81.0930438
  25.0568298  59.2755794  80.9909129  24.3528360  58.0283923  81.4816237
  35.0612448  53.0560498  71.9387031  35.8958052  52.6241696  71.7564506
  34.8996791  52.8842511  72.8663925  34.7158340  49.5592611  73.3043370
  34.6607144  49.3936882  72.3631814  34.0904395  50.2668644  73.4605560
  28.0254466  39.0600720  72.8828689  28.0133135  40.0042560  73.0396960
  28.9177887  38.8770865  72.5888150  27.9544030  57.7369610  80.9696445
  27.0039661  57.7371472  80.8560818  28.2576516  56.9902345  80.4532480
  31.8406585  35.6543497  77.1374625  31.0738981  35.1001983  77.2831308
  32.2517290  35.7265365  77.9988777  35.8628431  66.1353158  73.6702223
  36.6359307  65.5882145  73.5315098  36.2153830  66.9997407  73.8816684
  38.1994709  62.2945824  71.3020673  38.4520229  61.7727345  70.5404136
  37.2619268  62.1311970  71.4047356  37.9190997  64.1973930  73.5045047
  37.8027256  63.5218834  74.1726132  38.0293257  63.7106304  72.6877201
  39.9028025  58.6873977  72.2053085  40.0702428  59.5554213  72.5723556
  39.7125194  58.8501259  71.2814374  39.8817246  61.1431634  73.1899752
  39.7616871  61.5888685  74.0285232  39.1869835  61.4916952  72.6313290
  45.5802312  61.6153108  74.0180086  46.4920168  61.8480494  73.8427784
  45.0711959  62.1990152  73.4555165  38.6768743  62.4576487  75.4833318
  39.3792786  62.9097530  75.9507244  38.3449371  61.8160305  76.1113211
  32.4194077  60.7160039  80.7850451  31.6293131  60.9717568  80.3090562
  32.9105324  61.5308377  80.8902492  34.3708822  61.0804618  77.7433928
  33.5739985  61.1923313  78.2617424  34.1434414  61.4191271  76.8774819
  33.3691905  66.7892867  76.1323348  33.8816425  67.5836117  76.2828913
  34.0214617  66.0919158  76.0656950  31.3340821  65.1181521  76.9082919
  32.1716043  65.5278530  76.6916626  31.5119089  64.1780964  76.8783113
  43.2305254  62.7856602  72.5966752  42.7151877  63.5561207  72.8355139
  42.9582562  62.1121738  73.2199813  40.8152365  57.6306303  77.6551990
  39.9593961  57.2413153  77.4757629  41.2279316  57.7098264  76.7951775
  38.5894397  55.2491376  81.0609731  39.4547394  55.0534185  80.7015621
  38.6571906  55.0201728  81.9879088  43.0191557  60.6583694  74.4226533
  42.7141692  60.9729843  75.2736676  43.9721999  60.7365114  74.4653866
  36.1956716  57.4793584  78.4326098  36.7700468  57.2568765  77.6999291
  36.7827699  57.5482278  79.1854700  36.5226303  59.5098045  72.4521984
  35.6863616  59.8472731  72.7731258  36.3831073  59.3747025  71.5149121
  38.4979384  54.3534833  77.1601168  37.8443796  54.0383850  76.5357782
  38.4559858  53.7310573  77.8860991  39.6090589  64.6354128  69.0754460
  38.7017650  64.4043381  69.2745609  40.1061621  63.8391747  69.2628441
  40.7878822  64.7366723  73.5978450  39.8790041  64.4525755  73.6950920
  40.8173906  65.1565801  72.7381757  45.0642636  52.0541550  79.1912054
  45.3701513  51.1938914  78.9037969  45.7895241  52.6459170  78.9911048
  31.3566993  62.4572237  77.5793652  31.1591392  61.8641598  76.8544719
  30.8013657  62.1524447  78.2969591  40.4854910  66.2775466  70.9366528
  40.0474340  65.5611325  70.4772166  41.2265351  66.5051581  70.3751620
  37.2756076  60.9672403  77.4578624  36.4623942  61.2666574  77.8643816
  37.7715070  60.5728092  78.1753106  33.8513218  61.9836271  75.2634604
  32.9210806  61.9220726  75.4804566  33.9470690  61.4612223  74.4671245
  33.7698767  58.5091084  77.8512846  34.0305585  59.4236417  77.7422006
  34.5915940  58.0415526  78.0009459  44.6066138  65.1359848  70.5298586
  43.9895308  64.4106676  70.4331639  44.1382626  65.8969208  70.1865660
  36.3964683  59.3545272  69.6519890  35.5194150  59.2334073  69.2882137
  36.8722437  58.5631351  69.3998779  27.9166824  64.1422432  79.7461397
  28.6037863  63.8284162  79.1582413  27.7614952  65.0463797  79.4728649
  42.8925260  57.5166192  79.5416616  43.3893959  56.7636154  79.2217686
  42.1212241  57.5530509  78.9759826  39.4760228  59.6583575  79.2688301
  39.1058016  59.1054615  79.9569206  39.9719321  59.0541709  78.7163301
  27.4934800  62.2223025  82.0178865  27.5318899  61.6886616  82.8115983
  26.9875093  61.6958231  81.3989842  31.1243377  60.9487128  75.0932796
  31.4196818  60.0397806  75.0399850  30.2231413  60.9274867  74.7713798
  34.6537624  59.0243124  81.0760345  33.9324210  59.6379092  80.9367818
  35.4430880  59.5600889  80.9976991  32.8531219  58.6301225  75.2172121
  32.5243925  57.7498604  75.0347227  33.2070590  58.5748894  76.1048510
  35.9673042  58.9174195  75.5847599  36.3069115  59.4460116  74.8626207
  36.4145163  59.2554601  76.3606165  37.9541189  57.4148817  73.7840892
  38.6749552  57.7930069  73.2804608  37.3306493  58.1337693  73.8875870
  42.0972312  58.1193966  74.7199224  42.3135926  59.0018603  74.4188052
  41.6166379  57.7280179  73.9904866  38.1004812  56.9496607  76.6138428
  38.2220723  56.0213253  76.8129316  37.8106855  56.9635293  75.7016744
  40.9696003  54.6351517  79.7505148  40.9917700  54.6990851  78.7957128
  41.3864062  53.7956026  79.9445654  37.0734871  68.5350740  74.7054315
  37.2222992  69.2186204  74.0520988  37.8801315  68.5155830  75.2203771
  34.8287504  64.5615917  75.7115384  34.5833546  63.6578247  75.9095594
  34.9983419  64.5633068  74.7694862  34.0983152  60.2944275  73.2101546
  33.4052397  60.3688630  72.5541582  33.8534904  59.5304619  73.7323063
  42.7696808  51.8539876  80.6141036  43.0498562  51.1863065  81.2401463
  43.5547415  52.0468972  80.1015700  40.9577075  62.3659683  69.5182115
  41.9036180  62.2365891  69.5870533  40.5791320  61.6274345  69.9951543
  39.1419992  60.2909659  69.4537000  38.2351448  59.9942772  69.5299714
  39.4195973  59.9939477  68.5871287  30.0597933  61.6116023  79.9036047
  29.7400717  60.7581331  79.6110421  29.5131361  61.8264601  80.6594014
  40.7582058  54.8346549  75.6081242  39.9482786  54.4893634  75.9836488
  41.4466475  54.5254093  76.1968853  42.6872606  53.9124596  77.2305538
  43.2403645  54.3320049  77.8895561  42.9242693  52.9860344  77.2728494
  37.9118777  57.1496595  69.5948980  38.7737941  57.4751493  69.8544797
  38.0969121  56.3628090  69.0822045  46.0651414  56.0225121  76.7384203
  45.4850083  56.6809925  76.3562255  45.7987346  55.2002466  76.3271620
  44.5154980  55.4230179  78.9405523  45.0154758  55.5346713  78.1319842
  45.1590588  55.1191232  79.5806331  44.8476292  58.1825211  75.7940551
  43.9602147  58.4674862  75.5760746  45.2630281  58.0218975  74.9467828
  43.9919505  67.9469886  69.8888571  44.6955355  68.1519889  70.5046227
  43.2682154  68.5146648  70.1537654  45.5552095  64.8884529  73.3043370
  45.5000898  64.7228800  72.3631814  44.9298150  65.5960561  73.4605560
  38.8648220  54.3892638  72.8828689  38.8526890  55.3334477  73.0396960
  39.7571642  54.2062783  72.5888150  42.6800340  50.9835414  77.1374625
  41.9132735  50.4293901  77.2831308  43.0911044  51.0557283  77.9988777
  20.2585296  15.3942308  59.9960395  19.6073276  15.9796389  59.6094409
  21.0529659  15.9248503  60.0555432  14.1840923  12.4831445  60.3947529
  14.9571799  11.9360432  60.2560405  14.5366322  13.3475695  60.6061991
  16.5207201   8.6424111  58.0265979  16.7732722   8.1205633  57.2649442
  15.5831760   8.4790257  58.1292663  21.7360561  13.0832740  60.5329379
  21.1006394  13.1567367  61.2450284  21.4057968  13.6726339  59.8548458
  16.2403490  10.5452217  60.2290354  16.1239748   9.8697121  60.8971438
  16.3505750  10.0584591  59.4122507  18.2240518   5.0352264  58.9298392
  18.3914920   5.9032501  59.2968863  18.0337687   5.1979546  58.0059681
  18.2029738   7.4909922  59.9145059  18.0829364   7.9366972  60.7530539
  17.5082327   7.8395239  59.3558597  15.9636631  20.2613563  63.5635190
  15.8860660  21.2121389  63.6423670  15.3598274  19.9159436  64.2210116
  23.9014805   7.9631395  60.7425393  24.8132661   8.1958782  60.5673090
  23.3924452   8.5468439  60.1800471  26.3873619  13.8811651  65.4883338
  25.7024657  14.2610553  64.9380371  26.4717468  14.4906978  66.2215286
  32.8476371  10.7482314  66.6086010  32.0940080  10.1789712  66.4530015
  32.9823913  10.7144979  67.5556645  18.2375000  15.6195716  62.2840730
  18.1020674  16.4647252  62.7125577  18.7784812  15.8214994  61.5206663
  21.5517746   9.1334889  59.3212058  21.0364369   9.9039494  59.5600446
  21.2795054   8.4600026  59.9445120  26.5252020  11.8867244  61.2565232
  25.7481463  11.5478404  60.8120394  27.2043501  11.8919867  60.5820197
  21.3404049   7.0061981  61.1471839  21.0354185   7.3208131  61.9981983
  22.2934491   7.0843401  61.1899172  19.7850481  13.1652205  62.7964793
  19.2571842  12.4304964  62.4838031  19.2837984  13.9426881  62.5504762
  17.9303081  10.9832415  55.7999766  17.0230143  10.7521669  55.9990915
  18.4274113  10.1870034  55.9873748  20.8371160  19.6929922  58.7196453
  20.1632859  19.9961619  59.3281410  21.2236982  20.4959003  58.3701910
  19.1091314  11.0845010  60.3223757  18.2002534  10.8004043  60.4196226
  19.1386398  11.5044088  59.4627063  24.3410582  14.6951599  64.0914924
  23.8872909  13.8542509  64.1480115  23.7104549  15.3312998  64.4289704
  22.7843521  16.5328096  65.0264742  23.0766495  17.0933153  64.3077108
  23.2942142  16.8256657  65.7817901  18.8067402  12.6253754  57.6611835
  18.3686832  11.9089613  57.2017472  19.5477843  12.8529868  57.0996926
  17.7477146  17.3108447  66.1158195  17.7053325  17.5369294  65.1866727
  18.6639845  17.0771822  66.2643997  26.9240517  10.9010951  63.7188154
  26.7858416  11.0912547  62.7909343  26.5676736  11.6630333  64.1756205
  19.0362375  19.8609595  60.9343532  19.2114131  19.3897638  61.7489154
  18.3495163  20.4875361  61.1624792  22.9278630  11.4838135  57.2543893
  22.3107800  10.7584963  57.1576945  22.4595118  12.2447496  56.9110967
  13.6023460  23.0098957  67.7083392  13.8420059  23.6417482  68.3862410
  12.7592657  22.6586997  67.9948751  14.7177176   5.7023560  56.3765197
  13.8406642   5.5812360  56.0127444  15.1934929   4.9109638  56.1244086
  17.9041102  18.0549850  63.6227717  17.1208624  18.5971530  63.7165942
  18.6033847  18.5723830  64.0221959  22.2967533  12.6216167  63.8400346
  21.3623811  12.7417629  63.6705051  22.4744201  11.7188633  63.5760356
  25.6840084   8.4633486  64.3750380  26.1500536   9.2961477  64.3010683
  26.1347584   7.9978467  65.0795639  23.7516315  14.8077307  61.3736532
  24.0276159  14.6933902  62.2830406  22.8820814  14.4094792  61.3348706
  20.3870379  19.0563658  65.0169346  20.5692774  18.2385314  65.4797098
  21.2103365  19.2731350  64.5794236  20.7212545  17.9831843  62.2784395
  21.2500311  17.4724298  61.6654557  20.9840764  17.6674373  63.1429928
  14.0768293  19.0346960  65.0382170  13.4078668  19.5193087  64.5546211
  13.9381162  19.2816180  65.9525549  21.3541948  19.0172679  68.6228511
  21.2293088  18.2162419  68.1139456  22.0121039  19.5118872  68.1342481
  20.4223290  16.6134415  66.4512413  20.2748252  15.6851123  66.6319983
  21.2476784  16.6354506  65.9669489  24.0257412  17.4362974  67.5377286
  24.9503959  17.2305835  67.4001737  23.8572715  17.1879375  68.4466628
  23.8152728  17.9548641  62.8939378  23.9889606  17.3895064  62.1413230
  24.3081619  18.7549536  62.7118867  29.6692119  10.7185064  64.5129677
  30.1123265   9.9692389  64.1148801  28.7918630  10.7095201  64.1303409
  24.8027901  17.2715406  59.9936276  25.4978805  17.8922098  60.2123590
  25.1451051  16.4210757  60.2688654  26.7019324  14.7215111  61.5223607
  27.2270648  15.0602384  60.7972927  26.6141676  13.7862127  61.3386741
  18.3859984  20.7887095  65.8818860  17.9464975  20.2963473  66.5751716
  19.1368101  20.2460062  65.6410935  15.3947364  14.8829027  61.4299622
  15.5435484  15.5664491  60.7766295  16.2013807  14.8634117  61.9449078
  29.2124984  12.1890303  66.9052125  30.0471875  12.6280107  67.0689685
  29.3484113  11.7128956  66.0860371  18.8942769  17.3777157  58.9011369
  18.3216736  17.9967345  58.4481841  19.4675563  17.9276519  59.4351291
  22.1140029  17.6614308  60.0319952  23.0470702  17.5959869  60.2352827
  22.0263242  18.4970574  59.5734484  24.7428046  16.9780178  56.9923899
  24.6641677  16.6440042  57.8859657  25.5637712  17.4701946  56.9915372
  19.2789568   8.7137970  56.2427422  20.2248672   8.5844178  56.3115840
  18.9003813   7.9752632  56.7196850  17.4632485   6.6387947  56.1782307
  16.5563940   6.3421059  56.2545021  17.7408466   6.3417765  55.3116593
  16.2331269   3.4974882  56.3194286  17.0950433   3.8229780  56.5790104
  16.4181613   2.7106378  55.8067352  22.3131997  14.2948173  56.6133878
  23.0167847  14.4998176  57.2291533  21.5894646  14.8624935  56.8782961
  23.1429808  10.0458035  62.7336148  23.0865009  10.5026586  61.8943780
  23.6958150   9.2848719  62.5558990  31.2646951   8.5743840  66.0657559
  30.7046509   8.6437029  66.8389121  30.6590455   8.3984824  65.3457055
  24.2218695  14.7330703  58.6632338  25.0564299  14.3011901  58.4809812
  24.0603038  14.5612716  59.5909232  23.8764587  11.2362816  60.0288677
  23.8213391  11.0707087  59.0877121  23.2510642  11.9438849  60.1850867
  17.1150276  19.4139815  67.6941752  16.1645907  19.4141677  67.5806124
  17.4182762  18.6672550  67.1777787  32.8502970  25.2500354  68.7587514
  33.4881380  25.1307101  68.0550854  32.7323813  26.1981198  68.8175466
  29.6592676  25.2027782  68.6949039  29.3211188  25.0868846  67.8069574
  30.5282444  24.8018947  68.6750045  25.5179492  27.0563258  64.6845930
  24.9544357  26.9653195  63.9162218  25.4031887  26.2363163  65.1648423
  30.1412459  26.3562633  74.6535245  30.1301100  25.9615432  73.7815748
  30.3033099  25.6228706  75.2469016  23.0643924  28.5514450  67.5230150
  23.8565216  28.2105274  67.1076450  23.3040574  28.6609425  68.4432304
  31.0979050  30.7234226  59.9960395  30.4467030  31.3088306  59.6094409
  31.8923413  31.2540421  60.0555432  25.0234678  27.8123363  60.3947529
  25.7965554  27.2652350  60.2560405  25.3760077  28.6767612  60.6061991
  26.8619720  29.1399745  73.6014429  26.5709586  30.0445376  73.4861095
  27.4976705  29.1816273  74.3158498  27.7875927  26.5176594  70.1915788
  28.3839499  26.2932616  69.4772751  27.8450899  25.7761339  70.7941236
  27.3600955  23.9716029  58.0265979  27.6126476  23.4497550  57.2649442
  26.4225515  23.8082175  58.1292663  32.4044238  22.9751807  65.8340722
  33.1907328  22.5571231  65.4831139  32.6682943  23.8797900  66.0022371
  32.5754316  28.4124658  60.5329379  31.9400149  28.4859284  61.2450284
  32.2451722  29.0018257  59.8548458  37.8052665  22.9127041  66.7373701
  38.5377837  22.3426257  66.9711530  37.0492021  22.5248641  67.1780206
  27.0797244  25.8744135  60.2290354  26.9633502  25.1989038  60.8971438
  27.1899504  25.3876509  59.4122507  29.4228785  25.3354282  63.9337043
  29.0586992  24.8084903  64.6449965  30.2795901  24.9452751  63.7603529
  35.3278086  16.6248615  71.1968309  34.9961411  17.4944026  70.9729524
  34.7323699  16.3084899  71.8762340  29.0634272  20.3644182  58.9298392
  29.2308674  21.2324418  59.2968863  28.8731441  20.5271464  58.0059681
  31.8209605  28.8261161  70.5964222  31.5210328  29.7286200  70.4880029
  31.4760665  28.5593344  71.4485375  25.2722087  25.2774958  66.6300927
  24.3472583  25.1451172  66.8378618  25.5206500  26.0569177  67.1270869
  35.2206749  21.3443701  68.2761660  34.3123626  21.2759109  67.9820421
  35.1694345  21.8215646  69.1043485  29.0423493  22.8201839  59.9145059
  28.9223118  23.2658890  60.7530539  28.3476081  23.1687157  59.3558597
  22.6330898  24.9208231  67.4644716  22.7623279  25.1742710  68.3784127
  21.9528349  25.5135939  67.1449371  26.8030385  35.5905481  63.5635190
  26.7254415  36.5413306  63.6423670  26.1992029  35.2451354  64.2210116
  37.0868395  19.5460139  70.0539533  36.4442776  19.8392673  69.4079328
  36.5823324  19.4313060  70.8592730  34.7408559  23.2923313  60.7425393
  35.6526415  23.5250699  60.5673090  34.2318206  23.8760357  60.1800471
  27.5493987  25.5718800  75.7814524  28.2908672  26.1103844  75.5049347
  26.8430973  26.1985089  75.9386076  33.0249327  27.7147940  74.3786685
  33.4332683  27.2730351  73.6341318  32.3026588  27.1400568  74.6320878
  29.3780397  22.6520547  71.7520242  30.2241592  23.0759961  71.8954891
  29.3179035  21.9954171  72.4458805  33.3478141  28.2749131  68.1338974
  32.7187004  28.4394845  67.4315042  32.9603804  28.6890741  68.9049938
  37.2267373  29.2103569  65.4883338  36.5418412  29.5902470  64.9380371
  37.3111223  29.8198895  66.2215286  32.5279842  20.3124915  73.4101416
  32.2840774  21.0666976  72.8735692  32.8039773  20.6910263  74.2448663
  34.4818305  26.8563528  72.0878681  34.6935200  27.4995288  71.4113063
  34.4348053  26.0225844  71.6200612  32.0844534  19.4681349  68.9915254
  31.2229013  19.7662602  69.2831991  32.1106969  19.6851747  68.0596286
  28.9006103  28.0123539  65.3989059  29.3644449  28.2911242  64.6093682
  28.6362901  27.1106984  65.2162150  25.7930184  27.5595021  68.3368823
  26.3631541  27.9882289  67.6986307  26.3838296  27.2777605  69.0353008
  27.8374989  24.1346691  62.2078624  28.5399033  24.5867735  62.6752551
  27.5055618  23.4930510  62.8358518  21.5800323  22.3930244  67.5095758
  20.7899377  22.6487773  67.0335869  22.0711571  23.2078582  67.6147799
  35.5964133  29.7335483  70.2601039  36.4181577  29.3315671  69.9783720
  35.5926536  29.6303717  71.2117155  23.5315069  22.7574823  64.4679235
  22.7346232  22.8693518  64.9862730  23.3040661  23.0961476  63.6020125
  29.3620736  29.2819527  72.4161749  29.4265169  29.7439934  73.2519921
  28.6531660  28.6516891  72.5444059  19.8638026  22.6460735  69.9410749
  20.1146065  23.5307744  70.2068325  20.3997575  22.4665336  69.1685841
  43.6870126  26.0774232  66.6086010  42.9333834  25.5081630  66.4530015
  43.8217667  26.0436896  67.5556645  29.0768754  30.9487634  62.2840730
  28.9414429  31.7939170  62.7125577  29.6178567  31.1506912  61.5206663
  22.5298151  28.4663072  62.8568655  23.0422672  29.2606322  63.0074219
  23.1820864  27.7689363  62.7902256  24.3393036  31.5828828  64.9391408
  24.5159664  32.5046793  64.7512392  25.1349870  31.2687248  65.3685788
  30.7037230  31.5711201  76.4141072  30.2601085  30.7847579  76.0961976
  31.3654444  31.7590351  75.7484963  25.4624352  33.1007002  70.9401750
  26.0131777  32.9724066  70.1678744  24.6235827  33.4001891  70.5896643
  32.8018468  31.8514001  74.4422473  32.7836944  32.6722882  73.9502742
  33.7238388  31.7268076  74.6672614  29.2591523  29.3658130  75.2845981
  29.7919859  28.6046418  75.0545289  28.7305604  29.0731782  76.0270136
  32.4261218  14.4718196  70.8139623  32.0825487  15.3619838  70.7378734
  32.7940180  14.2819854  69.9509208  20.4947068  26.7951726  63.6328225
  21.3322290  27.2048735  63.4161933  20.6725336  25.8551169  63.6028419
  32.3911500  24.4626807  59.3212058  31.8758124  25.2331412  59.5600446
  32.1188809  23.7891943  59.9445120  29.9758611  19.3076508  64.3797297
  29.1200208  18.9183358  64.2002935  30.3885563  19.3868469  63.5197082
  31.5057758  16.8422851  68.7788856  31.0022554  16.8052986  67.9656662
  31.7988365  17.7515594  68.8385513  27.7500644  16.9261581  67.7855038
  28.6153641  16.7304390  67.4260928  27.8178153  16.6971933  68.7124395
  37.3645774  27.2159162  61.2565232  36.5875217  26.8770321  60.8120394
  38.0437255  27.2211785  60.5820197  32.1797803  22.3353899  61.1471839
  31.8747939  22.6500048  61.9981983  33.1328246  22.4135319  61.1899172
  30.6244235  28.4944122  62.7964793  30.0965597  27.7596882  62.4838031
  30.1231738  29.2718799  62.5504762  35.6037081  26.6893143  67.9131840
  34.9460756  27.3792404  68.0011968  36.4077481  27.0789575  68.2565826
  25.3562963  19.1563789  65.1571405  25.9306715  18.9338970  64.4244598
  25.9433945  19.2252483  65.9100006  34.4142540  25.0437516  65.9635781
  34.9274422  25.6767507  66.4657491  35.0643764  24.4438711  65.5979141
  25.6832550  21.1868250  59.1767290  24.8469862  21.5242936  59.4976565
  25.5437320  21.0517230  58.2394427  27.6585631  16.0305038  63.8846474
  27.0050043  15.7154055  63.2603089  27.6166105  15.4080778  64.6106297
  28.7696835  26.3124333  55.7999766  27.8623897  26.0813586  55.9990915
  29.2667867  25.5161952  55.9873748  31.6764914  35.0221840  58.7196453
  31.0026613  35.3253537  59.3281410  32.0630736  35.8250920  58.3701910
  30.8923371  22.5186971  68.2094122  29.9745932  22.7401918  68.0515810
  31.3083515  22.5933282  67.3505829  31.6758419  23.9178387  63.3396802
  32.4230238  24.4299784  63.0303924  31.9450008  23.5962440  64.2001196
  29.9485069  26.4136928  60.3223757  29.0396288  26.1295960  60.4196226
  29.9780153  26.8336006  59.4627063  35.1804336  30.0243517  64.0914924
  34.7266663  29.1834427  64.1480115  34.5498303  30.6604915  64.4289704
  34.1237256  20.9535503  65.3215592  33.3860013  20.4412889  65.6525834
  34.3764029  20.5135885  64.5098868  33.6237276  31.8620014  65.0264742
  33.9160250  32.4225071  64.3077108  34.1335896  32.1548575  65.7817901
  34.2248883  13.7311755  65.9157361  34.5307760  12.8709119  65.6283276
  34.9501488  14.3229375  65.7156355  20.5173239  24.1342442  64.3038959
  20.3197639  23.5411802  63.5790025  19.9619903  23.8294652  65.0214898
  28.4969963  24.0265548  66.4233552  28.5518573  23.0739385  66.3476028
  27.6861165  24.1824987  66.9074850  29.6461157  27.9545671  57.6611835
  29.2080587  27.2381530  57.2017472  30.3871598  28.1821786  57.0996926
  26.4362323  22.6442608  64.1823931  25.6230188  22.9436778  64.5889123
  26.9321317  22.2498297  64.8998413  28.5870901  32.6400365  66.1158195
  28.5447080  32.8661211  65.1866727  29.5033600  32.4063739  66.2643997
  32.0336535  23.1084432  73.0138825  32.3885922  23.3355906  73.8733290
  32.6808666  23.4402809  72.3916080  37.7634272  26.2302868  63.7188154
  37.6252170  26.4204464  62.7909343  37.4070490  26.9922251  64.1756205
  25.9276398  20.2160963  69.7985166  26.5675777  20.0749723  69.1008129
  25.0953928  19.9295477  69.4223768  37.7903651  28.2979395  68.7299425
  38.2240158  28.2054684  69.5782479  38.5035232  28.2736896  68.0919441
  26.7036702  29.5163394  65.9120158  27.4977300  29.0213714  65.7102733
  25.9928394  28.9881257  65.5487864  31.5231546  31.8981489  70.2632526
  31.5768568  32.4672426  71.0310242  30.6546327  32.0683374  69.8986563
  23.0119465  23.6606476  61.9879911  22.0817053  23.5990931  62.2049873
  23.1076937  23.1382428  61.1916552  22.9305014  20.1861288  64.5758152
  23.1911831  21.1006622  64.4667313  23.7522186  19.7185731  64.7254765
  24.4029939  21.5999046  71.7456977  25.0752993  21.3916408  71.0969626
  23.5759726  21.4021132  71.3062209  38.6519201  28.3403096  71.2632311
  38.8455091  29.2448906  71.5091585  38.5519819  27.8810515  72.0970896
  33.7134309  28.4909839  76.8373191  33.5619816  28.2620390  75.9203275
  33.7038989  29.4480440  76.8504536  30.4819646  26.0641751  71.8219458
  31.4111706  26.2152911  71.6488425  30.0610676  26.1525772  70.9668104
  29.2807978  30.0892416  69.5917995  29.1419063  29.7211200  70.4643933
  28.4922574  30.6040055  69.4201953  29.8756130  35.1901512  60.9343532
  30.0507885  34.7189556  61.7489154  29.1888918  35.8167279  61.1624792
  30.8313193  29.4674019  66.9806833  30.4963025  29.4274789  67.8764483
  30.3317138  28.8018734  66.5077243  24.8057437  24.8741649  72.5059414
  24.6677235  24.1421887  73.1070953  25.7162360  24.7850549  72.2243602
  33.7672384  26.8130053  57.2543893  33.1501555  26.0876881  57.1576945
  33.2988873  27.5739413  56.9110967  27.4339737  24.5861608  71.9943094
  28.1439356  23.9454800  71.9529712  27.3909045  24.8374503  72.9169275
  35.4226516  31.5228961  74.9149673  35.3639062  30.8388181  74.2480256
  35.8246034  32.2647951  74.4630299  24.4417215  38.3390875  67.7083392
  24.6813813  38.9709399  68.3862410  23.5986411  37.9878915  67.9948751
  25.5570930  21.0315477  56.3765197  24.6800397  20.9104278  56.0127444
  26.0328683  20.2401556  56.1244086  35.4243923  29.4868545  73.1463653
  34.5370702  29.1494467  73.2690052  35.9942474  28.7551576  73.3832418
  17.0773070  25.8192637  66.4706704  17.7644110  25.5054367  65.8827719
  16.9221199  26.7234002  66.1973956  28.9545077  34.1469998  70.1124896
  28.8815248  34.9524969  70.6244200  28.5122470  34.3461963  69.2872917
  28.7434856  33.3841768  63.6227717  27.9602378  33.9263448  63.7165942
  29.4427601  33.9015747  64.0221959  32.0531506  19.1936397  66.2661923
  32.5500206  18.4406359  65.9462993  31.2818488  19.2300714  65.7005132
  39.9061264  24.8976763  67.9080214  39.8951140  25.7801478  67.5374147
  39.0378643  24.5448313  67.7134751  31.4143760  34.0456832  72.2683055
  32.1271732  34.6804296  72.1958956  30.9233789  34.1420698  71.4523056
  33.1361287  27.9508084  63.8400346  32.2017566  28.0709547  63.6705051
  33.3137956  27.0480551  63.5760356  28.6366475  21.3353780  65.9933607
  28.2664263  20.7824820  66.6814513  29.1325568  20.7311914  65.4408607
  36.5233838  23.7925404  64.3750380  36.9894291  24.6253395  64.3010683
  36.9741339  23.3270385  65.0795639  26.4655674  31.7951275  73.0888625
  27.1665133  32.4287758  73.2418020  25.9950789  32.1366007  72.3284265
  34.5910070  30.1369225  61.3736532  34.8669913  30.0225819  62.2830406
  33.7214568  29.7386710  61.3348706  34.4950501  16.1605991  68.4141282
  33.5813581  16.3910217  68.5823489  34.9243603  16.2444435  69.2655314
  34.2656960  24.3495882  70.9141176  33.6128410  24.5971790  70.2593629
  34.6437340  23.5360021  70.5803653  31.2264134  34.3855576  65.0169346
  31.4086528  33.5677232  65.4797098  32.0497120  34.6023268  64.5794236
  31.5606299  33.3123761  62.2784395  32.0894065  32.8016215  61.6654557
  31.8234519  32.9966291  63.1429928  22.0623392  31.3287630  70.0219728
  22.6476829  30.5831318  70.1547632  21.8648230  31.6391587  70.9056392
  24.9162047  34.3638877  65.0382170  24.2472422  34.8485005  64.5546211
  24.7774917  34.6108098  65.9525549  16.6541047  23.8993230  68.7424171
  16.6925146  23.3656821  69.5361289  16.1481339  23.3728436  68.1235148
  29.0567316  36.3982621  71.6364829  29.6085624  36.5614243  72.4013914
  29.3973509  36.9887059  70.9644854  33.9078190  31.2243879  77.4913483
  34.4518094  31.8373837  76.9968438  33.3265035  31.7823457  78.0080496
  20.2849624  22.6257332  61.8178103  20.5803065  21.7168011  61.7645156
  19.3837660  22.6045072  61.4959105  32.1935703  34.3464597  68.6228511
  32.0686842  33.5454336  68.1139456  32.8514794  34.8410790  68.1342481
  23.8143871  20.7013329  67.8005651  23.0930457  21.3149297  67.6613125
  24.6037127  21.2371094  67.7222297  34.2570611  32.1473617  70.2508061
  33.3100947  32.0278968  70.1786388  34.6053384  31.2596115  70.3334323
  22.0137466  20.3071430  61.9417428  21.6850172  19.4268809  61.7592534
  22.3676836  20.2519099  62.8293817  31.2617045  31.9426333  66.4512413
  31.1142007  31.0143040  66.6319983  32.0870538  31.9646424  65.9669489
  25.1279289  20.5944400  62.3092905  25.4675361  21.1230321  61.5871514
  25.5751409  20.9324806  63.0851472  34.8651166  32.7654892  67.5377286
  35.7897714  32.5597753  67.4001737  34.6966470  32.5171293  68.4466628
  28.4739201  16.0630763  70.2123297  29.2965271  15.5891241  70.0902187
  28.7177265  16.8421247  70.7121983  27.1147436  19.0919022  60.5086198
  27.8355798  19.4700274  60.0049915  26.4912740  19.8107898  60.6121176
  31.2578559  19.7964170  61.4444531  31.4742173  20.6788808  61.1433359
  30.7772626  19.4050384  60.7150173  25.9977780  22.7549884  68.0215275
  25.8522361  23.0690187  68.9139557  25.5202984  23.3734784  67.4686174
  27.8574163  19.7452432  68.0696165  27.8435732  18.8493525  67.7328463
  28.5746591  19.7523095  68.7034451  29.7100294  20.1789772  70.1149292
  29.4518072  21.1006843  70.1133623  29.1785334  19.7820206  70.8049756
  34.6546483  33.2840559  62.8939378  34.8283360  32.7186981  62.1413230
  35.1475374  34.0841454  62.7118867  20.4723442  25.2955228  70.9602936
  19.9276910  26.0715036  71.0923211  21.3502792  25.6426033  70.8022058
  27.2611059  18.6266812  63.3383735  27.3826970  17.6983458  63.5374622
  26.9713101  18.6405498  62.4262050  30.1302249  16.3121722  66.4750455
  30.1523946  16.3761055  65.5202434  30.5470308  15.4726231  66.6690961
  35.6421655  32.6007323  59.9936276  36.3372560  33.2214016  60.2123590
  35.9844805  31.7502675  60.2688654  37.5413078  30.0507029  61.5223607
  38.0664402  30.3894302  60.7972927  37.4535431  29.1154044  61.3386741
  29.2033127  33.9641103  73.6513483  29.5120253  33.7190249  74.5236183
  30.0008609  34.1687741  73.1632353  29.2253739  36.1179012  65.8818860
  28.7858729  35.6255391  66.5751716  29.9761856  35.5751980  65.6410935
  21.7046078  32.3090553  65.8843488  22.5304098  32.0094325  65.5042131
  21.3540130  31.5398176  66.3333276  26.6727611  31.6617021  67.9541161
  26.0507620  30.9987726  67.6543389  27.3432478  31.6878153  67.2714809
  19.9054683  30.2276880  66.8432421  19.0686591  29.7999054  66.6616423
  19.8778328  30.4209323  67.7803213  37.2306984  30.6839933  76.8274805
  36.4402528  30.6664071  76.2879304  36.9940339  31.2228226  77.5823841
  37.3504859  27.5332399  74.1407533  37.4002864  27.3682406  75.0823056
  37.2418783  26.6659658  73.7505414  26.2341118  30.2120945  61.4299622
  26.3829238  30.8956409  60.7766295  27.0407561  30.1926035  61.9449078
  34.6408622  23.5163327  75.4566840  35.5418484  23.3769792  75.1650838
  34.7156596  23.6817782  76.3965017  38.8523056  29.9529340  74.3849555
  38.5607864  30.3159321  75.2213016  38.2395187  29.2396349  74.2062887
  40.0518738  27.5182220  66.9052125  40.8865630  27.9572024  67.0689685
  40.1877867  27.0420873  66.0860371  37.1010244  25.0761955  72.8529613
  37.5764366  25.2689601  72.0448464  36.1775810  25.1321141  72.6072996
  23.9893751  26.2386122  62.4360691  23.7439793  25.3348452  62.6340901
  24.1589666  26.2403273  61.4940169  31.6790461  17.1109799  71.8185446
  32.1972405  17.8470826  71.4931935  31.3245594  17.4173792  72.6532206
  23.2589399  21.9714480  59.9346852  22.5658643  22.0458835  59.2786888
  23.0141150  21.2074824  60.4568369  31.9303055  13.5310081  67.3386343
  32.2104809  12.8633270  67.9646770  32.7153662  13.7239177  66.8261007
  29.7336524  32.7069075  58.9011369  29.1610491  33.3259262  58.4481841
  30.3069317  33.2568437  59.4351291  35.8011913  21.9527715  71.0857918
  36.7529336  22.0525813  71.1070142  35.6315364  21.1605984  71.5956003
  33.8226293  19.0383298  71.2717319  33.2276225  19.3188311  70.5763808
  33.5375990  19.5277199  72.0434060  32.9533783  32.9906225  60.0319952
  33.8864456  32.9251787  60.2352827  32.8656996  33.8262492  59.5734484
  38.2799991  25.1733835  70.2000218  38.2476311  24.2349836  70.3859902
  38.8900615  25.2517872  69.4666043  30.1183322  24.0429888  56.2427422
  31.0642427  23.9136096  56.3115840  29.7397567  23.3044550  56.7196850
  38.4294480  21.9644878  70.2458501  37.9133528  21.1803335  70.0588430
  39.3134428  21.6363595  70.4105020  36.0905207  15.7085894  66.2054314
  35.8930028  15.4000982  67.0897646  36.7004912  16.4347533  66.3352244
  44.0976541  26.2349842  69.3406255  44.8279930  25.9735130  69.9013958
  43.4883487  25.4978564  69.3808323  42.1791838  24.3757704  69.9380706
  41.4525002  24.2413669  69.3297197  41.7639125  24.6834533  70.7437424
  30.0022015  28.0947634  77.7028079  30.9225024  28.2726233  77.8968125
  29.9671598  27.1503679  77.5507778  28.3026239  21.9679864  56.1782307
  27.3957695  21.6712977  56.2545021  28.5802220  21.6709682  55.3116593
  19.2204180  23.2886228  66.6281353  18.9006964  22.4351536  66.3355727
  18.6737608  23.5034806  67.3839321  22.9984087  26.0048669  70.3450860
  23.2170097  26.9365776  70.3638894  23.4109861  25.6456643  71.1305664
  29.9188305  16.5116754  62.3326548  29.1089033  16.1663839  62.7081794
  30.6072722  16.2024298  62.9214160  31.8478853  15.5894801  63.9550845
  32.4009892  16.0090254  64.6140868  32.0848940  14.6630549  63.9973801
  27.0725024  18.8266799  56.3194286  27.9344188  19.1521698  56.5790104
  27.2575368  18.0398295  55.8067352  19.0892440  26.9089139  68.5974475
  18.3955911  26.4943092  68.0844429  19.8365431  26.9509676  68.0007894
  35.2257660  17.6995326  63.4629509  34.6456329  18.3580130  63.0807562
  34.9593593  16.8772671  63.0516927  33.6761227  17.1000384  65.6650830
  34.1761005  17.2116918  64.8565148  34.3196835  16.7961436  66.3051638
  21.0029182  26.8407393  66.4740490  20.9799870  26.9395080  65.5222373
  21.3129819  27.6872544  66.7957656  23.6616560  28.8983548  70.5887104
  24.6159814  28.8667490  70.5217036  23.4629084  28.4374172  71.4037330
  24.2515942  27.4684664  73.1557902  25.0708831  27.9628743  73.1792739
  24.5252750  26.5516632  73.1275470  34.0082538  19.8595416  62.5185858
  33.1208393  20.1445067  62.3006052  34.4236527  19.6989180  61.6713134
  37.3597074  19.8841937  66.2340197  38.1357465  20.3738390  66.5064814
  36.6345209  20.3099991  66.6912066  39.7969633  20.5969557  67.2914137
  40.3914124  20.3565292  66.5807446  39.8696217  19.8776687  67.9187674
  22.0166789  34.4403167  67.6057302  21.8821257  33.6803568  67.0395300
  21.5998851  35.1644067  67.1386091  33.1525752  29.6240091  56.6133878
  33.8561602  29.8290093  57.2291533  32.4288401  30.1916853  56.8782961
  33.9823562  25.3749952  62.7336148  33.9258763  25.8318504  61.8943780
  34.5351905  24.6140637  62.5558990  42.1040706  23.9035757  66.0657559
  41.5440264  23.9728947  66.8389121  41.4984209  23.7276742  65.3457055
  25.1735915  35.3372484  67.8175745  25.0568299  36.2817917  67.7154435
  24.3528361  35.0346046  68.2061544  35.0612449  30.0622620  58.6632338
  35.8958053  29.6303819  58.4809812  34.8996792  29.8904634  59.5909232
  34.7158341  26.5654733  60.0288677  34.6607145  26.3999005  59.0877121
  34.0904397  27.2730766  60.1850867  32.0304249  28.8703645  79.3542240
  32.8995408  29.0444298  78.9928875  31.5511000  29.6898062  79.2317969
  28.0254467  16.0662842  59.6073995  28.0133137  17.0104682  59.7642266
  28.9177889  15.8832988  59.3133456  26.1990429  35.9900746  71.0331673
  27.1017675  36.0224357  71.3498168  25.9727799  35.0601197  71.0478009
  27.9544031  34.7431733  67.6941752  27.0039662  34.7433595  67.5806124
  28.2576517  33.9964467  67.1777787  31.8406586  12.6605619  63.8619932
  31.0738982  12.1064106  64.0076614  32.2517291  12.7327488  64.7234084
  43.6896724  40.5792271  68.7587514  44.3275134  40.4599019  68.0550854
  43.5717567  41.5273115  68.8175466  40.4986431  40.5319699  68.6949039
  40.1604942  40.4160764  67.8069574  41.3676199  40.1310864  68.6750045
  40.9806214  41.6854551  74.6535245  40.9694854  41.2907349  73.7815748
  41.1426853  40.9520624  75.2469016  33.9037678  43.8806367  67.5230150
  34.6958970  43.5397192  67.1076450  34.1434328  43.9901342  68.4432304
  37.7013475  44.4691663  73.6014429  37.4103341  45.3737294  73.4861095
  38.3370459  44.5108191  74.3158498  38.6269682  41.8468511  70.1915788
  39.2233254  41.6224534  69.4772751  38.6844653  41.1053257  70.7941236
  43.2437993  38.3043725  65.8340722  44.0301082  37.8863148  65.4831139
  43.5076697  39.2089817  66.0022371  46.1671840  31.9540532  71.1968309
  45.8355165  32.8235943  70.9729524  45.5717454  31.6376816  71.8762340
  42.6603360  44.1553078  70.5964222  42.3604083  45.0578117  70.4880029
  42.3154419  43.8885262  71.4485375  46.0600504  36.6735619  68.2761660
  45.1517381  36.6051027  67.9820421  46.0088099  37.1507564  69.1043485
  33.4724652  40.2500149  67.4644716  33.6017033  40.5034628  68.3784127
  32.7922104  40.8427857  67.1449371  40.1341369  38.0925264  76.2196557
  39.3574703  38.6519184  76.2099421  40.7731932  38.5782047  76.7411427
  47.9262150  34.8752057  70.0539533  47.2836530  35.1684590  69.4079328
  47.4217078  34.7604977  70.8592730  38.3887742  40.9010718  75.7814524
  39.1302426  41.4395762  75.5049347  37.6824727  41.5277006  75.9386076
  43.8643081  43.0439858  74.3786685  44.2726437  42.6022269  73.6341318
  43.1420343  42.4692486  74.6320878  40.2174151  37.9812465  71.7520242
  41.0635347  38.4051878  71.8954891  40.1572789  37.3246089  72.4458805
  44.1871896  43.6041049  68.1338974  43.5580758  43.7686763  67.4315042
  43.7997558  44.0182658  68.9049938  43.3673597  35.6416833  73.4101416
  43.1234529  36.3958894  72.8735692  43.6433527  36.0202181  74.2448663
  45.3212059  42.1855446  72.0878681  45.5328955  42.8287205  71.4113063
  45.2741808  41.3517762  71.6200612  42.9238288  34.7973266  68.9915254
  42.0622767  35.0954520  69.2831991  42.9500723  35.0143665  68.0596286
  37.1249105  38.0550366  76.5829834  36.4947766  38.7366647  76.8165231
  37.0185193  37.9433447  75.6382972  32.4194078  37.7222162  67.5095758
  31.6293132  37.9779690  67.0335869  32.9105325  38.5370500  67.6147799
  46.4357887  45.0627401  70.2601039  47.2575331  44.6607588  69.9783720
  46.4320290  44.9595635  71.2117155  40.2014491  44.6111444  72.4161749
  40.2658923  45.0731851  73.2519921  39.4925415  43.9808809  72.5444059
  30.7031781  37.9752652  69.9410749  30.9539819  38.8599662  70.2068325
  31.2391329  37.7957254  69.1685841  54.5263880  41.4066149  66.6086010
  53.7727589  40.8373548  66.4530015  54.6611422  41.3728814  67.5556645
  36.4029848  32.3571132  78.9455085  36.0096794  31.8037330  79.6202729
  37.2195988  32.6681710  79.3361602  39.3197809  33.7729011  76.5375341
  40.0607522  34.3736164  76.4579804  39.5515732  33.0306648  75.9793384
  34.4639147  38.9585378  74.8153571  34.3492662  38.0570635  75.1160670
  33.6083665  39.2049075  74.4638388  41.5430985  46.9003118  76.4141072
  41.0994839  46.1139497  76.0961976  42.2048198  47.0882269  75.7484963
  36.3018106  48.4298920  70.9401750  36.8525531  48.3015983  70.1678744
  35.4629582  48.7293809  70.5896643  43.6412223  47.1805918  74.4422473
  43.6230698  48.0014799  73.9502742  44.5632143  47.0559993  74.6672614
  40.0985277  44.6950048  75.2845981  40.6313614  43.9338336  75.0545289
  39.5699358  44.4023699  76.0270136  43.2654972  29.8010114  70.8139623
  42.9219241  30.6911755  70.7378734  43.6333935  29.6111771  69.9509208
  31.3340823  42.1243644  63.6328225  32.1716045  42.5340652  63.4161933
  31.5119090  41.1843086  63.6028419  40.8152366  34.6368426  64.3797297
  39.9593962  34.2475276  64.2002935  41.2279318  34.7160386  63.5197082
  42.3451512  32.1714769  68.7788856  41.8416308  32.1344904  67.9656662
  42.6382119  33.0807511  68.8385513  38.5894398  32.2553498  67.7855038
  39.4547395  32.0596307  67.4260928  38.6571907  32.0263850  68.7124395
  46.4430836  42.0185061  67.9131840  45.7854510  42.7084322  68.0011968
  47.2471235  42.4081493  68.2565826  36.1956717  34.4855706  65.1571405
  36.7700469  34.2630888  64.4244598  36.7827700  34.5544401  65.9100006
  38.4979385  31.3596955  63.8846474  37.8443797  31.0445973  63.2603089
  38.4559859  30.7372696  64.6106297  41.7317125  37.8478889  68.2094122
  40.8139687  38.0693836  68.0515810  42.1477269  37.9225199  67.3505829
  46.0198091  45.3535435  64.0914924  45.5660418  44.5126345  64.1480115
  45.3892058  45.9896833  64.4289704  44.9631010  36.2827421  65.3215592
  44.2253767  35.7704807  65.6525834  45.2157784  35.8427802  64.5098868
  45.0642638  29.0603673  65.9157361  45.3701515  28.2001036  65.6283276
  45.7895243  29.6521293  65.7156355  31.3566994  39.4634359  64.3038959
  31.1591394  38.8703720  63.5790025  30.8013658  39.1586570  65.0214898
  42.8730289  38.4376350  73.0138825  43.2279677  38.6647823  73.8733290
  43.5202420  38.7694727  72.3916080  36.7670152  35.5452881  69.7985166
  37.4069531  35.4041640  69.1008129  35.9347683  35.2587395  69.4223768
  48.6297406  43.6271313  68.7299425  49.0633912  43.5346602  69.5782479
  49.3428986  43.6028813  68.0919441  42.3625301  47.2273407  70.2632526
  42.4162323  47.7964343  71.0310242  41.4940082  47.3975292  69.8986563
  33.7698769  35.5153206  64.5758152  34.0305586  36.4298539  64.4667313
  34.5915941  35.0477649  64.7254765  35.2423694  36.9290963  71.7456977
  35.9146747  36.7208325  71.0969626  34.4153480  36.7313049  71.3062209
  49.4912955  43.6695014  71.2632311  49.6848845  44.5740824  71.5091585
  49.3913573  43.2102433  72.0970896  41.1449266  33.5552904  73.7622638
  40.4977181  34.2542854  73.6687114  41.9150281  33.9889048  74.1298886
  44.5528064  43.8201756  76.8373191  44.4013570  43.5912308  75.9203275
  44.5432743  44.7772358  76.8504536  41.3213400  41.3933669  71.8219458
  42.2505460  41.5444829  71.6488425  40.9004430  41.4817690  70.9668104
  40.1201732  45.4184334  69.5917995  39.9812818  45.0503118  70.4643933
  39.3316328  45.9331973  69.4201953  35.6451191  40.2033566  72.5059414
  35.5070989  39.4713805  73.1070953  36.5556115  40.1142466  72.2243602
  38.2733492  39.9153526  71.9943094  38.9833110  39.2746718  71.9529712
  38.2302800  40.1666420  72.9169275  46.2620270  46.8520879  74.9149673
  46.2032817  46.1680099  74.2480256  46.6639789  47.5939869  74.4630299
  36.9862426  36.9018743  73.8138733  36.4499783  36.4509482  74.4660330
  36.3979134  37.0364652  73.0709198  35.2810969  53.6682793  67.7083392
  35.5207568  54.3001317  68.3862410  34.4380166  53.3170833  67.9948751
  46.2637678  44.8160463  73.1463653  45.3764457  44.4786385  73.2690052
  46.8336229  44.0843494  73.3832418  27.9166825  41.1484555  66.4706704
  28.6037865  40.8346285  65.8827719  27.7614954  42.0525919  66.1973956
  32.7201547  36.0374751  70.8991728  32.6359736  35.4300421  70.1642138
  31.8984253  36.5283769  70.9001224  42.8925261  34.5228315  66.2661923
  43.3893960  33.7698277  65.9462993  42.1212242  34.5592631  65.7005132
  50.7455018  40.2268680  67.9080214  50.7344895  41.1093396  67.5374147
  49.8772398  39.8740231  67.7134751  42.2537515  49.3748749  72.2683055
  42.9665487  50.0096214  72.1958956  41.7627543  49.4712615  71.4523056
  39.4760230  36.6645698  65.9933607  39.1058017  36.1116738  66.6814513
  39.9719322  36.0603831  65.4408607  37.3049428  47.1243193  73.0888625
  38.0058888  47.7579676  73.2418020  36.8344543  47.4657924  72.3284265
  45.3344256  31.4897908  68.4141282  44.4207335  31.7202135  68.5823489
  45.7637357  31.5736352  69.2655314  45.1050714  39.6787800  70.9141176
  44.4522164  39.9263708  70.2593629  45.4831094  38.8651938  70.5803653
  41.1538287  40.4207611  77.4007213  40.4778924  40.3201741  78.0709588
  41.9765921  40.2646825  77.8643210  32.9017146  46.6579548  70.0219728
  33.4870583  45.9123236  70.1547632  32.7041985  46.9683504  70.9056392
  27.4934801  39.2285148  68.7424171  27.5318901  38.6948739  69.5361289
  26.9875094  38.7020353  68.1235148  39.8961070  51.7274539  71.6364829
  40.4479378  51.8906160  72.4013914  40.2367264  52.3178977  70.9644854
  34.8725563  34.0749688  72.2386714  34.9366890  34.9364519  71.8264111
  34.8092684  33.4623690  71.5059072  34.3477836  36.1472821  75.8859748
  34.9749875  35.7649898  76.4997272  33.4905755  35.9287023  76.2515440
  44.7471944  46.5535796  77.4913483  45.2911848  47.1665754  76.9968438
  44.1658789  47.1115375  78.0080496  31.1243379  37.9549250  61.8178103
  31.4196820  37.0459929  61.7645156  30.2231414  37.9336990  61.4959105
  34.6537626  36.0305247  67.8005651  33.9324211  36.6441214  67.6613125
  35.4430881  36.5663012  67.7222297  45.0964366  47.4765534  70.2508061
  44.1494701  47.3570885  70.1786388  45.4447139  46.5888032  70.3334323
  37.4563939  33.3659673  74.0746303  37.9798341  33.6121970  74.8372612
  37.2376272  34.1979708  73.6549440  32.8531220  35.6363348  61.9417428
  32.5243926  34.7560727  61.7592534  33.2070591  35.5811016  62.8293817
  35.9673043  35.9236318  62.3092905  36.3069116  36.4522239  61.5871514
  36.4145164  36.2616724  63.0851472  45.7044921  48.0946809  67.5377286
  46.6291468  47.8889671  67.4001737  45.5360224  47.8463210  68.4466628
  38.6616484  34.3073368  71.7595973  38.3213305  33.5081181  72.1616653
  37.9555490  34.6075079  71.1872807  39.3132956  31.3922681  70.2123297
  40.1359025  30.9183159  70.0902187  39.5571020  32.1713164  70.7121983
  36.8371535  38.0841801  68.0215275  36.6916115  38.3982104  68.9139557
  36.3596738  38.7026702  67.4686174  38.6967918  35.0744349  68.0696165
  38.6829486  34.1785443  67.7328463  39.4140346  35.0815013  68.7034451
  40.5494048  35.5081690  70.1149292  40.2911826  36.4298760  70.1133623
  40.0179089  35.1112124  70.8049756  31.3117197  40.6247146  70.9602936
  30.7670665  41.4006954  71.0923211  32.1896547  40.9717950  70.8022058
  38.1004814  33.9558730  63.3383735  38.2220725  33.0275376  63.5374622
  37.8106856  33.9697416  62.4262050  40.9696004  31.6413640  66.4750455
  40.9917701  31.7052973  65.5202434  41.3864063  30.8018149  66.6690961
  32.0983219  39.7517042  73.8533093  31.3564955  39.8999677  74.4397724
  31.7775963  40.0125308  72.9899843  40.0426881  49.2933020  73.6513483
  40.3514008  49.0482167  74.5236183  40.8402363  49.4979659  73.1632353
  32.5439832  47.6382471  65.8843488  33.3697852  47.3386243  65.5042131
  32.1933884  46.8690093  66.3333276  37.5121366  46.9908939  67.9541161
  36.8901375  46.3279644  67.6543389  38.1826233  47.0170071  67.2714809
  37.5845893  35.4690727  77.5473667  37.6334049  36.3452850  77.1651437
  38.1268407  34.9268120  76.9745311  48.0700739  46.0131850  76.8274805
  47.2796282  45.9955989  76.2879304  47.8334093  46.5520144  77.5823841
  48.1898614  42.8624317  74.1407533  48.2396619  42.6974324  75.0823056
  48.0812537  41.9951576  73.7505414  45.4802376  38.8455245  75.4566840
  46.3812239  38.7061710  75.1650838  45.5550351  39.0109699  76.3965017
  39.8145182  36.2222099  74.3020026  38.9448491  36.5155665  74.0302615
  40.0504662  36.8062544  75.0227290  49.6916811  45.2821258  74.3849555
  49.4001619  45.6451239  75.2213016  49.0788942  44.5688266  74.2062887
  47.9403999  40.4053873  72.8529613  48.4158120  40.5981519  72.0448464
  47.0169564  40.4613059  72.6072996  42.5184215  32.4401716  71.8185446
  43.0366159  33.1762743  71.4931935  42.1639348  32.7465710  72.6532206
  42.7696810  28.8601999  67.3386343  43.0498563  28.1925188  67.9646770
  43.5547416  29.0531094  66.8261007  46.6405668  37.2819633  71.0857918
  47.5923091  37.3817731  71.1070142  46.4709118  36.4897901  71.5956003
  44.6620047  34.3675216  71.2717319  44.0669979  34.6480229  70.5763808
  44.3769744  34.8569117  72.0434060  49.1193746  40.5025753  70.2000218
  49.0870066  39.5641753  70.3859902  49.7294369  40.5809789  69.4666043
  49.2688234  37.2936796  70.2458501  48.7527283  36.5095253  70.0588430
  50.1528183  36.9655513  70.4105020  46.9298961  31.0377812  66.2054314
  46.7323782  30.7292900  67.0897646  47.5398667  31.7639450  66.3352244
  54.9370296  41.5641759  69.3406255  55.6673684  41.3027048  69.9013958
  54.3277241  40.8270481  69.3808323  53.0185593  39.7049622  69.9380706
  52.2918756  39.5705587  69.3297197  52.6032880  40.0126451  70.7437424
  40.8415769  43.4239552  77.7028079  41.7618779  43.6018151  77.8968125
  40.8065352  42.4795597  77.5507778  30.0597934  38.6178145  66.6281353
  29.7400718  37.7643454  66.3355727  29.5131362  38.8326723  67.3839321
  33.8377842  41.3340586  70.3450860  34.0563851  42.2657694  70.3638894
  34.2503615  40.9748561  71.1305664  40.7582059  31.8408672  62.3326548
  39.9482788  31.4955757  62.7081794  41.4466476  31.5316215  62.9214160
  42.6872608  30.9186718  63.9550845  43.2403646  31.3382172  64.6140868
  42.9242694  29.9922467  63.9973801  38.7105707  36.9073792  79.7353609
  38.6102434  37.8568149  79.6665700  38.4927249  36.5792031  78.8629679
  29.9286194  42.2381057  68.5974475  29.2349666  41.8235010  68.0844429
  30.6759185  42.2801593  68.0007894  44.5154981  32.4292301  65.6650830
  45.0154760  32.5408836  64.8565148  45.1590589  32.1253354  66.3051638
  38.5736977  40.3370931  78.5518671  38.0904059  41.1371291  78.7582560
  38.6597916  40.3478876  77.5986115  31.8422937  42.1699311  66.4740490
  31.8193625  42.2686998  65.5222373  32.1523573  43.0164461  66.7957656
  34.5010314  44.2275466  70.5887104  35.4553568  44.1959408  70.5217036
  34.3022838  43.7666089  71.4037330  35.0909697  42.7976582  73.1557902
  35.9102586  43.2920660  73.1792739  35.3646504  41.8808550  73.1275470
  48.1990829  35.2133855  66.2340197  48.9751219  35.7030307  66.5064814
  47.4738963  35.6391909  66.6912066  32.8560543  49.7695085  67.6057302
  32.7215011  49.0095486  67.0395300  32.4392606  50.4935985  67.1386091
  30.3444611  37.1314716  73.8550099  30.9903474  36.6213670  74.3437324
  30.1361762  37.8683397  74.4293524  42.8698003  44.1995563  79.3542240
  43.7389163  44.3736215  78.9928875  42.3904755  45.0189980  79.2317969
  37.0384183  51.3192664  71.0331673  37.9411430  51.3516274  71.3498168
  36.8121553  50.3893115  71.0478009  34.6842102  34.2782333  77.9525113
  35.5473563  33.9219137  78.1628438  34.1107512  33.9396227  78.6400518
  54.5290479  55.9084189  68.7587514  55.1668889  55.7890936  68.0550854
  54.4111322  56.8565033  68.8175466  51.3380185  55.8611617  68.6949039
  50.9998697  55.7452682  67.8069574  52.2069953  55.4602782  68.6750045
  47.1967001  57.7147093  64.6845930  46.6331866  57.6237030  63.9162218
  47.0819396  56.8946998  65.1648423  51.8199968  57.0146469  74.6535245
  51.8088609  56.6199267  73.7815748  51.9820608  56.2812541  75.2469016
  44.7431433  59.2098285  67.5230150  45.5352725  58.8689110  67.1076450
  44.9828083  59.3193260  68.4432304  52.7766559  61.3818061  59.9960395
  52.1254539  61.9672142  59.6094409  53.5710922  61.9124256  60.0555432
  46.7022187  58.4707198  60.3947529  47.4753063  57.9236185  60.2560405
  47.0547585  59.3351448  60.6061991  48.5407229  59.7983581  73.6014429
  48.2497095  60.7029211  73.4861095  49.1764214  59.8400108  74.3158498
  49.4663436  57.1760429  70.1915788  50.0627008  56.9516452  69.4772751
  49.5238408  56.4345175  70.7941236  49.0388464  54.6299864  58.0265979
  49.2913985  54.1081386  57.2649442  48.1013024  54.4666010  58.1292663
  54.0831747  53.6335643  65.8340722  54.8694836  53.2155066  65.4831139
  54.3470452  54.5381735  66.0022371  54.2541825  59.0708493  60.5329379
  53.6187658  59.1443120  61.2450284  53.9239231  59.6602092  59.8548458
  59.4840174  53.5710876  66.7373701  60.2165346  53.0010093  66.9711530
  58.7279530  53.1832476  67.1780206  48.7584753  56.5327970  60.2290354
  48.6421011  55.8572874  60.8971438  48.8687013  56.0460344  59.4122507
  51.1016294  55.9938118  63.9337043  50.7374501  55.4668738  64.6449965
  51.9583410  55.6036587  63.7603529  57.0065595  47.2832450  71.1968309
  56.6748920  48.1527861  70.9729524  56.4111208  46.9668734  71.8762340
  53.4997114  59.4844996  70.5964222  53.1997837  60.3870035  70.4880029
  53.1548174  59.2177179  71.4485375  46.9509596  55.9358793  66.6300927
  46.0260092  55.8035007  66.8378618  47.1994009  56.7153012  67.1270869
  56.8994258  52.0027536  68.2761660  55.9911135  51.9342945  67.9820421
  56.8481854  52.4799481  69.1043485  50.7211002  53.4785675  59.9145059
  50.6010627  53.9242725  60.7530539  50.0263590  53.8270992  59.3558597
  44.3118407  55.5792067  67.4644716  44.4410788  55.8326545  68.3784127
  43.6315858  56.1719775  67.1449371  48.4817894  66.2489316  63.5635190
  48.4041924  67.1997142  63.6423670  47.8779538  65.9035189  64.2210116
  50.9735124  53.4217182  76.2196557  50.1968458  53.9811102  76.2099421
  51.6125687  53.9073965  76.7411427  58.7655904  50.2043975  70.0539533
  58.1230285  50.4976508  69.4079328  58.2610833  50.0896895  70.8592730
  56.4196068  53.9507148  60.7425393  57.3313924  54.1834535  60.5673090
  55.9105715  54.5344192  60.1800471  49.2281496  56.2302635  75.7814524
  49.9696181  56.7687679  75.5049347  48.5218482  56.8568924  75.9386076
  51.0567906  53.3104382  71.7520242  51.9029101  53.7343796  71.8954891
  50.9966544  52.6538007  72.4458805  55.0265650  58.9332966  68.1338974
  54.3974513  59.0978680  67.4315042  54.6391313  59.3474576  68.9049938
  58.9054882  59.8687404  65.4883338  58.2205920  60.2486306  64.9380371
  58.9898732  60.4782731  66.2215286  54.2067351  50.9708751  73.4101416
  53.9628283  51.7250811  72.8735692  54.4827282  51.3494098  74.2448663
  56.1605814  57.5147363  72.0878681  56.3722709  58.1579123  71.4113063
  56.1135562  56.6809680  71.6200612  53.7632043  50.1265184  68.9915254
  52.9016522  50.4246437  69.2831991  53.7894478  50.3435583  68.0596286
  50.5793612  58.6707374  65.3989059  51.0431958  58.9495077  64.6093682
  50.3150410  57.7690819  65.2162150  47.4717693  58.2178856  68.3368823
  48.0419050  58.6466124  67.6986307  48.0625805  57.9361441  69.0353008
  49.5162498  54.7930527  62.2078624  50.2186542  55.2451570  62.6752551
  49.1843127  54.1514346  62.8358518  47.9642860  53.3842283  76.5829834
  47.3341520  54.0658564  76.8165231  47.8578948  53.2725365  75.6382972
  57.2751642  60.3919319  70.2601039  58.0969086  59.9899506  69.9783720
  57.2714045  60.2887553  71.2117155  45.2102578  53.4158659  64.4679235
  44.4133741  53.5277353  64.9862730  44.9828170  53.7545311  63.6020125
  51.0408245  59.9403362  72.4161749  51.1052678  60.4023769  73.2519921
  50.3319169  59.3100727  72.5444059  41.5425535  53.3044570  69.9410749
  41.7933574  54.1891580  70.2068325  42.0785084  53.1249171  69.1685841
  65.3657635  56.7358067  66.6086010  64.6121343  56.1665465  66.4530015
  65.5005176  56.7020732  67.5556645  50.7556263  61.6071469  62.2840730
  50.6201938  62.4523005  62.7125577  51.2966075  61.8090747  61.5206663
  47.2423603  47.6863049  78.9455085  46.8490548  47.1329248  79.6202729
  48.0589743  47.9973628  79.3361602  44.2085660  59.1246907  62.8568655
  44.7210181  59.9190158  63.0074219  44.8608373  58.4273198  62.7902256
  46.0180545  62.2412664  64.9391408  46.1947173  63.1630628  64.7512392
  46.8137379  61.9271083  65.3685788  50.1591564  49.1020928  76.5375341
  50.9001277  49.7028081  76.4579804  50.3909486  48.3598566  75.9793384
  45.3032902  54.2877296  74.8153571  45.1886417  53.3862553  75.1160670
  44.4477419  54.5340992  74.4638388  47.1411861  63.7590838  70.9401750
  47.6919286  63.6307901  70.1678744  46.3023336  64.0585727  70.5896643
  54.1048727  45.1302031  70.8139623  53.7612996  46.0203673  70.7378734
  54.4727689  44.9403689  69.9509208  42.1734577  57.4535562  63.6328225
  43.0109799  57.8632570  63.4161933  42.3512845  56.5135004  63.6028419
  54.0699009  55.1210642  59.3212058  53.5545633  55.8915247  59.5600446
  53.7976318  54.4475779  59.9445120  51.6546120  49.9660343  64.3797297
  50.7987717  49.5767194  64.2002935  52.0673072  50.0452304  63.5197082
  53.1845267  47.5006686  68.7788856  52.6810063  47.4636822  67.9656662
  53.4775874  48.4099429  68.8385513  49.4288153  47.5845416  67.7855038
  50.2941150  47.3888225  67.4260928  49.4965662  47.3555768  68.7124395
  59.0433283  57.8742997  61.2565232  58.2662726  57.5354157  60.8120394
  59.7224764  57.8795620  60.5820197  53.8585312  52.9937735  61.1471839
  53.5535448  53.3083884  61.9981983  54.8115755  53.0719154  61.1899172
  52.3031744  59.1527958  62.7964793  51.7753106  58.4180717  62.4838031
  51.8019247  59.9302634  62.5504762  57.2824590  57.3476978  67.9131840
  56.6248265  58.0376240  68.0011968  58.0864990  57.7373410  68.2565826
  47.0350472  49.8147624  65.1571405  47.6094224  49.5922806  64.4244598
  47.6221454  49.8836319  65.9100006  56.0930049  55.7021351  65.9635781
  56.6061931  56.3351343  66.4657491  56.7431273  55.1022547  65.5979141
  49.3373140  46.6888873  63.8846474  48.6837552  46.3737890  63.2603089
  49.2953614  46.0664613  64.6106297  50.4484344  56.9708168  55.7999766
  49.5411406  56.7397422  55.9990915  50.9455376  56.1745787  55.9873748
  53.3552423  65.6805675  58.7196453  52.6814122  65.9837372  59.3281410
  53.7418245  66.4834756  58.3701910  52.5710880  53.1770807  68.2094122
  51.6533441  53.3985754  68.0515810  52.9871024  53.2517117  67.3505829
  53.3545928  54.5762222  63.3396802  54.1017747  55.0883619  63.0303924
  53.6237517  54.2546275  64.2001196  51.6272578  57.0720763  60.3223757
  50.7183797  56.7879796  60.4196226  51.6567662  57.4919842  59.4627063
  56.8591845  60.6827352  64.0914924  56.4054172  59.8418262  64.1480115
  56.2285812  61.3188751  64.4289704  55.8024765  51.6119338  65.3215592
  55.0647522  51.0996725  65.6525834  56.0551538  51.1719720  64.5098868
  55.3024785  62.5203849  65.0264742  55.5947759  63.0808906  64.3077108
  55.8123405  62.8132410  65.7817901  55.9036392  44.3895590  65.9157361
  56.2095269  43.5292954  65.6283276  56.6288997  44.9813211  65.7156355
  50.1757472  54.6849384  66.4233552  50.2306082  53.7323220  66.3476028
  49.3648674  54.8408823  66.9074850  51.3248666  58.6129507  57.6611835
  50.8868096  57.8965366  57.2017472  52.0659107  58.8405621  57.0996926
  48.1149832  53.3026443  64.1823931  47.3017697  53.6020614  64.5889123
  48.6108826  52.9082132  64.8998413  50.2658410  63.2984200  66.1158195
  50.2234589  63.5245047  65.1866727  51.1821109  63.0647575  66.2643997
  53.7124044  53.7668268  73.0138825  54.0673431  53.9939741  73.8733290
  54.3596175  54.0986645  72.3916080  59.4421780  56.8886704  63.7188154
  59.3039679  57.0788300  62.7909343  59.0857999  57.6506086  64.1756205
  47.6063907  50.8744799  69.7985166  48.2463286  50.7333558  69.1008129
  46.7741437  50.5879312  69.4223768  59.4691160  58.9563231  68.7299425
  59.9027667  58.8638520  69.5782479  60.1822741  58.9320731  68.0919441
  48.3824211  60.1747229  65.9120158  49.1764809  59.6797549  65.7102733
  47.6715903  59.6465092  65.5487864  53.2019055  62.5565325  70.2632526
  53.2556077  63.1256261  71.0310242  52.3333836  62.7267210  69.8986563
  44.6906974  54.3190311  61.9879911  43.7604562  54.2574766  62.2049873
  44.7864446  53.7966264  61.1916552  46.0817448  52.2582881  71.7456977
  46.7540502  52.0500243  71.0969626  45.2547235  52.0604967  71.3062209
  51.9843020  48.8844822  73.7622638  51.3370935  49.5834772  73.6687114
  52.7544036  49.3180966  74.1298886  52.1607155  56.7225587  71.8219458
  53.0899215  56.8736746  71.6488425  51.7398185  56.8109608  70.9668104
  50.9595487  60.7476251  69.5917995  50.8206572  60.3795036  70.4643933
  50.1710083  61.2623891  69.4201953  51.5543638  65.8485348  60.9343532
  51.7295394  65.3773391  61.7489154  50.8676427  66.4751114  61.1624792
  52.5100702  60.1257854  66.9806833  52.1750534  60.0858624  67.8764483
  52.0104647  59.4602570  66.5077243  46.4844946  55.5325484  72.5059414
  46.3464744  54.8005723  73.1070953  47.3949869  55.4434384  72.2243602
  55.4459893  57.4713888  57.2543893  54.8289064  56.7460716  57.1576945
  54.9776382  58.2323249  56.9110967  49.1127246  55.2445443  71.9943094
  49.8226865  54.6038635  71.9529712  49.0696554  55.4958338  72.9169275
  47.8256180  52.2310661  73.8138733  47.2893537  51.7801400  74.4660330
  47.2372889  52.3656570  73.0709198  46.1204724  68.9974710  67.7083392
  46.3601322  69.6293235  68.3862410  45.2773920  68.6462750  67.9948751
  38.7560579  56.4776472  66.4706704  39.4431619  56.1638202  65.8827719
  38.6008708  57.3817837  66.1973956  43.5595302  51.3666669  70.8991728
  43.4753490  50.7592338  70.1642138  42.7378008  51.8575687  70.9001224
  50.6332586  64.8053833  70.1124896  50.5602757  65.6108804  70.6244200
  50.1909979  65.0045799  69.2872917  50.4222365  64.0425603  63.6227717
  49.6389887  64.5847283  63.7165942  51.1215110  64.5599583  64.0221959
  53.7319015  49.8520232  66.2661923  54.2287715  49.0990195  65.9462993
  52.9605997  49.8884549  65.7005132  61.5848773  55.5560598  67.9080214
  61.5738649  56.4385313  67.5374147  60.7166152  55.2032149  67.7134751
  54.8148796  58.6091920  63.8400346  53.8805075  58.7293382  63.6705051
  54.9925465  57.7064386  63.5760356  50.3153984  51.9937615  65.9933607
  49.9451772  51.4408656  66.6814513  50.8113077  51.3895749  65.4408607
  58.2021347  54.4509239  64.3750380  58.6681800  55.2837230  64.3010683
  58.6528848  53.9854220  65.0795639  48.1443183  62.4535110  73.0888625
  48.8452642  63.0871593  73.2418020  47.6738298  62.7949842  72.3284265
  56.2697579  60.7953060  61.3736532  56.5457422  60.6809655  62.2830406
  55.4002077  60.3970545  61.3348706  56.1738010  46.8189826  68.4141282
  55.2601090  47.0494053  68.5823489  56.6031112  46.9028270  69.2655314
  55.9444469  55.0079718  70.9141176  55.2915919  55.2555625  70.2593629
  56.3224849  54.1943856  70.5803653  52.9051643  65.0439411  65.0169346
  53.0874037  64.2261067  65.4797098  53.7284629  65.2607103  64.5794236
  53.2393808  63.9707596  62.2784395  53.7681574  63.4600051  61.6654557
  53.5022028  63.6550126  63.1429928  43.7410901  61.9871465  70.0219728
  44.3264338  61.2415153  70.1547632  43.5435739  62.2975422  70.9056392
  46.5949556  65.0222713  65.0382170  45.9259931  65.5068840  64.5546211
  46.4562426  65.2691933  65.9525549  38.3328555  54.5577066  68.7424171
  38.3712655  54.0240656  69.5361289  37.8268848  54.0312271  68.1235148
  45.7119318  49.4041606  72.2386714  45.7760644  50.2656437  71.8264111
  45.6486438  48.7915608  71.5059072  45.1871590  51.4764739  75.8859748
  45.8143629  51.0941816  76.4997272  44.3299509  51.2578941  76.2515440
  53.8723212  65.0048432  68.6228511  53.7474351  64.2038172  68.1139456
  54.5302303  65.4994625  68.1342481  45.4931380  51.3597164  67.8005651
  44.7717966  51.9733132  67.6613125  46.2824636  51.8954929  67.7222297
  55.9358120  62.8057452  70.2508061  54.9888456  62.6862803  70.1786388
  56.2840893  61.9179950  70.3334323  48.2957694  48.6951591  74.0746303
  48.8192095  48.9413887  74.8372612  48.0770027  49.5271626  73.6549440
  52.9404554  62.6010168  66.4512413  52.7929516  61.6726876  66.6319983
  53.7658047  62.6230259  65.9669489  46.8066798  51.2528235  62.3092905
  47.1462870  51.7814157  61.5871514  47.2538918  51.5908641  63.0851472
  56.5438675  63.4238727  67.5377286  57.4685223  63.2181588  67.4001737
  56.3753979  63.1755128  68.4466628  49.5010239  49.6365286  71.7595973
  49.1607059  48.8373099  72.1616653  48.7949245  49.9366997  71.1872807
  50.1526710  46.7214598  70.2123297  50.9752780  46.2475077  70.0902187
  50.3964774  47.5005082  70.7121983  52.9366068  50.4548006  61.4444531
  53.1529682  51.3372644  61.1433359  52.4560135  50.0634219  60.7150173
  47.6765289  53.4133719  68.0215275  47.5309870  53.7274022  68.9139557
  47.1990493  54.0318619  67.4686174  49.5361672  50.4036267  68.0696165
  49.5223241  49.5077360  67.7328463  50.2534100  50.4106931  68.7034451
  51.3887803  50.8373607  70.1149292  51.1305581  51.7590678  70.1133623
  50.8572843  50.4404042  70.8049756  56.3333992  63.9424394  62.8939378
  56.5070869  63.3770817  62.1413230  56.8262883  64.7425289  62.7118867
  42.1510951  55.9539063  70.9602936  41.6064419  56.7298871  71.0923211
  43.0290301  56.3009868  70.8022058  51.8089758  46.9705558  66.4750455
  51.8311455  47.0344891  65.5202434  52.2257817  46.1310066  66.6690961
  62.1873383  56.7060817  64.5129677  62.6304529  55.9568143  64.1148801
  61.3099893  56.6970954  64.1303409  57.3209164  63.2591159  59.9936276
  58.0160069  63.8797851  60.2123590  57.6632314  62.4086510  60.2688654
  42.9376973  55.0808960  73.8533093  42.1958709  55.2291595  74.4397724
  42.6169718  55.3417225  72.9899843  59.2200587  60.7090864  61.5223607
  59.7451911  61.0478137  60.7972927  59.1322940  59.7737880  61.3386741
  50.9041248  66.7762848  65.8818860  50.4646238  66.2839226  66.5751716
  51.6549365  66.2335815  65.6410935  43.3833587  62.9674388  65.8843488
  44.2091607  62.6678160  65.5042131  43.0327639  62.1982011  66.3333276
  48.3515120  62.3200857  67.9541161  47.7295129  61.6571562  67.6543389
  49.0219987  62.3461989  67.2714809  41.5842192  60.8860715  66.8432421
  40.7474100  60.4582889  66.6616423  41.5565837  61.0793158  67.7803213
  48.4239648  50.7982645  77.5473667  48.4727803  51.6744767  77.1651437
  48.9662162  50.2560038  76.9745311  47.9128627  60.8704780  61.4299622
  48.0616747  61.5540244  60.7766295  48.7195070  60.8509870  61.9449078
  50.6538936  51.5514017  74.3020026  49.7842245  51.8447583  74.0302615
  50.8898416  52.1354462  75.0227290  61.7306247  58.1766056  66.9052125
  62.5653139  58.6155860  67.0689685  61.8665376  57.7004709  66.0860371
  58.7797753  55.7345790  72.8529613  59.2551875  55.9273437  72.0448464
  57.8563319  55.7904976  72.6072996  45.6681260  56.8969958  62.4360691
  45.4227302  55.9932288  62.6340901  45.8377175  56.8987108  61.4940169
  53.3577970  47.7693634  71.8185446  53.8759914  48.5054661  71.4931935
  53.0033103  48.0757627  72.6532206  53.6090564  44.1893917  67.3386343
  53.8892318  43.5217106  67.9646770  54.3941171  44.3823012  66.8261007
  51.4124033  63.3652910  58.9011369  50.8398000  63.9843098  58.4481841
  51.9856826  63.9152272  59.4351291  57.4799422  52.6111551  71.0857918
  58.4316845  52.7109648  71.1070142  57.3102873  51.8189819  71.5956003
  55.5013802  49.6967134  71.2717319  54.9063734  49.9772146  70.5763808
  55.2163499  50.1861035  72.0434060  54.6321292  63.6490061  60.0319952
  55.5651965  63.5835622  60.2352827  54.5444505  64.4846327  59.5734484
  57.2609309  62.9655931  56.9923899  57.1822941  62.6315795  57.8859657
  58.0818976  63.4577699  56.9915372  59.9587500  55.8317670  70.2000218
  59.9263820  54.8933671  70.3859902  60.5688124  55.9101707  69.4666043
  51.7970831  54.7013723  56.2427422  52.7429936  54.5719931  56.3115840
  51.4185076  53.9628385  56.7196850  60.1081989  52.6228714  70.2458501
  59.5921037  51.8387170  70.0588430  60.9921937  52.2947430  70.4105020
  57.7692716  46.3669729  66.2054314  57.5717537  46.0584817  67.0897646
  58.3792421  47.0931368  66.3352244  65.7764050  56.8933677  69.3406255
  66.5067438  56.6318965  69.9013958  65.1670995  56.1562399  69.3808323
  63.8579347  55.0341540  69.9380706  63.1312511  54.8997505  69.3297197
  63.4426634  55.3418368  70.7437424  44.6771596  56.6632504  70.3450860
  44.8957606  57.5949612  70.3638894  45.0897370  56.3040478  71.1305664
  53.5266362  46.2478636  63.9550845  54.0797401  46.6674090  64.6140868
  53.7636449  45.3214384  63.9973801  40.7679949  57.5672974  68.5974475
  40.0743420  57.1526927  68.0844429  41.5152940  57.6093511  68.0007894
  56.9045169  48.3579161  63.4629509  56.3243838  49.0163965  63.0807562
  56.6381102  47.5356506  63.0516927  55.3548736  47.7584219  65.6650830
  55.8548514  47.8700754  64.8565148  55.9984344  47.4545272  66.3051638
  42.6816691  57.4991228  66.4740490  42.6587379  57.5978916  65.5222373
  42.9917328  58.3456379  66.7957656  45.3404069  59.5567383  70.5887104
  46.2947323  59.5251326  70.5217036  45.1416593  59.0958007  71.4037330
  45.9303451  58.1268499  73.1557902  46.7496340  58.6212578  73.1792739
  46.2040259  57.2100467  73.1275470  55.6870047  50.5179252  62.5185858
  54.7995902  50.8028902  62.3006052  56.1024036  50.3573015  61.6713134
  59.0384583  50.5425773  66.2340197  59.8144974  51.0322225  66.5064814
  58.3132718  50.9683827  66.6912066  61.4757142  51.2553392  67.2914137
  62.0701633  51.0149128  66.5807446  61.5483726  50.5360522  67.9187674
  43.6954298  65.0987003  67.6057302  43.5608766  64.3387404  67.0395300
  43.2786360  65.8227903  67.1386091  54.8313261  60.2823926  56.6133878
  55.5349111  60.4873929  57.2291533  54.1075910  60.8500688  56.8782961
  55.6611071  56.0333788  62.7336148  55.6046272  56.4902339  61.8943780
  56.2139414  55.2724472  62.5558990  59.4715877  51.8223519  63.5586267
  59.2152811  51.4220155  64.3894475  58.8468745  52.5367313  63.4336406
  63.7828215  54.5619593  66.0657559  63.2227773  54.6312782  66.8389121
  63.1771718  54.3860577  65.3457055  46.8523424  65.9956320  67.8175745
  46.7355808  66.9401752  67.7154435  46.0315870  65.6929881  68.2061544
  56.7399958  60.7206456  58.6632338  57.5745562  60.2887654  58.4809812
  56.5784301  60.5488469  59.5909232  56.3945850  57.2238569  60.0288677
  56.3394654  57.0582840  59.0877121  55.7691906  57.9314602  60.1850867
  41.1838365  52.4606633  73.8550099  41.8297229  51.9505587  74.3437324
  40.9755516  53.1975315  74.4293524  47.8777938  66.6484582  71.0331673
  48.7805184  66.6808192  71.3498168  47.6515308  65.7185033  71.0478009
  49.6331540  65.4015568  67.6941752  48.6827171  65.4017430  67.5806124
  49.9364026  64.6548303  67.1777787  45.5235856  49.6074250  77.9525113
  46.3867318  49.2511055  78.1628438  44.9501267  49.2688145  78.6400518
  57.5415941  73.7999116  60.3947529  58.3146817  73.2528103  60.2560405
  57.8941340  74.6643365  60.6061991  59.8782219  69.9591782  58.0265979
  60.1307740  69.4373303  57.2649442  58.9406778  69.7957928  58.1292663
  59.5978508  71.8619888  60.2290354  59.4814766  71.1864791  60.8971438
  59.7080768  71.3752262  59.4122507  61.5815536  66.3519935  58.9298392
  61.7489938  67.2200171  59.2968863  61.3912705  66.5147217  58.0059681
  61.5604756  68.8077592  59.9145059  61.4404382  69.2534643  60.7530539
  60.8657345  69.1562910  59.3558597  67.2589823  69.2799066  60.7425393
  68.1707679  69.5126452  60.5673090  66.7499470  69.8636110  60.1800471
  60.3556253  70.1222444  62.2078624  61.0580296  70.5743488  62.6752551
  60.0236881  69.4806263  62.8358518  54.0981587  68.3805997  67.5095758
  53.3080641  68.6363526  67.0335869  54.5892834  69.1954335  67.6147799
  56.0496332  68.7450576  64.4679235  55.2527495  68.8569271  64.9862730
  55.8221924  69.0837229  63.6020125  55.0479415  74.4538825  62.8568655
  55.5603935  75.2482075  63.0074219  55.7002128  73.7565116  62.7902256
  53.0128332  72.7827479  63.6328225  53.8503554  73.1924488  63.4161933
  53.1906599  71.8426922  63.6028419  64.9092764  70.4502560  59.3212058
  64.3939387  71.2207165  59.5600446  64.6370072  69.7767696  59.9445120
  62.4939875  65.2952261  64.3797297  61.6381471  64.9059111  64.2002935
  62.9066827  65.3744222  63.5197082  60.2681907  62.9137334  67.7855038
  61.1334904  62.7180143  67.4260928  60.3359416  62.6847686  68.7124395
  64.6979067  68.3229652  61.1471839  64.3929203  68.6375801  61.9981983
  65.6509509  68.4011072  61.1899172  57.8744226  65.1439542  65.1571405
  58.4487978  64.9214723  64.4244598  58.4615209  65.2128236  65.9100006
  58.2013813  67.1744003  59.1767290  57.3651126  67.5118689  59.4976565
  58.0618583  67.0392983  58.2394427  60.1766894  62.0180791  63.8846474
  59.5231306  61.7029808  63.2603089  60.1347368  61.3956531  64.6106297
  61.2878099  72.3000086  55.7999766  60.3805161  72.0689339  55.9990915
  61.7849131  71.5037705  55.9873748  62.4666332  72.4012681  60.3223757
  61.5577552  72.1171713  60.4196226  62.4961416  72.8211759  59.4627063
  66.7430147  59.7187508  65.9157361  67.0489024  58.8584872  65.6283276
  67.4682752  60.3105128  65.7156355  53.0354503  70.1218195  64.3038959
  52.8378903  69.5287555  63.5790025  52.4801167  69.8170405  65.0214898
  62.1642420  73.9421424  57.6611835  61.7261850  73.2257283  57.2017472
  62.9052861  74.1697539  57.0996926  58.9543586  68.6318361  64.1823931
  58.1411452  68.9312532  64.5889123  59.4502581  68.2374050  64.8998413
  55.5300728  69.6482229  61.9879911  54.5998317  69.5866684  62.2049873
  55.6258200  69.1258181  61.1916552  55.4486278  66.1737041  64.5758152
  55.7093095  67.0882375  64.4667313  56.2703450  65.7061484  64.7254765
  66.2853648  72.8005806  57.2543893  65.6682818  72.0752634  57.1576945
  65.8170136  73.5615166  56.9110967  58.0752194  67.0191230  56.3765197
  57.1981660  66.8980031  56.0127444  58.5509947  66.2277309  56.1244086
  49.5954334  71.8068390  66.4706704  50.2825374  71.4930120  65.8827719
  49.4402463  72.7109755  66.1973956  64.5712770  65.1812150  66.2661923
  65.0681469  64.4282112  65.9462993  63.7999751  65.2176467  65.7005132
  61.1547739  67.3229533  65.9933607  60.7845526  66.7700573  66.6814513
  61.6506831  66.7187667  65.4408607  49.1722310  69.8868983  68.7424171
  49.2106410  69.3532574  69.5361289  48.6662603  69.3604189  68.1235148
  52.8030888  68.6133085  61.8178103  53.0984329  67.7043764  61.7645156
  51.9018923  68.5920825  61.4959105  56.3325135  66.6889082  67.8005651
  55.6111720  67.3025050  67.6613125  57.1218390  67.2246847  67.7222297
  54.5318729  66.2947183  61.9417428  54.2031435  65.4144562  61.7592534
  54.8858100  66.2394852  62.8293817  57.6460552  66.5820153  62.3092905
  57.9856625  67.1106074  61.5871514  58.0932673  66.9200559  63.0851472
  59.6328699  65.0794775  60.5086198  60.3537062  65.4576027  60.0049915
  59.0094004  65.7983651  60.6121176  63.7759822  65.7839924  61.4444531
  63.9923437  66.6664561  61.1433359  63.2953889  65.3926137  60.7150173
  59.7792323  64.6142565  63.3383735  59.9008234  63.6859211  63.5374622
  59.4894365  64.6281251  62.4262050  62.6483513  62.2997475  66.4750455
  62.6705210  62.3636809  65.5202434  63.0651572  61.4601984  66.6690961
  58.7522381  76.1996698  61.4299622  58.9010502  76.8832162  60.7766295
  59.5588825  76.1801788  61.9449078  56.5075014  72.2261875  62.4360691
  56.2621056  71.3224205  62.6340901  56.6770929  72.2279026  61.4940169
  55.7770662  67.9590233  59.9346852  55.0839907  68.0334588  59.2786888
  55.5322414  67.1950577  60.4568369  64.4484319  59.5185834  67.3386343
  64.7286072  58.8509023  67.9646770  65.2334925  59.7114930  66.8261007
  62.6364586  70.0305641  56.2427422  63.5823690  69.9011849  56.3115840
  62.2578830  69.2920303  56.7196850  60.8207503  67.9555617  56.1782307
  59.9138958  67.6588730  56.2545021  61.0983484  67.6585435  55.3116593
  51.7385443  69.2761981  66.6281353  51.4188227  68.4227289  66.3355727
  51.1918871  69.4910559  67.3839321  62.4369568  62.4992507  62.3326548
  61.6270297  62.1539592  62.7081794  63.1253985  62.1900051  62.9214160
  64.3660117  61.5770554  63.9550845  64.9191155  61.9966007  64.6140868
  64.6030203  60.6506302  63.9973801  59.5906287  64.8142552  56.3194286
  60.4525451  65.1397451  56.5790104  59.7756631  64.0274048  55.8067352
  67.7438924  63.6871079  63.4629509  67.1637593  64.3455883  63.0807562
  67.4774856  62.8648424  63.0516927  66.1942490  63.0876137  65.6650830
  66.6942268  63.1992671  64.8565148  66.8378098  62.7837190  66.3051638
  66.5263802  65.8471169  62.5185858  65.6389657  66.1320820  62.3006052
  66.9417791  65.6864933  61.6713134  65.6707015  75.6115844  56.6133878
  66.3742865  75.8165847  57.2291533  64.9469664  76.1792606  56.8782961
  67.2339605  72.5530487  60.0288677  67.1788409  72.3874758  59.0877121
  66.6085660  73.2606519  60.1850867  60.5435730  62.0538596  59.6073995
  60.5314400  62.9980435  59.7642266  61.4359152  61.8708741  59.3133456
  64.3587850  58.6481372  63.8619932  63.5920246  58.0939859  64.0076614
  64.7698555  58.7203241  64.7234084  32.8502971   2.2562476  55.4832821
  33.4881381   2.1369224  54.7796161  32.7323814   3.2043320  55.5420773
  29.6592677   2.2089904  55.4194346  29.3211189   2.0930969  54.5314881
  30.5282446   1.8081069  55.3995352  25.5179493   4.0625381  51.4091237
  24.9544358   3.9715318  50.6407524  25.4031888   3.2425285  51.8893729
  30.1412460   3.3624756  61.3780551  30.1301101   2.9677554  60.5061055
  30.3033100   2.6290829  61.9714323  23.0643925   5.5576572  54.2475457
  23.8565217   5.2167397  53.8321756  23.3040575   5.6671547  55.1677610
  31.0979052   7.7296348  46.7205702  30.4467032   8.3150429  46.3339715
  31.8923415   8.2602543  46.7800739  25.0234679   4.8185486  47.1192836
  25.7965555   4.2714473  46.9805712  25.3760078   5.6829735  47.3307297
  26.8619721   6.1461868  60.3259735  26.5709587   7.0507499  60.2106401
  27.4976706   6.1878395  61.0403805  27.7875928   3.5238716  56.9161095
  28.3839501   3.2994739  56.2018058  27.8450900   2.7823462  57.5186543
  27.3600957   0.9778152  44.7511286  27.6126477   0.4559673  43.9894749
  26.4225516   0.8144297  44.8537969  32.4044240  -0.0186070  52.5586029
  33.1907329  -0.4366647  52.2076446  32.6682944   0.8860022  52.7267677
  32.5754317   5.4186780  47.2574686  31.9400150   5.4921407  47.9695590
  32.2451723   6.0080379  46.5793765  37.8052667  -0.0810837  53.4619008
  38.5377839  -0.6511620  53.6956837  37.0492022  -0.4689236  53.9025513
  27.0797245   2.8806258  46.9535661  26.9633504   2.2051161  47.6216745
  27.1899505   2.3938632  46.1367814  29.4228786   2.3416405  50.6582350
  29.0586994   1.8147026  51.3695271  30.2795902   1.9514874  50.4848835
  29.0634273  -2.6293696  45.6543699  29.2308676  -1.7613459  46.0214170
  28.8731442  -2.4666414  44.7304988  31.8209607   5.8323283  57.3209529
  31.5210330   6.7348322  57.2125336  31.4760666   5.5655467  58.1730682
  25.2722088   2.2837080  53.3546233  24.3472585   2.1513294  53.5623925
  25.5206501   3.0631299  53.8516176  35.2206750  -1.6494176  55.0006966
  34.3123628  -1.7178768  54.7065727  35.1694346  -1.1722232  55.8288792
  29.0423494  -0.1736038  46.6390365  28.9223119   0.2721013  47.4775846
  28.3476083   0.1749280  46.0803903  22.6330899   1.9270354  54.1890022
  22.7623280   2.1804833  55.1029434  21.9528350   2.5198062  53.8694677
  26.8030386  12.5967604  50.2880497  26.7254416  13.5475429  50.3668977
  26.1992030  12.2513476  50.9455423  34.7408560   0.2985435  47.4670699
  35.6526417   0.5312822  47.2918397  34.2318207   0.8822479  46.9045778
  27.5493988   2.5780922  62.5059830  28.2908673   3.1165966  62.2294654
  26.8430974   3.2047211  62.6631382  33.0249328   4.7210063  61.1031992
  33.4332684   4.2792473  60.3586624  32.3026590   4.1462690  61.3566185
  29.3780398  -0.3417330  58.4765549  30.2241593   0.0822083  58.6200198
  29.3179036  -0.9983706  59.1704112  33.3478143   5.2811254  54.8584281
  32.7187005   5.4456968  54.1560349  32.9603805   5.6952863  55.6295245
  37.2267375   6.2165691  52.2128645  36.5418413   6.5964593  51.6625678
  37.3111224   6.8261018  52.9460592  32.5279843  -2.6812962  60.1346723
  32.2840775  -1.9270901  59.5980998  32.8039774  -2.3027614  60.9693970
  34.4818306   3.8625650  58.8123988  34.6935201   4.5057410  58.1358369
  34.4348054   3.0287967  58.3445918  32.0844535  -3.5256529  55.7160560
  31.2229014  -3.2275275  56.0077298  32.1106970  -3.3086130  54.7841593
  28.9006105   5.0185662  52.1234366  29.3644450   5.2973365  51.3338988
  28.6362903   4.1169106  51.9407457  25.7930186   4.5657143  55.0614129
  26.3631543   4.9944412  54.4231614  26.3838297   4.2839728  55.7598315
  27.8374991   1.1408814  48.9323931  28.5399034   1.5929858  49.3997857
  27.5055619   0.4992633  49.5603824  21.5800325  -0.6007633  54.2341065
[truncated: 924,984 more chars]
