# Supplementary material for: An Efficient Implementation of the Nwat-MMGBSA Method to Rescore Docking Results in Medium-Throughput Virtual Screenings
Source: Front Chem. 2018 Mar 5;6:43. doi: 10.3389/fchem.2018.00043 (PMC5844977; doi:10.3389/fchem.2018.00043)
Supplement: Supplementary file 2 [file DataSheet2.ZIP › SI_Examples_and_Scripts/examples/penicillopepsin/1APU_complex_wat.crd]

default_name
 34187
  40.0080938  49.5902671  65.3763805  40.8008173  50.1239219  65.0494203
  40.3386622  48.8647507  65.9964215  39.2908865  50.2306957  65.6855153
  39.4175241  48.8707805  64.2056169  39.4620735  47.8007076  64.4082463
  37.9620575  49.2585731  63.9462810  37.9023595  50.3257960  63.7328065
  37.5820931  48.6961579  63.0933939  37.3622604  49.0307188  64.8274308
  40.3746538  49.0966531  63.0186366  41.1150952  50.1045466  63.0151319
  40.4321369  48.1426833  62.0918344  39.9715102  47.2458286  62.1516164
  41.3983327  48.3603588  61.0010031  41.9107050  49.2921401  61.2404971
  42.4328633  47.2448642  60.9112462  41.9360369  46.3069675  60.6630258
  43.1612631  47.4855995  60.1369203  42.9422521  47.1430730  61.8695055
  40.6369962  48.6363074  59.6847356  39.4895647  48.3233058  59.3925526
  41.4541157  49.3259403  58.8753974  42.3303715  49.6679046  59.2432771
  41.0921253  49.6806795  57.4999963  40.5489927  48.8662125  57.0206742
  40.1917632  50.9103714  57.5385693  39.6103412  50.9811001  56.6193059
  39.5159428  50.8563757  58.3920629  41.0223969  52.0589468  57.6636101
  40.4758592  52.8477432  57.6900056  42.4101872  49.8664004  56.7639483
  43.4675279  49.9838816  57.4220225  42.3604245  49.9249275  55.4370680
  41.5005523  49.8149188  54.9187850  43.6110063  50.1605108  54.6801826
  44.1240887  51.0491045  55.0479416  44.2762747  49.3003320  54.7550819
  43.2404149  50.3713640  53.2285198  42.1506033  50.0561319  52.7685901
  44.1849814  50.9635527  52.5243808  45.0409053  51.2542742  52.9749078
  44.0250826  51.2377293  51.0932063  43.1163246  50.7853199  50.6962380
  43.9928841  52.7376921  50.7989482  44.8766004  53.2384069  51.1944599
  43.9765389  52.8629131  49.2532068  43.0928045  52.3627987  48.8569743
  43.9532761  53.9162151  48.9737176  44.8720330  52.3978563  48.8410003
  42.8125895  53.4640686  51.4447158  42.8612117  53.3465337  52.5272700
  42.8553462  54.5236295  51.1925210  41.8785784  53.0406108  51.0753817
  45.2046468  50.5834325  50.3694708  46.3090545  50.8512471  50.8419121
  44.9392425  49.7923581  49.3679365  43.9990075  49.5804243  49.0660400
  46.0699334  49.1594455  48.6445482  47.0820692  49.3615923  48.9950007
  45.8520847  47.6637905  48.6342084  44.8458213  47.4451290  48.2768275
  46.5815209  47.1944107  47.9741283  45.9715856  47.2717041  49.6442020
  45.9738481  49.8037939  47.2852396  44.8188769  49.8482494  46.8506890
  47.0635294  50.1929891  46.6792859  48.0040275  50.0824837  47.0304997
  46.8771260  50.8370818  45.3439686  45.8956099  51.2723894  45.1562649
  47.9676918  51.9845035  45.2454810  48.9425588  51.5684101  45.4996480
  48.0138664  52.5613866  43.8354619  47.0394138  52.9781108  43.5807412
  48.7680001  53.3469779  43.7882624  48.2672521  51.7722118  43.1275781
  47.6365960  52.9502120  46.2893184  48.2713882  53.6701738  46.2721719
  47.1135223  49.7420127  44.3260509  48.0671293  48.9499695  44.5337290
  46.3397008  49.7263612  43.2847515  45.5345438  50.3355011  43.2569992
  46.5203644  48.7676572  42.1979832  47.3181132  48.0649526  42.4386117
  45.2393781  47.9941567  42.0012877  45.3932151  47.2402917  41.2291989
  45.0528785  47.5027174  42.9561727  44.0158466  48.8247017  41.6339588
  44.0158909  49.4594625  40.5776687  42.9761749  48.7678584  42.4791557
  42.1400697  49.2993599  42.2828546  43.0340177  48.1938047  43.3081414
  47.0149439  49.5818230  40.9720618  46.8156264  50.8039541  40.8205684
  47.6211990  48.8413052  40.0619163  47.7309062  47.8473862  40.2040035
  48.1062275  49.4240967  38.7984486  47.6063313  50.3823916  38.6574741
  49.6804932  49.6620750  38.7682496  50.1656175  48.7076081  38.5639276
  50.0846208  50.6755236  37.7031164  49.6002182  51.6304404  37.9070471
  51.1665538  50.8070581  37.7179090  49.7763956  50.3145818  36.7218830
  50.0509306  50.1703737  40.0873620  50.9973263  50.3290382  40.1149478
  47.8043626  48.4414597  37.6686163  48.1763396  47.2742926  37.8577619
  47.2240677  48.9463684  36.6028509  46.7825179  50.3426313  36.3927346
  47.6324656  51.0087670  36.5408977  46.0042350  50.5807338  37.1177738
  46.2701697  50.3621365  34.9690352  47.0052182  50.8725459  34.3467130
  45.3312530  50.9154431  34.9493242  46.0646344  48.9378161  34.5218846
  46.4218652  48.8741699  33.4940547  45.0371176  48.5775192  34.5718356
  46.9585671  48.0957842  35.4367184  46.4877986  47.1700161  35.7675185
  48.2720872  47.7705628  34.7125569  49.2083621  48.5983804  34.7056039
  48.2885248  46.6193781  34.0889668  47.5633404  45.9295580  34.2244475
  49.4524008  46.2616834  33.2288858  50.3608056  46.7655222  33.5591077
  49.7051930  44.7132758  33.2410916  50.5932602  44.5198406  32.6394109
  49.9089034  44.1457856  34.6477568  49.0210012  44.3384421  35.2499302
  50.0787772  43.0709126  34.5853872  50.7722231  44.6232554  35.1112244
  48.5022723  44.2115924  32.5740672  48.5418513  43.2538979  32.5206338
  49.0709037  46.8624380  31.8759550  48.0475853  47.5885206  31.7474698
  49.8832000  46.5874399  30.8567388  50.7094478  46.0298001  31.0193788
  49.6331159  47.0893429  29.4849132  49.7375014  48.1740953  29.4622160
  50.6182657  46.4855210  28.4960715  50.5193264  45.4000307  28.5007406
  50.4084398  46.8646675  27.4959108  51.6341046  46.7584812  28.7818392
  48.1968230  46.7399194  29.0465640  47.7403453  45.5769715  29.1910538
  47.5448641  47.7511799  28.5068615  48.0388129  48.6275064  28.4164973
  46.1778722  47.6784904  28.0230740  45.8975667  48.6479720  27.6112081
  46.0001779  46.6099866  26.9301676  46.3629323  45.6340977  27.2528895
  44.9498480  46.5319580  26.6494209  46.8005480  47.0476118  25.7071284
  46.5879029  48.3266351  25.3973199  47.5335587  46.1849994  25.1969665
  48.0884435  46.4143438  24.3848065  47.5713275  45.2582170  25.5966523
  45.1611429  47.3088444  29.1255373  44.0556023  46.9107923  28.6866657
  45.5840354  47.4366368  30.3682200  46.5169475  47.7590991  30.5822113
  44.7028330  47.0544138  31.4867855  45.2027491  47.2480462  32.4358322
  43.4078269  47.8652553  31.4425126  42.9217238  47.5405696  30.5225223
  42.8592795  47.4752106  32.2998696  43.4218709  49.3711793  31.4983846
  42.3686712  49.9890398  31.1563015  44.4608615  49.9518814  31.9017027
  44.3947438  45.5584478  31.4398731  43.2532016  45.1498364  31.8545091
  45.3710340  44.7534219  31.0518911  46.2781667  45.0866622  30.7583602
  45.0889867  43.2877460  30.9560774  44.1591727  43.1455600  30.4053249
  46.1688167  42.5426259  30.2636028  46.3514705  43.0922270  29.3401985
  47.0394329  42.6265705  30.9140493  45.9128990  41.0515616  29.9343075
  45.7306301  40.5639444  30.8919652  45.1318664  40.7685753  29.2286121
  47.2717168  40.6145248  29.3914040  48.2330000  40.5557796  30.1497737
  47.2317766  40.5332255  28.1686202  44.8387646  42.6983317  32.3589116
  43.9545022  41.8168946  32.4915335  45.6213594  43.1892238  33.2997949
  46.3812304  43.8287413  33.1161843  45.4074390  42.7339354  34.6940003
  44.3493060  42.5075850  34.8252219  46.2160244  41.4972429  35.0479920
  46.1099893  41.3511539  36.1229402  45.7560522  40.6612294  34.5211077
  47.6941619  41.5712621  34.6895052  47.9443405  41.9014721  33.6813024
  48.1293169  42.2586937  35.4148859  48.2534179  40.1682645  34.9189318
  48.6211589  39.9152866  36.0465091  48.1586286  39.3693608  33.9748191
  45.7582962  43.8679415  35.6351631  46.4164310  44.8245452  35.2145530
  45.3403653  43.7582723  36.9128479  44.7762309  42.9758887  37.2123936
  45.6472943  44.8190543  37.8970172  46.2376320  45.5972770  37.4133129
  44.3681372  45.4541286  38.4641139  43.7470563  44.6032384  38.7440131
  44.5500077  46.0747668  39.3415142  43.6453359  46.2847557  37.3897779
  42.9958216  45.7212322  36.3026747  42.9565553  44.6351117  36.2196087
  42.3962924  46.5209741  35.3209890  41.8610346  46.0729786  34.4837908
  42.4795259  47.9117597  35.4334911  41.8892587  48.7209487  34.4882330
  41.4466584  48.2263087  33.7946655  43.1684643  48.5040690  36.4895439
  43.2615218  49.5870732  36.5704306  43.7426371  47.6849176  37.4505093
  44.2894983  48.1241307  38.2848562  46.5080865  44.1794362  39.0044447
  46.0311074  43.1206110  39.5103154  47.6205565  44.7815758  39.3292758
  48.0342803  45.5140870  38.7703847  48.4560102  44.1331020  40.3675619
  47.8907071  43.4541508  41.0059637  49.7387504  43.4056152  39.8387287
  50.0165197  42.6702553  40.5938383  49.5687552  42.6961298  38.4605165
  49.2914181  43.4309773  37.7047493  50.5081650  42.2213161  38.1773877
  48.7876885  41.9394712  38.5346895  50.9336457  44.3471802  39.8698806
  51.2079158  44.5302981  40.9087957  51.7672887  43.8719012  39.3529196
  50.5970381  45.6979121  39.1772770  49.7637298  46.1740334  39.6940029
  51.4679691  46.3523346  39.2134642  50.3231003  45.5156360  38.1381267
  48.6029545  45.1260320  41.5130043  48.5986353  46.3683606  41.3537177
  48.6981443  44.4995857  42.6661001  48.7365412  43.4903336  42.6601546
  48.8357209  45.1928949  43.9507316  49.1303757  46.2422196  43.9647062
  47.4335156  45.0471016  44.6977640  47.2177996  43.9861751  44.8242623
  47.4548744  45.7255193  46.0587414  47.6700866  46.7866387  45.9330081
  46.4840027  45.6067352  46.5397793  48.2258661  45.2701032  46.6802465
  46.4287897  45.4789013  43.7272220  45.5553977  45.4137962  44.1203479
  49.8973062  44.4729306  44.8033874  49.8768143  43.2318903  44.8038006
  50.7269976  45.2214983  45.4780299  50.7568277  46.6971305  45.4713383
  49.7805296  47.0907948  45.7541293  51.0203952  47.0598899  44.4778411
  51.8390567  47.0045040  46.5116108  51.3465534  47.2444521  47.4539294
  52.4058006  47.8697814  46.1678117  52.7185068  45.8137522  46.6466101
  53.0843383  45.7383518  47.6706126  53.5626053  45.7926611  45.9572971
  51.7628272  44.6423218  46.3439316  52.2878977  43.8621819  45.7927683
  51.1433484  44.0461984  47.5989503  50.2305230  44.6264284  48.2139544
  51.6938590  42.9094366  47.9906946  52.4599347  42.5522563  47.4378387
  51.2787475  42.1479199  49.1878077  50.6931698  42.7126553  49.9132537
  50.4454525  40.9137341  48.7275926  51.0501203  40.3481902  48.0186242
  50.0415814  40.0063344  49.8899810  49.4364577  40.5710934  50.5991873
  49.4636224  39.1638664  49.5100974  50.9363297  39.6362232  50.3905254
  49.2312645  41.4033687  47.9245519  49.5726676  41.9622753  47.0532486
  48.6416145  40.5467877  47.5979307  48.6165767  42.0490352  48.5517477
  52.5892093  41.6942099  49.8813688  53.3899310  41.1397474  49.1312987
  52.6840051  41.8715714  51.1697187  51.9735652  42.3604675  51.6954136
  53.8937953  41.4320497  51.8760829  54.6448181  41.1868149  51.1251343
  54.4809843  42.5183455  52.8332451  53.7649677  42.6637629  53.6421173
  55.8514796  42.1379080  53.4235535  56.5681891  41.9927706  52.6152452
  56.1999594  42.9365582  54.0783961  55.7577260  41.2147312  53.9954410
  54.6130896  43.7094841  51.9427547  54.9720390  44.4454220  52.4439046
  53.5767330  40.1524327  52.6299992  52.6672163  40.1416492  53.4756180
  54.3244058  39.1175391  52.2831137  55.0009079  39.1986771  51.5375530
  54.1542298  37.8022130  52.9345494  53.4026393  37.7948757  53.7239524
  53.7884691  36.7287682  51.8567292  54.6238198  36.6134795  51.1660788
  53.4958868  35.3784254  52.5381570  52.6602935  35.4928186  53.2286631
  53.2420575  34.6363331  51.7812089  54.3780037  35.0493600  53.0874156
  52.6127478  37.3145239  51.0206271  51.7462791  37.3728868  51.6793582
  52.9040065  38.3192506  50.7143722  52.2563888  36.4846826  49.7792651
  51.9645607  35.4798954  50.0847791  51.4289296  36.9578347  49.2505519
  53.1222895  36.4262573  49.1197939  55.4315584  37.4241133  53.6822888
  56.4550326  37.3129944  52.9756898  55.2848385  37.2866309  54.9851138
  54.3902719  37.3945423  55.4414087  56.4724529  36.9605841  55.8257823
  56.2345705  37.0876859  56.8818866  56.7920557  35.9339672  55.6468659
  57.6234946  37.9170361  55.4518710  58.7728325  37.4272760  55.3338186
  57.3380158  39.2041167  55.2287131  56.3947813  39.5637497  55.2614574
  58.4331171  40.1418386  54.9226093  58.1170091  41.0821215  55.3743205
  59.2882319  39.7456457  55.4702491  58.8426751  40.3977557  53.4876241
  59.5597390  41.4172855  53.2180459  58.4715948  39.5414556  52.5726992
  57.9466207  38.7346611  52.8786143  58.7525840  39.6843321  51.1483848
  59.5854900  40.3577847  50.9463245  59.0680412  38.2742607  50.4877681
  58.1894259  37.6504934  50.6522366  59.3951647  38.3135001  48.9826021
  60.2740073  38.9367492  48.8173878  59.5952365  37.3026553  48.6272667
  58.5479939  38.7288964  48.4368475  60.1664891  37.7475068  51.2999407
  60.4254532  36.8850629  50.9671820  57.5208267  40.2815216  50.4443253
  56.4226492  39.6762868  50.5421101  57.7340054  41.3299600  49.6714988
  58.6390459  41.7713137  49.5927084  56.6040003  41.9083241  48.9142217
  55.6407644  41.7085860  49.3836688  56.7951193  43.4873440  48.7947700
  57.7219933  43.7028382  48.2631995  55.6000998  44.0939564  48.0157868
  54.6728530  43.8792547  48.5470271  55.7295736  45.1731054  47.9334876
  55.5563716  43.6566669  47.0183069  56.9102064  43.9972149  50.1155351
  57.0269732  44.9494925  50.0818707  56.5377251  41.2665886  47.5283862
  57.5504862  41.3021567  46.8264939  55.3830597  40.7805193  47.1508555
  54.6562499  40.8269886  47.8506323  55.0660914  40.1828459  45.8703980
  55.9534592  40.1439945  45.2386004  54.5655169  38.7695688  46.0895925
  53.6277340  38.9949025  46.5974186  54.3585877  38.4663041  45.0632832
  55.2642360  37.6607831  46.8044987  54.8915778  37.6229770  47.8281185
  55.0207311  36.2871170  46.1127843  55.3935746  36.3240039  45.0891994
  55.5451482  35.5051528  46.6619832  53.9527746  36.0692660  46.1022834
  56.7511076  37.9253413  46.8560603  56.9361095  38.8609954  47.3837204
  57.2479849  37.1088932  47.3801087  57.1432742  37.9972402  45.8415974
  53.9808088  41.0676531  45.1900071  53.2157957  41.7473234  45.9076131
  53.9481167  41.0734168  43.8878980  54.6600356  40.5622878  43.3858842
  52.9443461  41.8213437  43.1090970  52.5047594  42.5915959  43.7427959
  53.5614985  42.4978527  41.8665176  54.2145319  41.7612413  41.3984896
  52.8290433  42.8476230  41.1390081  54.4153434  43.6948186  42.3188345
  54.1664866  44.2440130  43.3975675  55.3233069  44.1314439  41.4755328
  55.9078595  44.9152217  41.7286937  55.4325143  43.6812829  40.5780198
  51.8619765  40.8257375  42.7066965  52.0960578  39.9831293  41.8333510
  50.6888013  40.9251793  43.3710431  50.4931392  41.6258511  44.0716675
  49.6671249  39.9012866  43.1045036  50.0685556  39.1238624  42.4544542
  49.2334273  39.2532846  44.4405158  48.8266328  40.0906443  45.0074781
  48.4271389  38.5701724  44.1733890  50.2579158  38.5198603  45.2867960
  50.9384709  39.2427851  45.7366019  49.5511222  37.7327503  46.3883865
  48.8706911  37.0092540  45.9393146  50.2911206  37.2082222  46.9928478
  48.9864084  38.4182278  47.0203037  51.1494591  37.5315488  44.5345966
  51.7106513  38.0609698  43.7646120  51.8437669  37.0637676  45.2326071
  50.5304885  36.7642909  44.0695270  48.4495678  40.4631807  42.3565739
  48.2136091  41.6634141  42.4743887  47.7885000  39.5189468  41.7059706
  48.0879459  38.5579594  41.6226955  46.5133044  39.9421817  40.9901259
  46.4893067  40.9966569  40.7151616  46.5813566  39.1071108  39.7147375
  47.5084260  39.3949410  39.2189600  46.6447539  38.0642837  40.0255307
  45.4455859  39.2491332  38.7328661  44.4357619  40.0232570  39.0946461
  45.4209524  38.6660221  37.6193376  44.6333925  38.7980141  37.0009305
  46.1888433  38.0684127  37.3485842  45.3607129  39.6400235  41.9306732
  45.1023151  38.4088026  42.1926116  44.6180537  40.6282812  42.3735064
  44.8286852  41.5738819  42.0878965  43.4798709  40.4103072  43.3025033
  43.7600764  39.6669194  44.0487999  43.0921763  41.7002696  44.0205970
  43.0907675  42.5080756  43.2887864  42.1047518  41.6209648  44.4753538
  44.0319921  42.1100304  45.1079154  45.3307834  41.5971222  45.1346832
  45.6408125  40.8982372  44.3578038  46.2208903  41.9652267  46.1308326
  47.2490917  41.6038373  46.1135035  45.7928344  42.8054476  47.1622767
  46.4687235  43.0389393  47.9849282  44.4811435  43.3552731  47.1415680
  44.1680867  44.0648248  47.9074870  43.5865692  42.9782246  46.1250459
  42.5643344  43.3565150  46.1307240  42.3156650  39.8939498  42.4623695
  41.9198184  40.5927981  41.4897881  41.7650704  38.7601492  42.8255221
  42.0809417  38.3024197  43.6686166  40.7468527  38.0987643  42.0205801
  40.4246048  38.6791894  41.1560790  41.4956763  36.8380413  41.5193549
  42.4312838  37.0592743  41.0057464  41.7047543  36.2683679  42.4248153
  40.6062817  36.0316739  40.6145847  40.7948945  34.8201798  40.5251523
  39.6191455  36.5085531  40.0262316  39.4712608  37.7882867  42.7983063
  39.4616092  36.7813832  43.5447393  38.4243080  38.6002014  42.5530424
  38.4897661  39.4404909  41.9965101  37.1587392  38.3251870  43.2573391
  37.3852768  38.0134035  44.2769326  36.2268886  39.6011569  43.3144544
  35.3255199  39.3359773  43.8670071  36.9049109  40.7840441  43.9887042
  37.8061755  41.0501169  43.4364117  36.2234553  41.6346479  44.0025023
  37.1716775  40.5162492  45.0110652  35.9457266  39.9072423  41.9124527
  35.3780756  40.6797353  41.8611954  36.4758945  37.1022392  42.6348667
  35.4235727  36.7759894  43.2461275  37.0540250  36.4753728  41.6270975
  37.9182490  36.7572839  41.1869358  36.3693276  35.2706312  41.1173465
  35.3129917  35.3419774  41.3765056  36.4761933  35.2494355  40.0328052
  36.9295025  33.9949575  41.6901297  36.4609848  32.9073730  41.2180958
  37.9232121  34.0279053  42.5579613  38.3979166  34.8919682  42.7773927
  38.4688438  32.7482411  43.1323476  37.6705927  32.0065077  43.1592911
  39.6335988  32.1852417  42.3075256  39.8426529  31.1547816  42.5948367
  39.4028354  32.2253914  41.2429899  40.8005750  33.0117168  42.5823901
  41.5500044  32.6845641  42.0794722  38.8105933  33.0052925  44.5800789
  38.8863482  34.1720033  45.0675204  39.0418206  31.9037144  45.3267419
  38.9938256  30.9783978  44.9247655  39.2716847  32.0233516  46.7666618
  39.2940544  33.0865238  47.0059602  38.0658062  31.3783431  47.4919460
  38.0353396  30.3117552  47.2693208  38.1689989  31.5216699  48.5675431
  37.1427564  31.8467762  47.1504073  40.5903901  31.4293347  47.2506329
  40.6514821  31.0803263  48.4375444  41.5568641  31.3918950  46.3644138
  41.3823912  31.6915452  45.4157999  42.8883874  30.8804111  46.6972789
  42.8764631  30.4810011  47.7113936  43.3258174  29.7572801  45.7290798
  43.1266641  30.0884226  44.7098734  44.3972317  29.6036775  45.8578345
  42.5944856  28.4558153  45.9889572  43.1791958  27.3731620  46.2492645
  41.3217334  28.5628636  45.9235932  43.9249927  32.0265154  46.6649014
  43.9594631  32.8080581  45.6999289  44.7597782  32.0119424  47.6999660
  44.6148241  31.3975460  48.4883852  45.9109363  32.9562358  47.7428486
  45.7786200  33.7368659  46.9937103  46.0078959  33.6154287  49.1267592
  44.9812042  33.8538388  49.4045435  46.3979157  32.8519545  49.7998800
  46.8689888  34.8741732  49.2309670  46.3996822  35.6427941  48.6169034
  47.0243517  35.3889681  50.6586416  47.4940438  34.6210134  51.2732420
  47.6470777  36.2835690  50.6571008  46.0430942  35.6306556  51.0670793
  48.2546849  34.5948560  48.6907279  48.1837937  34.2930252  47.6457533
  48.8636112  35.4956262  48.7676893  48.7161688  33.7944413  49.2690599
  47.1137411  32.0943535  47.3875383  47.5854472  31.3605295  48.2806965
  47.5961632  32.1242575  46.1432961  47.1437035  32.6641109  45.4194606
  48.7495505  31.2944773  45.7745188  49.1760767  30.8411517  46.6693207
  48.3352211  30.1894147  44.8217562  49.1589012  29.4767389  44.7799994
  47.4462412  29.6940034  45.2121181  48.0267393  30.5707939  43.4073662
  46.7614241  30.8087818  42.9082679  45.9198095  30.7635483  43.5994542
  46.8570508  31.0706007  41.5393832  46.0743729  31.0991168  40.9016514
  48.1637117  31.1192874  41.1840681  48.7373260  31.3360977  39.9398712
  48.0911049  31.5873087  39.0988064  50.1279377  31.2154127  39.8490681
  50.6204974  31.3669200  38.8885836  50.8931884  30.9082336  40.9496962
  51.9793397  30.8612120  40.8711857  50.3128294  30.6478718  42.1958396
  50.9585820  30.4375784  43.0484128  48.9412314  30.7383739  42.2972950
  49.8282690  32.2053657  45.1893746  49.5390687  33.2612157  44.5652273
  51.0663419  31.7573203  45.4536715  51.2501160  30.8947264  45.9458689
  52.2111118  32.5606812  45.0054582  51.9705339  33.3041641  44.2455539
  52.7931090  33.2858440  46.2385859  53.6919633  33.8153099  45.9226333
  51.8106029  34.2758208  46.8546457  50.9116201  33.7469818  47.1712846
  52.2714983  34.7567329  47.7174316  51.5453291  35.0324560  46.1162457
  53.2611822  32.2910557  47.2900586  54.0344747  31.6504189  46.8661422
  53.6659975  32.8303140  48.1464608  52.4189262  31.6786484  47.6120260
  53.2994918  31.6823480  44.3720951  53.3764585  30.4779462  44.6941112
  54.0644169  32.3769070  43.5188310  53.8442360  33.3395621  43.3068999
  55.2698278  31.7919561  42.9227321  54.9988105  30.9102087  42.3420684
  55.9624377  32.7907732  41.9986266  55.8215247  33.8189757  42.3318565
  57.0285332  32.5772957  41.9213742  55.4048283  32.7102187  40.6026669
  54.0679038  33.0696903  40.3495519  53.4241676  33.3898670  41.1688140
  53.5675291  33.0160490  39.0507614  52.5313635  33.2816778  38.8412309
  54.4077471  32.6173074  38.0136304  53.9987685  32.5767045  37.0040821
  55.7555405  32.2710453  38.2429047  56.4136800  31.9980755  37.4180168
  56.2445868  32.2816142  39.5544008  57.2661332  31.9603716  39.7577380
  56.1677856  31.5177465  44.1322448  56.1772334  32.3655911  45.0346605
  56.8936710  30.4086844  44.1690927  56.9204309  29.7767931  43.3816306
  57.6801511  30.0707362  45.3576502  57.8603036  30.9720282  45.9435828
  56.9322018  29.0420061  46.2473352  57.3771087  29.0517829  47.2423535
  55.8846061  29.3352765  46.3154219  57.0232744  27.7270415  45.6985230
  56.5540950  27.1105121  46.2654110  59.0298575  29.4588075  44.9317629
  59.1995073  29.1393383  43.7418607  59.8428419  29.2708727  45.9775253
  59.6382887  29.5798702  46.9170879  61.1610599  28.6662109  45.7119835
  61.6386083  29.0375059  44.8052384  62.0918159  28.9918963  46.9407383
  63.0155732  28.4358918  46.7806394  62.4192092  30.4780398  47.1532945
  61.4959136  31.0346551  47.3139321  63.0650156  30.5873507  48.0245490
  62.9292740  30.8678560  46.2723985  61.3854873  28.4286638  48.0748508
  61.8906286  28.5848648  48.8761209  60.9914088  27.1826727  45.4379732
  62.0338800  26.5395677  45.1333442  59.7628501  26.6316851  45.5265921
  58.9472586  27.1502476  45.8198543  59.6060468  25.2066953  45.2148326
  60.5231216  24.7080624  45.5285813  58.4064207  24.4985081  45.8813686
  57.4746583  24.8313915  45.4240868  58.5002684  23.4184161  45.7687014
  58.4008111  24.8580839  47.3723826  59.3158488  24.4769271  47.8257328
  58.4156402  25.9478926  47.3863922  57.2150960  24.3642525  48.1485091
  57.3427053  23.8057293  49.2208433  56.1299702  24.6120796  47.6524066
  55.4338164  24.2614205  48.2127701  59.4530463  24.9679206  43.7352612
  59.3684939  23.7962908  43.3060985  59.3574981  26.0389351  42.9588152
  59.4192882  26.9724030  43.3394974  59.2614118  25.8856532  41.4947595
  58.5960685  25.0585710  41.2470653  58.6986659  27.1714588  40.8720991
  59.3104981  27.9960083  41.2379935  58.8710580  27.0378288  39.8041459
  57.2315307  27.4843447  41.1126520  57.0286698  27.3751477  42.1780272
  56.8739711  28.8926308  40.6714057  57.0761396  29.0024578  39.6059646
  55.8162772  29.0757389  40.8607622  57.4724699  29.6120269  41.2303053
  56.3295194  26.5657714  40.3081598  56.5137393  25.5309057  40.5966306
  55.2870206  26.8168585  40.5037430  56.5392283  26.6890706  39.2456540
  60.7035882  25.7277054  40.9487360  61.6607083  26.1862859  41.6003272
  60.7752953  25.1497153  39.7544531  59.6640887  24.6197455  38.9613914
  59.1525865  25.4276305  38.4381442  58.9551493  24.0974795  39.6038416
  60.3996040  23.6662425  38.0019394  59.8056704  23.4347778  37.1177640
  60.6959221  22.7392509  38.4928402  61.6165578  24.5063976  37.6489241
  61.2187483  25.3401154  37.0703386  62.4661984  24.0719208  37.1221980
  62.0560770  24.9972333  39.0391403  62.7287330  24.3376522  39.5873966
  62.6680428  26.3657206  38.9404980  61.8848574  27.2831441  38.6778086
  63.9381437  26.5456195  39.1939265  64.4729674  25.7338566  39.4679776
  64.6211784  27.8515485  39.1532556  64.3263496  28.3979511  40.0491459
  66.1310109  27.5929508  39.2118628  66.4429305  27.0544279  38.3169889
  66.6611651  28.5437733  39.2663905  66.3640346  26.9965124  40.0939401
  64.3154514  28.7295281  37.9383038  64.2794816  29.9681063  38.0046589
  64.1439665  28.0965310  36.8180611  64.2383556  27.0946196  36.9038726
  63.8709177  28.6523732  35.5044094  64.5790482  29.4539406  35.2943140
  64.0035102  27.5835331  34.4141466  64.0292065  28.1030521  33.4562641
  64.9537755  27.0749154  34.5766397  62.9476918  26.6260627  34.4067988
  63.0961319  25.9914487  33.7019369  62.4633736  29.2648470  35.4107050
  62.2262062  30.0805447  34.4998741  61.5780653  28.8059195  36.2861213
  61.8211087  28.0811554  36.9462322  60.1873005  29.3045137  36.2738779
  59.9643470  29.7111266  35.2874415  59.1744644  28.1947040  36.5872781
  59.4190544  27.7722909  37.5618766  58.1795621  28.6384996  36.6235397
  59.2000993  27.1136281  35.5554391  59.0518354  27.6037862  34.5932209
  60.1743797  26.6250215  35.5674132  58.1398605  26.0710450  35.7296575
  57.3145923  26.1790873  36.7495709  58.0860717  25.1142779  34.9342126
  57.3731562  24.4076938  35.0464261  58.7556276  25.0496353  34.1808087
  60.0900496  30.4299987  37.2718352  59.0719657  31.1191000  37.2690758
  61.0946678  30.4905151  38.1500579  61.8128730  29.7805205  38.1637800
  61.1403444  31.5505127  39.1731574  60.1227962  31.7034016  39.5327678
  62.0455266  31.2527647  40.3752706  63.0790494  31.1580330  40.0421703
  61.9709412  32.0628909  41.1006896  61.5975492  29.9418276  41.0269408
  60.6062104  30.0617382  41.4639417  61.5841924  29.1130440  40.3190979
  62.5837318  29.6151155  42.1401214  63.2184584  30.4830909  42.7312202
  62.6636906  28.3128722  42.3368095  63.2820581  27.9496877  43.0480197
  62.1061584  27.6852493  41.7752504  61.5760142  32.8835584  38.5465818
  61.4252857  33.9722390  39.1193666  62.0857851  32.7684749  37.3486070
  62.1555475  31.8231473  36.9999120  62.6247638  33.8424253  36.5364811
  63.3925673  34.3597072  37.1118039  63.2521393  33.3434450  35.2090292
  62.8553280  32.3737651  34.9084282  63.1153487  34.0586847  34.3979678
  64.6465756  33.2173498  35.5031183  65.1117189  32.9089286  34.7220179
  61.6615745  34.9655950  36.1784652  60.7126146  34.7163113  35.4812538
  62.0710086  36.1283887  36.6479110  62.9057407  36.2044691  37.2114120
  61.3046402  37.3654632  36.3547352  61.9925069  38.2089217  36.4140341
  60.9141536  37.2863827  35.3401585  60.1413555  37.6032978  37.3185524
  59.2437296  38.3878614  36.9551175  60.2438761  36.9775309  38.4824554
  61.0864674  36.4627475  38.6949109  59.2074009  37.0699766  39.5142979
  58.5210365  37.8758711  39.2544185  58.3784272  35.7237488  39.6564962
  59.0947504  34.9076581  39.7512395  57.6854140  35.6976709  40.4974199
  57.5764184  35.4462100  38.4355568  56.3010295  35.9609078  38.1970082
  55.8071848  36.5596876  38.8432898  55.8604067  35.5554371  37.0360900
  54.8595534  35.8218262  36.6963421  56.8003330  34.8453967  36.4654568
  56.7390822  34.4255956  35.5488788  57.8877089  34.7559287  37.3031722
  58.7724893  34.2014589  36.9903972  59.8457178  37.2746598  40.8585338
  61.0414551  36.9525019  41.0015994  59.0845278  37.7745259  41.7945245
  58.1892844  38.1416179  41.5049006  59.4705989  37.9072010  43.2187156
  60.5598903  37.8702722  43.2321155  59.0220111  39.1255405  43.9758629
  57.9353555  39.1961655  43.9280011  59.3342287  39.0349231  45.0162516
  59.6125103  40.3244374  43.3944533  59.3195796  41.0957238  43.8852777
  58.8751740  36.5789261  43.7509007  57.7375309  36.2711288  43.3408997
  59.6669843  35.8209388  44.5180133  60.6394308  36.0197764  44.7048574
  59.1257914  34.5174211  44.9438454  58.0498996  34.3785773  44.8376457
  59.8416957  33.3478641  44.2542639  59.3820650  32.4239190  44.6052115
  59.7561116  33.4118827  42.7339833  60.2159856  34.3354032  42.3822351
  60.2805511  32.5586592  42.3037818  58.7104983  33.3874390  42.4270681
  61.2485939  33.1824274  44.7855427  61.2121319  32.9859639  45.8570719
  61.7326231  32.3469638  44.2797604  61.8160711  34.0949988  44.6031039
  59.0873832  34.4227221  46.4530975  59.9155119  35.0372071  47.1590671
  58.1552622  33.6191670  46.9099383  57.4932509  33.1513938  46.3074197
  58.0644460  33.3852469  48.3638379  58.3789604  34.2639363  48.9269407
  56.6130445  33.0976635  48.6865258  56.1277264  34.0552478  48.4978518
  56.2427006  32.3572753  47.9774625  56.3010046  32.6418221  50.1049438
  55.6350572  31.3968967  50.2740732  55.4342531  30.7811100  49.3973840
  55.2424795  30.9628027  51.5306217  54.6897745  30.0328298  51.6639237
  55.5426505  31.7544665  52.6288252  55.2116050  31.2977158  53.8731887
  54.7864158  30.4371809  53.8560541  56.1990026  32.9923048  52.4959821
  56.4137461  33.6068675  53.3702238  56.5761266  33.4306037  51.2244836
  57.0846766  34.3874442  51.1064444  58.9687759  32.1785347  48.6810713
  58.9242912  31.1380674  47.9881189  59.6554748  32.3381726  49.8087798
  59.7378253  33.2372465  50.2615312  60.4872662  31.2048766  50.3243872
  60.3855761  30.3339759  49.6768610  61.9567477  31.6264871  50.3490015
  62.3487279  31.7544986  49.3400101  62.0712322  32.5578476  50.9035832
  62.7659983  30.5355545  51.0531355  62.2378509  29.4260168  51.2642570
  64.0104638  30.8807322  51.3750019  64.6105693  30.2164839  51.8427063
  64.3490121  31.8053352  51.1500680  59.8200829  30.7847846  51.6434467
  59.9806729  31.4404885  52.6858196  59.0597994  29.6925168  51.5706870
  58.7949681  28.9507065  50.3258284  59.6855930  28.3836102  50.0551083
  58.5622694  29.6612420  49.5326767  57.6104191  28.0528188  50.6681725
  57.7792317  27.0633934  50.2431564  56.7037037  28.4812704  50.2410920
  57.5239873  27.9988530  52.1569177  57.9864757  27.0857845  52.5317635
  56.4789384  28.0292051  52.4652213  58.2608522  29.2125091  52.7011374
  57.5592913  30.0071725  52.9549497  59.0692921  28.8420455  53.9287528
  58.6060374  28.9757258  55.0654135  60.2820106  28.3824664  53.6817004
  60.5722329  28.3146520  52.7166763  61.2088902  27.9164399  54.7222817
  60.7259926  27.1553602  55.3351983  62.4766004  27.3019181  54.0775477
  62.8435183  27.8490523  53.2091499  63.2966853  27.1391039  54.7768704
  61.9450745  26.0268047  53.6537517  62.6368496  25.5187537  53.2237154
  61.6174738  29.0130911  55.6780828  61.7652422  28.7300933  56.8868072
  61.7391161  30.2018643  55.1022239  61.6250972  30.3238883  54.1061269
  62.1390962  31.3544517  55.8977685  63.1115524  31.1557492  56.3482633
  62.2829660  32.5156132  54.9208665  61.3153266  32.7324250  54.4683550
  62.6401034  33.3970449  55.4534368  62.9964954  32.2489052  54.1412244
  61.1934329  31.6749725  57.0392874  61.6418409  31.8339955  58.1932085
  59.9038629  31.8206412  56.7584248  59.5904053  31.5678724  55.8321681
  58.9161496  32.2484491  57.7231521  59.3082982  32.3389356  58.7361333
  58.4984627  33.7187714  57.1977618  57.7296107  34.1129886  57.8622614
  59.6926058  34.6786084  57.1727570  60.4617320  34.2852638  56.5080582
  59.3672289  35.6549043  56.8134866  60.0995285  34.7794134  58.1789145
  57.9748133  33.5373946  55.8557980  57.7109747  34.3880826  55.4975809
  57.6174899  31.4854036  57.8481340  56.8706010  31.7301755  58.8415386
  57.3268279  30.6142807  56.8879192  57.9702632  30.4002278  56.1394062
  56.0170911  29.9269043  56.9048988  55.2582685  30.6620193  57.1730278
  55.8226474  29.5551684  55.8988652  55.9490051  28.7782760  57.8725409
  57.0195704  28.2746666  58.2392432  54.7592234  28.3957395  58.2980880
  53.9539041  28.9466331  58.0371733  54.5445537  27.1867511  59.1324488
  55.5335478  26.8581506  59.4518415  53.6693576  27.3272119  60.3471371
  52.6970295  27.6835593  60.0069993  53.5594337  26.3348034  60.7843353
  54.2250248  28.2888584  61.3992146  54.6650403  29.1476958  60.8923760
  53.4063013  28.6237253  62.0361275  55.2902217  27.6024104  62.2570291
  56.0095776  27.1202763  61.5950829  55.7972166  28.3618205  62.8523037
  54.6715768  26.5563331  63.1855655  54.6587654  26.9575480  64.1989573
  53.6497079  26.3643750  62.8584031  55.4476433  25.2820251  63.1652677
  56.3944446  25.4596009  63.4688030  55.0144765  24.6141207  63.7868546
  55.4592752  24.9098627  62.2264073  53.8699009  26.1993050  58.1393865
  52.8024882  26.4856608  57.5649081  54.4814512  25.0578787  57.8799677
  55.3159467  24.7699680  58.3707058  53.8966685  24.1282737  56.8793064
  53.6645609  24.6465202  55.9489055  54.9346466  23.0455159  56.5891738
  55.8657298  23.5588329  56.3489886  55.0612240  22.4764505  57.5101748
  54.5696168  22.0973584  55.4524593  53.7714383  21.5202954  55.9193748
  54.1754580  22.6252299  54.5840759  55.6673864  21.1717755  55.0187091
  55.3717955  20.2396764  54.2861708  56.8134512  21.3106475  55.5437290
  52.6772181  23.4072594  57.3540315  52.7348148  23.0576251  58.5569552
  51.6659412  23.1423684  56.5448066  51.7064510  23.4681360  55.5896450
  50.5069474  22.3543662  56.9596016  50.4706161  22.3250173  58.0486001
  49.1929362  22.9417404  56.4424215  49.3400446  23.0692037  55.3699424
  48.4346643  22.1782950  56.6164185  48.7402013  24.2442140  57.0445100
  49.4151826  25.0343203  56.7155219  47.3042002  24.5841899  56.6119382
  46.6285241  23.7947100  56.9410005  47.0030684  25.5303044  57.0617024
  47.2617096  24.6688754  55.5260638  48.8035642  24.1149679  58.5613872
  49.8274754  23.8978017  58.8655976  48.4791867  25.0490684  59.0200121
  48.1494231  23.3054431  58.8852206  50.8259713  21.0107691  56.2610183
  50.5166064  20.8182224  55.0879876  51.3962729  20.1358321  57.0829371
  51.6895405  20.3443805  58.0266536  51.8121108  18.8401344  56.4861118
  52.4081972  18.9778886  55.5840010  52.6891567  18.1409754  57.5578507
  53.5097933  18.7891079  57.8653878  52.0913133  17.8742422  58.4293647
  53.2149300  16.9599747  56.9644630  53.7654524  16.4993741  57.6019361
  50.6362168  18.0622716  55.9307276  49.5368173  17.8946250  56.5234225
  50.8832865  17.5860975  54.7199990  51.7833176  17.7775314  54.3035900
  49.9209139  16.7983151  53.9560933  50.4998967  16.2061708  53.2474021
  49.4307064  16.1345250  54.6682581  48.8508544  17.5869546  53.1906436
  47.9859712  16.9135752  52.5828909  48.8817514  18.8950274  53.2855528
  49.5852479  19.3759437  53.8276889  47.8420867  19.6984530  52.6218061
  46.9159014  19.1274156  52.5570286  47.5729928  20.9790631  53.4188202
  48.5277166  21.4064999  53.7252502  47.0666314  21.6688881  52.7436612
  46.7071820  20.7437240  54.6446620  47.0312987  19.8988857  55.6984882
  47.9595896  19.3288154  55.6611342  46.1813085  19.7762556  56.7976044
  46.4236290  19.0892374  57.6083994  44.9988499  20.5121436  56.8379838
  44.1322874  20.4721124  57.8931820  44.4243233  19.8875022  58.5964214
  44.6405275  21.3764659  55.7974373  43.7231556  21.9644021  55.8267688
  45.5003550  21.4739341  54.6949883  45.2414927  22.1218288  53.8575381
  48.2808266  20.0371451  51.2016100  49.4653065  20.2730706  50.9749551
  47.3009886  20.0475827  50.3343179  46.3640035  19.8009232  50.6194799
  47.5365008  20.3780661  48.9145293  48.4591008  20.9255426  48.7217134
  47.5395846  19.0580274  48.0407953  47.6500898  19.3260294  46.9900509
  48.7117986  18.1362613  48.4646769  48.6017203  17.8674424  49.5152572
  48.7022036  17.2321588  47.8559030  49.6568193  18.6601757  48.3213241
  46.2102450  18.4681431  48.1619142  46.1699495  17.6609395  47.6438419
  46.4482232  21.3428388  48.4347090  45.3866968  21.5019821  49.0528791
  46.7392713  21.8731976  47.2483805  47.6052451  21.7169907  46.7526103
  45.7086496  22.7551917  46.6158464  44.7159413  22.4487680  46.9455949
  45.9195695  24.1990773  46.9989876  45.1639785  24.7858046  46.4765582
  45.8181532  24.3512435  48.0735387  47.2480008  24.7676727  46.6095424
  48.4278380  24.6883036  47.3087697  48.4156110  24.1114153  48.2335130
  49.4198198  25.3947745  46.6493003  50.3689090  25.5294867  46.9673912
  48.8794703  25.9215410  45.4938097  49.4646365  26.7041662  44.5177528
  50.5176547  26.9684058  44.6148549  48.6646318  27.1032513  43.4722105
  49.0980516  27.7340538  42.6961078  47.3207156  26.7297876  43.3704064
  46.7170156  27.0109454  42.5075066  46.7147566  25.9835644  44.3763223
  45.6510699  25.7560902  44.3061318  47.5146689  25.5605346  45.4406433
  45.9372414  22.5185927  45.1164860  47.0400480  22.1362425  44.7045698
  44.8942636  22.8594962  44.3742325  44.0110164  23.1462993  44.7713693
  44.9820253  22.6904300  42.9037892  45.8166826  23.2532264  42.4858100
  45.2088967  21.2363214  42.6442288  46.2756042  21.0796485  42.4839546
  44.8882133  20.6776254  43.5235018  44.5076175  20.7958671  41.5379588
  44.6774298  19.8607022  41.4029395  43.7051507  23.3149634  42.3675025
  42.5940397  23.0912615  42.8516542  43.9947215  24.1659638  41.3745589
  44.9455692  24.2992520  41.0611546  42.9298208  24.9744710  40.7452843
  41.9190589  24.5777709  40.8406191  43.0155952  26.3906670  41.4736774
  42.9004416  26.2290591  42.5454623  44.3536663  27.1009941  41.2032290
  44.4693274  27.2633734  40.1316152  44.3667339  28.0610704  41.7191587
  45.1740545  26.4823856  41.5670777  41.7740929  27.1858856  40.9857580
  42.0377828  27.7056803  40.0646815  40.9687648  26.4791151  40.7857040
  41.2995641  28.2294229  42.0574100  42.1042610  28.9368578  42.2576563
  40.4291144  28.7669830  41.6813174  41.0352451  27.7102923  42.9786802
  43.0678846  25.1049995  39.2455718  44.1940449  25.1027457  38.6991663
  41.9005161  25.2248371  38.6154736  41.0429102  25.0088315  39.1032778
  41.8378086  25.4548951  37.1396517  42.8191553  25.8187237  36.8352071
  41.4841826  24.2675740  36.2957866  41.3549869  24.6268895  35.2748556
  42.3312518  23.5827069  36.3349142  40.3161404  23.5939406  36.7079557
  40.1533992  22.8492900  36.1243372  40.9501163  26.7014205  36.9427059
  39.8950324  26.7996084  37.5705165  41.4357498  27.6285146  36.1313061
  42.3462387  27.4816851  35.7195411  40.7300995  28.8666730  35.8246348
  40.0026199  29.0881862  36.6055346  41.7348633  30.0314279  35.7431933
  42.4976136  29.8111412  34.9963433  41.2258694  30.9584967  35.4794343
  42.3903493  30.1837021  37.1071148  43.6977586  29.7421645  37.3211016
  44.2569654  29.2859299  36.5042557  44.2907118  29.8845041  38.5820524
  45.3108190  29.5445717  38.7607392  43.5650822  30.4785029  39.6102358
  44.1009736  30.6499882  40.8508769  45.0010280  30.3231249  40.9191568
  42.2481283  30.9173987  39.4222282  41.6686046  31.3700449  40.2268177
  41.6778960  30.7592198  38.1501923  40.6561402  31.0910936  37.9658694
  39.9659334  28.7502306  34.4959090  40.1008308  27.8138132  33.6962953
  39.1939568  29.7945891  34.2747269  39.2279762  30.5077983  34.9890620
  38.3267403  30.0061177  33.1338004  37.6165210  29.1793111  33.1249463
  37.7944649  30.9396922  33.3160668  39.0139391  30.0840732  31.7759467
  38.3416905  29.7274451  30.7799009  40.2743735  30.4884082  31.7418253
  40.6937029  30.8935204  32.5665351  41.0073053  30.5881124  30.4618784
  40.3116713  30.4841951  29.6291757  41.7139700  31.9589267  30.3473392
  42.3198690  31.9922328  29.4418690  40.9875022  32.7713090  30.3278563
  42.6179203  32.1131610  31.5710976  43.0251915  33.2344730  31.9176671
  42.9016763  31.0153814  32.1593803  41.8931420  29.3820127  30.1600063
  42.6008448  29.4385838  29.1345413  41.8421869  28.3250656  30.9511121
  41.2551649  28.3577305  31.7723535  42.6120110  27.0863333  30.6864040
  41.9473684  26.2395273  30.8574862  42.9172335  27.1023996  29.6401343
  43.8640980  26.9282346  31.5718801  44.6196169  25.9266272  31.4919318
  44.1281745  27.9348390  32.3780172  43.5500874  28.7620870  32.3383238
  45.3143880  27.9556540  33.2422429  46.1576448  27.4268825  32.7979254
  45.6799022  29.4071210  33.3874468  46.6205466  29.4628403  33.9353361
  45.8171493  29.8199472  32.3880281  44.6879595  30.1528114  34.0745848
  44.9658627  31.0692460  34.1417954  45.0228440  27.1956377  34.5317131
  43.8615611  27.0578319  34.9441943  46.0914790  26.6806186  35.1537897
  47.0183830  26.8391051  34.7852380  45.9602084  25.9300387  36.4124151
  45.1059880  26.2940925  36.9832667  45.7447565  24.4538107  36.1016509
  45.7124718  23.8460997  37.0059431  44.8384958  24.2865535  35.5195713
  46.8881612  24.0866740  35.3205433  46.8276797  23.1589592  35.0811959
  47.2642304  26.0377296  37.2130112  48.2977195  26.4630935  36.6539111
  47.1663247  25.6295540  38.4676351  46.3137124  25.2741100  38.8760604
  48.3811450  25.7254397  39.3341076  49.3233454  25.3895352  38.9010649
  48.5347565  27.1763814  39.7669674  47.6020686  27.5243124  40.2109689
  49.3370746  27.2541967  40.5006777  48.7752995  27.7912887  38.8997147
  48.0873210  24.7640176  40.4895534  46.9047147  24.4806246  40.7410542
  49.1367734  24.2570366  41.1104423  50.0700706  24.4507468  40.7764783
  48.9780583  23.3243274  42.2549724  48.1326631  23.6335803  42.8696014
  48.7238766  21.9058044  41.7545872  48.5922914  21.2323113  42.6014588
  47.8283167  21.8870208  41.1335239  49.8512488  21.4825744  40.9790911
  49.7022181  20.5900202  40.6585653  50.2407081  23.4389603  43.1291833
  51.2970123  23.9325255  42.6842105  50.0394872  23.0281742  44.3938153
  49.1533401  22.7016480  44.7518981  51.1890615  23.0602519  45.3055038
  51.9770174  22.4061973  44.9320906  51.5703262  24.0782134  45.3860703
  50.7610655  22.5823040  46.6823826  49.8627909  21.7629167  46.8878776
  51.5895058  23.1142524  47.6136445  52.4223981  23.6066387  47.3239110
  51.4282202  22.7935894  49.0469596  50.5115628  22.2199993  49.1841921
  52.6019780  21.9732765  49.5801886  52.4211770  21.7184159  50.6244378
  52.6566486  21.0598073  48.9880018  53.9241178  22.6913563  49.4814321
  54.0747505  23.7582672  48.8646080  54.9623710  22.1600797  50.1086693
  55.8628825  22.6151822  50.0632777  54.8489360  21.3022282  50.6295570
  51.0828897  24.0929332  49.7934658  50.8774586  25.1874275  49.2145329
  50.9504803  23.9359739  51.1046486  51.1617981  23.0662773  51.5726998
  50.4200438  25.0623662  51.9165270  50.4562476  26.0784406  51.5236132
  48.9205115  24.6955868  52.2254880  48.8963426  23.8295985  52.8869858
  48.1985280  25.8887634  52.9087328  48.2218848  26.7550514  52.2475970
  47.1631450  25.6176615  53.1150974  48.7030923  26.1322324  53.8437404
  48.0819159  24.1162402  51.0760077  48.5380318  23.1912806  50.7231478
  47.0718296  23.9105475  51.4302899  48.0400575  24.8352604  50.2578643
  51.1569178  25.3563045  53.1949600  51.5225383  24.4311723  53.8871132
  51.3102431  26.6531973  53.4469944  50.8875551  27.3108767  52.8075479
  51.9576274  27.1724328  54.6434413  52.2042929  26.3628661  55.3303597
  53.2874423  27.8959470  54.2217582  53.1393732  28.6349995  53.4343725
  53.8070317  28.3587989  55.0607427  54.2212126  26.8463566  53.6601782
  54.1277137  26.4927339  52.3072658  53.4126785  27.0078690  51.6658141
  54.9426733  25.4878830  51.7791431  54.8486033  25.1602052  50.7438273
  55.9086928  24.8923937  52.6248592  56.5611901  24.1274235  52.2039462
  56.0394617  25.2622308  53.9713651  56.7972455  24.8106820  54.6116523
  55.1636776  26.2417799  54.4947767  55.2257668  26.5224061  55.5462013
  51.0921955  28.2500912  55.2704356  50.1869291  28.7440406  54.5185101
  51.2994118  28.5988743  56.5001574  51.8759067  28.0477767  57.1198706
  50.5835374  29.7818068  57.0642395  49.9291197  30.2152979  56.3079842
  49.7331784  29.4854691  58.3551460  49.2960332  30.4246463  58.6941893
  48.6154809  28.4648134  58.0970004  49.0519166  27.5251660  57.7583466
  48.0581196  28.2948145  59.0181670  47.9418397  28.8488785  57.3309704
  50.7148542  29.0304959  59.3314918  50.2725090  28.8260587  60.1586172
  51.6993425  30.7936672  57.2664829  52.8780580  30.4845665  57.5589767
  51.3300408  32.0511045  57.0986242  50.4024696  32.2695070  56.7639434
  52.2845167  33.1611717  57.2900369  52.9175857  32.9870702  58.1601010
  53.1805884  33.2409125  56.0362403  53.2118437  32.2077728  55.6901989
  52.7353213  33.8687330  55.2644380  54.5948815  33.7211390  56.3267633
  55.5454959  33.2890241  55.6298085  54.8060360  34.4532690  57.3113411
  51.5286965  34.4612620  57.5931126  50.2963416  34.5164942  57.6124194
  52.2859415  35.5225776  57.7159595  53.2933694  35.4534444  57.7361841
  51.6627050  36.8616217  57.9464530  50.6485562  36.7011562  58.3123111
  52.4110584  37.7361909  58.9503792  51.9153915  38.6981269  59.0811179
  52.4995136  37.2393441  59.9165153  53.7275850  37.9449867  58.3944483
  54.2434241  38.4928910  58.9905278  51.5493951  37.4869530  56.5463563
  52.5339854  37.4057232  55.7834751  50.3372814  38.0236520  56.3221677
  49.5759485  38.0203892  56.9858400  50.0849794  38.5633143  54.9680712
  50.9971454  38.6607964  54.3793866  49.1243115  37.6229438  54.2309235
  48.2190040  37.4821165  54.8214192  48.7514197  38.2635670  52.8463313
  49.6562310  38.4042821  52.2550472  48.0679896  37.6034323  52.3122471
  48.2708700  39.2282382  53.0093744  49.6600528  36.2169624  53.9981995
  49.8828931  35.7491437  54.9571520  48.9118291  35.6251278  53.4709493
  50.5695414  36.2685927  53.3996464  49.5714972  39.9904377  55.1914919
  48.5935641  40.0846193  55.9353486  50.2389607  40.9630450  54.5971784
  51.0730007  40.7614117  54.0644301  49.8441081  42.3704646  54.7692204
  48.9568068  42.3953307  55.4018161  50.9622397  43.2788727  55.4293253
  51.8359863  43.3085526  54.7783366  50.4222748  44.7004548  55.6245156
  49.5487329  44.6716331  56.2758169  51.1930022  45.3232624  56.0785960
  50.1406512  45.1185846  54.6581015  51.2407063  42.6221893  56.6945653
  51.9170401  43.1125560  57.1675489  49.4008748  43.0353438  53.4724560
  50.1404116  42.9460941  52.4875850  48.2113374  43.6546602  53.5901074
  47.6344546  43.6997224  54.4179208  47.7158392  44.3043263  52.3508489
  48.4921781  44.4188841  51.5943613  46.5314772  43.4962616  51.7320443
  45.7794966  43.3188081  52.5008972  45.9099983  44.2728958  50.5872844
  46.6613092  44.4503427  49.8177744  45.0854034  43.6994249  50.1638758
  45.5359625  45.2279190  50.9562418  46.9278799  42.0974560  51.2649034
  47.3064676  41.5247781  52.1115517  46.0569239  41.5932448  50.8462073
  47.7035968  42.1744921  50.5030442  47.2891241  45.7052690  52.7915967
  46.4655941  45.8206595  53.7245562  47.8956267  46.6853146  52.1730255
  48.5937039  46.5345028  51.4588523  47.5456824  48.0871441  52.5333279
  48.3040428  48.7359017  52.0950332  46.5768132  48.3072861  52.0850765
  47.4712410  48.3524905  54.0243067  46.6142322  49.1156970  54.5619086
  48.4332348  47.8267087  54.7450282  49.0935014  47.2511666  54.2421380
  48.6187605  47.9992686  56.1571037  49.6488813  47.7460112  56.4077250
  48.4300120  49.0427330  56.4094036  47.6821643  47.1178571  56.9659025
  47.7851527  47.2460844  58.1969139  46.9100602  46.2638229  56.3540416
  46.8274819  46.2391818  55.3477250  46.0498588  45.3424319  57.1587808
  45.9714825  45.6250527  58.2085817  44.6537763  45.2998322  56.5620891
  44.7407436  45.0612549  55.5020812  43.7762520  44.2541118  57.2488957
  43.6884334  44.4922952  58.3089228  42.7858592  44.2545171  56.7936789
  44.2276584  43.2685738  57.1346654  43.9869716  46.6917695  56.6157067
  44.5870669  47.4047133  56.0502874  42.9884925  46.6338318  56.1823681
  43.9140563  47.0205963  57.6523634  46.7945903  43.9965043  57.1531375
  47.0554182  43.5003500  56.0480521  47.0795676  43.4691559  58.3246807
  46.8275795  43.9646020  59.1679686  47.7984957  42.1977733  58.4539010
  48.1216901  41.8098836  57.4878855  49.0510538  42.2509529  59.4229310
  48.7020550  42.5338758  60.4160346  49.7801734  40.8898137  59.5016552
  50.1298912  40.6064309  58.5089360  50.6320425  40.9718752  60.1766989
  49.0933360  40.1301838  59.8749075  49.8926063  43.3428872  58.9714568
  50.6654589  43.4063390  59.5373836  46.9300248  41.0387183  58.9507095
  46.2758622  41.1245720  60.0079802  46.9504580  39.9637974  58.2045067
  47.4986150  39.9920181  57.3566701  46.2684708  38.7175977  58.5474495
  45.4834540  38.8151715  59.2973343  45.6834140  38.0440485  57.3164832
  46.4598843  37.9310734  56.5598918  45.2962191  37.0621014  57.5884396
  44.8740715  38.6553656  56.9172898  47.3814013  37.8227847  59.1362463
  48.3774717  37.5896049  58.4292612  47.2253393  37.4591099  60.4113283
  46.4800641  37.7834268  61.0108971  48.2395553  36.5590256  60.9834919
  49.1551313  36.7012357  60.4093873  48.5560688  36.7695051  62.4731065
  47.6269132  36.7388447  63.0421663  49.2666858  36.0619684  62.9003247
  49.1388546  38.1389467  62.6753971  50.4443257  38.5184483  62.5869342
  50.4569105  39.8669603  62.8496717  51.4079501  40.3994354  62.8593059
  49.2261505  40.2914047  63.0551902  48.9560985  41.2388198  63.2778480
  48.3836268  39.2676170  62.9226891  47.3098344  39.4298462  63.0162454
  47.7004333  35.1455380  60.7520391  46.4674442  34.9454080  60.8080026
  48.5752601  34.2272864  60.4804364  49.5478977  34.4957150  60.4354732
  48.2277655  32.8164887  60.2343994  49.1617084  32.2583511  60.1685788
  47.6564585  32.4676109  61.0946272  47.4174268  32.5751151  58.9717744
  46.6190920  31.5969120  58.8676881  47.6071617  33.4703709  57.9711332
  48.2028977  34.2785103  58.0811728  46.8864802  33.3010474  56.6944235
  45.8325048  33.0845404  56.8686641  46.9938805  34.6149611  55.9022638
  46.4054141  35.3681812  56.4261589  48.0420242  34.9140240  55.8947613
  46.4863572  34.4840448  54.4510678  46.7313937  35.4428539  53.9941838
  46.9594116  33.6812224  53.8855610  44.9834825  34.2927177  54.3991877
  44.2379271  34.8226856  55.2038716  44.5588010  33.3951729  53.4823164
  43.5712438  33.2082825  53.3827970  45.2309091  32.9153785  52.9007930
  47.4680168  32.1114485  55.8999723  48.7285957  32.0369796  55.8511637
  46.5768692  31.2990174  55.3091547  45.5744562  31.3946789  55.3873620
  47.1206361  30.1632799  54.4982596  47.9149807  29.6462540  55.0365906
  46.0394276  29.1748195  54.1734579  45.2408796  29.6757743  53.6262235
  46.4515410  28.3730256  53.5607677  45.6393385  28.7566059  55.0971058
  47.7200448  30.7185422  53.2083472  46.9910710  31.4690774  52.4999376
  48.9169920  30.3819372  52.8417513  49.4254081  29.7719308  53.4658543
  49.5908782  30.8590545  51.6412337  48.9557294  31.4841714  51.0136080
  50.8735300  31.6366059  51.9697883  51.5197729  31.0171081  52.5916338
  51.6148427  32.0069151  50.6665881  50.9693540  32.6268406  50.0443842
  52.5234039  32.5581952  50.9088838  51.8757329  31.0974439  50.1253856
  50.6575967  32.8612227  52.8258675  50.2120996  32.5669235  53.7761425
  51.6143662  33.3500221  53.0096252  49.9901947  33.5521530  52.3108037
  49.8532264  29.5831508  50.8115800  50.5249707  28.6847497  51.3644471
  49.2845070  29.5799873  49.6203768  48.6854094  30.3434000  49.3404084
  49.3817182  28.4011319  48.7299909  49.5699046  27.5028298  49.3179861
  48.0593484  28.2155036  47.9550682  47.8696245  29.0611005  47.2939556
  48.0719025  27.2947081  47.3719060  46.9400345  28.1344857  49.0237504
  47.0394483  27.2361807  49.6330662  47.0383007  29.0156538  49.6577761
  45.5635446  28.1423324  48.3947744  44.6105926  28.7537604  48.9024400
  45.5066000  27.4986742  47.2628330  44.6323034  27.4435880  46.7601677
  46.3370372  27.0580075  46.8936603  50.6225547  28.5571371  47.8706294
  50.6257982  29.4013762  46.9780450  51.6591867  27.7755401  48.2174970
  51.6165357  27.1430005  49.0037374  52.9378923  27.8720940  47.4563825
  53.1332746  28.8997941  47.1501842  54.1001725  27.3958141  48.3588426
  53.9233595  26.3650920  48.6661684  55.0375965  27.4537563  47.8056887
  54.1598343  28.0324608  49.2415774  52.8475805  27.0435401  46.1921451
  52.5849451  25.8259956  46.2825113  53.1671000  27.6647742  45.0380665
  53.4780612  28.6243025  44.9860290  53.0864172  26.8922480  43.7954203
  52.1576725  26.3255442  43.7292429  53.1536868  27.8555052  42.6178213
  54.0825999  28.4238130  42.6652205  53.1198863  27.2926834  41.6849818
  52.3067923  28.5404558  42.6591911  54.2733060  25.9071582  43.6758208
  55.4213949  26.3151207  43.9290169  53.8951076  24.6995871  43.2441681
  52.9214137  24.4496831  43.1463536  54.9113278  23.6857120  42.9212520
  55.9027407  24.0411453  43.2020842  54.6155366  22.4041653  43.6949120
  53.5435488  22.2073438  43.7091507  55.1336843  21.5586173  43.2425057
  55.1290026  22.6068466  45.1628258  56.1881578  22.8413621  45.2690969
  54.5343244  23.4048403  45.6074223  54.8426346  21.3220374  45.9028175
  53.7261187  20.8415091  45.8652029  55.8473670  20.6737605  46.5061108
  55.6633268  19.8138578  47.0028985  56.7845205  21.0477356  46.4615298
  54.8640502  23.4436830  41.4002432  55.8459112  23.0101813  40.7861843
  53.7150293  23.7354248  40.7893630  52.9412352  24.1120715  41.3180211
  53.5434389  23.5449285  39.3474030  54.5076895  23.5394387  38.8391807
  52.8587518  22.1878615  39.1166698  51.7766306  22.3166754  39.0938698
  53.1930324  21.7587765  38.1720838  53.2389504  21.2426849  40.2729315
  53.6172328  21.8257001  41.1126317  52.3644700  20.6746561  40.5903104
  54.3213490  20.2645945  39.8322747  54.6055062  20.3462043  38.5231053
  54.8791278  19.4708368  40.6110413  55.5910270  18.8440007  40.2640867
  54.6173340  19.4571456  41.5864274  52.6509402  24.6782178  38.8380912
  51.7203833  25.0306783  39.5973266  52.9310917  25.1854808  37.6613464
  53.7504969  24.8808483  37.1555070  52.1084519  26.2700922  37.0776358
  51.0750549  26.2075944  37.4186400  52.6542710  27.6905596  37.3466709
  52.1503705  28.3933944  36.6831892  52.4059985  28.1043795  38.8241812
  52.9100132  27.4022267  39.4882982  52.7979699  29.1075483  38.9918459
  51.3356593  28.0939745  39.0300084  54.1671004  27.8017796  36.9507466
  54.7570713  27.3126992  37.7258825  54.3087710  27.2806668  36.0039254
  54.6249723  29.2663435  36.8042991  54.4840275  29.7880138  37.7509218
  55.6793971  29.2921468  36.5293050  54.0357252  29.7559822  36.0289658
  52.0030900  25.9834521  35.5773647  52.9969673  25.4370546  35.0769902
  50.8851046  26.3338185  34.9554411  50.0722286  26.6959847  35.4331101
  50.7693673  26.0188058  33.5031319  51.3239528  25.1128610  33.2585955
  49.3060133  25.7948720  33.1740715  49.1945570  25.4667896  32.1406120
  48.8765653  25.0468568  33.8405156  48.6191168  27.0531295  33.3564097
  47.6872991  26.9412000  33.1544511  51.4815906  27.1124437  32.7515760
  51.8877527  28.1047751  33.3284318  51.7195984  26.9493834  31.4614269
  51.3936216  26.0888933  31.0450193  52.4433944  27.9023736  30.6125966
  53.4772154  27.9239777  30.9573377  52.4238438  27.4393770  29.1530165
  51.3959628  27.4213572  28.7907515  53.0107963  28.1278078  28.5450280
  52.8508358  26.4389469  29.0828970  51.8871152  29.3154233  30.6641239
  52.6731515  30.2660563  30.5823995  50.5669394  29.4535795  30.7400090
  49.9232399  28.6769344  30.6892864  50.0084963  30.8250540  30.8355911
  50.2341233  31.3817089  29.9260159  48.4890900  30.7687052  31.0102691
  48.2219796  30.1885677  31.8935537  48.0714730  31.7719432  31.0951777
  47.9262227  30.0869122  29.7642143  47.0854299  30.7018780  29.4433009
  48.6978614  30.0971349  28.9944278  47.4429266  28.6633200  29.9460584
  48.0708810  27.7783930  30.5412916  46.2443948  28.5118785  29.3304669
  45.7773248  27.6166862  29.3545069  45.8240629  29.2949424  28.8506406
  50.6583335  31.5764696  31.9741380  51.0266233  32.7427876  31.7890460
  50.8177537  30.9402111  33.1415580  50.4334574  30.0199644  33.3014381
  51.4378727  31.6434331  34.2747942  51.1023920  32.6803699  34.2570768
  51.0909192  31.0433738  35.6288053  51.4304682  30.0084745  35.6711038
  51.5582464  31.6117034  36.4329861  49.6239002  31.0241806  35.9152331
  48.9283766  29.8060581  35.9183268  49.4623218  28.8871184  35.6763512
  47.5761706  29.7623770  36.2247380  47.0393075  28.8147407  36.2679140
  46.9020037  30.9598278  36.4803599  45.8315190  30.9275288  36.6831389
  47.5857996  32.2011084  36.4790463  47.0593421  33.1254002  36.7170108
  48.9681956  32.2333522  36.1641643  49.4951553  33.1865151  36.1206456
  52.9409128  31.7477042  34.0665661  53.5344986  32.7833602  34.4404654
  53.5089784  30.6965190  33.5162751  52.9717625  29.8593078  33.3414153
  54.9617378  30.6676499  33.2409686  55.4950475  30.7745832  34.1855559
  55.4139811  29.3854798  32.5720555  54.8424918  29.2659672  31.6516122
  56.4723348  29.4861296  32.3315203  55.2092829  28.1651025  33.4579224
  55.8323191  28.3162025  34.3394526  54.1600470  28.1528442  33.7529744
  55.5531051  26.8326797  32.8486878  56.4531422  26.7202507  31.9958713
  54.8648224  25.7613926  33.2318169  55.0801890  24.8580059  32.8348143
  54.1298322  25.8560008  33.9180676  55.3382945  31.9119558  32.4086652
  56.2963990  32.6290455  32.7782369  54.5275695  32.1552664  31.4039688
  53.7707274  31.5294824  31.1679948  54.7957202  33.2980328  30.5088096
  55.8673510  33.4122649  30.3455377  54.1140134  33.0423378  29.1479871
  53.0367822  33.0506507  29.3141290  54.3853225  33.8644239  28.4856685
  54.5194412  31.7175847  28.5066601  55.4839108  31.8729497  28.0231718
  54.6348395  31.0094918  29.3272634  53.5654148  31.1354287  27.5000569
  53.9206398  29.9237649  27.0347398  52.5134492  31.6510856  27.0912962
  51.9481922  31.1653875  26.4096193  52.2276039  32.5539787  27.4422631
  54.4114471  34.6489594  31.0815841  54.9468491  35.6307340  30.5209415
  53.5614234  34.7593825  32.0905660  53.0973212  33.9558416  32.4893522
  53.1487712  36.1043719  32.5451865  53.2712529  36.8557671  31.7651208
  51.6621240  35.9916424  32.8860635  51.1302829  35.6809436  31.9867801
  51.5696202  35.2176394  33.6479443  51.0577797  37.2995525  33.4106789
  51.7146010  38.3378970  33.4735475  49.8469043  37.2046343  33.7457507
  54.0320205  36.6585444  33.6534683  53.7879111  36.2444579  34.8071242
  54.9652487  37.5298998  33.3673287  55.1862861  37.7123861  32.3988554
  55.8534579  38.0728063  34.3958767  55.8589377  37.4346062  35.2794885
  57.3481114  38.2697477  33.9037211  57.9583177  38.6461855  34.7247223
  57.9079125  36.9088634  33.4276406  57.2984547  36.5319901  32.6062837
  58.9356113  37.0369982  33.0877643  57.8847577  36.1971365  34.2528735
  57.3580973  39.2837246  32.8579290  58.2572458  39.4152949  32.5483784
  55.3134198  39.3173574  35.1184729  56.0417615  39.8737470  35.9610166
  54.0822263  39.6347936  34.8172853  53.5836957  39.0681558  34.1461012
  53.3888649  40.7797696  35.4100288  54.0164434  41.6705952  35.3840667
  52.1130498  41.0513156  34.5860726  51.4912016  40.1561120  34.5898872
  51.5664787  41.8747101  35.0458352  52.4273167  41.4230213  33.1331262
  53.3774584  42.2036101  32.9235722  51.6623178  40.8843694  32.1699856
  51.8424760  41.1084611  31.2017781  50.9102240  40.2575642  32.4181205
  52.9797317  40.5343526  36.8831135  52.8712193  41.5090238  37.6611291
  52.7344812  39.2730197  37.2155671  52.7381566  38.5303320  36.5310959
  52.2750970  38.9611425  38.5857156  52.5404308  39.7919229  39.2395512
  50.7648378  38.7374748  38.6682920  50.5345552  38.7924840  39.7322671
  50.1990842  39.5011949  38.1346681  50.3518163  37.3934991  38.1588180
  50.7763247  36.2969244  38.5548553  49.5187383  37.3673269  37.1201602
  49.2137599  36.4811919  36.7435268  49.1957239  38.2337333  36.7138321
  53.1088795  37.7853428  39.1595508  53.7887265  37.0498612  38.4192989
  52.9793840  37.7388620  40.4733774  52.4355639  38.4321003  40.9671179
  53.7332652  36.7392701  41.2687315  54.2922578  36.1117052  40.5746215
  54.7005572  37.3386847  42.2646036  54.1141801  37.7541874  43.0841270
  55.2596215  36.4734104  42.6207601  55.6855336  38.4085067  41.7424000
  56.2687068  38.0692913  40.6979505  55.8041275  39.5038328  42.3110329
  52.7085778  35.7921472  41.9475651  53.1459936  35.1090481  42.9110380
  51.4945412  35.7767455  41.4245249  51.2567390  36.3803013  40.6503997
  50.4554985  34.8804065  41.9548226  50.3076906  34.0381408  41.2789227
  50.7471267  34.5100763  42.9376287  49.1196982  35.6644280  42.0856426
  49.0094295  36.7937039  41.5733081  48.1713509  35.0682315  42.7866762
  48.3781210  34.2050599  43.2686308  46.8326369  35.6384677  42.9296750
  46.7506123  36.6187950  42.4602823  45.8802164  34.6559999  42.1962418
  46.3523410  33.6775858  42.2851430  44.9863100  34.6854561  42.8192697
  45.4981749  34.9008518  40.7571481  45.0980312  35.9088392  40.6478440
  46.7379317  34.7499226  39.8856157  47.1384040  33.7419720  39.9940416
  46.4731404  34.9248970  38.8428452  47.4908339  35.4747222  40.1952998
  44.4747525  33.8721165  40.2780750  43.5772939  33.9380204  40.8931557
  44.2172640  34.0721541  39.2379857  44.8986670  32.8713475  40.3608816
  46.3906047  35.7352046  44.3895923  46.8140468  34.9008161  45.2040207
  45.5648349  36.7298701  44.6857572  45.3557446  37.4659337  44.0265220
  44.9630408  36.8109101  46.0551663  45.2969991  35.9800281  46.6766212
  45.4253922  38.1361485  46.7103848  46.5134016  38.1114191  46.6493668
  45.0496892  38.9898869  46.1464007  44.9999219  38.2652519  48.1740584
  44.8268814  37.2679480  48.5784626  46.0828126  38.9692008  48.9979665
  46.2560881  39.9668095  48.5944181  45.7567347  39.0489120  50.0349912
  47.0071766  38.3934449  48.9515248  43.6593798  39.0067025  48.2432243
  42.9050237  38.4469295  47.6903223  43.3498028  39.1024288  49.2839451
  43.7691030  39.9985198  47.8046378  43.4592545  36.7040562  45.7730049
  42.8828298  37.6422686  45.1229050  42.8387572  35.6239649  46.1796422
  43.3672412  34.9406293  46.7029551  41.4333554  35.3563359  45.9188553
  41.1798453  35.6736028  44.9073349  41.2360710  34.2895737  46.0246687
  40.5581239  36.1286902  46.9196054  40.8654206  36.1885046  48.1395812
  39.4924815  36.7075260  46.3712476  39.3981909  36.7358428  45.3660576
  38.5381850  37.4619459  47.1771103  38.7156153  37.2559585  48.2326608
  38.6761984  38.9880470  46.9400771  38.5885468  39.1211334  45.8617894
  37.8477473  39.4933152  47.4365374  39.9853941  39.5792951  47.4162172
  40.7885466  38.8941790  47.1448084  40.2562185  40.9688496  46.7840951
  39.4536674  41.6546850  47.0554626  41.2056191  41.3574014  47.1525606
  40.3000390  40.8727614  45.6992231  39.9289966  39.6783028  48.9356716
  39.7875508  38.6843279  49.3600610  40.8617980  40.1022053  49.3075446
  39.0972390  40.3193011  49.2279035  37.0910584  36.9576779  47.0116911
  36.1889085  37.7249892  47.4456714  36.8769996  35.8373614  46.4105633
  37.6703891  35.3838596  45.9804836  35.5774253  35.1612441  46.3581314
  34.7414863  35.8047617  46.0839231  35.6253195  33.9886634  45.3915256
  36.4519065  33.3303210  45.6588069  34.6882219  33.4345103  45.4450293
  35.7702164  34.3593109  44.3767722  35.3216921  34.6140084  47.7860174
  36.1220536  34.7930921  48.7444461  34.1542517  34.0232523  47.9739189
  33.4720611  33.9413631  47.2336423  33.8147901  33.4534761  49.3209441
  33.9575087  34.1783062  50.1224128  32.3165662  33.0852464  49.2495498
  32.0411183  32.5536848  48.3386875  32.0076157  32.5024104  50.1172777
  31.5021910  34.3564855  49.2708580  31.1326225  34.9390338  48.0743887
  31.4100022  34.5083640  47.1122640  30.3804084  36.1159861  48.1223801
  30.0863444  36.5816516  47.1817512  30.0050011  36.6964649  49.3367127
  29.4442441  37.6310664  49.3498063  30.3536131  36.0698657  50.5440598
  30.0433334  36.4733048  51.5079393  31.1259104  34.8883385  50.4884701
  31.4282865  34.3910209  51.4100686  34.7037570  32.2164687  49.5575104
  35.0373068  31.4473248  48.6247510  35.0333333  32.0361721  50.8335428
  34.7262837  32.6865927  51.5426076  35.9367973  30.9299864  51.2372035
  36.8660975  30.9744090  50.6692888  36.2681060  31.0582354  52.7312051
  35.3468572  31.1545983  53.3057606  36.8130011  30.1750814  53.0647143
  37.0799320  32.2242995  52.9306395  37.2913746  32.3113401  53.8630106
  35.3615464  29.5494275  50.9196495  36.2039875  28.6138445  50.8837389
  34.0674889  29.3884644  50.7417956  33.4610146  30.1923588  50.8195259
  33.4616459  28.0880283  50.4746544  33.6646746  27.4464016  51.3320888
  31.9377661  28.1226969  50.2346075  31.5996039  27.1869221  49.7895557
  31.4070296  28.2914745  51.1715882  31.6682739  29.2128726  49.3257632
  30.7247781  29.2616048  49.1553494  34.0877085  27.3949263  49.2421869
  33.9372207  26.1399785  49.1103214  34.7240780  28.2349847  48.3995229
  34.6639204  29.2426608  48.4322219  35.3354391  27.6107913  47.2158146
  35.2939045  26.5219271  47.1884527  34.6977967  28.1898150  45.9091047
  35.2011882  27.7882242  45.0296604  33.2046612  27.7663580  45.8886226
  32.7004654  28.1679960  46.7675846  32.7286557  28.1546616  44.9882117
  33.1348165  26.6786212  45.8956691  34.9422952  29.7140536  45.7270937
  34.2020038  30.2442460  46.3262310  35.9408171  29.9385673  46.1021234
  34.8310821  30.1704322  44.2417237  33.8326136  29.9466517  43.8661139
  35.0112836  31.2434404  44.1763014  35.5714259  29.6409708  43.6420057
  36.8652289  27.5880494  47.2104317  37.4976909  27.3453198  46.1534085
  37.4553392  27.7984056  48.3722479  36.9523002  28.0981259  49.1951810
  38.9360065  27.6114622  48.4750031  39.4597890  28.2575853  47.7705345
  39.3705094  27.9870887  49.9040870  39.2656497  29.0674996  50.0031626
  38.7851659  27.4931245  50.6796335  40.8340241  27.6216830  50.0931730
  41.1212653  26.5785013  50.6924069  41.7193511  28.5194384  49.6496595
  42.7084222  28.3382828  49.7446375  41.3952330  29.3748819  49.2215652
  39.2197676  26.1162071  48.1413176  38.4706509  25.2116149  48.5740152
  40.2856722  25.8033278  47.4122374  40.8759414  26.5605954  47.0988249
  40.6030057  24.4406028  46.9625964  39.6984719  23.8324680  46.9531151
  41.2075885  24.4615453  45.5167818  41.2168779  23.4292080  45.1670767
  40.4476643  25.3382620  44.5060904  40.4383536  26.3708988  44.8549087
  40.9423064  25.2874008  43.5361206  39.4232446  24.9784260  44.4102635
  42.5756469  24.9723162  45.6148589  42.9717633  24.9960957  44.7407155
  41.5468840  23.6223219  47.8806427  41.8552226  22.4809137  47.4474318
  41.9128898  24.2037774  49.0154146  41.6597563  25.1466202  49.2743937
  42.8461149  23.4589299  49.8960973  43.6856502  23.1068923  49.2966399
  43.3841357  24.3402530  51.0179369  42.5504692  24.7855504  51.5609005
  44.2409894  23.4766348  51.9974018  45.0751735  23.0313511  51.4552208
  44.6247804  24.1081339  52.7986595  43.6218534  22.6868492  52.4228556
  44.2616092  25.4238414  50.3937403  43.6667054  26.0199142  49.7017224
  44.6583800  26.0676743  51.1786937  45.0867188  24.9581861  49.8547969
  42.2057568  22.1805103  50.4566451  41.0367487  22.2268897  50.8713919
  43.0026500  21.1380901  50.4021817  43.9212315  21.2049807  49.9876542
  42.5545055  19.8084973  50.9235601  41.5937246  19.9019862  51.4297806
  42.3975717  18.8367335  49.7526579  43.3931263  18.5723357  49.3961972
  41.8943095  17.9423409  50.1199301  41.5931359  19.4376603  48.6098052
  40.6116141  19.7324185  48.9810644  42.1469803  20.3252995  48.3041010
  41.4059941  18.5481046  47.4062947  40.6699923  17.5519110  47.5503070
  41.9774034  18.8621962  46.2195651  41.8433876  18.2570068  45.4221399
  42.5350549  19.7002507  46.1371594  43.6002933  19.3056812  51.9357625
  44.7736345  19.6243956  51.7530043  43.2074936  18.5732408  52.9735089
  44.1897427  18.0268649  53.9602089  44.7990401  18.8293488  54.3759931
  44.8364840  17.2889357  53.4855669  43.2317822  17.3866587  55.0221452
  42.8827012  18.1296338  55.7392431  43.7205260  16.5704832  55.5542057
  42.0851512  16.8644452  54.1565787  41.1643997  16.6162819  54.6845282
  42.4073809  16.0066509  53.5662766  41.8479568  18.0902752  53.2265503
  41.4678377  17.7777019  52.2539735  40.8627634  19.0591445  53.8686150
  39.6518598  18.6987151  53.9454915  41.3407471  20.1570217  54.3853977
  42.3352199  20.3182215  54.4570767  40.4142132  21.1672153  54.9819281
  39.3866097  20.8945899  54.7415001  40.5545274  21.2424162  56.4813143
  41.5344867  21.6345700  56.7533335  39.7783388  21.8794298  56.9053954
  40.4008333  19.7927135  57.0407267  39.4948691  19.2994529  56.6885567
  41.2713429  19.2082268  56.7429176  40.3580787  19.8609263  58.5524003
  41.2826659  20.6422010  59.1188853  39.4935484  19.2663099  59.1918531
  39.4846180  19.3262302  60.2000352  38.7961681  18.7205978  58.7060955
  40.6697234  22.5257796  54.3015351  41.8193195  23.0150789  54.3828735
  39.6101762  23.0440958  53.7014934  38.7361329  22.5500020  53.5918628
  39.7684953  24.3528120  53.0208562  40.6497259  24.3569203  52.3793619
  38.5361799  24.5828347  52.1563094  38.6341372  25.4910083  51.5615622
  38.3520993  23.7350638  51.4963860  37.4499736  24.7237855  53.0592213
  36.6403616  24.8721617  52.5651438  40.0666000  25.4631778  54.0090968
  39.8183665  25.4147315  55.2420320  40.6951167  26.5210517  53.4758140
  40.8638115  26.5257371  52.4800131  41.1581093  27.6664861  54.2644120
  41.0301745  27.4675912  55.3284481  42.6491579  27.9163256  53.9872490
  42.7485973  28.2840519  52.9659809  43.0017973  28.6777175  54.6829701
  43.4967795  26.6284552  54.1575317  43.0243928  25.8097969  53.6146226
  44.5133270  26.7686767  53.7900112  43.5606256  26.2543728  55.6606974
  43.9731678  27.0674863  56.5061685  43.1487888  24.9880489  55.8436784
  43.1327326  24.5949000  56.7738813  42.8572532  24.4354144  55.0501398
  40.3712686  28.9407252  53.9185706  39.6997702  28.9756566  52.8922165
  40.5102185  29.9396273  54.7948933  40.9954288  29.8459172  55.6757387
  39.8189094  31.2080533  54.5102720  38.9676664  31.0871059  53.8403046
  39.3165386  31.8967651  55.8496322  38.8340788  32.8479224  55.6246156
  38.3012167  30.9527889  56.5239508  38.7831107  30.0015198  56.7497048
  37.9414520  31.4055390  57.4479020  37.4601971  30.7829316  55.8516896
  40.5167913  32.1753370  56.6107741  40.2792120  32.5962617  57.4402190
  40.6565829  32.1857141  53.6873890  41.8994064  32.2614817  53.7928358
  39.9527405  32.9950658  52.8911499  38.9478267  32.9172698  52.8263787
  40.6163335  34.0279301  52.1104279  41.4463130  33.6283608  51.5276951
  39.5753876  34.7134409  51.1122318  40.1432171  35.3844459  50.4676992
  38.7938835  33.7286369  50.2555139  38.2253992  33.0575495  50.8993827
  38.1095458  34.2745642  49.6060955  39.4859925  33.1472171  49.6463861
  38.7217885  35.4804008  52.0369296  38.0450475  35.9436853  51.5379413
  41.1557229  35.0901741  53.0537802  40.7224900  35.2453214  54.2111983
  42.0665708  35.9201897  52.5378099  42.3495626  35.8327212  51.5722198
  42.6239340  37.0323340  53.3324043  43.3197639  36.6684936  54.0884070
  43.3926164  37.9616354  52.3577365  44.2927496  37.4503718  52.0164608
  42.7816004  38.2338591  51.4971242  43.8429320  39.2494465  52.9902540
  44.8740828  39.2555603  53.9263505  45.3458293  38.3122031  54.2013637
  45.3063341  40.4510335  54.5119704  46.1497700  40.4828468  55.2016838
  44.6146790  41.6403152  54.1856470  44.9303317  42.5673141  54.6643288
  43.5515234  41.6494304  53.2759469  43.0098945  42.5675035  53.0481748
  43.1817911  40.4306452  52.6442953  42.3884347  40.4229555  51.8968822
  41.4604320  37.8390753  53.9325814  41.5489530  38.2604415  55.0927037
  40.4921239  38.1152352  53.0515882  40.5188560  37.8518694  52.0768969
  39.3661088  38.9749249  53.5216876  39.7509554  39.8917377  53.9682820
  38.4704570  39.3486773  52.3238762  38.9876033  39.9571239  51.5819519
  38.1280054  38.4238044  51.8597242  37.2278940  40.1180936  52.7258484
  35.9973407  39.4927201  52.6623629  35.9323779  38.4681868  52.2960143
  34.8365951  40.1679654  53.0656487  33.8638298  39.6765367  53.0475905
  34.9424520  41.4992529  53.4978962  34.0280098  42.0456376  53.7288923
  36.1845230  42.1258644  53.6346402  36.2656690  43.1293353  54.0524458
  37.3502861  41.4345948  53.2195202  38.3239402  41.9203339  53.2839817
  38.5914907  38.3109446  54.6525683  38.2613130  38.9773540  55.6564912
  38.2996020  36.9914768  54.4515295  38.4741314  36.4971826  53.5882149
  37.5536805  36.2926869  55.5215514  36.6987242  36.9116864  55.7935596
  37.0429177  34.8941602  55.1261293  37.8555235  34.4464304  54.5540200
  36.8453706  34.2886312  56.0106686  35.7997199  34.9557401  54.2706715
  35.5128823  34.1462382  53.3744038  35.0454546  35.9477758  54.4541902
  38.4184957  36.2641019  56.7648440  37.8256911  36.2914778  57.8776263
  39.7251909  36.1567667  56.5941047  40.1477749  36.0266279  55.6860375
  40.5927054  36.1114487  57.7790645  40.2378206  35.3892697  58.5143287
  42.0906635  35.7554472  57.4014131  42.4391159  36.4682775  56.6540483
  42.9946280  35.8159878  58.6172655  42.6470541  35.1030485  59.3649349
  44.0147328  35.5668609  58.3249966  42.9728465  36.8216371  59.0371414
  42.0475545  34.4310635  56.7820987  42.9356742  34.1654976  56.5324621
  40.5631818  37.3861968  58.6133436  40.5706311  37.3117425  59.8641653
  40.5688194  38.5535586  57.9635493  40.5654768  38.5729994  56.9537422
  40.6517228  39.8195267  58.6780741  40.9549395  39.8016936  59.7248982
  41.6106705  40.7883382  57.8934961  41.6870604  41.7262887  58.4435077
  42.9893479  40.1801802  57.7391902  42.9138203  39.2423617  57.1888330
  43.6324917  40.8704386  57.1932874  43.4152385  39.9894858  58.7242559
  40.9446562  41.2599056  56.5990003  40.0213546  41.7883435  56.8364230
  41.6192653  41.9297755  56.0658244  40.7182674  40.3979719  55.9713704
  39.3086069  40.4828997  58.8994447  39.2540122  41.4579753  59.6673250
  38.2899948  39.9783595  58.2867177  38.4015731  39.1147711  57.7749906
  36.9561002  40.6097913  58.3113786  36.8530540  41.4354467  57.6072665
  36.0320651  39.4673525  57.8664183  36.4495662  39.1654708  56.9058666
  36.2211108  38.6884307  58.6050945  34.5777054  39.6706227  57.7279511
  34.1365205  39.5595108  58.7184615  34.4225058  40.6897680  57.3738918
  33.9175033  38.6945446  56.7670283  33.0412062  39.1600678  56.3159290
  34.6235010  38.4159128  55.9847041  33.4931031  37.4515495  57.5322325
  34.3672033  36.9781235  57.9793537  32.7875729  37.7251653  58.3167455
  32.8395293  36.4971234  56.5855313  33.4932620  36.2431240  55.8587455
  32.5544405  35.6679206  57.0867767  32.0292977  36.9354661  56.1714305
  36.4822462  41.1481557  59.6587060  35.9607186  42.2761322  59.7749989
  36.5928804  40.2675938  60.6443630  36.9392260  39.3404816  60.4428512
  36.0862025  40.5476066  62.0102119  35.0803863  40.9625180  61.9447784
  36.0362319  39.2858458  62.8499836  35.3585804  39.4590088  63.6859874
  35.6479500  38.4781736  62.2294977  37.3270382  38.9244291  63.3498218
  37.2543244  38.1238085  63.8745304  36.8917832  41.6692926  62.6525827
  36.3157639  42.3468287  63.5498796  38.1075266  41.9060360  62.1420689
  38.5824686  41.2957859  61.4923579  38.8671752  43.0204552  62.7370325
  38.4398963  43.2939404  63.7017801  40.3146404  42.6011381  62.9476121
  40.8021476  43.2495270  63.6756422  40.3712121  41.5670345  63.2875080
  40.9717406  42.7237221  61.6866674  41.8920563  42.4666750  61.7791102
  38.7018721  44.3438566  61.9915725  39.2154655  45.3675689  62.5207861
  38.0395294  44.3513750  60.8490474  37.6232803  43.5114883  60.4729805
  37.8768462  45.6106449  60.0962190  38.7974850  46.1931539  60.0614849
  37.5049639  45.1799345  58.6452393  36.6241610  44.5411425  58.7102802
  37.2442350  46.1064418  58.1336686  38.5893955  44.4652204  57.8712092
  38.8165109  43.5146962  58.3539341  38.1039268  44.2072357  56.4347865
  37.8770404  45.1573906  55.9512299  38.8838395  43.6919364  55.8741587
  37.2063592  43.5892871  56.4595341  39.8838325  45.2785845  57.7508322
  40.2752141  45.4890161  58.7461404  40.6203227  44.7086513  57.1843874
  39.6773459  46.2170422  57.2362845  36.7503435  46.4542187  60.7126573
  35.7563963  45.8966531  61.2589837  36.8581367  47.7667212  60.5150116
  37.6776650  48.1944111  60.1081282  35.7606747  48.6571781  60.9982296
  35.6439803  48.5818913  62.0793464  36.1496390  50.1013904  60.6457153
  36.2612372  50.1948013  59.5654744  35.3713092  50.7822576  60.9902771
  37.0926684  50.3529969  61.1309874  34.4370538  48.2329481  60.4052485
  33.3703181  48.2881051  61.0841039  34.3750095  47.8280713  59.1252718
  35.2476334  47.8575421  58.6175727  33.1800236  47.3464025  58.4259759
  32.4610106  47.0938429  59.2052918  32.4985774  48.2882187  57.4134764
  33.1907492  48.5793497  56.6233877  31.6205941  47.8173202  56.9713226
  32.0644462  49.5459893  58.2090449  31.4182218  49.2863703  59.0475512
  32.9474612  50.0669048  58.5792254  31.3082689  50.4733911  57.2855257
  32.0156349  51.5218989  56.8441563  30.1420406  50.1882954  57.0008224
  29.6138379  50.7907338  56.3858661  29.7213841  49.3538984  57.3841383
  33.6453595  46.0974168  57.6396858  34.7525237  46.2408576  57.1164372
  32.8455114  45.0598161  57.5967112  31.5181117  44.9621593  58.2620308
  30.8174769  45.6647996  57.8109126  31.6130099  45.1772948  59.3263663
  31.1438231  43.5080211  57.9937746  30.4034362  43.4871493  57.1940930
  30.7079960  43.0931652  58.9026479  32.3942014  42.7595064  57.6061913
  32.1161117  41.9874729  56.8887450  32.9454005  42.3071082  58.4305790
  33.2589524  43.8210625  56.9196512  34.3268085  43.6722094  57.0797275
  32.9738827  43.9012390  55.4107904  32.1016996  43.2159313  54.8730479
  33.7012388  44.7799000  54.7591794  34.3986768  45.3175268  55.2537874
  33.5381711  45.0102919  53.2975606  33.2041205  44.1059434  52.7889713
  32.4550550  46.1100773  53.1176702  32.3415255  46.2041607  52.0376894
  31.5486618  45.6777010  53.5414653  32.6913235  47.4808267  53.7221314
  33.1345885  47.3531033  54.7097061  33.6353342  48.3282809  52.8399301
  33.1925003  48.4568335  51.8522707  33.7846400  49.3048453  53.3005065
  34.5957293  47.8218200  52.7438094  31.3326475  48.1851801  53.8432200
  30.6748178  47.5989708  54.4848727  31.4735340  49.1755554  54.2761276
  30.8835383  48.2818262  52.8547568  34.8707467  45.4796128  52.6904911
  35.7812682  45.8526710  53.4325505  34.9486799  45.4162721  51.3634894
  34.2499203  44.8972635  50.8511765  36.1147097  45.9390190  50.6236036
  36.5396041  46.7277640  51.2444459  37.2203972  44.9543082  50.2629642
  38.0261797  45.4890737  49.7601326  37.6042267  44.4911438  51.1719492
  36.8087920  43.8245228  49.3413683  36.2493035  42.6829002  49.8819490
  36.1231424  42.6272771  50.9631933  35.8431227  41.5996814  49.0649672
  35.4165115  40.6958013  49.4998284  35.9980760  41.7041332  47.6691573
  35.6590180  40.9116977  47.0019350  36.6084475  42.8678020  47.1354245
  36.7801700  42.9360751  46.0612037  36.9874332  43.9171172  47.9693761
  37.4278920  44.8191241  47.5445473  35.4657275  46.6618266  49.4265822
  34.2859379  46.3584089  49.1678673  36.2132850  47.5646035  48.8055544
  37.1588950  47.8185021  49.0534588  35.5607468  48.2846585  47.6692271
  34.7849066  47.6943312  47.1816977  34.9700852  49.6151439  48.0784903
  35.7374685  50.2212195  48.5600453  34.5980874  50.1350853  47.1956659
  34.1483267  49.4495488  48.7751901  36.6889623  48.4319863  46.6554790
  37.8360554  48.4313467  47.1332396  36.2860152  48.5575591  45.4035093
  35.3282599  48.5189635  45.0852098  37.3580227  48.6933288  44.3900299
  38.2927911  49.0146852  44.8494179  37.5885464  47.3338892  43.7043588
  37.9460721  46.6286210  44.4546064  36.3312276  46.8031797  43.0779094
  35.9733283  47.5077393  42.3271733  36.5375250  45.8429433  42.6051643
  35.5688782  46.6730832  43.8460239  38.6409178  47.3709392  42.6026080
  39.5959280  47.6872469  43.0221398  38.7471368  46.3772805  42.1673386
  38.3334189  48.0748300  41.8292497  37.0387897  49.7716836  43.3567022
  35.8888308  49.9100765  42.9313517  38.1370218  50.4509865  42.9990254
  39.0157298  50.3246791  43.4807079  38.0789350  51.4229321  41.9010082
  37.1612672  51.3491630  41.3174475  38.2434732  52.8510028  42.3629632
  39.1629311  52.9427429  42.9411335  38.2924784  53.5103764  41.4964038
  37.3939587  53.1322683  42.9853088  39.2359769  50.9842951  40.9714461
  40.3881576  51.1943841  41.3062956  38.9118799  50.3223051  39.8953841
  37.9532301  50.0188094  39.8006190  39.8678470  49.9456285  38.8472856
  40.8664464  49.9332397  39.2840293  39.5875029  48.5739802  38.2287340
  38.6106098  48.7052943  37.7634000  40.3485766  48.4794906  37.4541769
  39.5763525  47.3216699  39.0805341  38.7288427  47.3694079  39.7643097
  39.4558796  46.0545124  38.1968847  40.3033402  46.0058373  37.5131156
  39.4499280  45.1679577  38.8309873  38.5295042  46.0971056  37.6240716
  40.8468213  47.1854912  39.9159840  40.9406206  48.0459628  40.5784715
  40.7951342  46.2735641  40.5108106  41.7131001  47.1395790  39.2560203
  39.7696899  51.0878895  37.8171879  38.6183078  51.4236251  37.4621924
  40.9086372  51.5493404  37.3053138  41.8108660  51.1727214  37.5587712
  40.8589764  52.6462862  36.3017050  39.8333051  52.9425835  36.0819196
  41.5969188  53.8484203  36.9180917  42.6414617  53.6071277  37.1150870
  41.5427105  54.7182680  36.2634724  40.8776706  54.1632901  38.2568878
  39.9166799  53.6535173  38.3256591  41.4929599  53.8950155  39.1156950
  40.6533014  55.6686390  38.2443945  41.1642095  56.1298070  37.3991751
  39.5895946  55.9017313  38.1964848  41.2312068  56.2080260  39.5400009
  42.0223140  55.5612186  39.9193294  41.6197864  57.2179667  39.4091393
  40.0920026  56.2330070  40.5199273  39.7320712  55.2972019  40.6416558
  40.4193720  56.5859692  41.4078163  39.3590164  56.8326365  40.1688222
  41.5363201  52.3112359  34.9903817  42.3490419  51.3757170  34.9145743
  41.2799819  53.1268023  33.9639461  40.6112931  53.8785689  34.0522736
  41.9214104  52.9078343  32.6450737  42.1098737  51.8468355  32.4811764
  40.9732595  53.4164527  31.5399984  40.0534138  52.8318537  31.5249267
  40.7291548  54.4745945  31.6340661  41.6153108  53.2417605  30.1941397
  42.1164719  52.0635106  29.7398767  42.1104814  51.1854360  30.2389245
  42.6189220  52.2697363  28.5167659  43.1092065  51.4510025  27.9900828
  42.4043478  53.5248012  28.1610090  41.7813886  54.1782872  29.2057481
  41.5318142  55.2355232  29.1159383  43.2727034  53.6250737  32.6465138
  43.4038463  54.8660513  32.8051489  44.3174365  52.8078512  32.5490345
  44.1544313  51.8132565  32.6146848  45.7152233  53.2908616  32.5507812
  46.3980669  52.5009983  32.8637344  46.0896012  53.7280956  31.0907850
  45.3657862  54.4381811  30.6908231  47.0872177  54.1654085  31.0505500
  46.0605339  52.4270221  30.2433118  45.0944308  51.9433357  30.3875099
  46.1668981  52.7208702  29.1990695  47.1580538  51.4307180  30.5819005
  48.3109518  51.7136011  30.1862499  46.9745768  50.2963751  31.2787256
  47.7590494  49.6869593  31.4612540  46.0530442  50.0584155  31.6167408
  46.0613915  54.3231998  33.6011717  46.7553445  55.3377606  33.3597040
  45.6067858  54.1174080  34.8215034  44.9986770  53.3213984  34.9506226
  45.8895767  54.9621499  35.9702602  46.9243580  55.2795862  35.8415704
  45.0397165  56.1813276  36.2249767  44.1718710  55.8179191  36.7753198
  45.6391497  56.8202084  36.8735221  44.5785837  56.9739977  35.0246648
  45.3040474  57.7659640  34.8386740  44.4709619  56.3627940  34.1285903
  43.2299409  57.6131424  35.3439305  43.1267811  58.3085203  36.3554490
  42.2500191  57.2915961  34.4884995  41.3228652  57.6691540  34.6224286
  42.4430027  56.6731332  33.7136689  45.7672472  54.0179342  37.1935411
  45.0589330  53.0134519  37.1457992  46.4964429  54.4226244  38.2282528
  47.3267431  55.6345532  38.3588823  46.7450808  56.4804134  38.7253382
  47.7974005  55.9007017  37.4124439  48.3460881  55.1202239  39.3994611
  48.9057505  55.9397912  39.8502233  49.0410714  54.4056834  38.9584039
  47.4445058  54.4434807  40.4115723  46.9062859  55.2425839  40.9213295
  47.8833073  53.7728518  41.1503617  46.4824247  53.6635099  39.5013352
  46.7509598  52.6232555  39.3173297  45.0713379  53.7287634  40.0924274
  44.4241307  54.7978719  40.0055548  44.6884459  52.6417087  40.7365794
  45.2734506  51.8211718  40.8043150  43.3547708  52.6110206  41.3881583
  42.9094160  53.6055899  41.4124517  42.6835175  51.9254493  40.8709443
  43.5584960  52.1191838  42.8291974  44.7088705  52.0689898  43.3244105
  42.4362308  51.7882261  43.4672865  41.5030157  51.7912417  43.0810226
  42.6120662  51.3683151  44.8848770  43.5929618  50.9790594  45.1576826
  42.2549349  52.5291637  45.8470353  42.2230414  52.1059874  46.8510292
  43.2306449  53.7111515  45.8218780  43.2627299  54.1351721  44.8182456
  42.8978208  54.4727688  46.5270501  44.2261794  53.3671935  46.1024232
  40.7908061  52.9901995  45.6608663  40.1183481  52.1564007  45.8625636
  40.5753867  53.8053455  46.3516855  40.6451023  53.3343114  44.6369238
  41.6815947  50.1824835  45.1755012  40.6822203  49.9776159  44.4733303
  42.1115364  49.5439507  46.2245193  43.0309472  49.7586414  46.5832546
  41.2997189  48.5233126  46.9342060  40.3578628  48.4291447  46.3937075
  41.9331915  47.1401429  47.0547669  42.9906044  47.3183908  47.2502279
  41.4935704  46.6058673  47.8970155  41.7853673  46.3068085  45.7945880
  42.7755563  46.1793752  44.8146633  43.7348313  46.6684036  44.9841983
  42.5613234  45.4502848  43.6444238  43.2967098  45.4336201  42.8400413
  41.3313881  44.7912152  43.4852033  41.0289785  43.9759075  42.4163760
  41.7487320  43.9021750  41.7854100  40.3628325  44.8759875  44.4610007
  39.4371384  44.3117391  44.3477986  40.5582505  45.6724322  45.5826770
  39.7518040  45.8055060  46.3038118  41.1442295  49.1427188  48.3348362
  42.1869821  49.3111497  49.0260663  39.9356693  49.4269252  48.7819089
  39.1315490  49.2301326  48.2033223  39.7119391  49.9948909  50.1072394
  40.6558081  50.4224010  50.4455373  38.6320237  51.0806056  50.1702497
  37.7138852  50.6657803  49.7542678  38.4740467  51.3318516  51.2190675
  39.0160804  52.3383958  49.3990031  38.1998454  52.9548900  48.6606853
  40.1609557  52.7448715  49.5189158  39.2555569  48.8149881  50.9639177
  38.2715327  48.1785642  50.5662357  39.9432059  48.5828471  52.0550984
  40.7812776  49.1017297  52.2753164  39.5369672  47.4934443  52.9619202
  38.7787917  46.8716479  52.4858546  40.7790120  46.5960896  53.3046987
  41.7034507  47.1591196  53.4331884  40.5903650  45.9997205  54.1973667
  41.0204017  45.6200196  52.1754244  41.9429237  45.9467040  51.1780577
  42.5001010  46.8806148  51.2519763  42.1534555  45.0960424  50.1009707
  42.8364034  45.3632850  49.2945811  41.4708445  43.8785424  50.0630659
  41.6664824  43.2056210  49.2281991  40.5559699  43.5116970  51.0591582
  40.0010451  42.5746314  51.0136981  40.3615692  44.3984753  52.1479230
  39.6944425  44.1213168  52.9641490  38.8993882  48.0760574  54.2228405
  39.6146188  48.8623536  54.8805923  37.6697099  47.6253525  54.5241003
  37.1203609  47.0181766  53.9327861  37.0899880  48.0581541  55.8203349
  36.3710670  47.2894845  56.1038818  37.9134437  48.0658982  56.5344498
  36.4034395  49.4083850  55.8449050  35.9177957  49.7807447  56.9377949
  36.3471432  50.1372528  54.7138580  36.8146596  49.8505248  53.8657336
  35.6686002  51.4573043  54.7315641  34.7225918  51.3591870  55.2640490
  36.5107158  52.5409612  55.4223290  35.9250261  53.4008175  55.7474658
  37.0132571  52.0981757  56.2822669  37.5994963  53.0767000  54.5117687
  38.6953303  52.2776890  54.1752852  38.7431321  51.2921809  54.6385224
  39.6787971  52.6761485  53.3124995  40.5278012  52.0345571  53.0765904
  39.5759245  53.9362048  52.7305748  40.3450614  54.2682522  52.0332421
  38.4895266  54.7804841  53.0357894  38.4070502  55.7637891  52.5727463
  37.5101541  54.3476471  53.9424662  36.6796269  55.0040876  54.2021013
  35.3307485  51.7808076  53.2659707  35.8861601  51.1765719  52.3236363
  34.4584080  52.7525750  53.1144708  34.0680542  53.1839105  53.9401057
  34.0064724  53.2240155  51.8068092  34.4234698  52.5794421  51.0330279
  32.4430700  53.2515262  51.6775761  32.0730932  53.7951332  52.5468913
  31.8889838  53.9037340  50.3872198  32.2581806  53.3603516  49.5174325
  30.7996144  53.8693064  50.4009991  32.2185405  54.9413331  50.3335581
  31.9929409  51.7682910  51.7511029  32.2511907  51.3145568  50.7942679
  32.5783522  51.3019851  52.5435371  30.4885439  51.5579052  52.0309537
  29.9024601  52.0235707  51.2386399  30.2704104  50.4904692  52.0640808
  30.2296211  52.0110014  52.9879086  34.5716692  54.6237579  51.6242992
  34.4527570  55.4263881  52.5771169  35.1429483  54.8750147  50.4615024
  35.2911239  54.1409236  49.7838199  35.6834128  56.1980612  50.1762303
  35.7326703  56.7839170  51.0940788  37.0835273  56.0835853  49.5976187
  37.7008758  55.5306125  50.3055743  36.9721763  55.5024548  48.6822016
  37.7488298  57.4134073  49.2759109  38.9526513  57.4117843  48.9284686
  37.0605161  58.4661545  49.3355565  34.6337511  56.8608584  49.2694843
  34.7140996  56.5978182  48.0935829  33.8525705  57.7695914  49.8560565
  33.9125827  57.9313237  50.8512151  32.8119370  58.4792682  49.0955049
  32.2179010  57.7692659  48.5200771  31.8770530  59.2328926  50.0648899
  32.4179794  59.7510631  50.8567214  31.2179315  59.9359693  49.5556336
  31.0913293  58.1657586  50.6379374  30.4654282  58.5316093  51.2672235
  33.3708659  59.4206661  48.0314944  32.5324340  59.8022850  47.1802259
  34.6250460  59.8110552  48.1286109  35.2112913  59.6061296  48.9251166
  35.1676300  60.6864873  47.0640122  34.3904932  61.3891671  46.7633484
  36.3836575  61.4706487  47.5063716  36.6236988  62.2347700  46.7670488
  36.1916432  61.9447244  48.4689113  37.4976974  60.5558940  47.6332959
  38.2782540  61.0392454  47.9138361  35.4789477  59.8867475  45.7991404
  35.8298730  60.5107271  44.7752430  35.3508584  58.5584043  45.7888290
  35.0829713  58.0956661  46.6456891  35.6568015  57.7274408  44.6133059
  36.4298328  58.1996789  44.0070775  36.1746842  56.3312917  45.0832784
  35.4317804  55.8731524  45.7361962  36.3342476  55.6950769  44.2127210
  37.5040048  56.4944726  45.8516589  37.5017134  57.4185560  46.4297293
  37.6668183  55.6488830  46.5199194  38.5988538  56.5449273  44.8373951
  38.5722377  55.5351913  44.4277320  38.1948446  57.2442234  44.1053698
  40.0038294  56.9146094  45.1524771  40.5002354  56.0175381  45.5225374
  40.4729624  57.2307013  44.2207586  40.1238172  57.9845088  46.1470319
  39.6895479  57.6916446  47.0105945  41.1003123  58.1831306  46.3116732
  39.6642697  58.8159762  45.8041367  34.4961796  57.5463784  43.6497281
  34.6388091  56.9408887  42.5282447  33.3165074  58.0520658  44.0842851
  33.1824353  58.4491895  45.0032067  32.1318551  57.9315974  43.1864029
  32.4701663  57.8962117  42.1508390  31.3256777  56.6709438  43.4789389
  30.4458010  56.6751924  42.8355897  31.9584066  55.8211886  43.2226767
  30.8931786  56.5592361  44.9225472  31.7347799  56.0054484  45.8936190
  32.7234179  55.6282704  45.6320258  31.2881205  55.9400931  47.2212233
  31.9242918  55.4722678  47.9725737  30.0111767  56.3638184  47.5598978
  29.5806654  56.3214067  48.8459590  30.2417956  55.9785374  49.4517207
  29.1741373  56.9462951  46.6074306  28.1850791  57.3314282  46.8554969
  29.6486315  57.0266543  45.2871133  29.0259928  57.4704549  44.5102850
  31.2471018  59.1806072  43.2905288  31.3850670  60.0506758  44.1578535
  30.3637585  59.2256329  42.3061964  30.3493739  58.5070757  41.5965712
  29.3881433  60.3158514  42.2112885  29.7222060  61.1625988  42.8108884
  29.2818253  60.7782279  40.6941842  28.8001120  59.9960048  40.1075160
  28.4512731  62.0632437  40.6111395  28.9326380  62.8461146  41.1972287
  28.3771626  62.3820241  39.5714349  27.4523700  61.8769804  41.0056001
  30.6203104  61.0450794  40.1950279  30.5699297  61.3256281  39.2783194
  28.0608561  59.7879060  42.7091784  27.6644856  58.6516191  42.4691355
  27.3660895  60.6224999  43.4678465  27.8041804  61.5002695  43.7080468
  26.0306231  60.3599155  43.9707013  25.6116373  61.2941949  44.3444286
  25.4176455  59.9906200  43.1485220  26.0262686  59.3392421  45.0839726
  27.0190897  59.3605573  45.8461733  25.0015928  58.5416456  45.1782295
  24.2839497  58.5539022  44.4676400  24.9036140  57.5375984  46.2532901
  25.6253821  57.7556395  47.0404420  23.4854730  57.5689551  46.8619394
  22.7809272  57.1166042  46.1640190  23.4795350  57.0093260  47.7972896
  23.1039550  58.9179679  47.1137361  22.2218826  58.9357182  47.4921975
  25.0700627  56.1191781  45.6560592  24.8120654  55.9375775  44.4784941
  25.4479380  55.2063164  46.5254841  25.6574559  55.4449444  47.4842637
  25.5521960  53.7874829  46.1165698  26.0649978  53.7020144  45.1585361
  26.3602817  53.0193756  47.1770554  25.9495880  53.3207872  48.1406844
  26.2100223  51.9488438  47.0374710  27.8596857  53.3334139  47.1404826
  28.0146168  54.4060714  47.0242802  28.4708073  52.8759102  48.4392212
  28.3166722  51.8031925  48.5559170  29.5394727  53.0904503  48.4339889
  27.9990744  53.4025955  49.2687820  28.5299622  52.6559244  45.9512516
  28.0757437  53.0115080  45.0264028  29.5934762  52.8947356  45.9483538
  28.4007496  51.5762797  46.0272145  24.1444341  53.1896318  46.0291546
  23.2975401  53.4955253  46.8825231  23.9843004  52.2639211  45.1054161
  24.7419471  52.1314421  44.4508016  22.8002697  51.4362806  44.9642407
  22.0502710  51.7487767  45.6908405  22.1546432  51.4803481  43.5204023
  22.8938582  51.1748840  42.7798935  20.9526708  50.5196675  43.4716575
  20.2127730  50.8247897  44.2116247  20.5049714  50.5471518  42.4782246
  21.2880275  49.5059040  43.6905638  21.8128158  52.8926280  43.3858896
  21.4051671  53.0430576  42.5298559  23.2499235  49.9915127  45.2818353
  24.2025895  49.5503431  44.6133902  22.5770446  49.3508408  46.2078846
  21.8095764  49.7901461  46.6958424  22.9331078  47.9513085  46.5675213
  23.9460435  47.7067554  46.2477492  22.8590673  47.8329087  48.1037291
  21.9291870  48.2617174  48.4772863  22.8955830  46.7724802  48.3532451
  24.0432186  48.5476756  48.7478812  23.9463324  49.8799855  49.1467789
  23.0224986  50.4291722  48.9650528  25.0206747  50.5106273  49.7742895
  24.9625934  51.5645748  50.0461778  26.1936911  49.7986770  49.9978946
  27.2635502  50.3946302  50.6331255  27.0925840  51.3063563  50.8803615
  26.3058797  48.4725533  49.6496680  27.2030781  47.8982573  49.8805784
  25.2349689  47.8615458  48.9842666  25.3235874  46.8310122  48.6403954
  22.0241629  46.9013427  45.9700289  20.8133782  47.1599606  45.7443786
  22.5684781  45.7344123  45.7146090  23.5668681  45.5962576  45.7796484
  21.7399398  44.6261397  45.1936549  20.6859236  44.7158783  45.4565163
  21.8603716  44.5183556  43.6288180  21.7149037  45.5090596  43.1981850
  23.2329379  43.9806815  43.2183800  23.3789478  42.9897421  43.6482869
  23.2884807  43.9165041  42.1316899  24.0104948  44.6522526  43.5823829
  20.7275891  43.6866036  43.2012710  20.7479367  43.5843251  42.2469516
  22.1781988  43.3873679  45.9780244  23.3588080  43.3224498  46.4258027
  21.2223056  42.4560066  46.1618186  20.2765240  42.5300079  45.8152348
  21.5942567  41.2533379  46.9210718  22.0791283  41.5643897  47.8464072
  20.6863460  40.6978794  47.1561534  22.5503754  40.3403027  46.1380099
  22.5063470  40.2494594  44.9074032  23.4118005  39.6657041  46.9227039
  23.4509938  39.8265233  47.9190474  24.3616431  38.6959063  46.3300301
  24.4160006  38.6281143  45.2434995  25.7877379  38.9706498  46.8823306
  25.7087528  39.2735529  47.9264141  26.6677124  37.7062192  46.7788070
  26.7475482  37.4029578  45.7348915  27.6616183  37.9215117  47.1711089
  26.2160893  36.9002648  47.3572322  26.3230128  40.2411129  46.2307102
  25.6650543  41.0769764  46.4684598  27.3244589  40.4491227  46.6074560
  26.3626915  40.1066840  45.1497591  23.9224773  37.2709100  46.6467318
  23.4763218  37.0298106  47.7922104  24.0911485  36.3653653  45.7101209
  24.4263861  36.6835782  44.8120922  23.8020568  34.9200808  45.8812371
  23.2229012  34.7563559  46.7900122  22.9864923  34.4109517  44.6800744
  22.0003388  34.8739256  44.7155114  23.4875174  34.6948036  43.7546005
  22.8376676  32.8932519  44.7326529  22.3135902  32.3548051  43.7586590
  23.2365656  32.2755379  45.7545995  25.2071892  34.2702178  45.9797609
  25.8388618  34.2278705  44.9066036  25.6295566  33.8807658  47.1596431
  25.0902750  33.9640370  48.0095493  27.0001937  33.3180487  47.2482353
  27.5666090  33.6144095  46.3653745  27.7387139  33.8163910  48.4933617
  28.7235727  33.3501658  48.5214049  27.8509278  34.9003928  48.4721931
  26.9847305  33.4318904  49.7510860  25.8979133  32.8475815  49.7127126
  27.5828668  33.8080994  50.8945325  27.1503931  33.5930594  51.7815635
  28.4620605  34.3041106  50.8614858  26.9762578  31.7912386  47.2764461
  27.9802528  31.2352359  47.7609037  25.8635151  31.2325968  46.8378439
  25.0332904  31.7674939  46.6263933  25.7512758  29.7532976  46.8987230
  26.0233828  29.3663414  47.8807219  24.2703920  29.4192863  46.6306679
  24.0370782  28.4090843  46.9670544  23.6179954  30.1302491  47.1376301
  24.0692358  29.5088992  45.2322357  23.1535712  29.3062835  45.0270407
  26.7868920  29.0222361  46.0809228  27.1205154  27.8366069  46.4294709
  27.3483828  29.6129270  45.0336151  27.0511995  30.5459809  44.7862454
  28.4062300  28.9870879  44.2371462  28.3831644  27.9170078  44.4432912
  28.2877464  29.1942422  42.7435075  28.1920468  30.2750513  42.6396209
  29.2581327  28.8775204  42.3612276  27.2051193  28.5228432  41.9680806
  26.3626185  29.2089183  42.0552247  27.5657082  28.5198816  40.9394559
  26.7343745  27.1363116  42.3167390  25.4817208  27.0358403  42.3375819
  27.6465967  26.1883816  42.5731161  27.3462115  25.2532564  42.8085115
  28.6302312  26.4135115  42.5297441  29.7420695  29.6228210  44.6640096
  30.6841397  29.4239669  43.8844387  29.7863499  30.3963935  45.7093952
  28.9165779  30.5744527  46.1909456  31.0185140  31.0253855  46.2318984
  30.8646049  31.2614125  47.2848478  31.8366763  30.3115956  46.1359102
  31.3814876  32.2915284  45.4922862  32.4807946  32.8353910  45.7447673
  30.5287847  32.8306215  44.6296939  29.6189941  32.4205309  44.4741104
  30.8866324  34.0411171  43.8741097  31.9458331  34.2401277  44.0371674
  30.6315760  33.9292189  42.3428090  29.5693383  33.7986807  42.1361450
  30.9861382  34.8393735  41.8590691  31.3524710  32.7684694  41.6692750
  32.7522629  32.7580019  41.5892806  33.3282978  33.5785579  42.0170321
  33.4070438  31.6991640  40.9632540  34.4954320  31.7077826  40.9046236
  32.6866331  30.6358811  40.4148893  33.2005495  29.8226027  39.9024753
  31.2810894  30.6208650  40.5289793  30.7062744  29.7812025  40.1382687
  30.6186652  31.7004732  41.1529627  29.5315352  31.7005383  41.2320089
  30.0801324  35.2682599  44.3530013  29.0796871  35.0888265  45.0156113
  30.5590056  36.4239964  43.8678820  31.3840909  36.5107742  43.2918585
  29.7780012  37.6743647  44.1923697  29.2884650  37.5692336  45.1605644
  30.7268673  38.8855982  44.2497417  31.3885723  38.9267180  43.3845511
  30.1719299  39.8205847  44.3268453  31.6193553  38.8076957  45.4759759
  32.8843409  38.2717679  45.5317486  33.3055099  37.8167764  44.6352558
  33.3678340  38.4489849  46.8171954  34.3040032  38.2237016  47.1220465
  32.3891554  39.0628246  47.5958783  32.4563376  39.4761683  48.9192129
  33.3753424  39.2811955  49.4719466  31.3488351  40.1123435  49.4568740
  31.3114486  40.3983227  50.5080248  30.2434112  40.3985318  48.6313395
  29.4034471  40.9785168  49.0136708  30.1855906  39.9560721  47.3142187
  29.3023387  40.2055727  46.7262424  31.2987962  39.2850820  46.7771912
  28.7956537  37.7894700  43.0114259  29.1407532  38.5235910  42.0566366
  27.7787297  36.9488079  43.0906406  27.6832191  36.3220797  43.8768904
  26.8027524  36.8523893  42.0036172  27.2306172  37.1686749  41.0523053
  26.4007693  35.3750810  41.8936587  27.2770789  34.7726150  41.6544613
  25.9761673  35.0384010  42.8394176  25.4477278  35.2350745  40.8787606
  25.1920409  34.3126998  40.8049446  25.5905691  37.7532586  42.2118288
  25.0757502  37.7296638  43.3257151  25.1898711  38.4487665  41.1451288
  25.6483807  38.4139268  40.2458766  24.0200977  39.3684661  41.3102495
  23.3982965  39.0323369  42.1399963  24.4966430  40.7803527  41.6019235
  23.6533076  41.4526465  41.7597394  25.1380434  40.7898299  42.4831814
  25.3123737  41.3667707  40.4650570  26.6939995  41.0560566  40.3985886
  27.1373435  40.3692398  41.1195801  27.4818178  41.6291769  39.4120521
  28.5560664  41.4454375  39.4302294  26.9304713  42.4219889  38.4160696
  27.5539576  42.8393818  37.6254065  25.5188558  42.6907407  38.4353811
  25.0578429  43.2773941  37.6407710  24.7251103  42.1875491  39.4966762
  23.6665035  42.4410586  39.5531076  23.1897928  39.3009316  40.0066568
  23.5935254  38.6837375  39.0184031  21.9882175  39.8776804  40.1443106
  21.7256896  40.3469750  40.9992615  21.0408549  39.8692047  39.0454874
  21.3659251  39.1506391  38.2930966  19.6261963  39.4750449  39.5260374
  19.2860984  40.1478611  40.3132800  18.9796884  39.5799243  38.6547579
  19.5301856  38.0574078  40.0292234  20.2303710  37.1380106  39.3837102
  18.8513996  37.8283169  41.0560057  18.7758842  36.8844858  41.4075453
  18.3826482  38.5884578  41.5277670  20.8996792  41.2669021  38.3963184
  20.8335449  42.2699078  39.1203039  20.8004029  41.1870259  37.0629625
  21.0429591  40.3437359  36.5628348  20.5159920  42.3813607  36.2967622
  20.2046079  43.2353579  36.8982835  21.4879698  42.8715378  35.2155964
  21.1210111  43.8157107  34.8131313  22.8948661  43.0769214  35.8022134
  23.2627056  42.1330084  36.2044862  23.5684711  43.4245893  35.0189614
  22.8518804  43.8189254  36.5995113  21.3928462  42.1166473  33.9213998
  20.3856554  42.2144582  33.5163050  22.1112872  42.5230127  33.2094944
  21.6124308  41.0636036  34.0974182  19.0690618  42.1717775  35.7482062
  18.6808370  41.0438451  35.3683140  18.3926744  43.2808514  35.8204635
  18.7733559  44.1357396  36.2003938  16.9471912  43.2714741  35.3885287
  16.4324091  42.3526691  35.6694131  16.3040053  44.4474436  36.1468192
  16.8952366  45.3604379  36.0762069  15.3312691  44.6082607  35.6820373
  16.1099798  44.0767750  37.6239925  16.0773676  45.0545564  38.3616164
  15.9374565  42.8661426  37.8591414  16.7475633  43.3708489  33.9035034
  15.7718060  42.8206685  33.3438748  17.6585567  44.0777834  33.2409246
  18.3978300  44.5265943  33.7625981  17.6359262  44.2426205  31.7979064
  17.4435525  43.2837642  31.3165686  16.5257923  45.2259192  31.3948526
  16.3898806  45.1757771  30.3145225  15.6010117  44.9313223  31.8909306
  16.8528757  46.5243503  31.7598816  16.1455076  47.1181868  31.4979878
  18.9957395  44.7813823  31.3269620  19.7914440  45.2109612  32.1867476
  19.1732924  44.7827659  30.0018782  18.5286828  44.3653979  29.3458433
  20.4137914  45.3820978  29.4775917  20.8100645  46.0640285  30.2299463
  21.5023599  44.3381987  29.1343215  22.4589377  44.8192653  28.9302796
  21.5986753  43.6959002  30.0096934  21.0895332  43.4981635  27.9310709
  20.3142817  42.3447051  28.1203850  20.0220934  42.0640567  29.1322950
  19.9183622  41.5627826  27.0398823  19.3943650  40.6186243  27.1885224
  20.2459285  41.9820075  25.7535104  19.7758996  41.2468818  24.6854518
  19.2492456  40.4903450  24.9535699  20.9975189  43.1538140  25.5274608
  21.2470637  43.4817792  24.5183688  21.4196516  43.8916559  26.6187697
  22.0165026  44.7915589  26.4702987  20.0063991  46.2011487  28.2235302
  18.9106842  45.9504977  27.6468639  20.8658492  47.1321317  27.8974489
  21.6215583  47.3480915  28.5317710  20.7463015  47.9182775  26.6651523
  20.0042273  47.3977420  26.0597863  20.2738949  49.4076356  26.8703072
  20.9959074  49.9215800  27.5048617  20.1657515  50.1470314  25.5028388
  19.4435262  49.6338991  24.8678701  19.8381129  51.1732584  25.6690022
  21.1398656  50.1518557  25.0137793  18.9543864  49.2207270  27.4499247
  18.5567681  50.0771584  27.6232022  22.0923878  47.9205566  25.9475363
  23.0973223  48.4035556  26.4829917  22.1055436  47.3509316  24.7519158
  21.2664939  46.9348468  24.3738043  23.3487058  47.3105086  23.9274768
  24.2479113  47.6632243  24.4325711  23.5888857  45.8822605  23.4444436
  22.7003343  45.5183816  22.9285284  24.4372951  45.8673789  22.7602797
  23.8007458  45.2398800  24.2991727  23.0944706  48.2561881  22.7524539
  22.4389772  47.8080568  21.8128833  23.5793461  49.4829871  22.8542274
  24.1013262  49.7918176  23.6618534  23.3542272  50.4533252  21.7446047
  23.8092333  51.4190386  21.9647549  23.7467722  50.0739375  20.8011680
  21.8431392  50.6333787  21.6175780  21.1655417  50.9912519  22.5848140
  21.3212929  50.3437329  20.4466422  21.9766911  49.9689838  19.7757357
  19.9207029  50.4377434  20.0642711  19.4551115  51.3620950  20.4061746
  19.9325828  50.4328254  18.4936863  20.3997788  49.5454999  18.0665088
  18.9456247  50.5713500  18.0522969  20.7499717  51.5876186  18.2146356
  20.8361704  51.6966497  17.2647504  19.0082798  49.2981742  20.4522608
  17.8184860  49.3975544  20.0568467  19.5447981  48.2644406  21.0945373
  20.5206162  48.2522765  21.3547880  18.7112632  47.0825042  21.4321418
  17.6797766  47.2310981  21.1126820  19.2847188  45.8562958  20.6922015
  20.2761997  45.5859956  21.0555232  18.6248654  44.9914488  20.7610002
  19.3811320  46.3038370  19.2481862  18.4772286  46.8818044  19.0557987
  20.2528739  46.9511901  19.1527815  19.4793270  45.2174460  18.2276067
  19.5795786  44.0351543  18.5732439  19.4757033  45.6999041  16.9685249
  19.5375311  45.0632790  16.1868682  19.4111756  46.6957327  16.8127588
  18.6769945  46.7841897  22.9312158  19.7653950  46.8126299  23.5433772
  17.4854633  46.5278568  23.4510581  16.6230749  46.5492255  22.9257687
  17.4162170  46.2296220  24.9237019  18.3879703  46.3484146  25.4029545
  16.4474253  47.2343210  25.5324017  15.5413351  47.2599314  24.9270556
  16.1988399  46.9141655  26.5442346  17.0437744  48.5739204  25.5763589
  16.4175331  49.1904364  25.9627910  16.9624860  44.7951787  25.0623008
  16.2506026  44.3681204  24.1152415  17.2422323  44.0864028  26.1446098
  17.7721916  44.4727711  26.9126997  16.7700867  42.6768103  26.2503706
  15.8295574  42.5322823  25.7187546  17.5145132  41.9790211  25.8669402
  16.5465586  42.3978954  27.7506705  16.7858113  43.2369216  28.6268383
  16.1417709  41.1721230  27.9519512  15.9658658  40.5953961  27.1416779
  15.8791298  40.6059343  29.2781020  15.2115608  41.2307427  29.8714529
  15.1788020  39.2500448  29.0082155  15.8360696  38.5791571  28.4550354
  14.9376371  38.8066512  29.9743116  13.8829806  39.4727125  28.2085832
  12.9864403  40.1795196  28.7318539  13.8569251  38.9430685  27.0580514
  17.1760794  40.4481744  30.1098079  18.2952105  40.3617208  29.6181562
  16.9244611  40.4149207  31.4109833  15.9736372  40.4929924  31.7425523
  18.0084225  40.2646252  32.4125105  18.8114869  40.9570644  32.1600927
  17.6089552  40.5150402  33.3952707  18.5670865  38.8528030  32.4511708
  18.2411148  37.8561888  31.7583791  19.5714087  38.7335691  33.3620848
  19.7911768  39.5367157  33.9337113  20.3846793  37.5129769  33.5279361
  19.7500776  36.6328890  33.6319803  21.2634275  37.3430059  32.2632826
  21.9619499  36.5212148  32.4208423  20.6213849  37.1153528  31.4123681
  22.0853155  38.5362500  31.8737408  21.6652413  39.3966390  30.8651510
  20.7033432  39.2330805  30.3792492  22.4693487  40.4644643  30.4755689
  22.1452590  41.0751095  29.6328476  23.6711615  40.7636250  31.1386819
  24.2693010  41.6351671  30.8727055  24.0990332  39.9025928  32.1727430
  25.0400457  40.0855818  32.6915018  23.3095944  38.8142807  32.5277545
  23.6285400  38.1480328  33.3293077  21.2154039  37.6789909  34.8159846
  21.0697516  38.7392936  35.4346708  22.0630128  36.6795390  35.1383059
  22.1817467  35.8188997  34.6232315  22.8602391  36.8780719  36.3556127
  22.5741433  37.8450816  36.7693040  22.7017741  35.8210280  37.4368195
  23.3112268  36.0712382  38.3051867  21.6574255  35.7390118  37.7379993
  23.1288678  34.6041166  36.9042985  23.0397133  33.9157382  37.5674625
  24.3476786  36.9006107  35.9034658  24.6345674  36.3986935  34.8326969
  25.1583191  37.4481511  36.8336999  24.8692185  37.8354633  37.7205536
  26.6018541  37.4690561  36.4944366  26.8989667  36.5346318  36.0183333
  26.8291685  38.3029380  35.8303068  27.3886026  37.6379213  37.7904838
  26.7736736  37.8866175  38.8455097  28.6929906  37.4902921  37.6107961
  29.0998819  37.2036224  36.7319563  29.5882340  37.6457696  38.7823659
  29.0640183  37.9270377  39.6957034  30.4043475  36.3258386  39.0323879
  30.9975618  36.4445986  39.9390816  29.4546277  35.1179488  39.1932935
  28.8613683  34.9982631  38.2867510  30.0403580  34.2149605  39.3654357
  28.7911494  35.2872114  40.0413771  31.4636155  36.1064595  37.9150621
  30.9591058  35.7600630  37.0130753  31.9627390  37.0536445  37.7105726
  32.5439995  35.0234780  38.3689911  32.0456488  34.0758307  38.5732239
  33.2761315  34.8843514  37.5735505  33.0492807  35.3694116  39.2707232
  30.4886846  38.8668344  38.5878009  30.9168602  39.0893127  37.4206201
  30.7943679  39.5164086  39.7029498  30.4052742  39.2291049  40.5896075
  31.7213840  40.6472911  39.6864618  31.7372725  41.2003147  38.7473070
  31.4386370  41.6213297  40.8191193  31.4286149  41.0837791  41.7672959
  32.2150253  42.3859960  40.8437543  30.4692763  42.0935120  40.6594857
  33.1113353  40.0097885  39.8763954  33.4010866  39.4088978  40.9412487
  33.9198697  40.1410238  38.8230871  33.6029103  40.6224172  37.9936918
  35.2541643  39.4874195  38.7917763  35.5409941  39.1623254  39.7918471
  35.1966869  38.2559533  37.8723121  34.3290354  37.6406605  38.1104191
  35.0973138  38.6469611  36.8597224  36.4640821  37.4076361  37.9682978
  37.3543555  37.6827405  38.7912278  36.6003817  36.3910664  37.2594731
  36.4217920  40.4115481  38.3943043  36.6789369  40.6069613  37.1894810
  37.1533596  40.8502595  39.4273039  36.9593361  40.6646103  40.4009509
  38.3127065  41.6972114  39.0950790  38.0352710  42.5432757  38.4663470
  38.9244364  42.2548874  40.4598621  39.8309414  42.8047697  40.2069229
  37.9642781  43.1780146  41.2451221  37.0576745  42.6286515  41.4988341
  38.4514675  43.5162379  42.1596442  37.7058554  44.0408468  40.6312501
  39.2582836  41.0533910  41.2556218  39.6343877  41.3213507  42.0972533
  39.4005519  40.9602556  38.3166154  40.2577024  41.6395143  37.7385647
  39.3786602  39.6418589  38.3625370  38.6428894  39.1556220  38.8547914
  40.4306326  38.8355225  37.6947507  41.3523684  39.4144006  37.7530814
  40.5395351  37.9203197  38.2766815  40.1666949  38.4696971  36.2411422
  40.9405881  37.6992222  35.6151041  39.0695603  38.9795725  35.7145030
  38.4164763  39.5079672  36.2751987  38.7243235  38.7144364  34.2911126
  39.4599678  38.0207400  33.8840350  37.2955332  38.1176816  34.0649400
  36.5855883  38.6982420  34.6540310  36.8812448  38.1576889  32.5694567
  37.5905113  37.5769194  31.9797555  35.8832468  37.7340925  32.4569169
  36.8786622  39.1901877  32.2201143  37.2775229  36.7543984  34.5215150
  36.4029101  36.3828209  34.3851955  38.9158541  40.0761718  33.5827633
  38.3866327  41.1017887  34.0356767  39.6615286  40.0416133  32.5127501
  40.0624258  39.1727057  32.1896703  39.9626062  41.2610461  31.7696668
  40.3309384  42.0640373  32.4081304  41.0545457  40.9623758  30.6446948
  40.6414224  40.2834334  29.8987279  41.4474404  42.2961444  29.9662177
  41.8611027  42.9754796  30.7115276  42.1936492  42.1059674  29.1947876
  40.5647664  42.7479997  29.5136539  42.1752602  40.2876469  31.2568460
  42.8402228  40.1020091  30.5897900  38.7223997  41.8749567  31.0929572
  38.6234722  43.1260737  31.1302591  37.9233950  41.0160087  30.4705981
  38.0759403  40.0175982  30.4682235  36.8047604  41.5629780  29.6472523
  36.8942317  42.6362012  29.4790679  36.9288313  40.8329532  28.2782197
  36.7543577  39.7764447  28.4818075  36.1338887  41.2151453  27.6378328
  38.2735152  41.0000113  27.5744202  39.0642055  40.5826997  28.1979269
  38.2428726  40.2693299  26.2361655  37.4526771  40.6864281  25.6118907
  39.2030112  40.3889361  25.7342403  38.0509958  39.2096394  26.4045097
  38.5370692  42.5025754  27.3572511  38.5592839  43.0111150  28.3210942
  39.4953371  42.6350267  26.8549757  37.7432860  42.9259900  26.7418429
  35.4282120  41.4293515  30.2668380  35.3508551  41.0102315  31.4042998
  34.4463680  41.8782179  29.4615234  34.6598777  42.3501074  28.5944403
  33.0418921  41.7743250  29.8687086  32.9670616  41.5253452  30.9272494
  32.3571953  43.1216341  29.6339545  32.8119322  43.8427170  30.3131842
  32.5734620  43.4066596  28.6043482  30.8611704  43.1029407  29.8474961
  30.4495686  42.5257618  29.0195170  30.3717630  42.5248693  31.1572190
  30.7826052  43.1018500  31.9857121  29.2830999  42.5679457  31.1897408
  30.6964949  41.4877533  31.2411237  30.3929257  44.5865535  29.7941580
  30.6436556  45.0125263  28.8226740  29.3141836  44.6332177  29.9432857
  30.8926003  45.1542423  30.5791126  32.5243532  40.5858183  29.0288614
  32.3957112  40.7343028  27.7804586  32.3021187  39.4509429  29.7233257
  32.4957932  39.3745403  30.7116335  31.8872344  38.2351854  28.9952525
  31.9979252  38.3956537  27.9228269  32.7428383  37.0401767  29.3998576
  32.3958462  36.7794056  30.3997047  32.5277078  36.2194308  28.7156099
  34.2585727  37.2945252  29.4339634  34.4855956  38.1115442  30.1188294
  34.9553501  36.0066411  29.9212382  34.7291545  35.1892268  29.2365717
  36.0332143  36.1657422  29.9528021  34.5965196  35.7540174  30.9189969
  34.6906182  37.7084091  28.0279229  34.1603912  38.6150542  27.7364554
  35.7641657  37.8968114  28.0178377  34.4559272  36.9090180  27.3250765
  30.3821550  37.9784905  29.1798406  29.9264390  37.7183447  30.3196774
  29.7510250  37.9763438  28.0175835  30.2426523  38.1087711  27.1453078
  28.2873345  37.8325119  27.9784241  27.8837854  37.6274096  28.9699786
  27.6958422  39.1833999  27.4690683  27.9734213  39.2599973  26.4177919
  26.6135168  39.0846657  27.5522757  28.1536279  40.4493376  28.2134640
  29.2397089  40.4333701  28.3044242  27.7287739  41.6921552  27.4597203
  26.6427080  41.7090610  27.3687587  28.0613251  42.5776716  28.0013578
  28.1760495  41.6855671  26.4657376  27.4963253  40.4376574  29.6026673
  27.8083606  39.5453342  30.1453392  27.8018283  41.3249291  30.1572106
  26.4119528  40.4344128  29.4921027  27.8296849  36.6761521  27.0969493
  28.6146038  36.0805277  26.3580584  26.5095329  36.4253111  27.1254714
  25.8928819  36.9359529  27.7411710  25.9357080  35.3692707  26.2868841
  26.4894945  34.4538169  26.4951245  24.4482145  35.0984569  26.4985534
  23.8224495  35.9816183  26.3699327  24.1810427  34.3523735  25.7501692
  24.2295803  34.5181682  27.8975230  24.9949646  33.7008700  28.4307213
  23.2338971  35.0642942  28.4513266  26.1470368  35.7309745  24.8021459
  26.0451833  36.8918579  24.4435812  26.3767070  34.7035725  24.0039256
  26.5123023  33.7681343  24.3598310  26.6147506  34.9469203  22.5698548
  27.4655241  35.6151446  22.4365884  26.9182711  33.6268098  21.8714284
  26.3098202  32.8602926  22.3513639  26.6413405  33.7042632  20.8200434
  28.3888460  33.2497282  21.9819724  29.0338105  33.3817528  23.0428472
  28.9185913  32.8203690  20.9302056  25.5074011  35.7349737  21.9169000
  25.7923037  36.5457095  21.0215369  24.2735026  35.5530392  22.3716968
  24.0275621  34.8318910  23.0346885  23.1753744  36.3124537  21.7161382
  23.2460161  36.2353405  20.6311670  21.8447006  35.7192738  22.1606521
  21.1243385  35.8991686  21.3626449  21.9903537  34.6459758  22.2827863
  21.3569660  36.2683183  23.3674724  20.5201508  35.8548577  23.5919507
  23.3655863  37.8005115  21.9303001  23.0818857  38.6404566  21.0519151
  23.8040392  38.1676662  23.1439551  23.8657988  37.4465376  23.8484114
  24.0325670  39.5479338  23.5471888  23.2557884  40.2106324  23.1656855
  24.1428373  39.7451335  25.0776978  24.9590734  39.1360048  25.4660535
  24.4193386  41.2259362  25.3822947  23.6032474  41.8356939  24.9946200
  24.4974337  41.3672482  26.4602708  25.3537176  41.5265892  24.9083270
  22.9166136  39.2448929  25.8315537  22.7836561  38.1794512  25.6437815
  23.0537570  39.4106372  26.9001136  22.0340757  39.7862643  25.4907537
  25.2334402  40.0771592  22.7565194  25.2148406  41.2457312  22.2840922
  26.2910609  39.2921822  22.7002728  26.3310206  38.4710382  23.2869797
  27.5009935  39.6564625  21.9124404  27.8957015  40.6444554  22.1494528
  28.6235088  38.6264260  22.0837977  28.2371923  37.6602774  21.7591199
  29.8817207  38.9679995  21.2819471  30.2689079  39.9338727  21.6064097
  30.6376935  38.2002082  21.4465743  29.6358577  39.0135134  20.2210129
  28.9565784  38.4135949  23.5656633  28.0710249  38.0539150  24.0896169
  29.7558832  37.6781511  23.6569532  29.2798779  39.3572445  24.0050991
  27.1348246  39.9092177  20.4380252  27.6173426  40.9450907  19.8616456
  26.3591646  38.9897863  19.8569308  26.0555279  38.1407799  20.3120047
  25.9177443  39.2367997  18.4602926  26.7995818  39.2557271  17.8198994
  24.9557952  38.1774300  17.9336741  24.0040815  38.1974067  18.4646555
  24.7771493  38.2909167  16.8644190  25.5981763  36.9546736  18.1725533
  25.0429772  36.2355722  17.8623163  25.1936015  40.5641598  18.3083277
  25.4388063  41.3565408  17.3851583  24.2284095  40.7789500  19.1978869
  23.9591562  40.0682900  19.8631421  23.3957252  42.0222264  19.1101224
  22.9417900  42.1356804  18.1256580  22.3050802  41.8761814  20.1260640
  21.6911823  41.0981662  19.6722787  22.8528114  41.4593342  20.9712438
  21.4348913  42.9795845  20.5974576  22.0225367  43.7454009  21.1037175
  20.8980054  43.4278319  19.7614374  20.4122934  42.4118886  21.5884767
  20.1877387  43.2279049  22.6036922  19.8707688  41.3125781  21.4323565
  19.2026406  40.9809289  22.1133227  20.0988350  40.7508933  20.6245216
  24.2636167  43.2655189  19.2163344  24.0151551  44.2580829  18.5154196
  25.2709942  43.2063775  20.0762431  25.3761592  42.4144035  20.6941563
  26.1856490  44.3277074  20.2301134  25.6056099  45.2371951  20.3865930
  27.1612837  44.1392154  21.4463180  26.5941807  43.9193056  22.3508251
  27.8278621  43.3058310  21.2244087  27.9831535  45.4037969  21.6577288
  27.4813260  46.4851111  22.3692952  26.4830034  46.4391011  22.8044210
  28.2610041  47.6363632  22.5271591  27.8665189  48.4946172  23.0711106
  29.5404421  47.6896111  21.9730399  30.3009056  48.8067520  22.1261881
  29.8601558  49.4942665  22.6308297  30.0500680  46.6000582  21.2767806
  31.0479811  46.6375488  20.8399004  29.2789754  45.4619897  21.1410411
  29.6800801  44.5903973  20.6237965  26.9682217  44.5887913  18.9332741
  26.9718147  45.7153421  18.3779270  27.6570589  43.5293031  18.4810915
  27.6928556  42.6696288  19.0100319  28.5573282  43.6733241  17.3124739
  29.0531691  44.6421604  17.3724507  29.6312540  42.5749843  17.2472878
  29.1152417  41.6322879  17.4293700  30.1584698  42.5219214  16.2947502
  30.6416802  42.8330750  18.3786897  30.6182838  42.0096406  19.5194957
  29.8793801  41.2121048  19.5973256  31.5311587  42.2104504  20.5421793
  31.5919771  41.4894788  21.3574112  32.4137850  43.2831078  20.4958019
  33.2890215  43.6040094  21.5052835  33.2311682  43.0078644  22.2555260
  32.3935963  44.1649196  19.3881077  33.0562719  45.0290778  19.3412877
  31.5082668  43.9121470  18.3493587  31.4834072  44.5715690  17.4818077
  27.7812766  43.8519569  15.9928750  28.4069083  44.3877558  15.0452308
  26.5278726  43.4319106  16.0142399  26.0908901  42.9056681  16.7573513
  25.7448292  43.6795316  14.7667572  26.2413204  43.2464909  13.8983843
  24.3748678  43.0088814  14.9333704  23.9160917  42.8124514  13.9643302
  24.4623767  42.0753829  15.4892687  23.5517706  43.9369255  15.6767964
  22.6792551  43.5580262  15.8062248  25.6736305  45.1781442  14.4920990
  25.3538378  45.6462560  13.3556687  25.9414325  45.9969947  15.5115425
  26.1822479  45.5995344  16.4082769  25.8631189  47.4612350  15.3961762
  25.2620438  47.7510576  14.5343116  25.1922876  48.0153873  16.6757049
  25.8229037  47.7654461  17.5289059  25.1201987  49.0990364  16.5829263
  23.8026637  47.4308561  16.8839222  23.1606679  47.8875620  16.1306879
  23.7837799  46.3472020  16.7679941  23.2616815  47.7816519  18.2607253
  23.0822880  48.9720091  18.5246490  23.0876612  46.7886048  19.1237041
  22.7300188  46.9836426  20.0479084  23.3136618  45.8423647  18.8523102
  27.1761458  48.2153296  15.2008490  27.3093384  49.4591411  15.2142162
  28.2511811  47.4686220  15.0372983  28.0931006  46.4716005  15.0698268
  29.6091130  47.9436256  14.8615358  29.7156256  49.0260194  14.9334941
  30.5362618  47.2858894  15.9070478  30.5369969  46.2061596  15.7577750
  31.9533715  47.8197267  15.7546216  31.9535129  48.8994116  15.9042263
  32.6005602  47.3506690  16.4957236  32.3223829  47.5919649  14.7545932
  29.9671904  47.4927525  17.3157473  28.9777641  47.0397775  17.3786063
  30.6270951  47.0258513  18.0469304  29.8915938  48.5598943  17.5245404
  30.0597025  47.6198454  13.4343313  30.2110173  46.4196107  13.0981924
  30.1749744  48.6941842  12.6474530  29.9834203  49.6488526  12.9158086
  30.5703437  48.4242309  11.2437731  29.8409916  47.7565296  10.7851670
  30.6352027  49.7140774  10.4243369  30.4064192  50.6045112  11.0099006
  31.5895589  49.8497614   9.9155205  29.5854428  49.4993099   9.4375517
  29.5328187  50.2608709   8.8554389  31.9219138  47.7094621  11.1383377
  32.8622160  48.2302965  11.7461612  31.9548834  46.6349596  10.3827721
  31.0858490  46.3247497   9.9721039  33.1697737  45.8648586  10.1023225
  32.9653553  45.3125003   9.1851460  33.9511219  46.6015792   9.9156752
  33.6491167  44.8958252  11.1654432  34.7246044  44.2618197  11.0020874
  32.9145582  44.7607202  12.2682852  32.0752180  45.3129037  12.3717290
  33.2871294  43.8510673  13.3570719  34.2561345  44.1308112  13.7704381
  32.2620754  43.8572211  14.4767167  31.2882404  43.5701769  14.0800418
  32.5624124  43.1489418  15.2488814  32.1984941  44.8569692  14.9063216
  33.4121103  42.4367794  12.7856741  32.5495628  41.9686340  12.0119618
  34.4886438  41.7683495  13.2135608  35.1832632  42.1886126  13.8143787
  34.7071335  40.3815763  12.7536441  33.7447724  39.8823359  12.6408645
  35.4427889  40.3482041  11.3954588  35.4250634  39.3369827  10.9889907
  34.9592804  41.0292653  10.6951194  36.8789214  40.7807642  11.6101335
  36.7914968  41.5376889  12.3895709  37.3305643  39.8807675  12.0274185
  37.7719743  41.3074853  10.5295927  39.0276054  41.5483446  10.9737867
  37.4299461  41.5000871   9.3552438  38.0996151  41.8590889   8.6898398
  36.4829763  41.2972368   9.0685360  35.5023464  39.6678680  13.8446098
  36.1873813  40.3765450  14.5716758  35.3604212  38.3722025  13.9236109
  34.7185954  37.8654214  13.3308784  36.1174218  37.6176662  14.9411879
  36.2009448  38.2137129  15.8499516  35.4190659  36.3075460  15.2809319
  35.3189511  35.6873797  14.3901625  35.9797202  35.7632187  16.0408494
  34.0302723  36.6512402  15.8210752  34.1249535  37.5094791  16.4863287
  33.2959470  36.8719578  15.0463803  33.5417978  35.4653068  16.6273579
  34.3351294  35.0775276  17.6155534  32.5028259  34.9611987  16.2327210
  32.1142766  34.1659654  16.7192751  32.0367105  35.3417509  15.4215380
  37.5217434  37.3754737  14.3934756  37.7134661  37.1291681  13.1898303
  38.4880757  37.4384712  15.2854836  38.3198429  37.7752789  16.2226909
  39.8970786  37.1647385  14.8738936  39.9028712  36.5319762  13.9863816
  40.6192141  38.4428880  14.5567640  40.1435884  38.9333026  13.7074273
  40.5161064  39.0700706  15.4422643  42.1033409  38.2272073  14.2550847
  42.7201752  39.1499923  13.7068518  42.7095240  37.1899830  14.5787492
  40.4686298  36.3029226  15.9968062  40.7227101  36.8359116  17.0747125
  40.6699075  35.0319411  15.7001593  40.4062061  34.6711696  14.7943972
  41.1775608  34.0912060  16.7013064  40.5707621  34.1590059  17.6042447
  41.1248438  32.6502109  16.1830042  41.6091424  32.0009018  16.9123544
  40.0803092  32.3582213  16.0744246  41.7837724  32.5279449  14.9286258
  41.7351024  31.6171853  14.6290461  42.5892054  34.5316174  17.1069803
  42.9420014  34.1977144  18.2406226  43.3276817  35.2069310  16.2534357
  42.9729740  35.3521590  15.3189890  44.6564304  35.7293086  16.5808294
  45.2658776  34.8918648  16.9204780  45.3754184  36.4183022  15.4248562
  44.8498143  37.3326429  15.1495004  46.3729330  36.6680680  15.7863555
  45.5124102  35.5391231  14.1797794  45.8431980  34.3573514  14.3207050
  45.2065963  36.1392272  13.0221447  45.2727351  35.6231926  12.1564464
  44.9112322  37.1050723  13.0201340  44.4796998  36.7383294  17.7517983
  45.2367026  36.7095322  18.7369777  43.5001839  37.6027756  17.5685240
  43.0055266  37.6449010  16.6889565  43.2393964  38.6552945  18.5686499
  44.1859609  39.0248490  18.9630408  42.5515621  39.7827031  17.8241851
  41.5978569  39.4305432  17.4310821  42.3778662  40.6157720  18.5053063
  43.1837224  40.1135260  17.0001532  42.5386297  38.0873019  19.7794201
  42.8640297  38.4791070  20.9314520  41.5655505  37.2259093  19.6458769
  41.2637389  36.9177897  18.7326019  40.8746457  36.6747675  20.8383497
  41.0974001  35.6091160  20.8918893  41.2772773  37.1743044  21.7195137
  39.3596405  36.8648733  20.8080991  38.6718006  36.5874590  21.8258326
  38.8625717  37.3379132  19.6963033  39.4414151  37.5680945  18.9012837
  37.3937782  37.5496157  19.5844925  36.8955046  36.6264262  19.2886144
  36.9836246  37.8952392  20.5333960  37.1414709  38.6208158  18.5104738
  37.9705162  38.7791545  17.6065298  36.0282871  39.3093380  18.7195674
  35.4778935  39.1628193  19.5536528  35.6182575  40.3656069  17.7950201
  35.5020034  39.9662023  16.7875182  34.2669901  40.9425600  18.2544226
  34.2984695  41.0235589  19.3409526  34.1092142  41.9303275  17.8213844
  33.1375250  40.0323588  17.8519498  32.7358878  39.0156754  18.7295189
  33.2389232  38.9145950  19.6912036  31.6982351  38.1324980  18.3826176
  31.3713582  37.3383006  19.0538135  31.0813873  38.2966103  17.1474776
  30.0690531  37.4752769  16.7369501  29.8484532  36.8001648  17.3828287
  31.4765563  39.3085097  16.2704330  30.9658013  39.4263338  15.3147410
  32.5243248  40.1697705  16.6146263  32.8506438  40.9382906  15.9139175
  36.5980508  41.5434624  17.8359178  36.9032509  42.1025744  18.9073932
  36.9833414  41.9828366  16.6368150  36.6827060  41.4887049  15.8088346
  37.8955535  43.1153861  16.4758312  38.0168977  43.7113922  17.3803484
  39.2845303  42.6908031  15.9780313  39.8610296  43.5987322  15.8007956
  40.0307898  41.8004136  16.9586007  39.4550849  40.8920095  17.1359897
  41.0039967  41.5379774  16.5437560  40.1691008  42.3319549  17.9001077
  39.2098438  42.0420341  14.5844640  38.7916619  42.7544821  13.8733776
  40.2107419  41.7537831  14.2631946  38.5741513  41.1576901  14.6284147
  37.1821642  44.0889447  15.5095599  36.2332176  43.6612472  14.8667681
  37.7112625  45.3146510  15.5556813  38.4694712  45.5743092  16.1703328
  37.1381318  46.3611844  14.6567909  36.9114329  45.8983772  13.6963139
  35.8492718  47.0132115  15.2073812  35.6026744  47.9941160  14.8010376
  35.0102210  46.3349180  15.0524244  35.9935606  47.1878997  16.7004073
  35.4623959  46.2677355  17.5969416  34.8910100  45.4212840  17.2159719
  35.6516409  46.4167984  18.9549517  35.2212666  45.6975512  19.6517746
  36.4083147  47.5092769  19.4427391  36.5828872  47.6193064  20.5130278
  36.9290691  48.4426991  18.5540058  37.4729869  49.3123555  18.9227217
  36.7515239  48.2605918  17.1799586  37.2051890  48.9570201  16.4747810
  38.2415606  47.4142122  14.5098953  39.2865491  47.4834531  15.1647615
  37.9173623  48.2894875  13.5572896  37.0769275  48.1757850  13.0088003
  38.8040190  49.4247983  13.2493183  39.7971313  49.0888368  12.9510616
  38.1635177  50.1840251  12.0658139  37.9769753  49.4415702  11.2898875
  37.2212009  50.6465044  12.3595011  39.1067925  51.2514474  11.5298547
  39.7026181  51.0895099  10.4376404  39.2860212  52.2495161  12.2661134
  38.8857753  50.2255242  14.5450741  37.7783015  50.5490231  15.0070678
  40.0578826  50.5937044  14.9813834  40.8941220  50.2663337  14.5191807
  40.2046205  51.3612993  16.2233923  39.7348719  50.8179182  17.0432534
  41.6744159  51.5835267  16.5648461  42.1232107  52.2475473  15.8260910
  41.7540063  52.0345856  17.5539423  42.5355956  49.9717950  16.7643369
  39.4388826  52.6824576  16.2550204  39.0989151  53.1099265  17.3744320
  39.1727467  53.2522491  15.1043000  39.5545212  52.9029019  14.2369454
  38.4514346  54.5494331  15.0837977  38.6026499  55.0725538  16.0280317
  38.9785121  55.4381647  13.9378315  38.7751504  56.4908010  14.1345547
  40.0496616  55.2962292  13.7943282  38.2836553  55.0320567  12.7607370
  38.5799692  55.5603246  12.0159345  36.9407534  54.3957859  15.0829596
  36.2431268  55.4439806  15.0567708  36.4734527  53.1774241  15.1871981
  37.1037702  52.3895609  15.2327042  35.0193210  52.9128692  15.1962426
  34.5792861  53.3208548  14.2862886  34.6544339  51.3769430  15.2893772
  34.8508499  51.0842845  16.3208189  33.2209329  50.9957200  14.9157195
  33.0239135  51.2876681  13.8841919  33.0923741  49.9182386  15.0187026
  32.5235818  51.5092195  15.5776260  35.5904440  50.7034172  14.3723940
  35.4220946  49.7583292  14.3806106  34.3478356  53.6296170  16.3549560
  34.9255401  53.7457783  17.4273832  33.1357122  54.0636766  16.0829117
  32.7864465  53.9856154  15.1384440  32.2748661  54.7156469  17.0991458
  32.8741484  55.2503947  17.8360343  31.3825409  55.7137592  16.3828047
  31.0719171  55.2614274  15.4409936  30.5039401  55.9157417  16.9954740
  32.0768901  57.0278629  16.0833730  33.0624940  57.3845181  16.7571200
  31.5867882  57.7894960  15.0987912  32.0293840  58.6699933  14.8775824
  30.7764166  57.4805331  14.5811615  31.5287478  53.5506074  17.7709400
  30.7140441  52.9355310  17.0268467  31.8286102  53.2197509  19.0307914
  32.4972808  53.7073832  19.6097505  31.1178726  52.0393441  19.6097845
  30.7525372  51.3846697  18.8185635  32.0999462  51.2514309  20.4827096
  32.4291423  51.9495884  21.2523233  31.4656661  50.4878047  20.9328916
  33.3245471  50.5849429  19.8390245  33.8763202  51.3076278  19.2378808
  34.2362388  50.0591558  20.9823093  33.6852674  49.3360250  21.5836503
  35.1164734  49.5794586  20.5543157  34.5473840  50.8926506  21.6120517
  32.8760301  49.4192534  19.0003347  32.2011183  49.7708143  18.2199512
  33.7441550  48.9449466  18.5426301  32.3573982  48.6962419  19.6299172
  29.9129994  52.4524425  20.4772585  30.0655424  53.4271890  21.2265153
  28.8626119  51.6730022  20.3990531  28.7178470  50.5016737  19.5198422
  29.2849359  49.6678713  19.9337069  29.1013371  50.7449555  18.5289596
  27.2076426  50.2410784  19.5141160  27.0166067  49.1684934  19.4799734
  26.7524344  50.7184836  18.6463769  26.6939464  50.8529403  20.7983504
  26.6420041  50.0444710  21.5275817  25.7105059  51.3112914  20.6941456
  27.7035539  51.8911298  21.2504835  27.3343529  52.9054942  21.0993087
  28.0897929  51.6995668  22.7374172  29.0389851  50.9851030  23.1330846
  27.2870940  52.3297796  23.5782617  26.5313059  52.9131252  23.2487295
  27.4378331  52.1320776  25.0468358  28.4926157  52.1702004  25.3190112
  26.6996221  53.2235899  25.8076244  25.6447129  53.2164483  25.5333711
  26.8018824  52.9703556  26.8628567  27.2750124  54.6013604  25.5618425
  26.5465125  55.5865699  25.7949348  28.4540900  54.7302290  25.1862459
  26.7672006  50.7880761  25.3965531  25.9693324  50.2449375  24.6106086
  27.0731296  50.3114335  26.5930752  27.7974407  50.7462341  27.1466284
  26.4505681  49.0698793  27.1030540  25.5717938  48.8450701  26.4986405
  27.4047085  47.8647959  27.0503276  27.7366306  47.6360552  26.0376062
  28.2726476  48.0451827  27.6845535  26.7361662  46.6183211  27.5775560
  26.9526991  46.2739804  28.9317916  27.5970383  46.8796668  29.5690285
  26.3305552  45.1460965  29.4465546  26.4685407  44.8669914  30.4911411
  25.5141147  44.3578141  28.6073789  25.0530225  43.4640970  29.0278117
  25.2861031  44.7025403  27.2466558  24.6536910  44.1041118  26.5908826
  25.9144066  45.8685898  26.7517787  25.7524681  46.1785874  25.7194138
  25.9319607  49.3476739  28.5017475  26.7835367  49.8419772  29.2853287
  24.6771633  49.0823057  28.8262522  23.9723709  48.7666208  28.1753220
  24.2685382  49.3640040  30.2212524  25.1484395  49.4490920  30.8589302
  23.4880481  50.6869812  30.2820192  23.1997698  50.9240977  31.3061142
  24.0767910  51.5073852  29.8716303  22.3240235  50.5012176  29.4948169
  21.8008879  51.3061235  29.5022674  23.4735787  48.1982022  30.7699412
  22.9071704  47.4502943  29.9696860  23.4725500  48.0975157  32.0887703
  24.0607033  48.6682452  32.6790608  22.6421807  47.0277659  32.7337201
  21.8695626  46.6546479  32.0614526  23.4151356  45.8384596  33.2959977
  22.7332091  45.2800754  33.9373109  23.9752343  44.9124773  32.2222014
  24.6576544  45.4700791  31.5807313  24.5120849  44.0900101  32.6948955
  23.1569882  44.5143469  31.6221454  24.5008983  46.3217226  34.2453670
  24.0458089  46.8732219  35.0680724  25.0462877  45.4648138  34.6407876
  25.1897516  46.9739300  33.7085175  21.8267331  47.7927649  33.8212387
  22.3618743  48.7703391  34.3612215  20.6419046  47.2625456  34.0513650
  20.2702129  46.4852072  33.5244025  19.7693111  47.8999977  35.0858260
  20.1914373  48.8600443  35.3828429  18.3715017  48.1331206  34.5366315
  18.3695156  48.8749263  33.7379955  17.9200872  47.2093019  34.1748525
  17.6241296  48.6243798  35.6408006  16.7207527  48.7957615  35.3648688
  19.8252398  46.9568534  36.2864824  19.4680677  45.7666791  36.2080212
  20.3164229  47.4894631  37.4078869  20.5380272  48.4746004  37.4301431
  20.5097078  46.7089104  38.6262712  20.1554606  45.6802292  38.5597641
  22.0304951  46.7149350  39.0468466  22.3751818  47.7464717  39.1191203
  22.2167116  46.0068215  40.4250859  21.8726491  44.9750307  40.3534660
  23.2711212  46.0193445  40.7010647  21.6366069  46.5308199  41.1846933
  22.8868310  46.1124501  37.9020362  22.7795661  45.0281012  37.9300090
  22.5039126  46.4905813  36.9541492  24.4102471  46.4932719  38.0424363
  24.7940152  46.1150451  38.9899417  24.9731215  46.0509135  37.2204931
  24.5183614  47.5775261  38.0140842  19.7247490  47.3187623  39.7938201
  20.1761705  48.3730398  40.2736228  18.6446638  46.6327717  40.1541351
  18.3472175  45.7820202  39.6982327  17.8356741  47.1432106  41.2853856
  16.8925080  46.6003287  41.3471603  18.6077857  46.9470977  42.6143079
  19.6629257  47.1851969  42.4798172  18.1890866  47.5824684  43.3947533
  18.4754739  45.5927019  42.9892606  18.9456312  45.4411715  43.8124195
  17.5385210  48.6230417  41.1129913  17.7717645  49.3820955  42.0855194
  17.1120325  49.0200494  39.9245110  17.0065024  48.3401907  39.1850822
  16.7828511  50.4215370  39.6339580  16.0322108  50.3932714  38.8441228
  16.3354207  50.8172606  40.5457190  17.9162483  51.3324770  39.2050163
  17.6900514  52.4495328  38.6653995  19.1683292  50.8730947  39.4147215
  19.3287481  49.9985259  39.8937775  20.3512417  51.6769067  38.9967726
  20.1110264  52.7382392  38.9337713  21.4418744  51.4788428  40.0833862
  21.1257426  52.0460585  40.9588439  21.4892569  50.4193875  40.3351986
  22.8116981  51.9545347  39.6410771  23.8857408  51.0551302  39.4452359
  23.7722700  49.9838738  39.6114691  25.1132917  51.5700877  39.0288628
  25.9566672  50.8818846  38.9723290  25.3115292  52.9244089  38.8313609
  26.4858679  53.4358654  38.3464662  27.1421817  52.7596477  38.1632138
  24.2516637  53.8142902  38.9855209  24.3535788  54.8766018  38.7636928
  23.0314256  53.3097895  39.4387475  22.2049595  53.9888765  39.6482580
  20.8301140  51.2385605  37.5902493  20.9336621  50.0191566  37.3157536
  21.0860869  52.2155987  36.7434723  20.8949649  53.1745832  36.9962972
  21.6228482  51.9422441  35.4032486  21.4026022  50.9163840  35.1079488
  21.0875410  52.9132729  34.2858967  21.3517475  53.9265940  34.5883458
  21.6565240  52.6317522  32.8776945  21.3923070  51.6187020  32.5743495
  21.2377350  53.3441782  32.1669455  22.7416048  52.7334373  32.8966795
  19.6344726  52.7715519  34.3302640  19.2370053  53.3415585  33.6679103
  23.1677740  52.0467086  35.4426141  23.6871060  53.1660581  35.6069763
  23.8204318  50.9080104  35.2803330  23.3591892  50.0111216  35.2260640
  25.3162278  50.9388013  35.2601294  25.7550824  51.8308660  35.7070369
  25.8261663  49.7179364  36.0107589  25.4025371  48.8160141  35.5689732
  26.9134319  49.6780934  35.9446804  25.5284447  49.7836478  37.0572497
  25.7077895  51.0013368  33.7668800  25.4548773  50.0623096  33.0112866
  26.3090763  52.0795799  33.3447980  26.5360209  52.8204543  33.9926411
  26.6657297  52.2562076  31.9355092  26.2592583  51.4843163  31.2820079
  26.2105768  53.6910202  31.3791938  26.6136000  54.4619939  32.0359069
  26.7132777  53.9186249  29.9633089  26.3102720  53.1482533  29.3058793
  26.3884332  54.8990891  29.6150775  27.8022217  53.8720198  29.9519320
  24.7524984  53.7457982  31.5335068  24.4283014  54.5905774  31.2128127
  28.1624404  52.1511525  31.6522049  28.9214742  52.8598587  32.3445265
  28.4576081  51.3063000  30.6880606  27.7744532  50.6750856  30.2944020
  29.8416719  51.2394749  30.1859981  30.5366102  51.7421080  30.8586941
  30.3175150  49.7850786  29.9817733  29.7446258  49.3364879  29.1701924
  31.8241722  49.7486088  29.6306890  32.3977881  50.1966422  30.4420655
  32.1402232  48.7148755  29.4906610  31.9972819  50.3085858  28.7116894
  30.0506641  48.9088053  31.1902769  28.9799503  48.8847980  31.3930025
  30.4050978  47.8973488  30.9917018  30.5748581  49.3135137  32.0560324
  29.8604390  52.0286547  28.8586707  29.2342750  51.5580000  27.8789693
  30.5469205  53.1716045  28.8515392  31.3098160  53.7460946  29.9783722
  32.0061523  52.9958564  30.3530167  30.6149178  54.0239748  30.7708356
  32.0239064  54.9631265  29.3725024  33.0659044  54.7013313  29.1886475
  31.9770092  55.7867482  30.0849272  31.3189360  55.3140143  28.1060043
  32.0577271  55.6226232  27.3663778  30.5685303  56.0966492  28.2176892
  30.6504497  54.0081565  27.6612894  29.6522414  54.2336033  27.2859864
  31.4318468  53.2751731  26.6003144  32.3740307  52.4939482  26.8897328
  31.0196721  53.5156196  25.3671832  30.2498225  54.1423417  25.1810372
  31.6821321  52.8671373  24.2260301  31.4498206  51.8026902  24.2589398
  31.2788699  53.2983430  23.3097656  33.2107325  53.0466190  24.2335381
  33.8518544  52.0681183  23.8077049  33.7614275  54.1491210  24.7034842
  33.1752849  54.9005991  25.0378743  35.2081440  54.3502706  24.6957760
  35.5797029  54.2050775  23.6813983  35.5992126  55.7472293  25.1623097
  36.6809527  55.8269336  25.2699424  35.2484508  56.4997557  24.4560730
  34.9798721  55.9584030  26.4269938  35.2059989  56.8329620  26.7519755
  35.9231602  53.3038526  25.5628159  37.0748111  52.9714630  25.2137263
  35.2635327  52.8384286  26.6130206  34.3867498  53.2476567  26.9026469
  35.8606328  51.8011589  27.4611109  36.9385926  51.9512881  27.5208023
  35.2832808  51.8572098  28.8677911  34.2065614  51.8237377  28.7014956
  35.6162712  50.9053216  29.2814652  35.6072792  52.9651393  29.8347342
  35.2299617  53.9153163  29.4567182  34.9319658  52.6437620  31.1760498
  35.3091459  51.6938819  31.5549454  35.1531934  53.4340781  31.8933779
  33.8535639  52.5748993  31.0331940  37.1279053  52.9992515  30.0118716
  37.6023172  53.1866157  29.0485817  37.3953198  53.7936793  30.7086321
  37.4700287  52.0417754  30.4046694  35.7180592  50.4135915  26.8158037
  36.5270000  49.5229827  27.1774055  34.8329235  50.2579496  25.8646421
  34.1351819  50.9739557  25.7211453  34.6600812  48.9598036  25.1716945
  34.9788058  48.1079645  25.7724306  33.1727686  48.7666942  24.7444310
  32.9076794  49.6081080  24.1042350  32.9037819  47.4277670  23.9828748
  33.1682159  46.5858277  24.6226509  31.8481333  47.3651802  23.7186974
  33.5072249  47.3976235  23.0756554  32.2792046  48.9058392  26.0237559
  32.4416383  48.0324324  26.6553227  32.5831082  49.8039601  26.5614555
  30.7681477  49.0070461  25.6564602  30.4633780  48.1090118  25.1191058
  30.1777904  49.1024789  26.5677615  30.6048484  49.8805388  25.0252363
  35.7270421  48.7740083  24.1085715  35.9329052  47.6796773  23.5197472
  36.5014183  49.8203960  23.8755987  36.2976704  50.7232931  24.2797806
  37.6349754  49.7153734  22.9234114  37.4280232  48.9199936  22.2074219
  37.8529869  51.0132142  22.1590154  36.9598327  51.3058552  21.6069863
  38.1023534  51.7888394  22.8831161  39.0145381  50.8740233  21.1717587
  39.8432228  49.9795054  21.3159993  39.0732574  51.7121331  20.1390356
  39.8308964  51.6384203  19.4752214  38.3598951  52.4178301  20.0241146
  38.7524148  49.2722313  23.8802056  39.2885692  50.1429006  24.6148916
  39.0376866  47.9927981  23.8940898  38.5248092  47.3459674  23.3121395
  40.0625577  47.4476480  24.8170100  39.8788852  47.8086331  25.8289652
  40.0122018  45.9242146  24.8266580  39.0636137  45.6346074  25.2787724
  40.0244834  45.6169898  23.7809228  41.1506394  45.2483358  25.5649146
  41.2114696  45.3044852  26.9570237  40.4283508  45.8423905  27.4913291
  42.2446438  44.6913948  27.6657637  42.2821094  44.7462121  28.7537404
  43.2275929  43.9934745  26.9697865  44.2492643  43.3828150  27.6694282
  44.1790637  43.5052247  28.6190004  43.1969844  43.9163835  25.5801459
  43.9677334  43.3802441  25.0264302  42.1470821  44.5461431  24.8915132
  42.0987701  44.4919679  23.8039329  41.4689031  47.9307467  24.4655871
  42.2767502  48.3076728  25.3437641  41.7340332  47.8466439  23.1757639
  41.0621842  47.5066378  22.5026263  43.0621366  48.2636732  22.6886427
  43.0511340  49.3271306  22.4498193  43.8138088  48.0715166  23.4542562
  43.4211514  47.4756991  21.4310203  42.6360142  46.6811782  20.9095713
  44.6352123  47.7655292  20.9912240  45.6035721  48.7124543  21.5836690
  46.1100516  48.2382503  22.4243291  45.0781357  49.6018509  21.9315040
  46.5605345  49.0152892  20.4083414  47.5451521  49.3088985  20.7722381
  46.1590245  49.8037634  19.7717887  46.6164644  47.6868888  19.6601039
  47.2960563  47.0425799  20.2178850  46.9202780  47.7152394  18.6136847
  45.1947838  47.1597479  19.7733859  44.6090020  47.4435180  18.8990676
  45.1365389  45.6603732  19.9528719  45.5568797  45.1966995  21.0294243
  44.5834667  45.0515189  18.9285782  44.1956264  45.5699613  18.1534028
  44.3976216  43.5905437  18.9543089  43.9865226  43.2881369  19.9174531
  43.4403752  43.1557802  17.8605845  43.2274333  42.0959392  18.0001987
  42.5195164  43.7284607  17.9708396  43.9700304  43.3622687  16.5711653
  43.3327674  43.0741051  15.9135503  45.7666143  42.9192276  18.8842898
  45.8965336  41.7180398  19.2156172  46.7426964  43.7289049  18.4896819
  46.5210737  44.6943162  18.2922896  48.1380400  43.2848377  18.3255058
  48.8012394  44.1436509  18.2220377  48.4503092  42.6863164  19.1812859
  48.2303055  42.4225820  17.0492816  48.6819366  41.2543912  17.1170058
  47.7758054  43.0328823  15.9641967  47.3023643  43.9214957  16.0436891
  47.7664995  42.3490477  14.6547886  48.7796284  42.3644452  14.2530028
  47.2971508  40.9103408  14.7296701  47.2880253  40.6364032  13.6746942
  48.1094999  40.3865684  15.2335068  45.9824713  40.5239488  15.3605624
  45.9707226  39.7612849  16.3565884  44.8483713  40.9722967  14.8082733
  47.0077007  43.2085005  13.6244328  45.7761750  43.0837473  13.4402855
  47.8002513  44.0508130  12.9628996  48.7921291  44.0773113  13.1515144
  47.2581208  44.9656100  11.9405973  48.0481782  45.3213928  11.2792902
  46.4847415  44.4741855  11.3502705  46.6388087  46.1700160  12.6749838
  46.9024052  46.5187247  13.8271410  45.7439154  46.8124867  11.9776551
  45.5907848  46.3056949  11.1175316  44.9552431  47.9883083  12.2254226
  45.5362215  48.8007561  12.6618764  44.4621701  48.4310029  10.8117308
  44.0444867  49.4342006  10.8967845  45.3228844  48.4518297  10.1432720
  43.4664877  47.5414957  10.2821401  43.1915624  47.8487155   9.4151731
  43.6807660  47.8914811  13.0628918  42.8542621  48.8693568  13.0080702
  43.5439395  46.7691770  13.7756168  44.2136129  46.0150276  13.7218059
  42.3228958  46.5585653  14.5544775  41.6213429  47.3891704  14.4769035
  41.5749773  45.2228170  14.1387814  40.6731556  45.1668807  14.7484444
  41.1969871  45.1267514  12.6600793  42.0984013  45.1821521  12.0497655
  40.6909742  44.1792917  12.4746874  40.5317878  45.9502436  12.4003274
  42.4431771  44.1115844  14.5667724  42.0308569  43.2760380  14.3355703
  42.5527163  46.6019093  16.0529837  43.6492569  46.4776630  16.6159255
  41.4103637  46.7741845  16.6998011  40.5542157  46.8367085  16.1676352
  41.3268746  46.8533193  18.1729078  42.3126920  46.7822646  18.6324886
  40.7230357  48.2192213  18.5177271  40.1026033  48.5622401  17.6897773
  40.1124128  48.1307235  19.4162858  41.9750486  49.4977028  18.6924265
  40.4224081  45.7485613  18.6486180  39.4656590  45.3578331  17.9341226
  40.6788102  45.2509359  19.8513702  41.4616443  45.5720901  20.4028501
  39.8320213  44.1628227  20.3989640  39.4277274  43.5292377  19.6095238
  40.7607436  43.2939569  21.3112250  41.5709459  42.9678748  20.6590426
  41.1674245  43.9039669  22.1178218  40.0565271  42.0669263  21.9038083
  39.1785029  42.4272066  22.4398798  39.6306918  41.0370831  20.8679756
  40.5082955  40.6759738  20.3317755  39.1405403  40.2008127  21.3664773
  38.9377315  41.4956203  20.1625325  40.9649856  41.3986693  22.9450790
  41.1862871  42.1073251  23.7431592  40.4601233  40.5276866  23.3629361
  41.8945745  41.0857823  22.4696158  38.6476058  44.7747680  21.1703841
  38.9053634  45.7594058  21.8869749  37.4836110  44.1566526  21.0139186
  37.3773216  43.3642572  20.3967383  36.3070262  44.6255660  21.7517298
  36.2697562  45.7148181  21.7362373  35.4008119  44.2250334  21.2973636
  36.3877161  44.1500114  23.2062678  36.8087094  43.0024922  23.5003722
  35.8998574  45.0133092  24.0901008  35.5215039  45.8899554  23.7607990
  35.8861553  44.7475774  25.5356082  36.8344209  44.2962055  25.8274217
  35.7506795  45.6863404  26.0727019  34.7460034  43.7937535  25.9038182
  34.7491019  43.2826582  27.0381977  33.7964017  43.5549269  25.0309473
  33.8459784  44.0961656  24.1796530  32.7037320  42.6279748  25.1888044
  32.6429573  42.2763994  26.2187560  31.2954659  43.1654870  24.7341606
  31.4274305  43.7200979  23.8051329  30.2657526  42.0059868  24.5081546
  30.1329059  41.4511707  25.4369342  29.3091290  42.4246873  24.1956456
  30.6379879  41.3344646  23.7344635  30.8411595  44.2005765  25.7798572
  30.6393621  43.6659654  26.7080649  31.6647532  44.8976600  25.9343487
  29.5779871  44.9826306  25.3507689  28.7537839  44.2862118  25.1965296
  29.3093686  45.6958020  26.1300827  29.7791746  45.5179049  24.4228115
  33.0217688  41.3756975  24.3748534  33.2827861  41.5236830  23.1569682
  32.9938183  40.2258659  25.0523754  32.9023240  40.1782629  26.0570953
  33.2719235  38.9613440  24.3054210  32.9190196  39.1075609  23.2845495
  34.7467779  38.5224877  24.2579791  35.0410918  38.2502700  25.2715747
  34.8076380  37.6448473  23.6144395  35.6809807  39.6030174  23.7316060
  35.4355310  40.5348878  24.2409907  36.6950356  39.3019736  23.9946026
  35.6179449  39.8381206  22.2329272  35.0539327  39.0095417  21.5081071
  36.1882953  40.9647960  21.8291552  36.1925963  41.2013883  20.8472656
  36.6158617  41.5813227  22.5053084  32.3635677  37.8655335  24.8548253
  31.6821798  38.0667573  25.8755645  32.4241584  36.7355236  24.1623865
  32.9716184  36.6440619  23.3185728  31.5807445  35.5812319  24.5864732
  30.5472314  35.8808320  24.7602250  31.6105063  34.5596746  23.4277109
  30.9932631  34.9100091  22.6004408  32.6333121  34.4131713  23.0805724
  31.0969053  33.3329877  23.9127183  31.1058405  32.6813107  23.2078515
  31.9905730  34.9465408  25.9029810  33.1895652  34.8426427  26.2009273
  31.0387500  34.4923526  26.6858104  30.0993467  34.7480944  26.4170783
  31.2262341  33.7496560  27.9358218  32.1829991  34.0128794  28.3868356
  30.1012659  34.0973985  28.9294735  30.3351897  33.6153650  29.8786956
  30.0929035  35.1790109  29.0641752  28.7232110  33.6543573  28.4888737
  28.5234367  32.9824806  27.4487439  27.6878823  34.0179804  29.2704532
  26.7485601  33.7459236  29.0179480  27.8557219  34.5609928  30.1053593
  31.3165082  32.2477984  27.6362713  31.3193966  31.4115074  28.5568597
  31.4092561  31.8689009  26.3668055  31.3670821  32.5931422  25.6640999
  31.5384834  30.4665446  25.9203941  31.5432498  30.3963622  24.8326667
  32.8825730  29.9331457  26.4543060  32.9723907  30.0903376  27.5291654
  33.0050168  28.8732835  26.2311479  33.8970466  30.6842261  25.7755723
  34.7626576  30.3924822  26.0708739  30.4305949  29.5163652  26.3689208
  30.6963117  28.3116535  26.6115938  29.2407004  30.0774425  26.5267478
  29.1047158  31.0678232  26.3826863  28.0880157  29.2697610  26.9161081
  27.2069484  29.9018653  26.8053663  28.0303811  28.4403075  26.2112787
  28.1241159  28.7157452  28.3291178  27.4332423  27.6762560  28.5146382
  28.8118613  29.3307440  29.2742573  29.4059378  30.1169897  29.0529200
  28.8036609  28.8372186  30.6393047  28.7238305  27.7505840  30.6701511
  29.9587860  29.3004131  31.5803604  29.6467090  29.0457160  32.5931969
  31.3307018  28.6898968  31.3020799  31.6436774  28.9445706  30.2895148
  32.0552417  29.0827366  32.0153958  31.2737536  27.6060213  31.4024285
  29.9344316  30.8488530  31.5733678  30.1525231  31.1777217  30.5573057
  28.9280492  31.1642945  31.8486687  30.9548781  31.4768580  32.5474867
  31.9616036  31.1622218  32.2725184  30.8872164  32.5634708  32.4946300
  30.7371308  31.1487924  33.5638818  27.4977612  29.1471108  31.3900734
  27.4497958  28.5247072  32.4771673  26.5807078  29.9414432  30.9333479
  26.6885820  30.4597271  30.0732059  25.3326402  30.1001737  31.6896455
  24.5338222  30.1511139  30.9497847  25.2200304  29.1929729  32.2832826
  25.2350658  31.2960336  32.5991026  24.1325213  31.5305020  33.1468124
  26.2840603  32.0905697  32.6891477  27.1720703  31.8516046  32.2714956
  26.2120234  33.3104745  33.5551574  25.2346686  33.7773245  33.4329773
  26.4090541  32.9768051  35.0179047  26.3612969  33.8907590  35.6099408
  25.6085063  32.3036210  35.3245747  27.7042608  32.2978555  35.3773276
  27.7874744  30.9159339  35.4326553  26.8929057  30.3370401  35.2030278
  28.9683965  30.2656718  35.7692517  29.0107430  29.1775604  35.8174282
  30.1130769  31.0245196  36.0484094  31.0471224  30.5301491  36.3153489
  30.0540716  32.4265734  35.9833525  30.9426526  33.0207923  36.1964905
  28.8376454  33.0685157  35.6401796  28.7925277  34.1560918  35.5832364
  27.2226470  34.2914751  32.9547044  28.0985951  33.7947086  32.1867136
  27.0717429  35.5535902  33.2845460  26.3254992  35.8912585  33.8754774
  28.0007025  36.5421864  32.6938553  28.4690976  36.1051950  31.8119575
  27.2844279  37.8340869  32.2792353  26.7069695  38.2592262  33.1001480
  27.9820766  38.5814078  31.9012169  26.3910257  37.4322880  31.2210953
  25.9026270  38.1967988  30.9071053  29.1217567  36.8413644  33.6729605
  29.0233769  36.6519796  34.9021215  30.2210042  37.3293225  33.0715190
  30.2926207  37.3303889  32.0640622  31.3853627  37.7133954  33.8432511
  31.1371615  37.6083378  34.8994037  32.6879952  36.9086833  33.5322012
  32.9912661  37.0813058  32.4995693  33.8326045  37.3956358  34.5049899
  33.5302329  37.2228987  35.5378664  34.7473892  36.8406163  34.2970879
  34.0113989  38.4599970  34.3524543  32.3876966  35.3949086  33.7087483
  32.0657624  35.2676478  34.7423168  31.5570914  35.1699873  33.0397154
  33.5667391  34.4298371  33.4118533  34.3976085  34.6538605  34.0808596
  33.2427511  33.4008317  33.5676701  33.8889391  34.5562018  32.3782581
  31.6270883  39.2240407  33.7394804  32.0786123  39.5639187  32.6403157
  31.2884156  39.9180533  34.8198814  30.8305037  39.4891120  35.6113519
  31.5012389  41.3855380  34.8411380  31.3791007  41.7985800  33.8398500
  30.4740760  42.0414768  35.7700738  30.4106639  41.5820793  36.7564977
  30.7553232  43.0893035  35.8752373  29.0712755  42.0244608  35.1923384
  28.2287837  40.9571111  35.5037386  28.6058287  40.1614605  36.1462937
  26.9178943  40.8954887  35.0062753  26.2561189  40.0615511  35.2401600
  26.4713538  41.9283991  34.2001229  25.4529329  41.8753397  33.8152809
  27.2819543  43.0133500  33.8771407  26.9228675  43.7938932  33.2063880
  28.6015166  43.0984242  34.4361815  29.2095554  43.9867943  34.2653384
  32.9621830  41.6415185  35.2592950  33.2551905  41.9295778  36.4268679
  33.8669102  41.5715084  34.2944980  33.4768054  41.3353747  33.3932996
  35.2973401  41.7883053  34.3888286  35.6560000  41.3599211  35.3247502
  35.7837783  41.2885597  33.5511344  35.6522400  43.2802047  34.3543701
  34.8675590  44.2586956  34.4777604  36.9564658  43.5178501  34.2302383
  37.5591435  42.7137620  34.1286443  37.5708137  44.8290266  34.3417764
  37.4128427  45.2225764  35.3458994  39.0991739  44.7496105  34.0744393
  39.2655079  44.3340138  33.0806025  39.5472589  45.7415495  34.1325504
  39.7387971  43.8418035  35.1177967  40.8161201  43.3780562  34.8503315
  39.1013395  43.6234443  36.1744419  36.9002371  45.8720747  33.4372165
  36.8797778  47.0312630  33.8801916  36.5383889  45.4421958  32.2415163
  36.6963522  44.5081126  31.8913225  35.9172448  46.4551594  31.3175306
  36.5948380  47.2742037  31.0764224  35.4756317  45.7455208  30.0067995
  34.9533150  44.8302899  30.2854354  34.5441802  46.6254331  29.1216037
  35.0660083  47.5406987  28.8421667  34.2706436  46.0745598  28.2217053
  33.6430430  46.8777654  29.6805128  36.7141475  45.3003670  29.1931922
  37.3470314  44.7124363  29.8579449  36.3594707  44.6695870  28.3780723
  37.5345938  46.4857685  28.6113631  37.8900224  47.1167811  29.4259755
  38.3873602  46.0989046  28.0534877  36.9024604  47.0739334  27.9461043
  34.7431149  47.1723843  31.9920774  34.6145924  48.4050326  31.8696262
  33.8774399  46.3694220  32.5778585  34.0277597  45.3753349  32.4814523
  32.6838404  46.8278959  33.3118598  32.1472719  47.5315782  32.6754443
  31.7279447  45.7050184  33.7125585  31.3105563  45.2314342  32.8239617
  32.2643013  44.9613872  34.3019941  30.5618418  46.1561889  34.5474538
  29.4348633  46.7549946  33.9739347  29.3799580  46.9415396  32.9014207
  28.3591225  47.1184138  34.8082003  27.4659693  47.5584583  34.3646477
  28.4278902  46.9211201  36.1847661  27.5876523  47.2356319  36.8037835
  29.5644053  46.3230751  36.7836913  29.6303027  46.1488828  37.8576628
  30.6247482  45.9523112  35.9480257  31.5198538  45.4976150  36.3724514
  33.1073870  47.5840252  34.5588240  32.6483396  48.6920196  34.8534731
  34.0308542  47.0040537  35.3397134  34.3201341  46.0606256  35.1244002
  34.5039369  47.6111514  36.6008459  33.6524311  47.9045837  37.2147958
  35.3526712  46.6026913  37.3887673  36.2212815  46.4100470  36.7590821
  35.6673323  47.1292929  38.2897552  34.7051952  45.2857500  37.7732628
  34.2321387  44.8088648  36.9148347  35.8656527  44.3865022  38.2918847
  36.3389288  44.8625433  39.1506591  35.4689328  43.4154881  38.5882725
  36.6026435  44.2510526  37.5003050  33.6601482  45.4795833  38.8424827
  32.8848708  46.1523355  38.4758098  33.2154425  44.5170892  39.0953528
  34.1234950  45.9096653  39.7304231  35.1977080  48.9639705  36.4910949
  35.1118951  49.7376678  37.4738012  35.8469248  49.2419831  35.3914475
  35.8852710  48.5323213  34.6738061  36.5106237  50.5045943  35.1442658
  37.2155461  50.6819561  35.9565011  37.2756011  50.5535199  33.8096873
  36.7315259  49.9648444  33.0710788  37.3342860  51.5895718  33.4761416
  38.6914818  49.9879932  33.9711226  39.2637852  50.6251804  34.6453348
  38.6367153  48.9804142  34.3832965  39.3830756  49.9430040  32.5984934
  38.8860278  50.6358319  31.9195001  40.4283573  50.2312467  32.7098569
  39.3038718  48.5361893  32.0329033  39.7262438  47.8283710  32.7461322
  38.2636487  48.2763784  31.8366040  40.0876372  48.4799477  30.7448421
  41.0516522  48.7202433  30.9265917  40.0397253  47.5465063  30.3620998
  39.6961539  49.1354482  30.0836622  35.4819354  51.6314035  35.1118349
  35.9316464  52.7942613  35.2301002  34.2031319  51.3443437  35.0491676
  33.8731455  50.3929241  34.9716493  33.2021085  52.4402852  35.0286886
  33.6739784  53.3784915  34.7367863  32.1078903  52.1099803  34.0184396
  31.5012773  53.0092352  33.9113858  32.6096980  51.8963633  33.0746934
  31.2689804  51.0094669  34.3708561  30.6133636  50.8737286  33.6828579
  32.5637512  52.7264104  36.3878907  31.8261713  53.7398751  36.4654735
  32.7380148  51.8032548  37.3407443  33.4176442  51.0670069  37.2136917
  32.0597553  51.9008327  38.6215388  31.4283955  52.7887842  38.6535705
  31.1629713  50.6466855  38.8150489  31.8343544  49.8142107  39.0255950
  30.5411600  50.8412585  39.6888865  30.2619347  50.2896138  37.6112272
  30.8562318  50.2677734  36.6977531  29.8166056  49.3087918  37.7778773
  29.1536772  51.2999277  37.4415243  28.3869418  51.6143449  38.3621234
  29.0504125  51.8535321  36.2222406  28.3297684  52.5375717  36.0409583
  29.6938704  51.5832959  35.4921477  33.0118063  51.8355914  39.8226743
  34.1096236  51.2978227  39.7352780  32.4600277  52.2687907  40.9523436
  31.5563239  52.7196419  40.9400171  33.1252652  52.0774588  42.2480685
  34.1681539  51.8163076  42.0683954  33.0791527  53.3243409  43.1288481
  33.6264312  54.1039178  42.5988996  32.0321766  53.6136866  43.2195124
  33.6754199  53.1400149  44.5149612  32.8591029  53.0240828  45.6442974
  31.7733429  53.0153084  45.5486533  33.4509294  52.9186280  46.9076195
  32.8363544  52.8282243  47.8032905  34.8393918  52.8649946  47.0072618
  35.4712452  52.7949251  48.2289939  34.8587774  52.7881837  48.9682079
  35.6615015  52.9411895  45.8976839  36.7460884  52.8853506  45.9907100
  35.0702460  53.0940703  44.6278468  35.6981019  53.1757970  43.7405938
  32.2529487  50.9426509  42.8271101  31.0173728  51.1325399  42.7918350
  32.8593798  49.8292562  43.2197963  33.8584416  49.6973787  43.1520969
  32.0291241  48.6865918  43.6624481  30.9691209  48.9337122  43.7209629
  32.2050134  47.4881140  42.6996626  33.2432948  47.1581577  42.7343014
  31.2875749  46.3290470  43.1015334  30.2490227  46.6581304  43.0666825
  31.4280573  45.4975238  42.4109290  31.5319130  46.0055813  44.1133488
  31.9604626  47.8560260  41.2434938  32.6651862  48.6304334  40.9405746
  32.0987335  46.9745958  40.6173456  30.9420459  48.2269635  41.1280219
  32.3389142  48.3213578  45.1220334  33.5242219  48.1661107  45.4063045
  31.2723481  48.1827060  45.8807833  30.3375366  48.3869448  45.5574981
  31.4566495  47.7862054  47.3074446  32.4915527  47.8199858  47.6479346
  30.6087769  48.7229186  48.2057415  29.5956404  48.7484586  47.8044917
  30.5686314  48.2559954  49.6597206  31.5814338  48.2306421  50.0618270
  29.9623463  48.9458247  50.2467933  30.1334294  47.2578837  49.7094598
  31.1175547  50.1430942  48.1087031  31.0502196  50.4839171  47.0755488
  30.5132817  50.7903032  48.7443714  32.1565440  50.1805413  48.4361171
  31.0813709  46.3197999  47.4394365  29.9430104  45.9793040  47.0731537
  31.9762517  45.5018582  47.9774576  32.8686757  45.8845633  48.2553343
  31.7286546  44.0605831  48.2068758  30.8892754  43.7264819  47.5970249
  32.9635267  43.2440433  47.8274254  33.8516343  43.6052230  48.3459940
  32.7844818  42.2030583  48.0964853  33.2880744  43.2594071  46.3529893
  33.8948920  44.3721590  45.7476055  34.1650625  45.2494786  46.3353283
  34.1537438  44.3448378  44.3625173  34.6181862  45.2065671  43.8831253
  33.8121905  43.2007672  43.5911135  33.9810467  43.1816331  42.5144421
  33.2494394  42.0836374  44.2347983  33.0073631  41.1920461  43.6563831
  32.9971324  42.1139428  45.6286763  32.5765434  41.2396805  46.1255367
  31.4392112  43.9520736  49.7317358  32.4179595  44.0519919  50.4920635
  30.1745873  43.8272424  50.0748897  29.4316175  43.7852967  49.3920019
  29.8087888  43.8434050  51.5112017  30.6539370  44.1104798  52.1456264
  28.7271700  44.9208032  51.6565767  29.1081138  45.8199792  51.1723623
  27.8618507  44.5512782  51.1063280  28.3172046  45.2491651  53.0850839
  28.8325352  44.6795875  54.0467698  27.4224947  46.1576031  53.1668542
  29.3693263  42.4689053  52.0026804  28.3974923  41.8460712  51.5017719
  30.1420247  42.0167025  52.9857897  30.9891748  42.4678525  53.3002728
  29.8133782  40.6820244  53.5331168  29.6292093  40.0080987  52.6964537
  30.8982929  40.0951814  54.3929461  30.6038850  39.0742959  54.6362893
  31.8111651  40.0773883  53.7975909  31.1266552  40.8094993  55.5759971
  31.8272322  40.3845459  56.0762033  28.4671417  40.7028722  54.2539147
  27.9707752  39.5802460  54.4020151  27.9141755  41.7908139  54.6945883
  28.4115974  42.6644396  54.5973825  26.5917861  41.8022853  55.3894363
  26.5016386  40.9313015  56.0385587  26.4658623  43.0605392  56.2419346
  26.9893524  43.8726883  55.7374833  25.4168666  43.3283223  56.3684259
  27.0983848  42.8205519  57.6113033  27.5740904  43.7897615  58.2724448
  27.1381820  41.6180728  58.0263286  25.4707214  41.7213794  54.3553468
  25.3502388  42.7342863  53.6565588  24.7819594  40.5946286  54.2361478
  24.9212842  39.7831868  54.8211693  23.7293167  40.5274853  53.1608877
  22.7147093  40.6632808  53.5353614  23.9061896  41.2158164  52.3344402
  23.8871621  39.0759878  52.6496677  23.0792475  38.1966822  53.0092532
  24.9148414  38.8083786  51.8449407  25.1752057  37.4674217  51.3412473
  24.3100011  37.1216957  50.7755667  25.3513277  36.7957684  52.1814628
  26.4109699  37.6434053  50.4700059  26.1083912  37.6735911  49.4232805
  27.0831229  36.8002166  50.6292055  27.0516234  38.9190683  50.8871054
  27.5107879  39.3579721  50.0013117  27.7996898  38.8238197  51.6741404
  25.8958342  39.8047585  51.3682717  26.2110308  40.4316740  52.2023738
  25.2599352  40.6730738  50.2947061  24.1148447  40.4036911  49.8229406
  25.9266951  41.7182136  49.8633267  26.8364070  41.9469609  50.2377572
  25.3550692  42.5996119  48.8227885  24.8232389  42.0076781  48.0778925
  24.3583233  43.5901939  49.4708617  23.9411372  44.1981103  48.6680587
  23.5654059  42.9968918  49.9262458  24.9726522  44.4856582  50.5092382
  25.3694601  43.8367316  51.2899678  25.7874908  45.0544298  50.0613108
  23.9759123  45.4729810  51.1486294  22.8036128  45.5580244  50.8038750
  24.5268926  46.2628133  52.1029117  23.9555143  46.9439359  52.5821822
  25.5062526  46.1665339  52.3302566  26.4715904  43.3752436  48.1278828
  27.5851126  43.3818432  48.6790368  26.1707773  43.9301832  46.9593322
  25.2351462  43.8967099  46.5804216  27.1895780  44.7000248  46.2324394
  28.1463456  44.6655926  46.7535051  27.3654013  44.0803937  44.8479176
  26.3484681  43.8131598  44.5606336  27.7130144  44.9056015  44.2263894
  28.2781386  42.8808588  44.6535967  28.0710588  42.1395724  45.4254213
  28.0287995  42.2568027  43.2591556  28.2361313  42.9974035  42.4867420
  28.6846852  41.3969676  43.1227802  26.9897547  41.9359727  43.1846281
  29.7484658  43.2912066  44.7651389  29.9337051  43.7165059  45.7514990
  30.3823071  42.4159851  44.6225422  29.9779624  44.0337727  44.0009230
  26.6071993  46.1045715  46.0484874  25.4014485  46.1443139  45.7378772
  27.3972629  47.1285686  46.2433014  28.3547255  47.0257320  46.5479150
  26.8714395  48.5112643  46.0083884  25.8067563  48.5296088  45.7755528
  27.0736754  49.1915188  46.8357057  27.6518795  48.9701958  44.7892009
  28.8479908  48.6788106  44.6074251  26.9387036  49.7559055  43.9710772
  25.9821170  49.9653157  44.2184410  27.4901045  50.3589657  42.7519929
  28.5669693  50.1960719  42.7080940  26.8427385  49.7156549  41.5069835
  25.7750175  49.9328262  41.5371116  27.2774317  50.1562953  40.6097780
  26.9749082  48.2210121  41.3609378  28.0725613  47.6961905  40.6574203
  28.8110125  48.3804888  40.2396578  28.2216458  46.3428662  40.4932368
  29.0925515  45.9345628  39.9804871  27.2399901  45.4851249  40.9927293
  27.3421813  44.4149588  40.8127255  26.1303727  45.9773742  41.7187167
  25.3707982  45.3178428  42.1384371  26.0259536  47.3726418  41.8916043
  25.1885694  47.7915040  42.4496743  27.1997448  51.8926442  42.6473873
  26.1080517  52.3364753  43.0231015  28.1379971  52.6051338  42.0494313
  29.0401886  52.2064804  41.8321175  27.9078075  54.0633958  41.7415502
  26.9216654  54.2350599  41.3100942  28.0708733  54.9711232  42.9702428
  29.0571782  54.8172262  43.4079854  27.9662311  56.0134401  42.6690359
  27.3050704  54.7276449  43.7066961  28.9223858  54.3663619  40.6182744
  29.9765369  53.6778208  40.5828389  28.7139213  55.3776335  39.8071632
  27.5219735  56.2432990  39.8274992  27.5818563  56.9464589  40.6582101
  26.6201601  55.6393180  39.9276918  27.6126502  56.9306882  38.4718581
  27.3929633  57.9870666  38.6264589  26.8484371  56.4912142  37.8308103
  28.9722384  56.7366048  37.8894695  29.4715687  57.7014421  37.9781107
  28.9801910  56.4183811  36.8469869  29.6819565  55.7071655  38.7507081
  29.9224224  54.8152320  38.1721503  30.9609644  56.2463089  39.4165079
  30.9355681  56.9919637  40.3946939  32.1073829  55.8620742  38.8540977
  32.0891095  55.1861301  38.1038543  33.4063020  56.3110062  39.3505976
  33.4846113  56.1171382  40.4203555  34.5238767  55.5623278  38.6373701
  34.1310181  55.1830291  37.6940282  35.3312434  56.2667182  38.4371377
  35.0559369  54.4045914  39.4663668  35.2446234  54.7761131  40.4735757
  34.3731965  53.5562716  39.5145457  36.3772051  53.9337082  38.8647313
  37.2598549  54.7596865  38.6143651  36.4186343  52.6527993  38.5996897
  37.2536230  52.2498807  38.1990006  35.6154266  52.0731442  38.7970694
  33.5066484  57.8219303  39.1931813  32.9366482  58.3373909  38.2152605
  34.2017962  58.4721347  40.1122101  34.6371928  57.9966548  40.8896726
  34.2946756  59.9447860  40.0512792  33.3995291  60.3791761  39.6061758
  34.4168637  60.4420560  41.4743371  35.3136577  60.0228226  41.9305211
  34.4840818  61.5299813  41.4750916  33.5410408  60.1322645  42.0444798
  35.4697966  60.3837482  39.1759553  36.3837151  59.5126803  39.1075829
  35.4324631  61.5155085  38.6534089  43.0239291  39.8122709  25.8894963
  43.6599265  39.0228501  25.4873594  43.6352007  40.6792957  26.1406937
  42.2813136  40.0957472  25.1435523  42.3229175  39.3103048  27.1351442
  41.3707460  38.1677000  26.8412279  41.9356640  37.3067824  26.4852313
  40.6581781  38.4757381  26.0759485  40.8338607  37.8984289  27.7509643
  41.7080438  40.1387989  27.4849641  43.2817198  39.0051065  28.2880297
  43.1824879  39.8025049  29.0239826  44.2950432  39.0048015  27.8874393
  43.0647641  37.6809472  29.0046009  43.1690809  36.6097762  28.3375591
  42.7810275  37.6902214  30.2880620  42.6309789  38.5847769  30.7324997
  42.6694441  36.4926388  31.1116470  43.6458320  36.7152335  32.3193537
  45.1138301  36.6879257  31.9011088  45.3224468  35.7608410  31.3674489
  45.3221499  37.5371713  31.2495861  45.7451281  36.7461816  32.7878704
  43.4462744  38.0225873  33.0776965  43.6941277  38.8613879  32.4275878
  42.4065856  38.1036394  33.3939379  44.0945514  38.0372018  33.9530937
  43.3968205  35.8794741  32.9733877  42.9018192  35.6254893  30.4929617
  41.2770155  36.2536102  31.6759951  40.5147070  37.2446242  31.7147647
  41.0164078  35.0450008  32.1207580  41.6932181  34.3046051  32.0075465
  39.7078261  34.7742278  32.7965959  38.7578228  33.9995303  31.9079995
  37.3308371  33.8421253  32.4799232  37.3841847  33.3873967  33.4687836
  36.8598019  34.8223237  32.5554342  36.7428530  33.2057559  31.8189614
  38.6434482  34.6349123  30.5425995  38.1965963  35.6245525  30.6383099
  39.6351828  34.7256349  30.0997610  38.0161812  34.0133378  29.9039304
  39.2020072  33.0061277  31.8442223  39.1618927  35.6933361  33.0099376
  40.0626517  34.0454662  34.1172800  40.2465833  32.8155100  33.9961895
  40.1452361  34.7567779  35.2272983  39.9594904  35.7492877  35.1868899
  40.5012505  34.1467042  36.5279627  41.7715252  34.8169738  37.0847549
  42.9591112  34.7925632  36.1347098  44.0943849  35.6497606  36.6706511
  44.4365152  35.2451423  37.6225860  43.7413105  36.6708283  36.8157894
  44.9190618  35.6478518  35.9575884  43.4337593  33.3557161  35.8622751
  43.7696801  32.9008916  36.7944671  44.2579197  33.3744116  35.1496552
  42.6097844  32.7731825  35.4494264  42.6326385  35.2141532  35.1836712
  42.0566936  34.2996312  38.0009889  41.5372434  35.8563840  37.3121237
  40.7277020  33.0860257  36.4161506  39.2916847  34.2802518  37.4779131
  38.9647293  35.4821278  37.8422251  38.1053779  35.6771631  37.4620405
  39.4937990  33.8051276  38.4375593  38.1855904  33.6803671  36.6039825
  38.5852051  33.3832408  35.6340232  37.3807323  34.4007988  36.4602617
  37.6822314  32.4672888  37.3642369  38.0476615  31.3524238  36.8781391
  36.4489425  32.8120200  37.7800490  35.3141624  32.6629939  36.8306089
  35.6805301  32.2384364  35.8955625  34.8760443  33.6419371  36.6370923
  34.2530148  31.7453089  37.4160130  34.6873810  30.7646488  37.6105170
  33.4295095  31.6443025  36.7089531  33.8807073  32.1692820  38.3487406
  48.6469068  37.3391762  23.0003414  39.6773983  31.4105142  24.1830854
  18.4022632  32.3995458  30.1320721  54.0395579  40.1055332  27.0335267
  35.3840934  59.9387513  33.1668053  34.8628244  24.5533678  39.5388472
  11.1868246  40.8836846  35.6959588  44.5556462  39.5903333   8.3308534
  24.7301360  48.6519581  58.1288063  19.3225936  32.8767304  49.6493795
  43.7387482  54.7950092  22.5488177  60.3983084  43.4580082  38.7947853
  22.1372663  56.6295185  22.6515522  42.0652902  30.1829056  61.5031999
  11.5698831  41.2243018  22.5530046  35.1493810  20.3398280  48.4922805
  60.2769876  17.2224002  53.4807703  38.3679508  65.1741007  41.4546103
  30.1079274  27.4183187  20.3768272  26.6633499  42.2287750  63.4208195
  35.1735130  42.6247413  86.0090671  35.9466006  42.0776400  85.8703546
  35.5260529  43.4891662  86.2205132  37.5101408  38.7840079  83.6409121
  37.7626928  38.2621601  82.8792584  36.5725967  38.6206225  83.7435804
  37.2297696  40.6868185  85.8433496  37.1133954  40.0113089  86.5114580
  37.3399956  40.2000559  85.0265649  39.2134724  35.1768232  84.5441533
  39.3809127  36.0448468  84.9112004  39.0231893  35.3395514  83.6202823
  39.1923945  37.6325889  85.5288200  39.0723570  38.0782940  86.3673680
  38.4976533  37.9811207  84.9701738  44.8909011  38.1047363  86.3568534
  45.8026867  38.3374749  86.1816232  44.3818658  38.6884407  85.7943613
  42.5411952  39.2750857  84.9355200  42.0258576  40.0455462  85.1743587
  42.2689261  38.6015993  85.5588261  38.9197288  41.1248383  81.4142908
  38.0124349  40.8937636  81.6134057  39.4168320  40.3286002  81.6016889
  40.0985521  41.2260978  85.9366898  39.1896740  40.9420011  86.0339368
  40.1280605  41.6460056  85.0770205  39.7961609  42.7669721  83.2754976
  39.3581039  42.0505580  82.8160614  40.5372050  42.9945836  82.7140068
  43.9172836  41.6254103  82.8687034  43.3002007  40.9000931  82.7720087
  43.4489325  42.3863463  82.5254108  35.7071382  35.8439527  81.9908338
  34.8300849  35.7228328  81.6270585  36.1829135  35.0525606  81.7387227
  40.2683774  38.8553938  81.8570563  41.2142879  38.7260146  81.9258981
  39.8898019  38.1168600  82.3339991  38.4526691  36.7803914  81.7925449
  37.5458147  36.4837027  81.8688162  38.7302672  36.4833732  80.9259735
  37.2225476  33.6390850  81.9337428  38.0844640  33.9645748  82.1933245
  37.4075820  32.8522345  81.4210493  43.3026204  44.4364141  82.2277019
  44.0062054  44.6414144  82.8434675  42.5788853  45.0040903  82.4926102
  41.2479504  22.5420399  72.3348843  40.5967484  23.1274479  71.9482857
  42.0423867  23.0726593  72.3943880  35.1735131  19.6309536  72.7335977
  35.9466007  19.0838523  72.5948853  35.5260530  20.4953785  72.9450439
  37.5101409  15.7902202  70.3654427  37.7626929  15.2683723  69.6037890
  36.5725968  15.6268347  70.4681111  42.7254769  20.2310831  72.8717827
  42.0900602  20.3045457  73.5838732  42.3952175  20.8204429  72.1936906
  37.2297698  17.6930308  72.5678802  37.1133956  17.0175211  73.2359886
  37.3399957  17.2062682  71.7510955  39.2134725  12.1830355  71.2686840
  39.3809128  13.0510591  71.6357311  39.0231895  12.3457636  70.3448129
  39.1923946  14.6388012  72.2533507  39.0723572  15.0845063  73.0918987
  38.4976535  14.9873330  71.6947045  36.9530838  27.4091654  75.9023638
  36.8754868  28.3599479  75.9812119  36.3492482  27.0637526  76.5598564
  44.8909012  15.1109485  73.0813841  45.8026869  15.3436872  72.9061538
  44.3818660  15.6946529  72.5188919  47.3767827  21.0289742  77.8271786
  46.6918865  21.4088643  77.2768819  47.4611676  21.6385068  78.5603734
  53.8370579  17.8960404  78.9474458  53.0834288  17.3267803  78.7918463
  53.9718120  17.8623069  79.8945093  39.2269207  22.7673807  74.6229178
  39.0914882  23.6125343  75.0514026  39.7679020  22.9693084  73.8595111
  42.5411954  16.2812980  71.6600506  42.0258577  17.0517584  71.8988894
  42.2689262  15.6078116  72.2833568  47.5146228  19.0345334  73.5953680
  46.7375671  18.6956494  73.1508842  48.1937709  19.0397958  72.9208645
  40.7744689  20.3130295  75.1353241  40.2466050  19.5783055  74.8226479
  40.2732191  21.0904972  74.8893210  38.9197289  18.1310505  68.1388214
  38.0124351  17.8999759  68.3379363  39.4168321  17.3348125  68.3262196
  41.8265368  26.8408013  71.0584901  41.1527066  27.1439709  71.6669858
  42.2131190  27.6437093  70.7090358  40.0985522  18.2323100  72.6612205
  39.1896742  17.9482133  72.7584674  40.1280606  18.6522179  71.8015511
  45.3304790  21.8429690  76.4303372  44.8767117  21.0020600  76.4868563
  44.6998756  22.4791088  76.7678152  43.7737729  23.6806187  77.3653190
  44.0660703  24.2411244  76.6465556  44.2836349  23.9734748  78.1206349
  39.7961610  19.7731844  70.0000283  39.3581040  19.0567703  69.5405920
  40.5372051  20.0007959  69.4385375  38.7371354  24.4586538  78.4546643
  38.6947533  24.6847384  77.5255175  39.6534053  24.2249912  78.6032445
  47.9134725  18.0489041  76.0576602  47.7752623  18.2390637  75.1297791
  47.5570944  18.8108424  76.5144653  40.0256583  27.0087685  73.2731980
  40.2008339  26.5375728  74.0877602  39.3389371  27.6353451  73.5013241
  43.9172838  18.6316226  69.5932341  43.3002008  17.9063054  69.4965393
  43.4489326  19.3925586  69.2499415  35.7071384  12.8501650  68.7153645
  34.8300850  12.7290451  68.3515892  36.1829137  12.0587728  68.4632534
  38.8935310  25.2027940  75.9616165  38.1102832  25.7449620  76.0554390
  39.5928055  25.7201920  76.3610407  43.2861740  19.7694257  76.1788794
  42.3518019  19.8895719  76.0093499  43.4638409  18.8666724  75.9148804
  44.7410523  21.9555398  73.7124980  45.0170367  21.8411992  74.6218855
  43.8715022  21.5572882  73.6737154  41.3764587  26.2041748  77.3557794
  41.5586981  25.3863404  77.8185546  42.1997573  26.4209441  76.9182684
  41.7106752  25.1309934  74.6172843  42.2394519  24.6202388  74.0043005
  41.9734972  24.8152464  75.4818376  42.3436156  26.1650769  80.9616959
  42.2187296  25.3640509  80.4527905  43.0015247  26.6596963  80.4730929
  45.0151620  24.5841064  79.8765734  45.9398167  24.3783926  79.7390185
  44.8466923  24.3357465  80.7855076  44.8046936  25.1026732  75.2327826
  44.9783813  24.5373154  74.4801678  45.2975827  25.9027627  75.0507315
  50.6586327  17.8663155  76.8518125  51.1017473  17.1170480  76.4537249
  49.7812837  17.8573291  76.4691857  45.7922108  24.4193496  72.3324724
  46.4873013  25.0400189  72.5512038  46.1345259  23.5688847  72.6077102
  47.6913532  21.8693202  73.8612055  48.2164856  22.2080474  73.1361375
  47.6035884  20.9340217  73.6775189  39.3754192  27.9365185  78.2207308
  38.9359183  27.4441564  78.9140164  40.1262309  27.3938153  77.9799383
  36.3841571  22.0307117  73.7688070  36.5329692  22.7142582  73.1154743
  37.1908015  22.0112207  74.2837526  50.2019192  19.3368393  79.2440573
  51.0366083  19.7758197  79.4078133  50.3378321  18.8607046  78.4248819
  39.8836977  24.5255248  71.2399817  39.3110944  25.1445435  70.7870289
  40.4569771  25.0754610  71.7739739  43.1034237  24.8092398  72.3708400
  44.0364910  24.7437960  72.5741275  43.0157449  25.6448665  71.9122932
  45.7322253  24.1258268  69.3312347  45.6535885  23.7918132  70.2248105
  46.5531920  24.6180036  69.3303820  40.2683775  15.8616061  68.5815870
  41.2142880  15.7322269  68.6504288  39.8898020  15.1230722  69.0585298
  38.4526693  13.7866037  68.5170755  37.5458148  13.4899150  68.5933469
  38.7302674  13.4895855  67.6505041  37.2225477  10.6452972  68.6582734
  38.0844641  10.9707871  68.9178552  37.4075821   9.8584468  68.1455800
  43.3026205  21.4426264  68.9522326  44.0062055  21.6476266  69.5679981
  42.5788854  22.0103026  69.2171409  44.1324015  17.1936125  75.0724596
  44.0759217  17.6504676  74.2332228  44.6852358  16.4326810  74.8947439
  45.2112903  21.8808793  71.0020786  46.0458506  21.4489991  70.8198260
  45.0497245  21.7090807  71.9297680  44.8658795  18.3840906  72.3677125
  44.8107598  18.2185178  71.4265569  44.2404850  19.0916939  72.5239315
  53.8397178  32.3978444  81.0975962  54.4775588  32.2785191  80.3939302
  53.7218021  33.3459288  81.1563915  50.6486884  32.3505872  81.0337487
  50.3105395  32.2346937  80.1458022  51.5176652  31.9497037  81.0138493
  46.5073700  34.2041349  77.0234378  45.9438565  34.1131285  76.2550666
  46.3926095  33.3841253  77.5036871  51.1306667  33.5040724  86.9923693
  51.1195308  33.1093522  86.1204196  51.2927306  32.7706796  87.5857464
  44.0538132  35.6992540  79.8618598  44.8459423  35.3583365  79.4464898
  44.2934782  35.8087515  80.7820752  52.0873258  37.8712316  72.3348843
  51.4361238  38.4566397  71.9482857  52.8817621  38.4018511  72.3943880
  46.0128885  34.9601453  72.7335977  46.7859761  34.4130440  72.5948853
  46.3654284  35.8245703  72.9450439  47.8513928  36.2877836  85.9402877
  47.5603794  37.1923467  85.8249543  48.4870912  36.3294363  86.6546946
  48.7770135  33.6654684  82.5304236  49.3733707  33.4410707  81.8161199
  48.8345106  32.9239430  83.1329684  48.3495163  31.1194120  70.3654427
  48.6020684  30.5975641  69.6037890  47.4119722  30.9560265  70.4681111
  53.3938446  30.1229898  78.1729170  54.1801535  29.7049321  77.8219587
  53.6577150  31.0275990  78.3410819  53.5648523  35.5602748  72.8717827
  52.9294356  35.6337375  73.5838732  53.2345930  36.1496347  72.1936906
  58.7946873  30.0605131  79.0762149  59.5272045  29.4904348  79.3099978
  58.0386229  29.6726732  79.5168655  48.0691452  33.0222225  72.5678802
  47.9527710  32.3467129  73.2359886  48.1793712  32.5354599  71.7510955
  50.4122993  32.4832373  76.2725491  50.0481200  31.9562994  76.9838413
  51.2690109  32.0930842  76.0991977  50.0528480  27.5122272  71.2686840
  50.2202882  28.3802509  71.6357311  49.8625649  27.6749554  70.3448129
  52.8103813  35.9739251  82.9352670  52.5104536  36.8764290  82.8268477
  52.4654873  35.7071434  83.7873823  46.2616295  32.4253048  78.9689375
  45.3366791  32.2929262  79.1767066  46.5100708  33.2047267  79.4659317
  56.2100957  28.4921791  80.6150108  55.3017834  28.4237200  80.3208869
  56.1588553  28.9693736  81.4431933  50.0317701  29.9679930  72.2533507
  49.9117326  30.4136981  73.0918987  49.3370289  30.3165247  71.6947045
  43.6225106  32.0686322  79.8033164  43.7517487  32.3220800  80.7172575
  42.9422557  32.6614030  79.4837819  47.7924593  42.7383572  75.9023638
  47.7148623  43.6891397  75.9812119  47.1886236  42.3929444  76.5598564
  55.7302767  30.4401403  73.0813841  56.6420623  30.6728790  72.9061538
  55.2212414  31.0238447  72.5188919  50.3674605  29.7998638  84.0908690
  51.2135800  30.2238051  84.2343339  50.3073242  29.1432262  84.7847253
  54.3372349  35.4227221  80.4727422  53.7081212  35.5872936  79.7703490
  53.9498011  35.8368831  81.2438386  58.2161581  36.3581659  77.8271786
  57.5312619  36.7380561  77.2768819  58.3005430  36.9676986  78.5603734
  55.4712513  34.0041618  84.4267130  55.6829408  34.6473378  83.7501511
  55.4242261  33.1703935  83.9589060  53.0738742  26.6159439  81.3303702
  52.2123221  26.9140692  81.6220439  53.1001176  26.8329838  80.3984734
  49.8900311  35.1601629  77.7377507  50.3538657  35.4389332  76.9482130
  49.6257109  34.2585074  77.5550598  46.7824392  34.7073111  80.6757271
  47.3525749  35.1360379  80.0374755  47.3732504  34.4255696  81.3741456
  48.8269197  31.2824782  74.5467072  49.5293241  31.7345826  75.0140999
  48.4949826  30.6408601  75.1746966  42.5694531  29.5408335  79.8484206
  41.7793585  29.7965863  79.3724317  43.0605779  30.3556672  79.9536247
  44.5209277  29.9052914  76.8067683  43.7240440  30.0171608  77.3251178
  44.2934869  30.2439566  75.9408573  50.3514944  36.4297617  84.7550197
  50.4159377  36.8918024  85.5908369  49.6425868  35.7994982  84.8832507
  40.8532234  29.7938825  82.2799197  41.1040273  30.6785835  82.5456773
  41.3891783  29.6143426  81.5074289  64.6764334  33.2252322  78.9474458
  63.9228042  32.6559720  78.7918463  64.8111875  33.1914987  79.8945093
  50.0662962  38.0965724  74.6229178  49.9308637  38.9417260  75.0514026
  50.6072774  38.2985002  73.8595111  43.5192359  35.6141163  75.1957103
  44.0316880  36.4084413  75.3462667  44.1715072  34.9167453  75.1290704
  45.3287244  38.7306919  77.2779856  45.5053872  39.6524883  77.0900840
  46.1244077  38.4165338  77.7074236  46.4518559  40.2485093  83.2790198
  47.0025984  40.1202156  82.5067192  45.6130035  40.5479982  82.9285091
  41.4841276  33.9429817  75.9716673  42.3216498  34.3526825  75.7550381
  41.6619544  33.0029259  75.9416867  53.3805708  31.6104897  71.6600506
  52.8652332  32.3809502  71.8988894  53.1083017  30.9370034  72.2833568
  50.9652819  26.4554598  76.7185745  50.1094415  26.0661449  76.5391383
  51.3779771  26.5346559  75.8585530  52.4951966  23.9900942  81.1177304
  51.9916761  23.9531077  80.3045110  52.7882573  24.8993684  81.1773961
  48.7394852  24.0739671  80.1243486  49.6047848  23.8782480  79.7649376
  48.8072361  23.8450023  81.0512843  58.3539982  34.3637252  73.5953680
  57.5769425  34.0248412  73.1508842  59.0331463  34.3689875  72.9208645
  53.1692011  29.4831990  73.4860287  52.8642147  29.7978139  74.3370431
  54.1222453  29.5613409  73.5287620  51.6138443  35.6422213  75.1353241
  51.0859805  34.9074972  74.8226479  51.1125946  36.4196889  74.8893210
  56.5931289  33.8371233  80.2520288  55.9354964  34.5270495  80.3400416
  57.3971688  34.2267665  80.5954274  46.3457171  26.3041879  77.4959853
  46.9200923  26.0817061  76.7633046  46.9328153  26.3730574  78.2488454
  55.4036748  32.1915606  78.3024229  55.9168630  32.8245598  78.8045939
  56.0537972  31.5916802  77.9367589  46.6726758  28.3346340  71.5155738
  45.8364070  28.6721027  71.8365013  46.5331527  28.1995320  70.5782875
  48.6479838  23.1783128  76.2234922  47.9944251  22.8632145  75.5991537
  48.6060313  22.5558869  76.9494745  49.7591043  33.4602423  68.1388214
  48.8518105  33.2291677  68.3379363  50.2562075  32.6640042  68.3262196
  52.6659122  42.1699930  71.0584901  51.9920821  42.4731627  71.6669858
  53.0524944  42.9729011  70.7090358  51.8817579  29.6665062  80.5482570
  50.9640140  29.8880009  80.3904258  52.2977722  29.7411372  79.6894277
  52.6652627  31.0656477  75.6785250  53.4124446  31.5777874  75.3692372
  52.9344216  30.7440530  76.5389644  50.9379277  33.5615018  72.6612205
  50.0290496  33.2774051  72.7584674  50.9674361  33.9814097  71.8015511
  56.1698544  37.1721608  76.4303372  55.7160871  36.3312517  76.4868563
  55.5392511  37.8083006  76.7678152  55.1131464  28.1013594  77.6604040
  54.3754221  27.5890980  77.9914282  55.3658237  27.6613975  76.8487316
  54.6131483  39.0098104  77.3653190  54.9054458  39.5703161  76.6465556
  55.1230104  39.3026665  78.1206349  55.2143091  20.8789846  78.2545809
  55.5201968  20.0187209  77.9671724  55.9395696  21.4707466  78.0544803
  41.5067447  31.2820532  76.6427407  41.3091847  30.6889893  75.9178473
  40.9514111  30.9772742  77.3603346  49.4864171  31.1743639  78.7622000
  49.5412781  30.2217475  78.6864476  48.6755373  31.3303078  79.2463298
  50.6355365  35.1023762  70.0000283  50.1974794  34.3859621  69.5405920
  51.3765805  35.3299876  69.4385375  47.4256531  29.7920698  76.5212379
  46.6124396  30.0914869  76.9277571  47.9215525  29.3976387  77.2386861
  49.5765109  39.7878455  78.4546643  49.5341287  40.0139302  77.5255175
  50.4927807  39.5541830  78.6032445  53.0230742  30.2562523  85.3527273
  53.3780130  30.4833996  86.2121738  53.6702874  30.5880900  84.7304528
  58.7528479  33.3780959  76.0576602  58.6146378  33.5682555  75.1297791
  58.3964698  34.1400342  76.5144653  46.9170605  27.3639054  82.1373614
  47.5569985  27.2227813  81.4396577  46.0848136  27.0773567  81.7612216
  58.7797859  35.4457486  81.0687873  59.2134366  35.3532775  81.9170927
  59.4929440  35.4214986  80.4307889  47.6930909  36.6641484  78.2508606
  48.4871508  36.1691804  78.0491181  46.9822602  36.1359347  77.8876312
  52.5125754  39.0459580  82.6020974  52.5662776  39.6150516  83.3698690
  51.6440535  39.2161465  82.2375011  44.0013673  30.8084566  74.3268359
  43.0711261  30.7469022  74.5438321  44.0971145  30.2860519  73.5305000
  43.9199222  27.3339379  76.9146601  44.1806039  28.2484712  76.8055761
  44.7416394  26.8663821  77.0643213  51.4713854  33.2119842  84.1607906
  52.4005914  33.3631001  83.9876873  51.0504884  33.3003863  83.3056552
  50.2702185  37.2370506  81.9306443  50.1313271  36.8689291  82.8032381
  49.4816782  37.7518146  81.7590401  50.8650337  42.3379603  73.2731980
  51.0402093  41.8667646  74.0877602  50.1783125  42.9645369  73.5013241
  51.8207401  36.6152109  79.3195281  51.4857233  36.5752879  80.2152931
  51.3211346  35.9496825  78.8465691  54.7566592  33.9608143  69.5932341
  54.1395763  33.2354971  69.4965393  54.2883081  34.7217504  69.2499415
  48.4233945  31.7339698  84.3331542  49.1333564  31.0932891  84.2918160
  48.3803253  31.9852593  85.2557723  45.4311423  45.4868966  80.0471840
  45.6708021  46.1187490  80.7250859  44.5880619  45.1357006  80.3337199
  46.5465138  28.1793568  68.7153645  45.6694604  28.0582368  68.3515892
  47.0222891  27.3879646  68.4632534  38.0667278  32.9670727  78.8095152
  38.7538318  32.6532457  78.2216167  37.9115407  33.8712092  78.5362404
  49.9439284  41.2948088  82.4513344  49.8709456  42.1003059  82.9632649
  49.5016678  41.4940054  81.6261365  49.7329064  40.5319858  75.9616165
  48.9496586  41.0741538  76.0554390  50.4321809  41.0493838  76.3610407
  53.0425714  26.3414487  78.6050371  53.5394414  25.5884450  78.2851441
  52.2712696  26.3778804  78.0393580  60.8955472  32.0454853  80.2468662
  60.8845348  32.9279568  79.8762595  60.0272851  31.6926404  80.0523199
  54.1255495  35.0986175  76.1788794  53.1911774  35.2187637  76.0093499
  54.3032163  34.1958641  75.9148804  49.6260683  28.4831870  78.3322055
  49.2558470  27.9302911  79.0202961  50.1219775  27.8790004  77.7797056
  57.5128046  30.9403494  76.7138828  57.9788498  31.7731486  76.6399131
  57.9635547  30.4748476  77.4184087  55.5804277  37.2847315  73.7124980
  55.8564121  37.1703910  74.6218855  54.7108776  36.8864800  73.6737154
  55.4844709  23.3084081  80.7529730  54.5707789  23.5388308  80.9211937
  55.9137810  23.3922525  81.6043762  55.2551168  31.4973973  83.2529624
  54.6022618  31.7449880  82.5982077  55.6331547  30.6838111  82.9192101
  52.2158341  41.5333666  77.3557794  52.3980736  40.7155322  77.8185546
  53.0391327  41.7501358  76.9182684  52.5500507  40.4601851  74.6172843
  53.0788273  39.9494306  74.0043005  52.8128726  40.1444381  75.4818376
  43.0517600  38.4765720  82.3608176  43.6371036  37.7309408  82.4936080
  42.8542438  38.7869677  83.2444840  45.9056255  41.5116968  77.3770618
  45.2366630  41.9963096  76.8934659  45.7669125  41.7586188  78.2913997
  41.2743832  29.7735423  74.1566551  41.5697273  28.8646101  74.1033604
  40.3731868  29.7523162  73.8347553  53.1829911  41.4942687  80.9616959
  53.0581050  40.6932427  80.4527905  53.8409002  41.9888880  80.4730929
  44.8038079  27.8491419  80.1394099  44.0824665  28.4627387  80.0001573
  45.5931335  28.3849184  80.0610745  43.0031674  27.4549521  74.2805876
  42.6744380  26.5746899  74.0980982  43.3571044  27.3997189  75.1682265
  52.2511252  39.0904423  78.7900861  52.1036215  38.1621131  78.9708431
  53.0764746  39.1124514  78.3057937  46.1173497  27.7422490  74.6481353
  46.4569569  28.2708412  73.9259962  46.5645617  28.0802896  75.4239920
  55.8545374  39.9132982  79.8765734  56.7791922  39.7075843  79.7390185
  55.6860678  39.6649383  80.7855076  48.1041644  26.2397112  72.8474646
  48.8250006  26.6178365  72.3438363  47.4806948  26.9585989  72.9509624
  52.2472767  26.9442261  73.7832979  52.4636381  27.8266899  73.4821807
  51.7666834  26.5528474  73.0538621  46.9871988  29.9027974  80.3603723
  46.8416569  30.2168277  81.2528005  46.5097192  30.5212874  79.8074622
  48.8468371  26.8930522  80.4084613  48.8329940  25.9971615  80.0716911
  49.5640799  26.9001186  81.0422899  50.6994502  27.3267862  82.4537740
  50.4412279  28.2484933  82.4522071  50.1679542  26.9298297  83.1438204
  55.6440690  40.4318649  75.2327826  55.8177568  39.8665072  74.4801678
  56.1369582  41.2319544  75.0507315  41.4617650  32.4433318  83.2991384
  40.9171118  33.2193126  83.4311659  42.3397000  32.7904123  83.1410506
  48.2505267  25.7744902  75.6772183  48.3721178  24.8461549  75.8763070
  47.9607309  25.7883588  74.7650498  51.1196457  23.4599813  78.8138903
  51.1418154  23.5239146  77.8590882  51.5364516  22.6204321  79.0079409
  61.4980082  33.1955072  76.8518125  61.9411228  32.4462398  76.4537249
  60.6206592  33.1865209  76.4691857  56.6315863  39.7485414  72.3324724
  57.3266768  40.3692107  72.5512038  56.9739013  38.8980765  72.6077102
  58.5307286  37.1985119  73.8612055  59.0558610  37.5372392  73.1361375
  58.4429639  36.2632135  73.6775189  50.2147947  43.2657103  78.2207308
  49.7752937  42.7733481  78.9140164  50.9656064  42.7230070  77.9799383
  42.6940286  39.4568643  78.2231936  43.5198306  39.1572415  77.8430579
  42.3434338  38.6876266  78.6721725  47.6621819  38.8095112  80.2929609
  47.0401828  38.1465817  79.9931837  48.3326686  38.8356244  79.6103257
  40.8948891  37.3754970  79.1820869  40.0580799  36.9477144  79.0004871
  40.8672536  37.5687413  80.1191661  47.2235326  37.3599035  73.7688070
  47.3723446  38.0434499  73.1154743  48.0301769  37.3404125  74.2837526
  61.0412946  34.6660311  79.2440573  61.8759838  35.1050115  79.4078133
  61.1772075  34.1898964  78.4248819  44.9787959  33.3864213  74.7749139
  44.7334001  32.4826543  74.9729349  45.1483873  33.3881363  73.8328617
  44.2483606  29.1192570  72.2735300  43.5552851  29.1936925  71.6175336
  44.0035358  28.3552914  72.7956817  52.9197263  20.6788172  79.6774791
  53.1999017  20.0111361  80.3035218  53.7047870  20.8717267  79.1649455
  50.7230731  39.8547165  71.2399817  50.1504698  40.4737353  70.7870289
  51.2963525  40.4046527  71.7739739  56.7906121  29.1005806  83.4246366
  57.7423544  29.2003903  83.4458590  56.6209572  28.3084074  83.9344451
  54.8120501  26.1861389  83.6105767  54.2170433  26.4666402  82.9152256
  54.5270197  26.6755290  84.3822508  53.9427991  40.1384316  72.3708400
  54.8758664  40.0729877  72.5741275  53.8551204  40.9740582  71.9122932
  56.5716008  39.4550186  69.3312347  56.4929639  39.1210050  70.2248105
  57.3925675  39.9471954  69.3303820  59.2694199  32.3211925  82.5388666
  59.2370519  31.3827926  82.7248350  59.8794823  32.3995962  81.8054491
  51.1077530  31.1907978  68.5815870  52.0536635  31.0614186  68.6504288
  50.7291775  30.4522640  69.0585298  57.0799414  22.8563984  78.5442762
  56.8824236  22.5479072  79.4286094  57.6899120  23.5825623  78.6740692
  49.2920447  29.1157955  68.5170755  48.3851902  28.8191067  68.5933469
  49.5696428  28.8187773  67.6505041  40.2098387  30.4364318  78.9669802
  39.8901172  29.5829626  78.6744176  39.6631816  30.6512896  79.7227769
  43.9878295  33.1526759  82.6839308  44.2064305  34.0843867  82.7027342
  44.4004069  32.7934733  83.4694112  50.9082513  23.6594844  74.6714996
  50.0983241  23.3141929  75.0470243  51.5966930  23.3502388  75.2602608
  52.8373061  22.7372891  76.2939293  53.3904100  23.1568345  76.9529316
  53.0743147  21.8108639  76.3362249  48.0619232  25.9744890  68.6582734
  48.9238396  26.2999788  68.9178552  48.2469576  25.1876386  68.1455800
  40.0786647  34.0567230  80.9362923  39.3850119  33.6421182  80.4232878
  40.8259638  34.0987766  80.3396342  56.2151868  24.8473416  75.8017957
  55.6350537  25.5058220  75.4196010  55.9487801  24.0250761  75.3905375
  54.6655434  24.2478474  78.0039278  55.1655213  24.3595009  77.1953597
  55.3091042  23.9439527  78.6440086  41.9923390  33.9885483  78.8128938
  41.9694078  34.0873171  77.8610821  42.3024026  34.8350634  79.1346104
  44.6510768  36.0461638  82.9275552  45.6054021  36.0145581  82.8605484
  44.4523291  35.5852262  83.7425778  45.2410150  34.6162754  85.4946350
  46.0603039  35.1106833  85.5181187  45.5146958  33.6994723  85.4663918
  54.9976746  27.0073507  74.8574306  54.1102601  27.2923157  74.6394500
  55.4130735  26.8467270  74.0101582  58.3491282  27.0320028  78.5728645
  59.1251672  27.5216480  78.8453262  57.6239416  27.4578082  79.0300514
  43.0060997  41.5881258  79.9445750  42.8715465  40.8281659  79.3783748
  42.5893059  42.3122158  79.4774539  54.1419960  36.7718181  68.9522326
  54.8455810  36.9768184  69.5679981  53.4182608  37.3394943  69.2171409
  54.9717770  32.5228043  75.0724596  54.9152971  32.9796594  74.2332228
  55.5246112  31.7618727  74.8947439  58.7822576  28.3117775  75.8974715
  58.5259510  27.9114410  76.7282923  58.1575444  29.0261568  75.7724854
  63.0934914  31.0513848  78.4046007  62.5334472  31.1207037  79.1777569
  62.4878417  30.8754832  77.6845503  46.1630122  42.4850575  80.1564193
  46.0462507  43.4296007  80.0542883  45.3422569  42.1824136  80.5449992
  56.0506657  37.2100711  71.0020786  56.8852261  36.7781909  70.8198260
  55.8891000  37.0382724  71.9297680  55.7052549  33.7132824  72.3677125
  55.6501353  33.5477095  71.4265569  55.0798604  34.4208857  72.5239315
  49.0148675  23.2140933  71.9462443  49.0027344  24.1582773  72.1030714
  49.9072097  23.0311078  71.6521905  48.9438239  41.8909823  80.0330200
  47.9933870  41.8911685  79.9194572  49.2470725  41.1442558  79.5166235
  52.8300794  19.8083710  76.2008380  52.0633190  19.2542196  76.3465062
  53.2411499  19.8805578  77.0622532  56.8522640  50.2893371  72.7335977
  57.6253516  49.7422358  72.5948853  57.2048039  51.1537620  72.9450439
  59.1888918  46.4486037  70.3654427  59.4414438  45.9267558  69.6037890
  58.2513477  46.2852183  70.4681111  58.9085207  48.3514143  72.5678802
  58.7921465  47.6759047  73.2359886  59.0187466  47.8646517  71.7510955
  60.8922234  42.8414190  71.2686840  61.0596637  43.7094426  71.6357311
  60.7019403  43.0041472  70.3448129  60.8711455  45.2971847  72.2533507
  60.7511080  45.7428898  73.0918987  60.1764044  45.6457165  71.6947045
  66.5696521  45.7693321  73.0813841  67.4814378  46.0020707  72.9061538
  66.0606169  46.3530365  72.5188919  59.6662952  46.6116700  74.5467072
  60.3686995  47.0637743  75.0140999  59.3343580  45.9700518  75.1746966
  55.3603031  45.2344831  76.8067683  54.5634194  45.3463526  77.3251178
  55.1328623  45.5731484  75.9408573  54.3586114  50.9433080  75.1957103
  54.8710634  51.7376330  75.3462667  55.0108827  50.2459371  75.1290704
  52.3235030  49.2721734  75.9716673  53.1610252  49.6818743  75.7550381
  52.5013298  48.3321177  75.9416867  64.2199463  46.9396815  71.6600506
  63.7046086  47.7101420  71.8988894  63.9476771  46.2661951  72.2833568
  61.8046574  41.7846516  76.7185745  60.9488170  41.3953366  76.5391383
  62.2173525  41.8638477  75.8585530  64.0085766  44.8123907  73.4860287
  63.7035901  45.1270056  74.3370431  64.9616208  44.8905327  73.5287620
  57.1850925  41.6333797  77.4959853  57.7594677  41.4108978  76.7633046
  57.7721908  41.7022491  78.2488454  57.5120512  43.6638258  71.5155738
  56.6757825  44.0012944  71.8365013  57.3725282  43.5287238  70.5782875
  59.4873593  38.5075046  76.2234922  58.8338005  38.1924063  75.5991537
  59.4454067  37.8850786  76.9494745  60.5984798  48.7894341  68.1388214
  59.6911860  48.5583594  68.3379363  61.0955830  47.9931960  68.3262196
  61.7773031  48.8906936  72.6612205  60.8684250  48.6065968  72.7584674
  61.8068115  49.3106014  71.8015511  66.0536846  36.2081763  78.2545809
  66.3595722  35.3479127  77.9671724  66.7789450  36.7999383  78.0544803
  52.3461202  46.6112450  76.6427407  52.1485601  46.0181811  75.9178473
  51.7907866  46.3064660  77.3603346  61.4749119  50.4315679  70.0000283
  61.0368549  49.7151538  69.5405920  62.2159560  50.6591794  69.4385375
  58.2650285  45.1212616  76.5212379  57.4518151  45.4206787  76.9277571
  58.7609279  44.7268305  77.2386861  54.8407427  46.1376484  74.3268359
  53.9105015  46.0760939  74.5438321  54.9364899  45.6152436  73.5305000
  54.7592976  42.6631297  76.9146601  55.0199794  43.5776630  76.8055761
  55.5810149  42.1955739  77.0643213  65.5960347  49.2900061  69.5932341
  64.9789517  48.5646889  69.4965393  65.1276835  50.0509421  69.2499415
  57.3858893  43.5085485  68.7153645  56.5088359  43.3874286  68.3515892
  57.8616646  42.7171564  68.4632534  48.9061033  48.2962645  78.8095152
  49.5932073  47.9824375  78.2216167  48.7509161  49.2004010  78.5362404
  52.1137586  45.1027341  74.1566551  52.4091027  44.1938019  74.1033604
  51.2125622  45.0815080  73.8347553  53.8425428  42.7841438  74.2805876
  53.5138134  41.9038817  74.0980982  54.1964799  42.7289107  75.1682265
  56.9567251  43.0714408  74.6481353  57.2963324  43.6000329  73.9259962
  57.4039372  43.4094814  75.4239920  58.9435398  41.5689030  72.8474646
  59.6643761  41.9470282  72.3438363  58.3200702  42.2877906  72.9509624
  63.0866521  42.2734179  73.7832979  63.3030136  43.1558816  73.4821807
  62.6060588  41.8820392  73.0538621  59.0899021  41.1036820  75.6772183
  59.2114933  40.1753466  75.8763070  58.8001064  41.1175506  74.7650498
  61.9590212  38.7891730  78.8138903  61.9811909  38.8531064  77.8590882
  62.3758271  37.9496239  79.0079409  55.8181713  48.7156130  74.7749139
  55.5727755  47.8118460  74.9729349  55.9877628  48.7173281  73.8328617
  55.0877361  44.4484488  72.2735300  54.3946606  44.5228843  71.6175336
  54.8429113  43.6844832  72.7956817  63.7591017  36.0080089  79.6774791
  64.0392771  35.3403278  80.3035218  64.5441624  36.2009185  79.1649455
  61.9471284  46.5199896  68.5815870  62.8930389  46.3906104  68.6504288
  61.5685529  45.7814558  69.0585298  60.1314202  44.4449872  68.5170755
  59.2245657  44.1482985  68.5933469  60.4090183  44.1479690  67.6505041
  51.0492142  45.7656236  78.9669802  50.7294926  44.9121544  78.6744176
  50.5025570  45.9804814  79.7227769  61.7476267  38.9886762  74.6714996
  60.9376996  38.6433847  75.0470243  62.4360684  38.6794306  75.2602608
  63.6766816  38.0664809  76.2939293  64.2297854  38.4860262  76.9529316
  63.9136902  37.1400557  76.3362249  58.9012986  41.3036808  68.6582734
  59.7632150  41.6291706  68.9178552  59.0863330  40.5168303  68.1455800
  67.0545623  40.1765334  75.8017957  66.4744292  40.8350138  75.4196010
  66.7881555  39.3542679  75.3905375  65.8370501  42.3365424  74.8574306
  64.9496356  42.6215075  74.6394500  66.2524490  42.1759188  74.0101582
  64.9813714  52.1010099  68.9522326  65.6849564  52.3060102  69.5679981
  64.2576363  52.6686861  69.2171409  59.8542429  38.5432851  71.9462443
  59.8421099  39.4874690  72.1030714  60.7465851  38.3602996  71.6521905
  63.6694549  35.1375627  76.2008380  62.9026944  34.5834114  76.3465062
  64.0805254  35.2097496  77.0622532  41.2479505  -0.4517479  59.0594150
  40.5967485   0.1336602  58.6728163  42.0423868   0.0788716  59.1189187
  36.9530840   4.4153776  62.6268945  36.8754869   5.3661602  62.7057425
  36.3492483   4.0699649  63.2843871  39.2269209  -0.2264071  61.3474484
  39.0914883   0.6187465  61.7759332  39.7679021  -0.0244793  60.5840418
  41.8265369   3.8470135  57.7830207  41.1527068   4.1501832  58.3915165
  42.2131191   4.6499216  57.4335664  43.7737730   0.6868309  64.0898497
  44.0660705   1.2473366  63.3710863  44.2836351   0.9796870  64.8451656
  38.7371355   1.4648660  65.1791950  38.6947534   1.6909507  64.2500482
  39.6534054   1.2312035  65.3277751  40.0256584   4.0149808  59.9977286
  40.2008340   3.5437851  60.8122909  39.3389372   4.6415574  60.2258547
  38.8935311   2.2090063  62.6861472  38.1102833   2.7511743  62.7799697
  39.5928056   2.7264043  63.0855713  41.3764588   3.2103871  64.0803101
  41.5586983   2.3925527  64.5430853  42.1997574   3.4271563  63.6427991
  41.7106754   2.1372056  61.3418149  42.2394520   1.6264511  60.7288311
  41.9734973   1.8214586  62.2063682  42.3436157   3.1712892  67.6862266
  42.2187297   2.3702632  67.1773211  43.0015249   3.6659085  67.1976236
  45.0151621   1.5903187  66.6011041  45.9398168   1.3846048  66.4635492
  44.8466924   1.3419588  67.5100382  44.8046937   2.1088854  61.9573132
  44.9783815   1.5435277  61.2046985  45.2975828   2.9089749  61.7752622
  45.7922110   1.4255619  59.0570030  46.4873014   2.0462311  59.2757345
  46.1345260   0.5750970  59.3322408  39.3754194   4.9427308  64.9452614
  38.9359184   4.4503686  65.6385471  40.1262310   4.4000275  64.7044690
  36.3841573  -0.9630760  60.4933377  36.5329693  -0.2795296  59.8400049
  37.1908016  -0.9825670  61.0082832  39.8836978   1.5317370  57.9645124
  39.3110945   2.1507558  57.5115596  40.4569772   2.0816732  58.4985046
  43.1034238   1.8154521  59.0953706  44.0364911   1.7500082  59.2986582
  43.0157451   2.6510787  58.6368239  45.7322255   1.1320391  56.0557654
  45.6535886   0.7980255  56.9493412  46.5531921   1.6242159  56.0549126
  53.8397179   9.4040567  67.8221269  54.4775589   9.2847314  67.1184609
  53.7218022  10.3521411  67.8809221  50.6486885   9.3567995  67.7582794
  50.3105397   9.2409059  66.8703329  51.5176653   8.9559160  67.7383800
  46.5073701  11.2103471  63.7479685  45.9438566  11.1193408  62.9795972
  46.3926096  10.3903376  64.2282177  51.1306668  10.5102846  73.7168999
  51.1195309  10.1155645  72.8449503  51.2927308   9.7768919  74.3102771
  44.0538133  12.7054663  66.5863905  44.8459425  12.3645487  66.1710204
  44.2934783  12.8149638  67.5066058  46.0128887  11.9663576  59.4581284
  46.7859763  11.4192563  59.3194160  46.3654286  12.8307825  59.6695745
  47.8513929  13.2939958  72.6648183  47.5603795  14.1985589  72.5494850
  48.4870914  13.3356486  73.3792253  48.7770136  10.6716807  69.2549543
  49.3733708  10.4472829  68.5406506  48.8345108   9.9301552  69.8574991
  48.3495165   8.1256242  57.0899734  48.6020685   7.6037763  56.3283197
  47.4119724   7.9622388  57.1926417  53.3938447   7.1292020  64.8974477
  54.1801537   6.7111444  64.5464894  53.6577152   8.0338113  65.0656125
  53.5648525  12.5664871  59.5963134  52.9294358  12.6399497  60.3084039
  53.2345931  13.1558470  58.9182213  58.7946874   7.0667254  65.8007456
  59.5272046   6.4966470  66.0345285  58.0386230   6.6788854  66.2413961
  48.0691453  10.0284348  59.2924109  47.9527711   9.3529251  59.9605193
  48.1793713   9.5416722  58.4756262  50.4122994   9.4894495  62.9970798
  50.0481201   8.9625116  63.7083719  51.2690110   9.0992964  62.8237283
  50.0528481   4.5184395  57.9932147  50.2202884   5.3864631  58.3602618
  49.8625650   4.6811677  57.0693436  52.8103814  12.9801374  69.6597977
  52.5104537  13.8826413  69.5513784  52.4654874  12.7133557  70.5119130
  46.2616296   9.4315171  65.6934681  45.3366792   9.2991385  65.9012373
  46.5100709  10.2109390  66.1904624  56.2100958   5.4983914  67.3395414
  55.3017835   5.4299322  67.0454175  56.1588554   5.9755859  68.1677240
  50.0317702   6.9742052  58.9778813  49.9117327   7.4199103  59.8164294
  49.3370290   7.3227370  58.4192352  43.6225107   9.0748444  66.5278470
  43.7517488   9.3282923  67.4417882  42.9422558   9.6676152  66.2083125
  47.7924594  19.7445694  62.6268945  47.7148624  20.6953519  62.7057425
  47.1886238  19.3991567  63.2843871  55.7302768   7.4463526  59.8059147
  56.6420624   7.6790912  59.6306845  55.2212415   8.0300570  59.2434226
  54.0143536  11.8688153  73.4420440  54.4226892  11.4270564  72.6975072
  53.2920797  11.2940781  73.6954633  50.3674606   6.8060760  70.8153997
  51.2135801   7.2300174  70.9588646  50.3073244   6.1494384  71.5092560
  54.3372351  12.4289344  67.1972729  53.7081213  12.5935058  66.4948797
  53.9498013  12.8430954  67.9683693  58.2161582  13.3643782  64.5517093
  57.5312621  13.7442683  64.0014126  58.3005432  13.9739108  65.2849040
  55.4712514  11.0103741  71.1512436  55.6829409  11.6535501  70.4746817
  55.4242262  10.1766057  70.6834366  53.0738743   3.6221562  68.0549008
  52.2123222   3.9202815  68.3465746  53.1001178   3.8391960  67.1230041
  49.8900312  12.1663752  64.4622814  50.3538658  12.4451455  63.6727436
  49.6257111  11.2647197  64.2795905  46.7824393  11.7135234  67.4002577
  47.3525751  12.1422502  66.7620062  47.3732505  11.4317818  68.0986763
  48.8269198   8.2886904  61.2712379  49.5293242   8.7407948  61.7386305
  48.4949827   7.6470723  61.8992272  42.5694532   6.5470457  66.5729513
  41.7793586   6.8027986  66.0969623  43.0605780   7.3618795  66.6781553
  56.5858342  13.8875696  69.3234794  57.4075786  13.4855884  69.0417475
  56.5820745  13.7843930  70.2750909  44.5209278   6.9115036  63.5312989
  43.7240441   7.0233731  64.0496485  44.2934870   7.2501689  62.6653880
  50.3514945  13.4359740  71.4795504  50.4159378  13.8980147  72.3153676
  49.6425869  12.8057104  71.6077814  40.8532235   6.8000948  69.0044503
  41.1040274   7.6847957  69.2702079  41.3891784   6.6205549  68.2319595
  64.6764335  10.2314445  65.6719765  63.9228043   9.6621843  65.5163769
  64.8111876  10.1977109  66.6190400  50.0662963  15.1027847  61.3474484
  49.9308638  15.9479383  61.7759332  50.6072776  15.3047125  60.5840418
  43.5192360  12.6203285  61.9202409  44.0316881  13.4146535  62.0707974
  44.1715073  11.9229576  61.8536011  45.3287245  15.7369041  64.0025163
  45.5053874  16.6587006  63.8146146  46.1244079  15.4227461  64.4319542
  51.6931439  15.7251414  75.4774826  51.2495294  14.9387792  75.1595731
  52.3548653  15.9130564  74.8118717  46.4518561  17.2547215  70.0035505
  47.0025986  17.1264279  69.2312499  45.6130037  17.5542104  69.6530398
  53.7912678  16.0054214  73.5056228  53.7731153  16.8263095  73.0136497
  54.7132598  15.8808289  73.7306369  50.2485732  13.5198343  74.3479736
  50.7814068  12.7586631  74.1179044  49.7199813  13.2271995  75.0903891
  41.4841277  10.9491939  62.6961980  42.3216499  11.3588948  62.4795688
  41.6619545  10.0091382  62.6662174  53.3805709   8.6167020  58.3845813
  52.8652333   9.3871625  58.6234200  53.1083018   7.9432156  59.0078874
  50.9652820   3.4616721  63.4431051  50.1094417   3.0723571  63.2636690
  51.3779772   3.5408682  62.5830837  58.3539983  11.3699375  60.3198986
  57.5769426  11.0310534  59.8754148  59.0331464  11.3751998  59.6453951
  53.1692013   6.4894112  60.2105594  52.8642148   6.8040261  61.0615737
  54.1222455   6.5675532  60.2532927  51.6138444  12.6484335  61.8598548
  51.0859806  11.9137095  61.5471786  51.1125947  13.4259012  61.6138516
  56.5931290  10.8433356  66.9765594  55.9354965  11.5332617  67.0645723
  57.3971690  11.2329788  67.3199581  46.3457172   3.3104002  64.2205160
  46.9200924   3.0879183  63.4878353  46.9328154   3.3792696  64.9733761
  55.4036749   9.1977729  65.0269536  55.9168631   9.8307720  65.5291246
  56.0537973   8.5978924  64.6612896  46.6726759   5.3408463  58.2401045
  45.8364071   5.6783149  58.5610320  46.5331529   5.2057443  57.3028182
  49.7591045  10.4664546  54.8633521  48.8518106  10.2353799  55.0624670
  50.2562077   9.6702165  55.0507503  51.8817580   6.6727184  67.2727877
  50.9640141   6.8942131  67.1149565  52.2977724   6.7473495  66.4139584
  52.6652628   8.0718600  62.4030557  53.4124447   8.5839997  62.0937679
  52.9344217   7.7502653  63.2634950  50.9379278  10.5677141  59.3857511
  50.0290497  10.2836173  59.4829981  50.9674362  10.9876219  58.5260818
  56.1698545  14.1783730  63.1548679  55.7160873  13.3374640  63.2113869
  55.5392512  14.8145128  63.4923459  55.1131465   5.1075716  64.3849346
  54.3754222   4.5953102  64.7159589  55.3658239   4.6676098  63.5732623
  54.6131485  16.0160227  64.0898497  54.9054459  16.5765284  63.3710863
  55.1230105  16.3088788  64.8451656  41.5067448   8.2882655  63.3672713
  41.3091848   7.6952015  62.6423780  40.9514112   7.9834865  64.0848652
  49.4864172   8.1805761  65.4867307  49.5412782   7.2279598  65.4109783
  48.6755374   8.3365200  65.9708605  50.6355366  12.1085884  56.7245590
  50.1974796  11.3921743  56.2651227  51.3765807  12.3361999  56.1630681
  47.4256532   6.7982821  63.2457685  46.6124398   7.0976992  63.6522878
  47.9215526   6.4038510  63.9632168  49.5765110  16.7940578  65.1791950
  49.5341289  17.0201424  64.2500482  50.4927809  16.5603952  65.3277751
  53.0230744   7.2624645  72.0772579  53.3780131   7.4896119  72.9367045
  53.6702875   7.5943022  71.4549835  58.7528481  10.3843081  62.7821908
  58.6146379  10.5744677  61.8543098  58.3964699  11.1462464  63.2389959
  46.9170607   4.3701176  68.8618920  47.5569986   4.2289936  68.1641884
  46.0848137   4.0835690  68.4857522  58.7797860  12.4519608  67.7933180
  59.2134367  12.3594897  68.6416234  59.4929441  12.4277109  67.1553196
  47.6930911  13.6703607  64.9753913  48.4871509  13.1753927  64.7736488
  46.9822603  13.1421470  64.6121618  52.5125755  16.0521702  69.3266280
  52.5662777  16.6212639  70.0943996  51.6440536  16.2223587  68.9620318
  44.0013674   7.8146689  61.0513666  43.0711262   7.7531144  61.2683628
  44.0971146   7.2922641  60.2550307  43.9199223   4.3401501  63.6391907
  44.1806040   5.2546835  63.5301068  44.7416395   3.8725944  63.7888520
  59.6413410  12.4943309  70.3266065  59.8349300  13.3989119  70.5725340
  59.5414028  12.0350728  71.1604650  54.7028518  12.6450052  75.9006946
  54.5514025  12.4160603  74.9837030  54.6933198  13.6020653  75.9138291
  51.4713855  10.2181964  70.8853212  52.4005915  10.3693124  70.7122180
  51.0504885  10.3065985  70.0301859  50.2702187  14.2432629  68.6551750
  50.1313272  13.8751413  69.5277688  49.4816783  14.7580268  68.4835708
  51.8207402  13.6214232  66.0440588  51.4857234  13.5815002  66.9398238
  51.3211347  12.9558947  65.5710998  54.7566593  10.9670266  56.3177647
  54.1395764  10.2417094  56.2210700  54.2883082  11.7279626  55.9744722
  48.4233946   8.7401821  71.0576849  49.1333565   8.0995013  71.0163467
  48.3803255   8.9914716  71.9803029  56.4120725  15.6769174  73.9783428
  56.3533271  14.9928394  73.3114011  56.8140243  16.4188164  73.5264054
  45.4311424  22.4931088  66.7717147  45.6708022  23.1249612  67.4496165
  44.5880620  22.1419128  67.0582506  46.5465139   5.1855690  55.4398952
  45.6694606   5.0644491  55.0761198  47.0222892   4.3941769  55.1877840
  56.4138132  13.6408758  72.2097407  55.5264911  13.3034680  72.3323806
  56.9836683  12.9091789  72.4466173  38.0667279   9.9732850  65.5340459
  38.7538319   9.6594580  64.9461474  37.9115408  10.8774215  65.2607710
  49.9439286  18.3010211  69.1758651  49.8709457  19.1065182  69.6877955
  49.5016679  18.5002176  68.3506672  49.7329065  17.5381981  62.6861472
  48.9496587  18.0803661  62.7799697  50.4321811  18.0555960  63.0855713
  60.8955473   9.0516976  66.9713969  60.8845349   9.9341691  66.6007902
  60.0272852   8.6988526  66.7768506  52.4037969  18.1997045  71.3316809
  53.1165941  18.8344509  71.2592711  51.9127998  18.2960911  70.5156811
  54.1255496  12.1048297  62.9034101  53.1911775  12.2249760  62.7338805
  54.3032165  11.2020764  62.6394111  49.6260684   5.4893993  65.0567362
  49.2558472   4.9365033  65.7448268  50.1219777   4.8852127  64.5042362
  57.5128048   7.9465617  63.4384135  57.9788500   8.7793608  63.3644438
  57.9635548   7.4810598  64.1429394  47.4549883  15.9491488  72.1522380
  48.1559342  16.5827971  72.3051774  46.9844998  16.2906220  71.3918019
  55.5804279  14.2909438  60.4370287  55.8564123  14.1766032  61.3464161
  54.7108777  13.8926923  60.3982460  55.2551169   8.5036095  69.9774930
  54.6022619   8.7512003  69.3227383  55.6331549   7.6900234  69.6437408
  52.2158343  18.5395789  64.0803101  52.3980737  17.7217445  64.5430853
  53.0391329  18.7563481  63.6427991  43.0517601  15.4827843  69.0853483
  43.6371038  14.7371531  69.2181387  42.8542439  15.7931800  69.9690147
  45.9056256  18.5179090  64.1015925  45.2366631  19.0025218  63.6179965
  45.7669126  18.7648311  65.0159304  50.0461525  20.5522834  70.6998584
  50.5979833  20.7154456  71.4647669  50.3867718  21.1427272  70.0278608
  54.8972399  15.3784092  76.5547238  55.4412303  15.9914050  76.0602193
  54.3159244  15.9363670  77.0714251  41.2743833   6.7797545  60.8811857
  41.5697274   5.8708224  60.8278911  40.3731869   6.7585285  60.5592860
  53.1829912  18.5004810  67.6862266  53.0581051  17.6994549  67.1773211
  53.8409003  18.9951003  67.1976236  44.8038080   4.8553542  66.8639406
  44.0824666   5.4689510  66.7246879  45.5931336   5.3911307  66.7856052
  55.2464820  16.3013830  69.3141816  54.2995156  16.1819181  69.2420142
  55.5947593  15.4136328  69.3968077  43.0031675   4.4611643  61.0051182
  42.6744381   3.5809022  60.8226288  43.3571045   4.4059312  61.8927572
  52.2511254  16.0966546  65.5146168  52.1036216  15.1683253  65.6953738
  53.0764747  16.1186637  65.0303243  46.1173498   4.7484613  61.3726660
  46.4569570   5.2770534  60.6505268  46.5645618   5.0865019  62.1485227
  55.8545375  16.9195105  66.6011041  56.7791923  16.7137966  66.4635492
  55.6860679  16.6711506  67.5100382  48.1041645   3.2459235  59.5719953
  48.8250008   3.6240487  59.0683670  47.4806949   3.9648111  59.6754931
  52.2472768   3.9504383  60.5078285  52.4636382   4.8329021  60.2067113
  51.7666835   3.5590597  59.7783927  46.9871989   6.9090097  67.0849030
  46.8416570   7.2230400  67.9773311  46.5097193   7.5274997  66.5319928
  48.8468372   3.8992645  67.1329919  48.8329941   3.0033738  66.7962217
  49.5640800   3.9063308  67.7668205  50.6994503   4.3329985  69.1783047
  50.4412281   5.2547056  69.1767377  50.1679543   3.9360419  69.8683511
  55.6440692  17.4380772  61.9573132  55.8177569  16.8727194  61.2046985
  56.1369583  18.2381667  61.7752622  41.4617651   9.4495441  70.0236691
  40.9171120  10.2255249  70.1556965  42.3397001   9.7966246  69.8655812
  48.2505268   2.7807025  62.4017490  48.3721179   1.8523671  62.6008377
  47.9607311   2.7945711  61.4895805  61.4980083  10.2017195  63.5763432
  61.9411229   9.4524520  63.1782555  60.6206593  10.1927331  63.1937164
  56.6315864  16.7547536  59.0570030  57.3266769  17.3754229  59.2757345
  56.9739014  15.9042888  59.3322408  58.5307287  14.2047242  60.5857361
  59.0558611  14.5434515  59.8606681  58.4429640  13.2694257  60.4020496
  50.1927336  18.1181316  72.7147238  50.5014462  17.8730462  73.5869937
  50.9902818  18.3227954  72.2266108  50.2147948  20.2719225  64.9452614
  49.7752938  19.7795604  65.6385471  50.9656065  19.7292193  64.7044690
  42.6940287  16.4630766  64.9477242  43.5198307  16.1634538  64.5675886
  42.3434339  15.6938389  65.3967031  47.6621820  15.8157234  67.0174916
  47.0401829  15.1527939  66.7177144  48.3326687  15.8418366  66.3348564
  40.8948892  14.3817093  65.9066176  40.0580800  13.9539267  65.7250177
  40.8672537  14.5749536  66.8436967  47.2235327  14.3661158  60.4933377
  47.3723447  15.0496622  59.8400049  48.0301771  14.3466248  61.0082832
  61.0412948  11.6722433  65.9685879  61.8759839  12.1112237  66.1323440
  61.1772076  11.1961086  65.1494125  44.9787960  10.3926335  61.4994446
  44.7334002   9.4888665  61.6974656  45.1483875  10.3943486  60.5573924
  44.2483608   6.1254693  58.9980607  43.5552853   6.1999048  58.3420643
  44.0035360   5.3615037  59.5202124  56.7906122   6.1067928  70.1491673
  57.7423545   6.2066026  70.1703897  56.6209573   5.3146197  70.6589757
  56.5716009  16.4612309  56.0557654  56.4929641  16.1272172  56.9493412
  57.3925676  16.9534076  56.0549126  59.2694200   9.3274048  69.2633973
  59.2370520   8.3890049  69.4493656  59.8794824   9.4058085  68.5299797
  51.1077531   8.1970101  55.3061177  52.0536636   8.0676309  55.3749595
  50.7291776   7.4584763  55.7830605  49.2920448   6.1220077  55.2416062
  48.3851904   5.8253190  55.3178775  49.5696429   5.8249895  54.3750348
  40.2098389   7.4426441  65.6915108  39.8901173   6.5891749  65.3989482
  39.6631817   7.6575019  66.4473076  43.9878296  10.1588882  69.4084615
  44.2064306  11.0905989  69.4272648  44.4004070   9.7996856  70.1939419
  48.0619233   2.9807012  55.3828041  48.9238397   3.3061911  55.6423858
  48.2469577   2.1938508  54.8701107  40.0786649  11.0629352  67.6608230
  39.3850120  10.6483305  67.1478184  40.8259640  11.1049889  67.0641649
  41.9923391  10.9947606  65.5374245  41.9694079  11.0935293  64.5856128
  42.3024028  11.8412757  65.8591411  44.6510769  13.0523761  69.6520859
  45.6054023  13.0207703  69.5850791  44.4523293  12.5914385  70.4671085
  45.2410151  11.6224877  72.2191657  46.0603040  12.1168956  72.2426494
  45.5146959  10.7056845  72.1909224  54.9976747   4.0135629  61.5819612
  54.1102602   4.2985280  61.3639807  55.4130736   3.8529393  60.7346889
  43.0060998  18.5943380  66.6691057  42.8715466  17.8343781  66.1029055
  42.5893060  19.3184280  66.2019846  54.1419961  13.7780304  55.6767632
  54.8455811  13.9830306  56.2925288  53.4182610  14.3457066  55.9416716
  54.9717771   9.5290165  61.7969902  54.9152973   9.9858717  60.9577535
  55.5246114   8.7680850  61.6192745  58.7822577   5.3179897  62.6220022
  58.5259511   4.9176533  63.4528230  58.1575445   6.0323691  62.4970161
  63.0934915   8.0575970  65.1291313  62.5334473   8.1269160  65.9022875
  62.4878418   7.8816955  64.4090810  46.1630124  19.4912697  66.8809500
  46.0462508  20.4358130  66.7788190  45.3422570  19.1886259  67.2695299
  56.0506658  14.2162833  57.7266092  56.8852262  13.7844032  57.5443567
  55.8891001  14.0444847  58.6542987  55.7052550  10.7194946  59.0922432
  55.6501354  10.5539218  58.1510876  55.0798606  11.4270979  59.2484621
  47.1884638  20.1440959  70.0965428  48.0911885  20.1764570  70.4131923
  46.9622008  19.2141410  70.1111764  48.9438240  18.8971946  66.7575507
  47.9933871  18.8973808  66.6439879  49.2470726  18.1504680  66.2411541
  64.6790933  24.7332484  67.8221269  65.3169343  24.6139232  67.1184609
  64.5611776  25.6813328  67.8809221  61.4880640  24.6859912  67.7582794
  61.1499151  24.5700977  66.8703329  62.3570408  24.2851077  67.7383800
  61.9700423  25.8394764  73.7168999  61.9589063  25.4447562  72.8449503
  62.1321062  25.1060837  74.3102771  58.6907684  28.6231876  72.6648183
  58.3997550  29.5277507  72.5494850  59.3264668  28.6648404  73.3792253
  59.6163891  26.0008724  69.2549543  60.2127463  25.7764747  68.5406506
  59.6738862  25.2593470  69.8574991  59.1888919  23.4548160  57.0899734
  59.4414440  22.9329681  56.3283197  58.2513478  23.2914305  57.1926417
  64.2332202  22.4583938  64.8974477  65.0195291  22.0403361  64.5464894
  64.4970906  23.3630030  65.0656125  64.4042279  27.8956788  59.5963134
  63.7688112  27.9691415  60.3084039  64.0739686  28.4850387  58.9182213
  69.6340629  22.3959171  65.8007456  70.3665801  21.8258388  66.0345285
  68.8779985  22.0080772  66.2413961  58.9085208  25.3576266  59.2924109
  58.7921466  24.6821169  59.9605193  59.0187468  24.8708640  58.4756262
  61.2516749  24.8186413  62.9970798  60.8874956  24.2917034  63.7083719
  62.1083865  24.4284882  62.8237283  60.8922236  19.8476313  57.9932147
  61.0596638  20.7156549  58.3602618  60.7019405  20.0103594  57.0693436
  63.6497569  28.3093291  69.6597977  63.3498292  29.2118330  69.5513784
  63.3048628  28.0425475  70.5119130  67.0494713  20.8275832  67.3395414
  66.1411590  20.7591240  67.0454175  66.9982308  21.3047777  68.1677240
  60.8711457  22.3033970  58.9778813  60.7511082  22.7491021  59.8164294
  60.1764045  22.6519288  58.4192352  54.4618861  24.4040362  66.5278470
  54.5911243  24.6574841  67.4417882  53.7816313  24.9968070  66.2083125
  58.6318349  35.0737612  62.6268945  58.5542378  36.0245437  62.7057425
  58.0279992  34.7283484  63.2843871  61.1235578  22.2465477  75.2830312
  60.3468912  22.8059397  75.2733176  61.7626141  22.7322260  75.8045182
  66.5696523  22.7755443  59.8059147  67.4814379  23.0082830  59.6306845
  66.0606170  23.3592487  59.2434226  59.3781951  25.0550931  74.8448279
  60.1196635  25.5935975  74.5683102  58.6718936  25.6817219  75.0019830
  64.8537290  27.1980071  73.4420440  65.2620646  26.7562482  72.6975072
  64.1314552  26.6232699  73.6954633  61.2068360  22.1352678  70.8153997
  62.0529556  22.5592091  70.9588646  61.1466998  21.4786302  71.5092560
  65.1766105  27.7581262  67.1972729  64.5474967  27.9226976  66.4948797
  64.7891767  28.1722871  67.9683693  69.0555337  28.6935700  64.5517093
  68.3706375  29.0734601  64.0014126  69.1399186  29.3031026  65.2849040
  66.3106269  26.3395659  71.1512436  66.5223164  26.9827418  70.4746817
  66.2636017  25.5057975  70.6834366  63.9132497  18.9513479  68.0549008
  63.0516977  19.2494733  68.3465746  63.9394932  19.1683878  67.1230041
  60.7294067  27.4955670  64.4622814  61.1932412  27.7743373  63.6727436
  60.4650865  26.5939114  64.2795905  57.6218148  27.0427151  67.4002577
  58.1919505  27.4714420  66.7620062  58.2126260  26.7609736  68.0986763
  59.6662953  23.6178822  61.2712379  60.3686996  24.0699866  61.7386305
  59.3343581  22.9762641  61.8992272  58.1143314  22.2090579  75.6463589
  57.4841975  22.8906860  75.8798985  58.0079402  22.0973660  74.7016727
  53.4088287  21.8762375  66.5729513  52.6187341  22.1319903  66.0969623
  53.8999534  22.6910713  66.6781553  67.4252096  29.2167614  69.3234794
  68.2469540  28.8147801  69.0417475  67.4214499  29.1135848  70.2750909
  61.1908700  28.7651657  71.4795504  61.2553132  29.2272064  72.3153676
  60.4819624  28.1349022  71.6077814  51.6925990  22.1292865  69.0044503
  51.9434028  23.0139875  69.2702079  52.2285538  21.9497467  68.2319595
  75.5158090  25.5606362  65.6719765  74.7621798  24.9913761  65.5163769
  75.6505631  25.5269027  66.6190400  60.9056718  30.4319765  61.3474484
  60.7702392  31.2771300  61.7759332  61.4466530  30.6339042  60.5840418
  55.4533356  23.1125591  73.8787326  55.3386871  22.2110848  74.1794425
  54.5977874  23.3589288  73.5272142  62.5325194  31.0543331  75.4774826
  62.0889048  30.2679710  75.1595731  63.1942408  31.2422482  74.8118717
  57.2912315  32.5839133  70.0035505  57.8419740  32.4556196  69.2312499
  56.4523791  32.8834022  69.6530398  64.6306432  31.3346131  73.5056228
  64.6124907  32.1555012  73.0136497  65.5526352  31.2100206  73.7306369
  61.0879486  28.8490261  74.3479736  61.6207823  28.0878549  74.1179044
  60.5593567  28.5563912  75.0903891  64.2199464  23.9458938  58.3845813
  63.7046087  24.7163542  58.6234200  63.9476772  23.2724074  59.0078874
  61.8046575  18.7908639  63.4431051  60.9488171  18.4015489  63.2636690
  62.2173527  18.8700599  62.5830837  63.3345722  16.3254982  67.8422611
  62.8310517  16.2885117  67.0290416  63.6276328  17.2347724  67.9019268
  59.5788607  16.4093712  66.8488793  60.4441604  16.2136520  66.4894682
  59.6466116  16.1804063  67.7758150  69.1933738  26.6991292  60.3198986
  68.4163181  26.3602452  59.8754148  69.8725219  26.7043916  59.6453951
  64.0085767  21.8186030  60.2105594  63.7035903  22.1332179  61.0615737
  64.9616209  21.8967450  60.2532927  62.4532199  27.9776253  61.8598548
  61.9253560  27.2429013  61.5471786  61.9519702  28.7550929  61.6138516
  67.4325045  26.1725274  66.9765594  66.7748719  26.8624535  67.0645723
  68.2365444  26.5621706  67.3199581  57.1850926  18.6395919  64.2205160
  57.7594678  18.4171101  63.4878353  57.7721909  18.7084614  64.9733761
  66.2430504  24.5269646  65.0269536  66.7562385  25.1599638  65.5291246
  66.8931728  23.9270842  64.6612896  59.4873594  15.5137168  62.9480229
  58.8338007  15.1986186  62.3236844  59.4454068  14.8912909  63.6740052
  62.7211335  22.0019102  67.2727877  61.8033896  22.2234049  67.1149565
  63.1371478  22.0765412  66.4139584  63.5046382  23.4010518  62.4030557
  64.2518201  23.9131915  62.0937679  63.7737972  23.0794570  63.2634950
  61.7773032  25.8969058  59.3857511  60.8684252  25.6128091  59.4829981
  61.8068116  26.3168137  58.5260818  67.0092300  29.5075648  63.1548679
  66.5554627  28.6666558  63.2113869  66.3786267  30.1437046  63.4923459
  65.9525219  20.4367634  64.3849346  65.2147976  19.9245020  64.7159589
  66.2051993  19.9968015  63.5732623  65.4525239  31.3452144  64.0898497
  65.7448214  31.9057202  63.3710863  65.9623860  31.6380705  64.8451656
  66.0536847  13.2143886  64.9791115  66.3595724  12.3541249  64.6917031
  66.7789452  13.8061506  64.7790109  60.3257927  23.5097679  65.4867307
  60.3806536  22.5571515  65.4109783  59.5149129  23.6657118  65.9708605
  58.2650286  22.1274739  63.2457685  57.4518152  22.4268909  63.6522878
  58.7609281  21.7330427  63.9632168  60.4158864  32.1232496  65.1791950
  60.3735043  32.3493342  64.2500482  61.3321563  31.8895870  65.3277751
  63.8624498  22.5916563  72.0772579  64.2173886  22.8188036  72.9367045
  64.5096629  22.9234940  71.4549835  69.5922235  25.7134999  62.7821908
  69.4540134  25.9036595  61.8543098  69.2358454  26.4754382  63.2389959
  57.7564361  19.6993094  68.8618920  58.3963741  19.5581853  68.1641884
  56.9241892  19.4127608  68.4857522  69.6191615  27.7811526  67.7933180
  70.0528121  27.6886815  68.6416234  70.3323195  27.7569026  67.1553196
  58.5324665  28.9995525  64.9753913  59.3265264  28.5045845  64.7736488
  57.8216358  28.4713388  64.6121618  63.3519510  31.3813620  69.3266280
  63.4056532  31.9504556  70.0943996  62.4834291  31.5515505  68.9620318
  54.7592978  19.6693419  63.6391907  55.0199795  20.5838752  63.5301068
  55.5810150  19.2017862  63.7888520  56.2317903  21.0831176  70.8090732
  56.9040956  20.8748538  70.1603381  55.4047689  20.8853262  70.3695964
  70.4807164  27.8235227  70.3266065  70.6743054  28.7281037  70.5725340
  70.3807782  27.3642646  71.1604650  65.5422273  27.9741969  75.9006946
  65.3907779  27.7452521  74.9837030  65.5326952  28.9312571  75.9138291
  62.3107609  25.5473882  70.8853212  63.2399669  25.6985042  70.7122180
  61.8898639  25.6357903  70.0301859  61.1095941  29.5724547  68.6551750
  60.9707027  29.2043331  69.5277688  60.3210537  30.0872186  68.4835708
  62.6601156  28.9506149  66.0440588  62.3250989  28.9106919  66.9398238
  62.1605102  28.2850865  65.5710998  56.6345400  24.3573779  71.5693169
  56.4965198  23.6254018  72.1704708  57.5450324  24.2682679  71.2877357
  59.2627701  24.0693739  71.0576849  59.9727319  23.4286931  71.0163467
  59.2197009  24.3206633  71.9803029  67.2514480  31.0061092  73.9783428
  67.1927026  30.3220312  73.3114011  67.6533998  31.7480082  73.5264054
  57.9756635  21.0558956  72.8772488  57.4393992  20.6049695  73.5294084
  57.3873343  21.1904865  72.1342952  56.2705178  37.8223006  66.7717147
  56.5101777  38.4541530  67.4496165  55.4274375  37.4711046  67.0582506
  67.2531887  28.9700676  72.2097407  66.3658666  28.6326598  72.3323806
  67.8230438  28.2383707  72.4466173  48.9061034  25.3024768  65.5340459
  49.5932074  24.9886498  64.9461474  48.7509163  26.2066132  65.2607710
  53.7095756  20.1914964  69.9625482  53.6253945  19.5840634  69.2275892
  52.8878463  20.6823982  69.9634979  60.7833040  33.6302128  69.1758651
  60.7103212  34.4357100  69.6877955  60.3410433  33.8294094  68.3506672
  60.5722820  32.8673898  62.6861472  59.7890342  33.4095578  62.7799697
  61.2715565  33.3847878  63.0855713  63.8819470  18.6768528  65.3295678
  64.3788170  17.9238490  65.0096748  63.1106451  18.7132844  64.7638887
  71.7349227  24.3808893  66.9713969  71.7239104  25.2633609  66.6007902
  70.8666607  24.0280444  66.7768506  63.2431724  33.5288962  71.3316809
  63.9559696  34.1636427  71.2592711  62.7521752  33.6252828  70.5156811
  64.9649251  27.4340215  62.9034101  64.0305529  27.5541677  62.7338805
  65.1425919  26.5312682  62.6394111  60.4654439  20.8185911  65.0567362
  60.0952226  20.2656951  65.7448268  60.9613531  20.2144044  64.5042362
  68.3521802  23.2757534  63.4384135  68.8182254  24.1085526  63.3644438
  68.8029303  22.8102516  64.1429394  58.2943637  31.2783406  72.1522380
  58.9953097  31.9119889  72.3051774  57.8238752  31.6198137  71.3918019
  66.4198033  29.6201356  60.4370287  66.6957877  29.5057950  61.3464161
  65.5502532  29.2218840  60.3982460  66.3238465  15.6438121  67.4775036
  65.4101545  15.8742348  67.6457243  66.7531566  15.7276565  68.3289069
  66.0944923  23.8328013  69.9774930  65.4416373  24.0803921  69.3227383
  66.4725303  23.0192151  69.6437408  63.0552097  33.8687706  64.0803101
  63.2374492  33.0509362  64.5430853  63.8785083  34.0855399  63.6427991
  63.3894263  32.7955891  61.3418149  63.9182029  32.2848346  60.7288311
  63.6522482  32.4798422  62.2063682  53.8911355  30.8119761  69.0853483
  54.4764792  30.0663449  69.2181387  53.6936194  31.1223717  69.9690147
  56.7450011  33.8471008  64.1015925  56.0760386  34.3317136  63.6179965
  56.6062880  34.0940229  65.0159304  48.4829010  23.3825361  67.8057926
  48.5213110  22.8488952  68.5995044  47.9769303  22.8560566  67.1868903
  60.8855279  35.8814752  70.6998584  61.4373587  36.0446373  71.4647669
  61.2261473  36.4719190  70.0278608  55.8619772  18.2289901  71.3020468
  55.9261099  19.0904732  70.8897866  55.7986893  17.6163903  70.5692827
  55.3372045  20.3013034  74.9493502  55.9644084  19.9190111  75.5631027
  54.4799964  20.0827236  75.3149195  65.7366153  30.7076009  76.5547238
  66.2806057  31.3205967  76.0602193  65.1552998  31.2655588  77.0714251
  64.0223666  33.8296727  67.6862266  63.8974806  33.0286467  67.1773211
  64.6802758  34.3242921  67.1976236  55.6431835  20.1845460  66.8639406
  54.9218420  20.7981427  66.7246879  56.4325090  20.7203225  66.7856052
  66.0858575  31.6305747  69.3141816  65.1388910  31.5111098  69.2420142
  66.4341348  30.7428245  69.3968077  58.4458148  17.5199886  73.1380058
  58.9692550  17.7662183  73.9006367  58.2270481  18.3519921  72.7183195
  53.8425429  19.7903561  61.0051182  53.5138135  18.9100940  60.8226288
  54.1964800  19.7351229  61.8927572  63.0905008  31.4258464  65.5146168
  62.9429971  30.4975171  65.6953738  63.9158502  31.4478554  65.0303243
  56.9567252  20.0776531  61.3726660  57.2963325  20.6062452  60.6505268
  57.4039373  20.4156937  62.1485227  66.6939130  32.2487022  66.6011041
  67.6185677  32.0429884  66.4635492  66.5254433  32.0003423  67.5100382
  59.6510693  18.4613581  70.8229728  59.3107514  17.6621394  71.2250408
  58.9449699  18.7615292  70.2506561  60.3027165  15.5462894  69.2757051
  61.1253234  15.0723372  69.1535942  60.5465229  16.3253377  69.7755737
  58.9435400  18.5751152  59.5719953  59.6643762  18.9532405  59.0683670
  58.3200704  19.2940029  59.6754931  63.0866522  19.2796301  60.5078285
  63.3030137  20.1620939  60.2067113  62.6060590  18.8882515  59.7783927
  57.8265744  22.2382014  67.0849030  57.6810325  22.5522317  67.9773311
  57.3490947  22.8566915  66.5319928  59.6862127  19.2284562  67.1329919
  59.6723695  18.3325656  66.7962217  60.4034555  19.2355226  67.7668205
  61.5388257  19.6621903  69.1783047  61.2806035  20.5838973  69.1767377
  61.0073298  19.2652337  69.8683511  66.4834446  32.7672690  61.9573132
  66.6571324  32.2019112  61.2046985  66.9763337  33.5673585  61.7752622
  52.3011406  24.7787359  70.0236691  51.7564874  25.5547167  70.1556965
  53.1790756  25.1258163  69.8655812  59.0899023  18.1098943  62.4017490
  59.2114934  17.1815589  62.6008377  58.8001065  18.1237629  61.4895805
  61.9590213  15.7953853  65.5384209  61.9811910  15.8593186  64.5836189
  62.3758272  14.9558362  65.7324716  72.3373837  25.5309113  63.5763432
  72.7804983  24.7816438  63.1782555  71.4600348  25.5219249  63.1937164
  67.4709619  32.0839454  59.0570030  68.1660523  32.7046147  59.2757345
  67.8132769  31.2334805  59.3322408  53.0877428  23.9057255  72.9166848
  52.3459164  24.0539890  73.5031478  52.7670172  24.1665521  72.0533597
  69.3701042  29.5339160  60.5857361  69.8952366  29.8726432  59.8606681
  69.2823394  28.5986175  60.4020496  61.0321090  33.4473233  72.7147238
  61.3408217  33.2022380  73.5869937  61.8296572  33.6519872  72.2266108
  61.0541703  35.6011143  64.9452614  60.6146693  35.1087522  65.6385471
  61.8049819  35.0584111  64.7044690  53.5334042  31.7922684  64.9477242
  54.3592061  31.4926456  64.5675886  53.1828093  31.0230306  65.3967031
  58.5015575  31.1449152  67.0174916  57.8795584  30.4819857  66.7177144
  59.1720442  31.1710284  66.3348564  51.7342647  29.7109010  65.9066176
  50.8974555  29.2831185  65.7250177  51.7066292  29.9041454  66.8436967
  58.5740102  19.6230940  76.6107422  58.6228258  20.4993063  76.2285192
  59.1162616  19.0808333  76.0379065  60.8039391  20.3762312  73.3653781
  59.9342700  20.6695878  73.0936369  61.0398871  20.9602757  74.0861044
  71.8806702  27.0014351  65.9685879  72.7153593  27.4404155  66.1323440
  72.0165831  26.5253004  65.1494125  63.5078424  16.5941929  70.8819201
  64.0260368  17.3302956  70.5565690  63.1533557  16.9005923  71.7165960
  63.7591019  13.0142212  66.4020098  64.0392772  12.3465401  67.0280524
  64.5441626  13.2071307  65.8894762  67.6299877  21.4359846  70.1491673
  68.5817300  21.5357944  70.1703897  67.4603327  20.6438114  70.6589757
  65.6514256  18.5215429  70.3351074  65.0564189  18.8020442  69.6397562
  65.3663953  19.0109330  71.1067815  67.4109764  31.7904226  56.0557654
  67.3323395  31.4564090  56.9493412  68.2319430  32.2825994  56.0549126
  70.1087955  24.6565966  69.2633973  70.0764275  23.7181966  69.4493656
  70.7188578  24.7350002  68.5299797  67.9193170  15.1918025  65.2688068
  67.7217991  14.8833113  66.1531400  68.5292876  15.9179663  65.3985998
  61.8309978  27.5779765  76.7661834  62.7512988  27.7558364  76.9601880
  61.7959561  26.6335810  76.6141533  51.0492143  22.7718358  65.6915108
  50.7294927  21.9183667  65.3989482  50.5025571  22.9866936  66.4473076
  54.8272051  25.4880799  69.4084615  55.0458060  26.4197907  69.4272648
  55.2397825  25.1288774  70.1939419  61.7476268  15.9948885  61.3960303
  60.9376997  15.6495970  61.7715549  62.4360685  15.6856428  61.9847915
  63.6766817  15.0726931  63.0184600  64.2297855  15.4922385  63.6774623
  63.9136903  14.1462680  63.0607556  50.9180403  26.3921270  67.6608230
  50.2243875  25.9775223  67.1478184  51.6653394  26.4341806  67.0641649
  67.0545624  17.1827457  62.5263264  66.4744293  17.8412261  62.1441316
  66.7881557  16.3604801  62.1150681  65.5049190  16.5832514  64.7284584
  66.0048969  16.6949049  63.9198903  66.1484798  16.2793567  65.3685393
  59.5631186  24.4911144  77.6152425  59.0798268  25.2911504  77.8216314
  59.6492125  24.5019089  76.6619869  55.4904524  28.3815679  69.6520859
  56.4447777  28.3499621  69.5850791  55.2917047  27.9206302  70.4671085
  56.0803906  26.9516795  72.2191657  56.8996795  27.4460873  72.2426494
  56.3540713  26.0348763  72.1909224  65.8370502  19.3427547  61.5819612
  64.9496357  19.6277198  61.3639807  66.2524491  19.1821310  60.7346889
  69.1885038  19.3674068  65.2973951  69.9645428  19.8570520  65.5698568
  68.4633172  19.7932122  65.7545821  53.8454752  33.9235298  66.6691057
  53.7109220  33.1635699  66.1029055  53.4286815  34.6476198  66.2019846
  65.8111526  24.8582083  61.7969902  65.7546727  25.3150634  60.9577535
  66.3639868  24.0972768  61.6192745  69.6216332  20.6471815  62.6220022
  69.3653266  20.2468450  63.4528230  68.9969200  21.3615609  62.4970161
  73.9328669  23.3867888  65.1291313  73.3728227  23.4561077  65.9022875
  73.3272173  23.2108873  64.4090810  57.0023878  34.8204615  66.8809500
  56.8856262  35.7650048  66.7788190  56.1816324  34.5178177  67.2695299
  66.8900413  29.5454751  57.7266092  67.7246017  29.1135949  57.5443567
  66.7284756  29.3736765  58.6542987  66.5446305  26.0486864  59.0922432
  66.4895109  25.8831136  58.1510876  65.9192360  26.7562897  59.2484621
  51.3338820  21.2854929  72.9183854  51.9797684  20.7753883  73.4071079
  51.1255971  22.0223610  73.4927279  59.8542430  15.5494973  58.6707750
  59.8421100  16.4936813  58.8276021  60.7465852  15.3665119  58.3767211
  58.0278392  35.4732877  70.0965428  58.9305639  35.5056487  70.4131923
  57.8015762  34.5433328  70.1111764  59.7831994  34.2263864  66.7575507
  58.8327625  34.2265725  66.6439879  60.0864481  33.4796598  66.2411541
  63.6694550  12.1437750  62.9253687  62.9026946  11.5896237  63.0710369
  64.0805255  12.2159619  63.7867838  55.6736311  18.4322546  77.0158868
  56.5367772  18.0759350  77.2262193  55.1001722  18.0936440  77.7034272
  75.5184688  40.0624402  67.8221269  76.1563098  39.9431149  67.1184609
  75.4005531  41.0105246  67.8809221  72.3274394  40.0151830  67.7582794
  71.9892906  39.8992895  66.8703329  73.1964162  39.6142995  67.7383800
  68.1861210  41.8687306  63.7479685  67.6226075  41.7777243  62.9795972
  68.0713605  41.0487211  64.2282177  72.8094177  41.1686682  73.7168999
  72.7982818  40.7739480  72.8449503  72.9714817  40.4352754  74.3102771
  65.7325642  43.3638498  66.5863905  66.5246934  43.0229323  66.1710204
  65.9722292  43.4733473  67.5066058  73.7660769  45.5358274  59.0594150
  73.1148748  46.1212355  58.6728163  74.5605131  46.0664469  59.1189187
  67.6916396  42.6247411  59.4581284  68.4647272  42.0776398  59.3194160
  68.0441795  43.4891661  59.6695745  69.5301438  43.9523794  72.6648183
  69.2391304  44.8569424  72.5494850  70.1658423  43.9940321  73.3792253
  70.4557645  41.3300642  69.2549543  71.0521217  41.1056665  68.5406506
  70.5132617  40.5885388  69.8574991  70.0282674  38.7840077  57.0899734
  70.2808194  38.2621599  56.3283197  69.0907233  38.6206223  57.1926417
  75.0725956  37.7875856  64.8974477  75.8589046  37.3695279  64.5464894
  75.3364661  38.6921948  65.0656125  75.2436034  43.2248706  59.5963134
  74.6081867  43.2983333  60.3084039  74.9133440  43.8142305  58.9182213
  69.7478962  40.6868183  59.2924109  69.6315220  40.0113087  59.9605193
  69.8581222  40.2000557  58.4756262  72.0910503  40.1478331  62.9970798
  71.7268710  39.6208951  63.7083719  72.9477619  39.7576800  62.8237283
  71.7315990  35.1768230  57.9932147  71.8990393  36.0448467  58.3602618
  71.5413159  35.3395512  57.0693436  74.4891323  43.6385209  69.6597977
  74.1892046  44.5410248  69.5513784  74.1442383  43.3717392  70.5119130
  67.9403805  40.0899006  65.6934681  67.0154301  39.9575220  65.9012373
  68.1888218  40.8693225  66.1904624  77.8888467  36.1567749  67.3395414
  76.9805344  36.0883158  67.0454175  77.8376063  36.6339694  68.1677240
  71.7105211  37.6325888  58.9778813  71.5904836  38.0782938  59.8164294
  71.0157799  37.9811205  58.4192352  65.3012616  39.7332280  66.5278470
  65.4304997  39.9866758  67.4417882  64.6210067  40.3259988  66.2083125
  69.4712103  50.4029529  62.6268945  69.3936133  51.3537355  62.7057425
  68.8673747  50.0575402  63.2843871  71.9629333  37.5757395  75.2830312
  71.1862667  38.1351315  75.2733176  72.6019896  38.0614178  75.8045182
  77.4090277  38.1047361  59.8059147  78.3208133  38.3374748  59.6306845
  76.8999924  38.6884405  59.2434226  70.2175705  40.3842848  74.8448279
  70.9590390  40.9227892  74.5683102  69.5112691  41.0109137  75.0019830
  72.0462115  37.4644595  70.8153997  72.8923310  37.8884009  70.9588646
  71.9860753  36.8078220  71.5092560  76.0159860  43.0873179  67.1972729
  75.3868722  43.2518893  66.4948797  75.6285522  43.5014789  67.9683693
  77.1500023  41.6687576  71.1512436  77.3616918  42.3119336  70.4746817
  77.1029771  40.8349893  70.6834366  74.7526252  34.2805397  68.0549008
  73.8910731  34.5786650  68.3465746  74.7788687  34.4975796  67.1230041
  71.5687821  42.8247587  64.4622814  72.0326167  43.1035290  63.6727436
  71.3044619  41.9231032  64.2795905  68.4611902  42.3719069  67.4002577
  69.0313260  42.8006337  66.7620062  69.0520014  42.0901654  68.0986763
  70.5056707  38.9470740  61.2712379  71.2080751  39.3991783  61.7386305
  70.1737336  38.3054559  61.8992272  68.9537069  37.5382496  75.6463589
  68.3235730  38.2198777  75.8798985  68.8473157  37.4265578  74.7016727
  64.2482041  37.2054292  66.5729513  63.4581095  37.4611821  66.0969623
  64.7393289  38.0202630  66.6781553  66.1996787  37.5698872  63.5312989
  65.4027950  37.6817566  64.0496485  65.9722379  37.9085524  62.6653880
  72.0302454  44.0943575  71.4795504  72.0946887  44.5563982  72.3153676
  71.3213378  43.4640940  71.6077814  62.5319744  37.4584783  69.0044503
  62.7827783  38.3431793  69.2702079  63.0679293  37.2789384  68.2319595
  71.7450472  45.7611682  61.3474484  71.6096147  46.6063218  61.7759332
  72.2860285  45.9630960  60.5840418  65.1979869  43.2787120  61.9202409
  65.7104390  44.0730371  62.0707974  65.8502582  42.5813411  61.8536011
  67.0074754  46.3952877  64.0025163  67.1841382  47.3170841  63.8146146
  67.8031588  46.0811296  64.4319542  66.2927111  38.4417509  73.8787326
  66.1780626  37.5402766  74.1794425  65.4371628  38.6881205  73.5272142
  68.1306070  47.9131051  70.0035505  68.6813495  47.7848114  69.2312499
  67.2917546  48.2125940  69.6530398  63.1628786  41.6075775  62.6961980
  64.0004008  42.0172783  62.4795688  63.3407054  40.6675217  62.6662174
  75.0593218  39.2750855  58.3845813  74.5439842  40.0455460  58.6234200
  74.7870527  38.6015992  59.0078874  72.6440329  34.1200556  63.4431051
  71.7881926  33.7307407  63.2636690  73.0567281  34.1992517  62.5830837
  74.1739476  31.6546899  67.8422611  73.6704272  31.6177035  67.0290416
  74.4670083  32.5639642  67.9019268  70.4182362  31.7385629  66.8488793
  71.2835359  31.5428438  66.4894682  70.4859871  31.5095981  67.7758150
  74.8479522  37.1477948  60.2105594  74.5429657  37.4624097  61.0615737
  75.8009964  37.2259367  60.2532927  73.2925953  43.3068171  61.8598548
  72.7647315  42.5720930  61.5471786  72.7913456  44.0842847  61.6138516
  78.2718799  41.5017191  66.9765594  77.6142474  42.1916453  67.0645723
  79.0759199  41.8913623  67.3199581  68.0244681  33.9687837  64.2205160
  68.5988433  33.7463019  63.4878353  68.6115663  34.0376532  64.9733761
  77.0824258  39.8561564  65.0269536  77.5956140  40.4891556  65.5291246
  77.7325482  39.2562760  64.6612896  68.3514268  35.9992298  58.2401045
  67.5151580  36.3366985  58.5610320  68.2119038  35.8641278  57.3028182
  70.3267349  30.8429086  62.9480229  69.6731761  30.5278103  62.3236844
  70.2847823  30.2204826  63.6740052  71.4378554  41.1248381  54.8633521
  70.5305615  40.8937635  55.0624670  71.9349586  40.3286000  55.0507503
  74.3446632  49.8345888  57.7830207  73.6708331  50.1377585  58.3915165
  74.7312454  50.6374969  57.4335664  73.5605089  37.3311020  67.2727877
  72.6427650  37.5525967  67.1149565  73.9765233  37.4057330  66.4139584
  74.3440137  38.7302435  62.4030557  75.0911956  39.2423832  62.0937679
  74.6131726  38.4086488  63.2634950  72.6166787  41.2260976  59.3857511
  71.7078006  40.9420009  59.4829981  72.6461871  41.6460055  58.5260818
  77.8486054  44.8367565  63.1548679  77.3948381  43.9958475  63.2113869
  77.2180021  45.4728964  63.4923459  76.7918974  35.7659551  64.3849346
  76.0541731  35.2536938  64.7159589  77.0445747  35.3259933  63.5732623
  76.2918994  46.6744062  64.0898497  76.5841968  47.2349119  63.3710863
  76.8017614  46.9672623  64.8451656  76.8930601  28.5435803  64.9791115
  77.1989478  27.6833167  64.6917031  77.6183206  29.1353424  64.7790109
  63.1854957  38.9466490  63.3672713  62.9879357  38.3535851  62.6423780
  62.6301621  38.6418700  64.0848652  71.1651681  38.8389597  65.4867307
  71.2200291  37.8863433  65.4109783  70.3542883  38.9949036  65.9708605
  72.3142875  42.7669720  56.7245590  71.8762305  42.0505579  56.2651227
  73.0553316  42.9945834  56.1630681  69.1044041  37.4566656  63.2457685
  68.2911906  37.7560827  63.6522878  69.6003035  37.0622345  63.9632168
  71.2552619  47.4524413  65.1791950  71.2128798  47.6785260  64.2500482
  72.1715318  47.2187788  65.3277751  74.7018253  37.9208481  72.0772579
  75.0567640  38.1479954  72.9367045  75.3490384  38.2526858  71.4549835
  68.5958116  35.0285012  68.8618920  69.2357495  34.8873771  68.1641884
  67.7635646  34.7419525  68.4857522  69.3718420  44.3287442  64.9753913
  70.1659018  43.8337762  64.7736488  68.6610112  43.8005305  64.6121618
  74.1913264  46.7105538  69.3266280  74.2450286  47.2796474  70.0943996
  73.3228045  46.8807423  68.9620318  65.6801183  38.4730524  61.0513666
  64.7498771  38.4114979  61.2683628  65.7758655  37.9506477  60.2550307
  65.5986732  34.9985337  63.6391907  65.8593549  35.9130670  63.5301068
  66.4203904  34.5309779  63.7888520  67.0711657  36.4123094  70.8090732
  67.7434711  36.2040456  70.1603381  66.2441444  36.2145180  70.3695964
  73.1501364  40.8765800  70.8853212  74.0793424  41.0276959  70.7122180
  72.7292394  40.9649821  70.0301859  71.9489696  44.9016464  68.6551750
  71.8100781  44.5335249  69.5277688  71.1604292  45.4164104  68.4835708
  72.5437848  50.0025561  59.9977286  72.7189603  49.5313604  60.8122909
  71.8570636  50.6291327  60.2258547  73.4994911  44.2798067  66.0440588
  73.1644743  44.2398837  66.9398238  72.9998856  43.6142783  65.5710998
  67.4739155  39.6865697  71.5693169  67.3358953  38.9545936  72.1704708
  68.3844078  39.5974597  71.2877357  76.4354102  41.6254101  56.3177647
  75.8183273  40.9000929  56.2210700  75.9670591  42.3863462  55.9744722
  70.1021455  39.3985656  71.0576849  70.8121074  38.7578848  71.0163467
  70.0590764  39.6498551  71.9803029  68.8150389  36.3850874  72.8772488
  68.2787746  35.9341613  73.5294084  68.2267098  36.5196783  72.1342952
  67.1098933  53.1514923  66.7717147  67.3495531  53.7833448  67.4496165
  66.2668129  52.8002963  67.0582506  68.2252648  35.8439526  55.4398952
  67.3482115  35.7228326  55.0761198  68.7010401  35.0525604  55.1877840
  59.7454788  40.6316685  65.5340459  60.4325828  40.3178415  64.9461474
  59.5902917  41.5358050  65.2607710  64.5489511  35.5206882  69.9625482
  64.4647699  34.9132551  69.2275892  63.7272217  36.0115900  69.9634979
  71.6226795  48.9594046  69.1758651  71.5496966  49.7649017  69.6877955
  71.1804188  49.1586012  68.3506672  71.4116574  48.1965816  62.6861472
  70.6284096  48.7387496  62.7799697  72.1109320  48.7139796  63.0855713
  74.7213224  34.0060445  65.3295678  75.2181924  33.2530408  65.0096748
  73.9500206  34.0424762  64.7638887  75.8043005  42.7632133  62.9034101
  74.8699284  42.8833595  62.7338805  75.9819674  41.8604599  62.6394111
  71.3048193  36.1477828  65.0567362  70.9345981  35.5948869  65.7448268
  71.8007286  35.5435962  64.5042362  77.2591788  44.9493273  60.4370287
  77.5351632  44.8349868  61.3464161  76.3896286  44.5510758  60.3982460
  77.1632219  30.9730039  67.4775036  76.2495299  31.2034266  67.6457243
  77.5925321  31.0568483  68.3289069  76.9338678  39.1619931  69.9774930
  76.2810128  39.4095838  69.3227383  77.3119058  38.3484069  69.6437408
  73.8945852  49.1979624  64.0803101  74.0768246  48.3801280  64.5430853
  74.7178838  49.4147316  63.6427991  74.2288017  48.1247809  61.3418149
  74.7575784  47.6140264  60.7288311  74.4916237  47.8090339  62.2063682
  64.7305110  46.1411678  69.0853483  65.3158547  45.3955366  69.2181387
  64.5329948  46.4515635  69.9690147  67.5843765  49.1762926  64.1015925
  66.9154140  49.6609053  63.6179965  67.4456635  49.4232146  65.0159304
  59.3222765  38.7117279  67.8057926  59.3606864  38.1780869  68.5995044
  58.8163057  38.1852484  67.1868903  66.7013527  33.5581819  71.3020468
  66.7654853  34.4196650  70.8897866  66.6380647  32.9455821  70.5692827
  66.1765799  35.6304952  74.9493502  66.8037838  35.2482029  75.5631027
  65.3193718  35.4119154  75.3149195  62.9531342  37.4381381  60.8811857
  63.2484783  36.5292059  60.8278911  62.0519378  37.4169120  60.5592860
  74.8617421  49.1588645  67.6862266  74.7368560  48.3578385  67.1773211
  75.5196512  49.6534838  67.1976236  66.4825589  35.5137377  66.8639406
  65.7612175  36.1273345  66.7246879  67.2718845  36.0495142  66.7856052
  69.2851903  32.8491804  73.1380058  69.8086304  33.0954100  73.9006367
  69.0664236  33.6811839  72.7183195  64.6819184  35.1195478  61.0051182
  64.3531890  34.2392857  60.8226288  65.0358554  35.0643147  61.8927572
  73.9298763  46.7550381  65.5146168  73.7823725  45.8267089  65.6953738
  74.7552256  46.7770472  65.0303243  67.7961007  35.4068448  61.3726660
  68.1357079  35.9354370  60.6505268  68.2433127  35.7448854  62.1485227
  77.5332884  47.5778940  66.6011041  78.4579432  47.3721801  66.4635492
  77.3648188  47.3295341  67.5100382  70.4904448  33.7905499  70.8229728
  70.1501268  32.9913312  71.2250408  69.7843454  34.0907210  70.2506561
  71.1420920  30.8754811  69.2757051  71.9646989  30.4015290  69.1535942
  71.3858983  31.6545295  69.7755737  69.7829154  33.9043070  59.5719953
  70.5037517  34.2824323  59.0683670  69.1594458  34.6231947  59.6754931
  73.9260277  34.6088219  60.5078285  74.1423891  35.4912857  60.2067113
  73.4454344  34.2174432  59.7783927  68.6659498  37.5673932  67.0849030
  68.5204079  37.8814235  67.9773311  68.1884702  38.1858832  66.5319928
  70.5255881  34.5576480  67.1329919  70.5117450  33.6617573  66.7962217
  71.2428309  34.5647144  67.7668205  72.3782012  34.9913820  69.1783047
  72.1199790  35.9130891  69.1767377  71.8467052  34.5944255  69.8683511
  77.3228201  48.0964607  61.9573132  77.4965078  47.5311030  61.2046985
  77.8157092  48.8965502  61.7752622  63.1405160  40.1079276  70.0236691
  62.5958629  40.8839084  70.1556965  64.0184510  40.4550081  69.8655812
  69.9292777  33.4390860  62.4017490  70.0508688  32.5107507  62.6008377
  69.6394819  33.4529546  61.4895805  72.7983968  31.1245771  65.5384209
  72.8205664  31.1885104  64.5836189  73.2152027  30.2850279  65.7324716
  78.3103373  47.4131372  59.0570030  79.0054278  48.0338064  59.2757345
  78.6526523  46.5626723  59.3322408  63.9271182  39.2349173  72.9166848
  63.1852918  39.3831808  73.5031478  63.6063927  39.4957438  72.0533597
  71.8935457  50.9303061  64.9452614  71.4540447  50.4379439  65.6385471
  72.6443574  50.3876028  64.7044690  64.3727796  47.1214601  64.9477242
  65.1985816  46.8218373  64.5675886  64.0221848  46.3522224  65.3967031
  69.3409329  46.4741070  67.0174916  68.7189338  45.8111775  66.7177144
  70.0114196  46.5002202  66.3348564  62.5736401  45.0400928  65.9066176
  61.7368309  44.6123102  65.7250177  62.5460046  45.2333371  66.8436967
  69.4133857  34.9522858  76.6107422  69.4622012  35.8284980  76.2285192
  69.9556371  34.4100251  76.0379065  68.9022836  45.0244993  60.4933377
  69.0510956  45.7080457  59.8400049  69.7089280  45.0050083  61.0082832
  71.6433145  35.7054230  73.3653781  70.7736455  35.9987796  73.0936369
  71.8792625  36.2894675  74.0861044  66.6575469  41.0510171  61.4994446
  66.4121511  40.1472501  61.6974656  66.8271384  41.0527321  60.5573924
  74.3472179  31.9233847  70.8819201  74.8654123  32.6594874  70.5565690
  73.9927312  32.2297840  71.7165960  65.9271117  36.7838528  58.9980607
  65.2340362  36.8582883  58.3420643  65.6822868  36.0198872  59.5202124
  74.5984773  28.3434130  66.4020098  74.8786527  27.6757319  67.0280524
  75.3835380  28.5363225  65.8894762  72.4018242  47.5193123  57.9645124
  71.8292209  48.1383311  57.5115596  72.9751035  48.0692485  58.4985046
  78.4693631  36.7651764  70.1491673  79.4211054  36.8649861  70.1703897
  78.2997082  35.9730032  70.6589757  76.4908011  33.8507347  70.3351074
  75.8957943  34.1312359  69.6397562  76.2057708  34.3401248  71.1067815
  75.6215501  47.8030274  59.0953706  76.5546175  47.7375835  59.2986582
  75.5338714  48.6386540  58.6368239  78.2503518  47.1196144  56.0557654
  78.1717150  46.7856008  56.9493412  79.0713185  47.6117912  56.0549126
  72.7865040  38.8553936  55.3061177  73.7324145  38.7260144  55.3749595
  72.4079285  38.1168598  55.7830605  78.7586925  30.5209942  65.2688068
  78.5611746  30.2125030  66.1531400  79.3686630  31.2471581  65.3985998
  70.9707957  36.7803913  55.2416062  70.0639413  36.4837025  55.3178775
  71.2483938  36.4833731  54.3750348  61.8885898  38.1010276  65.6915108
  61.5688682  37.2475584  65.3989482  61.3419326  38.3158854  66.4473076
  65.6665805  40.8172717  69.4084615  65.8851815  41.7489825  69.4272648
  66.0791579  40.4580691  70.1939419  72.5870023  31.3240802  61.3960303
  71.7770751  30.9787887  61.7715549  73.2754440  31.0148346  61.9847915
  74.5160571  30.4018849  63.0184600  75.0691610  30.8214303  63.6774623
  74.7530658  29.4754597  63.0607556  69.7406742  33.6390848  55.3828041
  70.6025906  33.9645746  55.6423858  69.9257086  32.8522344  54.8701107
  61.7574158  41.7213187  67.6608230  61.0637629  41.3067140  67.1478184
  62.5047149  41.7633724  67.0641649  77.8939378  32.5119374  62.5263264
  77.3138047  33.1704178  62.1441316  77.6275311  31.6896719  62.1150681
  76.3442945  31.9124432  64.7284584  76.8442723  32.0240967  63.9198903
  76.9878553  31.6085485  65.3685393  63.6710900  41.6531441  65.5374245
  63.6481588  41.7519129  64.5856128  63.9811537  42.4996592  65.8591411
  66.3298278  43.7107596  69.6520859  67.2841532  43.6791539  69.5850791
  66.1310802  43.2498220  70.4671085  66.9197660  42.2808712  72.2191657
  67.7390549  42.7752791  72.2426494  67.1934468  41.3640680  72.1909224
  76.6764256  34.6719465  61.5819612  75.7890111  34.9569115  61.3639807
  77.0918245  34.5113228  60.7346889  64.6848507  49.2527216  66.6691057
  64.5502975  48.4927617  66.1029055  64.2680569  49.9768116  66.2019846
  75.8207470  44.4364139  55.6767632  76.5243320  44.6414142  56.2925288
  75.0970119  45.0040901  55.9416716  76.6505280  40.1874001  61.7969902
  76.5940482  40.6442552  60.9577535  77.2033623  39.4264685  61.6192745
  67.8417633  50.1496533  66.8809500  67.7250017  51.0941965  66.7788190
  67.0210079  49.8470094  67.2695299  77.7294167  44.8746669  57.7266092
  78.5639771  44.4427867  57.5443567  77.5678510  44.7028682  58.6542987
  77.3840059  41.3778782  59.0922432  77.3288863  41.2123053  58.1510876
  76.7586115  42.0854815  59.2484621  62.1732574  36.6146846  72.9183854
  62.8191438  36.1045800  73.4071079  61.9649726  37.3515528  73.4927279
  70.6936185  30.8786891  58.6707750  70.6814855  31.8228731  58.8276021
  71.5859607  30.6957036  58.3767211  70.6225749  49.5555781  66.7575507
  69.6721380  49.5557643  66.6439879  70.9258235  48.8088516  66.2411541
  74.5088304  27.4729667  62.9253687  73.7420700  26.9188154  63.0710369
  74.9199009  27.5451536  63.7867838  66.5130065  33.7614463  77.0158868
  67.3761527  33.4051268  77.2262193  65.9395476  33.4228358  77.7034272
  78.5310150  57.9539329  59.4581284  79.3041026  57.4068316  59.3194160
  78.8835549  58.8183578  59.6695745  77.0390541  52.8990789  63.5312989
  76.2421705  53.0109484  64.0496485  76.8116133  53.2377442  62.6653880
  76.0373624  58.6079038  61.9202409  76.5498145  59.4022288  62.0707974
  76.6896337  57.9105329  61.8536011  74.0022541  56.9367692  62.6961980
  74.8397763  57.3464701  62.4795688  74.1800808  55.9967135  62.6662174
  78.8638435  49.2979755  64.2205160  79.4382187  49.0754936  63.4878353
  79.4509418  49.3668449  64.9733761  79.1908023  51.3284216  58.2401045
  78.3545335  51.6658902  58.5610320  79.0512792  51.1933196  57.3028182
  74.0248712  54.2758408  63.3672713  73.8273112  53.6827768  62.6423780
  73.4695376  53.9710618  64.0848652  76.5194938  53.8022442  61.0513666
  75.5892526  53.7406897  61.2683628  76.6152410  53.2798394  60.2550307
  76.4380487  50.3277254  63.6391907  76.6987304  51.2422588  63.5301068
  77.2597659  49.8601697  63.7888520  70.5848543  55.9608603  65.5340459
  71.2719583  55.6470333  64.9461474  70.4296672  56.8649968  65.2607710
  73.7925097  52.7673298  60.8811857  74.0878538  51.8583977  60.8278911
  72.8913132  52.7461038  60.5592860  75.5212938  50.4487396  61.0051182
  75.1925644  49.5684775  60.8226288  75.8752309  50.3935065  61.8927572
  78.6354761  50.7360366  61.3726660  78.9750834  51.2646287  60.6505268
  79.0826882  51.0740772  62.1485227  77.4969224  56.3802088  61.4994446
  77.2515265  55.4764418  61.6974656  77.6665138  56.3819239  60.5573924
  76.7664871  52.1130446  58.9980607  76.0734116  52.1874801  58.3420643
  76.5216623  51.3490790  59.5202124  72.7279652  53.4302194  65.6915108
  72.4082436  52.5767502  65.3989482  72.1813080  53.6450772  66.4473076
  54.8931889   5.0408703  53.3109212  55.6853180   4.6999528  52.8955511
  55.1328539   5.1503678  54.2311365  62.9267015   7.2128479  45.7839456
  62.2754995   7.7982560  45.3973470  63.7211378   7.7434674  45.8434494
  58.6907685   5.6293999  59.3893490  58.3997551   6.5339629  59.2740156
  59.3264669   5.6710526  60.1037559  58.6318350  12.0799734  49.3514251
  58.5542380  13.0307559  49.4302732  58.0279994  11.7345607  50.0089178
  60.9056719   7.4381887  48.0719791  60.7702394   8.2833423  48.5004639
  61.4466531   7.6401165  47.3085725  54.3586116   4.9557325  48.6447716
  54.8710637   5.7500576  48.7953281  55.0108829   4.2583616  48.5781318
  56.1681001   8.0723082  50.7270469  56.3447629   8.9941046  50.5391453
  56.9637834   7.7581501  51.1564849  62.5325195   8.0605454  62.2020133
  62.0889049   7.2741832  61.8841038  63.1942409   8.2484604  61.5364024
  57.2912316   9.5901255  56.7280812  57.8419742   9.4618319  55.9557806
  56.4523792   9.8896144  56.3775704  64.6306433   8.3408254  60.2301534
  64.6124909   9.1617135  59.7381803  65.5526353   8.2162329  60.4551675
  63.5052879  11.5116093  44.5075514  62.8314578  11.8147790  45.1160472
  63.8918701  12.3145174  44.1580971  65.4525240   8.3514267  50.8143804
  65.7448215   8.9119324  50.0956169  65.9623861   8.6442828  51.5696963
  60.4158866   9.1294618  51.9037257  60.3735044   9.3555464  50.9745789
  61.3321564   8.8957993  52.0523058  58.5324666   6.0057647  51.6999219
  59.3265265   5.5107967  51.4981794  57.8216359   5.4775510  51.3366925
  63.3519511   8.3875743  56.0511587  63.4056533   8.9566679  56.8189303
  62.4834292   8.5577628  55.6865624  61.1095942   6.5786669  55.3797057
  60.9707028   6.2105454  56.2522995  60.3210539   7.0934309  55.2081014
  61.7044094  11.6795766  46.7222593  61.8795850  11.2083809  47.5368216
  61.0176882  12.3061532  46.9503854  56.2705180  14.8285128  53.4962453
  56.5101778  15.4603653  54.1741472  55.4274376  14.4773168  53.7827813
  48.9061035   2.3086890  52.2585765  49.5932075   1.9948620  51.6706781
  48.7509164   3.2128255  51.9853017  60.7833041  10.6364251  55.9003957
  60.7103213  11.4419222  56.4123262  60.3410435  10.8356217  55.0751979
  60.5722821   9.8736021  49.4106779  59.7890343  10.4157701  49.5045003
  61.2715566  10.3910000  49.8101020  63.2431725  10.5351085  58.0562116
  63.9559697  11.1698550  57.9838017  62.7521754  10.6314951  57.2402118
  58.2943639   8.2845528  58.8767687  58.9953098   8.9182011  59.0297081
  57.8238754   8.6260260  58.1163326  63.0552098  10.8749829  50.8048407
  63.2374493  10.0571485  51.2676160  63.8785084  11.0917521  50.3673297
  63.3894264   9.8018014  48.0663456  63.9182030   9.2910469  47.4533618
  63.6522483   9.4860544  48.9308989  53.8911357   7.8181883  55.8098789
  54.4764793   7.0725571  55.9426694  53.6936195   8.1285840  56.6935453
  56.7450012  10.8533131  50.8261232  56.0760387  11.3379258  50.3425272
  56.6062882  11.1002351  51.7404610  60.8855280  12.8876874  57.4243890
  61.4373588  13.0508496  58.1892975  61.2261474  13.4781312  56.7523915
  65.7366155   7.7138132  63.2792545  66.2806059   8.3268090  62.7847499
  65.1553000   8.2717710  63.7959558  64.0223668  10.8358850  54.4107572
  63.8974807  10.0348590  53.9018518  64.6802759  11.3305043  53.9221542
  66.0858576   8.6367870  56.0387122  65.1388912   8.5173221  55.9665449
  66.4341349   7.7490368  56.1213384  63.0905009   8.4320586  52.2391475
  62.9429972   7.5037294  52.4199045  63.9158503   8.4540677  51.7548550
  66.6939131   9.2549145  53.3256347  67.6185679   9.0492006  53.1880799
  66.5254435   9.0065546  54.2345689  66.4834447   9.7734812  48.6818439
  66.6571325   9.2081235  47.9292291  66.9763339  10.5735707  48.4997929
  67.4709620   9.0901577  45.7815337  68.1660525   9.7108269  46.0002652
  67.8132770   8.2396928  46.0567715  61.0321092  10.4535356  59.4392544
  61.3408218  10.2084503  60.3115244  61.8296574  10.6581994  58.9511415
  61.0541704  12.6073266  51.6697921  60.6146694  12.1149644  52.3630778
  61.8049821  12.0646233  51.4289996  53.5334043   8.7984806  51.6722549
  54.3592063   8.4988578  51.2921193  53.1828095   8.0292429  52.1212338
  58.5015576   8.1511275  53.7420223  57.8795585   7.4881980  53.4422451
  59.1720443   8.1772406  53.0593870  51.7342648   6.7171133  52.6311483
  50.8974556   6.2893307  52.4495484  51.7066293   6.9103576  53.5682274
  58.0629083   6.7015198  47.2178683  58.2117203   7.3850662  46.5645356
  58.8695526   6.6820288  47.7328139  61.5624488   9.1963328  44.6890431
  60.9898455   9.8153516  44.2360903  62.1357282   9.7462690  45.2230353
  64.7821748   9.4800479  45.8199013  65.7152421   9.4146040  46.0231888
  64.6944961  10.3156745  45.3613546  67.4109765   8.7966349  42.7802961
  67.3323396   8.4626212  43.6738718  68.2319432   9.2888117  42.7794433
  50.9180404   3.3983392  54.3853536  50.2243876   2.9837345  53.8723491
  51.6653395   3.4403929  53.7886955  52.8317147   3.3301646  52.2619551
  52.8087835   3.4289333  51.3101434  53.1417783   4.1766797  52.5836717
  55.4904525   5.3877801  56.3766166  56.4447778   5.3561744  56.3096097
  55.2917048   4.9268425  57.1916392  53.8454754  10.9297421  53.3936364
  53.7109222  10.1697822  52.8274362  53.4286816  11.6538321  52.9265152
  57.0023879  11.8266738  53.6054806  56.8856264  12.7712170  53.5033496
  56.1816326  11.5240299  53.9940605  58.0278394  12.4795000  56.8210735
  58.9305640  12.5118610  57.1377230  57.8015764  11.5495451  56.8357070
  59.7831996  11.2325986  53.4820813  58.8327627  11.2327848  53.3685186
  60.0864482  10.4858721  52.9656848  75.5184689  17.0686525  54.5466576
  76.1563099  16.9493272  53.8429916  75.4005532  18.0167369  54.6054528
  72.3274395  17.0213953  54.4828100  71.9892907  16.9055017  53.5948635
  73.1964164  16.6205118  54.4629106  68.1861211  18.8749429  50.4724991
  67.6226076  18.7839366  49.7041279  68.0713606  18.0549334  50.9527484
  72.8094178  18.1748804  60.4414306  72.7982819  17.7801603  59.5694810
  72.9714818  17.4414877  61.0348077  65.7325643  20.3700621  53.3109212
  66.5246935  20.0291445  52.8955511  65.9722293  20.4795596  54.2311365
  73.7660770  22.5420397  45.7839456  73.1148750  23.1274477  45.3973470
  74.5605133  23.0726592  45.8434494  67.6916397  19.6309534  46.1826591
  68.4647273  19.0838521  46.0439466  68.0441796  20.4953783  46.3941052
  69.5301440  20.9585916  59.3893490  69.2391305  21.8631547  59.2740156
  70.1658424  21.0002444  60.1037559  70.4557646  18.3362765  55.9794850
  71.0521219  18.1118787  55.2651812  70.5132618  17.5947510  56.5820297
  70.0282675  15.7902200  43.8145040  70.2808195  15.2683721  43.0528503
  69.0907234  15.6268345  43.9171724  75.0725958  14.7937978  51.6219784
  75.8589047  14.3757402  51.2710201  75.3364662  15.6984071  51.7901432
  75.2436035  20.2310829  46.3208441  74.6081868  20.3045455  47.0329345
  74.9133441  20.8204428  45.6427520  69.7478964  17.6930306  46.0169415
  69.6315222  17.0175209  46.6850500  69.8581223  17.2062680  45.2001568
  72.0910504  17.1540453  49.7216105  71.7268712  16.6271074  50.4329026
  72.9477620  16.7638922  49.5482590  71.7315991  12.1830353  44.7177453
  71.8990394  13.0510589  45.0847924  71.5413160  12.3457635  43.7938742
  74.4891325  20.6447332  56.3843284  74.1892048  21.5472371  56.2759091
  74.1442384  20.3779515  57.2364436  67.9403806  17.0961129  52.4179988
  67.0154303  16.9637343  52.6257680  68.1888219  17.8755348  52.9149930
  77.8888468  13.1629872  54.0640721  76.9805346  13.0945280  53.7699482
  77.8376064  13.6401817  54.8922546  71.7105212  14.6388010  45.7024120
  71.5904837  15.0845061  46.5409600  71.0157801  14.9873328  45.1437658
  65.3012617  16.7394402  53.2523777  65.4304998  16.9928881  54.1663189
  64.6210068  17.3322110  52.9328432  69.4712104  27.4091652  49.3514251
  69.3936134  28.3599477  49.4302732  68.8673748  27.0637525  50.0089178
  71.9629334  14.5819517  62.0075618  71.1862668  15.1413438  61.9978483
  72.6019897  15.0676300  62.5290488  77.4090278  15.1109483  46.5304454
  78.3208135  15.3436870  46.3552152  76.8999926  15.6946528  45.9679533
  70.2175706  17.3904971  61.5693585  70.9590391  17.9290015  61.2928409
  69.5112692  18.0171260  61.7265137  75.6931046  19.5334111  60.1665747
  76.1014402  19.0916522  59.4220379  74.9708308  18.9586739  60.4199940
  72.0462116  14.4706718  57.5399304  72.8923311  14.8946132  57.6833953
  71.9860754  13.8140342  58.2337867  76.0159861  20.0935302  53.9218036
  75.3868723  20.2581016  53.2194103  75.6285523  20.5076911  54.6929000
  77.1500024  18.6749699  57.8757743  77.3616920  19.3181459  57.1992124
  77.1029773  17.8412015  57.4079673  74.7526253  11.2867519  54.7794315
  73.8910732  11.5848773  55.0711053  74.7788688  11.5037918  53.8475348
  71.5687823  19.8309710  51.1868121  72.0326168  20.1097413  50.3972743
  71.3044621  18.9293155  51.0041211  68.4611904  19.3781192  54.1247884
  69.0313261  19.8068460  53.4865368  69.0520016  19.0963776  54.8232070
  70.5056709  15.9532862  47.9957686  71.2080752  16.4053906  48.4631612
  70.1737337  15.3116681  48.6237579  68.9537070  14.5444619  62.3708895
  68.3235731  15.2260900  62.6044292  68.8473158  14.4327701  61.4262033
  64.2482043  14.2116415  53.2974819  63.4581097  14.4673944  52.8214930
  64.7393290  15.0264753  53.4026860  78.2645852  21.5521654  56.0480100
  79.0863296  21.1501842  55.7662782  78.2608255  21.4489888  56.9996216
  66.1996788  14.5760994  50.2558296  65.4027951  14.6879689  50.7741792
  65.9722380  14.9147647  49.3899187  72.0302456  21.1005698  58.2040811
  72.0946888  21.5626105  59.0398982  71.3213380  20.4703062  58.3323120
  62.5319746  14.4646906  55.7289810  62.7827784  15.3493915  55.9947386
  63.0679294  14.2851507  54.9564902  71.7450473  22.7673805  48.0719791
  71.6096148  23.6125341  48.5004639  72.2860286  22.9693083  47.3085725
  65.1979871  20.2849243  48.6447716  65.7104391  21.0792493  48.7953281
  65.8502584  19.5875534  48.5781318  67.0074755  23.4014999  50.7270469
  67.1841384  24.3232964  50.5391453  67.8031589  23.0873419  51.1564849
  66.2927112  15.4479631  60.6032632  66.1780627  14.5464888  60.9039731
  65.4371630  15.6943328  60.2517449  73.3718950  23.3897372  62.2020133
  72.9282804  22.6033750  61.8841038  74.0336163  23.5776522  61.5364024
  68.1306071  24.9193173  56.7280812  68.6813496  24.7910236  55.9557806
  67.2917547  25.2188062  56.3775704  75.4700188  23.6700171  60.2301534
  75.4518663  24.4909052  59.7381803  76.3920108  23.5454247  60.4551675
  71.9273242  21.1844301  61.0725043  72.4601579  20.4232589  60.8424351
  71.3987323  20.8917953  61.8149197  63.1628787  18.6137897  49.4207287
  64.0004009  19.0234906  49.2040994  63.3407055  17.6737340  49.3907480
  75.0593220  16.2812978  45.1091120  74.5439843  17.0517583  45.3479507
  74.7870528  15.6078114  45.7324181  72.6440331  11.1262679  50.1676358
  71.7881927  10.7369529  49.9881997  73.0567282  11.2054640  49.3076143
  74.8479523  14.1540070  46.9350901  74.5429658  14.4686219  47.7861044
  75.8009965  14.2321490  46.9778234  73.2925955  20.3130293  48.5843855
  72.7647316  19.5783053  48.2717092  72.7913457  21.0904970  48.3383823
  78.2718801  18.5079314  53.7010901  77.6142475  19.1978575  53.7891030
  79.0759200  18.8975746  54.0444887  68.0244682  10.9749960  50.9450466
  68.5988434  10.7525141  50.2123659  68.6115665  11.0438654  51.6979068
  77.0824259  16.8623687  51.7514843  77.5956141  17.4953678  52.2536552
  77.7325483  16.2624882  51.3858203  68.3514269  13.0054421  44.9646351
  67.5151582  13.3429107  45.2855626  68.2119039  12.8703401  44.0273488
  71.4378555  18.1310504  41.5878828  70.5305617  17.8999757  41.7869977
  71.9349587  17.3348123  41.7752809  74.3446634  26.8408011  44.5075514
  73.6708332  27.1439708  45.1160472  74.7312456  27.6437091  44.1580971
  73.5605090  14.3373142  53.9973183  72.6427652  14.5588089  53.8394871
  73.9765234  14.4119453  53.1384891  74.3440138  15.7364558  49.1275864
  75.0911957  16.2485955  48.8182986  74.6131728  15.4148611  49.9880257
  72.6166788  18.2323099  46.1102818  71.7078008  17.9482131  46.2075288
  72.6461872  18.6522177  45.2506125  77.8486056  21.8429688  49.8793985
  77.3948383  21.0020598  49.9359176  77.2180022  22.4791086  50.2168766
  76.7918975  12.7721674  51.1094653  76.0541732  12.2599060  51.4404895
  77.0445749  12.3322056  50.2977930  76.2918995  23.6806185  50.8143804
  76.5841969  24.2411242  50.0956169  76.8017615  23.9734746  51.5696963
  63.1854959  15.9528613  50.0918020  62.9879358  15.3597973  49.3669087
  62.6301623  15.6480823  50.8093959  71.1651682  15.8451719  52.2112613
  71.2200292  14.8925556  52.1355090  70.3542884  16.0011158  52.6953912
  72.3142876  19.7731842  43.4490896  71.8762306  19.0567701  42.9896534
  73.0553317  20.0007957  42.8875988  69.1044042  14.4628779  49.9702992
  68.2911908  14.7622949  50.3768184  69.6003036  14.0684468  50.6877474
  71.2552620  24.4586536  51.9037257  71.2128799  24.6847382  50.9745789
  72.1715319  24.2249910  52.0523058  74.7018254  14.9270603  58.8017886
  75.0567642  15.1542077  59.6612352  75.3490385  15.2588980  58.1795141
  68.5958117  12.0347134  55.5864227  69.2357496  11.8935894  54.8887190
  67.7635648  11.7481648  55.2102829  69.3718421  21.3349565  51.6999219
  70.1659019  20.8399885  51.4981794  68.6610113  20.8067428  51.3366925
  74.1913265  23.7167660  56.0511587  74.2450288  24.2858597  56.8189303
  73.3228047  23.8869545  55.6865624  65.6801184  15.4792647  47.7758972
  64.7498772  15.4177102  47.9928934  65.7758656  14.9568599  46.9795613
  65.5986733  12.0047459  50.3637214  65.8593551  12.9192793  50.2546374
  66.4203906  11.5371902  50.5133827  67.0711659  13.4185217  57.5336038
  67.7434712  13.2102579  56.8848687  66.2441445  13.2207303  57.0941271
  76.3816029  20.3096010  62.6252252  76.2301535  20.0806561  61.7082336
  76.3720708  21.2666611  62.6383598  73.1501365  17.8827922  57.6098519
  74.0793425  18.0339082  57.4367486  72.7292395  17.9711943  56.7547165
  71.9489697  21.9078587  55.3797057  71.8100783  21.5397371  56.2522995
  71.1604293  22.4226226  55.2081014  72.5437849  27.0087683  46.7222593
  72.7189605  26.5375726  47.5368216  71.8570637  27.6353449  46.9503854
  73.4994912  21.2860190  52.7685894  73.1644745  21.2460959  53.6643544
  72.9998858  20.6204905  52.2956305  67.4739156  16.6927820  58.2938475
  67.3358954  15.9608058  58.8950015  68.3844079  16.6036720  58.0122663
  76.4354104  18.6316224  43.0422954  75.8183274  17.9063052  42.9456007
  75.9670592  19.3925584  42.6990028  70.1021457  16.4047779  57.7822155
  70.8121075  15.7640971  57.7408774  70.0590765  16.6560674  58.7048336
  78.0908235  23.3415132  60.7028734  78.0320781  22.6574352  60.0359317
  78.4927754  24.0834122  60.2509360  68.8150391  13.3912997  59.6017795
  68.2787748  12.9403735  60.2539391  68.2267099  13.5258906  58.8588259
  67.1098934  30.1577046  53.4962453  67.3495532  30.7895570  54.1741472
  66.2668131  29.8065086  53.7827813  68.2252650  12.8501648  42.1644258
  67.3482116  12.7290449  41.8006505  68.7010403  12.0587726  41.9123147
  78.0925643  21.3054716  58.9342714  77.2052421  20.9680638  59.0569113
  78.6624194  20.5737747  59.1711479  64.5489512  12.5269004  56.6870789
  64.4647701  11.9194674  55.9521199  63.7272218  13.0178023  56.6880285
  71.6226796  25.9656168  55.9003957  71.5496967  26.7711140  56.4123262
  71.1804189  26.1648134  55.0751979  71.4116576  25.2027939  49.4106779
  70.6284097  25.7449619  49.5045003  72.1109321  25.7201918  49.8101020
  74.0825480  25.8643003  58.0562116  74.7953452  26.4990467  57.9838017
  73.5915508  25.9606869  57.2402118  75.8043006  19.7694255  49.6279408
  74.8699285  19.8895718  49.4584112  75.9819675  18.8666722  49.3639417
  71.3048194  13.1539951  51.7812669  70.9345982  12.6010991  52.4693574
  71.8007287  12.5498084  51.2287669  69.1337393  23.6137446  58.8767687
  69.8346853  24.2473929  59.0297081  68.6632508  23.9552178  58.1163326
  77.2591789  21.9555396  47.1615594  77.5351633  21.8411990  48.0709468
  76.3896288  21.5572881  47.1227767  76.9338679  16.1682053  56.7020237
  76.2810129  16.4157961  56.0472690  77.3119059  15.3546192  56.3682714
  73.8945853  26.2041747  50.8048407  74.0768247  25.3863403  51.2676160
  74.7178839  26.4209439  50.3673297  74.2288018  25.1309932  48.0663456
  74.7575785  24.6202386  47.4533618  74.4916238  24.8152462  48.9308989
  64.7305111  23.1473801  55.8098789  65.3158548  22.4017489  55.9426694
  64.5329950  23.4577758  56.6935453  67.5843766  26.1825048  50.8261232
  66.9154142  26.6671176  50.3425272  67.4456636  26.4294269  51.7404610
  71.7249035  28.2168792  57.4243890  72.2767343  28.3800413  58.1892975
  72.0655228  28.8073230  56.7523915  66.7013528  10.5643942  58.0265775
  66.7654855  11.4258773  57.6143173  66.6380648   9.9517943  57.2938133
  66.1765801  12.6367074  61.6738809  66.8037839  12.2544152  62.2876333
  65.3193720  12.4181276  62.0394502  76.5759909  23.0430049  63.2792545
  77.1199813  23.6560008  62.7847499  75.9946754  23.6009628  63.7959558
  62.9531343  14.4443503  47.6057164  63.2484784  13.5354182  47.5524218
  62.0519379  14.4231243  47.2838166  74.8617422  26.1650767  54.4107572
  74.7368562  25.3640507  53.9018518  75.5196513  26.6596961  53.9221542
  66.4825590  12.5199500  53.5884713  65.7612176  13.1335468  53.4492186
  67.2718846  13.0557265  53.5101358  76.9252331  23.9659788  56.0387122
  75.9782666  23.8465139  55.9665449  77.2735104  23.0782286  56.1213384
  69.2851904   9.8553926  59.8625364  69.8086306  10.1016223  60.6251674
  69.0664237  10.6873961  59.4428502  64.6819185  12.1257601  47.7296489
  64.3531891  11.2454980  47.5471595  65.0358556  12.0705270  48.6172878
  73.9298764  23.7612504  52.2391475  73.7823726  22.8329211  52.4199045
  74.7552257  23.7832594  51.7548550  67.7961008  12.4130571  48.0971967
  68.1357081  12.9416492  47.3750575  68.2433129  12.7510977  48.8730533
  77.5332886  24.5841063  53.3256347  78.4579433  24.3783924  53.1880799
  77.3648189  24.3357464  54.2345689  70.4904449  10.7967622  57.5475035
  70.1501269   9.9975435  57.9495715  69.7843455  11.0969332  56.9751868
  69.7829155  10.9105192  46.2965260  70.5037518  11.2886445  45.7928976
  69.1594459  11.6294069  46.4000237  73.9260278  11.6150341  47.2323592
  74.1423893  12.4974979  46.9312420  73.4454345  11.2236555  46.5029234
  68.6659500  14.5736055  53.8094336  68.5204080  14.8876358  54.7018618
  68.1884703  15.1920955  53.2565235  70.5255882  11.5638603  53.8575226
  70.5117451  10.6679696  53.5207524  71.2428311  11.5709266  54.4913512
  72.3782013  11.9975943  55.9028353  72.1199791  12.9193013  55.9012684
  71.8467054  11.6006377  56.5928818  77.3228202  25.1026730  48.6818439
  77.4965079  24.5373152  47.9292291  77.8157093  25.9027625  48.4997929
  63.1405162  17.1141399  56.7481998  62.5958630  17.8901207  56.8802272
  64.0184512  17.4612204  56.5901119  69.9292778  10.4452983  49.1262796
  70.0508690   9.5169629  49.3253684  69.6394821  10.4591669  48.2141112
  78.3103374  24.4193494  45.7815337  79.0054279  25.0400187  46.0002652
  78.6526525  23.5688846  46.0567715  63.9271184  16.2411295  59.6412154
  63.1852920  16.3893931  60.2276785  63.6063928  16.5019561  58.7778904
  71.8714846  25.7827274  59.4392544  72.1801973  25.5376420  60.3115244
  72.6690328  25.9873912  58.9511415  71.8935458  27.9365183  51.6697921
  71.4540449  27.4441562  52.3630778  72.6443575  27.3938151  51.4289996
  69.3409330  23.4803192  53.7420223  68.7189340  22.8173897  53.4422451
  70.0114197  23.5064324  53.0593870  62.5736402  22.0463050  52.6311483
  61.7368311  21.6185225  52.4495484  62.5460048  22.2395494  53.5682274
  69.4133858  11.9584980  63.3352729  69.4622013  12.8347103  62.9530498
  69.9556372  11.4162373  62.7624372  68.9022837  22.0307116  47.2178683
  69.0510958  22.7142580  46.5645356  69.7089281  22.0112206  47.7328139
  71.6433146  12.7116353  60.0899087  70.7736456  13.0049919  59.8181676
  71.8792627  13.2956798  60.8106351  66.6575470  18.0572293  48.2239752
  66.4121512  17.1534623  48.4219962  66.8271385  18.0589444  47.2819230
  65.9271118  13.7900651  45.7225914  65.2340363  13.8645006  45.0665950
  65.6822870  13.0260994  46.2447431  72.4018243  24.5255246  44.6890431
  71.8292210  25.1445433  44.2360903  72.9751037  25.0754608  45.2230353
  78.4693633  13.7713886  56.8736979  79.4211056  13.8711984  56.8949204
  78.2997083  12.9792155  57.3835064  75.6215503  24.8092396  45.8199013
  76.5546176  24.7437958  46.0231888  75.5338715  25.6448663  45.3613546
  78.2503519  24.1258267  42.7802961  78.1717151  23.7918130  43.6738718
  79.0713186  24.6180034  42.7794433  72.7865041  15.8616059  42.0306483
  73.7324146  15.7322267  42.0994901  72.4079286  15.1230721  42.5075911
  72.6703734  19.9133805  63.4907140  73.5906743  20.0912404  63.6847187
  72.6353317  18.9689850  63.3386839  70.9707959  13.7866035  41.9661368
  70.0639414  13.4899148  42.0424082  71.2483940  13.4895853  41.0995655
  65.6665806  17.8234840  56.1329921  65.8851816  18.7551947  56.1517955
  66.0791580  17.4642814  56.9184725  69.7406743  10.6452970  42.1073348
  70.6025907  10.9707869  42.3669165  69.9257087   9.8584466  41.5946413
  70.4024942  16.8265184  64.3397732  69.9192024  17.6265544  64.5461621
  70.4885881  16.8373129  63.3865176  63.6710901  18.6593564  52.2619551
  63.6481590  18.7581251  51.3101434  63.9811538  19.5058715  52.5836717
  66.3298279  20.7169719  56.3766166  67.2841533  20.6853661  56.3096097
  66.1310803  20.2560343  57.1916392  66.9197661  19.2870835  58.9436963
  67.7390550  19.7814914  58.9671801  67.1934469  18.3702803  58.9154531
  76.6764258  11.6781587  48.3064919  75.7890113  11.9631238  48.0885114
  77.0918247  11.5175351  47.4592196  75.8207471  21.4426262  42.4012939
  76.5243321  21.6476264  43.0170594  75.0970120  22.0103024  42.6662022
  76.6505281  17.1936123  48.5215209  76.5940483  17.6504675  47.6822841
  77.2033624  16.4326808  48.3438052  67.8417634  27.1558655  53.6054806
  67.7250018  28.1004088  53.5033496  67.0210080  26.8532217  53.9940605
  77.7294169  21.8808791  44.4511399  78.5639772  21.4489990  44.2688874
  77.5678511  21.7090805  45.3788293  77.3840061  18.3840904  45.8167738
  77.3288864  18.2185176  44.8756182  76.7586116  19.0916937  45.9729928
  62.1732576  13.6208969  59.6429160  62.8191439  13.1107923  60.1316386
  61.9649727  14.3577650  60.2172586  68.8672148  27.8086917  56.8210735
  69.7699395  27.8410528  57.1377230  68.6409518  26.8787368  56.8357070
  70.6225750  26.5617904  53.4820813  69.6721381  26.5619765  53.3685186
  70.9258236  25.8150638  52.9656848  66.5130067  10.7676586  63.7404175
  67.3761528  10.4113391  63.9507499  65.9395477  10.4290481  64.4279579
  79.0254966  34.2041347  50.4724991  78.4619831  34.1131284  49.7041279
  78.9107361  33.3841251  50.9527484  76.5719398  35.6992538  53.3109212
  77.3640689  35.3583363  52.8955511  76.8116048  35.8087513  54.2311365
  78.5310151  34.9601452  46.1826591  79.3041027  34.4130439  46.0439466
  78.8835550  35.8245701  46.3941052  78.7797561  32.4253046  52.4179988
  77.8548057  32.2929260  52.6257680  79.0281974  33.2047265  52.9149930
  76.1406372  32.0686320  53.2523777  76.2698753  32.3220799  54.1663189
  75.4603823  32.6614028  52.9328432  75.0875797  29.5408333  53.2974819
  74.2974851  29.7965861  52.8214930  75.5787045  30.3556671  53.4026860
  77.0390543  29.9052912  50.2558296  76.2421706  30.0171606  50.7741792
  76.8116135  30.2439564  49.3899187  73.3713500  29.7938823  55.7289810
  73.6221539  30.6785833  55.9947386  73.9073049  29.6143425  54.9564902
  76.0373625  35.6141161  48.6447716  76.5498146  36.4084411  48.7953281
  76.6896338  34.9167451  48.5781318  77.8468510  38.7306917  50.7270469
  78.0235138  39.6524882  50.5391453  78.6425343  38.4165336  51.1564849
  77.1320866  30.7771549  60.6032632  77.0174382  29.8756806  60.9039731
  76.2765384  31.0235246  60.2517449  78.9699825  40.2485091  56.7280812
  79.5207250  40.1202154  55.9557806  78.1311301  40.5479980  56.3775704
  74.0022542  33.9429815  49.4207287  74.8397764  34.3526823  49.2040994
  74.1800810  33.0029257  49.3907480  78.8638437  26.3041877  50.9450466
  79.4382189  26.0817059  50.2123659  79.4509419  26.3730572  51.6979068
  79.1908024  28.3346338  44.9646351  78.3545336  28.6721025  45.2855626
  79.0512793  28.1995318  44.0273488  74.0248713  31.2820530  50.0918020
  73.8273113  30.6889891  49.3669087  73.4695377  30.9772741  50.8093959
  76.5194939  30.8084564  47.7758972  75.5892527  30.7469020  47.9928934
  76.6152411  30.2860517  46.9795613  76.4380488  27.3339377  50.3637214
  76.6987305  28.2484710  50.2546374  77.2597660  26.8663820  50.5133827
  77.9105413  28.7477134  57.5336038  78.5828467  28.5394496  56.8848687
  77.0835200  28.5499220  57.0941271  78.3132910  32.0219737  58.2938475
  78.1752708  31.2899976  58.8950015  79.2237834  31.9328637  58.0122663
  77.9492689  45.4868964  53.4962453  78.1889287  46.1187488  54.1741472
  77.1061885  45.1357004  53.7827813  70.5848544  32.9670726  52.2585765
  71.2719584  32.6532456  51.6706781  70.4296673  33.8712090  51.9853017
  75.3883266  27.8560922  56.6870789  75.3041455  27.2486592  55.9521199
  74.5665973  28.3469940  56.6880285  75.5698866  38.4765719  55.8098789
  76.1552302  37.7309407  55.9426694  75.3723704  38.7869675  56.6935453
  78.4237521  41.5116966  50.8261232  77.7547896  41.9963094  50.3425272
  78.2850391  41.7586187  51.7404610  70.1616520  31.0471319  54.5303233
  70.2000620  30.5134910  55.3240351  69.6556813  30.5206524  53.9114210
  77.5407283  25.8935859  58.0265775  77.6048609  26.7550690  57.6143173
  77.4774403  25.2809861  57.2938133  77.0159555  27.9658992  61.6738809
  77.6431594  27.5836069  62.2876333  76.1587474  27.7473194  62.0394502
  73.7925098  29.7735421  47.6057164  74.0878539  28.8646099  47.5524218
  72.8913134  29.7523161  47.2838166  77.3219345  27.8491418  53.5884713
  76.6005931  28.4627385  53.4492186  78.1112601  28.3849182  53.5101358
  75.5212939  27.4549519  47.7296489  75.1925646  26.5746898  47.5471595
  75.8752310  27.3997187  48.6172878  78.6354763  27.7422489  48.0971967
  78.9750835  28.2708410  47.3750575  79.0826883  28.0802895  48.8730533
  79.5053254  29.9027972  53.8094336  79.3597835  30.2168275  54.7018618
  79.0278458  30.5212873  53.2565235  73.9798916  32.4433317  56.7481998
  73.4352384  33.2193125  56.8802272  74.8578266  32.7904121  56.5901119
  74.7664938  31.5703213  59.6412154  74.0246674  31.7185848  60.2276785
  74.4457682  31.8311479  58.7778904  75.2121552  39.4568642  51.6722549
  76.0379572  39.1572414  51.2921193  74.8615604  38.6876264  52.1212338
  73.4130157  37.3754968  52.6311483  72.5762065  36.9477143  52.4495484
  73.3853802  37.5687412  53.5682274  77.4969225  33.3864211  48.2239752
  77.2515267  32.4826541  48.4219962  77.6665139  33.3881361  47.2819230
  76.7664872  29.1192568  45.7225914  76.0734117  29.1936923  45.0665950
  76.5216624  28.3552912  46.2447431  72.7279653  30.4364316  52.4160415
  72.4082438  29.5829624  52.1234789  72.1813082  30.6512894  53.1718382
  76.5059561  33.1526757  56.1329921  76.7245571  34.0843865  56.1517955
  76.9185335  32.7934732  56.9184725  72.5967913  34.0567228  54.3853536
  71.9031385  33.6421181  53.8723491  73.3440904  34.0987764  53.7886955
  74.5104656  33.9885482  52.2619551  74.4875344  34.0873169  51.3101434
  74.8205292  34.8350632  52.5836717  77.1692034  36.0461637  56.3766166
  78.1235287  36.0145579  56.3096097  76.9704557  35.5852260  57.1916392
  77.7591416  34.6162753  58.9436963  78.5784305  35.1106831  58.9671801
  78.0328224  33.6994721  58.9154531  75.5242263  41.5881256  53.3936364
  75.3896731  40.8281657  52.8274362  75.1074325  42.3122156  52.9265152
  78.6811388  42.4850573  53.6054806  78.5643773  43.4296006  53.5033496
  77.8603835  42.1824135  53.9940605  73.0126330  28.9500886  59.6429160
  73.6585194  28.4399840  60.1316386  72.8043481  29.6869568  60.2172586
  77.3523821  26.0968504  63.7404175  78.2155283  25.7405308  63.9507499
  76.7789232  25.7582398  64.4279579  76.5719399  12.7054661  40.0354518
  77.3640691  12.3645486  39.6200818  76.8116049  12.8149636  40.9556672
  76.0373626  12.6203283  35.3693023  76.5498147  13.4146534  35.5198587
  76.6896339  11.9229574  35.3026624  77.8468511  15.7369040  37.4515776
  78.0235139  16.6587004  37.2636760  78.6425345  15.4227459  37.8810156
  78.9699827  17.2547213  43.4526118  79.5207252  17.1264277  42.6803112
  78.1311303  17.5542102  43.1021011  77.9492690  22.4931086  40.2207760
  78.1889288  23.1249610  40.8986778  77.1061886  22.1419126  40.5073119
  70.5848545   9.9732848  38.9831072  71.2719585   9.6594578  38.3952087
  70.4296674  10.8774213  38.7098323  75.5698867  15.4827841  42.5344096
  76.1552304  14.7371529  42.6672000  75.3723705  15.7931798  43.4180760
  78.4237522  18.5179089  37.5506538  77.7547897  19.0025216  37.0670578
  78.2850392  18.7648309  38.4649917  75.2121553  16.4630764  38.3967856
  76.0379573  16.1634536  38.0166499  74.8615605  15.6938387  38.8457644
  73.4130158  14.3817091  39.3556789  72.5762066  13.9539265  39.1740791
  73.3853803  14.5749534  40.2927581  72.5967915  11.0629350  41.1098843
  71.9031386  10.6483303  40.5968797  73.3440906  11.1049887  40.5132262
  74.5104657  10.9947604  38.9864858  74.4875345  11.0935291  38.0346741
  74.8205294  11.8412755  39.3082024  77.1692035  13.0523759  43.1011472
  78.1235289  13.0207702  43.0341404  76.9704559  12.5914383  43.9161698
  75.5242264  18.5943379  40.1181670  75.3896732  17.8343780  39.5519668
  75.1074326  19.3184279  39.6510459  78.6811390  19.4912696  40.3300113
  78.5643774  20.4358128  40.2278803  77.8603836  19.1886257  40.7185912
  19.5691995  37.8712316  72.3348840  18.9179975  38.4566397  71.9482854
  20.3636358  38.4018511  72.3943877  13.4947622  34.9601453  72.7335974
  14.2678498  34.4130440  72.5948850  13.8473021  35.8245703  72.9450436
  15.8313900  31.1194120  70.3654424  16.0839420  30.5975641  69.6037887
  14.8938459  30.9560265  70.4681108  21.0467260  35.5602748  72.8717824
  20.4113093  35.6337375  73.5838729  20.7164666  36.1496347  72.1936903
  15.5510189  33.0222225  72.5678799  15.4346447  32.3467129  73.2359883
  15.6612448  32.5354599  71.7510952  17.5347216  27.5122272  71.2686837
  17.7021619  28.3802509  71.6357308  17.3444386  27.6749554  70.3448126
  17.5136437  29.9679930  72.2533504  17.3936063  30.4136981  73.0918984
  16.8189026  30.3165247  71.6947042  15.2743329  42.7383572  75.9023635
  15.1967359  43.6891397  75.9812115  14.6704973  42.3929444  76.5598561
  23.2121503  30.4401403  73.0813838  24.1239360  30.6728790  72.9061535
  22.7031151  31.0238447  72.5188916  25.6980318  36.3581659  77.8271783
  25.0131356  36.7380561  77.2768816  25.7824167  36.9676986  78.5603731
  32.1583070  33.2252322  78.9474455  31.4046779  32.6559720  78.7918460
  32.2930612  33.1914987  79.8945090  17.5481698  38.0965724  74.6229175
  17.4127373  38.9417260  75.0514022  18.0891511  38.2985002  73.8595108
  20.8624445  31.6104897  71.6600503  20.3471068  32.3809502  71.8988891
  20.5901753  30.9370034  72.2833565  25.8358719  34.3637252  73.5953677
  25.0588162  34.0248412  73.1508839  26.5150200  34.3689875  72.9208642
  19.0957180  35.6422213  75.1353238  18.5678541  34.9074972  74.8226476
  18.5944682  36.4196889  74.8893207  17.2409780  33.4602423  68.1388211
  16.3336842  33.2291677  68.3379360  17.7380812  32.6640042  68.3262193
  20.1477859  42.1699930  71.0584898  19.4739557  42.4731627  71.6669855
  20.5343681  42.9729011  70.7090355  18.4198013  33.5615018  72.6612201
  17.5109233  33.2774051  72.7584671  18.4493097  33.9814097  71.8015508
  23.6517281  37.1721608  76.4303369  23.1979608  36.3312517  76.4868560
  23.0211247  37.8083006  76.7678149  22.0950220  39.0098104  77.3653187
  22.3873194  39.5703161  76.6465553  22.6048841  39.3026665  78.1206346
  18.1174101  35.1023762  70.0000280  17.6793531  34.3859621  69.5405917
  18.8584542  35.3299876  69.4385371  17.0583845  39.7878455  78.4546640
  17.0160024  40.0139302  77.5255172  17.9746544  39.5541830  78.6032442
  26.2347216  33.3780959  76.0576599  26.0965114  33.5682555  75.1297788
  25.8783435  34.1400342  76.5144650  18.3469074  42.3379603  73.2731977
  18.5220830  41.8667646  74.0877599  17.6601862  42.9645369  73.5013237
  22.2385329  33.9608143  69.5932338  21.6214499  33.2354971  69.4965390
  21.7701817  34.7217504  69.2499412  14.0283875  28.1793568  68.7153642
  13.1513341  28.0582368  68.3515889  14.5041628  27.3879646  68.4632531
  17.2147801  40.5319858  75.9616162  16.4315323  41.0741538  76.0554387
  17.9140546  41.0493838  76.3610404  21.6074231  35.0986175  76.1788791
  20.6730510  35.2187637  76.0093496  21.7850900  34.1958641  75.9148801
  23.0623014  37.2847315  73.7124977  23.3382858  37.1703910  74.6218851
  22.1927513  36.8864800  73.6737150  19.6977078  41.5333666  77.3557791
  19.8799472  40.7155322  77.8185543  20.5210064  41.7501358  76.9182681
  20.0319243  40.4601851  74.6172839  20.5607010  39.9494306  74.0043002
  20.2947463  40.1444381  75.4818373  20.6648647  41.4942687  80.9616956
  20.5399787  40.6932427  80.4527901  21.3227738  41.9888880  80.4730926
  23.3364111  39.9132982  79.8765731  24.2610658  39.7075843  79.7390182
  23.1679414  39.6649383  80.7855073  23.1259427  40.4318649  75.2327822
  23.2996304  39.8665072  74.4801675  23.6188318  41.2319544  75.0507312
  28.9798818  33.1955072  76.8518122  29.4229964  32.4462398  76.4537245
  28.1025328  33.1865209  76.4691854  24.1134599  39.7485414  72.3324721
  24.8085504  40.3692107  72.5512035  24.4557750  38.8980765  72.6077099
  26.0126023  37.1985119  73.8612052  26.5377347  37.5372392  73.1361372
  25.9248375  36.2632135  73.6775186  17.6966683  43.2657103  78.2207305
  17.2571674  42.7733481  78.9140161  18.4474800  42.7230070  77.9799380
  14.7054062  37.3599035  73.7688067  14.8542183  38.0434499  73.1154740
  15.5120506  37.3404125  74.2837523  28.5231683  34.6660311  79.2440570
  29.3578574  35.1050115  79.4078130  28.6590812  34.1898964  78.4248816
  18.2049468  39.8547165  71.2399814  17.6323435  40.4737353  70.7870286
  18.7782262  40.4046527  71.7739736  21.4246728  40.1384316  72.3708397
  22.3577401  40.0729877  72.5741272  21.3369941  40.9740582  71.9122929
  24.0534744  39.4550186  69.3312344  23.9748376  39.1210050  70.2248102
  24.8744411  39.9471954  69.3303817  18.5896266  31.1907978  68.5815867
  19.5355371  31.0614186  68.6504285  18.2110511  30.4522640  69.0585295
  16.7739184  29.1157955  68.5170752  15.8670639  28.8191067  68.5933466
  17.0515165  28.8187773  67.6505038  15.5437968  25.9744890  68.6582731
  16.4057132  26.2999788  68.9178549  15.7288312  25.1876386  68.1455797
  21.6238696  36.7718181  68.9522322  22.3274546  36.9768184  69.5679978
  20.9001345  37.3394943  69.2171406  22.4536506  32.5228043  75.0724593
  22.3971708  32.9796594  74.2332225  23.0064849  31.7618727  74.8947435
  23.5325394  37.2100711  71.0020783  24.3670997  36.7781909  70.8198257
  23.3709736  37.0382724  71.9297677  23.1871286  33.7132824  72.3677122
  23.1320090  33.5477095  71.4265566  22.5617341  34.4208857  72.5239312
  32.1609669  47.7270362  81.0975959  32.7988079  47.6077109  80.3939299
  32.0430512  48.6751206  81.1563911  28.9699375  47.6797790  81.0337484
  28.6317886  47.5638854  80.1458019  29.8389143  47.2788955  81.0138490
  24.8286191  49.5333266  77.0234375  24.2651056  49.4423203  76.2550663
  24.7138586  48.7133171  77.5036867  29.4519158  48.8332642  86.9923690
  29.4407799  48.4385440  86.1204193  29.6139797  48.0998714  87.5857461
  22.3750623  51.0284458  79.8618595  23.1671914  50.6875282  79.4464895
  22.6147273  51.1379433  80.7820749  30.4085749  53.2004234  72.3348840
  29.7573729  53.7858314  71.9482854  31.2030112  53.7310429  72.3943877
  24.3341376  50.2893371  72.7335974  25.1072252  49.7422358  72.5948850
  24.6866775  51.1537620  72.9450436  27.0982626  48.9946602  82.5304233
  27.6946198  48.7702624  81.8161196  27.1557597  48.2531347  83.1329681
  26.6707654  46.4486037  70.3654424  26.9233175  45.9267558  69.6037887
  25.7332213  46.2852183  70.4681108  31.7150937  45.4521816  78.1729167
  32.5014026  45.0341239  77.8219584  31.9789641  46.3567908  78.3410816
  31.8861014  50.8894666  72.8717824  31.2506847  50.9629292  73.5838729
  31.5558421  51.4788265  72.1936903  37.1159364  45.3897049  79.0762146
  37.8484536  44.8196266  79.3099975  36.3598720  45.0018649  79.5168651
  26.3903943  48.3514143  72.5678799  26.2740201  47.6759047  73.2359883
  26.5006203  47.8646517  71.7510952  28.7335484  47.8124290  76.2725488
  28.3693691  47.2854911  76.9838410  29.5902600  47.4222759  76.0991974
  34.6384785  39.1018623  83.5356754  34.3068109  39.9714034  83.3117969
  34.0430398  38.7854907  84.2150785  28.3740971  42.8414190  71.2686837
  28.5415373  43.7094426  71.6357308  28.1838140  43.0041472  70.3448126
  31.1316304  51.3031169  82.9352667  30.8317027  52.2056208  82.8268474
  30.7867364  51.0363352  83.7873820  24.5828786  47.7544966  78.9689372
  23.6579282  47.6221180  79.1767063  24.8313199  48.5339185  79.4659314
  34.5313448  43.8213709  80.6150104  33.6230325  43.7529117  80.3208865
  34.4801044  44.2985654  81.4431930  28.3530192  45.2971847  72.2533504
  28.2329817  45.7428898  73.0918984  27.6582780  45.6457165  71.6947042
  21.9437597  47.3978239  79.8033161  22.0729978  47.6512718  80.7172572
  21.2635048  47.9905947  79.4837816  26.1137084  58.0675489  75.9023635
  26.0361114  59.0183314  75.9812115  25.5098728  57.7221362  76.5598561
  36.3975094  42.0230147  82.3927978  35.7549475  42.3162681  81.7467773
  35.8930023  41.9083068  83.1981175  34.0515258  45.7693321  73.0813838
  34.9633114  46.0020707  72.9061535  33.5424905  46.3530365  72.5188916
  28.6887096  45.1290555  84.0908687  29.5348291  45.5529969  84.2343336
  28.6285733  44.4724180  84.7847250  32.6584840  50.7519139  80.4727419
  32.0293703  50.9164853  79.7703487  32.2710502  51.1660749  81.2438383
  36.5374072  51.6873577  77.8271783  35.8525110  52.0672478  77.2768816
  36.6217921  52.2968904  78.5603731  31.8386541  42.7894924  85.7489861
  31.5947473  43.5436984  85.2124137  32.1146472  43.1680271  86.5837108
  33.7925004  49.3333536  84.4267126  34.0041899  49.9765296  83.7501508
  33.7454752  48.4995852  83.9589057  31.3951233  41.9451357  81.3303699
  30.5335712  42.2432610  81.6220436  31.4213667  42.1621755  80.3984731
  28.2112802  50.4893547  77.7377504  28.6751148  50.7681250  76.9482127
  27.9469600  49.5876992  77.5550595  25.1036883  50.0365029  80.6757267
  25.6738240  50.4652297  80.0374752  25.6944995  49.7547613  81.3741453
  27.1481688  46.6116700  74.5467069  27.8505732  47.0637743  75.0140996
  26.8162317  45.9700518  75.1746963  20.8907022  44.8700252  79.8484203
  20.1006076  45.1257781  79.3724314  21.3818270  45.6848590  79.9536243
  22.8421768  45.2344831  76.8067680  22.0452931  45.3463526  77.3251175
  22.6147360  45.5731484  75.9408570  28.6727435  51.7589535  84.7550194
  28.7371868  52.2209942  85.5908366  27.9638359  51.1286900  84.8832504
  19.1744725  45.1230743  82.2799194  19.4252764  46.0077753  82.5456770
  19.7104274  44.9435344  81.5074286  42.9976825  48.5544240  78.9474455
  42.2440533  47.9851638  78.7918460  43.1324366  48.5206904  79.8945090
  28.3875453  53.4257642  74.6229175  28.2521128  54.2709178  75.0514022
  28.9285265  53.6276920  73.8595108  21.8404850  50.9433080  75.1957100
  22.3529371  51.7376330  75.3462664  22.4927563  50.2459371  75.1290701
  23.6499735  54.0598836  77.2779853  23.8266363  54.9816801  77.0900837
  24.4456568  53.7457256  77.7074233  19.8053767  49.2721734  75.9716670
  20.6428989  49.6818743  75.7550378  19.9832035  48.3321177  75.9416864
  31.7018199  46.9396815  71.6600503  31.1864823  47.7101420  71.8988891
  31.4295508  46.2661951  72.2833565  29.2865310  41.7846516  76.7185742
  28.4306907  41.3953366  76.5391380  29.6992262  41.8638477  75.8585527
  30.8164457  39.3192859  81.1177301  30.3129252  39.2822994  80.3045107
  31.1095064  40.2285602  81.1773958  27.0607343  39.4031589  80.1243483
  27.9260339  39.2074398  79.7649373  27.1284852  39.1741941  81.0512840
  36.6752473  49.6929170  73.5953677  35.8981916  49.3540329  73.1508839
  37.3543954  49.6981793  72.9208642  31.4904502  44.8123907  73.4860284
  31.1854638  45.1270056  74.3370428  32.4434944  44.8905327  73.5287617
  29.9350934  50.9714131  75.1353238  29.4072296  50.2366890  74.8226476
  29.4338437  51.7488807  74.8893207  34.9143780  49.1663151  80.2520285
  34.2567455  49.8562412  80.3400413  35.7184179  49.5559583  80.5954271
  24.6669662  41.6333797  77.4959850  25.2413414  41.4108978  76.7633043
  25.2540644  41.7022491  78.2488451  33.7249239  47.5207524  78.3024226
  34.2381121  48.1537516  78.8045936  34.3750463  46.9208719  77.9367586
  24.9939249  43.6638258  71.5155735  24.1576561  44.0012944  71.8365010
  24.8544019  43.5287238  70.5782872  26.9692329  38.5075046  76.2234919
  26.3156742  38.1924063  75.5991534  26.9272804  37.8850786  76.9494742
  28.0803534  48.7894341  68.1388211  27.1730596  48.5583594  68.3379360
  28.5774566  47.9931960  68.3262193  30.9871613  57.4991848  71.0584898
  30.3133312  57.8023545  71.6669855  31.3737435  58.3020928  70.7090355
  30.2030070  44.9956979  80.5482567  29.2852631  45.2171926  80.3904255
  30.6190213  45.0703290  79.6894274  30.9865118  46.3948395  75.6785247
  31.7336937  46.9069792  75.3692369  31.2556707  46.0732448  76.5389641
  29.2591768  48.8906936  72.6612201  28.3502987  48.6065968  72.7584671
  29.2886852  49.3106014  71.8015508  34.4911035  52.5013525  76.4303369
  34.0373362  51.6604435  76.4868560  33.8605002  53.1374924  76.7678149
  33.4343955  43.4305511  77.6604036  32.6966712  42.9182897  77.9914279
  33.6870728  42.9905893  76.8487313  32.9343974  54.3390022  77.3653187
  33.2266949  54.8995079  76.6465553  33.4442595  54.6318583  78.1206346
  33.5355582  36.2081763  78.2545806  33.8414459  35.3479127  77.9671721
  34.2608187  36.7999383  78.0544800  19.8279938  46.6112450  76.6427404
  19.6304338  46.0181811  75.9178470  19.2726602  46.3064660  77.3603342
  27.8076662  46.5035556  78.7621997  27.8625272  45.5509393  78.6864473
  26.9967864  46.6594995  79.2463295  28.9567856  50.4315679  70.0000280
  28.5187285  49.7151538  69.5405917  29.6978296  50.6591794  69.4385371
  25.7469022  45.1212616  76.5212376  24.9336887  45.4206787  76.9277568
  26.2428016  44.7268305  77.2386858  27.8977600  55.1170373  78.4546640
  27.8553778  55.3431219  77.5255172  28.8140298  54.8833748  78.6032442
  31.3443233  45.5854441  85.3527270  31.6992621  45.8125914  86.2121735
  31.9915365  45.9172817  84.7304525  37.0740970  48.7072876  76.0576599
  36.9358869  48.8974472  75.1297788  36.7177189  49.4692259  76.5144650
  25.2383096  42.6930972  82.1373611  25.8782476  42.5519731  81.4396574
  24.4060627  42.4065485  81.7612213  37.1010350  50.7749403  81.0687870
  37.5346857  50.6824692  81.9170924  37.8141931  50.7506904  80.4307886
  26.0143400  51.9933402  78.2508603  26.8083999  51.4983722  78.0491178
  25.3035093  51.4651265  77.8876309  30.8338245  54.3751498  82.6020971
  30.8875267  54.9442434  83.3698687  29.9653026  54.5453383  82.2375008
  22.3226164  46.1376484  74.3268356  21.3923752  46.0760939  74.5438318
  22.4183636  45.6152436  73.5304997  22.2411713  42.6631297  76.9146597
  22.5018530  43.5776630  76.8055758  23.0628885  42.1955739  77.0643210
  29.7926345  48.5411760  84.1607903  30.7218405  48.6922919  83.9876870
  29.3717375  48.6295780  83.3056549  28.5914676  52.5662424  81.9306440
  28.4525762  52.1981208  82.8032378  27.8029273  53.0810063  81.7590398
  29.1862828  57.6671520  73.2731977  29.3614584  57.1959564  74.0877599
  28.4995616  58.2937287  73.5013237  30.1419892  51.9444027  79.3195278
  29.8069724  51.9044797  80.2152928  29.6423837  51.2788743  78.8465688
  33.0779083  49.2900061  69.5932338  32.4608254  48.5646889  69.4965390
  32.6095572  50.0509421  69.2499412  26.7446436  47.0631616  84.3331539
  27.4546055  46.4224808  84.2918157  26.7015744  47.3144511  85.2557720
  24.8677629  43.5085485  68.7153642  23.9907095  43.3874286  68.3515889
  25.3435382  42.7171564  68.4632531  16.3879769  48.2962645  78.8095149
  17.0750809  47.9824375  78.2216164  16.2327898  49.2004010  78.5362400
  28.2651776  56.6240006  82.4513341  28.1921947  57.4294977  82.9632645
  27.8229169  56.8231971  81.6261362  28.0541555  55.8611776  75.9616162
  27.2709077  56.4033456  76.0554387  28.7534300  56.3785755  76.3610404
  31.3638205  41.6706405  78.6050368  31.8606905  40.9176367  78.2851438
  30.5925187  41.7070722  78.0393577  39.2167963  47.3746771  80.2468659
  39.2057839  48.2571486  79.8762592  38.3485342  47.0218321  80.0523196
  32.4467986  50.4278092  76.1788791  31.5124265  50.5479555  76.0093496
  32.6244654  49.5250559  75.9148801  27.9473174  43.8123788  78.3322052
  27.5770962  43.2594828  79.0202958  28.4432266  43.2081922  77.7797052
  35.8340537  46.2695412  76.7138825  36.3000989  47.1023403  76.6399128
  36.2848038  45.8040393  77.4184084  33.9016768  52.6139233  73.7124977
  34.1776612  52.4995827  74.6218851  33.0321267  52.2156718  73.6737150
  33.8057200  38.6375999  80.7529727  32.8920280  38.8680225  80.9211934
  34.2350301  38.7214443  81.6043759  33.5763659  46.8265891  83.2529621
  32.9235109  47.0741798  82.5982073  33.9544038  46.0130029  82.9192098
  30.5370832  56.8625584  77.3557791  30.7193227  56.0447240  77.8185543
  31.3603818  57.0793276  76.9182681  30.8712998  55.7893769  74.6172839
  31.4000764  55.2786223  74.0043002  31.1341217  55.4736299  75.4818373
  24.2268746  56.8408886  77.3770615  23.5579121  57.3255013  76.8934655
  24.0881616  57.0878106  78.2913994  19.5956323  45.1027341  74.1566548
  19.8909764  44.1938019  74.1033601  18.6944359  45.0815080  73.8347550
  31.5042402  56.8234605  80.9616956  31.3793541  56.0224344  80.4527901
  32.1621493  57.3180798  80.4730926  23.1250570  43.1783337  80.1394096
  22.4037156  43.7919305  80.0001569  23.9143826  43.7141102  80.0610742
  21.3244165  42.7841438  74.2805873  20.9956871  41.9038817  74.0980979
  21.6783535  42.7289107  75.1682262  30.5723743  54.4196341  78.7900858
  30.4248706  53.4913048  78.9708428  31.3977237  54.4416432  78.3057933
  24.4385988  43.0714408  74.6481350  24.7782060  43.6000329  73.9259959
  24.8858108  43.4094814  75.4239917  34.1757865  55.2424900  79.8765731
  35.1004413  55.0367761  79.7390182  34.0073169  54.9941301  80.7855073
  26.4254135  41.5689030  72.8474643  27.1462497  41.9470282  72.3438360
  25.8019439  42.2877906  72.9509621  30.5685258  42.2734179  73.7832975
  30.7848872  43.1558816  73.4821804  30.0879325  41.8820392  73.0538617
  25.3084479  45.2319892  80.3603720  25.1629060  45.5460195  81.2528002
  24.8309683  45.8504792  79.8074619  27.1680862  42.2222440  80.4084610
  27.1542431  41.3263533  80.0716908  27.8853290  42.2293104  81.0422896
  29.0206993  42.6559780  82.4537737  28.7624771  43.5776851  82.4522068
  28.4892033  42.2590215  83.1438201  33.9653181  55.7610567  75.2327822
  34.1390059  55.1956990  74.4801675  34.4582073  56.5611462  75.0507312
  26.5717758  41.1036820  75.6772180  26.6933669  40.1753466  75.8763067
  26.2819800  41.1175506  74.7650495  29.4408948  38.7891730  78.8138900
  29.4630645  38.8531064  77.8590879  29.8577007  37.9496239  79.0079406
  39.8192573  48.5246990  76.8518122  40.2623719  47.7754315  76.4537245
  38.9419083  48.5157126  76.4691854  34.9528354  55.0777332  72.3324721
  35.6479259  55.6984024  72.5512035  35.2951504  54.2272683  72.6077099
  36.8519777  52.5277037  73.8612052  37.3771101  52.8664310  73.1361372
  36.7642130  51.5924052  73.6775186  28.5360438  58.5949020  78.2207305
  28.0965428  58.1025399  78.9140161  29.2868555  58.0521988  77.9799380
  21.0152777  54.7860561  78.2231933  21.8410797  54.4864333  77.8430576
  20.6646829  54.0168184  78.6721721  25.9834310  54.1387029  80.2929606
  25.3614319  53.4757734  79.9931834  26.6539177  54.1648161  79.6103254
  25.5447817  52.6890953  73.7688067  25.6935937  53.3726417  73.1154740
  26.3514260  52.6696043  74.2837523  39.3625437  49.9952228  79.2440570
  40.1972329  50.4342032  79.4078130  39.4984566  49.5190882  78.4248816
  36.4116943  47.5531963  85.1918058  36.8871065  47.7459609  84.3836909
  35.4882509  47.6091149  84.9461441  23.3000450  48.7156130  74.7749136
  23.0546492  47.8118460  74.9729346  23.4696364  48.7173281  73.8328614
  22.5696097  44.4484488  72.2735297  21.8765342  44.5228843  71.6175333
  22.3247849  43.6844832  72.7956814  31.2409754  36.0080089  79.6774788
  31.5211508  35.3403278  80.3035215  32.0260361  36.2009185  79.1649452
  29.0443222  55.1839083  71.2399814  28.4717189  55.8029270  70.7870286
  29.6176016  55.7338445  71.7739736  35.1118612  44.4297723  83.4246363
  36.0636035  44.5295821  83.4458587  34.9422063  43.6375992  83.9344448
  33.1332992  41.5153306  83.6105764  32.5382924  41.7958319  82.9152253
  32.8482688  42.0047207  84.3822505  32.2640482  55.4676233  72.3708397
  33.1971155  55.4021795  72.5741272  32.1763695  56.3032500  71.9122929
  34.8928499  54.7842104  69.3312344  34.8142130  54.4501967  70.2248102
  35.7138166  55.2763872  69.3303817  37.5906690  47.6503843  82.5388663
  37.5583010  46.7119844  82.7248347  38.2007314  47.7287880  81.8054488
  29.4290021  46.5199896  68.5815867  30.3749126  46.3906104  68.6504285
  29.0504266  45.7814558  69.0585295  37.7401179  44.4414886  82.5846946
  37.2240227  43.6573343  82.3976875  38.6241127  44.1133603  82.7493465
  35.4011905  38.1855902  78.5442759  35.2036727  37.8770990  79.4286091
  36.0111611  38.9117541  78.6740689  41.4898537  46.8527712  82.2769151
  40.7631701  46.7183677  81.6685642  41.0745824  47.1604541  83.0825869
  27.6132938  44.4449872  68.5170752  26.7064393  44.1482985  68.5933466
  27.8908919  44.1479690  67.6505038  18.5310878  45.7656236  78.9669798
  18.2113663  44.9121544  78.6744172  17.9844307  45.9804814  79.7227766
  22.3090786  48.4818677  82.6839305  22.5276796  49.4135785  82.7027339
  22.7216560  48.1226651  83.4694109  29.2295004  38.9886762  74.6714993
  28.4195732  38.6433847  75.0470239  29.9179421  38.6794306  75.2602605
  31.1585552  38.0664809  76.2939290  31.7116591  38.4860262  76.9529313
  31.3955638  37.1400557  76.3362246  26.3831723  41.3036808  68.6582731
  27.2450887  41.6291706  68.9178549  26.5682067  40.5168303  68.1455797
  18.3999138  49.3859147  80.9362920  17.7062610  48.9713100  80.4232874
  19.1472129  49.4279684  80.3396339  34.5364359  40.1765334  75.8017954
  33.9563028  40.8350138  75.4196007  34.2700292  39.3542679  75.3905372
  32.9867926  39.5770392  78.0039275  33.4867704  39.6886926  77.1953593
  33.6303533  39.2731445  78.6440083  20.3135881  49.3177401  78.8128935
  20.2906569  49.4165088  77.8610818  20.6236517  50.1642552  79.1346101
  22.9723259  51.3753556  82.9275549  23.9266512  51.3437498  82.8605481
  22.7735782  50.9144180  83.7425775  33.3189237  42.3365424  74.8574303
  32.4315092  42.6215075  74.6394497  33.7343226  42.1759188  74.0101579
  36.6703773  42.3611945  78.5728642  37.4464163  42.8508398  78.8453259
  35.9451907  42.7870000  79.0300511  39.1076332  43.0739565  79.6302582
  39.7020823  42.8335301  78.9195891  39.1802916  42.3546695  80.2576119
  32.4632451  52.1010099  68.9522322  33.1668301  52.3060102  69.5679978
  31.7395099  52.6686861  69.2171406  33.2930261  47.8519960  75.0724593
  33.2365462  48.3088512  74.2332225  33.8458603  47.0910645  74.8947435
  37.1035067  43.6409692  75.8974712  36.8472001  43.2406328  76.7282920
  36.4787935  44.3553486  75.7724851  41.4147405  46.3805765  78.4046004
  40.8546963  46.4498955  79.1777566  40.8090908  46.2046750  77.6845500
  24.4842613  57.8142493  80.1564190  24.3674998  58.7587925  80.0542880
  23.6635060  57.5116054  80.5449989  34.3719148  52.5392628  71.0020783
  35.2064752  52.1073827  70.8198257  34.2103491  52.3674642  71.9297677
  34.0265040  49.0424742  72.3677122  33.9713844  48.8769013  71.4265566
  33.4011095  49.7500774  72.5239312  27.3361166  38.5432851  71.9462440
  27.3239835  39.4874690  72.1030711  28.2284588  38.3602996  71.6521901
  27.2650730  57.2201741  80.0330197  26.3146361  57.2203603  79.9194569
  27.5683216  56.4734476  79.5166232  31.1513285  35.1375627  76.2008377
  30.3845681  34.5834114  76.3465059  31.5623990  35.2097496  77.0622529
  35.1735131  65.6185289  72.7335974  35.9466007  65.0714276  72.5948850
  35.5260530  66.4829538  72.9450436  37.5101409  61.7777955  70.3654424
  37.7626929  61.2559476  69.6037887  36.5725968  61.6144100  70.4681108
  37.2297698  63.6806061  72.5678799  37.1133956  63.0050964  73.2359883
  37.3399957  63.1938435  71.7510952  39.2134725  58.1706108  71.2686837
  39.3809128  59.0386344  71.6357308  39.0231895  58.3333389  70.3448126
  39.1923946  60.6263765  72.2533504  39.0723572  61.0720816  73.0918984
  38.4976535  60.9749083  71.6947042  44.8909012  61.0985238  73.0813838
  45.8026869  61.3312625  72.9061535  44.3818660  61.6822283  72.5188916
  37.9875443  61.9408617  74.5467069  38.6899486  62.3929661  75.0140996
  37.6556071  61.2992436  75.1746963  33.6815522  60.5636749  76.8067680
  32.8846685  60.6755443  77.3251175  33.4541114  60.9023401  75.9408570
  32.6798605  66.2724998  75.1957100  33.1923125  67.0668248  75.3462664
  33.3321318  65.5751288  75.1290701  30.6447522  64.6013652  75.9716670
  31.4822744  65.0110661  75.7550378  30.8225789  63.6613094  75.9416864
  42.5411954  62.2688733  71.6600503  42.0258577  63.0393337  71.8988891
  42.2689262  61.5953869  72.2833565  40.1259065  57.1138434  76.7185742
  39.2700661  56.7245284  76.5391380  40.5386016  57.1930394  75.8585527
  42.3298257  60.1415825  73.4860284  42.0248392  60.4561974  74.3370428
  43.2828699  60.2197245  73.5287617  35.5063416  56.9625715  77.4959850
  36.0807168  56.7400896  76.7633043  36.0934399  57.0314409  78.2488451
  35.8333003  58.9930176  71.5155735  34.9970316  59.3304862  71.8365010
  35.6937773  58.8579155  70.5782872  37.8086084  53.8366963  76.2234919
  37.1550496  53.5215981  75.5991534  37.7666558  53.2142704  76.9494742
  38.9197289  64.1186258  68.1388211  38.0124351  63.8875512  68.3379360
  39.4168321  63.3223878  68.3262193  40.0985522  64.2198853  72.6612201
  39.1896742  63.9357886  72.7584671  40.1280606  64.6397932  71.8015508
  44.3749337  51.5373681  78.2545806  44.6808213  50.6771044  77.9671721
  45.1001941  52.1291301  78.0544800  30.6673693  61.9404367  76.6427404
  30.4698092  61.3473728  75.9178470  30.1120357  61.6356578  77.3603342
  39.7961610  65.7607597  70.0000280  39.3581040  65.0443456  69.5405917
  40.5372051  65.9883712  69.4385371  36.5862776  60.4504534  76.5212376
  35.7730642  60.7498704  76.9277568  37.0821770  60.0560222  77.2386858
  33.1619918  61.4668401  74.3268356  32.2317506  61.4052857  74.5438318
  33.2577390  60.9444354  73.5304997  33.0805467  57.9923214  76.9146597
  33.3412285  58.9068547  76.8055758  33.9022640  57.5247657  77.0643210
  43.9172838  64.6191979  69.5932338  43.3002008  63.8938807  69.4965390
  43.4489326  65.3801339  69.2499412  35.7071384  58.8377403  68.7153642
  34.8300850  58.7166204  68.3515889  36.1829137  58.0463481  68.4632531
  27.2273524  63.6254563  78.8095149  27.9144564  63.3116293  78.2216164
  27.0721652  64.5295927  78.5362400  30.4350077  60.4319258  74.1566548
  30.7303519  59.5229937  74.1033601  29.5338113  60.4106998  73.8347550
  32.1637919  58.1133356  74.2805873  31.8350625  57.2330735  74.0980979
  32.5177290  58.0581025  75.1682262  35.2779742  58.4006326  74.6481350
  35.6175815  58.9292247  73.9259959  35.7251863  58.7386732  75.4239917
  37.2647889  56.8980947  72.8474643  37.9856252  57.2762200  72.3438360
  36.6413193  57.6169824  72.9509621  41.4079012  57.6026096  73.7832975
  41.6242627  58.4850734  73.4821804  40.9273079  57.2112310  73.0538617
  37.4111512  56.4328738  75.6772180  37.5327424  55.5045384  75.8763067
  37.1213555  56.4467424  74.7650495  40.2802703  54.1183648  78.8138900
  40.3024400  54.1822981  77.8590879  40.6970762  53.2788157  79.0079406
  34.1394204  64.0448048  74.7749136  33.8940246  63.1410378  74.9729346
  34.3090119  64.0465198  73.8328614  33.4089852  59.7776406  72.2735297
  32.7159097  59.8520761  71.6175333  33.1641604  59.0136749  72.7956814
  42.0803508  51.3372007  79.6774788  42.3605262  50.6695196  80.3035215
  42.8654115  51.5301103  79.1649452  40.2683775  61.8491814  68.5815867
  41.2142880  61.7198022  68.6504285  39.8898020  61.1106476  69.0585295
  38.4526693  59.7741790  68.5170752  37.5458148  59.4774903  68.5933466
  38.7302674  59.4771608  67.6505038  29.3704633  61.0948153  78.9669798
  29.0507417  60.2413462  78.6744172  28.8238061  61.3096732  79.7227766
  40.0688758  54.3178680  74.6714993  39.2589487  53.9725765  75.0470239
  40.7573175  54.0086223  75.2602605  41.9979307  53.3956727  76.2939290
  42.5510345  53.8152180  76.9529313  42.2349393  52.4692475  76.3362246
  37.2225477  56.6328725  68.6582731  38.0844641  56.9583624  68.9178549
  37.4075821  55.8460221  68.1455797  45.3758114  55.5057252  75.8017954
  44.7956783  56.1642056  75.4196007  45.1094046  54.6834596  75.3905372
  44.1582992  57.6657342  74.8574303  43.2708847  57.9506993  74.6394497
  44.5736981  57.5051105  74.0101579  43.3026205  67.4302017  68.9522322
  44.0062055  67.6352019  69.5679978  42.5788854  67.9978779  69.2171406
  38.1754920  53.8724768  71.9462440  38.1633590  54.8166608  72.1030711
  39.0678342  53.6894914  71.6521901  41.9907040  50.4667545  76.2008377
  41.2239435  49.9126032  76.3465059  42.4017745  50.5389414  77.0622529
  19.5691996  14.8774439  59.0594146  18.9179976  15.4628519  58.6728160
  20.3636359  15.4080634  59.1189184  13.4947623  11.9663576  59.4581281
  14.2678499  11.4192563  59.3194157  13.8473022  12.8307825  59.6695742
  15.8313901   8.1256242  57.0899731  16.0839422   7.6037763  56.3283194
  14.8938460   7.9622388  57.1926414  21.0467261  12.5664871  59.5963131
  20.4113094  12.6399497  60.3084035  20.7164668  13.1558470  58.9182210
  15.5510190  10.0284348  59.2924106  15.4346448   9.3529251  59.9605190
  15.6612450   9.5416722  58.4756259  17.5347218   4.5184395  57.9932143
  17.7021620   5.3864631  58.3602615  17.3444387   4.6811677  57.0693433
  17.5136439   6.9742052  58.9778810  17.3936064   7.4199103  59.8164291
  16.8189027   7.3227370  58.4192348  15.2743331  19.7445694  62.6268942
  15.1967360  20.6953519  62.7057422  14.6704974  19.3991567  63.2843868
  23.2121505   7.4463526  59.8059144  24.1239361   7.6790912  59.6306842
  22.7031152   8.0300570  59.2434223  25.6980319  13.3643782  64.5517090
  25.0131357  13.7442683  64.0014123  25.7824168  13.9739108  65.2849037
  32.1583072  10.2314445  65.6719762  31.4046780   9.6621843  65.5163766
  32.2930613  10.1977109  66.6190397  17.5481700  15.1027847  61.3474481
  17.4127374  15.9479383  61.7759329  18.0891512  15.3047125  60.5840415
  20.8624446   8.6167020  58.3845810  20.3471069   9.3871625  58.6234197
  20.5901754   7.9432156  59.0078871  25.8358720  11.3699375  60.3198983
  25.0588163  11.0310534  59.8754145  26.5150201  11.3751998  59.6453948
  19.0957181  12.6484335  61.8598545  18.5678542  11.9137095  61.5471782
  18.5944684  13.4259012  61.6138513  17.2409781  10.4664546  54.8633518
  16.3336843  10.2353799  55.0624667  17.7380813   9.6702165  55.0507500
  20.1477860  19.1762053  57.7830204  19.4739559  19.4793750  58.3915162
  20.5343682  19.9791133  57.4335661  18.4198015  10.5677141  59.3857508
  17.5109234  10.2836173  59.4829978  18.4493098  10.9876219  58.5260815
  23.6517282  14.1783730  63.1548676  23.1979609  13.3374640  63.2113866
  23.0211249  14.8145128  63.4923456  22.0950221  16.0160227  64.0898494
  22.3873196  16.5765284  63.3710859  22.6048842  16.3088788  64.8451653
  18.1174102  12.1085884  56.7245587  17.6793532  11.3921743  56.2651224
  18.8584543  12.3361999  56.1630678  17.0583846  16.7940578  65.1791947
  17.0160025  17.0201424  64.2500479  17.9746545  16.5603952  65.3277748
  26.2347217  10.3843081  62.7821905  26.0965116  10.5744677  61.8543094
  25.8783436  11.1462464  63.2389956  18.3469075  19.3441725  59.9977283
  18.5220831  18.8729769  60.8122906  17.6601863  19.9707492  60.2258544
  22.2385330  10.9670266  56.3177644  21.6214501  10.2417094  56.2210697
  21.7701818  11.7279626  55.9744719  14.0283876   5.1855690  55.4398949
  13.1513342   5.0644491  55.0761195  14.5041629   4.3941769  55.1877837
  17.2147802  17.5381981  62.6861469  16.4315324  18.0803661  62.7799694
  17.9140547  18.0555960  63.0855710  21.6074233  12.1048297  62.9034098
  20.6730511  12.2249760  62.7338802  21.7850901  11.2020764  62.6394108
  23.0623015  14.2909438  60.4370284  23.3382859  14.1766032  61.3464158
  22.1927514  13.8926923  60.3982457  19.6977079  18.5395789  64.0803098
  19.8799474  17.7217445  64.5430850  20.5210065  18.7563481  63.6427988
  20.0319245  17.4663974  61.3418146  20.5607011  16.9556428  60.7288308
  20.2947464  17.1506504  62.2063679  20.6648648  18.5004810  67.6862263
  20.5399788  17.6994549  67.1773208  21.3227740  18.9951003  67.1976233
  23.3364112  16.9195105  66.6011038  24.2610659  16.7137966  66.4635489
  23.1679415  16.6711506  67.5100379  23.1259428  17.4380772  61.9573129
  23.2996306  16.8727194  61.2046982  23.6188319  18.2381667  61.7752619
  28.9798819  10.2017195  63.5763429  29.4229965   9.4524520  63.1782552
  28.1025330  10.1927331  63.1937161  24.1134601  16.7547536  59.0570027
  24.8085505  17.3754229  59.2757342  24.4557751  15.9042888  59.3322405
  26.0126024  14.2047242  60.5857358  26.5377348  14.5434515  59.8606678
  25.9248376  13.2694257  60.4020493  17.6966685  20.2719225  64.9452611
  17.2571675  19.7795604  65.6385468  18.4474802  19.7292193  64.7044687
  14.7054064  14.3661158  60.4933374  14.8542184  15.0496622  59.8400046
  15.5120507  14.3466248  61.0082829  28.5231684  11.6722433  65.9685876
  29.3578575  12.1112237  66.1323437  28.6590813  11.1961086  65.1494122
  18.2049469  16.8609288  57.9645121  17.6323436  17.4799475  57.5115593
  18.7782263  17.4108650  58.4985043  21.4246729  17.1446438  59.0953703
  22.3577402  17.0792000  59.2986579  21.3369942  17.9802705  58.6368236
  24.0534746  16.4612309  56.0557651  23.9748377  16.1272172  56.9493409
  24.8744412  16.9534076  56.0549123  18.5896268   8.1970101  55.3061173
  19.5355372   8.0676309  55.3749592  18.2110513   7.4584763  55.7830602
  16.7739185   6.1220077  55.2416059  15.8670640   5.8253190  55.3178772
  17.0515166   5.8249895  54.3750345  15.5437969   2.9807012  55.3828038
  16.4057133   3.3061911  55.6423855  15.7288314   2.1938508  54.8701104
  21.6238697  13.7780304  55.6767629  22.3274548  13.9830306  56.2925285
  20.9001346  14.3457066  55.9416713  22.4536508   9.5290165  61.7969899
  22.3971709   9.9858717  60.9577532  23.0064850   8.7680850  61.6192742
  23.5325395  14.2162833  57.7266089  24.3670999  13.7844032  57.5443564
  23.3709738  14.0444847  58.6542984  23.1871287  10.7194946  59.0922429
  23.1320091  10.5539218  58.1510873  22.5617342  11.4270979  59.2484618
  32.1609670  24.7332484  67.8221266  32.7988080  24.6139232  67.1184606
  32.0430513  25.6813328  67.8809218  28.9699376  24.6859912  67.7582791
  28.6317888  24.5700977  66.8703325  29.8389144  24.2851077  67.7383797
  24.8286192  26.5395389  63.7479682  24.2651057  26.4485326  62.9795969
  24.7138587  25.7195293  64.2282174  29.4519159  25.8394764  73.7168996
  29.4407800  25.4447562  72.8449500  29.6139799  25.1060837  74.3102768
  22.3750624  28.0346580  66.5863902  23.1671916  27.6937405  66.1710201
  22.6147274  28.1441555  67.5066055  30.4085751  30.2066357  59.0594146
  29.7573730  30.7920437  58.6728160  31.2030113  30.7372551  59.1189184
  24.3341378  27.2955494  59.4581281  25.1072254  26.7484481  59.3194157
  24.6866777  28.1599743  59.6695742  26.1726420  28.6231876  72.6648180
  25.8816286  29.5277507  72.5494846  26.8083405  28.6648404  73.3792250
  27.0982627  26.0008724  69.2549540  27.6946199  25.7764747  68.5406503
  27.1557599  25.2593470  69.8574988  26.6707656  23.4548160  57.0899731
  26.9233176  22.9329681  56.3283194  25.7332215  23.2914305  57.1926414
  31.7150938  22.4583938  64.8974474  32.5014028  22.0403361  64.5464891
  31.9789643  23.3630030  65.0656122  31.8861016  27.8956788  59.5963131
  31.2506849  27.9691415  60.3084035  31.5558422  28.4850387  58.9182210
  37.1159366  22.3959171  65.8007452  37.8484537  21.8258388  66.0345282
  36.3598721  22.0080772  66.2413958  26.3903944  25.3576266  59.2924106
  26.2740202  24.6821169  59.9605190  26.5006204  24.8708640  58.4756259
  28.7335485  24.8186413  62.9970795  28.3693692  24.2917034  63.7083716
  29.5902601  24.4284882  62.8237280  34.6384786  16.1080745  70.2602061
  34.3068111  16.9776156  70.0363276  34.0430399  15.7917029  70.9396091
  28.3740972  19.8476313  57.9932143  28.5415375  20.7156549  58.3602615
  28.1838141  20.0103594  57.0693433  31.1316305  28.3093291  69.6597974
  30.8317028  29.2118330  69.5513781  30.7867365  28.0425475  70.5119127
  24.5828787  24.7607088  65.6934678  23.6579283  24.6283302  65.9012370
  24.8313200  25.5401308  66.1904621  34.5313449  20.8275832  67.3395411
  33.6230327  20.7591240  67.0454172  34.4801045  21.3047777  68.1677237
  28.3530193  22.3033970  58.9778810  28.2329818  22.7491021  59.8164291
  27.6582781  22.6519288  58.4192348  21.9437598  24.4040362  66.5278467
  22.0729979  24.6574841  67.4417879  21.2635049  24.9968070  66.2083122
  26.1137085  35.0737612  62.6268942  26.0361115  36.0245437  62.7057422
  25.5098729  34.7283484  63.2843868  36.3975096  19.0292270  69.1173285
  35.7549476  19.3224803  68.4713080  35.8930024  18.9145190  69.9226482
  34.0515259  22.7755443  59.8059144  34.9633115  23.0082830  59.6306842
  33.5424906  23.3592487  59.2434223  32.3356027  27.1980071  73.4420437
  32.7439383  26.7562482  72.6975069  31.6133288  26.6232699  73.6954630
  28.6887097  22.1352678  70.8153994  29.5348292  22.5592091  70.9588643
  28.6285735  21.4786302  71.5092557  32.6584842  27.7581262  67.1972726
  32.0293704  27.9226976  66.4948794  32.2710504  28.1722871  67.9683690
  36.5374073  28.6935700  64.5517090  35.8525112  29.0734601  64.0014123
  36.6217923  29.3031026  65.2849037  31.8386542  19.7957046  72.4735167
  31.5947474  20.5499107  71.9369443  32.1146473  20.1742394  73.3082415
  33.7925005  26.3395659  71.1512433  34.0041900  26.9827418  70.4746814
  33.7454753  25.5057975  70.6834363  31.3951234  18.9513479  68.0549005
  30.5335713  19.2494733  68.3465743  31.4213669  19.1683878  67.1230038
  28.2112803  27.4955670  64.4622811  28.6751149  27.7743373  63.6727433
  27.9469602  26.5939114  64.2795902  25.1036884  27.0427151  67.4002574
  25.6738242  27.4714420  66.7620059  25.6944996  26.7609736  68.0986760
  27.1481689  23.6178822  61.2712376  27.8505733  24.0699866  61.7386302
  26.8162318  22.9762641  61.8992269  20.8907023  21.8762375  66.5729510
  20.1006077  22.1319903  66.0969620  21.3818271  22.6910713  66.6781550
  34.9070833  29.2167614  69.3234790  35.7288277  28.8147801  69.0417472
  34.9033236  29.1135848  70.2750906  22.8421769  22.2406954  63.5312986
  22.0452932  22.3525648  64.0496482  22.6147361  22.5793606  62.6653877
  28.6727436  28.7651657  71.4795501  28.7371869  29.2272064  72.3153673
  27.9638360  28.1349022  71.6077811  19.1744726  22.1292865  69.0044500
  19.4252765  23.0139875  69.2702076  19.7104275  21.9497467  68.2319592
  42.9976826  25.5606362  65.6719762  42.2440534  24.9913761  65.5163766
  43.1324367  25.5269027  66.6190397  28.3875454  30.4319765  61.3474481
  28.2521129  31.2771300  61.7759329  28.9285267  30.6339042  60.5840415
  21.8404851  27.9495203  61.9202406  22.3529372  28.7438453  62.0707971
  22.4927564  27.2521493  61.8536008  23.6499736  31.0660959  64.0025160
  23.8266365  31.9878924  63.8146143  24.4456570  30.7519378  64.4319539
  30.0143930  31.0543331  75.4774823  29.5707785  30.2679710  75.1595728
  30.6761144  31.2422482  74.8118714  24.7731052  32.5839133  70.0035502
  25.3238477  32.4556196  69.2312496  23.9342528  32.8834022  69.6530395
  32.1125169  31.3346131  73.5056225  32.0943644  32.1555012  73.0136494
  33.0345089  31.2100206  73.7306366  28.5698223  28.8490261  74.3479733
  29.1026559  28.0878549  74.1179041  28.0412304  28.5563912  75.0903887
  19.8053768  26.2783857  62.6961977  20.6428990  26.6880865  62.4795685
  19.9832036  25.3383299  62.6662171  31.7018200  23.9458938  58.3845810
  31.1864824  24.7163542  58.6234197  31.4295509  23.2724074  59.0078871
  29.2865311  18.7908639  63.4431048  28.4306908  18.4015489  63.2636687
  29.6992263  18.8700599  62.5830834  30.8164458  16.3254982  67.8422608
  30.3129254  16.2885117  67.0290413  31.1095065  17.2347724  67.9019265
  27.0607344  16.4093712  66.8488790  27.9260341  16.2136520  66.4894679
  27.1284853  16.1804063  67.7758146  36.6752475  26.6991292  60.3198983
  35.8981917  26.3602452  59.8754145  37.3543955  26.7043916  59.6453948
  31.4904504  21.8186030  60.2105591  31.1854639  22.1332179  61.0615734
  32.4434946  21.8967450  60.2532924  29.9350935  27.9776253  61.8598545
  29.4072297  27.2429013  61.5471782  29.4338438  28.7550929  61.6138513
  34.9143781  26.1725274  66.9765591  34.2567456  26.8624535  67.0645720
  35.7184181  26.5621706  67.3199578  24.6669663  18.6395919  64.2205157
  25.2413415  18.4171101  63.4878349  25.2540645  18.7084614  64.9733758
  33.7249240  24.5269646  65.0269533  34.2381122  25.1599638  65.5291243
  34.3750464  23.9270842  64.6612893  24.9939250  20.6700380  58.2401042
  24.1576562  21.0075067  58.5610317  24.8544020  20.5349360  57.3028179
  26.9692331  15.5137168  62.9480226  26.3156743  15.1986186  62.3236841
  26.9272805  14.8912909  63.6740049  28.0803536  25.7956463  54.8633518
  27.1730597  25.5645717  55.0624667  28.5774568  24.9994083  55.0507500
  30.2030071  22.0019102  67.2727874  29.2852632  22.2234049  67.1149562
  30.6190215  22.0765412  66.4139581  30.9865119  23.4010518  62.4030554
  31.7336938  23.9131915  62.0937676  31.2556708  23.0794570  63.2634947
  29.2591769  25.8969058  59.3857508  28.3502988  25.6128091  59.4829978
  29.2886853  26.3168137  58.5260815  34.4911036  29.5075648  63.1548676
  34.0373364  28.6666558  63.2113866  33.8605003  30.1437046  63.4923456
  33.4343956  20.4367634  64.3849343  32.6966713  19.9245020  64.7159586
  33.6870730  19.9968015  63.5732620  32.9343976  31.3452144  64.0898494
  33.2266950  31.9057202  63.3710859  33.4442596  31.6380705  64.8451653
  33.5355583  13.2143886  64.9791112  33.8414460  12.3541249  64.6917027
  34.2608188  13.8061506  64.7790106  19.8279939  23.6174572  63.3672710
  19.6304339  23.0243933  62.6423777  19.2726603  23.3126783  64.0848649
  27.8076663  23.5097679  65.4867303  27.8625273  22.5571515  65.4109780
  26.9967865  23.6657118  65.9708602  28.9567857  27.4377802  56.7245587
  28.5187287  26.7213661  56.2651224  29.6978298  27.6653917  56.1630678
  25.7469023  22.1274739  63.2457682  24.9336889  22.4268909  63.6522874
  26.2428017  21.7330427  63.9632165  27.8977601  32.1232496  65.1791947
  27.8553780  32.3493342  64.2500479  28.8140300  31.8895870  65.3277748
  31.3443235  22.5916563  72.0772576  31.6992622  22.8188036  72.9367042
  31.9915366  22.9234940  71.4549832  37.0740972  25.7134999  62.7821905
  36.9358870  25.9036595  61.8543094  36.7177190  26.4754382  63.2389956
  25.2383098  19.6993094  68.8618917  25.8782477  19.5581853  68.1641881
  24.4060628  19.4127608  68.4857519  37.1010351  27.7811526  67.7933177
  37.5346858  27.6886815  68.6416231  37.8141932  27.7569026  67.1553193
  26.0143402  28.9995525  64.9753910  26.8084000  28.5045845  64.7736485
  25.3035094  28.4713388  64.6121615  30.8338246  31.3813620  69.3266277
  30.8875268  31.9504556  70.0943993  29.9653027  31.5515505  68.9620314
  22.3226165  23.1438606  61.0513662  21.3923753  23.0823062  61.2683625
  22.4183637  22.6214559  60.2550304  22.2411714  19.6693419  63.6391904
  22.5018531  20.5838752  63.5301065  23.0628886  19.2017862  63.7888517
  37.9625901  27.8235227  70.3266062  38.1561791  28.7281037  70.5725337
  37.8626519  27.3642646  71.1604647  33.0241009  27.9741969  75.9006943
  32.8726516  27.7452521  74.9837026  33.0145689  28.9312571  75.9138288
  29.7926346  25.5473882  70.8853209  30.7218406  25.6985042  70.7122177
  29.3717376  25.6357903  70.0301856  28.5914678  29.5724547  68.6551747
  28.4525763  29.2043331  69.5277685  27.8029274  30.0872186  68.4835705
  29.1862830  34.6733643  59.9977283  29.3614585  34.2021686  60.8122906
  28.4995618  35.2999409  60.2258544  30.1419893  28.9506149  66.0440585
  29.8069725  28.9106919  66.9398235  29.6423838  28.2850865  65.5710995
  33.0779084  26.2962184  56.3177644  32.4608255  25.5709012  56.2210697
  32.6095573  27.0571544  55.9744719  26.7446437  24.0693739  71.0576845
  27.4546056  23.4286931  71.0163464  26.7015746  24.3206633  71.9803026
  34.7333216  31.0061092  73.9783425  34.6745762  30.3220312  73.3114008
  35.1352734  31.7480082  73.5264051  23.7523915  37.8223006  66.7717144
  23.9920513  38.4541530  67.4496162  22.9093111  37.4711046  67.0582503
  24.8677630  20.5147608  55.4398949  23.9907097  20.3936409  55.0761195
  25.3435383  19.7233686  55.1877837  34.7350623  28.9700676  72.2097404
  33.8477402  28.6326598  72.3323803  35.3049174  28.2383707  72.4466170
  16.3879770  25.3024768  65.5340456  17.0750810  24.9886498  64.9461471
  16.2327899  26.2066132  65.2607707  28.2651777  33.6302128  69.1758648
  28.1921948  34.4357100  69.6877952  27.8229170  33.8294094  68.3506669
  28.0541556  32.8673898  62.6861469  27.2709078  33.4095578  62.7799694
  28.7534302  33.3847878  63.0855710  31.3638206  18.6768528  65.3295674
  31.8606906  17.9238490  65.0096745  30.5925188  18.7132844  64.7638884
  39.2167964  24.3808893  66.9713966  39.2057840  25.2633609  66.6007899
  38.3485343  24.0280444  66.7768503  30.7250460  33.5288962  71.3316806
  31.4378432  34.1636427  71.2592708  30.2340489  33.6252828  70.5156808
  32.4467987  27.4340215  62.9034098  31.5124266  27.5541677  62.7338802
  32.6244656  26.5312682  62.6394108  27.9473175  20.8185911  65.0567359
  27.5770963  20.2656951  65.7448265  28.4432268  20.2144044  64.5042359
  35.8340539  23.2757534  63.4384132  36.3000991  24.1085526  63.3644435
  36.2848039  22.8102516  64.1429390  25.7762374  31.2783406  72.1522377
  26.4771833  31.9119889  72.3051771  25.3057489  31.6198137  71.3918016
  33.9016770  29.6201356  60.4370284  34.1776614  29.5057950  61.3464158
  33.0321268  29.2218840  60.3982457  33.8057201  15.6438121  67.4775033
  32.8920281  15.8742348  67.6457240  34.2350303  15.7276565  68.3289066
  33.5763660  23.8328013  69.9774927  32.9235110  24.0803921  69.3227380
  33.9544040  23.0192151  69.6437405  30.5370834  33.8687706  64.0803098
  30.7193228  33.0509362  64.5430850  31.3603820  34.0855399  63.6427988
  30.8712999  32.7955891  61.3418146  31.4000766  32.2848346  60.7288308
  31.1341219  32.4798422  62.2063679  21.3730092  30.8119761  69.0853480
  21.9583529  30.0663449  69.2181384  21.1754930  31.1223717  69.9690144
  24.2268747  33.8471008  64.1015922  23.5579122  34.3317136  63.6179962
  24.0881617  34.0940229  65.0159301  28.3674016  35.8814752  70.6998580
  28.9192324  36.0446373  71.4647666  28.7080209  36.4719190  70.0278605
  33.2184890  30.7076009  76.5547235  33.7624794  31.3205967  76.0602190
  32.6371735  31.2655588  77.0714248  19.5956324  22.1089463  60.8811854
  19.8909765  21.2000142  60.8278908  18.6944360  22.0877203  60.5592857
  31.5042403  33.8296727  67.6862263  31.3793542  33.0286467  67.1773208
  32.1621494  34.3242921  67.1976233  23.1250571  20.1845460  66.8639403
  22.4037157  20.7981427  66.7246876  23.9143827  20.7203225  66.7856049
  33.5677311  31.6305747  69.3141813  32.6207647  31.5111098  69.2420139
  33.9160084  30.7428245  69.3968074  21.3244166  19.7903561  61.0051179
  20.9956872  18.9100940  60.8226285  21.6783536  19.7351229  61.8927569
  30.5723745  31.4258464  65.5146165  30.4248707  30.4975171  65.6953735
  31.3977238  31.4478554  65.0303240  24.4385989  20.0776531  61.3726657
  24.7782061  20.6062452  60.6505265  24.8858109  20.4156937  62.1485224
  34.1757866  32.2487022  66.6011038  35.1004414  32.0429884  66.4635489
  34.0073170  32.0003423  67.5100379  26.4254136  18.5751152  59.5719950
  27.1462499  18.9532405  59.0683667  25.8019440  19.2940029  59.6754928
  30.5685259  19.2796301  60.5078282  30.7848873  20.1620939  60.2067110
  30.0879326  18.8882515  59.7783924  25.3084480  22.2382014  67.0849027
  25.1629061  22.5522317  67.9773308  24.8309684  22.8566915  66.5319925
  27.1680863  19.2284562  67.1329916  27.1542432  18.3325656  66.7962214
  27.8853291  19.2355226  67.7668202  29.0206994  19.6621903  69.1783044
  28.7624772  20.5838973  69.1767374  28.4892034  19.2652337  69.8683508
  33.9653183  32.7672690  61.9573129  34.1390060  32.2019112  61.2046982
  34.4582074  33.5673585  61.7752619  19.7830142  24.7787359  70.0236688
  19.2383611  25.5547167  70.1556962  20.6609492  25.1258163  69.8655809
  26.5717759  18.1098943  62.4017486  26.6933670  17.1815589  62.6008374
  26.2819802  18.1237629  61.4895802  29.4408950  15.7953853  65.5384206
  29.4630646  15.8593186  64.5836186  29.8577009  14.9558362  65.7324712
  39.8192574  25.5309113  63.5763429  40.2623720  24.7816438  63.1782552
  38.9419084  25.5219249  63.1937161  34.9528355  32.0839454  59.0570027
  35.6479260  32.7046147  59.2757342  35.2951505  31.2334805  59.3322405
  36.8519778  29.5339160  60.5857358  37.3771102  29.8726432  59.8606678
  36.7642131  28.5986175  60.4020493  28.5139827  33.4473233  72.7147235
  28.8226953  33.2022380  73.5869934  29.3115309  33.6519872  72.2266105
  28.5360439  35.6011143  64.9452611  28.0965429  35.1087522  65.6385468
  29.2868556  35.0584111  64.7044687  21.0152778  31.7922684  64.9477239
  21.8410798  31.4926456  64.5675883  20.6646830  31.0230306  65.3967028
  25.9834311  31.1449152  67.0174913  25.3614320  30.4819857  66.7177141
  26.6539178  31.1710284  66.3348561  19.2161383  29.7109010  65.9066173
  18.3793291  29.2831185  65.7250174  19.1885029  29.9041454  66.8436964
  36.5413684  30.1672063  75.8908556  35.7509228  30.1496202  75.3513056
  36.3047039  30.7060357  76.6457593  36.6611559  27.0164530  73.2041285
  36.7109564  26.8514537  74.1456807  36.5525483  26.1491789  72.8139165
  25.5447818  29.6953075  60.4933374  25.6935938  30.3788540  59.8400046
  26.3514262  29.6758165  61.0082829  33.9515322  22.9995458  74.5200591
  34.8525185  22.8601923  74.2284589  34.0263296  23.1649913  75.4598769
  38.1629756  29.4361471  73.4483306  37.8714565  29.7991452  74.2846767
  37.5501888  28.7228479  73.2696638  39.3625439  27.0014351  65.9685876
  40.1972330  27.4404155  66.1323437  39.4984567  26.5253004  65.1494122
  36.4116944  24.5594086  71.9163364  36.8871066  24.7521732  71.1082216
  35.4882510  24.6153272  71.6706748  23.3000451  25.7218253  61.4994442
  23.0546493  24.8180583  61.6974653  23.4696366  25.7235403  60.5573920
  22.5696099  21.4546611  58.9980604  21.8765344  21.5290966  58.3420640
  22.3247851  20.6906954  59.5202121  31.2409755  13.0142212  66.4020095
  31.5211509  12.3465401  67.0280521  32.0260362  13.2071307  65.8894759
  29.0443224  32.1901206  57.9645121  28.4717191  32.8091393  57.5115593
  29.6176017  32.7400567  58.4985043  35.1118613  21.4359846  70.1491670
  36.0636036  21.5357944  70.1703894  34.9422064  20.6438114  70.6589754
  33.1332993  18.5215429  70.3351071  32.5382925  18.8020442  69.6397559
  32.8482690  19.0109330  71.1067812  32.2640483  32.4738356  59.0953703
  33.1971157  32.4083918  59.2986579  32.1763696  33.3094623  58.6368236
  37.5906691  24.6565966  69.2633969  37.5583011  23.7181966  69.4493653
  38.2007315  24.7350002  68.5299794  29.4290022  23.5262019  55.3061173
  30.3749127  23.3968227  55.3749592  29.0504267  22.7876680  55.7830602
  37.7401180  21.4477009  69.3092253  37.2240228  20.6635466  69.1222181
  38.6241128  21.1195726  69.4738772  35.4011907  15.1918025  65.2688065
  35.2036728  14.8833113  66.1531397  36.0111612  15.9179663  65.3985995
  43.4083241  25.7181972  68.4040006  44.1386630  25.4567261  68.9647710
  42.7990187  24.9810694  68.4442074  41.4898538  23.8589835  69.0014457
  40.7631702  23.7245800  68.3930949  41.0745825  24.1666664  69.8071175
  27.6132939  21.4511995  55.2416059  26.7064395  21.1545108  55.3178772
  27.8908920  21.1541813  54.3750345  18.5310880  22.7718358  65.6915105
  18.2113664  21.9183667  65.3989479  17.9844308  22.9866936  66.4473072
  22.3090787  25.4880799  69.4084612  22.5276797  26.4197907  69.4272645
  22.7216561  25.1288774  70.1939415  29.2295005  15.9948885  61.3960300
  28.4195733  15.6495970  61.7715546  29.9179422  15.6856428  61.9847912
  31.1585553  15.0726931  63.0184597  31.7116592  15.4922385  63.6774620
  31.3955640  14.1462680  63.0607553  26.3831724  18.3098930  55.3828038
  27.2450888  18.6353828  55.6423855  26.5682068  17.5230426  54.8701104
  18.3999140  26.3921270  67.6608227  17.7062611  25.9775223  67.1478181
  19.1472131  26.4341806  67.0641646  34.5364360  17.1827457  62.5263261
  33.9563029  17.8412261  62.1441313  34.2700293  16.3604801  62.1150678
  32.9867927  16.5832514  64.7284581  33.4867705  16.6949049  63.9198900
  33.6303535  16.2793567  65.3685390  20.3135882  26.3239524  65.5374242
  20.2906570  26.4227211  64.5856125  20.6236519  27.1704674  65.8591408
  22.9723260  28.3815679  69.6520856  23.9266514  28.3499621  69.5850788
  22.7735784  27.9206302  70.4671082  23.5622642  26.9516795  72.2191654
  24.3815531  27.4460873  72.2426491  23.8359450  26.0348763  72.1909221
  33.3189238  19.3427547  61.5819609  32.4315093  19.6277198  61.3639804
  33.7343227  19.1821310  60.7346886  36.6703775  19.3674068  65.2973948
  37.4464165  19.8570520  65.5698565  35.9451909  19.7932122  65.7545818
  39.1076333  20.0801687  66.3547889  39.7020824  19.8397423  65.6441197
  39.1802917  19.3608818  66.9821425  21.3273489  33.9235298  66.6691054
  21.1927957  33.1635699  66.1029052  20.9105551  34.6476198  66.2019843
  32.4632452  29.1072222  55.6767629  33.1668302  29.3122224  56.2925285
  31.7395101  29.6748984  55.9416713  33.2930262  24.8582083  61.7969899
  33.2365464  25.3150634  60.9577532  33.8458605  24.0972768  61.6192742
  37.1035068  20.6471815  62.6220019  36.8472002  20.2468450  63.4528227
  36.4787936  21.3615609  62.4970158  41.4147406  23.3867888  65.1291310
  40.8546964  23.4561077  65.9022872  40.8090909  23.2108873  64.4090806
  24.4842615  34.8204615  66.8809497  24.3674999  35.7650048  66.7788187
  23.6635061  34.5178177  67.2695296  34.3719149  29.5454751  57.7266089
  35.2064753  29.1135949  57.5443564  34.2103492  29.3736765  58.6542984
  34.0265041  26.0486864  59.0922429  33.9713845  25.8831136  58.1510873
  33.4011097  26.7562897  59.2484618  27.3361167  15.5494973  58.6707747
  27.3239837  16.4936813  58.8276018  28.2284589  15.3665119  58.3767208
  25.5097129  35.4732877  70.0965425  26.4124376  35.5056487  70.4131920
  25.2834499  34.5433328  70.1111761  27.2650731  34.2263864  66.7575504
  26.3146362  34.2265725  66.6439876  27.5683217  33.4796598  66.2411538
  31.1513286  12.1437750  62.9253684  30.3845682  11.5896237  63.0710366
  31.5623991  12.2159619  63.7867835  43.0003424  40.0624402  67.8221266
  43.6381834  39.9431149  67.1184606  42.8824267  41.0105246  67.8809218
  39.8093131  40.0151830  67.7582791  39.4711642  39.8992895  66.8703325
  40.6782899  39.6142995  67.7383797  40.2912914  41.1686682  73.7168996
  40.2801554  40.7739480  72.8449500  40.4533553  40.4352754  74.3102768
  33.2144378  43.3638498  66.5863902  34.0065670  43.0229323  66.1710201
  33.4541028  43.4733473  67.5066055  37.0120175  43.9523794  72.6648180
  36.7210041  44.8569424  72.5494846  37.6477159  43.9940321  73.3792250
  37.9376382  41.3300642  69.2549540  38.5339954  41.1056665  68.5406503
  37.9951353  40.5885388  69.8574988  42.5544693  37.7875856  64.8974474
  43.3407782  37.3695279  64.5464891  42.8183397  38.6921948  65.0656122
  45.4778540  31.4372663  70.2602061  45.1461865  32.3068074  70.0363276
  44.8824154  31.1208947  70.9396091  41.9710060  43.6385209  69.6597974
  41.6710783  44.5410248  69.5513781  41.6261119  43.3717392  70.5119127
  45.3707204  36.1567749  67.3395411  44.4624081  36.0883158  67.0454172
  45.3194799  36.6339694  68.1677237  32.7831352  39.7332280  66.5278467
  32.9123734  39.9866758  67.4417879  32.1028804  40.3259988  66.2083122
  39.4448069  37.5757395  75.2830308  38.6681404  38.1351315  75.2733173
  40.0838632  38.0614178  75.8045179  47.2368850  34.3584188  69.1173285
  46.5943230  34.6516721  68.4713080  46.7323779  34.2437108  69.9226482
  37.6994442  40.3842848  74.8448275  38.4409126  40.9227892  74.5683099
  36.9931427  41.0109137  75.0019827  43.1749781  42.5271989  73.4420437
  43.5833137  42.0854399  72.6975069  42.4527043  41.9524616  73.6954630
  39.5280851  37.4644595  70.8153994  40.3742047  37.8884009  70.9588643
  39.4679489  36.8078220  71.5092557  43.4978596  43.0873179  67.1972726
  42.8687458  43.2518893  66.4948794  43.1104258  43.5014789  67.9683690
  47.3767828  44.0227617  64.5517090  46.6918866  44.4026519  64.0014123
  47.4611677  44.6322944  65.2849037  42.6780297  35.1248964  72.4735167
  42.4341229  35.8791024  71.9369443  42.9540227  35.5034311  73.3082415
  44.6318760  41.6687576  71.1512433  44.8435655  42.3119336  70.4746814
  44.5848508  40.8349893  70.6834363  42.2344988  34.2805397  68.0549005
  41.3729468  34.5786650  68.3465743  42.2607423  34.4975796  67.1230038
  35.9430639  42.3719069  67.4002574  36.5131996  42.8006337  66.7620059
  36.5338751  42.0901654  68.0986760  36.4355805  37.5382496  75.6463585
  35.8054466  38.2198777  75.8798982  36.3291893  37.4265578  74.7016724
  31.7300778  37.2054292  66.5729510  30.9399832  37.4611821  66.0969620
  32.2212025  38.0202630  66.6781550  45.7464587  44.5459532  69.3234790
  46.5682031  44.1439719  69.0417472  45.7426990  44.4427766  70.2750906
  39.5121191  44.0943575  71.4795501  39.5765623  44.5563982  72.3153673
  38.8032115  43.4640940  71.6077811  30.0138481  37.4584783  69.0044500
  30.2646519  38.3431793  69.2702076  30.5498029  37.2789384  68.2319592
  53.8370581  40.8898280  65.6719762  53.0834289  40.3205678  65.5163766
  53.9718122  40.8560945  66.6190397  35.7136548  31.8403262  78.0088836
  35.3203494  31.2869461  78.6836481  36.5302689  32.1513841  78.3995354
  38.6304509  33.2561141  75.6009093  39.3714223  33.8568294  75.5213556
  38.8622432  32.5138779  75.0427136  33.7745847  38.4417509  73.8787323
  33.6599362  37.5402766  74.1794422  32.9190365  38.6881205  73.5272139
  40.8537685  46.3835249  75.4774823  40.4101539  45.5971627  75.1595728
  41.5154899  46.5714399  74.8118714  35.6124806  47.9131051  70.0035502
  36.1632231  47.7848114  69.2312496  34.7736282  48.2125940  69.6530395
  42.9518923  46.6638049  73.5056225  42.9337398  47.4846930  73.0136494
  43.8738843  46.5392124  73.7306366  39.4091977  44.1782178  74.3479733
  39.9420314  43.4170467  74.1179041  38.8806058  43.8855830  75.0903887
  42.5761672  29.2842244  69.8773375  42.2325942  30.1743886  69.8012485
  42.9440635  29.0943902  69.0142960  30.6447523  41.6075775  62.6961977
  31.4822745  42.0172783  62.4795685  30.8225790  40.6675217  62.6662171
  40.1259066  34.1200556  63.4431048  39.2700662  33.7307407  63.2636687
  40.5386018  34.1992517  62.5830834  41.6558213  31.6546899  67.8422608
  41.1523008  31.6177035  67.0290413  41.9488819  32.5639642  67.9019265
  37.9001098  31.7385629  66.8488790  38.7654095  31.5428438  66.4894679
  37.9678607  31.5095981  67.7758146  45.7537536  41.5017191  66.9765591
  45.0961210  42.1916453  67.0645720  46.5577935  41.8913623  67.3199578
  35.5063418  33.9687837  64.2205157  36.0807169  33.7463019  63.4878349
  36.0934400  34.0376532  64.9733758  44.5642995  39.8561564  65.0269533
  45.0774876  40.4891556  65.5291243  45.2144219  39.2562760  64.6612893
  37.8086085  30.8429086  62.9480226  37.1550498  30.5278103  62.3236841
  37.7666559  30.2204826  63.6740049  41.0423826  37.3311020  67.2727874
  40.1246387  37.5525967  67.1149562  41.4583969  37.4057330  66.4139581
  45.3304791  44.8367565  63.1548676  44.8767118  43.9958475  63.2113866
  44.6998758  45.4728964  63.4923456  44.2737710  35.7659551  64.3849343
  43.5360467  35.2536938  64.7159586  44.5264484  35.3259933  63.5732620
  44.3749338  28.5435803  64.9791112  44.6808215  27.6833167  64.6917027
  45.1001943  29.1353424  64.7790106  30.6673694  38.9466490  63.3672710
  30.4698094  38.3535851  62.6423777  30.1120358  38.6418700  64.0848649
  42.1836989  37.9208481  72.0772576  42.5386377  38.1479954  72.9367042
  42.8309120  38.2526858  71.4549832  36.0776852  35.0285012  68.8618917
  36.7176232  34.8873771  68.1641881  35.2454383  34.7419525  68.4857519
  47.9404106  43.1103444  67.7933177  48.3740612  43.0178733  68.6416231
  48.6535686  43.0860944  67.1553193  41.6732001  46.7105538  69.3266277
  41.7269023  47.2796474  70.0943993  40.8046782  46.8807423  68.9620314
  33.0805469  34.9985337  63.6391904  33.3412286  35.9130670  63.5301065
  33.9022641  34.5309779  63.7888517  34.5530394  36.4123094  70.8090729
  35.2253447  36.2040456  70.1603378  33.7260181  36.2145180  70.3695961
  48.8019655  43.1527144  70.3266062  48.9955545  44.0572955  70.5725337
  48.7020273  42.6934563  71.1604647  40.4555966  33.0385035  72.8256389
  39.8083881  33.7374985  72.7320866  41.2256981  33.4721179  73.1932638
  43.8634764  43.3033887  75.9006943  43.7120270  43.0744439  74.9837026
  43.8539443  44.2604488  75.9138288  40.6320100  40.8765800  70.8853209
  41.5612160  41.0276959  70.7122177  40.2111130  40.9649821  70.0301856
  39.4308432  44.9016464  68.6551747  39.2919518  44.5335249  69.5277685
  38.6423028  45.4164104  68.4835705  34.9557891  39.6865697  71.5693166
  34.8177689  38.9545936  72.1704705  35.8662815  39.5974597  71.2877354
  37.5840192  39.3985656  71.0576845  38.2939810  38.7578848  71.0163464
  37.5409500  39.6498551  71.9803026  45.5726971  46.3353010  73.9783425
  45.5139517  45.6512230  73.3114008  45.9746489  47.0772000  73.5264051
  36.2969126  36.3850874  72.8772485  35.7606483  35.9341613  73.5294081
  35.7085834  36.5196783  72.1342949  34.5917669  53.1514923  66.7717144
  34.8314268  53.7833448  67.4496162  33.7486866  52.8002963  67.0582503
  45.5744378  44.2992594  72.2097404  44.6871157  43.9618515  72.3323803
  46.1442929  43.5675625  72.4466170  32.0308247  35.5206882  69.9625479
  31.9466436  34.9132551  69.2275889  31.2090954  36.0115900  69.9634976
  39.1045531  48.9594046  69.1758648  39.0315703  49.7649017  69.6877952
  38.6622924  49.1586012  68.3506669  42.2031961  34.0060445  65.3295674
  42.7000661  33.2530408  65.0096745  41.4318942  34.0424762  64.7638884
  50.0561718  39.7100811  66.9713966  50.0451595  40.5925526  66.6007899
  49.1879098  39.3572362  66.7768503  41.5644215  48.8580880  71.3316806
  42.2772187  49.4928345  71.2592708  41.0734243  48.9544746  70.5156808
  36.6156128  46.6075323  72.1522377  37.3165588  47.2411806  72.3051771
  36.1451243  46.9490055  71.3918016  44.6450956  30.9730039  67.4775033
  43.7314036  31.2034266  67.6457240  45.0744057  31.0568483  68.3289066
  44.4157414  39.1619931  69.9774927  43.7628865  39.4095838  69.3227380
  44.7937794  38.3484069  69.6437405  40.4644987  39.9039742  76.4640964
  39.7885624  39.8033871  77.1343340  41.2872621  39.7478956  76.9276962
  32.2123846  46.1411678  69.0853480  32.7977283  45.3955366  69.2181384
  32.0148685  46.4515635  69.9690144  26.8041501  38.7117279  67.8057923
  26.8425601  38.1780869  68.5995041  26.2981794  38.1852484  67.1868900
  39.2067770  51.2106669  70.6998580  39.7586078  51.3738291  71.4647666
  39.5473964  51.8011107  70.0278605  34.1832263  33.5581819  71.3020465
  34.2473590  34.4196650  70.8897863  34.1199384  32.9455821  70.5692824
  33.6584536  35.6304952  74.9493499  34.2856575  35.2482029  75.5631024
  32.8012455  35.4119154  75.3149192  44.0578644  46.0367927  76.5547235
  44.6018548  46.6497885  76.0602190  43.4765489  46.5947505  77.0714248
  30.4350079  37.4381381  60.8811854  30.7303520  36.5292059  60.8278908
  29.5338114  37.4169120  60.5592857  33.9644326  35.5137377  66.8639403
  33.2430911  36.1273345  66.7246876  34.7537581  36.0495142  66.7856049
  44.4071066  46.9597665  69.3141813  43.4601401  46.8403016  69.2420139
  44.7553839  46.0720163  69.3968074  36.7670639  32.8491804  73.1380055
  37.2905041  33.0954100  73.9006364  36.5482972  33.6811839  72.7183192
  32.1637920  35.1195478  61.0051179  31.8350626  34.2392857  60.8226285
  32.5177291  35.0643147  61.8927569  35.2779743  35.4068448  61.3726657
  35.6175816  35.9354370  60.6505265  35.7251864  35.7448854  62.1485224
  45.0151621  47.5778940  66.6011038  45.9398168  47.3721801  66.4635489
  44.8466924  47.3295341  67.5100379  37.9723184  33.7905499  70.8229725
  37.6320005  32.9913312  71.2250405  37.2662191  34.0907210  70.2506558
  38.6239656  30.8754811  69.2757048  39.4465725  30.4015290  69.1535938
  38.8677720  31.6545295  69.7755734  36.1478235  37.5673932  67.0849027
  36.0022816  37.8814235  67.9773308  35.6703438  38.1858832  66.5319925
  38.0074618  34.5576480  67.1329916  37.9936186  33.6617573  66.7962214
  38.7247046  34.5647144  67.7668202  39.8600748  34.9913820  69.1783044
  39.6018526  35.9130891  69.1767374  39.3285789  34.5944255  69.8683508
  30.6223897  40.1079276  70.0236688  30.0777365  40.8839084  70.1556962
  31.5003247  40.4550081  69.8655809  37.4111514  33.4390860  62.4017486
  37.5327425  32.5107507  62.6008374  37.1213556  33.4529546  61.4895802
  40.2802704  31.1245771  65.5384206  40.3024401  31.1885104  64.5836186
  40.6970763  30.2850279  65.7324712  31.4089919  39.2349173  72.9166845
  30.6671655  39.3831808  73.5031475  31.0882663  39.4957438  72.0533594
  39.3533581  48.7765151  72.7147235  39.6620708  48.5314298  73.5869934
  40.1509064  48.9811789  72.2266105  31.8546533  47.1214601  64.9477239
  32.6804552  46.8218373  64.5675883  31.5040585  46.3522224  65.3967028
  36.8228066  46.4741070  67.0174913  36.2008075  45.8111775  66.7177141
  37.4932933  46.5002202  66.3348561  30.0555138  45.0400928  65.9066173
  29.2187046  44.6123102  65.7250174  30.0278783  45.2333371  66.8436964
  36.8952593  34.9522858  76.6107419  36.9440749  35.8284980  76.2285189
  37.4375107  34.4100251  76.0379062  47.3807439  45.4963981  75.8908556
  46.5902983  45.4788120  75.3513056  47.1440793  46.0352275  76.6457593
  47.5005314  42.3456447  73.2041285  47.5503319  42.1806455  74.1456807
  47.3919237  41.4783706  72.8139165  44.7909076  38.3287375  74.5200591
  45.6918939  38.1893840  74.2284589  44.8657051  38.4941830  75.4598769
  39.1251882  35.7054230  73.3653778  38.2555191  35.9987796  73.0936366
  39.3611362  36.2894675  74.0861041  49.0023511  44.7653389  73.4483306
  48.7108319  45.1283369  74.2846767  48.3895642  44.0520397  73.2696638
  50.2019193  42.3306269  65.9685876  51.0366084  42.7696073  66.1323437
  50.3378322  41.8544922  65.1494122  47.2510699  39.8886003  71.9163364
  47.7264821  40.0813650  71.1082216  46.3276264  39.9445189  71.6706748
  41.8290915  31.9233847  70.8819198  42.3472859  32.6594874  70.5565687
  41.4746048  32.2297840  71.7165957  42.0803510  28.3434130  66.4020095
  42.3605263  27.6757319  67.0280521  42.8654117  28.5363225  65.8894759
  45.9512368  36.7651764  70.1491670  46.9029791  36.8649861  70.1703894
  45.7815818  35.9730032  70.6589754  43.9726747  33.8507347  70.3351071
  43.3776680  34.1312359  69.6397559  43.6876444  34.3401248  71.1067812
  48.4300446  39.9857883  69.2633969  48.3976766  39.0473884  69.4493653
  49.0401069  40.0641920  68.5299794  48.5794934  36.7768927  69.3092253
  48.0633983  35.9927383  69.1222181  49.4634883  36.4487643  69.4738772
  46.2405661  30.5209942  65.2688065  46.0430482  30.2125030  66.1531397
  46.8505367  31.2471581  65.3985995  54.2476996  41.0473890  68.4040006
  54.9780384  40.7859178  68.9647710  53.6383941  40.3102612  68.4442074
  52.3292293  39.1881753  69.0014457  51.6025456  39.0537718  68.3930949
  51.9139580  39.4958581  69.8071175  40.1522469  42.9071682  76.7661830
  41.0725479  43.0850281  76.9601877  40.1172052  41.9627728  76.6141530
  29.3704634  38.1010276  65.6915105  29.0507419  37.2475584  65.3989479
  28.8238062  38.3158854  66.4473072  33.1484542  40.8172717  69.4084612
  33.3670551  41.7489825  69.4272645  33.5610316  40.4580691  70.1939415
  38.0212407  36.3905923  78.7987361  37.9209134  37.3400280  78.7299452
  37.8033949  36.0624162  77.9263431  29.2392894  41.7213187  67.6608227
  28.5456366  41.3067140  67.1478181  29.9865885  41.7633724  67.0641646
  43.8261681  31.9124432  64.7284581  44.3261460  32.0240967  63.9198900
  44.4697289  31.6085485  65.3685390  37.8843677  39.8203062  77.6152422
  37.4010759  40.6203422  77.8216311  37.9704616  39.8311006  76.6619866
  31.1529637  41.6531441  65.5374242  31.1300325  41.7519129  64.5856125
  31.4630273  42.4996592  65.8591408  33.8117015  43.7107596  69.6520856
  34.7660268  43.6791539  69.5850788  33.6129538  43.2498220  70.4671082
  34.4016397  42.2808712  72.2191654  35.2209286  42.7752791  72.2426491
  34.6753204  41.3640680  72.1909221  49.9470088  35.4093605  66.3547889
  50.5414578  35.1689341  65.6441197  50.0196671  34.6900735  66.9821425
  32.1667243  49.2527216  66.6691054  32.0321711  48.4927617  66.1029052
  31.7499306  49.9768116  66.2019843  29.6551311  36.6146846  72.9183851
  30.3010175  36.1045800  73.4071076  29.4468462  37.3515528  73.4927276
  42.1804703  43.6827694  78.4175991  43.0495863  43.8568346  78.0562626
  41.7011455  44.5022111  78.2951721  36.3490883  50.8024795  70.0965425
  37.2518130  50.8348405  70.4131920  36.1228253  49.8725246  70.1111761
  33.9948802  33.7614463  77.0158865  34.8580263  33.4051268  77.2262190
  33.4214213  33.4228358  77.7034269  53.8397179  55.3916320  67.8221266
  54.4775589  55.2723067  67.1184606  53.7218022  56.3397164  67.8809218
  50.6486885  55.3443748  67.7582791  50.3105397  55.2284812  66.8703325
  51.5176653  54.9434913  67.7383797  46.5073701  57.1979224  63.7479682
  45.9438566  57.1069161  62.9795969  46.3926096  56.3779129  64.2282174
  51.1306668  56.4978599  73.7168996  51.1195309  56.1031398  72.8449500
  51.2927308  55.7644672  74.3102768  44.0538133  58.6930416  66.5863902
  44.8459425  58.3521240  66.1710201  44.2934783  58.8025391  67.5066055
  52.0873260  60.8650192  59.0594146  51.4361239  61.4504272  58.6728160
  52.8817622  61.3956387  59.1189184  46.0128887  57.9539329  59.4581281
  46.7859763  57.4068316  59.3194157  46.3654286  58.8183578  59.6695742
  47.8513929  59.2815711  72.6648180  47.5603795  60.1861342  72.5494846
  48.4870914  59.3232239  73.3792250  48.7770136  56.6592560  69.2549540
  49.3733708  56.4348582  68.5406503  48.8345108  55.9177305  69.8574988
  48.3495165  54.1131995  57.0899731  48.6020685  53.5913516  56.3283194
  47.4119724  53.9498141  57.1926414  53.3938447  53.1167773  64.8974474
  54.1801537  52.6987197  64.5464891  53.6577152  54.0213866  65.0656122
  53.5648525  58.5540624  59.5963131  52.9294358  58.6275250  60.3084035
  53.2345931  59.1434223  58.9182210  58.7946874  53.0543007  65.8007452
  59.5272046  52.4842224  66.0345282  58.0386230  52.6664607  66.2413958
  48.0691453  56.0160101  59.2924106  47.9527711  55.3405004  59.9605190
  48.1793713  55.5292475  58.4756259  50.4122994  55.4770248  62.9970795
  50.0481201  54.9500869  63.7083716  51.2690110  55.0868717  62.8237280
  56.3172295  46.7664581  70.2602061  55.9855620  47.6359992  70.0363276
  55.7217908  46.4500865  70.9396091  52.8103814  58.9677127  69.6597974
  52.5104537  59.8702166  69.5513781  52.4654874  58.7009310  70.5119127
  46.2616296  55.4190924  65.6934678  45.3366792  55.2867138  65.9012370
  46.5100709  56.1985143  66.1904621  56.2100958  51.4859667  67.3395411
  55.3017835  51.4175075  67.0454172  56.1588554  51.9631612  68.1677237
  50.0317702  52.9617805  58.9778810  49.9117327  53.4074856  59.8164291
  49.3370290  53.3103123  58.4192348  43.6225107  55.0624197  66.5278467
  43.7517488  55.3158676  67.4417879  42.9422558  55.6551905  66.2083122
  47.7924594  65.7321447  62.6268942  47.7148624  66.6829272  62.7057422
  47.1886238  65.3867320  63.2843868  50.2841824  52.9049313  75.2830308
  49.5075158  53.4643233  75.2733173  50.9232387  53.3906096  75.8045179
  58.0762605  49.6876105  69.1173285  57.4336985  49.9808639  68.4713080
  57.5717533  49.5729026  69.9226482  55.7302768  53.4339279  59.8059144
  56.6420624  53.6666665  59.6306842  55.2212415  54.0176323  59.2434223
  48.5388196  55.7134766  74.8448275  49.2802881  56.2519810  74.5683099
  47.8325182  56.3401055  75.0019827  50.3674606  52.7936513  70.8153994
  51.2135801  53.2175927  70.9588643  50.3073244  52.1370137  71.5092557
  54.3372351  58.4165097  67.1972726  53.7081213  58.5810811  66.4948794
  53.9498013  58.8306707  67.9683690  58.2161582  59.3519535  64.5517090
  57.5312621  59.7318436  64.0014123  58.3005432  59.9614862  65.2849037
  53.5174051  50.4540882  72.4735167  53.2734983  51.2082942  71.9369443
  53.7933982  50.8326229  73.3082415  55.4712514  56.9979494  71.1512433
  55.6829409  57.6411254  70.4746814  55.4242262  56.1641810  70.6834363
  53.0738743  49.6097315  68.0549005  52.2123222  49.9078568  68.3465743
  53.1001178  49.8267713  67.1230038  49.8900312  58.1539505  64.4622811
  50.3538658  58.4327208  63.6727433  49.6257111  57.2522950  64.2795902
  46.7824393  57.7010987  67.4002574  47.3525751  58.1298255  66.7620059
  47.3732505  57.4193571  68.0986760  48.8269198  54.2762657  61.2712376
  49.5293242  54.7283701  61.7386302  48.4949827  53.6346476  61.8992269
  47.2749560  52.8674414  75.6463585  46.6448221  53.5490695  75.8798982
  47.1685648  52.7557496  74.7016724  42.5694532  52.5346210  66.5729510
  41.7793586  52.7903739  66.0969620  43.0605780  53.3494548  66.6781550
  44.5209278  52.8990789  63.5312986  43.7240441  53.0109484  64.0496482
  44.2934870  53.2377442  62.6653877  50.3514945  59.4235493  71.4795501
  50.4159378  59.8855900  72.3153673  49.6425869  58.7932858  71.6077811
  40.8532235  52.7876701  69.0044500  41.1040274  53.6723710  69.2702076
  41.3891784  52.6081302  68.2319592  64.6764335  56.2190198  65.6719762
  63.9228043  55.6497596  65.5163766  64.8111876  56.1852862  66.6190397
  50.0662963  61.0903600  61.3474481  49.9308638  61.9355136  61.7759329
  50.6072776  61.2922878  60.5840415  46.5530303  47.1695180  78.0088836
  46.1597248  46.6161379  78.6836481  47.3696443  47.4805758  78.3995354
  43.5192360  58.6079038  61.9202406  44.0316881  59.4022288  62.0707971
  44.1715073  57.9105329  61.8536008  45.3287245  61.7244794  64.0025160
  45.5053874  62.6462759  63.8146143  46.1244079  61.4103214  64.4319539
  49.4698264  48.5853059  75.6009093  50.2107977  49.1860212  75.5213556
  49.7016187  47.8430697  75.0427136  44.6139602  53.7709426  73.8787323
  44.4993117  52.8694684  74.1794422  43.7584119  54.0173123  73.5272139
  46.4518561  63.2422968  70.0035502  47.0025986  63.1140032  69.2312496
  45.6130037  63.5417857  69.6530395  53.4155427  44.6134162  69.8773375
  53.0719696  45.5035804  69.8012485  53.7834389  44.4235820  69.0142960
  41.4841277  56.9367692  62.6961977  42.3216499  57.3464701  62.4795685
  41.6619545  55.9967135  62.6662171  53.3805709  54.6042773  58.3845810
  52.8652333  55.3747378  58.6234197  53.1083018  53.9307909  59.0078871
  50.9652820  49.4492474  63.4431048  50.1094417  49.0599324  63.2636687
  51.3779772  49.5284435  62.5830834  52.4951967  46.9838817  67.8422608
  51.9916763  46.9468952  67.0290413  52.7882574  47.8931560  67.9019265
  48.7394853  47.0677547  66.8488790  49.6047850  46.8720356  66.4894679
  48.8072362  46.8387899  67.7758146  58.3539983  57.3575128  60.3198983
  57.5769426  57.0186287  59.8754145  59.0331464  57.3627751  59.6453948
  53.1692013  52.4769865  60.2105591  52.8642148  52.7916014  61.0615734
  54.1222455  52.5551285  60.2532924  51.6138444  58.6360089  61.8598545
  51.0859806  57.9012848  61.5471782  51.1125947  59.4134765  61.6138513
  56.5931290  56.8309109  66.9765591  55.9354965  57.5208370  67.0645720
  57.3971690  57.2205541  67.3199578  46.3457172  49.2979755  64.2205157
  46.9200924  49.0754936  63.4878349  46.9328154  49.3668449  64.9733758
  55.4036749  55.1853482  65.0269533  55.9168631  55.8183474  65.5291243
  56.0537973  54.5854677  64.6612893  46.6726759  51.3284216  58.2401042
  45.8364071  51.6658902  58.5610317  46.5331529  51.1933196  57.3028179
  48.6479840  46.1721004  62.9480226  47.9944252  45.8570021  62.3236841
  48.6060314  45.5496744  63.6740049  49.7591045  56.4540299  54.8633518
  48.8518106  56.2229552  55.0624667  50.2562077  55.6577918  55.0507500
  52.6659123  65.1637806  57.7830204  51.9920822  65.4669503  58.3915162
  53.0524945  65.9666886  57.4335661  51.8817580  52.6602937  67.2727874
  50.9640141  52.8817884  67.1149562  52.2977724  52.7349248  66.4139581
  52.6652628  54.0594353  62.4030554  53.4124447  54.5715750  62.0937676
  52.9344217  53.7378406  63.2634947  50.9379278  56.5552894  59.3857508
  50.0290497  56.2711926  59.4829978  50.9674362  56.9751972  58.5260815
  56.1698545  60.1659483  63.1548676  55.7160873  59.3250393  63.2113866
  55.5392512  60.8020881  63.4923456  55.1131465  51.0951469  64.3849343
  54.3754222  50.5828855  64.7159586  55.3658239  50.6551851  63.5732620
  54.6131485  62.0035980  64.0898494  54.9054459  62.5641037  63.3710859
  55.1230105  62.2964541  64.8451653  55.2143092  43.8727721  64.9791112
  55.5201969  43.0125085  64.6917027  55.9395697  44.4645341  64.7790106
  41.5067448  54.2758408  63.3672710  41.3091848  53.6827768  62.6423777
  40.9514112  53.9710618  64.0848649  49.4864172  54.1681514  65.4867303
  49.5412782  53.2155351  65.4109780  48.6755374  54.3240953  65.9708602
  50.6355366  58.0961637  56.7245587  50.1974796  57.3797496  56.2651224
  51.3765807  58.3237752  56.1630678  47.4256532  52.7858574  63.2457682
  46.6124398  53.0852745  63.6522874  47.9215526  52.3914263  63.9632165
  49.5765110  62.7816331  65.1791947  49.5341289  63.0077177  64.2500479
  50.4927809  62.5479705  65.3277748  53.0230744  53.2500398  72.0772576
  53.3780131  53.4771872  72.9367042  53.6702875  53.5818775  71.4549832
  58.7528481  56.3718834  62.7821905  58.6146379  56.5620430  61.8543094
  58.3964699  57.1338217  63.2389956  46.9170607  50.3576929  68.8618917
  47.5569986  50.2165689  68.1641881  46.0848137  50.0711443  68.4857519
  58.7797860  58.4395361  67.7933177  59.2134367  58.3470650  68.6416231
  59.4929441  58.4152862  67.1553193  47.6930911  59.6579360  64.9753910
  48.4871509  59.1629680  64.7736485  46.9822603  59.1297223  64.6121615
  52.5125755  62.0397455  69.3266277  52.5662777  62.6088392  70.0943993
  51.6440536  62.2099340  68.9620314  44.0013674  53.8022442  61.0513662
  43.0711262  53.7406897  61.2683625  44.0971146  53.2798394  60.2550304
  45.3924148  51.7415012  70.8090729  46.0647202  51.5332374  70.1603378
  44.5653935  51.5437098  70.3695961  51.2949720  48.3676953  72.8256389
  50.6477636  49.0666902  72.7320866  52.0650736  48.8013096  73.1932638
  51.4713855  56.2057717  70.8853209  52.4005915  56.3568877  70.7122177
  51.0504885  56.2941738  70.0301856  50.2702187  60.2308382  68.6551747
  50.1313272  59.8627166  69.5277685  49.4816783  60.7456021  68.4835705
  50.8650339  65.3317478  59.9977283  51.0402094  64.8605522  60.8122906
  50.1783127  65.9583245  60.2258544  51.8207402  59.6089985  66.0440585
  51.4857234  59.5690755  66.9398235  51.3211347  58.9434701  65.5710995
  45.7951646  55.0157615  71.5693166  45.6571444  54.2837853  72.1704705
  46.7056569  54.9266515  71.2877354  54.7566593  56.9546019  56.3177644
  54.1395764  56.2292847  56.2210697  54.2883082  57.7155379  55.9744719
  48.4233946  54.7277574  71.0576845  49.1333565  54.0870766  71.0163464
  48.3803255  54.9790469  71.9803026  47.1362880  51.7142792  72.8772485
  46.6000237  51.2633530  73.5294081  46.5479589  51.8488701  72.1342949
  45.4311424  68.4806841  66.7717144  45.6708022  69.1125365  67.4496162
  44.5880620  68.1294881  67.0582503  38.0667279  55.9608603  65.5340456
  38.7538319  55.6470333  64.9461471  37.9115408  56.8649968  65.2607707
  42.8702002  50.8498800  69.9625479  42.7860190  50.2424469  69.2275889
  42.0484708  51.3407818  69.9634976  49.9439286  64.2885964  69.1758648
  49.8709457  65.0940935  69.6877952  49.5016679  64.4877929  68.3506669
  49.7329065  63.5257734  62.6861469  48.9496587  64.0679414  62.7799694
  50.4321811  64.0431713  63.0855710  53.0425715  49.3352363  65.3295674
  53.5394415  48.5822325  65.0096745  52.2712697  49.3716680  64.7638884
  60.8955473  55.0392729  66.9713966  60.8845349  55.9217444  66.6007899
  60.0272852  54.6864279  66.7768503  54.1255496  58.0924050  62.9034098
  53.1911775  58.2125513  62.7338802  54.3032165  57.1896517  62.6394108
  49.6260684  51.4769746  65.0567359  49.2558472  50.9240786  65.7448265
  50.1219777  50.8727880  64.5042359  57.5128048  53.9341370  63.4384132
  57.9788500  54.7669361  63.3644435  57.9635548  53.4686351  64.1429390
  55.5804279  60.2785191  60.4370284  55.8564123  60.1641785  61.3464158
  54.7108777  59.8802676  60.3982457  55.4844710  46.3021957  67.4775033
  54.5707790  46.5326183  67.6457240  55.9137812  46.3860401  68.3289066
  55.2551169  54.4911849  69.9774927  54.6022619  54.7387756  69.3227380
  55.6331549  53.6775987  69.6437405  52.2158343  64.5271542  64.0803098
  52.3980737  63.7093198  64.5430850  53.0391329  64.7439234  63.6427988
  52.5500508  63.4539727  61.3418146  53.0788275  62.9432181  60.7288308
  52.8128728  63.1382257  62.2063679  43.0517601  61.4703596  69.0853480
  43.6371038  60.7247284  69.2181384  42.8542439  61.7807553  69.9690144
  45.9056256  64.5054844  64.1015922  45.2366631  64.9900971  63.6179962
  45.7669126  64.7524064  65.0159301  37.6435256  54.0409196  67.8057923
  37.6819355  53.5072787  68.5995041  37.1375548  53.5144402  67.1868900
  45.0226018  48.8873737  71.3020465  45.0867344  49.7488568  70.8897863
  44.9593138  48.2747738  70.5692824  44.4978290  50.9596869  74.9493499
  45.1250329  50.5773947  75.5631024  43.6406209  50.7411071  75.3149192
  53.1829912  64.4880563  67.6862263  53.0581051  63.6870302  67.1773208
  53.8409003  64.9826756  67.1976233  44.8038080  50.8429295  66.8639403
  44.0824666  51.4565263  66.7246876  45.5931336  51.3787060  66.7856049
  47.6064394  48.1783722  73.1380055  48.1298796  48.4246018  73.9006364
  47.3876727  49.0103756  72.7183192  52.2511254  62.0842299  65.5146165
  52.1036216  61.1559006  65.6953735  53.0764747  62.1062390  65.0303240
  46.1173498  50.7360366  61.3726657  46.4569570  51.2646287  60.6505265
  46.5645618  51.0740772  62.1485224  55.8545375  62.9070858  66.6011038
  56.7791923  62.7013719  66.4635489  55.6860679  62.6587259  67.5100379
  48.8116939  49.1197417  70.8229725  48.4713759  48.3205230  71.2250405
  48.1055945  49.4199128  70.2506558  49.4633411  46.2046729  69.2757048
  50.2859480  45.7307207  69.1535938  49.7071474  46.9837213  69.7755734
  52.2472768  49.9380137  60.5078282  52.4636382  50.8204774  60.2067110
  51.7666835  49.5466350  59.7783924  46.9871989  52.8965850  67.0849027
  46.8416570  53.2106153  67.9773308  46.5097193  53.5150750  66.5319925
  48.8468372  49.8868398  67.1329916  48.8329941  48.9909491  66.7962214
  49.5640800  49.8939061  67.7668202  50.6994503  50.3205738  69.1783044
  50.4412281  51.2422809  69.1767374  50.1679543  49.9236172  69.8683508
  55.6440692  63.4256525  61.9573129  55.8177569  62.8602948  61.2046982
  56.1369583  64.2257420  61.7752619  41.4617651  55.4371194  70.0236688
  40.9171120  56.2131002  70.1556962  42.3397001  55.7841999  69.8655809
  48.2505268  48.7682778  62.4017486  48.3721179  47.8399424  62.6008374
  47.9607311  48.7821464  61.4895802  51.1196459  46.4537688  65.5384206
  51.1418155  46.5177022  64.5836186  51.5364518  45.6142197  65.7324712
  61.4980083  56.1892948  63.5763429  61.9411229  55.4400273  63.1782552
  60.6206593  56.1803084  63.1937161  56.6315864  62.7423289  59.0570027
  57.3266769  63.3629982  59.2757342  56.9739014  61.8918641  59.3322405
  42.2483673  54.5641090  72.9166845  41.5065409  54.7123726  73.5031475
  41.9276418  54.8249356  72.0533594  58.5307287  60.1922995  60.5857358
  59.0558611  60.5310268  59.8606678  58.4429640  59.2570010  60.4020493
  50.2147948  66.2594978  64.9452611  49.7752938  65.7671357  65.6385468
  50.9656065  65.7167946  64.7044687  42.6940287  62.4506519  64.9477239
  43.5198307  62.1510291  64.5675883  42.3434339  61.6814142  65.3967028
  47.6621820  61.8032987  67.0174913  47.0401829  61.1403692  66.7177141
  48.3326687  61.8294119  66.3348561  40.8948892  60.3692846  65.9066173
  40.0580800  59.9415020  65.7250174  40.8672537  60.5625289  66.8436964
  47.7346348  50.2814775  76.6107419  47.7834503  51.1576898  76.2285189
  48.2768862  49.7392168  76.0379062  47.2235327  60.3536911  60.4933374
  47.3723447  61.0372375  59.8400046  48.0301771  60.3342001  61.0082829
  49.9645636  51.0346148  73.3653778  49.0948946  51.3279714  73.0936366
  50.2005116  51.6186593  74.0861041  61.0412948  57.6598186  65.9685876
  61.8759839  58.0987990  66.1323437  61.1772076  57.1836839  65.1494122
  58.0904453  55.2177921  71.9163364  58.5658575  55.4105567  71.1082216
  57.1670019  55.2737107  71.6706748  44.9787960  56.3802088  61.4994442
  44.7334002  55.4764418  61.6974653  45.1483875  56.3819239  60.5573920
  52.6684670  47.2525765  70.8819198  53.1866614  47.9886792  70.5565687
  52.3139803  47.5589758  71.7165957  52.9197264  43.6726047  66.4020095
  53.1999018  43.0049236  67.0280521  53.7047871  43.8655143  65.8894759
  50.7230733  62.8485041  57.9645121  50.1504700  63.4675228  57.5115593
  51.2963526  63.3984403  58.4985043  56.7906122  52.0943681  70.1491670
  57.7423545  52.1941779  70.1703894  56.6209573  51.3021950  70.6589754
  54.8120502  49.1799264  70.3351071  54.2170434  49.4604277  69.6397559
  54.5270199  49.6693165  71.1067812  53.9427992  63.1322191  59.0953703
  54.8758666  63.0667753  59.2986579  53.8551205  63.9678458  58.6368236
  56.5716009  62.4488062  56.0557651  56.4929641  62.1147925  56.9493409
  57.3925676  62.9409830  56.0549123  59.2694200  55.3149801  69.2633969
  59.2370520  54.3765802  69.4493653  59.8794824  55.3933838  68.5299794
  51.1077531  54.1845854  55.3061173  52.0536636  54.0552062  55.3749592
  50.7291776  53.4460516  55.7830602  59.4188689  52.1060844  69.3092253
  58.9027737  51.3219301  69.1222181  60.3028637  51.7779561  69.4738772
  57.0799416  45.8501860  65.2688065  56.8824237  45.5416948  66.1531397
  57.6899121  46.5763499  65.3985995  63.1686047  54.5173670  69.0014457
  62.4419211  54.3829635  68.3930949  62.7533334  54.8250499  69.8071175
  49.2920448  52.1095830  55.2416059  48.3851904  51.8128943  55.3178772
  49.5696429  51.8125648  54.3750345  40.2098389  53.4302194  65.6915105
  39.8901173  52.5767502  65.3989479  39.6631817  53.6450772  66.4473072
  43.9878296  56.1464635  69.4084612  44.2064306  57.0781742  69.4272645
  44.4004070  55.7872609  70.1939415  50.9082514  46.6532720  61.3960300
  50.0983242  46.3079805  61.7715546  51.5966931  46.3440264  61.9847912
  52.8373062  45.7310767  63.0184597  53.3904101  46.1506220  63.6774620
  53.0743149  44.8046515  63.0607553  40.0786649  57.0505105  67.6608227
  39.3850120  56.6359058  67.1478181  40.8259640  57.0925642  67.0641646
  56.2151869  47.8411292  62.5263261  55.6350538  48.4996096  62.1441313
  55.9487802  47.0188637  62.1150678  54.6655436  47.2416350  64.7284581
  55.1655214  47.3532884  63.9198900  55.3091044  46.9377403  65.3685390
  41.9923391  56.9823359  65.5374242  41.9694079  57.0811046  64.5856125
  42.3024028  57.8288510  65.8591408  44.6510769  59.0399514  69.6520856
  45.6054023  59.0083456  69.5850788  44.4523293  58.5790138  70.4671082
  45.2410151  57.6100630  72.2191654  46.0603040  58.1044709  72.2426491
  45.5146959  56.6932598  72.1909221  54.9976747  50.0011382  61.5819609
  54.1102602  50.2861033  61.3639804  55.4130736  49.8405146  60.7346886
  58.3491284  50.0257903  65.2973948  59.1251674  50.5154356  65.5698565
  57.6239418  50.4515958  65.7545818  60.7863842  50.7385523  66.3547889
  61.3808333  50.4981258  65.6441197  60.8590426  50.0192653  66.9821425
  43.0060998  64.5819133  66.6691054  42.8715466  63.8219534  66.1029052
  42.5893060  65.3060033  66.2019843  54.1419961  59.7656057  55.6767629
  54.8455811  59.9706060  56.2925285  53.4182610  60.3332819  55.9416713
  54.9717771  55.5165918  61.7969899  54.9152973  55.9734470  60.9577532
  55.5246114  54.7556603  61.6192742  58.7822577  51.3055650  62.6220019
  58.5259511  50.9052286  63.4528227  58.1575445  52.0199444  62.4970158
  63.0934915  54.0451723  65.1291310  62.5334473  54.1144913  65.9022872
  62.4878418  53.8692708  64.4090806  46.1630124  65.4788450  66.8809497
  46.0462508  66.4233883  66.7788187  45.3422570  65.1762012  67.2695296
  56.0506658  60.2038586  57.7266089  56.8852262  59.7719785  57.5443564
  55.8891001  60.0320600  58.6542984  55.7052550  56.7070700  59.0922429
  55.6501354  56.5414971  58.1510873  55.0798606  57.4146732  59.2484618
  40.4945065  51.9438764  72.9183851  41.1403929  51.4337718  73.4071076
  40.2862217  52.6807446  73.4927276  48.9438240  64.8847699  66.7575504
  47.9933871  64.8849561  66.6439876  49.2470726  64.1380433  66.2411538
  44.8342556  49.0906381  77.0158865  45.6974018  48.7343186  77.2262190
  44.2607967  48.7520276  77.7034269  56.8522641  73.2831247  59.4581281
  57.6253517  72.7360234  59.3194157  57.2048040  74.1475496  59.6695742
  59.1888919  69.4423913  57.0899731  59.4414440  68.9205434  56.3283194
  58.2513478  69.2790058  57.1926414  58.9085208  71.3452019  59.2924106
  58.7921466  70.6696922  59.9605190  59.0187468  70.8584393  58.4756259
  60.8922236  65.8352066  57.9932143  61.0596638  66.7032302  58.3602615
  60.7019405  65.9979347  57.0693433  60.8711457  68.2909723  58.9778810
  60.7511082  68.7366774  59.8164291  60.1764045  68.6395041  58.4192348
  66.5696523  68.7631196  59.8059144  67.4814379  68.9958583  59.6306842
  66.0606170  69.3468240  59.2434223  59.6662953  69.6054575  61.2712376
  60.3686996  70.0575619  61.7386302  59.3343581  68.9638394  61.8992269
  55.3603032  68.2282707  63.5312986  54.5634196  68.3401401  64.0496482
  55.1328624  68.5669359  62.6653877  54.3586115  73.9370956  61.9202406
  54.8710636  74.7314206  62.0707971  55.0108828  73.2397246  61.8536008
  52.3235032  72.2659610  62.6961977  53.1610254  72.6756618  62.4795685
  52.5013299  71.3259052  62.6662171  64.2199464  69.9334691  58.3845810
  63.7046087  70.7039295  58.6234197  63.9476772  69.2599827  59.0078871
  61.8046575  64.7784392  63.4431048  60.9488171  64.3891242  63.2636687
  62.2173527  64.8576352  62.5830834  64.0085767  67.8061783  60.2105591
  63.7035903  68.1207932  61.0615734  64.9616209  67.8843203  60.2532924
  57.1850926  64.6271672  64.2205157  57.7594678  64.4046854  63.4878349
  57.7721909  64.6960367  64.9733758  57.5120514  66.6576133  58.2401042
  56.6757826  66.9950820  58.5610317  57.3725283  66.5225113  57.3028179
  59.4873594  61.5012921  62.9480226  58.8338007  61.1861939  62.3236841
  59.4454068  60.8788662  63.6740049  60.5984799  71.7832216  54.8633518
  59.6911861  71.5521470  55.0624667  61.0955831  70.9869836  55.0507500
  61.7773032  71.8844811  59.3857508  60.8684252  71.6003844  59.4829978
  61.8068116  72.3043890  58.5260815  66.0536847  59.2019639  64.9791112
  66.3595724  58.3417002  64.6917027  66.7789452  59.7937259  64.7790106
  52.3461203  69.6050325  63.3672710  52.1485603  69.0119686  62.6423777
  51.7907867  69.3002536  64.0848649  61.4749120  73.4253555  56.7245587
  61.0368550  72.7089414  56.2651224  62.2159561  73.6529670  56.1630678
  58.2650286  68.1150492  63.2457682  57.4518152  68.4144662  63.6522874
  58.7609281  67.7206180  63.9632165  54.8407429  69.1314359  61.0513662
  53.9105017  69.0698815  61.2683625  54.9364901  68.6090312  60.2550304
  54.7592978  65.6569172  63.6391904  55.0199795  66.5714505  63.5301065
  55.5810150  65.1893615  63.7888517  65.5960348  72.2837937  56.3177644
  64.9789519  71.5584765  56.2210697  65.1276836  73.0447297  55.9744719
  57.3858894  66.5023361  55.4398949  56.5088360  66.3812162  55.0761195
  57.8616647  65.7109439  55.1877837  48.9061034  71.2900521  65.5340456
  49.5932074  70.9762251  64.9461471  48.7509163  72.1941885  65.2607707
  52.1137588  68.0965216  60.8811854  52.4091029  67.1875895  60.8278908
  51.2125623  68.0752956  60.5592857  53.8425429  65.7779314  61.0051179
  53.5138135  64.8976693  60.8226285  54.1964800  65.7226983  61.8927569
  56.9567252  66.0652284  61.3726657  57.2963325  66.5938205  60.6505265
  57.4039373  66.4032690  62.1485224  58.9435400  64.5626905  59.5719950
  59.6643762  64.9408158  59.0683667  58.3200704  65.2815782  59.6754928
  63.0866522  65.2672054  60.5078282  63.3030137  66.1496692  60.2067110
  62.6060590  64.8758268  59.7783924  59.0899023  64.0974696  62.4017486
  59.2114934  63.1691342  62.6008374  58.8001065  64.1113382  61.4895802
  61.9590213  61.7829606  65.5384206  61.9811910  61.8468939  64.5836186
  62.3758272  60.9434115  65.7324712  55.8181715  71.7094006  61.4994442
  55.5727757  70.8056336  61.6974653  55.9877629  71.7111156  60.5573920
  55.0877362  67.4422364  58.9980604  54.3946607  67.5166719  58.3420640
  54.8429114  66.6782707  59.5202121  63.7591019  59.0017965  66.4020095
  64.0392772  58.3341154  67.0280521  64.5441626  59.1947061  65.8894759
  61.9471286  69.5137772  55.3061173  62.8930390  69.3843980  55.3749592
  61.5685531  68.7752433  55.7830602  60.1314203  67.4387748  55.2416059
  59.2245658  67.1420861  55.3178772  60.4090184  67.1417566  54.3750345
  51.0492143  68.7594111  65.6915105  50.7294927  67.9059420  65.3989479
  50.5025571  68.9742690  66.4473072  61.7476268  61.9824638  61.3960300
  60.9376997  61.6371723  61.7715546  62.4360685  61.6732181  61.9847912
  63.6766817  61.0602684  63.0184597  64.2297855  61.4798138  63.6774620
  63.9136903  60.1338433  63.0607553  58.9012987  64.2974683  55.3828038
  59.7632151  64.6229581  55.6423855  59.0863332  63.5106179  54.8701104
  67.0545624  63.1703210  62.5263261  66.4744293  63.8288014  62.1441313
  66.7881557  62.3480554  62.1150678  65.8370502  65.3303300  61.5819609
  64.9496357  65.6152951  61.3639804  66.2524491  65.1697063  60.7346886
  64.9813715  75.0947975  55.6767629  65.6849565  75.2997977  56.2925285
  64.2576364  75.6624737  55.9416713  59.8542430  61.5370726  58.6707747
  59.8421100  62.4812566  58.8276018  60.7465852  61.3540872  58.3767208
  63.6694550  58.1313503  62.9253684  62.9026946  57.5771990  63.0710366
  64.0805255  58.2035372  63.7867835  32.1609671   1.7394607  54.5466573
  32.7988081   1.6201354  53.8429913  32.0430514   2.6875451  54.6054525
  28.9699377   1.6922035  54.4828097  28.6317889   1.5763100  53.5948632
  29.8389146   1.2913200  54.4629103  24.8286193   3.5457511  50.4724988
  24.2651058   3.4547448  49.7041276  24.7138588   2.7257416  50.9527481
  29.4519160   2.8456887  60.4414303  29.4407801   2.4509685  59.5694806
  29.6139800   2.1122959  61.0348074  22.3750625   5.0408703  53.3109209
  23.1671917   4.6999528  52.8955508  22.6147275   5.1503678  54.2311362
  30.4085752   7.2128479  45.7839453  29.7573732   7.7982560  45.3973467
  31.2030115   7.7434674  45.8434491  24.3341379   4.3017616  46.1826587
  25.1072255   3.7546603  46.0439463  24.6866778   5.1661866  46.3941049
  26.1726422   5.6293999  59.3893487  25.8816288   6.5339629  59.2740153
  26.8083406   5.6710526  60.1037556  27.0982628   3.0070847  55.9794846
  27.6946201   2.7826869  55.2651809  27.1557600   2.2655593  56.5820294
  26.6707657   0.4610282  43.8145037  26.9233177  -0.0608196  43.0528500
  25.7332216   0.2976428  43.9171721  31.7150940  -0.5353939  51.6219781
  32.5014029  -0.9534516  51.2710198  31.9789644   0.3692153  51.7901429
  31.8861017   4.9018911  46.3208437  31.2506850   4.9753538  47.0329342
  31.5558423   5.4912510  45.6427517  37.1159367  -0.5978706  52.5252759
  37.8484539  -1.1679489  52.7590589  36.3598722  -0.9857106  52.9659265
  26.3903946   2.3638388  46.0169412  26.2740204   1.6883292  46.6850497
  26.5006205   1.8770762  45.2001565  28.7335486   1.8248535  49.7216102
  28.3693694   1.2979156  50.4329023  29.5902602   1.4347004  49.5482587
  28.3740973  -3.1461565  44.7177450  28.5415376  -2.2781328  45.0847921
  28.1838143  -2.9834283  43.7938739  31.1316307   5.3155414  56.3843280
  30.8317030   6.2180453  56.2759088  30.7867366   5.0487597  57.2364433
  24.5828788   1.7669211  52.4179985  23.6579285   1.6345425  52.6257677
  24.8313201   2.5463430  52.9149927  34.5313450  -2.1662046  54.0640718
  33.6230328  -2.2346637  53.7699479  34.4801046  -1.6890101  54.8922543
  28.3530194  -0.6903907  45.7024117  28.2329820  -0.2446857  46.5409597
  27.6582783  -0.3418590  45.1437655  21.9437599   1.4102484  53.2523774
  22.0729980   1.6636963  54.1663186  21.2635050   2.0030192  52.9328429
  26.1137086  12.0799734  49.3514248  26.0361116  13.0307559  49.4302729
  25.5098730  11.7345607  50.0089174  34.0515260  -0.2182434  46.5304451
  34.9633117   0.0144953  46.3552149  33.5424908   0.3654610  45.9679530
  32.3356028   4.2042194  60.1665744  32.7439384   3.7624604  59.4220376
  31.6133290   3.6294821  60.4199936  28.6887098  -0.8585200  57.5399300
  29.5348293  -0.4345786  57.6833949  28.6285736  -1.5151575  58.2337864
  32.6584843   4.7643384  53.9218032  32.0293705   4.9289098  53.2194100
  32.2710505   5.1784994  54.6928996  36.5374075   5.6997822  51.2762396
  35.8525113   6.0796723  50.7259430  36.6217924   6.3093149  52.0094344
  31.8386544  -3.1980831  59.1980474  31.5947475  -2.4438771  58.6614750
  32.1146474  -2.8195484  60.0327721  33.7925006   3.3457781  57.8757740
  34.0041902   3.9889541  57.1992121  33.7454755   2.5120098  57.4079670
  31.3951235  -4.0424398  54.7794312  30.5335714  -3.7443145  55.0711049
  31.4213670  -3.8253999  53.8475344  28.2112805   4.5017792  51.1868118
  28.6751150   4.7805495  50.3972740  27.9469603   3.6001237  51.0041208
  25.1036886   4.0489274  54.1247881  25.6738243   4.4776542  53.4865365
  25.6944998   3.7671859  54.8232066  27.1481691   0.6240945  47.9957683
  27.8505734   1.0761988  48.4631609  26.8162319  -0.0175236  48.6237576
  20.8907025  -1.1175503  53.2974816  20.1006079  -0.8617974  52.8214927
  21.3818272  -0.3027165  53.4026857  34.9070834   6.2229737  56.0480097
  35.7288278   5.8209924  55.7662779  34.9033237   6.1197971  56.9996213
  22.8421770  -0.7530923  50.2558293  22.0452933  -0.6412229  50.7741789
  22.6147362  -0.4144271  49.3899183  28.6727438   5.7713780  58.2040808
  28.7371870   6.2334187  59.0398979  27.9638362   5.1411145  58.3323117
  19.1744728  -0.8645012  55.7289807  19.4252766   0.0201998  55.9947383
  19.7104276  -1.0440411  54.9564899  42.9976827   2.5668485  52.3965069
  42.2440536   1.9975883  52.2409073  43.1324369   2.5331150  53.3435703
  28.3875455   7.4381887  48.0719788  28.2521130   8.2833423  48.5004636
  28.9285268   7.6401165  47.3085722  21.8404853   4.9557325  48.6447713
  22.3529373   5.7500576  48.7953278  22.4927566   4.2583616  48.5781314
  23.6499737   8.0723082  50.7270466  23.8266366   8.9941046  50.5391450
  24.4456571   7.7581501  51.1564846  30.0143932   8.0605454  62.2020130
  29.5707786   7.2741832  61.8841034  30.6761145   8.2484604  61.5364021
  24.7731053   9.5901255  56.7280808  25.3238478   9.4618319  55.9557802
  23.9342529   9.8896144  56.3775701  32.1125170   8.3408254  60.2301531
  32.0943645   9.1617135  59.7381800  33.0345090   8.2162329  60.4551672
  28.5698224   5.8552383  61.0725040  29.1026561   5.0940671  60.8424348
  28.0412305   5.5626035  61.8149194  19.8053770   3.2845980  49.4207284
  20.6428992   3.6942988  49.2040991  19.9832037   2.3445422  49.3907477
  31.7018202   0.9521060  45.1091116  31.1864825   1.7225665  45.3479504
  31.4295510   0.2786196  45.7324178  29.2865313  -4.2029239  50.1676355
  28.4306909  -4.5922388  49.9881994  29.6992264  -4.1237278  49.3076140
  36.6752476   3.7053415  47.0444290  35.8981919   3.3664574  46.5999452
  37.3543957   3.7106038  46.3699255  31.4904505  -1.1751848  46.9350898
  31.1854640  -0.8605698  47.7861041  32.4434947  -1.0970428  46.9778231
  29.9350937   4.9838376  48.5843852  29.4072298   4.2491135  48.2717089
  29.4338439   5.7613052  48.3383820  34.9143783   3.1787396  53.7010898
  34.2567457   3.8686658  53.7891027  35.7184182   3.5683828  54.0444884
  24.6669664  -4.3541958  50.9450463  25.2413416  -4.5766776  50.2123656
  25.2540647  -4.2853263  51.6979064  33.7249241   1.5331769  51.7514840
  34.2381123   2.1661761  52.2536549  34.3750465   0.9332964  51.3858200
  24.9939251  -2.3237497  44.9646348  24.1576564  -1.9862810  45.2855623
  24.8544021  -2.4588517  44.0273485  28.0803537   2.8018586  41.5878825
  27.1730599   2.5707839  41.7869974  28.5774569   2.0056205  41.7752806
  30.9871616  11.5116093  44.5075511  30.3133314  11.8147790  45.1160469
  31.3737438  12.3145174  44.1580968  30.2030072  -0.9918776  53.9973180
  29.2852634  -0.7703829  53.8394868  30.6190216  -0.9172465  53.1384888
  30.9865120   0.4072640  49.1275860  31.7336939   0.9194037  48.8182983
  31.2556710   0.0856693  49.9880254  29.2591770   2.9031181  46.1102815
  28.3502990   2.6190214  46.2075284  29.2886854   3.3230259  45.2506122
  34.4911038   6.5137770  49.8793982  34.0373365   5.6728680  49.9359173
  33.8605004   7.1499169  50.2168762  33.4343957  -2.5570244  51.1094650
  32.6966714  -3.0692857  51.4404892  33.6870731  -2.9969862  50.2977927
  32.9343977   8.3514267  50.8143800  33.2266951   8.9119324  50.0956166
  33.4442598   8.6442828  51.5696960  19.8279941   0.6236695  50.0918017
  19.6304340   0.0306056  49.3669084  19.2726605   0.3188905  50.8093956
  27.8076664   0.5159801  52.2112610  27.8625274  -0.4366362  52.1355087
  26.9967866   0.6719241  52.6953909  28.9567858   4.4439925  43.4490893
  28.5187288   3.7275783  42.9896531  29.6978299   4.6716039  42.8875985
  25.7469024  -0.8663139  49.9702989  24.9336890  -0.5668968  50.3768181
  26.2428018  -1.2607450  50.6877471  27.8977602   9.1294618  51.9037254
  27.8553781   9.3555464  50.9745786  28.8140301   8.8957993  52.0523055
  31.3443236  -0.4021314  58.8017883  31.6992624  -0.1749841  59.6612349
  31.9915367  -0.0702938  58.1795138  37.0740973   2.7197122  49.5067212
  36.9358871   2.9098718  48.5788401  36.7177192   3.4816504  49.9635263
  25.2383099  -3.2944783  55.5864224  25.8782478  -3.4356024  54.8887187
  24.4060630  -3.5810270  55.2102826  37.1010352   4.7873649  54.5178483
  37.5346859   4.6948938  55.3661537  37.8141933   4.7631149  53.8798499
  26.0143403   6.0057647  51.6999216  26.8084001   5.5107967  51.4981791
  25.3035095   5.4775510  51.3366922  30.8338247   8.3875743  56.0511584
  30.8875270   8.9566679  56.8189300  29.9653029   8.5577628  55.6865621
  22.3226166   0.1500729  47.7758969  21.3923754   0.0885184  47.9928931
  22.4183638  -0.3723318  46.9795610  37.9625902   4.8297349  57.0511369
  38.1561792   5.7343160  57.2970644  37.8626520   4.3704768  57.8849954
  33.0241011   4.9804092  62.6252249  32.8726517   4.7514644  61.7082333
  33.0145690   5.9374693  62.6383594  29.7926347   2.5536005  57.6098516
  30.7218407   2.7047164  57.4367483  29.3717377   2.6420026  56.7547162
  28.5914679   6.5786669  55.3797053  28.4525765   6.2105454  56.2522992
  27.8029275   7.0934309  55.2081011  29.1862831  11.6795766  46.7222590
  29.3614587  11.2083809  47.5368213  28.4995619  12.3061532  46.9503851
  30.1419894   5.9568272  52.7685891  29.8069727   5.9169042  53.6643541
  29.6423840   5.2912988  52.2956301  33.0779086   3.3024306  43.0422951
  32.4608256   2.5771134  42.9456004  32.6095574   4.0633666  42.6990025
  26.7446439   1.0755861  57.7822152  27.4546057   0.4349053  57.7408770
  26.7015747   1.3268756  58.7048333  34.7333217   8.0123215  60.7028731
  34.6745764   7.3282435  60.0359314  35.1352736   8.7542205  60.2509357
  23.7523916  14.8285128  53.4962450  23.9920514  15.4603653  54.1741469
  22.9093113  14.4773168  53.7827809  24.8677632  -2.4790270  42.1644255
  23.9907098  -2.6001469  41.8006502  25.3435385  -3.2704191  41.9123144
  34.7350625   5.9762798  58.9342711  33.8477403   5.6388720  59.0569110
  35.3049176   5.2445830  59.1711476  16.3879772   2.3086890  52.2585762
  17.0750812   1.9948620  51.6706778  16.2327900   3.2128255  51.9853014
  28.2651778  10.6364251  55.9003954  28.1921950  11.4419222  56.4123259
  27.8229171  10.8356217  55.0751976  28.0541558   9.8736021  49.4106776
  27.2709080  10.4157701  49.5045000  28.7534303  10.3910000  49.8101017
  39.2167965   1.3871016  53.6959273  39.2057841   2.2695731  53.3253206
  38.3485345   1.0342567  53.5013810  30.7250462  10.5351085  58.0562113
  31.4378434  11.1698550  57.9838014  30.2340490  10.6314951  57.2402115
  32.4467988   4.4402338  49.6279404  31.5124267   4.5603800  49.4584109
  32.6244657   3.5374804  49.3639414  27.9473177  -2.1751967  51.7812666
  27.5770964  -2.7280926  52.4693571  28.4432269  -2.7793833  51.2287666
  35.8340540   0.2819657  50.1629439  36.3000992   1.1147648  50.0889741
  36.2848040  -0.1835362  50.8674697  25.7762375   8.2845528  58.8767684
  26.4771835   8.9182011  59.0297078  25.3057490   8.6260260  58.1163323
  33.9016771   6.6263478  47.1615591  34.1776615   6.5120073  48.0709465
  33.0321270   6.2280963  47.1227764  33.5763661   0.8390136  56.7020234
  32.9235111   1.0866043  56.0472687  33.9544041   0.0254274  56.3682711
  30.5370835  10.8749829  50.8048404  30.7193229  10.0571485  51.2676157
  31.3603821  11.0917521  50.3673294  30.8713000   9.8018014  48.0663453
  31.4000767   9.2910469  47.4533615  31.1341220   9.4860544  48.9308986
  21.3730093   7.8181883  55.8098786  21.9583530   7.0725571  55.9426691
  21.1754932   8.1285840  56.6935450  24.2268748  10.8533131  50.8261229
  23.5579124  11.3379258  50.3425269  24.0881618  11.1002351  51.7404607
  28.3674017  12.8876874  57.4243887  28.9192325  13.0508496  58.1892972
  28.7080210  13.4781312  56.7523912  33.2184891   7.7138132  63.2792541
  33.7624795   8.3268090  62.7847496  32.6371736   8.2717710  63.7959554
  31.5042404  10.8358850  54.4107569  31.3793544  10.0348590  53.9018515
  32.1621495  11.3305043  53.9221539  23.1250572  -2.8092418  53.5884709
  22.4037158  -2.1956450  53.4492183  23.9143828  -2.2734653  53.5101355
  33.5677313   8.6367870  56.0387119  32.6207648   8.5173221  55.9665446
  33.9160086   7.7490368  56.1213381  30.5723746   8.4320586  52.2391472
  30.4248708   7.5037294  52.4199042  31.3977239   8.4540677  51.7548547
  24.4385990  -2.9161347  48.0971964  24.7782063  -2.3875426  47.3750572
  24.8858111  -2.5780941  48.8730530  34.1757868   9.2549145  53.3256344
  35.1004415   9.0492006  53.1880795  34.0073171   9.0065546  54.2345686
  26.4254137  -4.4186725  46.2965256  27.1462500  -4.0405472  45.7928973
  25.8019441  -3.6997848  46.4000234  30.5685260  -3.7141576  47.2323589
  30.7848875  -2.8316938  46.9312417  30.0879327  -4.1055363  46.5029231
  25.3084482  -0.7555863  53.8094333  25.1629062  -0.4415560  54.7018615
  24.8309685  -0.1370963  53.2565232  27.1680864  -3.7653315  53.8575223
  27.1542433  -4.6612222  53.5207521  27.8853293  -3.7582651  54.4913509
  29.0206995  -3.3315975  55.9028350  28.7624773  -2.4098904  55.9012681
  28.4892036  -3.7285540  56.5928814  33.9653184   9.7734812  48.6818436
  34.1390061   9.2081235  47.9292288  34.4582075  10.5735707  48.4997926
  19.7830144   1.7849481  56.7481995  19.2383612   2.5609289  56.8802269
  20.6609494   2.1320286  56.5901116  26.5717760  -4.8838935  49.1262793
  26.6933672  -5.8122289  49.3253681  26.2819803  -4.8700249  48.2141108
  39.8192575   2.5371235  50.3008735  40.2623721   1.7878560  49.9027859
  38.9419085   2.5281372  49.9182467  34.9528356   9.0901577  45.7815334
  35.6479261   9.7108269  46.0002649  35.2951507   8.2396928  46.0567712
  36.8519780   6.5401282  47.3102665  37.3771104   6.8788555  46.5851985
  36.7642132   5.6048298  47.1265799  28.5139828  10.4535356  59.4392541
  28.8226955  10.2084503  60.3115241  29.3115310  10.6581994  58.9511412
  28.5360440  12.6073266  51.6697918  28.0965431  12.1149644  52.3630775
  29.2868557  12.0646233  51.4289993  21.0152779   8.7984806  51.6722546
  21.8410799   8.4988578  51.2921190  20.6646831   8.0292429  52.1212335
  25.9834312   8.1511275  53.7420220  25.3614322   7.4881980  53.4422448
  26.6539179   8.1772406  53.0593867  19.2161384   6.7171133  52.6311480
  18.3793293   6.2893307  52.4495481  19.1885030   6.9103576  53.5682271
  36.5413686   7.1734186  62.6153863  35.7509229   7.1558325  62.0758362
  36.3047040   7.7122480  63.3702899  36.6611561   4.0226652  59.9286591
  36.7109566   3.8576660  60.8702114  36.5525484   3.1553911  59.5384472
  25.5447819   6.7015198  47.2178680  25.6935940   7.3850662  46.5645353
  26.3514263   6.6820288  47.7328136  33.9515323   0.0057580  61.2445898
  34.8525186  -0.1335955  60.9529896  34.0263298   0.1712035  62.1844075
  38.1629758   6.4423594  60.1728613  37.8714566   6.8053574  61.0092074
  37.5501889   5.7290602  59.9941945  39.3625440   4.0076474  52.6931183
  40.1972331   4.4466278  52.8568743  39.4984569   3.5315127  51.8739429
  36.4116946   1.5656208  58.6408671  36.8871067   1.7583855  57.8327522
  35.4882511   1.6215394  58.3952054  23.3000452   2.7280376  48.2239749
  23.0546494   1.8242706  48.4219959  23.4696367   2.7297526  47.2819227
  22.5696100  -1.5391267  45.7225911  21.8765345  -1.4646912  45.0665947
  22.3247852  -2.3030923  46.2447427  29.0443225   9.1963328  44.6890428
  28.4717192   9.8153516  44.2360899  29.6176019   9.7462690  45.2230350
  35.1118615  -1.5578032  56.8736976  36.0636038  -1.4579934  56.8949200
  34.9422065  -2.3499763  57.3835061  32.2640485   9.4800479  45.8199010
  33.1971158   9.4146040  46.0231885  32.1763698  10.3156745  45.3613543
  34.8928501   8.7966349  42.7802957  34.8142133   8.4626212  43.6738715
  35.7138168   9.2888117  42.7794430  37.5906693   1.6628088  55.9879276
  37.5583013   0.7244089  56.1738960  38.2007316   1.7412125  55.2545101
  29.4290023   0.5324141  42.0306480  30.3749128   0.4030349  42.0994898
  29.0504268  -0.2061197  42.5075908  37.7401181  -1.5460868  56.0337559
  37.2240230  -2.3302412  55.8467488  38.6241130  -1.8742152  56.1984079
  43.4083242   2.7244095  55.1285313  44.1386631   2.4629383  55.6893016
  42.7990188   1.9872817  55.1687381  41.4898540   0.8651958  55.7259764
  40.7631703   0.7307923  55.1176256  41.0745826   1.1728786  56.5316482
  27.6132941  -1.5425882  41.9661365  26.7064396  -1.8392770  42.0424079
  27.8908922  -1.8396064  41.0995652  22.3090788   2.4942922  56.1329918
  22.5276798   3.4260030  56.1517952  22.7216562   2.1350896  56.9184722
  26.3831725  -4.6838947  42.1073345  27.2450889  -4.3584049  42.3669162
  26.5682069  -5.4707451  41.5946410  18.3999141   3.3983392  54.3853533
  17.7062612   2.9837345  53.8723488  19.1472132   3.4403929  53.7886952
  20.3135883   3.3301646  52.2619548  20.2906572   3.4289333  51.3101431
  20.6236520   4.1766797  52.5836714  22.9723261   5.3877801  56.3766163
  23.9266515   5.3561744  56.3096094  22.7735785   4.9268425  57.1916389
  23.5622643   3.9578917  58.9436960  24.3815532   4.4522996  58.9671798
  23.8359451   3.0410885  58.9154528  33.3189240  -3.6510330  48.3064916
  32.4315095  -3.3660680  48.0885111  33.7343229  -3.8116567  47.4592193
  21.3273490  10.9297421  53.3936360  21.1927958  10.1697822  52.8274359
  20.9105552  11.6538321  52.9265149  32.4632453   6.1134344  42.4012936
  33.1668303   6.3184347  43.0170591  31.7395102   6.6811106  42.6662019
  33.2930263   1.8644206  48.5215206  33.2365465   2.3212757  47.6822838
  33.8458606   1.1034890  48.3438049  37.1035069  -2.3466063  49.3465325
  36.8472004  -2.7469427  50.1773533  36.4787937  -1.6322269  49.2215465
  41.4147407   0.3930011  51.8536617  40.8546965   0.4623200  52.6268179
  40.8090911   0.2170995  51.1336113  24.4842616  11.8266738  53.6054803
  24.3675000  12.7712170  53.5033493  23.6635062  11.5240299  53.9940602
  34.3719151   6.5516873  44.4511396  35.2064754   6.1198072  44.2688871
  34.2103493   6.3798887  45.3788290  34.0265043   3.0548987  45.8167735
  33.9713847   2.8893258  44.8756179  33.4011098   3.7625020  45.9729925
  25.5097130  12.4795000  56.8210732  26.4124377  12.5118610  57.1377227
  25.2834500  11.5495451  56.8357067  27.2650732  11.2325986  53.4820810
  26.3146363  11.2327848  53.3685182  27.5683218  10.4858721  52.9656845
  33.2144380  20.3700621  53.3109209  34.0065671  20.0291445  52.8955508
  33.4541030  20.4795596  54.2311362  37.5101411  15.7902200  43.8145037
  37.7626932  15.2683721  43.0528500  36.5725970  15.6268345  43.9171721
  37.2297700  17.6930306  46.0169412  37.1133958  17.0175209  46.6850497
  37.3399960  17.2062680  45.2001565  45.4778542   8.4434786  56.9847368
  45.1461866   9.3130197  56.7608583  44.8824155   8.1271070  57.6641398
  39.2134728  12.1830353  44.7177450  39.3809130  13.0510589  45.0847921
  39.0231897  12.3457635  43.7938739  35.4222543  17.0961129  52.4179985
  34.4973039  16.9637343  52.6257677  35.6706956  17.8755348  52.9149927
  45.3707205  13.1629872  54.0640718  44.4624082  13.0945280  53.7699479
  45.3194801  13.6401817  54.8922543  39.1923949  14.6388010  45.7024117
  39.0723574  15.0845061  46.5409597  38.4976537  14.9873328  45.1437655
  32.7831354  16.7394402  53.2523774  32.9123735  16.9928881  54.1663186
  32.1028805  17.3322110  52.9328429  39.4448071  14.5819517  62.0075615
  38.6681405  15.1413438  61.9978480  40.0838634  15.0676300  62.5290485
  47.2368851  11.3646310  55.8418592  46.5943232  11.6578843  55.1958386
  46.7323780  11.2499231  56.6471788  44.8909015  15.1109483  46.5304451
  45.8026871  15.3436870  46.3552149  44.3818662  15.6946528  45.9679530
  39.5280853  14.4706718  57.5399300  40.3742048  14.8946132  57.6833949
  39.4679490  13.8140342  58.2337864  42.6780298  12.1311086  59.1980474
  42.4341230  12.8853147  58.6614750  42.9540229  12.5096434  60.0327721
  42.2344990  11.2867519  54.7794312  41.3729469  11.5848773  55.0711049
  42.2607424  11.5037918  53.8475344  35.9430640  19.3781192  54.1247881
  36.5131997  19.8068460  53.4865365  36.5338752  19.0963776  54.8232066
  36.4355807  14.5444619  62.3708892  35.8054467  15.2260900  62.6044289
  36.3291895  14.4327701  61.4262030  31.7300779  14.2116415  53.2974816
  30.9399833  14.4673944  52.8214927  32.2212027  15.0264753  53.4026857
  33.6815525  14.5760994  50.2558293  32.8846688  14.6879689  50.7741789
  33.4541117  14.9147647  49.3899183  30.0138482  14.4646906  55.7289807
  30.2646521  15.3493915  55.9947383  30.5498031  14.2851507  54.9564899
  35.7136549   8.8465385  64.7334143  35.3203495   8.2931583  65.4081787
  36.5302690   9.1575963  65.1240661  38.6304510  10.2623264  62.3254400
  39.3714224  10.8630417  62.2458862  38.8622433   9.5200902  61.7672442
[truncated: 847,933 more chars]
