# Supplementary material for: An Efficient Implementation of the Nwat-MMGBSA Method to Rescore Docking Results in Medium-Throughput Virtual Screenings
Source: Front Chem. 2018 Mar 5;6:43. doi: 10.3389/fchem.2018.00043 (PMC5844977; doi:10.3389/fchem.2018.00043)
Supplement: Supplementary file 2 [file DataSheet2.ZIP › SI_Examples_and_Scripts/examples/penicillopepsin/1APV_complex_wat.crd]

default_name
 35359
  40.8275226  50.5253358  65.8238030  41.6170103  51.0787840  65.5229622
  41.1589631  49.7917059  66.4337495  40.0944776  51.1471420  66.1338058
  40.2646687  49.8160732  64.6161971  40.3351613  48.7488528  64.8263651
  38.8362662  50.1501956  64.3075570  38.7511309  51.2140423  64.0860123
  38.5057134  49.5722791  63.4445114  38.2118652  49.9075571  65.1674111
  41.3213449  50.0372583  63.5183102  42.1453287  50.9786197  63.6324998
  41.3443629  49.1695498  62.5360728  40.6924176  48.3990061  62.4996174
  42.3486141  49.2755989  61.4845035  43.0550407  50.0957753  61.6124543
  43.1406256  47.9503245  61.3973731  42.4473611  47.1204981  61.2599959
  43.8282620  47.9922569  60.5526849  43.7053213  47.8027274  62.3179344
  41.5496545  49.5959166  60.1980284  40.3677662  49.3421520  60.0026611
  42.3635326  50.2167609  59.3611982  43.3027697  50.4392206  59.6585947
  41.9419831  50.6248172  57.9983717  41.3789376  49.8124091  57.5389461
  41.0670977  51.8640883  58.0294812  40.5278797  52.0002010  57.0920290
  40.3567494  51.8351150  58.8557171  41.9665741  52.9432197  58.2177675
  41.4755628  53.7676201  58.2472925  43.2772858  50.8611972  57.2886850
  44.3719632  50.9624662  57.9164206  43.1907074  50.9270651  55.9590777
  42.3207263  50.8166431  55.4580394  44.4366654  51.1756828  55.1701145
  44.9290587  52.0910059  55.4984918  45.1287140  50.3385411  55.2615578
  44.0303839  51.3277321  53.7031328  42.9319221  50.9980470  53.2644548
  44.9843330  51.8697545  52.9911793  45.8503908  52.0788899  53.4668952
  44.8978546  52.1417193  51.5719392  43.9612762  51.7323488  51.1933419
  44.9429751  53.6641457  51.2469346  45.8782502  54.0852737  51.6157310
  44.8519194  53.8724445  49.7255686  43.9166272  53.4519552  49.3560851
  44.8837753  54.9387453  49.5017644  45.6907434  53.3744401  49.2392892
  43.7978260  54.4000148  51.8996171  43.8544144  54.2753679  52.9809879
  43.8586919  55.4599794  51.6528987  42.8523381  53.9967845  51.5369066
  46.1132463  51.5130958  50.8908073  47.2301882  51.8174204  51.2987391
  45.8490149  50.6943052  49.8763392  44.9055570  50.4513699  49.6099390
  46.9596316  50.0990993  49.1238249  47.9657332  50.3400844  49.4670229
  46.7917185  48.5897480  49.1345859  45.7920175  48.3323637  48.7846558
  47.5339888  48.1363844  48.4776258  46.9284626  48.2156650  50.1492101
  46.8328875  50.7126370  47.7388143  45.6891104  50.8165897  47.2786473
  47.9152098  51.1156194  47.1163830  48.8431736  51.0124248  47.5015237
  47.7746716  51.7313719  45.7615521  46.7993807  52.1708913  45.5524361
  48.8813303  52.8792355  45.6726879  49.8442503  52.4369957  45.9282448
  48.9617626  53.4966219  44.3119089  47.9992777  53.9395058  44.0558302
  49.7296205  54.2702363  44.3081584  49.2150574  52.7304612  43.5791469
  48.4828182  53.7924757  46.7301255  49.0945325  54.5316606  46.7619319
  48.0432160  50.6330787  44.7361580  48.9876035  49.8270445  44.9012125
  47.2273584  50.6080399  43.7344378  46.4252986  51.2217766  43.7456961
  47.3598817  49.6564836  42.6248382  48.1467828  48.9440478  42.8724692
  46.0846229  48.8904400  42.3438720  46.2393328  48.1867590  41.5259496
  45.8618132  48.3405988  43.2582737  44.8938217  49.7744288  42.0058626
  44.9052564  50.4386142  40.9601490  43.8652715  49.7375866  42.8408472
  43.0508806  50.3067744  42.6594845  43.9005670  49.1404907  43.6546846
  47.8534163  50.4858411  41.4238991  47.6815578  51.7248537  41.3443466
  48.4469266  49.7413079  40.5022209  48.5348041  48.7457627  40.6480520
  48.9542202  50.3037257  39.2606262  48.4539555  51.2670770  39.1616883
  50.5340114  50.5466037  39.2645025  51.0736633  49.6393805  38.9928000
  50.7995429  51.6469404  38.1970208  50.2605516  52.5546803  38.4683073
  51.8676917  51.8592083  38.1511983  50.4566706  51.2988899  37.2226492
  50.7618837  51.0595198  40.5936828  51.6968253  51.2440953  40.7095122
  48.6775068  49.3366090  38.1024966  49.0640524  48.1835800  38.2753566
  48.1023461  49.8259380  37.0557783  47.6474398  51.2210864  36.8311206
  48.4812066  51.9036359  36.9956181  46.8435326  51.4555380  37.5288775
  47.1765139  51.2126084  35.3863667  47.9610876  51.6393604  34.7615261
  46.2778419  51.8245529  35.3088173  46.8849402  49.7675685  35.0035110
  47.1620427  49.6376776  33.9573554  45.8605112  49.4263476  35.1525517
  47.8367698  48.9683270  35.8969558  47.4204234  48.0215393  36.2409719
  49.1485553  48.7016341  35.1162224  50.0499473  49.5401184  35.1243022
  49.1351719  47.5363431  34.5173211  48.3854292  46.8636194  34.5909973
  50.3339097  47.1792588  33.6826376  51.2469118  47.6376122  34.0626881
  50.5024209  45.6051713  33.7248461  51.4056891  45.3522709  33.1696449
  50.6097599  45.0533905  35.1569261  49.7065911  45.3055146  35.7126411
  50.7235657  43.9699172  35.1218103  51.4752812  45.4932467  35.6524058
  49.3236688  45.1046655  33.0523289  49.3484906  44.1451482  33.0346992
  49.9585587  47.7323759  32.3161988  48.8982017  48.4065324  32.1758094
  50.7681563  47.4611751  31.3009275  51.6058194  46.9155750  31.4449429
  50.4687318  47.9457582  29.9239895  50.5748931  49.0267236  29.8326508
  51.4676063  47.2691991  28.9620562  51.3668969  46.1863461  29.0354523
  51.2587723  47.5845421  27.9397806  52.4837818  47.5580909  29.2304368
  49.0372709  47.5804802  29.5195855  48.5469194  46.4348110  29.6634732
  48.3479051  48.5676387  29.0028595  48.8375276  49.4500147  28.9606499
  46.9658193  48.5211373  28.5403387  46.6675892  49.5054599  28.1794134
  46.8056237  47.5126757  27.3997652  47.1940399  46.5309086  27.6706258
  45.7552431  47.4234494  27.1225661  47.5867664  48.0309159  26.1930407
  47.3375187  49.2812527  25.8597547  48.3780619  47.2244040  25.6779455
  48.9266531  47.5016686  24.8765268  48.4691940  46.2951154  26.0629368
  45.9689674  48.1639676  29.6572586  44.8414247  47.8235848  29.2685992
  46.4297699  48.2724156  30.8949508  47.3593767  48.5930912  31.1253798
  45.5107913  47.9171090  32.0079633  45.9938303  48.1281753  32.9620196
  44.2065394  48.7314660  31.9259955  43.7249296  48.4249904  30.9974354
  43.6011823  48.4078108  32.7726892  44.3426640  50.2450199  31.9501321
  43.3159357  50.8504176  31.5803559  45.3931855  50.7977877  32.3093066
  45.1634465  46.4283911  31.8962640  44.0199651  46.0301124  32.2213412
  46.1018361  45.6033144  31.4781929  47.0113904  45.9238064  31.1780345
  45.7935162  44.1652079  31.3619615  44.8659924  44.0335847  30.8047594
  46.8788089  43.4486285  30.6511143  47.0156793  43.9560994  29.6962117
  47.7783897  43.5642826  31.2556626  46.6141638  41.9401073  30.4015289
  46.5125146  41.4210120  31.3545810  45.7048741  41.8047739  29.8158872
  47.7902239  41.3730356  29.6427994  48.9015488  41.8573298  29.6944625
  47.4734269  40.3800115  28.9732915  45.5468011  43.5912510  32.7802982
  44.7071713  42.6988174  32.9542098  46.2949982  44.0742148  33.7413767
  47.0554284  44.6932415  33.4991964  46.1535511  43.6544935  35.1568797
  45.0927801  43.5095665  35.3614773  46.8885168  42.3805631  35.4956772
  46.6591408  42.1665918  36.5395653  46.4576527  41.6044931  34.8630861
  48.3910132  42.4104846  35.3050669  48.6378337  42.7712110  34.3065395
  48.7995557  43.0942729  36.0491272  48.9893003  41.0266670  35.5060902
  49.6672775  40.7987419  36.4723671  48.6958578  40.1883618  34.6413013
  46.5673338  44.7988085  36.0448043  47.1910347  45.7820356  35.5932341
  46.1725670  44.7122138  37.3217982  45.6478203  43.9057557  37.6289882
  46.4945482  45.7650870  38.3197041  47.0444964  46.5688906  37.8302594
  45.2043375  46.3614174  38.9582065  44.5280224  45.5627797  39.2629604
  45.4427743  46.9837980  39.8206972  44.5245989  47.2251167  37.8724970
  43.7989554  46.6251452  36.8424073  43.7050741  45.5399172  36.8028346
  43.1939292  47.4136891  35.8636920  42.6090476  46.9514028  35.0685149
  43.3077469  48.7984318  35.9282396  42.7138322  49.5745950  34.9523969
  42.2550133  49.0554746  34.2878678  44.0350828  49.4142589  36.9282173
  44.1406809  50.4986293  36.9612398  44.6436815  48.6193425  37.9126448
  45.2136726  49.0871776  38.7153530  47.3299388  45.1168487  39.4078615
  46.8492523  44.0617192  39.9042306  48.4481589  45.6937110  39.7503520
  48.8317342  46.4594147  39.2149390  49.2991198  45.0699453  40.7970769
  48.7580426  44.2597417  41.2858558  50.6044562  44.5163916  40.1740783
  51.1725307  44.0556986  40.9822576  50.3823042  43.4699376  39.0300427
  49.8146569  43.9300692  38.2212435  51.3477526  43.1349547  38.6508374
  49.8296829  42.6155086  39.4207599  51.4267543  45.6713008  39.6040921
  51.4946728  45.4811396  38.5329588  50.8307675  46.5675205  39.7763981
  52.8401900  45.8768884  40.1791420  53.4369515  44.9811929  40.0067904
  53.3125937  46.7276452  39.6880750  52.7730461  46.0675716  41.2502309
  49.4367441  46.0325867  41.9796034  49.4500677  47.2779369  41.8630855
  49.5785791  45.3974600  43.1393959  49.6580737  44.3906437  43.1293443
  49.6937872  46.0860263  44.4165496  49.9676107  47.1386401  44.3449670
  48.2882291  45.9723133  45.1872772  48.0980365  44.9137274  45.3642595
  48.2579889  46.7215075  46.5123895  48.4476541  47.7803116  46.3361491
  47.2791632  46.6005884  46.9764778  49.0254715  46.3207410  47.1745504
  47.3132790  46.4390179  44.2098883  46.4338159  46.4035851  44.5931499
  50.7429369  45.3929673  45.2947615  50.7007165  44.1669338  45.3556660
  51.5366209  46.1954965  45.9568201  51.5711529  47.6663711  45.9188004
  50.6078748  48.0735662  46.2260263  51.8064222  48.0113846  44.9119672
  52.6903823  47.9798504  46.9212799  52.2362968  48.2776185  47.8663934
  53.2865902  48.8040168  46.5296328  53.5097204  46.7659314  47.0771377
  53.8847262  46.7250326  48.0997798  54.3479275  46.7264603  46.3814721
  52.5681590  45.5951103  46.8235608  53.0706852  44.8062084  46.2639186
  51.9708534  45.0151734  48.0840477  51.0427207  45.5916641  48.6675964
  52.5418026  43.8793872  48.4934410  53.3409236  43.5319061  47.9827924
  52.1039750  43.1398789  49.7021810  51.5125377  43.7427296  50.3912907
  51.2617008  41.9156443  49.2677505  51.8477838  41.3377786  48.5531337
  50.8768137  41.0171237  50.4632849  50.2902773  41.5942100  51.1781607
  50.2869297  40.1720812  50.1082629  51.7811829  40.6499714  50.9484829
  49.9896860  42.3574217  48.5038310  50.2759937  42.9170462  47.6133534
  49.4171855  41.4773776  48.2108034  49.3790207  42.9893289  49.1487202
  53.4013379  42.6315980  50.3849848  54.1997736  42.0347380  49.6614763
  53.4894697  42.8498193  51.6578392  52.7895559  43.3799295  52.1570417
  54.7055572  42.4097384  52.3999815  55.4623001  42.1767248  51.6508861
  55.2644404  43.4879863  53.3445624  54.5290158  43.6345468  54.1356193
  56.6349616  43.1295061  53.9736670  57.3710629  42.9832410  53.1831855
  56.9592125  43.9404410  54.6258518  56.5397445  42.2123887  54.5549844
  55.4384472  44.6554743  52.4533502  55.7888980  45.3934589  52.9574964
  54.4054112  41.1314461  53.1403781  53.4965904  41.0885681  54.0049168
  55.1881930  40.1278668  52.7741920  55.8374274  40.2136600  52.0052749
  55.0324966  38.8029621  53.4170662  54.3509054  38.7600067  54.2665881
  54.6109614  37.7519087  52.3651077  55.3404622  37.7090343  51.5563488
  54.5474565  36.3678305  53.0814341  53.8177771  36.4097900  53.8900798
  54.2519545  35.6008444  52.3655349  55.5281948  36.1242469  53.4899909
  53.3418520  38.2068407  51.6226245  52.5090406  38.1271972  52.3213253
  53.4834635  39.2511913  51.3444567  53.0352500  37.3780793  50.3632108
  52.8930458  36.3336184  50.6406621  52.1277049  37.7550081  49.8916328
  53.8674704  37.4576109  49.6637941  56.2857372  38.4231835  54.1580799
  57.3298314  38.3249746  53.4937575  56.1586574  38.2469506  55.4687738
  55.2643613  38.3395891  55.9289390  57.3507399  37.9036813  56.3004945
  57.1137688  38.0056102  57.3595292  57.6709858  36.8818375  56.0970803
  58.5015112  38.8703486  55.9479373  59.6468344  38.3979863  55.7591020
  58.2599344  40.1678453  55.8307025  57.3205293  40.5113364  55.9708137
  59.3213378  41.1435908  55.4995217  58.9655797  42.0740907  55.9419077
  60.1867559  40.7846275  56.0565640  59.7293890  41.4033815  54.0751654
  60.4884643  42.3907772  53.7998774  59.3183240  40.5664837  53.1384532
  58.6870857  39.8283737  53.4156377  59.6408980  40.7104675  51.7033084
  60.5122516  41.3533407  51.5785848  59.9329863  39.3091876  50.9888464
  59.0129370  38.7313356  51.0765769  60.3621206  39.3697498  49.5098867
  61.2824186  39.9470916  49.4214117  60.5307475  38.3590225  49.1382762
  59.5771386  39.8460323  48.9224695  60.9715201  38.7237827  51.7956237
  61.2127499  37.8675344  51.4347256  58.4238069  41.2475323  50.9656509
  57.3267306  40.6568837  51.1106467  58.6461633  42.2869486  50.1695225
  59.5449365  42.7315358  50.0484926  57.4878165  42.8224852  49.4100529
  56.5026392  42.5944859  49.8169205  57.6395465  44.4099184  49.2985232
  58.5959619  44.6255469  48.8222101  56.5080352  45.0463121  48.4831812
  55.5512753  44.8314897  48.9591659  56.6557521  46.1252334  48.4361967
  56.5114023  44.6353451  47.4736292  57.7678496  44.9172915  50.6307453
  57.8613567  45.8722889  50.6018188  57.4289371  42.2281241  48.0049443
  58.4173522  42.1713638  47.2695526  56.2410495  41.7865853  47.6260807
  55.5008379  41.8954931  48.3045535  55.9197789  41.1750658  46.3491222
  56.8042121  41.1030568  45.7161199  55.3867713  39.7372541  46.6253055
  54.8722325  39.7619955  47.5858975  54.6733821  39.4945250  45.8377405
  56.4866758  38.6725466  46.6630940  57.1891837  38.8343176  45.8455284
  57.2203687  38.7815137  47.9903216  56.5185541  38.6193884  48.8084111
  58.0079834  38.0292511  48.0335054  57.6613022  39.7741327  48.0818939
  55.9236796  37.2538254  46.5273135  55.3956565  37.1611953  45.5782557
  56.7410143  36.5333925  46.5595903  55.2333305  37.0562963  47.3473741
  54.8428445  42.0157337  45.6391294  54.0772966  42.6661546  46.3792395
  54.8546396  41.9797371  44.3425110  55.5597103  41.4703189  43.8292199
  53.8263686  42.7511452  43.5656081  53.4110537  43.5597578  44.1670716
  54.5120958  43.3604407  42.3277417  55.2242083  42.6351857  41.9340409
  53.8054916  43.6367519  41.5451418  55.2839866  44.6228140  42.7629557
  54.9238320  45.2113954  43.8048259  56.2458259  45.0435727  41.9886894
  56.7716196  45.8673099  42.2438324  56.4602374  44.5436385  41.1376934
  52.7341266  41.7490630  43.2279268  52.9721187  40.8949414  42.3496102
  51.5487201  41.8784085  43.8660313  51.3469832  42.5875945  44.5562898
  50.4978620  40.8739824  43.5604262  50.8939024  40.0990871  42.9040815
  50.0231550  40.2149303  44.8697331  49.4956710  40.9941876  45.4198405
  49.3107239  39.4600288  44.5370687  51.0503059  39.5748021  45.7670078
  51.6890742  40.3729771  46.1451511  50.4486709  38.7914720  46.9540269
  49.8101024  37.9927800  46.5766409  51.2527998  38.3615317  47.5512110
  49.8578336  39.4663950  47.5732932  51.9047592  38.5429154  45.0001998
  52.4239045  39.0382283  44.1796800  52.6353771  38.1004205  45.6773239
  51.2591972  37.7604302  44.6013698  49.2885377  41.4552546  42.8248636
  49.0479723  42.6423308  42.9379662  48.5977819  40.5188094  42.1855492
  48.8635375  39.5444582  42.1961795  47.3643521  40.9097958  41.4329202
  47.3784810  41.9479770  41.1011379  47.3862546  39.9977519  40.1946435
  48.3234553  40.1943118  39.6739533  47.3691552  38.9614708  40.5321776
  46.2410716  40.2104099  39.2267461  45.2628359  40.9806901  39.6299635
  46.2039067  39.6683084  38.0937669  45.4193449  39.8391305  37.4810824
  46.9587775  39.0643861  37.8012799  46.1972299  40.6111765  42.3785191
  46.0228134  39.4154398  42.7012009  45.4800124  41.6549218  42.7686432
  45.6824738  42.6008796  42.4783461  44.3283551  41.4287024  43.7119880
  44.5946095  40.6446014  44.4207852  43.9790010  42.6975225  44.4944574
  43.9615905  43.5440459  43.8080215  42.9967255  42.5815610  44.9524834
  44.9202283  43.0571840  45.5904540  46.2349155  42.5470045  45.6080156
  46.5660182  41.8851619  44.8077436  47.1070110  42.8833614  46.6377425
  48.1254452  42.4950021  46.6460891  46.6752782  43.7165601  47.6562476
  47.3652630  43.9568362  48.4651285  45.3828999  44.2464138  47.6601626
  45.0661245  44.9151015  48.4605440  44.4849570  43.9126472  46.6214800
  43.4722575  44.3157837  46.6260131  43.1653543  40.9773948  42.8560466
  42.7840797  41.6773844  41.9216858  42.6207194  39.7768282  43.1786899
  42.9336722  39.2858645  44.0039866  41.5531159  39.1850754  42.3875601
  41.2335544  39.7805705  41.5323611  42.3026264  37.8827734  41.8505531
  43.1693936  38.1707662  41.2556800  42.6293341  37.2874549  42.7031714
  41.3464587  37.0581124  40.9905697  41.6411051  35.8339834  40.9075228
  40.3352364  37.4996650  40.4053768  40.2990329  38.7806217  43.1427282
  40.2676295  37.8041013  43.8841753  39.2302998  39.5593639  42.8947440
  39.3435191  40.4256159  42.3879026  37.9536942  39.3034008  43.5485007
  38.1466715  38.9199447  44.5504091  37.0166860  40.5765620  43.6651977
  36.1240099  40.2631249  44.2064801  37.6483905  41.7685405  44.3747735
  38.5409279  42.0828592  43.8337741  36.9352063  42.5921809  44.4076974
  37.9214152  41.4841795  45.3909904  36.7287577  40.8759246  42.2757618
  36.1567728  41.6453180  42.2260887  37.2666080  38.0806608  42.9668648
  36.1880773  37.7665853  43.5345038  37.8840493  37.4322533  41.9944308
  38.7618594  37.7539604  41.6122617  37.2910629  36.2069020  41.4417153
  36.2199545  36.2475713  41.6396341  37.4619230  36.2213585  40.3652874
  37.8445105  34.9302024  42.0073619  37.3468061  33.8558690  41.5448016
  38.8007828  34.9331996  42.9140092  39.2530155  35.8005135  43.1657065
  39.3431226  33.6584005  43.4831206  38.5640515  32.8960708  43.4841008
  40.5138740  33.1551017  42.6556537  40.7838768  32.1425682  42.9556096
  40.2616483  33.1642865  41.5952774  41.6351773  34.0449265  42.8935165
  42.3918581  33.7500702  42.3815657  39.6411870  33.9246640  44.9391259
  39.6557324  35.1005591  45.3968245  39.8845393  32.8507063  45.7065785
  39.8276959  31.9197271  45.3190920  40.1354678  32.9903732  47.1366125
  40.1291893  34.0543761  47.3731660  38.9211346  32.3148234  47.8458144
  38.9190729  31.2472643  47.6257840  39.0001446  32.4631441  48.9227817
  37.9945626  32.7614035  47.4850795  41.4556978  32.4438774  47.6317098
  41.5643069  32.1287869  48.8459709  42.4424049  32.3563746  46.7613774
  42.2718807  32.5663961  45.7882835  43.7752531  31.8808299  47.1468950
  43.7543633  31.5337232  48.1799389  44.2368513  30.6907980  46.2256174
  44.1260626  30.9951198  45.1848421  45.2872852  30.4882144  46.4345395
  43.4233941  29.4400837  46.4741675  43.9282737  28.3156243  46.6880498
  42.1592636  29.5312831  46.4715619  44.8098843  33.0207356  47.1192330
  44.8253746  33.7959403  46.1606988  45.6467484  33.0258603  48.1515988
  45.5576908  32.3776410  48.9210011  46.7607998  34.0129176  48.1856032
  46.5683508  34.7882420  47.4440276  46.9081681  34.6725436  49.5537360
  45.8744303  34.9866950  49.6979384  47.1669747  33.9223386  50.3009386
  47.8194758  35.8627368  49.7011411  47.4324265  36.6665772  49.0749347
  47.9092794  36.3467878  51.1593945  48.2967130  35.5435820  51.7861755
  48.5771717  37.2062660  51.2169959  46.9176418  36.6338072  51.5092160
  49.1796225  35.6318687  49.0959149  49.0734793  35.4228224  48.0314278
  49.7939859  36.5219880  49.2313639  49.6568985  34.7835193  49.5864348
  47.9620786  33.1052024  47.8374259  48.4195701  32.3797853  48.7694563
  48.4522837  33.1480746  46.5907944  48.0210257  33.6766175  45.8459734
  49.6188881  32.2934322  46.2622378  50.0162427  31.8543875  47.1773598
  49.2313223  31.1783300  45.3208316  50.0668373  30.4786750  45.2985390
  48.3487604  30.6769656  45.7180950  48.9212201  31.5257087  43.8867888
  47.6929659  31.7002871  43.3444900  46.8427212  31.5796091  44.0157727
  47.7994604  32.0134998  41.9685751  47.0453107  32.1569329  41.3122331
  49.1405780  32.0287004  41.6606182  49.7563093  32.2481931  40.4355358
  49.1305092  32.4532514  39.5669600  51.1578542  32.1907915  40.3969105
  51.6885202  32.3666655  39.4611959  51.8964855  31.9078640  41.5543256
  52.9853752  31.8710351  41.5217290  51.2726907  31.6671792  42.7700874
  51.8841323  31.4790208  43.6526045  49.8651057  31.7163327  42.8080153
  50.7302842  33.2079933  45.7040875  50.4189540  34.2316938  45.0773126
  51.9708729  32.7556267  45.9664103  52.1665005  31.9021566  46.4698167
  53.1023794  33.5576663  45.4923106  52.7544991  34.2862617  44.7600351
  53.7060069  34.3231445  46.7085955  54.5772289  34.8892940  46.3791320
  52.6672207  35.2814039  47.2942669  51.7958348  34.7158938  47.6243972
  53.0988955  35.8112568  48.1433919  52.3657387  36.0007955  46.5328958
  54.0940589  33.3067476  47.8004225  54.8317113  32.6096256  47.4029404
  54.5172856  33.8345938  48.6550319  53.2079907  32.7562254  48.1165065
  54.1875911  32.6928030  44.8639794  54.2873481  31.4876948  45.1913582
  54.9510801  33.4046549  44.0367701  54.7927825  34.3846948  43.8508589
  56.1435840  32.7479209  43.4145700  55.8551965  31.8983495  42.7955705
  56.8214345  33.8052764  42.5164007  56.6356230  34.8271249  42.8471558
  57.8959937  33.6360541  42.4472174  56.2786731  33.7003149  41.1185255
  54.9597994  34.0547302  40.8214465  54.3030149  34.4039520  41.6181761
  54.4799275  33.9630198  39.5065130  53.4507145  34.2245964  39.2607510
  55.3507799  33.5255634  38.5002938  54.9641528  33.4642047  37.4830158
  56.6763548  33.1734838  38.7662016  57.3442922  32.8436574  37.9704791
  57.1467531  33.2512639  40.0970787  58.1726348  32.9659904  40.3300714
  57.0201679  32.4263632  44.6241560  57.0582347  33.2677971  45.5329271
  57.7132938  31.3030004  44.6945736  57.7092618  30.6495514  43.9244519
  58.5396416  30.9858590  45.8783559  58.7233362  31.8961820  46.4490286
  57.8293037  29.9657334  46.7925096  58.3333266  29.9455471  47.7587666
  56.7932939  30.2753308  46.9301072  57.8631076  28.6542424  46.2077476
  57.4175438  28.0332878  46.7886849  59.8935437  30.3366059  45.4188077
  60.0477364  30.0479256  44.2312664  60.6871079  30.1415393  46.4593945
  60.4756491  30.4510497  47.3972579  62.0008646  29.5236707  46.2071946
  62.5200398  29.8316836  45.2996240  62.9194811  29.8510932  47.4501280
  63.8233282  29.2569772  47.3152696  63.3002384  31.3187811  47.6559460
  62.3968655  31.9134939  47.7913477  63.9309288  31.4105033  48.5402060
  63.8445325  31.6793201  46.7831023  62.2397511  29.2750062  48.5917435
  62.7520010  29.4411289  49.3864784  61.8424962  28.0503634  45.9398823
  62.8780782  27.3846602  45.6729625  60.6018645  27.5169457  46.0189733
  59.7804262  28.0643625  46.2326864  60.4319423  26.0837346  45.7460220
  61.3305088  25.5732599  46.0925664  59.1929603  25.4300143  46.4291681
  58.2852491  25.7989473  45.9516243  59.2500290  24.3477572  46.3127086
  59.1647088  25.7805641  47.9135055  60.0633743  25.3514822  48.3566646
  59.2304181  26.8682340  47.9409926  57.9631997  25.3333247  48.6892497
  58.1284224  24.7218561  49.7237334  56.8750040  25.6348015  48.2478441
  56.1889196  25.2952255  48.8271330  60.2328849  25.8838592  44.2676733
  60.1084800  24.7189869  43.8295297  60.1898554  27.0017483  43.4911744
  60.3944996  27.9330397  43.8242156  60.0345805  26.7939234  42.0201667
  59.3045949  26.0120898  41.8105088  59.5281459  28.1273915  41.3968910
  60.1583360  28.9159457  41.8081597  59.7342528  28.0163882  40.3323262
  58.0765912  28.4904931  41.5926775  57.8104853  28.3314719  42.6376659
  57.8302059  29.9658589  41.2187377  58.0956656  30.1255578  40.1736893
  56.7777787  30.2078760  41.3668105  58.4427441  30.6086397  41.8509798
  57.1957556  27.6349052  40.6811908  57.3372899  26.5814796  40.9227732
  56.1498356  27.9037228  40.8291428  57.4714315  27.8088234  39.6410686
  61.4888913  26.6394462  41.4610550  62.4154306  27.0742237  42.1414751
  61.5473859  26.0848369  40.2641006  60.4466467  25.5792502  39.4277111
  59.9135052  26.4124646  38.9698747  59.7548317  24.9957491  40.0351791
  61.1881705  24.7207931  38.4008645  60.6037216  24.6166552  37.4867125
  61.4068463  23.7328762  38.8062069  62.4531380  25.4924769  38.1579869
  62.1065847  26.3532700  37.5861172  63.3061997  25.0403661  37.6520411
  62.8586794  25.9360427  39.5801900  63.5216697  25.2765191  40.1401639
  63.4592429  27.3177934  39.5195835  62.7185705  28.3087050  39.3024281
  64.7801838  27.4163230  39.7142529  65.3416472  26.5936369  39.8817215
  65.4484568  28.7172511  39.6818444  65.1842068  29.2988329  40.5650395
  66.9579075  28.4650722  39.6959655  67.2392444  27.8914435  38.8128462
  67.4861352  29.4185214  39.6927426  67.2249261  27.9053901  40.5923785
  65.1146247  29.5510328  38.4290610  65.0158745  30.7812853  38.5124945
  64.9899818  28.8582486  37.3150367  65.1180741  27.8564523  37.3248301
  64.7264014  29.5105789  36.0340209  65.4550314  30.3048877  35.8719376
  64.8272372  28.5173549  34.8872502  64.8116535  29.0794516  33.9534923
  65.7784669  27.9931599  34.9793466  63.7531852  27.5636448  34.8895914
  63.8594364  26.9602533  34.1505182  63.3608882  30.1909200  35.9870361
  63.1885605  31.1178521  35.1804302  62.4449455  29.7240771  36.8084591
  62.6495794  28.9134701  37.3751517  61.0895488  30.2812358  36.8559874
  60.8462420  30.7434657  35.8993033  60.0638638  29.1744683  37.1412068
  60.4106456  28.6139123  38.0093189  59.1128066  29.6531107  37.3746415
  59.8822737  28.2432574  35.9878030  59.5139794  28.8489150  35.1597697
  60.8622423  27.8391346  35.7339363  58.9363577  27.1035069  36.2045459
  58.1700926  27.1424980  37.2722381  58.8814656  26.1468023  35.4196400
  58.2327342  25.3922530  35.5925685  59.4857087  26.1260011  34.6105918
  61.0198861  31.3959267  37.8591510  60.0396097  32.1507438  37.8005051
  61.9747634  31.5070056  38.7513969  62.7344577  30.8438203  38.6952802
  62.0422608  32.5558805  39.7723468  61.0593034  32.6945528  40.2225289
  63.0524703  32.1686443  40.8924927  64.0281859  31.9358761  40.4659984
  63.1557846  32.9794998  41.6135611  62.4902026  30.9192396  41.6012874
  61.5261441  31.1457503  42.0566827  62.3805460  30.0749131  40.9207066
  63.4597512  30.5370952  42.6907451  64.0667199  31.4334424  43.3097159
  63.5990071  29.2278557  42.8809287  64.2301732  28.8883525  43.5925947
  63.0729281  28.5793539  42.3127848  62.5651964  33.8659379  39.1815488
  62.4760572  34.9409809  39.7971061  63.1243236  33.7276175  37.9839582
  63.2053503  32.8111574  37.5672631  63.7273664  34.8589584  37.2888135
  64.3985999  35.3705185  37.9786331  64.5328155  34.4416167  36.0318718
  64.0393755  33.6255803  35.5039506  64.6650442  35.2848494  35.3539527
  65.8117535  34.0017621  36.5008991  66.3506951  33.7310238  35.7540106
  62.7535461  35.9656087  36.8803896  61.7930953  35.6256673  36.2424209
  63.1641211  37.1635123  37.2928313  64.0065522  37.3240296  37.8263511
  62.3145336  38.3421501  36.9372657  62.9379978  39.2362277  36.9331646
  61.8965654  38.1867299  35.9426570  61.1708320  38.5378206  37.9324440
  60.2312298  39.2705381  37.5721390  61.3015002  37.9012228  39.0988046
  62.1418612  37.3999781  39.3490974  60.2356826  38.0263657  40.1087462
  59.5425107  38.8179963  39.8242592  59.4269582  36.6570337  40.2207808
  60.1233772  35.8201537  40.2730463  58.7594711  36.6279129  41.0820085
  58.5850226  36.4330273  39.0249553  57.2891289  36.9273745  38.8970981
  56.8198349  37.4570776  39.6177071  56.7912487  36.6067258  37.7313924
  55.7820275  36.9133105  37.4564791  57.6950301  35.9156114  37.0682859
  57.5853415  35.5343880  36.1394496  58.8167430  35.7921229  37.8387246
  59.6826146  35.2505531  37.4578445  60.8185140  38.2226271  41.4634971
  61.9917715  37.9112987  41.6747539  60.0002487  38.6970597  42.3842449
  59.0813276  38.9805105  42.0754748  60.3442495  38.8711316  43.8086344
  61.4310987  38.9051616  43.8841315  59.7752395  40.1190494  44.4507884
  58.7372121  40.2637519  44.1513564  59.8333055  40.0504702  45.5370781
  60.5715694  41.2436373  43.9939891  60.2352784  42.0535113  44.3846452
  59.7245374  37.5282584  44.2936238  58.5785375  37.2363765  43.8783563
  60.4828964  36.7708976  45.1112718  61.4327593  36.9780145  45.3850642
  59.9042028  35.4777534  45.5189468  58.8336341  35.3931357  45.3323413
  60.6299932  34.3014794  44.7980967  60.1359609  33.3829096  45.1147366
  60.6173905  34.3857599  43.2839831  61.1116949  35.3039102  42.9665494
  61.1443080  33.5273275  42.8673871  59.5870951  34.3867070  42.9281852
  62.0416884  34.2043427  45.3335995  62.0115970  34.0190723  46.4073180
  62.5630669  33.3850926  44.8385305  62.5688858  35.1387857  45.1412976
  59.9284736  35.3705998  47.0261555  60.7986861  35.9525700  47.7139650
  58.9846175  34.5612036  47.4977627  58.3284714  34.1035199  46.8812424
  58.8662455  34.3184230  48.9551283  59.1405977  35.1898696  49.5496120
  57.3601870  34.0188118  49.1800726  56.8641429  34.9733929  49.0045319
  57.0177750  33.2912696  48.4441810  57.0213559  33.5190634  50.5873746
  56.3385695  32.2922449  50.7551276  56.0808088  31.6957754  49.8799802
  55.9960048  31.8454014  52.0264880  55.4678595  30.9053946  52.1863372
  56.3377964  32.6607386  53.1298745  56.0256309  32.2348948  54.4072264
  55.5841563  31.3825402  54.4210637  56.9890776  33.8623698  52.9750837
  57.2399171  34.4602626  53.8512711  57.3293959  34.3174731  51.6971864
  57.8265246  35.2798892  51.5758671  59.7690841  33.1310656  49.3254346
  59.7961633  32.1487562  48.5506824  60.4587832  33.2386443  50.4708253
  60.5163686  34.0918410  51.0082625  61.3181654  32.0783626  50.8829340
  61.1813554  31.2548483  50.1820728  62.7664102  32.4629987  50.8929884
  63.1301791  32.4669243  49.8654885  62.8691165  33.4614354  51.3180478
  63.6163536  31.4992060  51.7056179  63.2177163  30.3544825  51.9057694
  64.7530751  32.0277876  52.1419844  65.3884900  31.4676740  52.6920938
  64.9773528  32.9876627  51.9218935  60.6499172  31.6636289  52.2049027
  60.8529411  32.3128825  53.2180187  59.8778698  30.5867627  52.1078619
  59.6217980  29.8229497  50.8758233  60.5036250  29.2310368  50.6306284
  59.4118518  30.5158261  50.0609958  58.4151824  28.9580561  51.2296151
  58.5648018  27.9570355  50.8250525  57.5209478  29.3979175  50.7880635
  58.3176174  28.9350428  52.7237692  58.6833904  28.0031450  53.1549020
  57.2659113  29.0647404  52.9790977  59.1231483  30.0964065  53.2535421
  58.4349981  30.8967206  53.5256537  59.9310458  29.6965909  54.4621956
  59.4551351  29.8507230  55.5908950  61.1364493  29.2172500  54.2169720
  61.4327223  29.0323675  53.2692694  62.0013159  28.7492572  55.3284689
  61.4289745  28.1466235  56.0337044  63.1248727  27.8873163  54.7478674
  63.7460054  27.5066273  55.5586505  62.6933137  27.0509431  54.1980158
  63.9259379  28.6757332  53.8640556  64.6300307  28.1335457  53.5008947
  62.4663373  29.8404678  56.2415234  62.8216332  29.5889913  57.4232443
  62.4644949  31.0499082  55.6874048  62.2723059  31.1721052  54.7034177
  62.9304335  32.2032819  56.4495291  63.8556039  31.9271998  56.9554320
  63.2365472  33.2898496  55.4400431  62.3181452  33.5833392  54.9316125
  63.6595747  34.1538786  55.9524901  63.9525620  32.9155103  54.7084065
  61.9787019  32.5697997  57.5756452  62.4211141  32.7259168  58.7400677
  60.6987690  32.6993926  57.2329099  60.3695682  32.4833629  56.3028253
  59.7070830  33.0988248  58.2512703  60.1216514  33.1258974  59.2589901
  59.3780643  34.6056189  57.7897064  58.6435521  35.0185407  58.4811453
  60.6280105  35.4968060  57.7791741  61.3628443  35.0847464  57.0875631
  60.3548207  36.5029807  57.4612451  61.0551267  35.5363567  58.7812260
  58.8687977  34.5103509  56.4387687  58.6557999  35.3884389  56.1144330
  58.3977230  32.3820034  58.3373249  57.5938820  32.6624381  59.3053776
  58.1136061  31.5003209  57.3943283  58.7501282  31.2647878  56.6463555
  56.7910001  30.8202858  57.4353462  56.0499825  31.5542743  57.7519738
  56.5593616  30.4835309  56.4248814  56.7409259  29.6322972  58.3746356
  57.8058116  29.1004323  58.6999941  55.5396825  29.2707983  58.7492083
  54.7377822  29.7829464  58.4104463  55.3009197  28.0693779  59.6332601
  56.2661932  27.7349722  60.0134167  54.3896119  28.3354187  60.8017939
  53.5262375  28.8566716  60.3882975  54.0820064  27.3543676  61.1637575
  54.9632379  29.1412067  61.9517386  55.4160701  30.0371496  61.5270855
  54.1315509  29.4256761  62.5963129  55.9975740  28.3897186  62.7645778
  56.8116293  28.1335988  62.0864808  56.3636700  29.0762204  63.5279837
  55.4732245  27.1215958  63.4308773  55.1892223  27.3366254  64.4610257
  54.6057729  26.7500042  62.8853991  56.5529502  26.0841303  63.4173172
  57.3566849  26.4280888  63.9230867  56.2144241  25.2401648  63.8568877
  56.8159592  25.8844232  62.4628318  54.6151159  27.1304744  58.6446300
  53.5580348  27.4240630  58.0715025  55.2257348  25.9810483  58.3384240
  56.0902393  25.7206801  58.7911266  54.6521615  25.0611519  57.3603318
  54.3735663  25.5862634  56.4466897  55.7206008  24.0036478  57.0147836
  56.6206407  24.5529839  56.7386365  55.9053641  23.4410531  57.9299064
  55.3488302  23.0397552  55.8918639  54.4756382  22.5178519  56.2833400
  55.0541509  23.6503032  55.0383451  56.3760084  22.0385647  55.4584789
  56.0613191  21.2004107  54.6253531  57.5011878  22.1118287  56.0299442
  53.4302723  24.3273504  57.8804262  53.4664140  23.9479721  59.0759913
  52.4277673  24.1141165  57.0416026  52.4659217  24.4784693  56.1003850
  51.2429973  23.3396025  57.4421201  51.1915192  23.3202027  58.5307306
  49.9463419  23.9241798  56.9047376  50.0748068  23.9849163  55.8240401
  49.1961630  23.1689129  57.1390527  49.4869658  25.2829925  57.4409826
  50.1382457  26.0752563  57.0718574  48.0370735  25.5279714  56.9374434
  47.3850709  24.7363063  57.3065746  47.6822221  26.4909680  57.3046203
  48.0256799  25.5286857  55.8475030  49.5131937  25.2063720  58.9472426
  50.5267793  24.9869657  59.2828085  49.1908656  26.1598254  59.3657311
  48.8409160  24.4168797  59.2831644  51.5704383  21.9561430  56.7986061
  51.2949156  21.7694478  55.6373257  52.1266811  21.0630043  57.6402006
  52.3446729  21.2378682  58.6107682  52.4872402  19.7518721  57.0675171
  53.2127322  19.8838566  56.2648088  53.1174252  18.8395641  58.1636014
  53.9776462  19.3122243  58.6376387  52.3897882  18.5622170  58.9263092
  53.5476657  17.6565609  57.4565698  53.9501102  17.0426532  58.0752421
  51.3085674  19.0322686  56.4418315  50.2423871  18.9594044  57.0780967
  51.5447581  18.5311835  55.2480787  52.4508778  18.6587788  54.8205675
  50.5292447  17.7866884  54.5088659  51.0816540  17.2038454  53.7718196
  50.0788482  17.1146153  55.2393179  49.4267131  18.5605615  53.8025129
  48.5214823  17.9222873  53.2278475  49.4980724  19.8648181  53.8316587
  50.2886167  20.3278365  54.2568093  48.4591844  20.7020314  53.1785740
  47.5080106  20.1699866  53.1613714  48.2713395  22.0311274  53.9657945
  49.2486212  22.3850656  54.2940437  47.8227769  22.7691125  53.3007609
  47.3700594  21.8271326  55.1806966  47.7114633  20.9505491  56.2131082
  48.6462105  20.3921644  56.1625759  46.8622455  20.7888569  57.3041677
  47.1263833  20.1054019  58.1111512  45.6676918  21.5035065  57.3595781
  44.8073191  21.3623979  58.4070500  45.1183175  20.7377798  59.0663919
  45.3183656  22.3846586  56.3503476  44.3881886  22.9500223  56.4072256
  46.1722251  22.5471774  55.2480289  45.9018240  23.2337087  54.4457458
  48.9982622  21.0511971  51.7777584  50.2034098  21.2607598  51.6219873
  48.0527976  21.0840066  50.8673595  47.0816736  20.9180267  51.0897740
  48.4060615  21.4265037  49.4641455  49.3638345  21.9408332  49.3851814
  48.4702769  20.0980357  48.5959846  48.7671906  20.3703574  47.5831750
  49.4718087  19.0726420  49.1670107  49.1752696  18.7994707  50.1797010
  49.4790562  18.1821820  48.5384189  50.4696472  19.5108469  49.1868936
  47.1109200  19.5596920  48.5456573  47.1057320  18.7517063  48.0272632
  47.2834591  22.3184879  48.9169902  46.2066227  22.4644384  49.5081710
  47.5942281  22.8756175  47.7680676  48.5115648  22.7784562  47.3567863
  46.5947245  23.7091258  47.0643357  45.5986412  23.3674067  47.3456632
  46.7116890  25.1669256  47.3932859  45.9607739  25.7341575  46.8433098
  46.5691572  25.3184634  48.4632490  48.0352950  25.7654787  47.0497887
  49.1661673  25.6830414  47.7615597  49.1070121  25.0954781  48.6777310
  50.1896735  26.3833579  47.1574894  51.1389276  26.4815204  47.4882164
  49.6854346  26.9257411  45.9860780  50.3573157  27.7031460  45.0378985
  51.4079523  27.9567937  45.1790520  49.6081074  28.1034398  43.9562347
  50.0665937  28.7195876  43.1827670  48.2558326  27.7347274  43.8228709
  47.6966146  28.0559696  42.9441342  47.5937170  26.9702754  44.7727409
  46.5353310  26.7403652  44.6500169  48.3324020  26.5541580  45.8631155
  46.8290234  23.4494341  45.5456711  47.9303174  23.1098783  45.0952199
  45.7544414  23.6522923  44.8507580  44.9074571  23.9027344  45.3406516
  45.6930822  23.4894405  43.3923707  46.5989946  23.8634138  42.9153320
  45.5678947  21.9962286  43.0989080  46.3058281  21.4155476  43.6524090
  44.5687560  21.6251052  43.3271387  45.8055766  21.8723636  41.7497887
  45.7414350  20.9484457  41.4970807  44.5269445  24.2779621  42.8270449
  43.3665645  24.0801103  43.2064959  44.8802982  25.1860320  41.8948951
  45.8408493  25.3623770  41.6373232  43.8299811  26.0323665  41.2988734
  42.8223957  25.6244872  41.3795285  43.8780459  27.4649260  41.9867564
  43.7707765  27.3082027  43.0600837  45.1612653  28.2502792  41.7123509
  45.2689922  28.4078062  40.6391870  45.1125600  29.2148976  42.2175636
  46.0181589  27.6886901  42.0844399  42.5753952  28.2126205  41.5207802
  42.7052332  28.6592171  40.5349839  41.7167261  27.5414047  41.5047695
  42.3310603  29.3588268  42.5928887  43.1891698  30.0307521  42.6091453
  41.4354372  29.9204795  42.3273613  42.2006649  28.9129393  43.5789319
  43.9309955  26.1335669  39.7879003  45.0334835  26.0840321  39.2136613
  42.7534357  26.2308690  39.1999894  41.9169996  26.0126523  39.7223450
  42.6428263  26.3901217  37.7325968  43.5838972  26.7814974  37.3461907
  42.3437477  25.0822181  37.0403525  43.0788877  25.0028818  36.2394941
  42.5338116  24.3094263  37.7851804  41.0797001  24.9171447  36.5205368
  41.0133267  24.0523086  36.1091332  41.7158256  27.6002174  37.4761201
  40.6158982  27.6836362  38.0604744  42.2028465  28.5143289  36.6684396
  43.1251270  28.3937380  36.2747954  41.4527479  29.7339166  36.3276744
  40.6982761  29.9411097  37.0865832  42.4244530  30.9245134  36.2626931
  43.1688625  30.7190577  35.4934456  41.8903223  31.8417967  36.0149115
  43.1236525  31.0903989  37.6198456  44.4260657  30.6019768  37.8190358
  44.9467755  30.0944364  37.0070238  45.0538897  30.7664404  39.0569553
  46.0724607  30.4089519  39.2080079  44.3694430  31.3955331  40.1054170
  44.9425419  31.5704522  41.3107966  45.8369974  31.2245775  41.3546108
  43.0672806  31.8555200  39.9191640  42.5239848  32.3309832  40.7357819
  42.4560951  31.7017589  38.6657974  41.4414124  32.0663594  38.5058423
  40.7363316  29.6023876  34.9972091  40.9596967  28.7367869  34.1103323
  39.8325801  30.5585916  34.8191638  39.7292817  31.2243415  35.5716303
  38.9914190  30.7155127  33.6353657  38.3387506  29.8436519  33.5908463
  38.3899661  31.6115109  33.7887966  39.7432668  30.8420348  32.3108964
  39.2087680  30.3666096  31.2595949  40.9230107  31.4455511  32.3416092
  41.2620596  31.9297348  33.1605789  41.6912427  31.5766192  31.0781390
  40.9840237  31.5492766  30.2491681  42.5068803  32.8567327  30.9791916
  43.0594558  32.9023435  30.0407465  41.8080835  33.6917359  31.0297165
  43.4768372  32.9392160  32.1406696  43.9846074  34.0464132  32.4399766
  43.7423506  31.9011012  32.8414651  42.5313323  30.2973887  30.8402193
  43.3275188  30.3144252  29.9003497  42.3617759  29.2727483  31.6653276
  41.7047422  29.3152654  32.4312247  43.1528524  28.0120878  31.4759760
  42.5078767  27.1906052  31.7878605  43.3549377  27.9293883  30.4080707
  44.4430964  27.9272328  32.2226299  45.1423979  26.8723734  32.1578063
  44.8704780  28.9697782  32.9274178  44.3586648  29.8369004  32.8483880
  46.1176087  28.9678800  33.6915189  46.8828100  28.3984868  33.1639229
  46.6121495  30.4047975  33.8680027  47.5614158  30.4318057  34.4030385
  46.7238416  30.9040021  32.9054957  45.6095392  31.0764652  34.6405471
  45.8721360  31.9890422  34.7814235  45.8703600  28.1797111  34.9837804
  44.7152893  27.9348438  35.3757355  46.9426969  27.7499027  35.6334874
  47.8686314  27.9198868  35.2676319  46.8141905  26.9550302  36.8685184
  46.0071132  27.3277869  37.4992146  46.4857053  25.5188239  36.4513771
  46.4296372  24.8891275  37.3393175  45.5260513  25.5037541  35.9347174
  47.4940549  25.0274291  35.5876751  47.2833000  24.1271866  35.3293234
  48.0673285  27.0515801  37.6723421  49.0895441  27.4981649  37.0748715
  48.0481154  26.6950501  38.9451717  47.1716819  26.3827160  39.3381233
  49.2093832  26.7534082  39.8133868  50.1099946  26.3963426  39.3138845
  49.4741781  28.1524816  40.3523546  48.5842648  28.5200288  40.8632983
  50.3079943  28.1204544  41.0536569  49.7201177  28.8200215  39.5265196
  48.8986344  25.7459455  40.9770444  47.7173950  25.4099082  41.1740656
  49.9857880  25.3314703  41.6153339  50.9296799  25.5158649  41.3068437
  49.7830000  24.3750687  42.7614346  48.9799631  24.7441033  43.3994349
  49.4143918  22.9858632  42.2721401  49.2337721  22.3249586  43.1198906
  48.5199559  23.0317668  41.6508694  50.5197951  22.4747709  41.4891016
  50.3059451  21.5950654  41.1697486  51.0118693  24.4687189  43.6347969
  52.0807180  24.9592533  43.2019708  50.8767264  23.9909227  44.8838831
  49.9937619  23.6209740  45.2057697  51.9946825  23.9939682  45.8020344
  52.7624511  23.3095635  45.4411732  52.4076841  25.0005658  45.8675350
  51.5462407  23.5492063  47.1928757  50.5569538  22.7947639  47.2976340
  52.3454107  24.0819487  48.1145860  53.2093407  24.4857162  47.7818758
  52.2038296  23.8391583  49.5321856  51.2514551  23.3425140  49.7177295
  53.3295043  22.9535881  50.0686441  53.1201995  22.7323392  51.1152289
  53.3693298  22.0232603  49.5020718  54.6927343  23.6398771  49.9775105
  54.8477130  24.6838172  49.3271277  55.6558484  23.0082589  50.6275932
  56.5930749  23.3846945  50.6259843  55.4496786  22.1523901  51.1226522
  51.8586358  25.1059282  50.3057394  51.7162145  26.2033861  49.7713312
  51.7044031  24.9441274  51.6106508  51.9056179  24.0660690  52.0674061
  51.2306058  26.0740929  52.4403357  51.2755498  27.0676974  51.9944330
  49.7160564  25.7307498  52.7613291  49.6954296  24.8902605  53.4550519
  48.9652913  26.9464654  53.3940450  48.9850978  27.7872567  52.7006630
  47.9311935  26.6691179  53.5985461  49.4551627  27.2322206  54.3248895
  48.9215309  25.2091445  51.5730622  49.3816904  24.2936261  51.2013349
  47.8976601  25.0005138  51.8833227  48.9152820  25.9591137  50.7821083
  51.9333472  26.3090249  53.7259478  52.3132333  25.3872921  54.4271048
  52.0855843  27.6172796  53.9694690  51.6562752  28.2799489  53.3396576
  52.7220154  28.1241468  55.1741661  52.9461049  27.3129488  55.8668716
  54.0901577  28.8298926  54.7559143  53.9671215  29.5736025  53.9686044
  54.5997916  29.2827688  55.6063709  55.0120129  27.7791634  54.2132133
  54.9105898  27.4463439  52.8665172  54.1896026  27.9721590  52.2405812
  55.7160439  26.4552601  52.3167995  55.6380705  26.1472894  51.2741227
  56.6577922  25.8444660  53.1608587  57.2976140  25.0856188  52.7104378
  56.8010341  26.1681866  54.5297223  57.5257846  25.6883675  55.1874536
  55.9357499  27.1786744  55.0397682  56.0041328  27.4777274  56.0857084
  51.8807468  29.2416811  55.7616541  51.0454853  29.8601997  54.9779597
  52.0768800  29.5342098  57.0083721  52.6510678  28.9823852  57.6295784
  51.3451345  30.7223897  57.5783421  50.7068260  31.1685170  56.8156941
  50.4882241  30.4612721  58.8551256  50.0706664  31.4034660  59.2101137
  49.3509756  29.4929473  58.5223287  49.7677940  28.5502959  58.1676875
  48.7537702  29.3121681  59.4160645  48.7201598  29.9256681  57.7458464
  51.4250908  29.9884879  59.8470984  50.9590330  29.8067909  60.6664742
  52.4997206  31.7134621  57.8188842  53.6522067  31.3369659  58.1519717
  52.1582279  32.9725607  57.6531993  51.2201404  33.2157298  57.3686646
  53.1522630  34.0781010  57.8429723  53.8063293  33.8888763  58.6941424
  54.0207004  34.1278630  56.5484989  54.0622501  33.1132736  56.1522904
  53.5663897  34.7876841  55.8093522  55.4325432  34.6096248  56.8593099
  56.3853821  34.1730971  56.1543818  55.6902403  35.3951469  57.8162410
  52.4257813  35.3658197  58.0877619  51.1534065  35.3752624  58.0351676
  53.1696565  36.4365247  58.2794038  54.1671974  36.3668534  58.4213806
  52.5045902  37.7843026  58.4936150  51.4719032  37.6253387  58.8040780
  53.2124701  38.6086997  59.5612762  52.5627795  39.4181237  59.8941938
  53.4657243  37.9740954  60.4105345  54.3902692  39.1487279  59.0118903
  54.8439816  39.6705440  59.6778128  52.3719208  38.4110270  57.1086394
  53.3638712  38.3834322  56.3547309  51.1568277  38.9434430  56.8316177
  50.3751842  38.8872963  57.4687835  50.9270737  39.5341896  55.4798261
  51.8360526  39.6868952  54.8979862  49.9673394  38.6330218  54.6694209
  49.0605727  38.4978332  55.2589948  49.5966617  39.2385182  53.2739378
  50.5029365  39.3735735  52.6835761  48.9208355  38.5614831  52.7514601
  49.1077889  40.2026333  53.4138918  50.5023062  37.1805305  54.4817278
  50.6446940  36.7162859  55.4575888  49.7826981  36.5994290  53.9050260
  51.4540413  37.2090384  53.9511730  50.4364870  40.9589587  55.6827144
  49.4577336  41.1017799  56.4292945  51.1075688  41.9446464  55.0971182
  51.9577869  41.7621009  54.5834007  50.6890233  43.3470097  55.2809001
  49.7896564  43.3850188  55.8955494  51.8199486  44.2254518  55.9786725
  52.7174348  44.2232517  55.3601145  51.3137331  45.6716608  56.1436521
  50.4164658  45.6747154  56.7625235  52.0857660  46.2751667  56.6209831
  51.0804166  46.0894389  55.1643026  52.0828467  43.5936199  57.2497209
  52.7623018  44.0851836  57.7169534  50.2422070  43.9982574  53.9865246
  51.0288190  43.9621110  53.0344521  49.0346338  44.5878142  53.9966552
  48.4295117  44.5704433  54.8051259  48.5542711  45.2534211  52.7842703
  49.3470194  45.3594988  52.0437320  47.3677626  44.4693839  52.1367695
  46.5752081  44.3453764  52.8747252  46.8237878  45.2408530  50.9273354
  47.6157034  45.3648583  50.1886925  45.9973136  44.6858457  50.4834795
  46.4713228  46.2207379  51.2493533  47.7347424  43.0767175  51.7128003
  48.0676903  42.5079193  52.5809688  46.8651260  42.5896278  51.2716534
  48.5382326  43.1200475  50.9775270  48.1353946  46.6536744  53.2209740
  47.2889170  46.7006787  54.1186111  48.7734144  47.6502404  52.6252996
  49.4892061  47.4971195  51.9293862  48.4322118  49.0441935  52.9857403
  49.1701690  49.6915747  52.5120146  47.4461300  49.2542079  52.5714506
  48.4118199  49.3280187  54.4828082  47.5453252  50.0818944  54.9554004
  49.3814278  48.7431609  55.1860726  50.0518033  48.1395259  54.7318469
  49.5041341  48.9542688  56.6207139  50.5385256  48.7496543  56.8968776
  49.2754761  50.0010715  56.8207615  48.5854385  48.0780055  57.4587317
  48.6335277  48.2385561  58.6807366  47.7867160  47.2217634  56.8948339
  47.7521609  47.2000248  55.8856596  46.8926698  46.3162356  57.6460992
  46.8036376  46.5973661  58.6954505  45.4829896  46.2109897  57.0447921
  45.5794890  45.9394205  55.9935845  44.6391596  45.1738788  57.7587850
  44.5418199  45.4450318  58.8100233  43.6504475  45.1319868  57.3018453
  45.1175293  44.1977407  57.6786694  44.8154685  47.5713124  57.0315442
  45.4080361  48.2615550  56.4311021  43.8171856  47.4825860  56.6029901
  44.7403461  47.9496894  58.0509991  47.6517849  44.9615842  57.6292243
  47.9451113  44.4823509  56.5324818  47.9166063  44.4503963  58.8290103
  47.6418644  44.9385437  59.6694437  48.6323666  43.1946888  58.9652120
  48.9970181  42.8847852  57.9858815  49.8697190  43.2828675  59.9645906
  49.4856372  43.5925863  60.9365246  50.6313210  41.9472433  60.1140911
  51.0161226  41.6370990  59.1425779  51.4614432  42.0774876  60.8083768
  49.9545556  41.1833695  60.4969564  50.7714906  44.3019143  59.4370232
  51.5336155  44.3849075  60.0148451  47.7662822  42.0340169  59.4649447
  47.0511666  42.1286893  60.4706826  47.8515345  40.9640634  58.7310998
  48.4520464  41.0091745  57.9202670  47.1623049  39.7097057  59.0122110
  46.3977084  39.8121599  59.7822723  46.5365993  39.0535342  57.7898741
  47.2922685  38.9358532  57.0132047  46.1425235  38.0749113  58.0639212
  45.7262324  39.6792124  57.4158000  48.2808388  38.7938737  59.5697938
  49.2545657  38.4891990  58.8667245  48.1098800  38.3931549  60.8297559
  47.3056349  38.6811574  61.3685915  49.0762266  37.4934653  61.4548326
  50.0162174  37.6460433  60.9245153  49.3336734  37.6506147  62.9729453
  48.4169768  37.5609076  63.5557996  50.0902019  36.9804359  63.3811426
  49.8420612  39.0530195  63.1824463  51.1660107  39.3853227  63.0668983
  51.2796918  40.6888410  63.3103414  52.2624371  41.1599526  63.2912479
  50.0785855  41.1939495  63.5462609  49.8640992  42.1599109  63.7487805
  49.1506063  40.1767107  63.4707572  48.0943352  40.3892342  63.6357610
  48.5001251  36.0721491  61.2496005  47.2759480  35.7798099  61.4278648
  49.3898459  35.2039630  60.8910771  50.3479931  35.4956988  60.7609101
  49.0547431  33.7921110  60.6633271  49.9883099  33.2405947  60.5520524
  48.5213950  33.4290939  61.5418814  48.1989362  33.5626305  59.4387333
  47.3694810  32.6162491  59.3466992  48.3617416  34.4197496  58.4437396
  48.9945098  35.1930535  58.5910651  47.6728068  34.3307301  57.1783490
  46.6197508  34.1084617  57.3508859  47.7743508  35.6471914  56.4060405
  47.1139486  36.3788265  56.8715276  48.8030873  36.0041381  56.4549301
  47.3599988  35.4493732  54.9039219  47.5974569  36.3544720  54.3448953
  47.9036398  34.6063788  54.4774048  45.8717398  35.1793138  54.7800913
  45.0682321  35.6865882  55.5402289  45.4707013  34.3563343  53.8113206
  44.4875060  34.1539617  53.6996340  46.1518505  33.9388747  53.1933686
  48.3157400  33.1619267  56.3583432  49.5443385  33.0417153  56.2762270
  47.4327577  32.3603870  55.7768688  46.4413024  32.5243734  55.8779835
  47.8720586  31.2085747  54.9666188  48.6488419  30.6632919  55.5026911
  46.7719268  30.2468448  54.6043115  45.9907345  30.7763538  54.0589136
  47.1757886  29.4510985  53.9783851  46.3516064  29.8157807  55.5129444
  48.4691635  31.7551679  53.6634569  47.8042305  32.4853520  52.9302010
  49.6929653  31.3992222  53.3567180  50.1964800  30.8334344  54.0248921
  50.3922422  31.8258751  52.1398072  49.7962556  32.4618658  51.4852729
  51.6737645  32.5748406  52.5154471  52.2926829  31.9456578  53.1551097
  52.4506889  32.9216027  51.2296498  51.8325415  33.5511955  50.5896438
  53.3648391  33.4552974  51.4896495  52.7047282  32.0038123  50.6993420
  51.4989899  33.8087402  53.3532028  51.0187409  33.5439493  54.2951947
  52.4738647  34.2525207  53.5551373  50.8773144  34.5266867  52.8182511
  50.6404344  30.5380818  51.3222339  51.3210955  29.6386181  51.8680091
  50.1448477  30.5326911  50.1104506  49.5940110  31.3148570  49.7865762
  50.2647184  29.3390050  49.2267229  50.4427666  28.4284522  49.7988170
  48.9360176  29.2053318  48.5026182  48.7680009  30.1116728  47.9208833
  48.9943089  28.3487631  47.8310587  47.7696927  29.0053175  49.4896225
  47.8719654  27.9982701  49.8939696  47.8218931  29.7296796  50.3024427
  46.4063616  29.1243972  48.8177547  45.4594576  29.7439833  49.3581822
  46.2969078  28.4840382  47.6662352  45.4252992  28.5128346  47.1567543
  47.0854086  27.9690217  47.3013711  51.5105816  29.5473013  48.3562480
  51.5206616  30.3786537  47.4702132  52.5531053  28.7793163  48.7140291
  52.4741133  28.1099018  49.4661885  53.8521679  28.8727504  47.9827285
  54.1295997  29.8799948  47.6719398  54.9601367  28.3149702  48.8794873
  54.7009711  27.3032300  49.1914409  55.8996668  28.2949048  48.3272364
  55.0698963  28.9490056  49.7592890  53.7272167  28.0148925  46.7244802
  53.4024858  26.7948790  46.7462746  54.0355141  28.6613388  45.5916638
  54.2925278  29.6374821  45.5572025  53.9346854  27.9245188  44.3290638
  53.0059184  27.3550049  44.3629026  53.8986167  28.8469699  43.1080241
  54.8259649  29.4173710  43.0554125  53.7886654  28.2489664  42.2033680
  53.0555007  29.5323620  43.1945828  55.1053551  26.9248143  44.1710313
  56.2732613  27.2630508  44.4305158  54.6739296  25.7389987  43.7030096
  53.6927864  25.5387576  43.5712488  55.6629769  24.6560555  43.4153214
  56.6614248  24.9961865  43.6901155  55.3452013  23.3885196  44.2041277
  54.2622143  23.2847212  44.2709427  55.7591703  22.5343690  43.6682579
  55.9490425  23.4441721  45.6346659  57.0353342  23.5304693  45.6096873
  55.5307010  24.2868705  46.1850765  55.5842717  22.1733799  46.3513692
  54.4602691  21.7616269  46.2513111  56.5717943  21.5694339  47.0506705
  56.3812010  20.7129079  47.5508093  57.4954310  21.9776462  47.0696253
  55.6327401  24.3993019  41.8903095  56.6149739  23.9338052  41.2475968
  54.5156604  24.7021884  41.2565378  53.7578829  25.0658179  41.8165791
  54.2997261  24.5379780  39.8266059  55.2567158  24.5619969  39.3053641
  53.6108640  23.1900718  39.5304507  52.5279840  23.2668118  39.6283335
  53.8601908  22.8265070  38.5335771  54.1518278  22.2096535  40.5830661
  54.7051675  22.7760278  41.3321562  53.3031548  21.7153087  41.0558021
  55.0675903  21.1504475  40.0026819  55.3336139  21.3033293  38.6982615
  55.5229984  20.2300459  40.7022092  56.1310938  19.5382916  40.2877247
  55.2828483  20.1781697  41.6818715  53.4152595  25.6942286  39.3152222
  52.4898354  26.0564481  40.0578824  53.7008216  26.1975690  38.1360616
  54.5093610  25.8687625  37.6278789  52.9023610  27.3119782  37.5495962
  51.8686670  27.3196559  37.8953085  53.5413023  28.6948869  37.8067802
  53.0545768  29.4062508  37.1395772  53.4031149  29.1873889  39.2827717
  53.8900380  28.4767214  39.9505728  53.8752332  30.1643936  39.3860520
  52.3475135  29.2651935  39.5430624  55.0281069  28.7458331  37.3528796
  55.5385375  27.9859405  37.9445928  55.0221847  28.4462255  36.3048817
  55.7553454  30.0714258  37.4959781  55.7620822  30.3714760  38.5438447
  56.7809081  29.9637771  37.1428038  55.2457276  30.8317620  36.9041349
  52.7526337  27.0107704  36.0581229  53.7386238  26.4787710  35.5069322
  51.6174259  27.3298539  35.4528825  50.8409739  27.7161023  35.9706022
  51.4272132  27.0428639  34.0076670  51.9100023  26.0977445  33.7591448
  49.9337534  26.9408025  33.6512022  49.7822037  26.6843389  32.6026993
  49.4136405  26.2183922  34.2802539  49.4071264  28.2717388  33.9051739
  48.4686721  28.2883664  33.7036130  52.1403581  28.1230916  33.2101017
  52.5633133  29.1487091  33.7720266  52.3401593  27.8931613  31.9235538
  52.0169626  27.0356968  31.4988210  53.0481542  28.8676911  31.0771167
  54.1042162  28.8437481  31.3459270  52.9009892  28.3935614  29.6269407
  51.8497351  28.4206610  29.3401821  53.4732377  29.0486873  28.9700983
  53.2751932  27.3736940  29.5378281  52.5628314  30.3018543  31.1462663
  53.3521020  31.2381914  31.0197408  51.2597125  30.5054650  31.3333647
  50.5916446  29.7480926  31.3202592  50.7456024  31.8964147  31.4101226
  51.0086841  32.4698750  30.5212860  49.2090651  31.8032355  31.4994576
  48.9049400  31.2289617  32.3745672  48.7615897  32.7961677  31.5436336
  48.7375275  31.0870154  30.2299573  48.0286742  31.7440909  29.7260927
  49.6050328  30.9295647  29.5890626  48.0685421  29.7509994  30.4755848
  48.5790636  28.8120899  31.1073923  46.8408415  29.7428632  29.8955892
  46.2581520  28.9208543  29.9654157  46.5158507  30.5588570  29.3969546
  51.4147312  32.6565712  32.5206849  51.8163871  33.8348957  32.4289578
  51.5925924  31.9661616  33.6652486  51.2451849  31.0267669  33.7954212
  52.2236262  32.6414649  34.8101865  51.8660048  33.6690856  34.8750075
  51.8792255  31.9199412  36.1169366  52.0931957  30.8534107  36.0474482
  52.4240316  32.3451208  36.9598534  50.4198901  32.0446474  36.4422034
  49.6215915  30.8975850  36.5194306  50.0435766  29.9089269  36.3389212
  48.2560822  31.0333090  36.8352491  47.6124013  30.1562044  36.9020554
  47.7320762  32.2964862  37.0620578  46.6743791  32.3716605  37.3144972
  48.5218894  33.4638011  36.9750921  48.0963854  34.4530273  37.1438461
  49.8909084  33.3288133  36.6617515  50.5239655  34.2134321  36.5925542
  53.7336454  32.7513835  34.5819214  54.3423621  33.7717943  34.9831741
  54.2720920  31.6939552  33.9676171  53.7648499  30.8483140  33.7492236
  55.7383789  31.7175177  33.7284842  56.2133713  31.9914902  34.6705142
  56.3392703  30.4312543  33.2450695  56.0533041  30.3451625  32.1967801
  57.4189889  30.5621332  33.3170315  55.9349024  29.1780333  33.9807548
  56.3889423  29.2230583  34.9706646  54.8497721  29.2135704  34.0773550
  56.3171591  27.8757808  33.3359578  57.3542179  27.8295780  32.6580755
  55.5481967  26.7940467  33.5092089  55.8068065  25.9195952  33.0749775
  54.7128391  26.8571585  34.0733862  56.0770739  32.8922109  32.7754020
  57.1814454  33.4625470  32.9751948  55.1909755  33.2040968  31.8557848
  54.3553557  32.6697528  31.6652188  55.5339254  34.3193925  30.9445933
  56.6141808  34.3752316  30.8103193  54.8812828  34.0930871  29.5761761
  53.8010977  34.0786758  29.7214060  55.1501843  34.9337420  28.9365736
  55.3209324  32.7957280  28.9184515  56.2958697  32.9579905  28.4588114
  55.4101336  32.0439348  29.7026403  54.3754717  32.2856296  27.8703280
  54.4965945  30.9795961  27.6118583  53.5269131  32.9608649  27.2665875
  52.9354533  32.5221674  26.5753413  53.4320338  33.9457103  27.4695131
  55.2340478  35.6867504  31.4925091  55.8071095  36.6759826  30.9768951
  54.3946560  35.8027611  32.5048890  53.9333878  34.9791829  32.8641243
  54.0250042  37.1045369  33.0633675  54.0740324  37.8839434  32.3029590
  52.5757275  37.0093213  33.5781605  51.9728356  36.6019137  32.7665942
  52.5946027  36.3014274  34.4067919  51.9695192  38.3268227  34.0493309
  52.6037654  39.3789319  34.2016068  50.7233760  38.2817971  34.2731965
  54.9545093  37.6243841  34.1372471  54.7256946  37.1801621  35.2785957
  55.8779414  38.4791555  33.8263693  56.0771882  38.7309768  32.8687754
  56.7688403  38.9951149  34.8862684  56.8467309  38.2941467  35.7173374
  58.2109504  39.2394337  34.2961566  58.8216420  39.6844370  35.0817316
  58.8757613  37.9513622  33.8010361  58.2658392  37.5059993  33.0150675
  59.8653146  38.1812539  33.4060257  58.9698848  37.2489285  34.6291835
  58.0296175  40.1991207  33.1959506  58.8802632  40.3890455  32.7935444
  56.2190307  40.2309895  35.6020655  57.0044049  40.7941726  36.4051291
  54.9834585  40.5921566  35.3209947  54.4148920  40.0679995  34.6713096
  54.3943215  41.7898571  35.9613790  55.1188696  42.6037193  35.9889027
  53.1666173  42.2487391  35.1405121  52.4553665  41.4228288  35.1308340
  52.7197657  43.1064911  35.6431901  53.4795713  42.6354602  33.7082060
  54.3615296  43.4944592  33.5258431  52.7622771  42.0200341  32.7713711
  52.9214618  42.2325291  31.7968938  52.0619856  41.3432770  33.0391256
  53.9311201  41.5273935  37.3988623  53.8164450  42.4824725  38.2032701
  53.6689341  40.2554277  37.6969954  53.6686474  39.5149503  37.0101239
  53.1953655  39.9451219  39.0616801  53.4789778  40.7797276  39.7028483
  51.6767813  39.7164943  39.1936810  51.4412174  39.7586005  40.2570887
  51.1143652  40.4872527  38.6666900  51.2635917  38.3741744  38.6636039
  51.6478025  37.2723277  39.1001984  50.4551479  38.4633479  37.6004948
  50.1125979  37.6223062  37.1584449  50.1913814  39.3712684  37.2452365
  54.0170716  38.7625688  39.6290127  54.6298620  38.0147586  38.8630090
  53.9052700  38.7294354  40.9546441  53.4179480  39.4736228  41.4329763
  54.5921569  37.7173372  41.7619641  55.1385997  37.0567657  41.0888039
  55.5791872  38.3086908  42.7767026  54.9848785  38.7663249  43.5675676
  56.1458400  37.4725065  43.1863370  56.5391421  39.3387589  42.2042103
  57.1270151  38.9916427  41.1679855  56.7183492  40.4641266  42.7467766
  53.5648816  36.7717751  42.4414225  53.9790133  36.1189550  43.4237879
  52.3579073  36.7542110  41.8937924  52.1274503  37.3288244  41.0957897
  51.2916479  35.8630942  42.4605478  51.1274670  35.0055065  41.8081008
  51.5765422  35.5144733  43.4532199  49.9756973  36.6730529  42.5691838
  49.8672305  37.8176478  42.0808320  49.0036915  36.0224776  43.2086168
  49.2018662  35.1164135  43.6084590  47.6554978  36.5776977  43.3772746
  47.5231654  37.5572552  42.9178679  46.7772861  35.5453025  42.6098514
  47.3605256  34.6286487  42.6974683  45.8522758  35.4423990  43.1771846
  46.4492613  35.7983231  41.1493261  46.0425663  36.8084897  41.1017485
  47.6016655  35.6724799  40.1763610  48.0086120  34.6623736  40.2230366
  47.2480313  35.8748066  39.1653677  48.3795062  36.3894972  40.4389451
  45.3406840  34.8474763  40.6855731  44.4459652  35.0113090  41.2861865
  45.1133876  35.0376977  39.6366434  45.6730218  33.8161017  40.8035429
  47.2324107  36.6671448  44.8478900  47.6299373  35.8450566  45.6502288
  46.4103483  37.6463934  45.1595045  46.2103881  38.3457730  44.4588024
  45.8053792  37.8070123  46.5090269  46.1385142  36.9938018  47.1538594
  46.2111702  39.1276056  47.1436135  47.3007165  39.1396848  47.1145929
  45.8238452  39.9785218  46.5832378  45.7274207  39.2186401  48.6318796
  45.5722273  38.2239671  49.0497809  46.8067617  39.9179605  49.3970207
  46.9622156  40.9129466  48.9799648  46.5133211  40.0048481  50.4431774
  47.7320314  39.3461779  49.3260203  44.3687202  39.9291094  48.6441813
  43.6545495  39.3588558  48.0501522  44.0077648  40.0063002  49.6697806
  44.4765876  40.9279549  48.2213678  44.2984579  37.6727157  46.1614326
  43.7178605  38.5910963  45.5433705  43.6836357  36.5698811  46.5512191
  44.1908823  35.8600612  47.0600963  42.2507281  36.3367376  46.2613420
  42.0080083  36.7043197  45.2643116  42.0276877  35.2713887  46.3195150
  41.3851092  37.0901834  47.3006405  41.6231149  37.1102281  48.4979911
  40.3203037  37.6767860  46.7659980  40.2712496  37.7059111  45.7576108
  39.3360722  38.4340167  47.5274427  39.4522186  38.2078466  48.5873749
  39.5056681  39.9674604  47.3247268  39.4658199  40.0868159  46.2420146
  38.6708465  40.5007153  47.7794928  40.8182785  40.5364682  47.8502493
  41.6372755  39.8645376  47.5936292  41.0669443  41.9205902  47.2074174
  40.2485347  42.5932513  47.4639940  42.0050110  42.3317376  47.5803645
  41.1228291  41.8138863  46.1240931  40.8249914  40.6041157  49.3836558
  40.6941923  39.6022535  49.7926341  41.7751750  41.0143883  49.7256041
  40.0103802  41.2438121  49.7232087  37.8985026  37.9543313  47.3073392
  37.0040085  38.7393086  47.6933131  37.7266062  36.7885089  46.7870211
  38.5229547  36.2409720  46.4935392  36.3602730  36.1878932  46.6460266
  35.5685869  36.9055450  46.4308333  36.2906243  35.0699500  45.6260476
  37.0716545  34.3385909  45.8339074  35.3157339  34.5857449  45.6829195
  36.4343013  35.4800021  44.6263910  36.1054801  35.6063504  48.0691803
  36.9404240  35.7899361  48.9963512  34.9651737  34.9743553  48.2731644
  34.2882726  34.9156627  47.5258630  34.5987904  34.4192170  49.5991410
  34.7899803  35.1495022  50.3854165  33.0937916  34.0741109  49.6016305
  32.7892192  33.4943950  48.7302727  32.8024130  33.5453145  50.5091397
  32.2889572  35.3589772  49.5708212  31.9279092  35.8804331  48.3259019
  32.2026504  35.3912851  47.3913691  31.1913533  37.0677240  48.3028449
  30.9121846  37.4824201  47.3342414  30.8129246  37.7213759  49.4775793
  30.2498060  38.6538019  49.4378401  31.1620635  37.1704146  50.7085844
  30.8554156  37.6555548  51.6352484  31.9168226  35.9777500  50.7522513
  32.2034078  35.5489975  51.7125326  35.5250483  33.2010677  49.8784340
  35.8868524  32.4896813  48.9268147  35.8507661  33.0504259  51.1475534
  35.5527314  33.7258962  51.8367665  36.7665598  31.9658780  51.5763094
  37.6813131  32.0110164  50.9853035  37.1316723  32.0963007  53.0487410
  36.2159912  32.1198256  53.6395657  37.7308627  31.2344071  53.3423571
  37.8747571  33.2910731  53.2768745  38.0962009  33.3571732  54.2086434
  36.2112166  30.5750401  51.2595732  37.0362695  29.6157442  51.1936555
  34.9197553  30.4551500  51.0464462  34.3284799  31.2684438  51.1415563
  34.2898489  29.1726716  50.7377439  34.4959203  28.5165837  51.5834285
  32.7936083  29.1808682  50.4836141  32.4811840  28.1822145  50.1783583
  32.2798679  29.4560355  51.4047296  32.4622933  30.1209800  49.4527420
  31.5137213  30.1130478  49.3052697  34.9046700  28.4752729  49.5228743
  34.7725718  27.2184102  49.3832632  35.5140544  29.2326296  48.6332545
  35.3718576  30.2324866  48.6461112  36.1478828  28.6358166  47.4535876
  36.0421011  27.5511813  47.4753952  35.5989865  29.1816466  46.1091247
  36.1217848  28.7055781  45.2795820  34.0677363  28.8648230  46.0116544
  33.5441695  29.3409757  46.8406641  33.6765698  29.2462783  45.0684782
  33.9156280  27.7864806  46.0579136  35.8632037  30.6976522  45.9240645
  35.1403291  31.2102428  46.5587328  36.8696395  30.8775106  46.3020030
  35.7515116  31.2381286  44.4712416  34.7451419  31.0590334  44.0927646
  35.9564935  32.3086595  44.4645203  36.4744512  30.7262991  43.8360341
  37.6713029  28.5774633  47.5493332  38.2694850  28.3041209  46.4632673
  38.2448418  28.7603276  48.7214611  37.7020235  29.0195177  49.5327983
  39.7138126  28.6264016  48.8719885  40.2310091  29.2889806  48.1780172
  40.1052724  29.0101720  50.2959872  39.9518060  30.0765105  50.4617266
  39.5355523  28.4429136  51.0320151  41.5835238  28.6973424  50.4788629
  41.8651306  27.6373351  51.0669166  42.4663012  29.5686826  50.0144219
  43.4541997  29.3877947  50.1213605  42.1475053  30.4100042  49.5554580
  40.0408727  27.1398894  48.5328509  39.3067970  26.2423735  49.0055158
  41.0786085  26.8756962  47.7573585  41.6154786  27.6380877  47.3692488
  41.4194871  25.4962207  47.3446465  40.5218884  24.8787372  47.3110345
  42.0720175  25.5246107  45.8929839  42.0560713  24.5010508  45.5185895
  41.3599374  26.4492436  44.8886509  41.3758895  27.4731243  45.2621659
  41.8721951  26.4056435  43.9275108  40.3269073  26.1244685  44.7642704
  43.4437700  25.9956999  46.0664054  43.8807783  26.0297801  45.2123195
  42.3150595  24.7058881  48.3001941  42.6244562  23.5564413  47.8915662
  42.7389829  25.2253466  49.4127016  42.5562095  26.2006142  49.6012386
  43.6296053  24.4844319  50.3399940  44.4742724  24.0889909  49.7758460
  44.1579123  25.3804905  51.4356946  43.3096074  25.8584778  51.9255988
  44.9885789  24.5788412  52.4950120  45.8373789  24.1009176  52.0059022
  45.3500992  25.2601228  53.2652450  44.3569701  23.8169839  52.9518987
  45.0742659  26.4348995  50.7966557  44.5056708  27.0221176  50.0755617
  45.4670425  27.0932567  51.5715053  45.9012100  25.9385457  50.2888197
  42.9503997  23.2011554  50.8705550  41.7928865  23.1895374  51.2551772
  43.7465760  22.1563566  50.8729630  44.7171699  22.2709281  50.6181686
  43.3073433  20.8429499  51.3821176  42.2806314  20.8981980  51.7439318
  43.3720939  19.8081801  50.2362499  44.4173656  19.6354327  49.9799988
  42.9243071  18.8762099  50.5812405  42.6239380  20.3058008  49.0067368
  42.2872067  21.3334219  49.1435127  43.2250106  20.2386190  48.0999290
  41.4042442  19.4118207  48.8485296  40.7014096  19.2392237  49.8589849
  41.2661820  18.9104957  47.6138892  40.4871226  18.3033290  47.4029000
  41.9417825  19.1419936  46.8996944  44.3619291  20.3533489  52.4109060
  45.5353018  20.6752801  52.2538365  43.9171980  19.5821946  53.4027409
  44.9138888  19.0426905  54.3746008  45.5534990  19.8403898  54.7523241
  45.5298037  18.2744347  53.9071279  43.9760954  18.4657459  55.4642981
  43.7267539  19.2380524  56.1919454  44.4600492  17.6314741  55.9721176
  42.7494796  18.0006744  54.7098146  41.8525309  17.9379810  55.3259733
  42.9226389  17.0412109  54.2224286  42.5788887  19.1156376  53.6402671
  42.2210204  18.7508350  52.6774859  41.5855429  20.1184185  54.2020220
  40.3745131  19.7886659  54.1023918  42.0692259  21.2098934  54.7467442
  43.0622263  21.3605339  54.8533138  41.1276176  22.2276056  55.3276379
  40.0964131  21.9649631  55.0915542  41.2847777  22.2651808  56.8328435
  42.2975700  22.5750462  57.0903979  40.5703190  22.9683130  57.2609251
  41.0158910  20.8356815  57.4060118  40.0772242  20.4287377  57.0299769
  41.8336139  20.1649188  57.1423668  40.9327685  20.9284508  58.9227898
  41.9511879  21.4875396  59.5224960  39.9671602  20.5195243  59.5725619
  39.9659088  20.6070660  60.5787608  39.1826236  20.0992107  59.0951312
  41.3733611  23.5743637  54.6673588  42.5453187  24.0349099  54.7027519
  40.2921814  24.1365372  54.1074755  39.4049234  23.6620902  54.0193122
  40.4591157  25.4558125  53.4309855  41.3109361  25.4536991  52.7509144
  39.1717360  25.7016316  52.6098445  39.2320905  26.5936068  51.9862767
  38.8936457  24.8464571  51.9938557  38.1967983  25.8948486  53.6149100
  37.3437516  26.0583190  53.2060230  40.8287331  26.5415844  54.3843329
  40.6063814  26.4915790  55.6366839  41.4449598  27.6023871  53.8399878
  41.5733392  27.6548044  52.8395527  41.9089114  28.7272594  54.6610165
  41.7534007  28.4911696  55.7137165  43.4228595  29.0190448  54.4344873
  43.5582828  29.4248416  53.4319461  43.7554750  29.7512439  55.1702531
  44.2624479  27.7140644  54.5842822  43.7742186  26.8974149  54.0524772
  45.2777438  27.8368878  54.2072004  44.3326403  27.3571805  56.0691767
  44.7112974  28.1632856  56.9209033  43.9670770  26.0851041  56.3075425
  43.9721658  25.7301626  57.2531069  43.6891052  25.4904822  55.5399112
  41.1553415  30.0050180  54.2731759  40.5177182  29.9819554  53.2157632
  41.2768151  31.0047362  55.1241251  41.7746925  30.8879970  55.9950955
  40.6138364  32.2792363  54.8720660  39.7320779  32.1424383  54.2460568
  40.1670761  32.9600710  56.2368027  39.6813920  33.9122858  56.0235001
  39.1787589  32.0334254  56.9846015  39.6639183  31.0811160  57.1986736
  38.8751342  32.5042042  57.9196302  38.3000849  31.8613171  56.3629816
  41.3427653  33.2180622  57.0466599  41.0783081  33.6295495  57.8726991
  41.4861156  33.2332569  54.0512618  42.7193399  33.2441394  54.1322835
  40.7677399  34.0407056  53.2742901  39.7591543  33.9885980  53.2624900
  41.4172696  35.0545731  52.4517563  42.2051967  34.5964434  51.8539376
  40.4002004  35.7917360  51.4738365  40.9589460  36.5209480  50.8871905
  39.6967459  34.8089101  50.5309260  39.1373767  34.0796190  51.1168783
  39.0121405  35.3544754  49.8814854  40.4398142  34.2927953  49.9229988
  39.4527829  36.4653086  52.3867773  38.7959667  36.9405194  51.8726104
  41.9866780  36.1087720  53.4103682  41.6256664  36.1671539  54.6089825
  42.8694082  36.9378648  52.8552345  43.1616400  36.8734528  51.8905837
  43.4504713  38.0120999  53.6953360  44.0696701  37.6021092  54.4932079
  44.3446990  38.8856345  52.7717152  45.2715647  38.3775590  52.5054851
  43.8014258  39.1485319  51.8640592  44.7366067  40.1786989  53.4276890
  45.7935898  40.1999725  54.3271044  46.3365700  39.2799106  54.5433417
  46.1629329  41.3936407  54.9545786  46.9907782  41.4009403  55.6636059
  45.4711635  42.5786886  54.6734264  45.7532033  43.5068056  55.1705706
  44.4039939  42.5701375  53.7418804  43.8616488  43.4874394  53.5127097
  44.0390005  41.3415350  53.0984476  43.2303551  41.3283122  52.3676825
  42.3070118  38.8519928  54.2989758  42.3693221  39.2439748  55.4768644
  41.3304072  39.1130051  53.4241974  41.3053313  38.8204465  52.4578227
  40.2201217  39.9707114  53.9327785  40.5910295  40.9157584  54.3295313
  39.3099466  40.2654583  52.7375736  39.8106037  40.8460180  51.9627238
  38.9385564  39.3340762  52.3101433  38.0774564  41.0746098  53.1653001
  36.8476941  40.4154133  53.0734655  36.7944785  39.3890309  52.7104129
  35.6787961  41.0849930  53.4525941  34.7009938  40.6087078  53.3807902
  35.7859771  42.4028512  53.9354554  34.8722424  42.9207780  54.2269012
  37.0238618  43.0498731  54.0464422  37.0842035  44.0650575  54.4386917
  38.2038062  42.3739442  53.6438686  39.1696442  42.8741426  53.7149910
  39.4445544  39.3276643  55.0774858  39.0773214  39.9806664  56.0783575
  39.1375370  38.0351490  54.9000047  39.3362777  37.5516542  54.0358090
  38.3777439  37.3133653  55.9517351  37.5141146  37.9171895  56.2303747
  37.8855536  35.9345086  55.4984040  38.6845271  35.4817750  54.9112302
  37.6964359  35.3267012  56.3832230  36.6336659  36.0117252  54.6661963
  36.3211370  35.1901406  53.7847302  35.8459546  36.9691361  54.8496854
  39.2354616  37.2340920  57.1979726  38.6624309  37.2502432  58.3276633
  40.5364373  37.0874051  56.9727810  40.9661246  36.9898505  56.0639624
  41.4043579  36.9912146  58.1773087  41.0469519  36.2483917  58.8904526
  42.9031390  36.6393881  57.7861750  43.2460130  37.3807683  57.0644459
  43.8324449  36.6378152  58.9918690  43.4904534  35.8963040  59.7138819
  44.8445956  36.3917099  58.6708046  43.8286465  37.6243042  59.4554696
  42.8626656  35.3637709  57.1107214  43.7520291  35.1091846  56.8541695
  41.3791300  38.2714252  58.9989378  41.3706504  38.2454305  60.2414813
  41.3611180  39.4309153  58.3554407  41.3416468  39.4716086  57.3464490
  41.4102388  40.6932432  59.1016942  41.6737070  40.6783176  60.1592674
  42.4152632  41.6466060  58.3448922  42.5137984  42.5582009  58.9342858
  43.8081576  41.0154932  58.1374898  43.7104809  40.1040337  57.5477427
  44.4524003  41.7203799  57.6119552  44.2468265  40.7756598  59.1060719
  41.7886748  42.1860844  57.0974272  40.8923559  42.7502769  57.3551117
  42.4960419  42.8411693  56.5889047  41.5206190  41.3602755  56.4384230
  40.0773063  41.3998801  59.2630674  40.1096261  42.3716060  60.0242277
  39.0383215  40.9505502  58.6001470  39.1495698  40.2699717  57.8622202
  37.7848983  41.7176839  58.6579663  38.0021320  42.7557840  58.4064572
  36.7486112  41.2090939  57.7218977  36.1086192  42.0582430  57.4821993
  37.2771520  40.8883243  56.8242055  35.9130666  40.0867594  58.2335709
  36.5493221  39.2165987  58.3951259  35.4595870  40.3851430  59.1787828
  34.8051121  39.7321126  57.2217046  34.0705512  40.5329757  57.1372204
  35.2187728  39.5138630  56.2371481  34.1328586  38.4836669  57.7776719
  34.7745086  38.0696982  58.5554994  33.1777612  38.7771143  58.2133055
  33.9071395  37.4741440  56.7439420  34.7920722  37.2017777  56.3404442
  33.4612218  36.6660870  57.1541875  33.3122448  37.8573956  56.0233051
  37.2673520  42.1128026  60.0286800  36.7736222  43.2662210  60.1342395
  37.4050489  41.2224061  60.9784077  37.7009295  40.2776578  60.7783963
  36.8943662  41.5333666  62.3615826  35.9109242  41.9983676  62.2929158
  36.7750514  40.2628314  63.1934392  36.1076162  40.4421853  64.0363281
  36.3714718  39.4608517  62.5753356  38.0786630  39.8820839  63.6846153
  38.0018561  39.0813587  64.2085807  37.6777054  42.6524958  62.9894157
  37.1357113  43.2956229  63.9243552  38.8907081  42.9326080  62.5263222
  39.3328509  42.2980896  61.8767104  39.6835649  44.0132915  63.0790530
  39.2902290  44.2945438  64.0559272  41.1371825  43.5869132  63.2437937
  41.6421072  44.2775793  63.9191682  41.1735929  42.5803268  63.6603966
  41.7887143  43.6001046  61.9776494  42.7038440  43.3309870  62.0858768
  39.5036052  45.3417465  62.3302148  39.9792848  46.3671050  62.8587021
  38.8639164  45.3391235  61.1937834  38.4750169  44.4988176  60.7903697
  38.6935723  46.6180241  60.4573506  39.6147066  47.2005699  60.4415027
  38.3262647  46.2472569  59.0231251  37.3773805  45.7108956  59.0289991
  38.1915504  47.2176653  58.5453599  39.3580991  45.4419799  58.2513111
  39.5237446  44.4921047  58.7596411  38.8621253  45.1777154  56.8223960
  38.6966874  46.1271860  56.3132452  39.6096512  44.5999496  56.2788039
  37.9274497  44.6181459  56.8593279  40.6729982  46.2406775  58.0838463
  41.0805789  46.4805798  59.0658974  41.3943517  45.6415835  57.5281155
  40.4715140  47.1632224  57.5394071  37.5733180  47.4684071  61.0944190
  36.6574722  46.9135777  61.7110094  37.6880282  48.7617989  60.8422187
  38.4906273  49.1647212  60.3800630  36.6291871  49.6837097  61.3561156
  36.5416930  49.6304090  62.4412898  37.0041229  51.1015197  60.9691569
  37.0865532  51.1729631  59.8846288  36.2356395  51.7899381  61.3207442
  37.9600055  51.3620116  61.4236143  35.2752738  49.2202573  60.8117219
  34.2059306  49.2162500  61.4840664  35.2162823  48.8208568  59.5336737
  36.0755522  48.8911558  59.0075438  34.0180544  48.3082970  58.8483348
  33.3222651  48.0124621  59.6334834  33.3060034  49.2383331  57.8988543
  34.0235708  49.8417829  57.3429364  32.6883593  48.6738817  57.2002770
  32.3935533  50.1759533  58.7629054  31.4848985  49.6872149  59.1144475
  32.9402778  50.5811152  59.6143971  32.0054264  51.3192461  57.8485788
  33.0159695  52.1395869  57.5431976  30.8521859  51.3935969  57.4533900
  30.5785144  52.1504331  56.8431406  30.1779407  50.6978734  57.7388084
  34.4823326  47.0697357  58.0361522  35.5558332  47.1757191  57.4753226
  33.6999747  46.0241102  58.0231275  32.4004998  45.9238333  58.7199170
  31.7157562  46.6869154  58.3498737  32.5390859  46.0506116  59.7936117
  31.9495096  44.4884259  58.3477190  31.2736444  44.5240493  57.4932974
  31.4391333  44.0308502  59.1952105  33.2042191  43.7501162  58.0196156
  33.0017835  42.9186778  57.3444645  33.7217355  43.3808096  58.9049907
  34.0661249  44.7992054  57.3099570  35.1302516  44.6323956  57.4770114
  33.7898424  44.8539936  55.8100276  32.9108978  44.1633673  55.2669579
  34.5812952  45.7047779  55.1723172  35.3212023  46.2043820  55.6445805
  34.4167991  45.9070919  53.7010579  34.0895231  44.9954760  53.2011118
  33.3012743  47.0057935  53.5255689  33.1404823  47.1521443  52.4574741
  32.4220661  46.5331643  53.9634211  33.5375635  48.3554677  54.1930402
  34.0346647  48.1922344  55.1492546  34.4166622  49.2618480  53.3044946
  33.9199709  49.4259228  52.3482122  34.5713634  50.2192875  53.8019661
  35.3801538  48.7811213  53.1351250  32.2033983  49.1204305  54.3707095
  31.5277732  48.5338515  54.9932487  32.3955645  50.0808688  54.8489684
  31.7461730  49.2859253  53.3951812  35.7566503  46.4212645  53.1566304
  36.6556198  46.8080702  53.9290973  35.7996817  46.3285701  51.8241421
  35.1212597  45.7754102  51.3202997  36.9705153  46.8524843  51.0811695
  37.3622388  47.6596219  51.7001855  38.0881333  45.9356149  50.7327351
  38.8658094  46.4885179  50.2058410  38.5113237  45.4765642  51.6262016
  37.6730762  44.8137447  49.8298570  37.1958498  43.6258823  50.4063698
  37.1275154  43.5312909  51.4901053  36.8060174  42.5579072  49.5825046
  36.4332758  41.6356553  50.0281679  36.8959325  42.6768746  48.1840754
  36.5882366  41.8640461  47.5262511  37.4022677  43.8923955  47.6291425
  37.4924355  43.9882076  46.5471120  37.7784636  44.9474133  48.4547835
  38.1538910  45.8733316  48.0190892  36.2968970  47.6039019  49.8781001
  35.1153189  47.3259726  49.4969722  37.0615503  48.5335202  49.3158615
  38.0063491  48.7637992  49.5886733  36.4572658  49.2690981  48.1613507
  35.6489042  48.7129836  47.6866008  35.9478178  50.6328434  48.5337894
  36.7486599  51.2050184  49.0021565  35.6076658  51.1514805  47.6374566
  35.1170645  50.5326593  49.2322959  37.6010690  49.4265663  47.1341394
  38.7467653  49.4737186  47.5600051  37.1530064  49.5639120  45.9046427
  36.1832008  49.5731978  45.6227024  38.1989621  49.7129037  44.8486389
  39.1487400  50.0175559  45.2881933  38.3872367  48.3172801  44.1705738
  38.6783142  47.6202115  44.9563654  37.1902019  47.8050476  43.4782015
  36.8987740  48.5014049  42.6919082  37.4125663  46.8330398  43.0379112
  36.3732176  47.7015445  44.1922921  39.5050009  48.4156883  43.1009374
  40.4376781  48.7195550  43.5762061  39.6398861  47.4443113  42.6251934
  39.2244838  49.1524940  42.3482565  37.8451157  50.7280214  43.7725069
  36.7260891  50.8945586  43.3801603  38.9203717  51.3793909  43.3421380
  39.7867032  51.1943684  43.8272522  38.9303378  52.3571410  42.2513359
  38.0435101  52.3378165  41.6178830  39.0925489  53.7591864  42.8176849
  39.9817099  53.7967576  43.4470346  39.1965420  54.4721929  41.9998173
  38.2158232  54.0149315  43.4127023  40.1051236  51.9310627  41.3560625
  41.2822162  52.1068823  41.7060861  39.7354661  51.3437246  40.2336775
  38.7573254  51.1900144  40.0343952  40.7370241  50.9219527  39.2176582
  41.7075129  50.8393964  39.7069792  40.4074329  49.5842493  38.5585191
  39.4376698  49.7119388  38.0775261  41.1708395  49.4201828  37.7979978
  40.3560582  48.3860646  39.4905733  39.4869214  48.4697731  40.1430262
  40.2526849  47.1086563  38.6698668  41.1217619  47.0240123  38.0174563
  40.2157947  46.2485986  39.3384778  39.3463527  47.1371323  38.0650102
  41.6186657  48.3275459  40.3500661  41.6963071  49.2375391  40.9450314
  41.5678080  47.4638410  41.0130356  42.4935470  48.2394684  39.7059200
  40.6600463  52.0492540  38.1765069  39.4979204  52.4027913  37.8614739
  41.7815195  52.5454382  37.6957147  42.6828710  52.2058348  37.9995802
  41.7433373  53.6112167  36.6877121  40.7104663  53.8537529  36.4378066
  42.4257407  54.8749371  37.2367646  43.4797062  54.6648138  37.4187099
  42.3369328  55.6785665  36.5057427  41.7474012  55.3069645  38.5655707
  40.6880726  55.5058986  38.4032470  41.8588384  54.5272820  39.3190818
  42.4384157  56.5854987  39.0483857  43.4542380  56.3609861  39.3736518
  42.4691251  57.3201146  38.2437144  41.6436611  57.1483958  40.2190821
  41.5625861  56.4139581  41.0204114  42.1109859  58.0549160  40.6036960
  40.2663351  57.4758571  39.6960036  39.8329590  56.6359071  39.3399572
  39.7031860  57.8540807  40.4442749  40.3412035  58.1567079  38.9537529
  42.4701785  53.2164933  35.4010011  43.2490749  52.2540206  35.3178647
  42.2011183  54.0340411  34.3728531  41.5329314  54.7863955  34.4599651
  42.8516830  53.8198838  33.0565825  43.0216788  52.7575351  32.8816087
  41.9185800  54.3646141  31.9382191  40.9832233  53.8085288  31.8751624
  41.7021967  55.4252935  32.0656456  42.5920380  54.2216717  30.6095251
  43.1228083  53.0480776  30.1766143  43.1261208  52.1838533  30.6993045
  43.6357830  53.2299669  28.9512616  44.0946984  52.3962165  28.4198899
  43.4681191  54.4920545  28.6026460  42.8052149  55.1462764  29.6304813
  42.5636634  56.2049930  29.5362829  44.2021595  54.5302533  33.0764421
  44.3183857  55.7835041  33.2040935  45.2656713  53.7272000  32.9717994
  45.1044036  52.7329196  33.0459514  46.6459508  54.2063939  32.9640618
  47.3275434  53.4242694  33.2984449  47.0260498  54.6087983  31.5046340
  46.3065643  55.3128259  31.0865609  48.0254350  55.0415642  31.4594355
  46.9957745  53.2899169  30.6847289  46.0210297  52.8324904  30.8542411
  47.0877333  53.5695884  29.6352388  48.0756328  52.2689704  31.0123332
  49.2021423  52.4556085  30.4666653  47.9730730  51.1901601  31.8175653
  48.7715943  50.5865478  31.9521659  47.0982921  50.9916005  32.2817139
  46.9711233  55.2483207  33.9978284  47.6677728  56.2410943  33.7278412
  46.5302423  55.0442542  35.2410604  46.0005671  54.1979935  35.3939862
  46.8016647  55.9083163  36.3876678  47.8105707  56.2844506  36.2181658
  45.8986716  57.0735648  36.6916502  45.0368225  56.6600716  37.2154238
  46.4573534  57.7212860  37.3672477  45.4260756  57.8768362  35.4987893
  46.2190074  58.5501814  35.1732647  45.1458972  57.2209653  34.6745105
  44.2078539  58.7118217  35.8945938  44.3431662  59.6286340  36.6956922
  43.0554754  58.3504410  35.3270034  42.2090736  58.8577082  35.5423759
  43.0349509  57.5713111  34.6846354  46.6688966  54.9660269  37.6422723
  45.8964793  53.9833412  37.5988867  47.3818972  55.3331995  38.6989101
  48.2892548  56.4863071  38.8072377  47.7027491  57.3849363  38.9984885
  48.8337282  56.6010636  37.8699658  49.1939781  56.1309154  39.9567534
  49.4570945  57.0436215  40.4913901  50.0984252  55.6682824  39.5617249
  48.4401548  55.1692005  40.8449222  47.9794395  55.7838090  41.6182894
  49.0235247  54.3755901  41.3117860  47.3568280  54.5627778  39.9476483
  47.5469156  53.5076674  39.7509075  45.9522101  54.7254941  40.5582259
  45.3379738  55.8167404  40.4296020  45.5301688  53.6622884  41.1971029
  46.1285389  52.8507752  41.2562538  44.2035162  53.6015098  41.8399364
  43.7309701  54.5833567  41.8677941  43.5470560  52.8972895  41.3288267
  44.4342773  53.1144056  43.2850139  45.5911174  53.1031504  43.7746007
  43.3067181  52.7506067  43.9146755  42.3922682  52.7046262  43.4883347
  43.4460149  52.3191553  45.3073025  44.3972636  51.9082806  45.6455438
  43.0196024  53.4728176  46.2880210  42.9109612  53.0187564  47.2729701
  44.0010600  54.6575359  46.3744178  44.1098658  55.1124291  45.3898700
  43.6166358  55.3980907  47.0757716  44.9719450  54.3013409  46.7188145
  41.5663119  53.9392909  46.1294669  40.8932322  53.1021001  46.3143376
  41.3597264  54.7356488  46.8444747  41.4122140  54.3119358  45.1168019
  42.4820112  51.1453717  45.5698668  41.5273972  50.9094526  44.8713316
  42.8804376  50.4938458  46.6342240  43.7878336  50.7631976  46.9866179
  42.1526768  49.4525086  47.3335859  41.2176422  49.3165886  46.7901384
  42.8399477  48.0822767  47.4808105  43.9100960  48.1939194  47.6552171
  42.3869156  47.5631257  48.3254076  42.6159277  47.2795655  46.2161434
  43.5939308  47.1788653  45.2446228  44.5538150  47.6744480  45.3899487
  43.3540442  46.4398390  44.0710792  44.0969001  46.3916011  43.2748757
  42.1310434  45.7747920  43.9282245  41.8363322  45.0112692  42.8166098
  42.5496302  44.9928134  42.1743755  41.1641349  45.8389022  44.9066068
  40.2176865  45.3088875  44.7997413  41.4135153  46.6013762  46.0532789
  40.6587334  46.6704671  46.8366248  41.9421896  50.0818654  48.7506495
  42.9756552  50.2677107  49.4359175  40.7381496  50.4174300  49.1674206
  39.9192804  50.2607348  48.5973336  40.5514230  50.9732191  50.5246658
  41.4798062  51.4440119  50.8480202  39.4265786  52.0240845  50.5654610
  38.5464652  51.6084596  50.0747925  39.1927054  52.2401470  51.6079198
  39.8415652  53.3134696  49.8592782  38.9625276  53.8287436  49.1630205
  40.9901554  53.7273484  50.0352633  40.1125484  49.7906119  51.4137525
  39.1078626  49.1673304  51.0384559  40.8600513  49.5759709  52.4882686
  41.6607604  50.1182789  52.7795869  40.4111388  48.4434129  53.3641903
  39.7168265  47.8000030  52.8237708  41.6449359  47.5957970  53.7915158
  42.5550588  48.1920813  53.8564821  41.5184564  47.0253711  54.7116882
  41.8682321  46.5764623  52.6715535  42.7640233  46.9130505  51.6566735
  43.2714434  47.8762077  51.7110144  43.0138493  46.0617528  50.6037688
  43.7181149  46.3202787  49.8130254  42.3395024  44.8426876  50.5651662
  42.5301910  44.1600229  49.7370921  41.4296519  44.4894251  51.5677861
  40.9039973  43.5351807  51.5330729  41.1968326  45.3822403  52.6290619
  40.4851562  45.1232506  53.4129885  39.7729804  48.9986553  54.6442671
  40.4540187  49.7491658  55.3772131  38.5467761  48.5895155  54.9424376
  38.0319041  47.9942194  54.3094852  37.9037258  48.9896643  56.1992548
  37.1548031  48.2227256  56.3967872  38.6876824  48.9342964  56.9545334
  37.2520174  50.3376817  56.2705796  36.8192997  50.7230860  57.3771309
  37.1849046  51.0530374  55.1623129  37.6484869  50.7421532  54.3205636
  36.5461315  52.3892432  55.1595016  35.5869785  52.3492608  55.6757632
  37.4638405  53.4099760  55.8934143  36.8797599  54.2679219  56.2263974
  37.9851653  52.9733227  56.7452678  38.5282029  53.9460742  54.9634726
  39.6011009  53.1858139  54.5826078  39.6500172  52.1716997  54.9791927
  40.5897802  53.6444421  53.7417194  41.4296501  53.0089375  53.4609113
  40.5029835  54.9637476  53.2405764  41.2639327  55.3521619  52.5636786
  39.4084442  55.7866871  53.6282223  39.3217149  56.8066505  53.2537187
  38.4360774  55.2745630  54.5002410  37.6063297  55.9041442  54.8215605
  36.2115560  52.7433852  53.7197739  36.7630172  52.1435722  52.7827686
  35.3206287  53.7042473  53.5863474  34.8979632  54.1424732  54.3922079
  34.8986889  54.1685628  52.2182527  35.3241421  53.5554999  51.4237449
  33.3491972  54.1645991  52.1016781  32.9726338  54.6583768  52.9974928
  32.7656276  54.8695937  50.8340941  33.1414027  54.3760439  49.9378228
  31.6774744  54.8089023  50.8525291  33.0705737  55.9160428  50.8269354
  32.8483346  52.7080517  52.1647683  33.0276602  52.2495295  51.1922969
  33.4299516  52.1862334  52.9247202  31.3427762  52.6109721  52.5108310
  30.7604447  53.1322025  51.7510227  31.0434327  51.5633477  52.5420678
  31.1627357  53.0689088  53.4834457  35.4414746  55.5679949  52.0288127
  35.2561681  56.4196692  52.9486531  36.0923850  55.8414323  50.9206892
  36.3184309  55.1112132  50.2605509  36.6218863  57.1945512  50.6742350
  36.6401870  57.7692441  51.6002438  38.0272448  57.0914077  50.1441840
  38.6244120  56.6013730  50.9131812  37.9947202  56.4625735  49.2544595
  38.6567404  58.4390055  49.7924461  39.8320381  58.4352642  49.4340118
  37.9131554  59.4611054  49.9026877  35.5673146  57.8491260  49.7489533
  35.5177524  57.5360128  48.5574187  34.7623175  58.7338351  50.3397219
  34.8563861  58.9461422  51.3226645  33.6943185  59.4246630  49.5679701
  33.0610717  58.6992878  49.0571586  32.8100631  60.2521563  50.5539519
  33.3980414  60.8520681  51.2485646  32.0897657  60.8908425  50.0427262
  32.1061107  59.2204485  51.2845298  31.5231226  59.6266041  51.9301011
  34.2254163  60.3726847  48.5037563  33.4707112  60.7921258  47.5916689
  35.4807306  60.7478316  48.5977975  36.0484280  60.4822967  49.3898268
  36.0688295  61.6625606  47.5842145  35.3335990  62.4220926  47.3184206
  37.2956448  62.3444885  48.0980214  37.4987304  63.1920765  47.4434605
  37.0740796  62.7063636  49.1020410  38.4535520  61.4822939  48.1419917
  39.2061097  61.9741108  48.4787007  36.3457202  60.8782007  46.2939013
  36.6415764  61.5005486  45.2484204  36.2457558  59.5472111  46.3224971
  36.0506748  59.0593586  47.1850762  36.5148579  58.7406649  45.1010614
  37.2536741  59.2592852  44.4900926  37.0563894  57.3261244  45.4400300
  36.3067632  56.7723439  46.0052617  37.2848306  56.7905258  44.5185916
  38.3693902  57.4674581  46.3055696  38.3073678  58.3117436  46.9921816
  38.5782857  56.5572512  46.8676978  39.4714453  57.7078360  45.3160819
  39.4723661  56.7677911  44.7643451  39.0355645  58.4916684  44.6966354
  40.8557438  58.0723867  45.6672396  41.3739524  57.1383929  45.8845315
  41.2886688  58.5289277  44.7771579  41.0011661  58.9963815  46.8163053
  40.6004546  58.5733493  47.6412743  41.9807546  59.1835592  46.9759011
  40.5214136  59.8620648  46.6149867  35.3719102  58.5533917  44.1334165
  35.5345921  57.9285159  43.0486835  34.1918566  59.0598643  44.5336313
  34.0721815  59.4887348  45.4401893  33.0126432  58.9165343  43.6700768
  33.3508358  58.8687135  42.6349738  32.1813314  57.6641762  43.9722506
  31.3217133  57.6314369  43.3028598  32.8498424  56.8337392  43.7451658
  31.7065096  57.5528551  45.4119523  32.5572756  56.9881338  46.3800659
  33.5443544  56.6254415  46.0933096  32.1324528  56.8913482  47.7224340
  32.7689186  56.4294697  48.4772064  30.8715380  57.3604138  48.0695150
  30.4123173  57.2925025  49.3668713  31.0471125  56.8979012  49.9693035
  30.0467582  57.9472283  47.1197755  29.0640336  58.3216679  47.4063895
  30.4765004  58.0574692  45.7979197  29.8420806  58.5445596  45.0574101
  32.1230737  60.1620128  43.7621112  32.2539226  60.9622184  44.6832803
  31.2606221  60.2329319  42.7474267  31.2172716  59.4907135  42.0638099
  30.2765244  61.3123395  42.6627159  30.6151724  62.2165380  43.1685238
  30.0600235  61.6466892  41.0983542  29.7369201  60.7508631  40.5680713
  28.9843817  62.7279110  40.9748826  29.3070002  63.6242668  41.5045649
  28.8261856  62.9653116  39.9228778  28.0526262  62.3654684  41.4091262
  31.3597038  62.0912398  40.6125448  31.2957815  62.3069664  39.6792837
  28.9370337  60.7890119  43.1746464  28.4818320  59.6568553  42.8930474
  28.2439462  61.6590881  43.9385483  28.6559066  62.5551968  44.1562112
  26.9255110  61.3627534  44.4641863  26.4833177  62.2924434  44.8222934
  26.3171791  60.9599648  43.6543758  26.9578788  60.3579348  45.6059801
  27.9504160  60.3778304  46.3428384  25.9153506  59.5313982  45.6881158
  25.1908894  59.5455243  44.9845138  25.8369689  58.5257369  46.7408487
  26.6063845  58.7176791  47.4886837  24.4389946  58.5615228  47.4414794
  23.6582494  58.2111494  46.7663685  24.4414988  57.9483009  48.3426190
  24.1903430  59.9112506  47.7901113  23.3371181  59.9774043  48.2251179
  25.9441283  57.1149537  46.1559475  25.6314280  56.9581646  45.0045389
  26.3551758  56.1941543  47.0378808  26.5317704  56.3925035  48.0123403
  26.4568979  54.7859089  46.5761542  27.0070890  54.6941166  45.6396911
  27.2427809  54.0577437  47.6819098  26.8451322  54.3327046  48.6588291
  27.0896595  52.9915603  47.5148566  28.7230965  54.3678377  47.6347897
  28.8833950  55.4458654  47.6186197  29.3591525  53.7824279  48.8760363
  29.1996593  52.7042888  48.8926752  30.4290178  53.9908661  48.8695017
  28.9077815  54.2296748  49.7616631  29.3607991  53.6954068  46.4010774
  28.8856432  54.0718752  45.4952088  30.4264985  53.9225647  46.3730544
  29.2213767  52.6160912  46.4622194  25.0587753  54.1685268  46.5130142
  24.1802175  54.5261739  47.3411825  24.9164236  53.2616044  45.5655920
  25.6548653  53.0921037  44.8977053  23.6731756  52.5059935  45.4303017
  22.9619359  52.8276157  46.1910884  22.9570694  52.5288798  44.0317202
  23.6780243  52.2548663  43.2614989  21.7854905  51.5427151  44.0079041
  21.0638437  51.8163774  44.7776017  21.3032999  51.5740828  43.0308640
  22.1543398  50.5348412  44.1982750  22.5892169  53.9156184  43.7992581
  22.1443048  53.9909241  42.9519195  24.0718628  51.0601125  45.7940550
  25.0773317  50.6272665  45.1833901  23.3646400  50.3961681  46.6685822
  22.5908783  50.8208396  47.1595468  23.7331814  49.0079321  47.0102839
  24.7181628  48.7786761  46.6036483  23.7742175  48.8164412  48.5309141
  22.8476646  49.2041610  48.9543198  23.8342558  47.7431218  48.7111389
  24.9516363  49.5029537  49.1831405  24.8600170  50.8717867  49.5187775
  23.9543804  51.4338245  49.2906649  25.9358385  51.5051312  50.1454671
  25.8780928  52.5640962  50.3971822  27.0856799  50.7825790  50.4402500
  28.1443254  51.3800692  51.0676184  27.9902859  52.3074232  51.2622620
  27.1957205  49.4459446  50.1206102  28.0951976  48.8750118  50.3509949
  26.1107052  48.8207100  49.4819330  26.1723562  47.7672550  49.2089281
  22.7968225  47.9689391  46.3986117  21.6177156  48.2275778  46.1628686
  23.3664250  46.7666497  46.1795270  24.3525127  46.6167903  46.3385004
  22.5753081  45.6631579  45.6004380  21.5191836  45.7842278  45.8413573
  22.7260760  45.5533047  44.0296486  22.6659786  46.5598514  43.6157014
  24.0527377  44.9055865  43.6086309  24.1133561  43.8987714  44.0218481
  24.1039642  44.8550813  42.5210078  24.8841730  45.5023677  43.9836884
  21.5590736  44.7784797  43.6419470  21.5588115  44.6549992  42.6899214
  23.0227254  44.4016551  46.3468597  24.1899529  44.3626364  46.7981021
  22.0770546  43.4590895  46.4562340  21.1447532  43.5280144  46.0739215
  22.4425708  42.2318603  47.1954765  22.9144410  42.5394374  48.1286614
  21.5200984  41.6944324  47.4152835  23.3954350  41.2987693  46.4383001
  23.3222301  41.2412341  45.2091509  24.2210925  40.6091188  47.2244488
  24.2316433  40.7330269  48.2267635  25.1731140  39.6530029  46.6278562
  25.2136215  39.6517098  45.5386103  26.6085594  39.9369407  47.1811389
  26.5578343  40.1198450  48.2544852  27.5071706  38.7141239  46.9105584
  27.5587581  38.5308642  45.8373131  28.5090307  38.9067942  47.2942968
  27.0900673  37.8387811  47.4084553  27.0300915  41.2648918  46.5385708
  26.3276485  42.0472781  46.8258815  28.0303852  41.5324889  46.8790173
  27.0321319  41.1596649  45.4536634  24.7538706  38.2442572  46.9558262
  24.3478064  38.0096553  48.1124073  24.8739187  37.3703599  45.9893330
  25.1748894  37.6978852  45.0825568  24.5951010  35.9164658  46.1584564
  23.9964069  35.7370445  47.0514696  23.8130074  35.4347197  44.9431584
  22.8295494  35.9033605  44.9790125  24.3320338  35.7493210  44.0377647
  23.6534151  33.9212679  44.9360881  23.1009696  33.4333588  43.9498333
  24.0806753  33.2983948  45.9438271  26.0285659  35.3263181  46.2422067
  26.7255001  35.3693860  45.2059559  26.4341947  34.8313638  47.3927003
  25.8659039  34.8392385  48.2276152  27.8153486  34.3060251  47.4885074
  28.3933827  34.6025109  46.6132520  28.4868884  34.8665024  48.7244029
  29.5054310  34.4796620  48.7564164  28.5138666  35.9533107  48.6455370
  27.7867731  34.4923665  50.0128557  26.7333574  33.8449092  50.0386351
  28.3596764  34.9090325  51.1612059  27.9298214  34.6840736  52.0470490
  29.2157853  35.4439993  51.1297607  27.7896010  32.7645561  47.4967233
  28.8067052  32.2328968  47.9409510  26.7110479  32.2196521  47.0292280
  25.9104988  32.7849364  46.7849452  26.5625251  30.7513955  47.0112098
  26.7343268  30.3658803  48.0161781  25.2057176  30.3284706  46.5646073
  25.0995252  29.2664117  46.7856350  24.4747373  30.8941518  47.1423380
  24.9937172  30.5394074  45.2307125  24.1083067  30.2505878  44.9978363
  27.6669706  30.0455786  46.2308908  27.9825780  28.9046206  46.6459244
  28.2018192  30.6236028  45.2027021  27.8130507  31.5017086  44.8898305
  29.2993339  30.0353024  44.4303724  29.4006098  28.9855163  44.7056748
  29.0600394  30.1255952  42.9014030  28.6508458  31.0999726  42.6344788
  29.9903268  29.9614358  42.3576042  28.0383412  29.0145604  42.5272539
  27.1525368  29.1767456  43.1413771  27.7969822  29.2124761  41.4828989
  28.4528410  27.5939223  42.6577118  29.7440144  27.3229571  42.5676786
  27.6605111  26.6407884  42.8803285  28.0171582  25.6989268  42.9564933
  26.6722287  26.8228227  42.9816329  30.6305423  30.7000297  44.7840755
  31.6089505  30.5044617  44.0520438  30.6978749  31.4228556  45.8771226
  29.8301035  31.5124904  46.3860802  31.8724998  32.0839555  46.4024342
  31.6727086  32.3134337  47.4491062  32.6979377  31.3750504  46.3375871
  32.2628467  33.3668637  45.6794010  33.3648095  33.8808783  45.9768263
  31.4013579  33.8499802  44.8128732  30.5085115  33.4131809  44.6336216
  31.7404113  35.0828956  44.0699981  32.8032458  35.2896493  44.1954365
  31.4355218  34.9596975  42.5569341  30.3696686  34.7951648  42.3988672
  31.7365219  35.8851114  42.0659065  32.1595259  33.8333384  41.8419425
  33.5583394  33.8159924  41.8493615  34.1145333  34.6080851  42.3506971
  34.2414062  32.7798540  41.2119544  35.3311786  32.7579928  41.2075872
  33.5167355  31.7618110  40.5738957  34.0600606  30.9549449  40.0820981
  32.1347119  31.7715446  40.5627146  31.5882627  30.9743349  40.0587800
  31.4264843  32.8202444  41.2078126  30.3365092  32.8254819  41.2026510
  30.9307766  36.2659722  44.6049076  29.9594144  36.0525607  45.3036065
  31.3650678  37.4535378  44.1284423  32.1522154  37.5461953  43.5024131
  30.6035427  38.6974730  44.5077122  30.1305976  38.5760450  45.4822261
  31.5953814  39.8880233  44.5829188  32.2811118  39.8756913  43.7357347
  31.0685684  40.8418921  44.6094218  32.4451690  39.8300676  45.8263861
  33.7054041  39.2632189  45.9189448  34.1238045  38.8246546  45.0130186
  34.1811284  39.3874574  47.2191910  35.0392838  39.0036524  47.5884639
  33.2264030  40.0667230  47.9503072  33.2535473  40.3976899  49.3055020
  34.1082972  40.1031944  49.9144140  32.1591269  41.0972661  49.7917861
  32.1512923  41.4228379  50.8319984  31.0469812  41.4009009  48.9687947
  30.1824432  41.9320880  49.3669326  31.0251684  41.0293015  47.6249829
  30.1865831  41.3471777  47.0054427  32.1334089  40.3234131  47.1137357
  29.6487209  38.8089391  43.2929934  29.9025424  39.6149973  42.3444742
  28.5967038  38.0061817  43.3524464  28.4647893  37.3802211  44.1340289
  27.6175886  37.9645467  42.2503194  28.0495489  38.3079650  41.3103335
  27.2108102  36.4988353  42.0944914  28.0949923  35.9258366  41.8152177
  26.8364021  36.1433797  43.0544757  26.2093717  36.3325838  41.1066157
  25.9799597  35.4030158  41.0368065  26.4021910  38.8563388  42.4932774
  25.8972373  38.8875353  43.6225619  25.9566338  39.5503560  41.4406749
  26.3801568  39.4894369  40.5257889  24.7806826  40.4229110  41.6096672
  24.2025378  40.1104356  42.4792688  25.2393299  41.8799331  41.8205235
  24.3600502  42.5151776  41.9274389  25.8330773  41.9255749  42.7334752
  26.0769534  42.4857992  40.7329527  27.4833798  42.2085772  40.6550694
  27.9531763  41.5492737  41.3849393  28.2410383  42.7794990  39.6524015
  29.3119685  42.5802817  39.6133909  27.6550994  43.5964837  38.7039815
  28.2794958  44.0256184  37.9203537  26.2691450  43.8790010  38.7383808
  25.8056228  44.5111041  37.9809555  25.4857473  43.3289616  39.7729144
  24.4212501  43.5562632  39.8301812  23.9241604  40.3492012  40.3184102
  24.3928732  39.8161006  39.3234122  22.7441528  40.9270461  40.4648969
  22.4712228  41.4353689  41.2938821  21.8286654  40.9213188  39.3204952
  22.1488539  40.1928854  38.5755365  20.3929673  40.5270028  39.8238158
  20.0446387  41.2452469  40.5660367  19.7179950  40.5334717  38.9679708
  20.3764015  39.1447857  40.4428373  21.1975740  38.1904096  40.0096722
  19.5970944  38.8937017  41.3920250  19.5877880  37.9712581  41.8032561
  18.9822903  39.6150645  41.7409554  21.6791837  42.3195014  38.7462770
  21.6817986  43.2959762  39.5178326  21.5124990  42.3004719  37.4124959
  21.6918528  41.4668402  36.8712105  21.2396793  43.5397059  36.7006256
  20.9685043  44.3319212  37.3984495  22.2075004  44.1089815  35.6695501
  21.8851079  45.1110060  35.3865142  23.6113168  44.1751439  36.2605086
  23.9346011  43.1733590  36.5433782  24.2991450  44.5826776  35.5196246
  23.6053002  44.8167657  37.1416368  22.1028139  43.4193923  34.3305802
  21.0920111  43.5354960  33.9395564  22.8142218  43.8649308  33.6352429
  22.3265176  42.3591721  34.4488622  19.7969140  43.2877910  36.1288239
  19.4631100  42.1830856  35.6856852  19.0608409  44.3888023  36.2086094
  19.3646537  45.2659095  36.6067049  17.6391022  44.2808782  35.7175946
  17.2150204  43.2986774  35.9262459  16.8260083  45.3396988  36.4815816
  17.3925254  46.2673461  36.5629943  15.8758896  45.5371885  35.9852226
  16.5602715  44.7722194  37.8962823  16.7656859  45.6036722  38.7542090
  16.1969877  43.5894966  37.9414236  17.4496101  44.4554092  34.2250208
  16.4073419  43.9853057  33.6899585  18.4143108  45.0960863  33.5924188
  19.2012235  45.4061895  34.1444186  18.4269349  45.3613228  32.1716193
  18.2357154  44.4327931  31.6336909  17.3446737  46.4024778  31.7663501
  17.3067371  46.4634068  30.6787161  16.3784184  46.0691822  32.1449855
  17.6390811  47.6515553  32.2885748  16.9592007  48.2764493  32.0261440
  19.7881127  45.9450409  31.7212003  20.6163091  46.3286649  32.5678161
  19.9446390  45.9622492  30.3958741  19.2899097  45.5160161  29.7695316
  21.1734518  46.5427758  29.8247516  21.5473776  47.2705023  30.5449550
  22.3238320  45.5267516  29.4948907  23.2679235  46.0296958  29.2855163
  22.4484738  44.8624810  30.3500568  21.9003168  44.7116293  28.2751417
  21.1055131  43.5621519  28.4252178  20.7963191  43.2454841  29.4213202
  20.7143812  42.8312924  27.3121323  20.1392994  41.9144567  27.4417274
  21.0623808  43.2536409  26.0468098  20.6401072  42.5304662  24.9376145
  20.1156425  41.7604892  25.1692865  21.8256636  44.4114290  25.8577933
  22.0883816  44.7660552  24.8611389  22.2503809  45.1134491  26.9794991
  22.8721540  46.0011953  26.8637192  20.7636828  47.3547604  28.5855135
  19.6764653  47.1285916  28.0210501  21.6258377  48.2717357  28.2359991
  22.4235627  48.4074763  28.8404068  21.5221303  49.0884300  27.0376639
  20.7913097  48.6269643  26.3735481  21.1506495  50.6002979  27.2178899
  21.9128719  51.0661975  27.8424337  21.0708907  51.3304322  25.8866531
  20.3085008  50.8653575  25.2616998  20.8108946  52.3747695  26.0594557
  22.0360161  51.2753540  25.3830660  19.8676738  50.4692827  27.9460473
  19.5131448  51.3423963  28.1293017  22.9216230  49.0636743  26.3525906
  23.8969757  49.5284376  26.9424508  22.9025136  48.5323680  25.1520876
  22.0545271  48.1468494  24.7617112  24.1576915  48.4516691  24.3409760
  25.0621078  48.7765471  24.8553540  24.3623127  47.0342997  23.8516354
  23.4683342  46.6980764  23.3264150  25.2149481  47.0030933  23.1732997
  24.5512430  46.3794149  24.7022413  23.9300271  49.4641952  23.2035220
  23.2809722  49.0827833  22.2231810  24.4193016  50.6753232  23.3859517
  24.9276221  50.9279681  24.2213439  24.2243236  51.7155015  22.3352326
  24.6367071  52.6741202  22.6500173  24.6841109  51.4142490  21.3939877
  22.7216202  51.8661208  22.1274387  21.9923886  52.2105495  23.0733056
  22.2389737  51.6148750  20.9352723  22.8896752  51.2773292  20.2404703
  20.8144932  51.7412583  20.5589115  20.3558624  52.6239321  21.0046063
  20.7776015  51.8907205  19.0033324  21.0484618  50.9614201  18.5021991
  19.7995330  52.2202452  18.6527677  21.7440401  52.8847419  18.7092150
  21.7756654  53.0295697  17.7607296  19.9009309  50.5701528  20.8662695
  18.6951692  50.6549913  20.5137016  20.4435616  49.5096054  21.4483857
  21.4360251  49.4750074  21.6325553  19.6304941  48.3160698  21.7629315
  18.5965391  48.4704514  21.4543826  20.1917024  47.1014208  21.0085396
  21.2599541  46.9859299  21.1918406  19.6731096  46.1872263  21.2973477
  19.9529734  47.3765670  19.5009216  18.8937081  47.5739245  19.3362770
  20.5360409  48.2438867  19.1912592  20.3580254  46.2017103  18.6604726
  19.9046457  45.0874062  18.9319468  21.2062765  46.4490407  17.6547019
  21.5111837  45.6934131  17.0579106  21.5374425  47.3901330  17.4972985
  19.5676333  48.0626845  23.2707357  20.5922608  48.2002578  23.9610733
  18.4060620  47.6818919  23.7449772  17.5798597  47.6095020  23.1685669
  18.2717170  47.4204393  25.2188117  19.2442355  47.5146906  25.7019511
  17.3177090  48.4215301  25.8484391  16.4000276  48.3983580  25.2607120
  17.1102592  48.0698994  26.8590926  17.8226288  49.7822910  25.9037106
  17.1659197  50.3509150  26.3123666  17.8192072  45.9838500  25.3483300
  17.1613324  45.5342912  24.3785348  18.1153161  45.3426276  26.4657624
  18.6207973  45.7571763  27.2356569  17.6692703  43.9064457  26.5932683
  16.7686776  43.7421240  26.0016346  18.4581482  43.2391250  26.2462034
  17.3654157  43.5973660  28.0566070  17.4835223  44.4110912  28.9554858
  16.9751244  42.3667569  28.2567369  16.8060516  41.7764926  27.4548006
  16.5991079  41.8527330  29.6043192  16.0229286  42.5765582  30.1806818
  15.7185107  40.6352715  29.3299089  16.3117898  39.9246226  28.7544983
  15.4561561  40.1941332  30.2915051  14.4327859  40.9766576  28.5543005
  13.7424101  42.0025416  28.7611831  14.0707590  40.1570542  27.6608339
  17.8657499  41.6719749  30.4306571  18.9849691  41.6398603  29.9256105
  17.6462807  41.5510531  31.7181586  16.6833512  41.6015600  32.0186833
  18.6946590  41.3486499  32.7478838  19.4619553  42.1022579  32.5705969
  18.2264433  41.5282773  33.7156686  19.3393022  39.9854057  32.7601008
  19.0649301  39.0453290  31.9816768  20.3366532  39.8788706  33.7173862
  20.5438662  40.6639908  34.3180094  21.1492721  38.6625099  33.8556402
  20.4924020  37.7988734  33.9593354  22.0639942  38.4461295  32.6122251
  22.7716485  37.6338873  32.7783193  21.4292184  38.2055830  31.7594080
  22.8785794  39.6548179  32.2171741  22.3624539  40.5112579  31.2227175
  21.4043208  40.2955113  30.7499233  23.0855858  41.6381554  30.8463092
  22.6921103  42.2888784  30.0653884  24.3069120  41.9402300  31.4593747
  24.8649525  42.8255856  31.1546845  24.8156058  41.0996669  32.4709395
  25.7585608  41.3318789  32.9659282  24.0994945  39.9626845  32.8355579
  24.4862998  39.2999238  33.6096573  21.9633025  38.8351792  35.1546733
  21.7763304  39.8472788  35.8362976  22.8160464  37.8532663  35.4404510
  22.9135552  37.0067386  34.8982497  23.6170303  37.9899738  36.6798641
  23.3887136  38.9548984  37.1325130  23.3386211  36.9005194  37.6957635
  23.8103958  37.1445725  38.6475859  22.2642860  36.7881097  37.8415999
  23.8691979  35.7051475  37.2066415  23.7033654  35.0000011  37.8366161
  25.0868044  38.0003655  36.2221829  25.4154502  37.5398181  35.1219220
  25.9087303  38.5355552  37.1315166  25.6053677  38.8995034  38.0234875
  27.3573880  38.5949656  36.8017739  27.6599200  37.6826418  36.2877322
  27.5588908  39.4550474  36.1632168  28.1660361  38.7314280  38.0881146
  27.5931395  38.9370415  39.1726166  29.4752399  38.5897813  37.8998133
  29.8965088  38.3089328  37.0258819  30.3566912  38.7129856  39.1067505
  29.8399170  39.0121679  40.0186352  31.0856174  37.3866340  39.3449770
  31.6737443  37.4942593  40.2563627  30.1279654  36.1770421  39.4885184
  29.5397892  36.0684898  38.5772743  30.7095047  35.2703204  39.6551573
  29.4599603  36.3401902  40.3342436  32.1384569  37.2131401  38.2120080
  31.6197687  36.9116313  37.3019773  32.6306658  38.1718180  38.0484033
  33.2174228  36.1258442  38.5864199  32.7259838  35.1667212  38.7497313
  33.9362859  36.0312564  37.7725475  33.7368796  36.4269072  39.4961593
  31.2729964  39.9261215  38.9424271  31.7962426  40.2164236  37.8385987
  31.5323673  40.6530178  40.0419353  31.0962256  40.3794406  40.9108630
  32.4152657  41.8076168  40.0476543  32.4257806  42.3809995  39.1207127
  32.1015391  42.7669203  41.2182979  32.0965307  42.2089241  42.1546286
  32.8625258  43.5459498  41.2642616  31.1240075  43.2233456  41.0627119
  33.8319897  41.1665257  40.2049609  34.1317484  40.6084302  41.2783979
  34.6185933  41.2814461  39.1353688  34.3403277  41.7620465  38.2917511
  35.9551021  40.6347452  39.1690467  36.2221704  40.2723443  40.1617396
  35.8203885  39.4103540  38.2107067  34.8863189  38.8911096  38.4251795
  35.7994031  39.7873843  37.1882060  36.9837655  38.4461883  38.3708578
  37.9118285  38.6989022  39.1609298  36.9922361  37.3796196  37.7056140
  37.1371656  41.5060592  38.7540914  37.3581763  41.7137480  37.5512191
  37.8863263  41.9339349  39.7761812  37.6705795  41.7238239  40.7402382
  39.0799099  42.7651189  39.4879929  38.7542230  43.6097053  38.8807853
  39.6779333  43.3162231  40.8376621  40.5455145  43.9179968  40.5669753
  38.7202827  44.1556083  41.6891906  37.8526132  43.5543208  41.9606725
  39.2312121  44.4845901  42.5940780  38.3946567  45.0260094  41.1195677
  39.9818872  42.0777190  41.6024771  40.3569030  42.3117993  42.4546331
  40.1274249  41.9302075  38.7645205  40.9791671  42.5953597  38.1869761
  40.1068860  40.6154573  38.8925090  39.3880326  40.1904968  39.4606268
  41.0916110  39.7362944  38.2396429  42.0571395  40.2377710  38.3057890
  41.1226304  38.8118929  38.8163742  40.8038768  39.3990236  36.7711381
  41.5821754  38.5840163  36.1708377  39.8115513  39.9585308  36.1443083
  39.2074840  40.5860571  36.6555938  39.5067120  39.6959548  34.7234385
  40.2284452  38.9695756  34.3498429  38.0445156  39.1468132  34.4454526
  37.3615526  39.7720817  35.0205188  37.6184117  39.1479506  32.9662379
  38.3006826  38.5224750  32.3905763  36.6053225  38.7553182  32.8791216
  37.6470851  40.1668658  32.5801160  38.0345072  37.8093585  34.9385721
  37.1675040  37.4224187  34.7965042  39.7097558  41.0358321  33.9981565
  39.2106803  42.1082723  34.3936331  40.4541084  40.9807694  32.9045308
  40.8682689  40.1264792  32.5599171  40.6957726  42.2174712  32.1616626
  41.0479121  43.0236964  32.8051670  41.7852965  41.9649474  31.0147461
  41.3494263  41.3306330  30.2428895  42.2276785  43.3091254  30.3882705
  42.6641029  43.9438378  31.1594861  42.9681051  43.1218933  29.6105741
  41.3628512  43.8097351  29.9528807  42.8834202  41.2519403  31.6144178
  43.5565262  41.0841947  30.9507988  39.4791095  42.8338838  31.4583381
  39.3565133  44.0732876  31.5425600  38.6647665  41.9990900  30.8262495
  38.7826623  40.9960498  30.8157511  37.5651128  42.5822426  30.0348763
  37.6853301  43.6533167  29.8722500  37.6506978  41.8542758  28.6533161
  37.3937555  40.8136604  28.8513049  36.9121249  42.2884621  27.9794525
  39.0554375  41.9240202  27.9952833  39.8040782  41.5509338  28.6941713
  39.0673364  41.0579366  26.7187761  38.3192198  41.4307245  26.0191693
  40.0529133  41.1059179  26.2557029  38.8382945  40.0243347  26.9782127
  39.4294067  43.3707495  27.6632494  39.4408112  43.9628029  28.5783681
  40.4172879  43.3947880  27.2032340  38.6967955  43.7863100  26.9713757
  36.1978648  42.4638053  30.6429754  36.1586194  41.9963984  31.7559707
  35.2070772  42.8935951  29.8636432  35.3744164  43.2607556  28.9377436
  33.7989883  42.7731804  30.3312179  33.7289952  42.6368661  31.4103928
  33.1391242  44.1150672  29.9606921  33.6189850  44.8773785  30.5744628
  33.3595883  44.3034884  28.9099814  31.6278657  44.1621230  30.1799854
  31.1514430  43.5205699  29.4386813  31.2532046  43.6921277  31.5686608
  31.7289146  44.3335257  32.3105552  30.1708865  43.7390730  31.6890128
  31.5895457  42.6647449  31.7081585  31.1710891  45.6163353  29.9856257
  31.4170579  45.9430201  28.9752417  30.0935500  45.6824490  30.1360909
  31.6781816  46.2565586  30.7074776  33.3220396  41.6030745  29.4379188
  33.2073287  41.7710613  28.1852094  33.0447109  40.4460152  30.0510522
  33.1621971  40.3611779  31.0506016  32.6387839  39.2571026  29.2956054
  32.8023650  39.4318331  28.2322100  33.4502149  38.0133551  29.7221415
  33.1021740  37.8464342  30.7415061  33.1892348  37.1540805  29.1043740
  34.9693590  38.1959186  29.7257199  35.2098437  39.0590566  30.3464137
  35.6857405  36.9628386  30.2699922  35.4460928  36.0993261  29.6494974
  36.7624626  37.1318965  30.2562174  35.3609572  36.7755040  31.2934774
  35.4151119  38.5789871  28.2948699  34.9277266  39.5077624  27.9983373
  36.4965046  38.7141920  28.2746038  35.1356523  37.7853220  27.6019795
  31.1273201  39.0366735  29.4869198  30.6736768  38.7882245  30.6056395
  30.4921700  39.0922158  28.3187047  30.9728416  39.2341139  27.4418244
  29.0362690  38.9514663  28.2966627  28.6223614  38.7769250  29.2897967
  28.4979242  40.3170669  27.7647285  28.8705450  40.3653484  26.7415365
  27.4120913  40.2227901  27.7513507  28.8939083  41.6088959  28.5190123
  29.9738221  41.6410319  28.6634226  28.4590306  42.8024774  27.6858240
  27.3790962  42.7712785  27.5413695  28.7296617  43.7239926  28.2012552
  28.9558718  42.7697549  26.7161960  28.2274232  41.6376764  29.8971779
  28.5505577  40.7722678  30.4757549  28.5122947  42.5506325  30.4201125
  27.1442776  41.6106461  29.7781650  28.5852062  37.8051507  27.3939330
  29.3820122  37.1853263  26.7037707  27.2587302  37.5366659  27.4089432
  26.6092551  38.1155140  27.9219894  26.7190370  36.4862389  26.5455457
  27.1187087  35.5122506  26.8278729  25.1991098  36.4551671  26.7042838
  24.8048027  37.4685291  26.7799047  24.7522915  35.9551807  25.8449427
  24.8593035  35.6796768  27.9785916  25.6787789  35.0535970  28.6529077
  23.6533055  35.7609668  28.2650490  26.9296763  36.8726941  25.0633135
  26.8830186  38.0464478  24.7386486  27.1589758  35.8595973  24.2376878
  27.2208617  34.9239860  24.6130555  27.3933751  36.0497247  22.8039512
  28.3207308  36.5914877  22.6179315  27.5093676  34.6483207  22.1807484
  26.6421412  34.0799378  22.5168414  27.4641917  34.7733017  21.0988801
  28.7848962  33.8972574  22.5529641  29.8145167  34.5196807  22.8730201
  28.7516873  32.6224411  22.5191479  26.3018573  36.8749220  22.1393895
  26.5860702  37.6494643  21.2100563  25.0570730  36.7365620  22.6150623
  24.8526081  36.0498466  23.3269018  23.9304015  37.5028182  22.0343526
  23.9320864  37.3572719  20.9541153  22.5625964  37.0693406  22.5863240
  21.8184269  37.7390548  22.1552858  22.3841796  36.0535490  22.2335709
  22.4640787  37.1025012  24.0122681  21.5861500  36.8202051  24.2790075
  24.1364178  38.9943409  22.2198855  23.8639417  39.8305048  21.3137284
  24.6072255  39.3549453  23.4056066  24.7192921  38.6398416  24.1099979
  24.8681047  40.7579166  23.7847105  24.0836193  41.4199316  23.4180799
  25.0018378  40.9490355  25.3028972  25.8679539  40.4042023  25.6785285
  25.1843458  42.4416064  25.5706509  24.3183503  42.9870905  25.1956845
  25.2824088  42.6095438  26.6431625  26.0827133  42.7948887  25.0644601
  23.7907381  40.3718967  26.0533400  23.7093111  39.3047897  25.8465692
  23.9198399  40.5250364  27.1247786  22.8830764  40.8760448  25.7215481
  26.1178930  41.2436829  23.0098491  26.1134059  42.3916501  22.4829895
  27.1415093  40.4192973  22.9595781  27.1587257  39.5403439  23.4568143
  28.3520661  40.8221772  22.1999393  28.7961131  41.7448884  22.5734704
  29.4001759  39.6867487  22.3139437  28.9791587  38.7565119  21.9324947
  30.6242048  40.0620190  21.4945955  31.0460769  40.9919808  21.8757726
  31.3684018  39.2690119  21.5681564  30.3371410  40.1945571  20.4514610
  29.6698938  39.5597739  23.8139502  28.7432249  39.3093211  24.3303418
  30.4050912  38.7736940  23.9861792  30.0538709  40.5056826  24.1959439
  27.9617708  41.1252568  20.7368678  28.3918462  42.1549674  20.1349033
  27.1817611  40.2025672  20.1758957  26.8667089  39.3693303  20.6518766
  26.7645671  40.4076870  18.7521857  27.6380409  40.4130078  18.1001776
  25.8281523  39.2562744  18.3148432  25.1113069  38.9832416  19.0892366
  25.2959909  39.4785032  17.3899007  26.7340053  38.1639025  18.0949252
  26.2398474  37.3897086  17.8155840  26.0407504  41.7230331  18.5539814
  26.2725189  42.5198746  17.6301545  25.0800148  41.9354807  19.4609781
  24.9052068  41.2523907  20.1841167  24.2427910  43.1613454  19.4334457
  23.6518604  43.2121824  18.5189426  23.3018218  43.1068227  20.6137373
  23.0345423  42.0527404  20.6883804  23.9279083  43.3833188  21.4620683
  22.0625342  43.9349686  20.6204910  22.2797565  44.9576965  20.9286192
  21.5650450  43.9461317  19.6507066  21.1154988  43.3029177  21.6504651
  21.5474696  43.3553861  22.8980075  20.0632708  42.7846385  21.3226053
  19.4634311  42.3779217  22.0260789  19.7957818  42.7641511  20.3488850
  25.1092346  44.4078334  19.5187048  24.8735808  45.4081925  18.8122602
  26.0975128  44.3339858  20.4246461  26.2484861  43.5187842  21.0014934
  26.9804132  45.4645705  20.5924679  26.3974958  46.3587045  20.8134448
  27.9837676  45.2098857  21.7830206  27.4513153  44.9580879  22.7001856
  28.6492176  44.3898947  21.5130374  28.8002800  46.4736221  22.0020795
  28.2499500  47.5458325  22.7208360  27.2339187  47.4680513  23.1077857
  28.9929234  48.7044782  22.9412982  28.5625058  49.5438356  23.4874866
  30.2912670  48.7922083  22.4370944  31.0611319  49.9070526  22.6272368
  30.6129510  50.5911102  23.1300278  30.8482809  47.7181052  21.7344544
  31.8682517  47.7912724  21.3570865  30.1153866  46.5736063  21.5189194
  30.5550112  45.7399548  20.9713289  27.8122700  45.7439067  19.3243675
  27.8505752  46.8896142  18.8077894  28.5049734  44.6920126  18.8543518
  28.6003592  43.8222475  19.3588412  29.3718668  44.9176332  17.6700254
  29.8169713  45.9099968  17.7421065  30.4936834  43.8856657  17.5681752
  30.0801729  42.8774996  17.5948096  31.0322662  44.0322904  16.6319436
  31.4540483  44.0734594  18.7430211  31.4638251  43.1685903  19.8031708
  30.7582646  42.3377822  19.8096313  32.3770530  43.3231554  20.8601355
  32.4177066  42.5964952  21.6715626  33.2381994  44.4150613  20.8608115
  34.1431116  44.6576919  21.8731184  34.1132572  43.9972476  22.5691943
  33.2122858  45.3258335  19.8161137  33.8824788  46.1853693  19.8279481
  32.3299153  45.1436005  18.7502998  32.3286064  45.8468366  17.9174989
  28.6086574  45.1259553  16.3460151  29.2784827  45.6309802  15.4150962
  27.3509216  44.7332737  16.3340632  26.8925470  44.2570857  17.0977628
  26.5687402  44.9672055  15.0636179  27.0684778  44.5085563  14.2103873
  25.1968926  44.3322245  15.2219320  24.7517178  44.1711443  14.2401114
  25.2921856  43.3769999  15.7382315  24.3426369  45.2252327  16.0034956
  23.4744882  44.8285968  16.1064401  26.5064042  46.4804462  14.8358333
  26.2106058  46.9506403  13.6937183  26.7441673  47.2575096  15.8905044
  26.9563150  46.8428745  16.7867022  26.6929106  48.7142518  15.7961858
  26.1016171  49.0241910  14.9345542  26.0257588  49.2716937  17.0819680
  26.6541242  49.0470752  17.9438281  25.9073257  50.3514031  16.9908562
  24.6585611  48.6250019  17.2682506  23.9656597  49.0354805  16.5337468
  24.7025134  47.5413220  17.1595852  24.1400114  48.9543827  18.6651659
  23.9196528  50.1311778  18.9012156  24.0022011  47.9705699  19.5110659
  23.6612985  48.1546155  20.4438113  24.2370706  47.0295788  19.2291556
  28.0325050  49.4072944  15.6449127  28.1160407  50.6391617  15.6662153
  29.0855347  48.5916832  15.4971027  28.9640611  47.5891087  15.5108112
  30.4483666  49.1273280  15.3528262  30.4829246  50.2044189  15.5164728
  31.3773689  48.4503891  16.3596993  31.3542365  47.3709276  16.2102774
  32.8131888  48.9661413  16.1526611  32.8372085  50.0455428  16.3023822
  33.4792975  48.4855493  16.8692021  33.1410177  48.7329869  15.1396118
  30.9015231  48.7194516  17.7975912  29.8931800  48.3261764  17.9267459
  31.5747882  48.2298986  18.5012613  30.8989450  49.7932045  17.9850716
  30.8586618  48.8570007  13.8939461  31.0038935  47.6781762  13.5324540
  31.0181077  49.9378025  13.1689761  30.8212974  50.8676432  13.5106795
  31.3781568  49.7768977  11.7487493  30.6470857  49.1203806  11.2769234
  31.4060714  51.1002774  10.9902918  30.5404821  51.7109920  11.2469671
  32.3188450  51.6533343  11.2118149  31.3679675  50.7801337   9.5876760
  31.3840990  51.5908933   9.0738585  32.7049748  49.0228745  11.5770251
  33.6965749  49.4401734  12.1716979  32.5736187  47.9793571  10.7833556
  31.6726049  47.7485425  10.3896579  33.7154492  47.1282354  10.4484857
  33.3820478  46.5250890   9.6039994  34.4946394  47.8152870  10.1184521
  34.2842439  46.2126123  11.5146662  35.3615295  45.6056210  11.2733341
  33.6228998  46.0875018  12.6580635  32.8213416  46.6653222  12.8671744
  34.1494266  45.2013388  13.7261228  35.1984134  45.4376245  13.9047143
  33.3804769  45.4035442  15.0174908  32.3297584  45.1620651  14.8569340
  33.7886402  44.7516937  15.7898857  33.4695580  46.4424167  15.3351508
  34.1555498  43.7857686  13.1824376  33.2384116  43.2859107  12.4991621
  35.2269428  43.0549824  13.4983641  35.9499718  43.4700669  14.0684809
  35.3978897  41.6651127  13.0614621  34.4226901  41.1995913  12.9187217
  36.1754748  41.6111651  11.7170369  36.3022261  40.5722414  11.4126178
  35.6146197  42.1476435  10.9517052  37.5334660  42.2546596  11.8906016
  37.3405031  43.1927741  12.4109931  38.0934770  41.5857754  12.5441180
  38.3653259  42.5434963  10.6721372  39.6737307  42.5325335  10.9683512
  37.9001248  42.7680489   9.5418939  38.5243819  42.9544153   8.7700960
  36.9000625  42.7630821   9.4006416  36.1997094  40.9061239  14.1356437
  36.9272248  41.5749026  14.8448033  35.9805640  39.6074074  14.1422550
  35.3331353  39.1426728  13.5218059  36.7192409  38.7890492  15.1233439
  36.7973651  39.3188213  16.0727318  35.9855040  37.4863087  15.3555554
  35.4971170  37.1274033  14.4495949  36.6461607  36.7108058  15.7431481
  34.9066907  37.8309091  16.4248306  35.3707606  38.0843128  17.3779972
  34.2411309  38.6382546  16.1193384  34.0907180  36.5758342  16.6047901
  34.5130074  35.8217168  17.5903658  33.1614571  36.3815690  15.8192252
  32.5932240  35.5514534  15.9093396  32.9726222  37.0534177  15.0891142
  38.1226176  38.5177171  14.5677850  38.2712519  38.2971416  13.3513330
  39.0706684  38.5472209  15.4673044  38.9027441  38.8354312  16.4206331
  40.4827681  38.2776344  15.0449627  40.4900553  37.7136207  14.1122599
  41.2214406  39.5770897  14.8289330  40.7584574  40.0955346  13.9893136
  41.0924510  40.1678357  15.7358403  42.6977805  39.3910324  14.5543110
  43.3601065  40.3908880  14.2053254  43.2242378  38.2718442  14.6924793
  41.0268945  37.3460086  16.1355029  41.2840609  37.8566554  17.2507353
  41.2121320  36.0976713  15.8223481  40.8937868  35.7526700  14.9280720
  41.7186988  35.1303581  16.7999295  41.1436059  35.2515165  17.7179099
  41.6236705  33.6718088  16.3529613  42.1376356  33.0346133  17.0726285
  40.5764132  33.3762605  16.2896876  42.2352754  33.5312037  15.0720348
  42.1771863  32.6158862  14.7884520  43.1314768  35.5149795  17.2391727
  43.4440117  35.0894517  18.3576275  43.8688094  36.2261708  16.4326613
  43.5101612  36.5045108  15.5304431  45.2370051  36.6492546  16.8045692
  45.8293544  35.7794568  17.0885994  45.9176154  37.3389010  15.6271556
  45.3301924  38.2183945  15.3634807  46.9035879  37.6510119  15.9714593
  46.0877147  36.4722438  14.3781674  46.4830640  35.3106450  14.5273831
  45.7579587  37.1011186  13.2450693  45.8341773  36.6170925  12.3618880
  45.4341801  38.0572620  13.2775966  45.1428942  37.6313056  17.9850881
  45.9613227  37.6261720  18.9328082  44.1547611  38.4948742  17.9371367
  43.5876274  38.5217752  17.1018314  43.9294250  39.5263396  18.9700204
  44.8868297  39.8473626  19.3804100  43.2947564  40.7064218  18.2272885
  42.3309794  40.4030752  17.8183692  43.1503988  41.5364380  18.9189056
  43.9506907  41.0205562  17.4153963  43.1568944  38.9988100  20.1632714
  43.3426478  39.4492167  21.3132072  42.2660589  38.0417760  20.0075821
  42.1216552  37.6782508  19.0764020  41.4722299  37.4742074  21.1089132
  41.5954899  36.3921845  21.0627342  41.9046051  37.8493629  22.0364958
  39.9917254  37.8038006  21.0856743  39.2333344  37.6448115  22.0779553
  39.5398221  38.2888351  19.9241685  40.1218371  38.4410067  19.1128721
  38.1013150  38.6204320  19.8275319  37.5633825  37.7199499  19.5311204
  37.7586867  38.9403665  20.8115782  37.8155854  39.7138028  18.8290116
  38.5514919  39.8923764  17.8514580  36.7204663  40.4105674  19.1137228
  36.1511103  40.2643292  19.9350311  36.3239241  41.4851126  18.1619268
  36.2815167  41.0668222  17.1562758  34.9599744  42.0866487  18.4985476
  34.9096018  42.2301938  19.5778792  34.8717292  43.0517592  17.9996744
  33.8308222  41.1878454  18.0577543  33.3753429  40.1856950  18.8892947
  33.8506497  40.0759803  19.8640488  32.3365814  39.3237656  18.5157385
  31.9789955  38.5219081  19.1616940  31.7556169  39.5221028  17.2642615
  30.7251849  38.7295577  16.8167225  30.4700634  38.0535991  17.4488560
  32.1987632  40.5393265  16.4085821  31.7194834  40.6791803  15.4396485
  33.2453866  41.3681352  16.7917410  33.6016288  42.1445769  16.1147403
  37.3023417  42.6382701  18.1675729  37.6646956  43.1106954  19.2626140
  37.6766185  43.0975035  16.9682808  37.3535982  42.6322164  16.1320601
  38.5954403  44.2057737  16.8250966  38.6894478  44.7231893  17.7798442
  40.0127816  43.8331954  16.3222179  40.5718282  44.7636982  16.2235735
  40.7610836  42.8928031  17.2250443  40.2028399  41.9618305  17.3238109
  41.7426551  42.6838804  16.7996394  40.8811625  43.3497975  18.2073064
  39.8968883  43.2049109  14.9030163  39.4427633  43.9249824  14.2223036
  40.8899246  42.9392757  14.5405022  39.2766922  42.3098327  14.9508970
  37.9007424  45.2185165  15.8526930  36.9716930  44.8224828  15.1501907
  38.4592938  46.4039867  15.8877206  39.2101678  46.6216703  16.5271746
  37.9336989  47.4922841  15.0205962  37.7601827  47.1059394  14.0162411
  36.5737658  48.0599102  15.5843734  36.2661782  49.0267224  15.1859223
  35.7572812  47.3460987  15.4751668  36.7845729  48.2508785  17.0648694
  36.3027285  47.2798574  17.9616313  35.7540286  46.4062679  17.6096800
  36.5409049  47.4529271  19.3336167  36.1707617  46.7137343  20.0440312
  37.2510175  48.5698618  19.7913938  37.4341624  48.6784345  20.8603979
  37.7218167  49.5356746  18.9013309  38.2616870  50.4163486  19.2492584
  37.4855121  49.3529140  17.5259420  37.8558987  50.0841208  16.8074365
  39.0171188  48.5487125  14.9324927  40.0445302  48.6097206  15.6267065
  38.7534222  49.4423227  13.9548594  37.9292558  49.3159095  13.3848867
  39.6245703  50.5699006  13.6664325  40.6199469  50.2071130  13.4100933
  39.0791951  51.3980128  12.4788749  38.9723276  50.7386254  11.6175464
  38.1087489  51.8253783  12.7312495  40.0579539  52.5217504  12.1412729
  40.5953109  52.5926682  11.0249377  40.3185953  53.3593534  13.0317442
  39.6718440  51.3878200  14.9642426  38.5946319  51.6866380  15.4972134
  40.8633087  51.7274722  15.3642795  41.6646095  51.3235814  14.9007188
  41.0819343  52.4802560  16.5836238  40.5978108  51.9687849  17.4155619
  42.5718211  52.6170049  16.8948888  43.0460953  53.2406582  16.1371159
  42.6980489  53.0774817  17.8747498  43.3533488  51.0002263  17.2030247
  40.3359371  53.7987156  16.6854933  40.0738584  54.2182142  17.8352296
  40.0239452  54.3985023  15.5762345  40.2190459  53.9271622  14.7045273
  39.3256233  55.6953300  15.5282203  39.7140493  56.3707642  16.2904624
  39.5612743  56.3364608  14.1281939  39.1405310  55.7051751  13.3455364
  39.1048060  57.3251699  14.0813863  40.9656947  56.4536547  13.9383730
  41.1408909  56.8472110  13.0804572  37.8124498  55.6058920  15.6491328
  37.1650569  56.6543394  15.8033620  37.2846873  54.4134775  15.5858773
  37.8962008  53.6165223  15.4809343  35.8482774  54.1778078  15.6544292
  35.3356101  54.6127814  14.7964843  35.5507559  52.6160012  15.6859769
  35.9961577  52.2117537  16.5949881  34.0689998  52.2951310  15.6636794
  33.6229661  52.6986878  14.7546714  33.9303930  51.2142290  15.6868782
  33.5869310  52.7414857  16.5334367  36.2512619  52.1118458  14.4848234
  36.1274679  51.1622677  14.4171714  35.2252548  54.8052275  16.9033236
  35.8199734  54.7734542  17.9857404  34.0356476  55.2990470  16.6541367
  33.6382770  55.2464515  15.7270824  33.2213981  55.9306064  17.7408364
  33.8465409  56.4756545  18.4480975  32.2729755  56.9256423  17.0559868
  31.9888655  56.5237635  16.0834262  31.3820563  57.0497728  17.6715797
  32.9152078  58.2891934  16.8497558  33.7558380  58.6728042  17.6920821
  32.5211949  58.9805757  15.7733575  32.9164014  59.8917209  15.5897108
  31.8305005  58.5879292  15.1497625  32.4740973  54.7372823  18.3665425
  31.6501644  54.1557398  17.6098273  32.7564261  54.3934438  19.6221557
  33.4125094  54.8650823  20.2281353  32.0141859  53.2234775  20.1615148
  31.6656515  52.5684926  19.3630051  33.0027732  52.4326401  21.0544769
  33.3151979  53.1285395  21.8330744  32.3627862  51.6649866  21.4894766
  34.2417226  51.7728166  20.4307698  34.8513217  52.5278166  19.9343176
  35.0703232  51.0967106  21.5545823  34.4614968  50.3412128  22.0512232
  35.9527686  50.6249188  21.1223748  35.3797224  51.8482802  22.2808850
  33.8631413  50.6855169  19.4498123  33.2620009  51.1127774  18.6472053
  34.7667388  50.2432162  19.0303091  33.2874767  49.9158965  19.9640046
  30.8109053  53.6588604  21.0128624  30.9270821  54.6384034  21.7969992
  29.7566094  52.8945314  20.8655689  29.6114560  51.7586055  19.9522279
  30.2270128  50.9346785  20.3132466  29.9508192  52.0575733  18.9604871
  28.1511609  51.4405643  19.9830381  28.0408452  50.3623814  20.0990173
  27.7157651  51.7496878  19.0327884  27.5183242  52.1870632  21.1345783
  27.3105184  51.4235657  21.8842364  26.5957652  52.7112691  20.8851935
  28.5430328  53.1689689  21.6691507  28.2464177  54.2101608  21.5425124
  28.8507437  52.8996924  23.1580326  29.7888626  52.1602790  23.5042675
  28.0398097  53.4901404  24.0383617  27.2653673  54.0823087  23.7744015
  28.2671677  53.2273979  25.4906005  29.3398572  53.1746917  25.6767680
  27.6717337  54.3194717  26.3750920  26.5874912  54.2546505  26.2839022
  27.9661689  54.0636063  27.3929038  28.1191649  55.7250732  26.0609986
  27.3118768  56.6637041  26.1773084  29.2971839  55.9122661  25.7121948
  27.5559513  51.9094962  25.8189107  26.7678668  51.4168551  25.0080065
  27.8734790  51.3853976  27.0059940  28.5847468  51.8232789  27.5738475
  27.2286283  50.1549260  27.5149824  26.3731743  49.8983504  26.8901091
  28.2279850  48.9780132  27.4908267  28.5006323  48.7502365  26.4603509
  29.1316630  49.1479806  28.0761276  27.5777409  47.7344414  28.0508963
  26.7746038  46.9976632  27.1591130  26.6636884  47.3097363  26.1206487
  26.1166607  45.8560049  27.6186871  25.4889790  45.2605049  26.9557421
  26.2757772  45.4767196  28.9697583  25.7749964  44.5829925  29.3420087
  27.0503825  46.2216024  29.8063217  27.1308704  45.8766158  30.8371495
  27.7332283  47.3917609  29.3962308  28.3280928  47.9557041  30.1147044
  26.7563901  50.4586885  28.9471389  27.5717197  50.9844758  29.7394680
  25.4945448  50.1640672  29.2936439  24.7896568  49.8277519  28.6532344
  25.0906868  50.4630025  30.6925311  25.9588263  50.5424971  31.3468350
  24.3546149  51.8211809  30.6817733  24.3025365  52.2398795  31.6867999
  24.8567994  52.5270652  30.0202311  23.0470080  51.5778002  30.2049525
  22.5555959  52.4022136  30.1835824  24.2715484  49.2906663  31.2204422
  23.6985944  48.5234146  30.4362371  24.1976246  49.1830419  32.5383691
  24.7275196  49.7936280  33.1437576  23.3686418  48.1067251  33.1659012
  22.6592951  47.7029116  32.4435016  24.1898966  46.9476675  33.7474732
  23.5503413  46.2951995  34.3419088  24.7905443  46.1471068  32.5720333
  25.4306333  46.7988393  31.9773639  25.3796451  45.3165258  32.9608726
  23.9860427  45.7599170  31.9467632  25.2644503  47.4630485  34.6890691
  24.7981345  48.0078777  35.5099301  25.8324457  46.6225330  35.0878354
  25.9350223  48.1291288  34.1461410  22.5541058  48.8516309  34.2423293
  23.0781852  49.8298795  34.7711472  21.3803850  48.2963965  34.4688141
  21.0114218  47.4903663  33.9847885  20.5145295  48.9586686  35.5331185
  20.8567338  49.9685461  35.7592665  19.0985047  49.0393265  34.9590061
  19.0167243  49.7836230  34.1668988  18.7483142  48.0757170  34.5889744
  18.2946232  49.4425684  36.0794937  17.3779426  49.5187267  35.8047276
  20.6509231  48.0477655  36.7309082  20.3053001  46.8532428  36.5834284
  21.1578039  48.5421980  37.8310152  21.3803531  49.5272308  37.8477940
  21.3761637  47.7579230  39.0538613  21.0825774  46.7128591  38.9551313
  22.8924440  47.8396428  39.4805005  23.1752718  48.8841861  39.6110304
  23.1064384  47.0661819  40.8326331  22.8242415  46.0213870  40.7027515
  24.1552379  47.1252531  41.1235471  22.4883929  47.5149562  41.6102710
  23.7543411  47.3155441  38.3161740  23.6390440  46.2316595  38.3173645
  23.3167300  47.7259562  37.4061421  25.2728379  47.6773281  38.3723416
  25.7112724  47.2668263  39.2819368  25.7794259  47.2568549  37.5036241
  25.3889582  48.7611239  38.3707167  20.5514806  48.3383495  40.2104865
  20.9544788  49.4308467  40.6532778  19.5211750  47.6309477  40.6188591
  19.2110188  46.7797875  40.1722847  18.7157981  48.1681608  41.7537155
  17.7450008  47.6734748  41.7843328  19.4342270  47.9209624  43.0865196
  20.4784691  48.2294557  43.0366233  18.9402166  48.4437118  43.9055353
  19.3631769  46.4847399  43.3148829  19.8005665  46.2702442  44.1420962
  18.4136086  49.6374523  41.5635310  18.5758200  50.4360962  42.5254917
  17.9852755  49.9999037  40.3485665  17.8956176  49.3095554  39.6168015
  17.6368797  51.3859555  40.0403220  16.9179559  51.3141091  39.2241812
  17.1334878  51.7490538  40.9363441  18.7133418  52.3569247  39.6581567
  18.4321138  53.4972173  39.1998725  19.9696711  51.9443364  39.8270402
  20.1420845  50.9989562  40.1378925  21.1348278  52.7924164  39.4748172
  20.9025950  53.8543830  39.5547808  22.2548975  52.4476530  40.5062400
  21.9703037  52.8899014  41.4609766  22.3282755  51.3655902  40.6151242
  23.5956669  53.0031977  40.0725170  24.6528240  52.1296827  39.8109611
  24.4672386  51.0591485  39.8982198  25.9264263  52.5938963  39.4446268
  26.7556505  51.9061773  39.2787006  26.1207013  53.9691609  39.3015792
  27.3323590  54.4741557  38.9119908  27.9912517  53.7927945  38.7596525
  25.0733906  54.8611716  39.5473250  25.2268165  55.9338500  39.4293335
  23.8246917  54.3729509  39.9460550  23.0123818  55.0665296  40.1633136
  21.6320363  52.3578124  38.0804754  21.7317242  51.1425213  37.8048200
  21.9394183  53.3411937  37.2479639  21.7945431  54.3155506  37.4709869
  22.4430476  53.0003230  35.9111099  22.2389433  51.9558295  35.6755805
  21.8026763  53.8928269  34.8091061  21.9744637  54.9403986  35.0564579
  22.4317449  53.5780492  33.4208116  22.2599463  52.5306950  33.1725494
  21.9726306  54.2109613  32.6613806  23.5038631  53.7717169  33.4548109
  20.3480128  53.5899031  34.8690152  19.8851896  54.1110357  34.2088516
  23.9884512  53.1262083  35.9145148  24.4943572  54.2430158  36.0776044
  24.6129437  51.9707878  35.7296702  24.1361170  51.0867530  35.6237543
  26.1239593  51.9754690  35.7193272  26.5940373  52.8255892  36.2137173
  26.6303657  50.7059514  36.3579433  26.1754803  49.8453773  35.8674419
  27.7139556  50.6527960  36.2525503  26.3680656  50.7011340  37.4159011
  26.4809640  52.1063813  34.2380884  26.1361758  51.2011863  33.4820440
  27.1564359  53.1771506  33.8542540  27.4572142  53.8985629  34.4939383
  27.4922149  53.3261548  32.4203031  27.1073369  52.5421812  31.7681117
  26.9889387  54.7388765  31.8719132  27.3663321  55.4954010  32.5599142
  27.4406997  55.0744287  30.4462693  27.0632688  54.3185443  29.7575862
  27.0508149  56.0516869  30.1615668  28.5297511  55.0920261  30.4043411
  25.5155930  54.7483023  32.0587781  25.1583397  55.5815771  31.7431461
  28.9882700  53.2486141  32.1698565  29.7696077  53.8887862  32.8831180
  29.2893923  52.4525981  31.1731535  28.5909715  51.9476493  30.6465280
  30.7141420  52.3213737  30.7628082  31.4060565  52.7425418  31.4921716
  31.1153855  50.8647582  30.4901087  30.5109047  50.4484480  29.6842625
  32.5970246  50.8593627  30.0747948  33.2022267  51.2751329  30.8803793
  32.9146780  49.8363426  29.8732344  32.7252043  51.4627879  29.1761571
  30.8426969  49.9052879  31.6441146  29.7764864  49.9022570  31.8705832
  31.1568519  48.8999862  31.3634461  31.3996121  50.2270159  32.5241358
  30.7219404  53.1458149  29.4377313  30.0382558  52.7735228  28.4444051
  31.4472788  54.2688003  29.4512240  32.2614212  54.7756240  30.5583879
  33.0890826  54.0825023  30.7089174  31.6366879  54.7941253  31.4513968
  32.7279026  56.1600814  30.1501456  33.8116875  56.2125478  30.2538600
  32.2645488  56.8969319  30.8062369  32.3052093  56.3674128  28.7335676
  33.2089347  56.4942343  28.1375007  31.6661614  57.2423364  28.6142949
  31.5537837  55.1029805  28.2816822  30.5548893  55.3775684  27.9426988
  32.2729436  54.3537386  27.1777842  33.1999917  53.5648293  27.4123518
  31.8709833  54.6315737  25.9364843  31.1290071  55.3004196  25.7874345
  32.4696197  53.9987229  24.7766113  32.2133250  52.9393260  24.7861276
  32.0631989  54.4622661  23.8776958  33.9928977  54.1423836  24.7657161
  34.6634539  53.1670241  24.3394379  34.5559814  55.2267794  25.2485074
  33.9808153  56.0099283  25.5241179  36.0158162  55.3971627  25.2573826
  36.4316361  55.2205971  24.2654060  36.3347372  56.8337792  25.6722098
  37.4113909  57.0010730  25.7026868  35.8757746  57.5481310  24.9887225
  35.7867933  57.0094264  26.9853281  35.9638162  57.9027408  27.2890583
  36.7361949  54.3527310  26.0882153  37.8636029  53.9853899  25.6986249
  36.1407848  53.8522849  27.1492665  35.2763654  54.2900166  27.4343443
  36.7063544  52.8224010  28.0045630  37.7840261  52.9462123  28.1113042
  36.0554217  52.9606711  29.3927363  34.9819937  53.0843139  29.2493347
  36.2551049  51.9702965  29.8018631  36.5647799  54.0240284  30.3630571
  36.2654227  55.0235571  30.0477345  35.9073322  53.6944660  31.7384506
  36.2066177  52.6952004  32.0546711  36.2329062  54.4227800  32.4811895
  34.8223492  53.7347685  31.6420767  38.0674344  53.8627001  30.5402028
  38.5622267  53.9810094  29.5762095  38.4355893  54.6199946  31.2323503
  38.2824208  52.8713668  30.9391238  36.5614495  51.4650266  27.3378747
  37.3155677  50.5431606  27.7031278  35.7026695  51.3157813  26.3515296
  35.0206908  52.0477143  26.2126828  35.5171873  50.0435951  25.6338662
  35.8141093  49.2022314  26.2600000  34.0380325  49.8424950  25.1562168
  33.7934420  50.6581293  24.4757636  33.8180211  48.4842745  24.4359441
  34.0619811  47.6680930  25.1159677  32.7758704  48.4004995  24.1277165
  34.4615789  48.4296121  23.5579096  33.0769613  49.9730793  26.3919008
  33.2612956  49.1044193  27.0240015  33.3726584  50.8777145  26.9232178
  31.5458351  50.0492031  26.0394709  31.2492748  49.1446414  25.5085094
  30.9651041  50.1378565  26.9576164  31.3606380  50.9179360  25.4077234
  36.6016609  49.8213065  24.5831855  36.7004970  48.7432017  23.9628749
  37.4156118  50.8324392  24.3692100  37.3085506  51.7137912  24.8507243
  38.5440441  50.6890152  23.3902232  38.2580301  49.9504785  22.6413181
  38.8920347  51.9800629  22.6868291  38.0170980  52.3963086  22.1875050
  39.2616653  52.6920977  23.4247179  39.9941925  51.7441123  21.6345314
  40.7754494  50.7939155  21.7542589  40.0325930  52.5905487  20.6030098
  40.7361249  52.4778583  19.8871582  39.3579383  53.3397854  20.5431244
  39.6608477  50.2183912  24.3454262  40.2309775  51.0882457  25.0518900
  39.9297375  48.9374398  24.3674021  39.3507142  48.2870079  23.8557678
  40.9612515  48.3947355  25.2690972  40.8370776  48.7889593  26.2776940
  40.8167482  46.8578072  25.3186589  39.8798046  46.6588628  25.8389061
  40.7505422  46.4847717  24.2966211  41.9536450  46.1578056  26.0395391
  42.0344894  46.2234936  27.4330147  41.2908201  46.7915003  27.9919636
  43.0775909  45.5556038  28.1190055  43.1210379  45.5537306  29.2081385
  44.0334984  44.8755799  27.3880545  45.0716617  44.2424246  28.0085692
  45.0469751  44.3297886  28.9642667  43.9924240  44.8328960  26.0032484
  44.7639413  44.3107443  25.4373695  42.9348579  45.4762891  25.3264602
  42.8829375  45.4413388  24.2382585  42.3802667  48.8748982  24.9402558
  43.1785022  49.2770061  25.8076728  42.6741562  48.7997810  23.6548340
  42.0192909  48.4643126  22.9629439  44.0252953  49.2256651  23.1993487
  44.0447089  50.2925515  22.9769176  44.7811412  48.9979405  23.9509722
  44.3414431  48.4466181  21.9248989  43.5069460  47.7316495  21.3636392
  45.5831071  48.6372089  21.4994677  46.6138269  49.4750959  22.1409629
  47.0336915  48.9575630  23.0035019  46.1800816  50.4221865  22.4618732
  47.6402741  49.6538488  20.9980125  48.6344577  49.8817179  21.3824258
  47.3332185  50.4336819  20.3011061  47.6016496  48.2844697  20.3328695
  48.0839413  47.5949219  21.0257024  48.0407403  48.1693957  19.3418816
  46.1013546  47.9981344  20.2749117  45.5859402  48.3981530  19.4017385
  45.8599229  46.5150708  20.3634284  46.2348824  45.9413350  21.4322589
  45.2648991  45.9798053  19.3252365  44.9871527  46.5402162  18.5322069
  44.9665422  44.5334228  19.2994553  44.3705397  44.2742269  20.1744968
  44.1991572  44.1463866  18.0626238  43.8757452  43.1082844  18.1390937
  43.3270348  44.7909651  17.9529835  45.0492165  44.2975889  16.9234472
  44.5674897  44.0527428  16.1299804  46.2984428  43.7673805  19.3448548
  46.3824509  42.6685391  19.9398104  47.2795370  44.3968427  18.7129477
  47.0986664  45.2857908  18.2689246  48.6450246  43.8391474  18.6331256
  49.3774765  44.6304914  18.4737890  48.8935319  43.2925647  19.5428458
  48.6875960  42.8702201  17.4397831  49.4971053  41.9358499  17.3513464
  47.7536159  43.1598164  16.5546553  47.1042987  43.8958523  16.7928520
  47.5350452  42.4166727  15.3125940  48.4406749  41.8622992  15.0664153
  46.3688883  41.4239199  15.4315686  46.3965097  40.9639947  16.4193971
  45.4371963  41.9775162  15.3150301  46.4518615  40.3397982  14.3645509
  45.7493255  40.3431370  13.3419997  47.2934562  39.4341191  14.5837396
  47.3525053  43.4631149  14.2076896  46.2333783  43.6396834  13.7047520
  48.4537167  44.1176403  13.8966075  49.3265700  43.9277615  14.3679592
  48.4375348  45.1556687  12.8398615  49.4364257  45.2759063  12.4205059
  47.7437712  44.8710926  12.0487813  47.9869663  46.4870973  13.4415857
  48.5927691  46.9267826  14.4299555  46.9553722  47.0601868  12.8493898
  46.5778221  46.5991162  12.0339335  46.3912932  48.3360905  13.2397533
  46.9087357  48.7926919  14.0834758  46.6049511  49.2318555  11.9796437
  46.6857243  48.6464388  11.0637494  45.8200025  49.9793083  11.8644486
  47.8543811  49.8871575  12.2397014  48.0699267  50.4677910  11.5062134
  44.9768413  48.5516496  13.7335408  44.3608221  49.6539265  13.5472615
  44.4483060  47.5300840  14.3692296  44.9693864  46.6730618  14.4879209
  43.0767049  47.5998022  14.9219343  42.5776047  48.4936068  14.5476194
  42.2466461  46.3337706  14.4745506  41.3162225  46.3451438  15.0422502
  41.9291340  46.2844196  12.9731608  42.8591383  46.2725528  12.4047853
  41.3570393  45.3834482  12.7516717  41.3454973  47.1621748  12.6956457
  43.1229338  45.2082803  14.8406728  42.6973076  44.3810950  14.6035923
  43.2743633  47.6453033  16.4400654  44.3989203  47.5030158  16.9465145
  42.1703877  47.8362529  17.1111996  41.2861741  47.8838719  16.6254033
  42.1618914  47.8870300  18.5973084  43.1655331  47.8643848  19.0219140
  41.5098269  49.2454579  18.9428913  40.9428118  49.6057272  18.0845212
  40.8401816  49.1215821  19.7939671  42.7648141  50.5160687  19.1187813
  41.2446193  46.7628449  19.0557914  40.3034151  46.4738984  18.3205237
  41.4991730  46.2178868  20.2406058  42.2517265  46.5393097  20.8325939
  40.6351053  45.1320693  20.7366283  40.2606934  44.4952845  19.9351172
  41.5637379  44.2772738  21.6620834  42.3669685  43.9235533  21.0157076
  41.9809231  44.9076904  22.4473422  40.8503308  43.0741306  22.2967784
  39.9316091  43.4494659  22.7475274  40.5222880  41.9783114  21.3387836
  41.4406178  41.6021282  20.8879451  40.0207049  41.1690833  21.8695049
  39.8655512  42.3620413  20.5580478  41.7335454  42.5183759  23.4370190
  41.8896017  43.2935968  24.1872047  41.2385190  41.6629904  23.8967643
  42.6962430  42.2060666  23.0323275  39.4929061  45.7795219  21.5433719
  39.7705076  46.7391553  22.2432076  38.2999480  45.2076258  21.4194736
  38.1538594  44.4118092  20.8149627  37.1466454  45.7330607  22.1752918
  37.1692799  46.8228253  22.1750470  36.2179041  45.3893563  21.7198729
  37.2064865  45.2381178  23.6089265  37.6856924  44.0959826  23.9072033
  36.7147182  46.0919602  24.4859835  36.3444427  46.9842893  24.1914598
  36.6918182  45.7604186  25.9483045  37.6374137  45.3022473  26.2381791
  36.5350135  46.6683762  26.5306486  35.5490528  44.7758219  26.2399647
  35.5913077  44.2400693  27.3579171  34.6138380  44.6060975  25.3433489
  34.6463999  45.1826931  24.5147497  33.4950927  43.6622473  25.4928305
  33.4291052  43.2975687  26.5178936  32.1110876  44.2783388  25.0653657
  32.2488310  44.8049100  24.1209876  31.0244608  43.1937776  24.8959809
  30.8858180  42.6670493  25.8401398  30.0856560  43.6623159  24.6006538
  31.3339909  42.4855085  24.1274464  31.6799280  45.3489068  26.0920276
  31.5328853  44.8862598  27.0679564  32.4481346  46.1185037  26.1673850
  30.3216180  46.0048262  25.6090695  29.5527549  45.2358650  25.5339163
  30.0079634  46.7625574  26.3270970  30.4680038  46.4681072  24.6333433
  33.7969285  42.4123438  24.6529923  34.0652014  42.5539206  23.4742546
  33.7413474  41.2158109  25.3080165  33.5887633  41.1248902  26.3022755
  34.0410157  39.9745101  24.5171201  33.7248900  40.1343030  23.4862806
  35.5096349  39.6144486  24.5218544  35.7409869  39.4006055  25.5653325
  35.5731697  38.6947432  23.9403000  36.5101804  40.6307560  23.9770757
  36.3868390  41.5658855  24.5233547  37.5058376  40.2291465  24.1654333
  36.3755953  40.9131034  22.5018182  35.7537214  40.1269661  21.7509474
  36.9448686  42.0465816  22.1125559  36.9061526  42.3199281  21.1410189
  37.4143128  42.6308611  22.7895648  33.1347241  38.8816347  25.0952238
  32.4715820  39.1023929  26.1383932  33.1685832  37.7592630  24.4097946
  33.7407898  37.6267520  23.5881379  32.2991340  36.6214694  24.8631025
  31.2571240  36.9188877  24.9808173  32.3875926  35.5612881  23.7335806
  31.8397671  35.9138565  22.8596916  33.4320110  35.4002827  23.4664336
  31.8273806  34.3530870  24.1810440  31.8819717  33.6969476  23.4824020
  32.6779992  35.9819086  26.1646942  33.8633731  35.8584333  26.4797317
  31.6825166  35.5383220  26.9296323  30.7299982  35.7586938  26.6761677
  31.9168673  34.8095632  28.1718498  32.8914242  35.0803322  28.5780791
  30.8386914  35.1492141  29.2138468  31.0617002  34.6088353  30.1338235
  30.8241989  36.2201083  29.4165181  29.4632688  34.7290318  28.7253999
  29.2623089  34.0550379  27.6686874  28.4283596  35.1362317  29.4713444
  27.4869459  34.8900289  29.2007444  28.5939489  35.6876931  30.3011464
  31.9754742  33.3038072  27.8917761  31.9055651  32.4919478  28.8474779
  32.1481103  32.8625827  26.6709764  32.1574737  33.5977578  25.9784959
  32.2272961  31.4821163  26.2135442  32.1699446  31.5006595  25.1252124
  33.4842834  30.7194382  26.6227372  33.3641438  30.3702928  27.6482923
  33.6059289  29.8628451  25.9597510  34.6259362  31.5456295  26.5379211
  35.4027537  31.0458238  26.7993569  31.0390127  30.5871510  26.6007520
  31.2748203  29.3559454  26.7367276  29.8782326  31.2065626  26.7702064
  29.7429279  32.2033557  26.6796786  28.7016285  30.3632862  27.1174411
  27.8204097  30.9487853  26.8552517  28.7576568  29.4845006  26.4750268
  28.5849975  29.9192063  28.5401432  27.7492937  28.9913450  28.7835923
  29.2891066  30.4656531  29.4907258  30.0667166  31.0575961  29.2357248
  29.1591120  30.0558283  30.8878740  28.9848230  28.9881217  31.0210099
  30.3963966  30.4869507  31.7249083  30.1880738  30.2098482  32.7583087
  31.7194563  29.8601826  31.2866245  31.9287006  30.1372386  30.2533978
  32.5231450  30.2205251  31.9287603  31.6515441  28.7751031  31.3646611
  30.4791718  32.0319794  31.7728813  30.7484835  32.4162848  30.7890717
  29.5145393  32.4425841  32.0711892  31.5711549  32.4540654  32.8151761
  32.5362205  32.0441878  32.5172690  31.6353997  33.5414518  32.8547042
  31.3022772  32.0704847  33.7993867  27.8413520  30.3575255  31.6117831
  27.7386509  29.7929061  32.7507227  26.9474490  31.1471983  31.1012194
  27.0901534  31.6004923  30.2100071  25.6853846  31.4032521  31.8223574
  24.9187581  31.5244436  31.0570499  25.4801791  30.5033486  32.4021537
  25.6532443  32.6058369  32.7486786  24.5665585  32.8214598  33.3367388
  26.7398201  33.3531683  32.9077655  27.6179205  33.0441084  32.5159479
  26.7447884  34.5423588  33.7915597  25.8137574  35.0691066  33.5822341
  26.8549331  34.3309624  35.2831765  26.8813259  35.2803861  35.8179637
  26.0366271  33.7213365  35.6663626  28.1446971  33.5982644  35.6317900
  28.1740537  32.2209816  35.6241498  27.2770930  31.6560667  35.3703142
  29.3597523  31.5464785  35.9434591  29.3985259  30.4571743  35.9397593
  30.5017078  32.2859459  36.2693910  31.4233685  31.7584766  36.5151909
  30.4715032  33.6789101  36.2824510  31.3584740  34.2581049  36.5391928
  29.2729886  34.3362177  35.9577506  29.2302592  35.4253711  35.9621091
  27.8581572  35.4622892  33.2015774  28.7355077  34.9426534  32.4858067
  27.7371595  36.7415593  33.5360255  26.9701919  37.0941272  34.0906027
  28.7140077  37.7108878  32.9935718  29.2110162  37.3205279  32.1054834
  27.9319070  38.9726476  32.6032750  27.2867973  39.3032361  33.4173044
  28.6057255  39.7821795  32.3226921  27.1153938  38.6027274  31.4575778
  26.6023832  39.3621350  31.1717105  29.8417896  38.0032830  33.9591282
  29.6976678  37.7895324  35.1771777  30.9788488  38.4420570  33.3756561
  31.0883377  38.5140812  32.3741952  32.1470248  38.7628897  34.2372095
  31.8787396  38.6153049  35.2833170  33.4105042  37.9308537  33.9063746
  33.7182004  38.1391887  32.8816698  34.5870978  38.3089653  34.8979905
  34.2802945  38.1004566  35.9229278  35.4705948  37.7180624  34.6563970
  34.8209503  39.3688555  34.7977655  33.0211597  36.4181749  33.9972855
  32.6204500  36.2454603  34.9961360  32.2411535  36.2385893  33.2573944
  34.2068839  35.4524893  33.7424435  34.9871455  35.6311755  34.4822832
  33.8605130  34.4220595  33.8220728  34.6078506  35.6243063  32.7435418
  32.3727265  40.2606671  34.0564265  32.7774689  40.6782389  32.9684185
  32.0796208  40.9822215  35.1502644  31.7247245  40.5488894  35.9907234
  32.2623427  42.4543903  35.1412805  32.0692764  42.8463449  34.1426834
  31.2815167  43.1218443  36.1320122  31.2439188  42.6337903  37.1059162
  31.5449404  44.1714998  36.2621330  29.8604229  43.0940130  35.5743137
  29.0353327  42.0248938  35.8923252  29.4269871  41.2162149  36.5093706
  27.7046369  41.9762377  35.4274734  27.0243715  41.1627107  35.6794924
  27.2739682  43.0115445  34.6244582  26.2515504  42.9551019  34.2508596
  28.0874707  44.1048681  34.2825746  27.7270263  44.9023164  33.6327622
  29.3994304  44.1558815  34.8015134  30.0341346  45.0175914  34.5948578
  33.7204184  42.7023966  35.5492917  34.0030960  42.9299398  36.7318852
  34.5918920  42.5980523  34.5727539  34.2306624  42.3633177  33.6592375
  36.0357429  42.7970626  34.7184465  36.3657316  42.3279687  35.6453541
  36.5440651  42.3304276  33.8746695  36.3970689  44.2863425  34.7569050
  35.6275837  45.2615201  34.9036497  37.7079119  44.5216053  34.6407320
  38.3064972  43.7164121  34.5247197  38.3301485  45.8388233  34.7340664
  38.1666841  46.2486532  35.7307700  39.8673430  45.7537787  34.4756047
  40.0341888  45.3481117  33.4777589  40.3128264  46.7463082  34.5429079
  40.5090750  44.8390923  35.5084196  41.5951681  44.3432462  35.2542750
  39.9141763  44.5915475  36.6009461  37.7342591  46.8731420  33.7892375
  37.7151593  48.0660818  34.2148662  37.3629823  46.4349810  32.5884971
  37.4207061  45.4809484  32.2620174  36.7833432  47.4638624  31.6719058
  37.4847248  48.2504113  31.3935105  36.2788109  46.7251623  30.3718769
  35.7481819  45.8286666  30.6925460  35.3475404  47.5867696  29.4905085
  35.8776607  48.4832838  29.1690503  35.0411606  47.0131593  28.6157495
  34.4657723  47.8726721  30.0639577  37.5549708  46.2265032  29.5559656
  38.1764122  45.6141974  30.2094127  37.2218709  45.6288137  28.7074897
  38.3904852  47.4526607  29.0368912  38.7243465  48.0506074  29.8848866
  39.2574830  47.0935936  28.4823780  37.7698040  48.0652252  28.3829651
  35.5795104  48.1605471  32.3527626  35.4039633  49.3676509  32.2136599
  34.7858860  47.3246342  33.0198009  34.9635726  46.3304490  33.0308765
  33.5925066  47.8332253  33.7369004  33.0642857  48.5278559  33.0837771
  32.6305768  46.7241335  34.1484165  32.2080662  46.2667268  33.2537864
  33.1787294  45.9721825  34.7160419  31.4605870  47.1505580  35.0109656
  30.3302437  47.7338471  34.4579433  30.2698898  47.8966280  33.3818579
  29.2649836  48.1139989  35.2847779  28.3618987  48.5787881  34.8891651
  29.3875442  47.8782909  36.6667553  28.5419609  48.1852676  37.2822665
  30.4952060  47.2949546  37.2547426  30.5641936  47.1152671  38.3276142
  31.5687334  46.9262428  36.4031133  32.4671873  46.4741886  36.8232652
  34.0081876  48.6007604  34.9879396  33.5143631  49.7213814  35.2341345
  34.9027491  47.9859903  35.7700665  35.1701064  47.0298304  35.5846542
  35.3565711  48.6076007  37.0286050  34.5066286  48.8971955  37.6465304
  36.2014519  47.5751997  37.8046247  37.0521160  47.3858985  37.1499225
  36.5474462  48.0577615  38.7186937  35.5278293  46.2604926  38.1509767
  35.1307380  45.7905468  37.2512155  36.5883635  45.3385623  38.7868720
  36.9856096  45.8076609  39.6870058  36.1315741  44.3836298  39.0467721
  37.3984356  45.1719577  38.0768533  34.3479075  46.4854564  39.0918964
  33.6182339  47.1370229  38.6111293  33.8813454  45.5284935  39.3256551
  34.7000484  46.9517884  40.0120215  36.0181367  49.9606684  36.9022259
  35.9241537  50.7718789  37.8423566  36.6733457  50.2157893  35.7942636
  36.7395883  49.4914011  35.0935690  37.3345823  51.4835115  35.5387411
  38.0622677  51.6793234  36.3262884  38.0744542  51.4637105  34.1730151
  37.5336036  50.8418131  33.4596965  38.1639352  52.4754671  33.7774879
  39.4879165  50.8732819  34.4046364  40.0522533  51.4795431  35.1132069
  39.4270070  49.8487341  34.7716432  40.2016188  50.8873954  33.0307889
  39.7017043  51.5971170  32.3716382  41.2404243  51.1882051  33.1667893
  40.1537025  49.5163550  32.4184464  40.5661401  48.7957312  33.1246314
  39.1170991  49.2588530  32.2010866  40.9537343  49.4857959  31.1478733
  41.9143982  49.7239550  31.3491315  40.9133633  48.5597149  30.7468196
  40.5714614  50.1531675  30.4932118  36.3191780  52.6351405  35.5435008
  36.7342196  53.7889055  35.6850775  35.0356819  52.3229996  35.4258578
  34.7176310  51.3785704  35.2615522  34.0310698  53.4054039  35.4532550
  34.5192115  54.3493172  35.2106762  32.9034371  53.1670928  34.4504308
  32.2837239  54.0620745  34.3950904  33.3372751  52.9650679  33.4711093
  32.0871548  52.0380629  34.8601327  31.3845413  51.9022647  34.2202162
  33.4204513  53.6359223  36.8251188  32.7512022  54.6663806  36.9139515
  33.6134221  52.7413270  37.7716575  34.2864098  51.9963394  37.6612931
  32.9706724  52.9085203  39.0766894  32.3654615  53.8131288  39.1358708
  32.0180488  51.6539760  39.2079022  32.6573731  50.7863346  39.3708810
  31.3975629  51.8180549  40.0889104  31.1302886  51.4081119  38.0035709
  31.7594000  51.4798550  37.1163434  30.7411418  50.3937340  38.0913450
  29.9612700  52.3644977  37.8480723  29.2333672  52.6551719  38.7858340
  29.8174079  52.8427731  36.6122498  29.0673321  53.4874758  36.4076864
  30.4591353  52.5582834  35.8860591  33.8916786  52.7746008  40.2547701
  35.0178137  52.2504034  40.1468541  33.3252858  53.2432895  41.3806258
  32.3965552  53.6399984  41.3940802  34.0265851  53.0391332  42.6825277
  35.0822138  52.8550526  42.4828740  33.9105200  54.2263095  43.6059812
  34.4554742  55.0229265  43.0994977  32.8539620  54.4883034  43.6620555
  34.4560123  54.0508056  44.9921220  33.6530866  53.9316656  46.1167575
  32.5672982  53.9204277  46.0216963  34.2500923  53.8247342  47.3885735
  33.6272677  53.7060791  48.2752033  35.6118926  53.8085966  47.5029437
  36.2957646  53.7313392  48.7010190  35.7135989  53.6890656  49.4631842
  36.4495534  53.9316200  46.3957551  37.5351235  53.9404272  46.4935326
  35.8513137  54.0475043  45.1133409  36.4777453  54.1336797  44.2255023
  33.0911655  51.8933128  43.2199573  31.8591715  52.0992758  43.2479058
  33.6969486  50.7796045  43.6085620  34.6934902  50.6186448  43.5754514
  32.8169500  49.6626113  44.0391530  31.7578543  49.9006985  44.1377927
  32.9663747  48.4950370  43.0638352  34.0197662  48.2173288  43.0271796
  32.1242036  47.2676632  43.4857540  31.0705722  47.5444924  43.5221862
  32.2635285  46.4646193  42.7620071  32.4443429  46.9279437  44.4707429
  32.6978794  48.8314139  41.5902726  33.3955989  49.6008503  41.2597318
  32.8304631  47.9362110  40.9827094  31.6766621  49.1963643  41.4806031
  33.1499376  49.2604553  45.4998363  34.3279609  49.1016810  45.7841176
  32.0805288  49.1071929  46.2803884  31.1298896  49.2554903  45.9731551
  32.3078169  48.6856055  47.6818598  33.3585357  48.7804870  47.9558792
  31.4576748  49.6027707  48.6296026  30.4075481  49.5604914  48.3405601
  31.6123882  49.0986925  50.0808955  32.6622638  49.1411152  50.3708306
  31.0256338  49.7287161  50.7493939  31.2586364  48.0699046  50.1483984
  31.9555767  51.0081195  48.4979418  31.8467478  51.3373789  47.4645752
  31.3763575  51.6619305  49.1499662  33.0067394  51.0499461  48.7832633
  31.8546776  47.2130244  47.8080326  30.7339841  46.8955466  47.4634010
  32.7986473  46.4245986  48.3534498  33.6811189  46.8118826  48.6556984
  32.5432795  44.9863546  48.5960930  31.7183775  44.6267064  47.9810410
  33.8108748  44.2087670  48.2194386  34.6886686  44.6428686  48.6981172
  33.7111764  43.1662278  48.5215513  34.0890044  44.2038019  46.7211992
  34.6620233  45.2872592  46.0694909  34.9288985  46.1703958  46.6499625
  34.8977213  45.2587305  44.6940453  35.3263979  46.1260343  44.1919286
  34.5799965  44.1056881  43.9563664  34.7740443  44.0687657  42.8844139
  34.0119880  43.0013649  44.6035461  33.7650583  42.1032682  44.0373763
  33.7598342  43.0524290  45.9883388  33.3087178  42.1975184  46.4920469
  32.3140314  44.9145600  50.1185305  33.2886769  44.9683500  50.8847836
  31.0396309  44.8273608  50.4478187  30.3114239  44.8574311  49.7485979
  30.6418130  44.8048891  51.8775606  31.4458150  45.0745544  52.5623677
  29.5473446  45.9186669  51.9292793  29.9184013  46.8290158  51.4584492
  28.6816117  45.5519152  51.3778270  29.1417302  46.2204129  53.3717901
  29.6980904  45.6385808  54.3160404  28.2486075  47.1069647  53.4637236
  30.2176664  43.4385247  52.3504126  29.2642384  42.8408317  51.8408332
  30.9686326  42.9304054  53.3542779  31.8162796  43.3803935  53.6690867
  30.6390153  41.5966934  53.8998488  30.4339371  40.9132930  53.0758305
  31.7731963  41.0334448  54.7231703  31.5603766  39.9959823  54.9810050
  32.7009746  41.0826523  54.1531649  31.9054269  41.7876487  55.8953672
  32.6251382  41.4345924  56.4235401  29.3066881  41.6057890  54.6558697
  28.7833574  40.4975990  54.8385605  28.7895006  42.7102122  55.0493357
  29.3103577  43.5629697  54.9023258  27.4648572  42.7936332  55.7889341
  27.3138334  41.9550134  56.4686456  27.5515845  44.0812995  56.6124127
  28.3552109  43.9833814  57.3422729  27.7589849  44.9260518  55.9555423
  26.2361234  44.3140351  57.3362041  25.7498321  43.3332370  57.9354587
  25.7701667  45.4772691  57.2457500  26.3800583  42.7599995  54.7231381
  26.2398644  43.7271416  53.9498724  25.6518756  41.6608349  54.6819780
  25.8036865  40.9194115  55.3508160  24.5814386  41.4770502  53.6473178
  23.5855083  41.5629538  54.0818781  24.6848117  42.1936635  52.8325302
  24.7624129  40.0611371  53.0917600  23.9892692  39.1337585  53.4587324
  25.7503647  39.7988336  52.2332677  25.9658631  38.4542546  51.7036623
  25.0500295  38.1207700  51.2156695  26.1992418  37.7861214  52.5326566
  27.1333863  38.6000318  50.7254274  26.7726501  38.7193088  49.7037908
  27.7949306  37.7353360  50.7779788  27.8331551  39.8425299  51.2101832
  28.3109257  40.2885443  50.3378843  28.5806452  39.6692106  51.9843399
  26.7288909  40.7850781  51.7443493  27.0572967  41.4003515  52.5820166
  26.1154336  41.6685677  50.6807561  24.9771676  41.3650396  50.1627533
  26.7913325  42.7125928  50.2739965  27.7031374  42.9370251  50.6459389
  26.2373738  43.5753785  49.1980637  25.6728491  42.9651929  48.4930215
  25.2935552  44.6508463  49.7875258  24.9749907  45.2896862  48.9638150
  24.4281589  44.1322012  50.2000748  25.9327816  45.4979112  50.8633639
  26.3471142  44.8108209  51.6011553  26.7367347  46.0926726  50.4297508
  24.9546666  46.4379233  51.5666748  23.7813679  46.5306680  51.3025865
  25.4764732  47.2314823  52.5228562  24.8790471  47.8742124  53.0229378
  26.4625872  47.1798655  52.7350265  27.3726672  44.3223287  48.4924260
  28.4658763  44.3507883  49.0748666  27.0135309  44.8647750  47.3483321
  26.0668880  44.7979021  47.0026521  27.9895795  45.6618439  46.5716647
  28.9663204  45.6549600  47.0554304  28.1276810  45.0430959  45.1885976
  27.1098896  44.7301285  44.9556786  28.4186502  45.8557826  44.5230322
  29.0720085  43.8722295  44.9988514  28.9089079  43.1428884  45.7922999
  28.8113447  43.2168669  43.6438314  28.9747045  43.9455172  42.8498030
  29.4912922  42.3755629  43.5097429  27.7817767  42.8612262  43.6037071
  30.5379560  44.3451898  45.1000455  30.7110112  44.7863363  46.0816468
  31.2051344  43.4943708  44.9619108  30.7343104  45.0892985  44.3281347
  27.4006829  47.0771641  46.4056901  26.1878877  47.1048715  46.1014499
  28.2516636  48.0728502  46.5942369  29.2153673  47.9348968  46.8632042
  27.7692547  49.4559334  46.4020298  26.6996056  49.4935564  46.1957907
  27.9966454  50.0933583  47.2564783  28.5318346  49.9729331  45.1771701
  29.7243044  49.6975178  44.9679616  27.7914385  50.7744222  44.4032948
  26.8472395  51.0123938  44.6715428  28.3394529  51.3802810  43.2029031
  29.4131725  51.2005757  43.1487608  27.6724618  50.7646287  41.9535533
  26.6032078  50.9679533  42.0123268  28.0840842  51.2414244  41.0639844
  27.8168306  49.2928716  41.7545842  28.9140695  48.8064575  41.0342938
  29.6403913  49.5199470  40.6450775  29.0873351  47.4539131  40.8126462
  29.9414352  47.0857855  40.2442309  28.1583897  46.5615530  41.3233006
  28.3019828  45.4947831  41.1515948  27.0243527  47.0205283  42.0659295
  26.2999586  46.3122717  42.4680812  26.8499695  48.3961145  42.2742420
  25.9830803  48.7580279  42.8270728  28.0475683  52.9087350  43.0955594
  26.9759303  53.3630282  43.5094614  29.0117819  53.5843424  42.5057316
  29.8999359  53.1651354  42.2700468  28.8184062  55.0427833  42.2255870
  27.8286565  55.2087928  41.8002216  28.9963723  55.9802271  43.4456317
  29.9863822  55.8320972  43.8769527  28.8912076  57.0170564  43.1262173
  28.2369482  55.7521837  44.1935425  29.8386686  55.3566068  41.1174456
  30.8958337  54.6733269  41.0693367  29.5918258  56.3332537  40.2793289
  28.3836403  57.1756299  40.3043900  28.4438969  57.8957832  41.1203855
  27.4957906  56.5563037  40.4318925  28.4379323  57.8448799  38.9208323
  27.9788512  58.8312587  38.9871679  27.8822696  57.2331281  38.2101283
  29.8876825  57.9388413  38.5300401  30.2628019  58.8620357  38.9717374
  30.1269813  57.9219535  37.4667666  30.5358938  56.7072917  39.2422484
  30.7539003  55.8352857  38.6256634  31.8301872  57.2235893  39.8687022
  31.8201755  57.9905753  40.8584113  32.9499896  56.8397949  39.2764435
  32.9485212  56.1900524  38.5031829  34.2561253  57.3138525  39.7937480
  34.3318481  57.1268001  40.8649047  35.3906366  56.5532709  39.0795340
  34.9971208  56.1679473  38.1389118  36.1931483  57.2616803  38.8740316
  35.9279887  55.4109135  39.9049057  36.1256590  55.7643690  40.9168823
  35.2152740  54.5870024  39.9411037  37.2518053  54.8929299  39.2948012
  38.1655136  55.6646267  39.0655632  37.2635111  53.6069417  39.0457180
  38.0873388  53.1805193  38.6462518  36.4486554  53.0478298  39.2542976
  34.3805518  58.8205948  39.6040231  33.9389063  59.3384029  38.5740264
  34.9863407  59.4775579  40.5851553  35.2754381  58.9883561  41.4201424
  35.1564210  60.9415683  40.5383873  34.3599821  61.4141974  39.9635777
  35.1550369  61.5180042  41.9231980  35.9531295  61.0610692  42.5083121
  35.3155477  62.5947713  41.8692606  34.1954271  61.3176460  42.3997532
  36.4431036  61.1989544  39.7403896  37.4334449  60.4752029  40.0269711
  36.3907960  62.0820461  38.8845679  42.0139428  39.2745897  27.3247084
  41.4287710  40.0410300  27.8333775  41.8663752  38.3153806  27.8207678
  41.6908247  39.2001031  26.2866875  43.5005950  39.6508278  27.3724503
  43.7691161  40.9412741  26.6417570  43.1817689  41.7414003  27.0906303
  43.4912220  40.8296527  25.5938975  44.8288805  41.1845532  26.7125580
  44.1170107  38.9043978  26.8712918  43.8521483  39.7517897  28.8490308
  43.2276061  40.5166630  29.3114234  44.9010512  40.0315216  28.9469838
  43.6213282  38.4134762  29.5683945  43.5847478  37.3311606  28.9232116
  43.4888095  38.5283975  30.8624253  43.4958760  39.4417243  31.2941258
  43.3264507  37.3043266  31.7010856  44.4011230  37.4234081  32.8018408
  45.8230288  37.5647483  32.2467320  46.0454763  36.7178959  31.5977242
  45.9000073  38.4898595  31.6755495  46.5351465  37.5861078  33.0720140
  44.0869336  38.5928456  33.7238472  44.1188774  39.5222077  33.1554602
  43.0923114  38.4619943  34.1508830  44.8247080  38.6318640  34.5252986
  44.3715192  36.4892805  33.3618723  43.4553456  36.3960892  31.1128298
  41.9177230  37.1878733  32.2821939  41.1720053  38.1786481  32.2336520
  41.6860501  35.9899694  32.7564343  42.4009851  35.2780064  32.7193177
  40.3288525  35.6850274  33.3625360  39.4355440  34.9373898  32.3821570
  38.0147631  34.7762397  33.0198508  38.1047236  34.2819655  33.9868804
  37.5640562  35.7592504  33.1550625  37.3871916  34.1753657  32.3612300
  39.2438960  35.5448107  31.0279369  38.7156942  36.4927168  31.1267590
  40.2164680  35.7168065  30.5662324  38.6605642  34.8663505  30.4047734
  39.9649520  34.0003081  32.2094000  39.7797050  36.5954667  33.6026468
  40.6202807  34.8613111  34.6441393  40.8971722  33.6830361  34.4507376
  40.5716516  35.5289674  35.8052320  40.3185788  36.5067618  35.8218790
  40.8903478  34.8224682  37.0545461  42.1680507  35.5056166  37.6093159
  43.3551607  35.6260981  36.6774436  44.4872676  36.4019014  37.3313994
  44.8362648  35.8627276  38.2120347  44.1281060  37.3873986  37.6279872
  45.3089876  36.5119231  36.6235488  43.9471328  34.2367359  36.2990436
  44.3177679  33.7430319  37.1972657  44.7672542  34.3711343  35.5934779
  43.1707870  33.6230775  35.8412230  42.9784438  36.1366034  35.7909145
  42.4924763  34.9350308  38.4792032  41.8911968  36.5140357  37.9185147
  41.0496817  33.7572187  36.8895428  39.7287543  34.9543644  38.0484138
  40.1799204  34.4109234  39.2618152  40.9894144  34.8679125  39.5017162
  39.3754941  36.3716300  38.1845329  40.1813339  36.8535520  38.3834584
  38.4211736  34.1694372  37.7244044  38.1416119  34.3190442  36.4592273
  37.3873799  34.6259944  38.4347312  38.6329421  32.6402121  38.0443271
  39.1913239  31.8851477  37.2288049  38.1805289  32.2872875  39.2193882
  37.7367326  32.9871675  39.7969970  38.2921194  30.9005024  39.7417861
  38.7924756  30.2736323  39.0038542  37.2957836  30.5046784  39.9392385
  38.8704907  30.9062439  40.6655007  48.6673710  37.1284088  24.5684683
  19.2295665  33.4395903  30.6354514  40.4917509  32.3169512  24.6639191
  34.8873992  25.7370684  40.6105922  20.2908471  44.8417718  57.2223643
  41.9114903  37.6983870   8.9469063  42.7641619  56.6981002  23.4825125
  54.9139706  40.9133273  27.5103021  10.8089419  43.4488390  33.9381805
  35.2141285  61.6205922  33.5207428  21.0891095  34.2205875  51.1764383
  52.1398597  36.6646681  15.7521898  60.8841404  44.7042899  38.5096510
  28.1337314  59.9108663  21.8612054  35.5773354  21.0162417  50.3182069
  28.3841041  27.2639334  21.5219611  60.6038409  18.4524598  53.1644404
  13.2079969  42.0547707  22.4795109  42.4143848  30.2007283  61.7155733
  27.8044850  47.1424546  62.4427191  35.4788334  42.8095704  86.3850486
  36.2519210  42.2624691  86.2463362  35.8313733  43.6739953  86.5964948
  37.8154612  38.9688370  84.0168936  38.0680133  38.4469891  83.2552399
  36.8779171  38.8054515  84.1195620  37.5350901  40.8716476  86.2193311
  37.4187159  40.1961379  86.8874396  37.6453161  40.3848850  85.4025464
  39.5187929  35.3616523  84.9201349  39.6862331  36.2296759  85.2871820
  39.3285098  35.5243804  83.9962638  39.4977150  37.8174180  85.9048016
  39.3776775  38.2631231  86.7433496  38.8029738  38.1659498  85.3461554
  45.1962216  38.2895653  86.7328350  46.1080072  38.5223040  86.5576047
  44.6871863  38.8732698  86.1703429  42.8465157  39.4599148  85.3115015
  42.3311780  40.2303752  85.5503403  42.5742465  38.7864284  85.9348077
  42.6351460  37.3326240  87.1374797  42.3301596  37.6472389  87.9884940
  43.5881902  37.4107660  87.1802130  39.2250492  41.3096674  81.7902724
  38.3177554  41.0785927  81.9893873  39.7221524  40.5134293  81.9776705
  40.4038726  41.4109268  86.3126714  39.4949945  41.1268301  86.4099183
  40.4333809  41.8308347  85.4530021  40.1014813  42.9518012  83.6514792
  39.6634243  42.2353871  83.1920430  40.8425254  43.1794127  83.0899884
  44.2226041  41.8102394  83.2446850  43.6055212  41.0849222  83.1479903
  43.7542530  42.5711754  82.9013924  36.0124587  36.0287818  82.3668154
  35.1354053  35.9076619  82.0030401  36.4882340  35.2373896  82.1147043
  40.5736979  39.0402229  82.2330379  41.5196083  38.9108437  82.3018797
  40.1951224  38.3016891  82.7099807  38.7579896  36.9652205  82.1685264
  37.8511351  36.6685318  82.2447978  39.0355877  36.6682023  81.3019551
  37.5278681  33.8239140  82.3097243  38.3897845  34.1494039  82.5693061
  37.7129025  33.0370636  81.7970309  43.6079409  44.6212432  82.6036835
  44.3115259  44.8262434  83.2194490  42.8842057  45.1889194  82.8685918
  45.1711998  41.5627074  86.0191634  45.1160802  41.3971346  85.0780078
  44.5458053  42.2703107  86.1753824  41.5532708  22.7268689  72.7108659
  40.9020688  23.3122770  72.3242672  42.3477071  23.2574884  72.7703696
  35.4788336  19.8157826  73.1095793  36.2519212  19.2686813  72.9708669
  35.8313734  20.6802076  73.3210254  37.8154613  15.9750492  70.7414243
  38.0680134  15.4532014  69.9797706  36.8779173  15.8116638  70.8440927
  43.0307974  20.4159121  73.2477643  42.3953807  20.4893748  73.9598548
  42.7005380  21.0052720  72.5696722  37.5350902  17.8778598  72.9438618
  37.4187160  17.2023502  73.6119702  37.6453162  17.3910972  72.1270771
  39.5187930  12.3678645  71.6446656  39.6862332  13.2358882  72.0117127
  39.3285099  12.5305927  70.7207945  39.4977151  14.8236303  72.6293322
  39.3776776  15.2693353  73.4678803  38.8029739  15.1721620  72.0706861
  37.2584043  27.5939944  76.2783454  37.1808073  28.5447770  76.3571934
  36.6545687  27.2485817  76.9358380  45.1962217  15.2957776  73.4573657
  46.1080073  15.5285163  73.2821354  44.6871864  15.8794820  72.8948735
  47.6821031  21.2138032  78.2031602  46.9972069  21.5936934  77.6528635
  47.7664881  21.8233359  78.9363550  54.1423784  18.0808695  79.3234274
  53.3887492  17.5116093  79.1678279  54.2771325  18.0471360  80.2704909
  39.5322412  22.9522097  74.9988993  39.3968087  23.7973633  75.4273841
  40.0732224  23.1541375  74.2354927  42.8465158  16.4661270  72.0360322
  42.3311782  17.2365875  72.2748709  42.5742467  15.7926407  72.6593383
  47.8199432  19.2193625  73.9713496  47.0428875  18.8804785  73.5268658
  48.4990913  19.2246248  73.2968461  42.6351461  14.3388363  73.8620103
  42.3301597  14.6534512  74.7130246  43.5881904  14.4169782  73.9047436
  41.0797893  20.4978586  75.5113057  40.5519255  19.7631345  75.1986295
  40.5785396  21.2753262  75.2653026  39.2250493  18.3158796  68.5148030
  38.3177555  18.0848050  68.7139179  39.7221525  17.5196415  68.7022012
  42.1318572  27.0256303  71.4344716  41.4580271  27.3288000  72.0429674
  42.5184394  27.8285384  71.0850173  40.4038727  18.4171391  73.0372020
  39.4949946  18.1330424  73.1344490  40.4333811  18.8370470  72.1775327
  45.6357994  22.0277980  76.8063188  45.1820321  21.1868890  76.8628378
  45.0051961  22.6639379  77.1437968  44.0790934  23.8654477  77.7413006
  44.3713908  24.4259534  77.0225372  44.5889554  24.1583038  78.4966165
  40.1014815  19.9580135  70.3760099  39.6634245  19.2415994  69.9165736
  40.8425256  20.1856249  69.8145190  39.0424559  24.6434828  78.8306459
  39.0000738  24.8695675  77.9014991  39.9587258  24.4098203  78.9792260
  48.2187929  18.2337332  76.4336417  48.0805828  18.4238928  75.5057607
  47.8624148  18.9956715  76.8904469  40.3309787  27.1935976  73.6491796
  40.5061543  26.7224019  74.4637418  39.6442576  27.8201742  73.8773056
  44.2226042  18.8164516  69.9692156  43.6055213  18.0911344  69.8725209
  43.7542531  19.5773877  69.6259231  36.0124588  13.0349941  69.0913461
  35.1354055  12.9138741  68.7275707  36.4882341  12.2436019  68.8392349
  39.1988514  25.3876231  76.3375981  38.4156036  25.9297911  76.4314206
  39.8981259  25.9050211  76.7370222  43.5914945  19.9542548  76.5548610
  42.6571224  20.0744010  76.3853314  43.7691614  19.0515014  76.2908620
  45.0463728  22.1403688  74.0884796  45.3223571  22.0260283  74.9978670
  44.1768226  21.7421173  74.0496969  41.6817792  26.3890039  77.7317610
  41.8640186  25.5711695  78.1945362  42.5050778  26.6057731  77.2942500
  42.0159957  25.3158224  74.9932658  42.5447723  24.8050679  74.3802820
  42.2788177  25.0000754  75.8578191  35.3715705  26.3673341  77.7530434
  34.7026080  26.8519468  77.2694474  35.2328575  26.6142561  78.6673813
  42.6489361  26.3499060  81.3376775  42.5240500  25.5488800  80.8287720
  43.3068452  26.8445253  80.8490745  41.7170703  23.9460796  79.1660677
  41.5695665  23.0177504  79.3468247  42.5424196  23.9680887  78.6817752
  45.3204824  24.7689355  80.2525550  46.2451372  24.5632216  80.1150001
  45.1520128  24.5205756  81.1614891  45.1100141  25.2875022  75.6087641
  45.2837018  24.7221445  74.8561494  45.6029032  26.0875917  75.4267131
  50.9639532  18.0511445  77.2277941  51.4070678  17.3018771  76.8297064
  50.0866042  18.0421582  76.8451673  46.0975313  24.6041787  72.7084540
  46.7926218  25.2248479  72.9271854  46.4398463  23.7537138  72.9836917
  47.9966736  22.0541492  74.2371870  48.5218060  22.3928765  73.5121190
  47.9089089  21.1188508  74.0535005  39.6807397  28.1213476  78.5967124
  39.2412387  27.6289854  79.2899980  40.4315514  27.5786443  78.3559199
  36.6894776  22.2155408  74.1447886  36.8382896  22.8990872  73.4914559
  37.4961219  22.1960498  74.6597341  50.5072396  19.5216684  79.6200389
  51.3419288  19.9606488  79.7837949  50.6431525  19.0455337  78.8008634
  40.1890182  24.7103538  71.6159633  39.6164149  25.3293726  71.1630105
  40.7622975  25.2602900  72.1499555  43.4087441  24.9940689  72.7468215
  44.3418114  24.9286250  72.9501091  43.3210654  25.8296955  72.2882748
  46.0375458  24.3106559  69.7072163  45.9589090  23.9766423  70.6007921
  46.8585125  24.8028327  69.7063635  40.5736980  16.0464351  68.9575686
  41.5196085  15.9170559  69.0264104  40.1951225  15.3079013  69.4345114
  38.7579897  13.9714328  68.8930571  37.8511353  13.6747440  68.9693285
  39.0355878  13.6744146  68.0264857  37.5278682  10.8301263  69.0342550
  38.3897846  11.1556161  69.2938367  37.7129026  10.0432759  68.5215616
  43.6079410  21.6274554  69.3282141  44.3115260  21.8324557  69.9439797
  42.8842059  22.1951316  69.5931225  44.4377220  17.3784416  75.4484412
  44.3812421  17.8352967  74.6092044  44.9905563  16.6175100  75.2707254
  52.5594364  15.9070221  78.7805822  51.9993922  15.9763410  79.5537384
  51.9537867  15.7311205  78.0605319  45.5166107  22.0657084  71.3780601
  46.3511711  21.6338282  71.1958076  45.3550450  21.8939097  72.3057496
  45.1711999  18.5689197  72.7436941  45.1160803  18.4033468  71.8025385
  44.5458055  19.2765230  72.8999130  54.1450382  32.5826735  81.4735778
  54.7828792  32.4633482  80.7699118  54.0271225  33.5307579  81.5323730
  50.9540089  32.5354163  81.4097303  50.6158600  32.4195227  80.5217838
  51.8229857  32.1345328  81.3898309  46.8126904  34.3889639  77.3994194
  46.2491769  34.2979576  76.6310482  46.6979299  33.5689544  77.8796686
  51.4359872  33.6889014  87.3683508  51.4248512  33.2941813  86.4964012
  51.5980511  32.9555087  87.9617280  44.3591336  35.8840831  80.2378414
  45.1512628  35.5431655  79.8224714  44.5987986  35.9935806  81.1580568
  52.3926463  38.0560607  72.7108659  51.7414443  38.6414687  72.3242672
  53.1870826  38.5866802  72.7703696  46.3182090  35.1449744  73.1095793
  47.0912966  34.5978731  72.9708669  46.6707489  36.0093993  73.3210254
  48.1567133  36.4726126  86.3162692  47.8656999  37.3771757  86.2009359
  48.7924117  36.5142654  87.0306762  49.0823340  33.8502975  82.9064052
  49.6786912  33.6258997  82.1921015  49.1398311  33.1087720  83.5089500
  48.6548368  31.3042410  70.7414243  48.9073889  30.7823931  69.9797706
  47.7172927  31.1408556  70.8440927  53.6991651  30.3078189  78.5488986
  54.4854740  29.8897612  78.1979403  53.9630355  31.2124281  78.7170635
  53.8701728  35.7451039  73.2477643  53.2347561  35.8185665  73.9598548
  53.5399135  36.3344638  72.5696722  59.1000078  30.2453422  79.4521965
  59.8325250  29.6752639  79.6859794  58.3439434  29.8575022  79.8928470
  48.3744657  33.2070516  72.9438618  48.2580915  32.5315419  73.6119702
  48.4846917  32.7202890  72.1270771  50.7176198  32.6680663  76.6485307
  50.3534405  32.1411284  77.3598229  51.5743314  32.2779132  76.4751793
  50.3581685  27.6970563  71.6446656  50.5256087  28.5650799  72.0117127
  50.1678854  27.8597845  70.7207945  53.1157018  36.1587542  83.3112486
  52.8157741  37.0612581  83.2028293  52.7708077  35.8919725  84.1633639
  46.5669499  32.6101339  79.3449190  45.6419996  32.4777553  79.5526882
  46.8153912  33.3895558  79.8419133  56.5154162  28.6770082  80.9909923
  55.6071039  28.6085490  80.6968684  56.4641757  29.1542027  81.8191749
  50.3370905  30.1528220  72.6293322  50.2170531  30.5985271  73.4678803
  49.6423494  30.5013538  72.0706861  43.9278310  32.2534612  80.1792980
  44.0570691  32.5069091  81.0932391  43.2475762  32.8462320  79.8597635
  48.0977798  42.9231862  76.2783454  48.0201827  43.8739687  76.3571934
  47.4939441  42.5777735  76.9358380  56.0355972  30.6249694  73.4573657
  56.9473828  30.8577080  73.2821354  55.5265619  31.2086738  72.8948735
  50.6727809  29.9846928  84.4668506  51.5189005  30.4086342  84.6103155
  50.6126447  29.3280552  85.1607069  54.6425554  35.6075512  80.8487238
  54.0134416  35.7721226  80.1463306  54.2551216  36.0217122  81.6198202
  58.5214786  36.5429950  78.2031602  57.8365824  36.9228851  77.6528635
  58.6058635  37.1525277  78.9363550  53.8227255  27.6451297  86.1249680
  53.5788187  28.3993357  85.5883955  54.0987185  28.0236644  86.9596927
  55.7765717  34.1889909  84.8026945  55.9882613  34.8321669  84.1261326
  55.7295466  33.3552225  84.3348875  53.3791946  26.8007730  81.7063517
  52.5176425  27.0988983  81.9980255  53.4054381  27.0178128  80.7744550
  50.1953516  35.3449920  78.1137323  50.6591861  35.6237623  77.3241946
  49.9310314  34.4433365  77.9310414  47.0877597  34.8921402  81.0517086
  47.6578954  35.3208670  80.4134571  47.6785709  34.6103986  81.7501272
  49.1322402  31.4673073  74.9226888  49.8346445  31.9194116  75.3900815
  48.8003030  30.8256891  75.5506781  42.8747736  29.7256625  80.2244022
  42.0846790  29.9814154  79.7484132  43.3658983  30.5404963  80.3296062
  56.8911545  37.0661864  82.9749303  57.7128989  36.6642052  82.6931984
  56.8873948  36.9630098  83.9265418  44.8262481  30.0901204  77.1827499
  44.0293644  30.2019899  77.7010994  44.5988073  30.4287857  76.3168389
  50.6568149  36.6145908  85.1310013  50.7212581  37.0766315  85.9668185
  49.9479073  35.9843273  85.2592323  41.1585439  29.9787116  82.6559013
  41.4093477  30.8634126  82.9216589  41.6944987  29.7991717  81.8834104
  64.9817538  33.4100613  79.3234274  64.2281247  32.8408011  79.1678279
  65.1165080  33.3763277  80.2704909  50.3716166  38.2814015  74.9988993
  50.2361841  39.1265551  75.4273841  50.9125979  38.4833293  74.2354927
  43.8245564  35.7989453  75.5716919  44.3370084  36.5932703  75.7222483
  44.4768277  35.1015744  75.5050520  45.6340449  38.9155209  77.6539672
  45.8107077  39.8373174  77.4660656  46.4297282  38.6013629  78.0834052
  46.7571764  40.4333383  83.6550014  47.3079189  40.3050447  82.8827008
  45.9183240  40.7328272  83.3044907  53.7208630  21.8044577  83.5287887
  53.3772899  22.6946219  83.4526998  54.0887593  21.6146235  82.6657472
  41.7894481  34.1278107  76.3476489  42.6269703  34.5375116  76.1310197
  41.9672748  33.1877550  76.3176683  53.6858913  31.7953188  72.0360322
  53.1705536  32.5657793  72.2748709  53.4136221  31.1218324  72.6593383
  51.2706024  26.6402889  77.0945560  50.4147620  26.2509739  76.9151199
  51.6832976  26.7194850  76.2345346  52.8005170  24.1749232  81.4937120
  52.2969966  24.1379367  80.6804925  53.0935777  25.0841975  81.5533777
  49.0448056  24.2587962  80.5003302  49.9101053  24.0630771  80.1409191
  49.1125565  24.0298314  81.4272659  58.6593187  34.5485543  73.9713496
  57.8822630  34.2096702  73.5268658  59.3384668  34.5538166  73.2968461
  53.4745216  29.6680280  73.8620103  53.1695352  29.9826429  74.7130246
  54.4275658  29.7461700  73.9047436  51.9191648  35.8270504  75.5113057
  51.3913009  35.0923263  75.1986295  51.4179151  36.6045180  75.2653026
  56.8984494  34.0219524  80.6280104  56.2408168  34.7118785  80.7160232
  57.7024893  34.4115956  80.9714090  46.6510375  26.4890170  77.8719669
  47.2254127  26.2665351  77.1392862  47.2381358  26.5578864  78.6248270
  55.7089953  32.3763897  78.6784045  56.2221834  33.0093889  79.1805755
  56.3591176  31.7765092  78.3127405  46.9779962  28.5194631  71.8915554
  46.1417275  28.8569317  72.2124829  46.8384732  28.3843611  70.9542691
  48.9533043  23.3631419  76.5994738  48.2997455  23.0480436  75.9751353
  48.9113517  22.7407159  77.3254561  50.0644248  33.6450714  68.5148030
  49.1571310  33.4139967  68.7139179  50.5615280  32.8488333  68.7022012
  52.9712327  42.3548221  71.4344716  52.2974026  42.6579918  72.0429674
  53.3578149  43.1577301  71.0850173  52.1870783  29.8513352  80.9242386
  51.2693345  30.0728299  80.7664074  52.6030927  29.9259663  80.0654093
  52.9705831  31.2504768  76.0545066  53.7177650  31.7626165  75.7452188
  53.2397421  30.9288821  76.9149460  51.2432481  33.7463309  73.0372020
  50.3343701  33.4622341  73.1344490  51.2727565  34.1662387  72.1775327
  56.4751749  37.3569898  76.8063188  56.0214076  36.5160808  76.8628378
  55.8445716  37.9931297  77.1437968  55.4184668  28.2861884  78.0363855
  54.6807425  27.7739270  78.3674098  55.6711442  27.8462266  77.2247132
  54.9184688  39.1946395  77.7413006  55.2107662  39.7551452  77.0225372
  55.4283309  39.4874956  78.4966165  55.5196296  21.0638136  78.6305625
  55.8255173  20.2035500  78.3431540  56.2448901  21.6555756  78.4304619
  41.8120652  31.4668823  77.0187223  41.6145052  30.8738183  76.2938289
  41.2567316  31.1621033  77.7363161  49.7917375  31.3591929  79.1381816
  49.8465985  30.4065766  79.0624292  48.9808577  31.5151368  79.6223114
  50.9408569  35.2872052  70.3760099  50.5027999  34.5707911  69.9165736
  51.6819010  35.5148167  69.8145190  47.7309735  29.9768989  76.8972195
  46.9177601  30.2763160  77.3037387  48.2268730  29.5824678  77.6146677
  49.8818313  39.9726746  78.8306459  49.8394492  40.1987592  77.9014991
  50.7981012  39.7390121  78.9792260  53.3283947  30.4410813  85.7287088
  53.6833335  30.6682287  86.5881554  53.9756078  30.7729190  85.1064344
  59.0581684  33.5629249  76.4336417  58.9199583  33.7530845  75.5057607
  58.7017903  34.3248632  76.8904469  47.2223810  27.5487345  82.5133430
  47.8623189  27.4076104  81.8156393  46.3901341  27.2621858  82.1372031
  59.0851064  35.6305776  81.4447689  59.5187570  35.5381065  82.2930743
  59.7982644  35.6063277  80.8067705  47.9984114  36.8489775  78.6268422
  48.7924713  36.3540095  78.4250997  47.2875806  36.3207638  78.2636128
  52.8178958  39.2307870  82.9780790  52.8715981  39.7998807  83.7458505
  51.9493740  39.4009756  82.6134827  44.3066877  30.9932857  74.7028175
  43.3764466  30.9317312  74.9198137  44.4024349  30.4708809  73.9064816
  44.2252427  27.5187670  77.2906416  44.4859244  28.4333003  77.1815577
  45.0469599  27.0512112  77.4403029  45.6977352  28.9325427  84.4605241
  46.3700405  28.7242789  83.8117890  44.8707138  28.7347513  84.0210473
  51.7767058  33.3968133  84.5367721  52.7059118  33.5479292  84.3636689
  51.3558088  33.4852153  83.6816368  50.5755390  37.4218797  82.3066259
  50.4366476  37.0537581  83.1792197  49.7869986  37.9366436  82.1350217
  51.1703542  42.5227893  73.6491796  51.3455298  42.0515937  74.4637418
  50.4836330  43.1493660  73.8773056  52.1260605  36.8000400  79.6955097
  51.7910438  36.7601170  80.5912747  51.6264551  36.1345116  79.2225507
  46.1004849  32.2068030  85.2207678  45.9624647  31.4748268  85.8219217
  47.0109773  32.1176930  84.9391866  55.0619797  34.1456434  69.9692156
  54.4448967  33.4203262  69.8725209  54.5936285  34.9065794  69.6259231
  48.7287150  31.9187989  84.7091358  49.4386768  31.2781181  84.6677976
  48.6856458  32.1700884  85.6317538  45.7364627  45.6717256  80.4231656
  45.9761225  46.3035780  81.1010674  44.8933824  45.3205296  80.7097015
  46.8518343  28.3641858  69.0913461  45.9747809  28.2430659  68.7275707
  47.3276096  27.5727937  68.8392349  38.3720483  33.1519018  79.1854968
  39.0591523  32.8380748  78.5975983  38.2168612  34.0560383  78.9122219
  50.2492489  41.4796379  82.8273160  50.1762661  42.2851350  83.3392464
  49.8069882  41.6788344  82.0021181  50.0382269  40.7168149  76.3375981
  49.2549791  41.2589829  76.4314206  50.7375014  41.2342128  76.7370222
  53.3478919  26.5262778  78.9810187  53.8447618  25.7732740  78.6611257
  52.5765900  26.5627095  78.4153396  61.2008676  32.2303144  80.6228478
  61.1898553  33.1127859  80.2522411  60.3326056  31.8774694  80.4283015
  54.4308700  35.2834465  76.5548610  53.4964978  35.4035928  76.3853314
  54.6085368  34.3806932  76.2908620  49.9313888  28.6680161  78.7081871
  49.5611675  28.1151201  79.3962777  50.4272980  28.0638295  78.1556871
  57.8181251  31.1251785  77.0898644  58.2841703  31.9579776  77.0158947
  58.2688751  30.6596766  77.7943903  47.7603086  39.1277656  85.8036889
  48.4612546  39.7614139  85.9566283  47.2898201  39.4692388  85.0432528
  55.8857482  37.4695606  74.0884796  56.1617326  37.3552200  74.9978670
  55.0161981  37.0713091  74.0496969  55.7897914  23.4932372  81.1289546
  54.8760993  23.7236598  81.2971752  56.2191015  23.5770816  81.9803578
  55.5604372  31.6822264  83.6289440  54.9075822  31.9298171  82.9741892
  55.9384752  30.8686402  83.2951917  52.5211546  41.7181957  77.7317610
  52.7033941  40.9003613  78.1945362  53.3444532  41.9349649  77.2942500
  52.8553712  40.6450142  74.9932658  53.3841478  40.1342596  74.3802820
  53.1181931  40.3292672  75.8578191  43.3570804  38.6614011  82.7367992
  43.9424241  37.9157699  82.8695896  43.1595643  38.9717968  83.6204656
  46.2109459  41.6965259  77.7530434  45.5419835  42.1811386  77.2694474
  46.0722329  41.9434479  78.6673813  37.9488459  31.2319611  81.4572435
  37.9872558  30.6983202  82.2509553  37.4428752  30.7054817  80.8383412
  41.5797037  29.9583714  74.5326366  41.8750478  29.0494392  74.4793420
  40.6785072  29.9371453  74.2107369  53.4883115  41.6790978  81.3376775
  53.3634255  40.8780717  80.8287720  54.1462206  42.1737171  80.8490745
  45.1091284  28.0339710  80.5153915  44.3877869  28.6475678  80.3761388
  45.8984539  28.5697475  80.4370561  55.5518024  39.4799998  82.9656325
  54.6048359  39.3605349  82.8934652  55.9000797  38.5922496  83.0482586
  43.3084878  27.6397811  74.6565692  42.9797584  26.7595190  74.4740797
  43.6624249  27.5845480  75.5442081  52.5564457  39.2752714  79.1660677
  52.4089419  38.3469421  79.3468247  53.3817951  39.2972805  78.6817752
  46.4226701  27.9270781  75.0241169  46.7622774  28.4556702  74.3019778
  46.8698822  28.2651187  75.7999736  56.1598579  40.0981273  80.2525550
  57.0845126  39.8924134  80.1150001  55.9913882  39.8497674  81.1614891
  49.7686614  23.3957144  82.9271560  50.5912683  22.9217622  82.8050451
  50.0124677  24.1747628  83.4270247  48.4094848  26.4245403  73.2234462
  49.1303211  26.8026655  72.7198179  47.7860153  27.1434279  73.3269440
  52.5525971  27.1290552  74.1592794  52.7689586  28.0115189  73.8581623
  52.0720038  26.7376765  73.4298436  47.2925193  30.0876265  80.7363539
  47.1469773  30.4016568  81.6287820  46.8150396  30.7061165  80.1834438
  49.1521576  27.0778813  80.7844428  49.1383144  26.1819906  80.4476726
  49.8694004  27.0849476  81.4182715  51.0047706  27.5116153  82.8297556
  50.7465484  28.4333224  82.8281886  50.4732747  27.1146587  83.5198020
  55.9493895  40.6166940  75.6087641  56.1230773  40.0513363  74.8561494
  56.4422786  41.4167835  75.4267131  41.7670855  32.6281609  83.6751200
  41.2224323  33.4041417  83.8071474  42.6450205  32.9752414  83.5170322
  48.5558472  25.9593193  76.0531999  48.6774383  25.0309839  76.2522886
  48.2660514  25.9731879  75.1410314  51.4249662  23.6448103  79.1898718
  51.4471359  23.7087437  78.2350698  51.8417721  22.8052612  79.3839225
  61.8033286  33.3803363  77.2277941  62.2464432  32.6310688  76.8297064
  60.9259797  33.3713499  76.8451673  56.9369068  39.9333704  72.7084540
  57.6319972  40.5540397  72.9271854  57.2792218  39.0829056  72.9836917
  58.8360491  37.3833410  74.2371870  59.3611815  37.7220683  73.5121190
  58.7482843  36.4480425  74.0535005  50.5201151  43.4505393  78.5967124
  50.0806142  42.9581772  79.2899980  51.2709268  42.9078361  78.3559199
  42.9993490  39.6416934  78.5991752  43.8251510  39.3420706  78.2190395
  42.6487542  38.8724557  79.0481540  47.9675024  38.9943402  80.6689425
  47.3455033  38.3314107  80.3691653  48.6379890  39.0204534  79.9863073
  41.2002095  37.5603261  79.5580685  40.3634004  37.1325435  79.3764686
  41.1725741  37.7535704  80.4951476  47.5288530  37.5447326  74.1447886
  47.6776651  38.2282790  73.4914559  48.3354974  37.5252416  74.6597341
  61.3466151  34.8508601  79.6200389  62.1813042  35.2898405  79.7837949
  61.4825280  34.3747255  78.8008634  58.3957657  32.4088336  85.5677876
  58.8711778  32.6015982  84.7596728  57.4723222  32.4647522  85.3221260
  45.2841163  33.5712503  75.1508955  45.0387205  32.6674833  75.3489165
  45.4537078  33.5729654  74.2088433  44.5536811  29.3040861  72.6495116
  43.8606056  29.3785216  71.9935152  44.3088563  28.5401205  73.1716633
  53.2250468  20.8636462  80.0534607  53.5052221  20.1959651  80.6795033
  54.0101074  21.0565558  79.5409271  51.0283936  40.0395456  71.6159633
  50.4557903  40.6585643  71.1630105  51.6016730  40.5894818  72.1499555
  57.0959326  29.2854096  83.8006182  58.0476749  29.3852194  83.8218406
  56.9262776  28.4932365  84.3104266  55.1173705  26.3709679  83.9865583
  54.5223637  26.6514692  83.2912072  54.8323402  26.8603580  84.7582324
  54.2481196  40.3232606  72.7468215  55.1811869  40.2578168  72.9501091
  54.1604409  41.1588873  72.2882748  56.8769212  39.6398477  69.7072163
  56.7982844  39.3058340  70.6007921  57.6978879  40.1320245  69.7063635
  59.5747404  32.5060216  82.9148482  59.5423724  31.5676217  83.1008165
  60.1848027  32.5844253  82.1814307  51.4130735  31.3756269  68.9575686
  52.3589839  31.2462477  69.0264104  51.0344979  30.6370931  69.4345114
  57.3852619  23.0412275  78.9202577  57.1877440  22.7327363  79.8045909
  57.9952325  23.7673914  79.0500507  49.5973652  29.3006245  68.8930571
  48.6905107  29.0039358  68.9693285  49.8749633  29.0036063  68.0264857
  40.5151592  30.6212609  79.3429617  40.1954376  29.7677917  79.0503991
  39.9685020  30.8361187  80.0987585  44.2931500  33.3375050  83.0599124
  44.5117509  34.2692158  83.0787158  44.7057273  32.9783024  83.8453928
  51.2135717  23.8443135  75.0474812  50.4036446  23.4990220  75.4230058
  51.9020134  23.5350679  75.6362424  53.1426266  22.9221182  76.6699109
  53.6957304  23.3416635  77.3289132  53.3796352  21.9956930  76.7122065
  48.3672436  26.1593181  69.0342550  49.2291600  26.4848079  69.2938367
  48.5522780  25.3724676  68.5215616  40.3839852  34.2415520  81.3122739
  39.6903323  33.8269473  80.7992693  41.1312843  34.2836057  80.7156158
  56.5205073  25.0321707  76.1777773  55.9403742  25.6906511  75.7955826
  56.2541005  24.2099052  75.7665191  54.9708639  24.4326765  78.3799093
  55.4708417  24.5443299  77.5713412  55.6144247  24.1287818  79.0199902
  42.2976595  34.1733774  79.1888754  42.2747283  34.2721461  78.2370637
  42.6077231  35.0198925  79.5105920  44.9563972  36.2309929  83.3035368
  45.9107226  36.1993871  83.2365300  44.7576496  35.7700553  84.1185594
  45.5463355  34.8011045  85.8706166  46.3656244  35.2955124  85.8941003
  45.8200162  33.8843013  85.8423733  55.3029951  27.1921797  75.2334121
  54.4155806  27.4771448  75.0154316  55.7183940  27.0315561  74.3861398
  58.6544487  27.2168318  78.9488461  59.4304877  27.7064771  79.2213077
  57.9292621  27.6426373  79.4060330  61.0917046  27.9295938  80.0062401
  61.6861536  27.6891674  79.2955709  61.1643629  27.2103068  80.6335938
  43.3114201  41.7729548  80.3205566  43.1768669  41.0129949  79.7543564
  42.8946264  42.4970448  79.8534355  54.4473164  36.9566472  69.3282141
  55.1509014  37.1616475  69.9439797  53.7235813  37.5243234  69.5931225
  55.2770975  32.7076333  75.4484412  55.2206176  33.1644885  74.6092044
  55.8299317  31.9467018  75.2707254  59.0875780  28.4966065  76.2734531
  58.8312715  28.0962701  77.1042739  58.4628648  29.2109859  76.1484670
  63.3988118  31.2362138  78.7805822  62.8387676  31.3055328  79.5537384
  62.7931622  31.0603123  78.0605319  46.4683327  42.6698866  80.5324009
  46.3515711  43.6144298  80.4302699  45.6475773  42.3672427  80.9209808
  56.3559862  37.3949001  71.3780601  57.1905466  36.9630200  71.1958076
  56.1944205  37.2231015  72.3057496  56.0105754  33.8981115  72.7436941
  55.9554558  33.7325386  71.8025385  55.3851809  34.6057147  72.8999130
  49.3201879  23.3989224  72.3222259  49.3080549  24.3431063  72.4790530
  50.2125301  23.2159369  72.0281720  47.4937841  43.3227127  83.7479937
  48.3965088  43.3550738  84.0646432  47.2675211  42.3927578  83.7626273
  49.2491443  42.0758114  80.4090016  48.2987074  42.0759976  80.2954388
  49.5523929  41.3290849  79.8926050  53.1353999  19.9932000  76.5768196
  52.3686395  19.4390487  76.7224878  53.5464704  20.0653869  77.4382348
  57.1575845  50.4741662  73.1095793  57.9306721  49.9270649  72.9708669
  57.5101243  51.3385911  73.3210254  59.4942122  46.6334328  70.7414243
  59.7467643  46.1115849  69.9797706  58.5566682  46.4700473  70.8440927
  59.2138411  48.5362434  72.9438618  59.0974669  47.8607337  73.6119702
  59.3240671  48.0494808  72.1270771  61.1975439  43.0262481  71.6446656
  61.3649841  43.8942717  72.0117127  61.0072608  43.1889762  70.7207945
  61.1764660  45.4820138  72.6293322  61.0564285  45.9277189  73.4678803
  60.4817248  45.8305456  72.0706861  66.8749726  45.9541611  73.4573657
  67.7867582  46.1868998  73.2821354  66.3659373  46.5378655  72.8948735
  59.9716156  46.7964990  74.9226888  60.6740200  47.2486034  75.3900815
  59.6396785  46.1548809  75.5506781  53.7141490  45.0548543  80.2244022
  52.9240544  45.3106071  79.7484132  54.2052738  45.8696881  80.3296062
  55.6656236  45.4193122  77.1827499  54.8687399  45.5311816  77.7010994
  55.4381828  45.7579774  76.3168389  54.6639318  51.1281371  75.5716919
  55.1763839  51.9224621  75.7222483  55.3162031  50.4307661  75.5050520
  52.6288235  49.4570025  76.3476489  53.4663457  49.8667033  76.1310197
  52.8066503  48.5169467  76.3176683  64.5252667  47.1245106  72.0360322
  64.0099291  47.8949710  72.2748709  64.2529976  46.4510242  72.6593383
  62.1099778  41.9694807  77.0945560  61.2541375  41.5801657  76.9151199
  62.5226730  42.0486767  76.2345346  59.8841811  39.5879880  80.5003302
  60.7494808  39.3922688  80.1409191  59.9519320  39.3590231  81.4272659
  64.3138970  44.9972198  73.8620103  64.0089106  45.3118347  74.7130246
  65.2669413  45.0753618  73.9047436  57.4904130  41.8182087  77.8719669
  58.0647882  41.5957269  77.1392862  58.0775112  41.8870782  78.6248270
  57.8173717  43.8486549  71.8915554  56.9811029  44.1861235  72.2124829
  57.6778487  43.7135528  70.9542691  59.7926798  38.6923336  76.5994738
  59.1391210  38.3772354  75.9751353  59.7507272  38.0699077  77.3254561
  60.9038002  48.9742631  68.5148030  59.9965064  48.7431885  68.7139179
  61.4009034  48.1780251  68.7022012  62.0826236  49.0755226  73.0372020
  61.1737455  48.7914259  73.1344490  62.1121320  49.4954305  72.1775327
  66.3590050  36.3930054  78.6305625  66.6648927  35.5327417  78.3431540
  67.0842655  36.9847674  78.4304619  52.6514406  46.7960740  77.0187223
  52.4538806  46.2030101  76.2938289  52.0961070  46.4912951  77.7363161
  61.7802324  50.6163970  70.3760099  61.3421754  49.8999829  69.9165736
  62.5212765  50.8440085  69.8145190  58.5703490  45.3060907  76.8972195
  57.7571355  45.6055077  77.3037387  59.0662484  44.9116595  77.6146677
  55.1460632  46.3224774  74.7028175  54.2158220  46.2609230  74.9198137
  55.2418104  45.8000727  73.9064816  55.0646181  42.8479587  77.2906416
  55.3252998  43.7624920  77.1815577  55.8863353  42.3804030  77.4403029
  65.9013551  49.4748352  69.9692156  65.2842722  48.7495180  69.8725209
  65.4330040  50.2357712  69.6259231  57.6912097  43.6933776  69.0913461
  56.8141564  43.5722577  68.7275707  58.1669850  42.9019854  68.8392349
  49.2114237  48.4810936  79.1854968  49.8985277  48.1672666  78.5975983
  49.0562366  49.3852300  78.9122219  48.7882213  46.5611529  81.4572435
  48.8266313  46.0275120  82.2509553  48.2822506  46.0346735  80.8383412
  52.4190791  45.2875631  74.5326366  52.7144232  44.3786310  74.4793420
  51.5178827  45.2663371  74.2107369  55.9485038  43.3631628  80.5153915
  55.2271624  43.9767595  80.3761388  56.7378294  43.8989393  80.4370561
  54.1478633  42.9689729  74.6565692  53.8191339  42.0887108  74.4740797
  54.5018003  42.9137398  75.5442081  57.2620456  43.2562699  75.0241169
  57.6016528  43.7848620  74.3019778  57.7092576  43.5943105  75.7999736
  59.2488603  41.7537320  73.2234462  59.9696965  42.1318573  72.7198179
  58.6253907  42.4726197  73.3269440  63.3919726  42.4582469  74.1592794
  63.6083340  43.3407107  73.8581623  62.9113793  42.0668683  73.4298436
  59.3952226  41.2885111  76.0531999  59.5168137  40.3601757  76.2522886
  59.1054268  41.3023797  75.1410314  62.2643416  38.9740021  79.1898718
  62.2865113  39.0379354  78.2350698  62.6811475  38.1344530  79.3839225
  56.1234918  48.9004421  75.1508955  55.8780960  47.9966751  75.3489165
  56.2930833  48.9021571  74.2088433  55.3930565  44.6332779  72.6495116
  54.6999810  44.7077134  71.9935152  55.1482317  43.8693122  73.1716633
  64.0644222  36.1928380  80.0534607  64.3445976  35.5251569  80.6795033
  64.8494829  36.3857476  79.5409271  62.2524489  46.7048187  68.9575686
  63.1983594  46.5754395  69.0264104  61.8738734  45.9662848  69.4345114
  60.4367406  44.6298163  68.8930571  59.5298862  44.3331276  68.9693285
  60.7143387  44.3327981  68.0264857  51.3545347  45.9504526  79.3429617
  51.0348131  45.0969835  79.0503991  50.8078775  46.1653105  80.0987585
  62.0529472  39.1735053  75.0474812  61.2430200  38.8282138  75.4230058
  62.7413889  38.8642596  75.6362424  63.9820020  38.2513100  76.6699109
  64.5351059  38.6708553  77.3289132  64.2190107  37.3248848  76.7122065
  59.2066191  41.4885098  69.0342550  60.0685355  41.8139997  69.2938367
  59.3916535  40.7016594  68.5215616  67.3598827  40.3613625  76.1777773
  66.7797496  41.0198429  75.7955826  67.0934760  39.5390969  75.7665191
  65.8102394  39.7618682  78.3799093  66.3102172  39.8735217  77.5713412
  66.4538002  39.4579735  79.0199902  66.1423705  42.5213715  75.2334121
  65.2549560  42.8063366  75.0154316  66.5577694  42.3607478  74.3861398
  65.2866919  52.2858390  69.3282141  65.9902769  52.4908392  69.9439797
  64.5629568  52.8535152  69.5931225  66.8499508  49.2273032  72.7436941
  66.7948312  49.0617304  71.8025385  66.2245564  49.9349065  72.8999130
  60.1595634  38.7281141  72.3222259  60.1474304  39.6722981  72.4790530
  61.0519056  38.5451287  72.0281720  63.9747753  35.3223918  76.5768196
  63.2080149  34.7682405  76.7224878  64.3858458  35.3945787  77.4382348
  41.5532710  -0.2669188  59.4353965  40.9020689   0.3184892  59.0487979
  42.3477073   0.2637007  59.4949003  37.2584044   4.6002067  63.0028760
  37.1808074   5.5509892  63.0817241  36.6545688   4.2547940  63.6603687
  39.5322413  -0.0415780  61.7234300  39.3968088   0.8035756  62.1519148
  40.0732226   0.1603498  60.9600234  42.1318574   4.0318426  58.1590023
  41.4580272   4.3350123  58.7674981  42.5184396   4.8347506  57.8095480
  44.0790935   0.8716600  64.4658313  44.3713909   1.4321657  63.7470678
  44.5889555   1.1645161  65.2211472  39.0424560   1.6496951  65.5551766
  39.0000739   1.8757797  64.6260298  39.9587259   1.4160325  65.7037567
  40.3309789   4.1998098  60.3737102  40.5061544   3.7286142  61.1882725
  39.6442577   4.8263865  60.6018363  39.1988516   2.3938354  63.0621288
  38.4156037   2.9360034  63.1559512  39.8981261   2.9112333  63.4615529
  41.6817793   3.3952162  64.4562916  41.8640187   2.5773818  64.9190669
  42.5050779   3.6119854  64.0187806  42.0159958   2.3220347  61.7177965
  42.5447725   1.8112801  61.1048127  42.2788178   2.0062877  62.5823498
  35.3715706   3.3735463  64.4775741  34.7026082   3.8581591  63.9939781
  35.2328576   3.6204684  65.3919119  42.6489362   3.3561183  68.0622081
  42.5240502   2.5550922  67.5533027  43.3068453   3.8507376  67.5736051
  41.7170704   0.9522919  65.8905984  41.5695666   0.0239626  66.0713554
  42.5424197   0.9743010  65.4063059  45.3204826   1.7751478  66.9770857
  46.2451373   1.5694339  66.8395308  45.1520129   1.5267879  67.8860198
  45.1100142   2.2937145  62.3332948  45.2837019   1.7283567  61.5806800
  45.6029033   3.0938040  62.1512438  46.0975314   1.6103909  59.4329846
  46.7926219   2.2310602  59.6517161  46.4398464   0.7599261  59.7082224
  39.6807398   5.1275598  65.3212430  39.2412388   4.6351977  66.0145287
  40.4315515   4.5848566  65.0804505  36.6894777  -0.7782469  60.8693192
  36.8382898  -0.0947005  60.2159865  37.4961221  -0.7977379  61.3842648
  40.1890183   1.7165661  58.3404940  39.6164150   2.3355848  57.8875412
  40.7622976   2.2665023  58.8744862  43.4087443   2.0002811  59.4713522
  44.3418116   1.9348373  59.6746398  43.3210655   2.8359078  59.0128055
  46.0375459   1.3168682  56.4317470  45.9589091   0.9828545  57.3253228
  46.8585126   1.8090449  56.4308942  54.1450384   9.5888857  68.1981085
  54.7828793   9.4695605  67.4944425  54.0271226  10.5369701  68.2569037
  50.9540090   9.5416285  68.1342609  50.6158601   9.4257350  67.2463144
  51.8229858   9.1407450  68.1143616  46.8126905  11.3951762  64.1239500
  46.2491771  11.3041699  63.3555788  46.6979301  10.5751666  64.6041993
  51.4359873  10.6951137  74.0928815  51.4248514  10.3003935  73.2209319
  51.5980512   9.9617210  74.6862586  44.3591337  12.8902953  66.9623721
  45.1512629  12.5493778  66.5470020  44.5987988  12.9997928  67.8825874
  46.3182091  12.1511867  59.8341100  47.0912967  11.6040854  59.6953975
  46.6707490  13.0156116  60.0455561  48.1567134  13.4788249  73.0407999
  47.8657000  14.3833880  72.9254665  48.7924118  13.5204777  73.7552069
  49.0823341  10.8565097  69.6309359  49.6786913  10.6321120  68.9166322
  49.1398312  10.1149843  70.2334806  48.6548369   8.3104533  57.4659550
  48.9073890   7.7886054  56.7043013  47.7172928   8.1470678  57.5686233
  53.6991652   7.3140311  65.2734293  54.4854741   6.8959734  64.9224710
  53.9630356   8.2186403  65.4415941  53.8701729  12.7513161  59.9722950
  53.2347562  12.8247788  60.6843854  53.5399136  13.3406760  59.2942029
  59.1000079   7.2515544  66.1767271  59.8325251   6.6814761  66.4105101
  58.3439435   6.8637145  66.6173777  48.3744658  10.2132639  59.6683925
  48.2580916   9.5377542  60.3365009  48.4846918   9.7265013  58.8516078
  50.7176199   9.6742786  63.3730614  50.3534406   9.1473407  64.0843535
  51.5743315   9.2841255  63.1997099  50.3581686   4.7032685  58.3691962
  50.5256088   5.5712922  58.7362433  50.1678855   4.8659967  57.4453252
  53.1157019  13.1649664  70.0357793  52.8157742  14.0674703  69.9273600
  52.7708079  12.8981848  70.8878946  46.5669500   9.6163461  66.0694497
  45.6419997   9.4839675  66.2772189  46.8153914  10.3957680  66.5664440
  56.5154163   5.6832205  67.7155230  55.6071040   5.6147613  67.4213991
  56.4641759   6.1604150  68.5437055  50.3370907   7.1590343  59.3538629
  50.2170532   7.6047394  60.1924109  49.6423495   7.5075661  58.7952167
  43.9278312   9.2596735  66.9038286  44.0570693   9.5131214  67.8177698
  43.2475763   9.8524443  66.5842941  48.0977799  19.9293985  63.0028760
  48.0201829  20.8801810  63.0817241  47.4939442  19.5839857  63.6603687
  56.0355973   7.6311816  60.1818963  56.9473829   7.8639203  60.0066661
  55.5265620   8.2148860  59.6194042  54.3196741  12.0536444  73.8180256
  54.7280097  11.6118855  73.0734888  53.5974002  11.4789072  74.0714449
  50.6727811   6.9909051  71.1913813  51.5189006   7.4148464  71.3348462
  50.6126448   6.3342675  71.8852376  54.6425555  12.6137635  67.5732545
  54.0134418  12.7783349  66.8708613  54.2551217  13.0279244  68.3443509
  58.5214787  13.5492072  64.9276908  57.8365825  13.9290974  64.3773942
  58.6058636  14.1587399  65.6608856  53.8227256   4.6513419  72.8494986
  53.5788188   5.4055480  72.3129262  54.0987186   5.0298767  73.6842233
  55.7765719  11.1952032  71.5272252  55.9882614  11.8383791  70.8506633
  55.7295467  10.3614348  71.0594182  53.3791948   3.8069852  68.4308824
  52.5176427   4.1051106  68.7225562  53.4054382   4.0240251  67.4989857
  50.1953517  12.3512043  64.8382630  50.6591863  12.6299746  64.0487252
  49.9310315  11.4495487  64.6555720  47.0877598  11.8983524  67.7762393
  47.6578955  12.3270793  67.1379878  47.6785710  11.6166109  68.4746579
  49.1322403   8.4735195  61.6472195  49.8346446   8.9256239  62.1146121
  48.8003032   7.8319014  62.2752088  42.8747737   6.7318748  66.9489328
  42.0846791   6.9876276  66.4729439  43.3658984   7.5467086  67.0541369
  56.8911547  14.0723987  69.6994609  57.7128990  13.6704174  69.4177291
  56.8873949  13.9692221  70.6510725  44.8262482   7.0963327  63.9072805
  44.0293646   7.2082021  64.4256301  44.5988075   7.4349979  63.0413696
  50.6568150  13.6208030  71.8555320  50.7212583  14.0828437  72.6913492
  49.9479074  12.9905395  71.9837630  41.1585440   6.9849238  69.3804319
  41.4093478   7.8696248  69.6461895  41.6944988   6.8053840  68.6079411
  64.9817540  10.4162735  66.0479581  64.2281248   9.8470133  65.8923585
  65.1165081  10.3825400  66.9950215  50.3716168  15.2876138  61.7234300
  50.2361843  16.1327673  62.1519148  50.9125980  15.4895415  60.9600234
  43.8245565  12.8051576  62.2962225  44.3370086  13.5994826  62.4467790
  44.4768278  12.1077866  62.2295827  45.6340450  15.9217332  64.3784978
  45.8107078  16.8435297  64.1905962  46.4297283  15.6075751  64.8079358
  51.9984644  15.9099704  75.8534642  51.5548498  15.1236083  75.5355547
  52.6601858  16.0978855  75.1878533  46.7571765  17.4395506  70.3795321
  47.3079190  17.3112569  69.6072315  45.9183241  17.7390395  70.0290213
  54.0965882  16.1902504  73.8816043  54.0784358  17.0111385  73.3896313
  55.0185802  16.0656579  74.1066185  50.5538936  13.7046634  74.7239552
  51.0867273  12.9434922  74.4938860  50.0253017  13.4120285  75.4663706
  41.7894482  11.1340230  63.0721796  42.6269704  11.5437238  62.8555503
  41.9672750  10.1939672  63.0421990  53.6858914   8.8015311  58.7605629
  53.1705537   9.5719915  58.9994016  53.4136222   8.1280447  59.3838690
  51.2706025   3.6465011  63.8190867  50.4147621   3.2571862  63.6396506
  51.6832977   3.7256972  62.9590653  58.6593188  11.5547665  60.6958802
  57.8822631  11.2158825  60.2513964  59.3384669  11.5600289  60.0213767
  53.4745217   6.6742403  60.5865410  53.1695353   6.9888552  61.4375553
  54.4275659   6.7523823  60.6292743  51.9191649  12.8332626  62.2358364
  51.3913011  12.0985386  61.9231601  51.4179152  13.6107302  61.9898332
  56.8984495  11.0281647  67.3525410  56.2408169  11.7180908  67.4405539
  57.7024894  11.4178079  67.6959396  46.6510377   3.4952292  64.5964975
  47.2254129   3.2727474  63.8638168  47.2381359   3.5640987  65.3493577
  55.7089954   9.3826019  65.4029352  56.2221836  10.0156011  65.9051062
  56.3591178   8.7827215  65.0372712  46.9779964   5.5256753  58.6160861
  46.1417276   5.8631440  58.9370135  46.8384733   5.3905733  57.6787998
  50.0644249  10.6512836  55.2393337  49.1571311  10.4202090  55.4384486
  50.5615281   9.8550456  55.4267318  52.1870785   6.8575475  67.6487692
  51.2693346   7.0790422  67.4909380  52.6030928   6.9321785  66.7899400
  52.9705832   8.2566891  62.7790373  53.7177651   8.7688288  62.4697495
  53.2397422   7.9350943  63.6394766  51.2432483  10.7525431  59.7617327
  50.3343702  10.4684464  59.8589797  51.2727566  11.1724510  58.9020634
  56.4751750  14.3632021  63.5308495  56.0214077  13.5222931  63.5873685
  55.8445717  14.9993419  63.8683275  55.4184670   5.2924007  64.7609162
  54.6807426   4.7801393  65.0919405  55.6711443   4.8524388  63.9492439
  54.9184689  16.2008517  64.4658313  55.2107664  16.7613575  63.7470678
  55.4283310  16.4937078  65.2211472  41.8120653   8.4730945  63.7432529
  41.6145053   7.8800306  63.0183596  41.2567317   8.1683156  64.4608468
  49.7917377   8.3654052  65.8627122  49.8465986   7.4127888  65.7869599
  48.9808579   8.5213491  66.3468421  50.9408570  12.2934175  57.1005406
  50.5028000  11.5770034  56.6411043  51.6819011  12.5210290  56.5390497
  47.7309737   6.9831112  63.6217501  46.9177602   7.2825282  64.0282693
  48.2268731   6.5886800  64.3391983  49.8818314  16.9788869  65.5551766
  49.8394493  17.2049715  64.6260298  50.7981013  16.7452243  65.7037567
  53.3283948   7.4472936  72.4532395  53.6833336   7.6744409  73.3126861
  53.9756080   7.7791313  71.8309650  59.0581685  10.5691372  63.1581724
  58.9199584  10.7592968  62.2302913  58.7017904  11.3310755  63.6149775
  47.2223811   4.5549467  69.2378736  47.8623191   4.4138226  68.5401699
  46.3901342   4.2683981  68.8617338  59.0851065  12.6367899  68.1692996
  59.5187572  12.5443188  69.0176050  59.7982646  12.6125399  67.5313012
  47.9984115  13.8551898  65.3513729  48.7924714  13.3602218  65.1496304
  47.2875808  13.3269761  64.9881434  52.8178960  16.2369993  69.7026096
  52.8715982  16.8060929  70.4703812  51.9493741  16.4071878  69.3380133
  44.3066879   7.9994979  61.4273481  43.3764467   7.9379435  61.6443443
  44.4024351   7.4770932  60.6310123  44.2252428   4.5249792  64.0151723
  44.4859245   5.4395125  63.9060883  45.0469600   4.0574235  64.1648336
  45.6977353   5.9387549  71.1850547  46.3700407   5.7304911  70.5363196
  44.8707140   5.7409635  70.7455780  59.9466614  12.6791600  70.7025881
  60.1402504  13.5837410  70.9485156  59.8467233  12.2199019  71.5364466
  55.0081723  12.8298342  76.2766762  54.8567229  12.6008894  75.3596845
  54.9986403  13.7868944  76.2898107  51.7767059  10.4030255  71.2613028
  52.7059119  10.5541415  71.0881995  51.3558090  10.4914276  70.4061675
  50.5755391  14.4280920  69.0311566  50.4366477  14.0599704  69.9037504
  49.7869988  14.9428559  68.8595523  52.1260606  13.8062522  66.4200403
  51.7910439  13.7663292  67.3158053  51.6264552  13.1407238  65.9470814
  46.1004850   9.2130152  71.9452985  45.9624648   8.4810391  72.5464524
  47.0109774   9.1239052  71.6637172  55.0619798  11.1518557  56.6937463
  54.4448969  10.4265385  56.5970516  54.5936287  11.9127917  56.3504537
  48.7287151   8.9250112  71.4336664  49.4386770   8.2843304  71.3923283
  48.6856459   9.1763006  72.3562845  56.7173930  15.8617465  74.3543243
  56.6586476  15.1776685  73.6873827  57.1193448  16.6036455  73.9023869
  45.7364629  22.6779379  67.1476962  45.9761227  23.3097903  67.8255981
  44.8933825  22.3267419  67.4342322  46.8518344   5.3703981  55.8158767
  45.9747810   5.2492782  55.4521014  47.3276097   4.5790059  55.5637656
  56.7191337  13.8257049  72.5857223  55.8318116  13.4882971  72.7083622
  57.2889888  13.0940080  72.8225989  38.3720484  10.1581141  65.9100275
  39.0591524   9.8442871  65.3221290  38.2168613  11.0622505  65.6367526
  50.2492490  18.4858501  69.5518466  50.1762662  19.2913473  70.0637771
  49.8069883  18.6850467  68.7266488  50.0382270  17.7230271  63.0621288
  49.2549792  18.2651951  63.1559512  50.7375015  18.2404251  63.4615529
  61.2008678   9.2365266  67.3473785  61.1898554  10.1189982  66.9767718
  60.3326057   8.8836817  67.1528322  52.7091174  18.3845335  71.7076625
  53.4219146  19.0192800  71.6352526  52.2181203  18.4809201  70.8916627
  54.4308701  12.2896588  63.2793917  53.4964980  12.4098050  63.1098621
  54.6085369  11.3869055  63.0153927  49.9313889   5.6742284  65.4327178
  49.5611676   5.1213324  66.1208083  50.4272981   5.0700417  64.8802178
  57.8181252   8.1313907  63.8143951  58.2841704   8.9641899  63.7404253
  58.2688753   7.6658889  64.5189209  47.7603087  16.1339779  72.5282196
  48.4612547  16.7676262  72.6811590  47.2898202  16.4754510  71.7677835
  55.8857483  14.4757728  60.8130103  56.1617327  14.3614323  61.7223977
  55.0161982  14.0775213  60.7742276  55.5604373   8.6884386  70.3534746
  54.9075824   8.9360294  69.6987199  55.9384753   7.8748524  70.0197223
  52.5211547  18.7244079  64.4562916  52.7033942  17.9065735  64.9190669
  53.3444533  18.9411772  64.0187806  43.3570806  15.6676134  69.4613299
  43.9424242  14.9219822  69.5941203  43.1595644  15.9780090  70.3449962
  46.2109461  18.7027381  64.4775741  45.5419836  19.1873509  63.9939781
  46.0722330  18.9496602  65.3919119  37.9488460   8.2381734  68.1817742
  37.9872560   7.7045325  68.9754860  37.4428753   7.7116939  67.5628719
  50.3514729  20.7371125  71.0758399  50.9033037  20.9002746  71.8407484
  50.6920923  21.3275562  70.4038424  55.2025604  15.5632382  76.9307054
  55.7465508  16.1762340  76.4362009  54.6212448  16.1211961  77.4474067
  41.5797038   6.9645836  61.2571673  41.8750479   6.0556515  61.2038727
  40.6785074   6.9433576  60.9352675  53.4883117  18.6853100  68.0622081
  53.3634256  17.8842840  67.5533027  54.1462208  19.1799294  67.5736051
  45.1091285   5.0401833  67.2399222  44.3877871   5.6537800  67.1006695
  45.8984541   5.5759598  67.1615868  55.5518025  16.4862120  69.6901632
  54.6048361  16.3667471  69.6179958  55.9000798  15.5984618  69.7727893
  43.3084879   4.6459934  61.3810998  42.9797586   3.7657313  61.1986104
  43.6624250   4.5907602  62.2687387  52.5564458  16.2814836  65.8905984
  52.4089421  15.3531544  66.0713554  53.3817952  16.3034927  65.4063059
  46.4226703   4.9332904  61.7486476  46.7622775   5.4618825  61.0265084
  46.8698823   5.2713310  62.5245042  56.1598580  17.1043395  66.9770857
  57.0845128  16.8986257  66.8395308  55.9913883  16.8559796  67.8860198
  48.4094850   3.4307525  59.9479769  49.1303212   3.8088778  59.4443486
  47.7860154   4.1496402  60.0514747  52.5525973   4.1352674  60.8838101
  52.7689587   5.0177312  60.5826929  52.0720040   3.7438888  60.1543743
  47.2925194   7.0938387  67.4608846  47.1469775   7.4078690  68.3533127
  46.8150398   7.7123288  66.9079744  49.1521577   4.0840935  67.5089735
  49.1383146   3.1882029  67.1722033  49.8694005   4.0911599  68.1428021
  51.0047708   4.5178276  69.5542863  50.7465485   5.4395346  69.5527193
  50.4732748   4.1208710  70.2443327  55.9493896  17.6229063  62.3332948
  56.1230774  17.0575485  61.5806800  56.4422788  18.4229958  62.1512438
  41.7670856   9.6343732  70.3996507  41.2224324  10.4103540  70.5316781
  42.6450206   9.9814536  70.2415628  48.5558473   2.9655316  62.7777305
  48.6774384   2.0371962  62.9768193  48.2660515   2.9794002  61.8655621
  61.8033288  10.3865486  63.9523248  62.2464434   9.6372811  63.5542371
  60.9259798  10.3775622  63.5696980  56.9369069  16.9395827  59.4329846
  57.6319973  17.5602520  59.6517161  57.2792219  16.0891178  59.7082224
  58.8360492  14.3895533  60.9617177  59.3611816  14.7282805  60.2366497
  58.7482844  13.4542548  60.7780312  50.4980541  18.3029606  73.0907054
  50.8067667  18.0578753  73.9629753  51.2956023  18.5076245  72.6025924
  50.5201153  20.4567516  65.3212430  50.0806143  19.9643895  66.0145287
  51.2709270  19.9140484  65.0804505  42.9993492  16.6479057  65.3237058
  43.8251512  16.3482829  64.9435702  42.6487544  15.8786679  65.7726847
  47.9675025  16.0005525  67.3934732  47.3455034  15.3376230  67.0936960
  48.6379892  16.0266657  66.7108380  41.2002097  14.5665383  66.2825992
  40.3634005  14.1387558  66.1009993  41.1725742  14.7597827  67.2196783
  47.5288532  14.5509448  60.8693192  47.6776652  15.2344913  60.2159865
  48.3354975  14.5314538  61.3842648  60.1470470  14.2917844  73.8243125
  59.8555278  14.6547825  74.6606586  59.5342601  13.5784852  73.6456457
  61.3466152  11.8570724  66.3445695  62.1813044  12.2960528  66.5083256
  61.4825281  11.3809377  65.5253941  58.3957658   9.4150459  72.2923183
  58.8711780   9.6078105  71.4842034  57.4723224   9.4709645  72.0466567
  45.2841165  10.5774626  61.8754261  45.0387207   9.6736956  62.0734471
  45.4537079  10.5791776  60.9333739  44.5536812   6.3102984  59.3740423
  43.8606057   6.3847339  58.7180459  44.3088564   5.5463327  59.8961940
  57.0959327   6.2916219  70.5251489  58.0476750   6.3914317  70.5463713
  56.9262778   5.4994487  71.0349573  55.1173707   3.3771802  70.7110890
  54.5223639   3.6576815  70.0157378  54.8323403   3.8665703  71.4827631
  56.8769214  16.6460599  56.4317470  56.7982845  16.3120463  57.3253228
  57.6978881  17.1382367  56.4308942  59.5747405   9.5122339  69.6393788
  59.5423725   8.5738339  69.8253472  60.1848029   9.5906375  68.9059613
  51.4130736   8.3818392  55.6820992  52.3589840   8.2524600  55.7509410
  51.0344981   7.6433053  56.1590420  49.5973653   6.3068368  55.6175878
  48.6905108   6.0101481  55.6938591  49.8749634   6.0098186  54.7510164
  40.5151593   7.6274731  66.0674924  40.1954378   6.7740039  65.7749298
  39.9685021   7.8423309  66.8232891  44.2931501  10.3437172  69.7844430
  44.5117511  11.2754280  69.8032464  44.7057275   9.9845147  70.5699234
  48.3672438   3.1655303  55.7587857  49.2291602   3.4910201  56.0183674
  48.5522782   2.3786799  55.2460923  40.3839853  11.2477643  68.0368046
  39.6903325  10.8331596  67.5238000  41.1312844  11.2898179  67.4401464
  42.2976596  11.1795897  65.9134060  42.2747284  11.2783584  64.9615944
  42.6077232  12.0261047  66.2351227  44.9563974  13.2372052  70.0280675
  45.9107227  13.2055994  69.9610606  44.7576497  12.7762675  70.8430901
  45.5463356  11.8073168  72.5951472  46.3656245  12.3017246  72.6186310
  45.8200164  10.8905136  72.5669040  55.3029952   4.1983920  61.9579428
  54.4155807   4.4833571  61.7399623  55.7183941   4.0377683  61.1106705
  43.3114203  18.7791671  67.0450873  43.1768670  18.0192072  66.4788871
  42.8946265  19.5032571  66.5779662  54.4473166  13.9628595  56.0527448
  55.1509016  14.1678597  56.6685104  53.7235814  14.5305357  56.3176532
  55.2770976   9.7138456  62.1729718  55.2206177  10.1707007  61.3337351
  55.8299318   8.9529140  61.9952561  59.0875782   5.5028188  62.9979838
  58.8312716   5.1024823  63.8288045  58.4628650   6.2171982  62.8729977
  63.3988120   8.2424261  65.5051129  62.8387678   8.3117450  66.2782691
  62.7931623   8.0665246  64.7850625  46.4683328  19.6760988  67.2569315
  46.3515713  20.6206421  67.1548006  45.6475775  19.3734550  67.6455115
  56.3559863  14.4011124  58.1025908  57.1905467  13.9692322  57.9203383
  56.1944206  14.2293138  59.0302803  56.0105755  10.9043237  59.4682247
  55.9554559  10.7387509  58.5270691  55.3851810  11.6119270  59.6244437
  47.4937843  20.3289250  70.4725244  48.3965089  20.3612860  70.7891739
  47.2675213  19.3989701  70.4871580  49.2491445  19.0820237  67.1335322
  48.2987076  19.0822098  67.0199695  49.5523931  18.3352971  66.6171357
  64.9844138  24.9180775  68.1981085  65.6222548  24.7987522  67.4944425
  64.8664981  25.8661619  68.2569037  61.7933844  24.8708203  68.1342609
  61.4552356  24.7549268  67.2463144  62.6623612  24.4699368  68.1143616
  62.2753627  26.0243055  74.0928815  62.2642268  25.6295853  73.2209319
  62.4374267  25.2909127  74.6862586  58.9960888  28.8080167  73.0407999
  58.7050754  29.7125797  72.9254665  59.6317873  28.8496694  73.7552069
  59.9217095  26.1857015  69.6309359  60.5180668  25.9613037  68.9166322
  59.9792067  25.4441761  70.2334806  64.5385406  22.6432229  65.2734293
  65.3248496  22.2251652  64.9224710  64.8024111  23.5478321  65.4415941
  69.9393834  22.5807462  66.1767271  70.6719006  22.0106679  66.4105101
  69.1833189  22.1929062  66.6173777  59.2138412  25.5424556  59.6683925
  59.0974671  24.8669460  60.3365009  59.3240672  25.0556930  58.8516078
  61.5569953  25.0034703  63.3730614  61.1928161  24.4765324  64.0843535
  62.4137069  24.6133173  63.1997099  61.1975440  20.0324603  58.3691962
  61.3649843  20.9004840  58.7362433  61.0072609  20.1951885  57.4453252
  63.9550774  28.4941582  70.0357793  63.6551497  29.3966621  69.9273600
  63.6101833  28.2273765  70.8878946  67.3547917  21.0124122  67.7155230
  66.4464795  20.9439531  67.4213991  67.3035513  21.4896067  68.5437055
  61.1764661  22.4882261  59.3538629  61.0564286  22.9339311  60.1924109
  60.4817250  22.8367578  58.7952167  54.7672066  24.5888652  66.9038286
  54.8964447  24.8423131  67.8177698  54.0869517  25.1816360  66.5842941
  58.9371553  35.2585902  63.0028760  58.8595583  36.2093728  63.0817241
  58.3333197  34.9131775  63.6603687  61.4288783  22.4313768  75.6590127
  60.6522117  22.9907688  75.6492992  62.0679346  22.9170551  76.1804997
  66.8749727  22.9603734  60.1818963  67.7867583  23.1931121  60.0066661
  66.3659374  23.5440778  59.6194042  59.6835155  25.2399221  75.2208094
  60.4249840  25.7784265  74.9442918  58.9772141  25.8665510  75.3779646
  65.1590495  27.3828362  73.8180256  65.5673851  26.9410772  73.0734888
  64.4367757  26.8080989  74.0714449  61.5121565  22.3200968  71.1913813
  62.3582760  22.7440382  71.3348462  61.4520203  21.6634593  71.8852376
  65.4819310  27.9429552  67.5732545  64.8528172  28.1075266  66.8708613
  65.0944972  28.3571162  68.3443509  69.3608542  28.8783990  64.9276908
  68.6759580  29.2582892  64.3773942  69.4452391  29.4879317  65.6608856
  64.6621010  19.9805337  72.8494986  64.4181942  20.7347397  72.3129262
  64.9380941  20.3590684  73.6842233  66.6159473  26.5243949  71.5272252
  66.8276368  27.1675709  70.8506633  66.5689221  25.6906266  71.0594182
  64.2185702  19.1361770  68.4308824  63.3570181  19.4343023  68.7225562
  64.2448137  19.3532169  67.4989857  61.0347272  27.6803960  64.8382630
  61.4985617  27.9591663  64.0487252  60.7704070  26.7787405  64.6555720
  57.9271353  27.2275442  67.7762393  58.4972710  27.6562710  67.1379878
  58.5179464  26.9458027  68.4746579  59.9716158  23.8027113  61.6472195
  60.6740201  24.2548156  62.1146121  59.6396786  23.1610932  62.2752088
  58.4196519  22.3938869  76.0223404  57.7895180  23.0755150  76.2558801
  58.3132607  22.2821951  75.0776543  53.7141492  22.0610665  66.9489328
  52.9240546  22.3168194  66.4729439  54.2052739  22.8759003  67.0541369
  67.7305301  29.4015905  69.6994609  68.5522745  28.9996092  69.4177291
  67.7267704  29.2984139  70.6510725  55.6656237  22.4255245  63.9072805
  54.8687400  22.5373939  64.4256301  55.4381829  22.7641897  63.0413696
  61.4961905  28.9499948  71.8555320  61.5606337  29.4120355  72.6913492
  60.7872828  28.3197313  71.9837630  51.9979195  22.3141156  69.3804319
  52.2487233  23.1988166  69.6461895  52.5338743  22.1345757  68.6079411
  75.8211294  25.7454653  66.0479581  75.0675003  25.1762051  65.8923585
  75.9558835  25.7117318  66.9950215  61.2109922  30.6168055  61.7234300
  61.0755597  31.4619591  62.1519148  61.7519735  30.8187333  60.9600234
  55.7586561  23.2973882  74.2547142  55.6440076  22.3959139  74.5554240
  54.9031079  23.5437578  73.9031958  62.8378399  31.2391622  75.8534642
  62.3942253  30.4528000  75.5355547  63.4995612  31.4270772  75.1878533
  57.5965520  32.7687423  70.3795321  58.1472945  32.6404487  69.6072315
  56.7576996  33.0682313  70.0290213  64.9359637  31.5194422  73.8816043
  64.9178112  32.3403303  73.3896313  65.8579557  31.3948497  74.1066185
  61.3932691  29.0338551  74.7239552  61.9261028  28.2726839  74.4938860
  60.8646772  28.7412203  75.4663706  64.5602386  14.1398617  70.2533194
  64.2166655  15.0300259  70.1772304  64.9281348  13.9500275  69.3902779
  64.5252669  24.1307228  58.7605629  64.0099292  24.9011833  58.9994016
  64.2529977  23.4572365  59.3838690  62.1099780  18.9756929  63.8190867
  61.2541376  18.5863780  63.6396506  62.5226731  19.0548890  62.9590653
  63.6398926  16.5103272  68.2182427  63.1363722  16.4733408  67.4050232
  63.9329533  17.4196015  68.2779083  59.8841812  16.5942002  67.2248609
  60.7494809  16.3984811  66.8654498  59.9519321  16.3652354  68.1517965
  69.4986943  26.8839583  60.6958802  68.7216385  26.5450743  60.2513964
  70.1778424  26.8892206  60.0213767  64.3138972  22.0034320  60.5865410
  64.0089107  22.3180470  61.4375553  65.2669414  22.0815740  60.6292743
  62.7585404  28.1624544  62.2358364  62.2306765  27.4277303  61.9231601
  62.2572906  28.9399220  61.9898332  67.7378250  26.3573564  67.3525410
  67.0801924  27.0472826  67.4405539  68.5418649  26.7469996  67.6959396
  57.4904131  18.8244210  64.5964975  58.0647883  18.6019392  63.8638168
  58.0775114  18.8932905  65.3493577  66.5483708  24.7117937  65.4029352
  67.0615590  25.3447929  65.9051062  67.1984932  24.1119132  65.0372712
  59.7926799  15.6985459  63.3240045  59.1391211  15.3834476  62.6996660
  59.7507273  15.0761199  64.0499868  63.0264539  22.1867393  67.6487692
  62.1087101  22.4082340  67.4909380  63.4424683  22.2613703  66.7899400
  63.8099587  23.5858808  62.7790373  64.5571406  24.0980205  62.4697495
  64.0791177  23.2642861  63.6394766  62.0826237  26.0817349  59.7617327
  61.1737456  25.7976382  59.8589797  62.1121321  26.5016427  58.9020634
  67.3145505  29.6923938  63.5308495  66.8607832  28.8514848  63.5873685
  66.6839471  30.3285337  63.8683275  66.2578424  20.6215924  64.7609162
  65.5201181  20.1093311  65.0919405  66.5105198  20.1816306  63.9492439
  65.7578444  31.5300435  64.4658313  66.0501418  32.0905492  63.7470678
  66.2677064  31.8228996  65.2211472  66.3590051  13.3992176  65.3550931
  66.6648928  12.5389540  65.0676846  67.0842656  13.9909797  65.1549925
  52.6514408  23.8022863  63.7432529  52.4538807  23.2092224  63.0183596
  52.0961072  23.4975073  64.4608468  60.6311131  23.6945970  65.8627122
  60.6859741  22.7419806  65.7869599  59.8202333  23.8505409  66.3468421
  58.5703491  22.3123029  63.6217501  57.7571357  22.6117200  64.0282693
  59.0662485  21.9178718  64.3391983  60.7212069  32.3080786  65.5551766
  60.6788248  32.5341633  64.6260298  61.6374768  32.0744161  65.7037567
  64.1677703  22.7764854  72.4532395  64.5227091  23.0036327  73.3126861
  64.8149834  23.1083231  71.8309650  69.8975440  25.8983290  63.1581724
  69.7593338  26.0884886  62.2302913  69.5411659  26.6602672  63.6149775
  58.0617566  19.8841385  69.2378736  58.7016945  19.7430144  68.5401699
  57.2295096  19.5975898  68.8617338  69.9244819  27.9659817  68.1692996
  70.3581326  27.8735106  69.0176050  70.6376400  27.9417317  67.5313012
  63.6572714  31.5661911  69.7026096  63.7109737  32.1352847  70.4703812
  62.7887496  31.7363796  69.3380133  55.0646182  19.8541710  64.0151723
  55.3253000  20.7687043  63.9060883  55.8863355  19.3866152  64.1648336
  56.5371108  21.2679467  71.1850547  57.2094161  21.0596829  70.5363196
  55.7100894  21.0701553  70.7455780  70.7860369  28.0083517  70.7025881
  70.9796259  28.9129328  70.9485156  70.6860987  27.5490936  71.5364466
  62.4396680  17.8941408  73.2016208  61.7924595  18.5931358  73.1080685
  63.2097695  18.3277552  73.5692457  65.8475478  28.1590260  76.2766762
  65.6960984  27.9300812  75.3596845  65.8380157  29.1160861  76.2898107
  62.6160814  25.7322173  71.2613028  63.5452874  25.8833332  71.0881995
  62.1951844  25.8206194  70.4061675  61.4149146  29.7572837  69.0311566
  61.2760231  29.3891622  69.9037504  60.6263742  30.2720477  68.8595523
  62.9654361  29.1354440  66.4200403  62.6304194  29.0955210  67.3158053
  62.4658307  28.4699156  65.9470814  56.9398605  24.5422070  71.9452985
  56.8018403  23.8102309  72.5464524  57.8503528  24.4530970  71.6637172
  59.5680906  24.2542029  71.4336664  60.2780524  23.6135221  71.3923283
  59.5250214  24.5054924  72.3562845  67.5567684  31.1909383  74.3543243
  67.4980230  30.5068603  73.6873827  67.9587203  31.9328373  73.9023869
  58.2809840  21.2407247  73.2532304  57.7447197  20.7897986  73.9053900
  57.6926548  21.3753156  72.5102768  56.5758383  38.0071296  67.1476962
  56.8154981  38.6389821  67.8255981  55.7327579  37.6559336  67.4342322
  67.5585091  29.1548967  72.5857223  66.6711870  28.8174888  72.7083622
  68.1283643  28.4231998  72.8225989  49.2114239  25.4873058  65.9100275
  49.8985278  25.1734788  65.3221290  49.0562367  26.3914423  65.6367526
  54.0148961  20.3763255  70.3385298  53.9307149  19.7688924  69.6035708
  53.1931667  20.8672273  70.3394795  61.0886245  33.8150419  69.5518466
  61.0156416  34.6205390  70.0637771  60.6463638  34.0142385  68.7266488
  60.8776025  33.0522189  63.0621288  60.0943546  33.5943869  63.1559512
  61.5768770  33.5696169  63.4615529  64.1872675  18.8616818  65.7055493
  64.6841374  18.1086781  65.3856564  63.4159656  18.8981135  65.1398703
  72.0402432  24.5657184  67.3473785  72.0292308  25.4481899  66.9767718
  71.1719811  24.2128735  67.1528322  63.5484928  33.7137253  71.7076625
  64.2612901  34.3484718  71.6352526  63.0574957  33.8101119  70.8916627
  65.2702455  27.6188506  63.2793917  64.3358734  27.7389968  63.1098621
  65.4479124  26.7160972  63.0153927  60.7707643  21.0034201  65.4327178
  60.4005431  20.4505242  66.1208083  61.2666736  20.3992335  64.8802178
  68.6575007  23.4605825  63.8143951  69.1235459  24.2933816  63.7404253
  69.1082507  22.9950806  64.5189209  58.5996842  31.4631696  72.5282196
  59.3006301  32.0968179  72.6811590  58.1291957  31.8046428  71.7677835
  66.7251238  29.8049646  60.8130103  67.0011082  29.6906241  61.7223977
  65.8555737  29.4067131  60.7742276  66.6291669  15.8286412  67.8534852
  65.7154749  16.0590639  68.0217059  67.0584771  15.9124856  68.7048885
  66.3998128  24.0176304  70.3534746  65.7469578  24.2652211  69.6987199
  66.7778508  23.2040442  70.0197223  63.3605302  34.0535997  64.4562916
  63.5427696  33.2357653  64.9190669  64.1838288  34.2703689  64.0187806
  62.4485701  24.7596115  76.8400783  61.7726338  24.6590244  77.5103159
  63.2713335  24.6035329  77.3036780  54.1964560  30.9968051  69.4613299
  54.7817997  30.2511739  69.5941203  53.9989398  31.3072008  70.3449962
  57.0503215  34.0319299  64.4775741  56.3813590  34.5165426  63.9939781
  56.9116085  34.2788519  65.3919119  48.7882215  23.5673652  68.1817742
  48.8266314  23.0337242  68.9754860  48.2822508  23.0408857  67.5628719
  61.1908484  36.0663042  71.0758399  61.7426792  36.2294664  71.8407484
  61.5314677  36.6567480  70.4038424  56.1672977  18.4138192  71.6780284
  56.2314304  19.2753023  71.2657682  56.1040097  17.8012194  70.9452642
  55.6425250  20.4861325  75.3253318  56.2697288  20.1038402  75.9390843
  54.7853168  20.2675527  75.6909011  66.0419358  30.8924300  76.9307054
  66.5859262  31.5054258  76.4362009  65.4606203  31.4503878  77.4474067
  64.3276871  34.0145018  68.0622081  64.2028011  33.2134758  67.5533027
  64.9855962  34.5091211  67.5736051  55.9485039  20.3693750  67.2399222
  55.2271625  20.9829718  67.1006695  56.7378295  20.9051515  67.1615868
  66.3911779  31.8154038  69.6901632  65.4442115  31.6959389  69.6179958
  66.7394553  30.9276536  69.7727893  58.7511353  17.7048177  73.5139873
  59.2745755  17.9510473  74.2766183  58.5323686  18.5368212  73.0943011
  63.3958213  31.6106754  65.8905984  63.2483175  30.6823462  66.0713554
  64.2211706  31.6326845  65.4063059  57.2620457  20.2624821  61.7486476
  57.6016530  20.7910742  61.0265084  57.7092578  20.6005227  62.5245042
  66.9992335  32.4335313  66.9770857  67.9238882  32.2278174  66.8395308
  66.8307638  32.1851714  67.8860198  59.9563898  18.6461872  71.1989544
  59.6160718  17.8469685  71.6010224  59.2502904  18.9463583  70.6266377
  60.6080370  15.7311184  69.6516867  61.4306439  15.2571663  69.5295757
  60.8518433  16.5101668  70.1515553  59.2488604  18.7599443  59.9479769
  59.9696967  19.1380696  59.4443486  58.6253908  19.4788320  60.0514747
  63.3919727  19.4644592  60.8838101  63.6083341  20.3469230  60.5826929
  62.9113794  19.0730805  60.1543743  58.1318948  22.4230305  67.4608846
  57.9863529  22.7370608  68.3533127  57.6544152  23.0415205  66.9079744
  59.9915331  19.4132853  67.5089735  59.9776900  18.5173946  67.1722033
  60.7087759  19.4203517  68.1428021  61.8441462  19.8470193  69.5542863
  61.5859240  20.7687264  69.5527193  61.3126502  19.4500628  70.2443327
  66.7887651  32.9520980  62.3332948  66.9624528  32.3867403  61.5806800
  67.2816542  33.7521875  62.1512438  52.6064611  24.9635649  70.3996507
  52.0618079  25.7395457  70.5316781  53.4843960  25.3106454  70.2415628
  59.3952227  18.2947233  62.7777305  59.5168138  17.3663879  62.9768193
  59.1054270  18.3085919  61.8655621  62.2643418  15.9802144  65.9144025
  62.2865114  16.0441477  64.9596005  62.6811477  15.1406652  66.1084531
  72.6427042  25.7157403  63.9523248  73.0858188  24.9664728  63.5542371
  71.7653552  25.7067540  63.5696980  67.7762823  32.2687745  59.4329846
  68.4713728  32.8894437  59.6517161  68.1185973  31.4183096  59.7082224
  53.3930632  24.0905546  73.2926664  52.6512369  24.2388181  73.8791294
  53.0723377  24.3513811  72.4293413  69.6754246  29.7187450  60.9617177
  70.2005571  30.0574723  60.2366497  69.5876599  28.7834466  60.7780312
  61.3374295  33.6321524  73.0907054  61.6461422  33.3870671  73.9629753
  62.1349777  33.8368162  72.6025924  61.3594907  35.7859434  65.3212430
  60.9199897  35.2935812  66.0145287  62.1103024  35.2432401  65.0804505
  53.8387246  31.9770974  65.3237058  54.6645266  31.6774746  64.9435702
  53.4881298  31.2078597  65.7726847  58.8068779  31.3297443  67.3934732
  58.1848789  30.6668148  67.0936960  59.4773646  31.3558575  66.7108380
  52.0395851  29.8957301  66.2825992  51.2027760  29.4679475  66.1009993
  52.0119497  30.0889744  67.2196783  58.8793307  19.8079231  76.9867238
  58.9281462  20.6841353  76.6045007  59.4215821  19.2656624  76.4138881
  61.1092595  20.5610603  73.7413597  60.2395905  20.8544169  73.4696185
  61.3452076  21.1451048  74.4620860  70.9864224  29.6209762  73.8243125
  70.6949033  29.9839742  74.6606586  70.3736356  28.9076770  73.6456457
  72.1859907  27.1862642  66.3445695  73.0206798  27.6252446  66.5083256
  72.3219035  26.7101295  65.5253941  69.2351413  24.7442376  72.2923183
  69.7105534  24.9370023  71.4842034  68.3116978  24.8001562  72.0466567
  63.8131629  16.7790220  71.2579017  64.3313573  17.5151247  70.9325505
  63.4586762  17.0854213  72.0925776  64.0644223  13.1990503  66.7779914
  64.3445977  12.5313692  67.4040340  64.8494830  13.3919598  66.2654577
  67.9353082  21.6208137  70.5251489  68.8870505  21.7206234  70.5463713
  67.7656532  20.8286405  71.0349573  65.9567461  18.7063720  70.7110890
  65.3617393  18.9868732  70.0157378  65.6717158  19.1957621  71.4827631
  67.7162968  31.9752517  56.4317470  67.6376600  31.6412381  57.3253228
  68.5372635  32.4674285  56.4308942  70.4141159  24.8414256  69.6393788
  70.3817480  23.9030257  69.8253472  71.0241783  24.9198293  68.9059613
  62.2524490  23.7110309  55.6820992  63.1983595  23.5816517  55.7509410
  61.8738735  22.9724971  56.1590420  68.2246375  15.3766315  65.6447884
  68.0271196  15.0681403  66.5291216  68.8346080  16.1027954  65.7745814
  62.1363183  27.7628055  77.1421649  63.0566192  27.9406654  77.3361696
  62.1012766  26.8184101  76.9901349  51.3545348  22.9566649  66.0674924
  51.0348132  22.1031957  65.7749298  50.8078776  23.1715227  66.8232891
  55.1325255  25.6729090  69.7844430  55.3511265  26.6046198  69.8032464
  55.5451029  25.3137064  70.5699234  62.0529473  16.1797175  61.7720119
  61.2430201  15.8344260  62.1475365  62.7413890  15.8704719  62.3607730
  63.9820021  15.2575222  63.3944415  64.5351060  15.6770676  64.0534439
  64.2190108  14.3310970  63.4367371  51.2233608  26.5769560  68.0368046
  50.5297079  26.1623513  67.5238000  51.9706599  26.6190097  67.4401464
  67.3598829  17.3675747  62.9023080  66.7797498  18.0260551  62.5201132
  67.0934761  16.5453092  62.4910497  65.8102395  16.7680805  65.1044400
  66.3102173  16.8797339  64.2958719  66.4538003  16.4641858  65.7445209
  59.8684391  24.6759435  77.9912241  59.3851472  25.4759795  78.1976130
  59.9545330  24.6867379  77.0379685  55.7957728  28.5663969  70.0280675
  56.7500982  28.5347912  69.9610606  55.5970252  28.1054593  70.8430901
  56.3857110  27.1365085  72.5951472  57.2049999  27.6309164  72.6186310
  56.6593918  26.2197053  72.5669040  66.1423707  19.5275838  61.9579428
  65.2549562  19.8125488  61.7399623  66.5577696  19.3669601  61.1106705
  69.4938243  19.5522359  65.6733767  70.2698633  20.0418811  65.9458384
  68.7686377  19.9780413  66.1305637  71.9310801  20.2649978  66.7307708
  72.5255292  20.0245714  66.0201016  72.0037385  19.5457108  67.3581244
  54.1507957  34.1083589  67.0450873  54.0162425  33.3483990  66.4788871
  53.7340019  34.8324489  66.5779662  66.1164730  25.0430374  62.1729718
  66.0599932  25.4998925  61.3337351  66.6693073  24.2821058  61.9952561
  69.9269536  20.8320105  62.9979838  69.6706470  20.4316741  63.8288045
  69.3022404  21.5463899  62.8729977  74.2381874  23.5716179  65.5051129
  73.6781432  23.6409368  66.2782691  73.6325377  23.3957163  64.7850625
  57.3077083  35.0052906  67.2569315  57.1909467  35.9498338  67.1548006
  56.4869529  34.7026467  67.6455115  67.1953617  29.7303042  58.1025908
  68.0299221  29.2984240  57.9203383  67.0337960  29.5585055  59.0302803
  66.8499510  26.2335155  59.4682247  66.7948313  26.0679426  58.5270691
  66.2245565  26.9411188  59.6244437  51.6392025  21.4703219  73.2943670
  52.2850888  20.9602173  73.7830895  51.4309176  22.2071901  73.8687095
  64.1645417  28.5384067  78.7935810  65.0336576  28.7124719  78.4322445
  63.6852168  29.3578484  78.6711539  60.1595635  15.7343264  59.0467566
  60.1474305  16.6785104  59.2035837  61.0519057  15.5513409  58.7527027
  58.3331597  35.6581168  70.4725244  59.2358844  35.6904778  70.7891739
  58.1068967  34.7281619  70.4871580  60.0885199  34.4112154  67.1335322
  59.1380830  34.4114016  67.0199695  60.3917685  33.6644889  66.6171357
  63.9747755  12.3286040  63.3013503  63.2080150  11.7744527  63.4470185
  64.3858459  12.4007909  64.1627654  55.9789516  18.6170836  77.3918684
  56.8420977  18.2607641  77.6022008  55.4054926  18.2784731  78.0794088
  75.8237892  40.2472693  68.1981085  76.4616302  40.1279440  67.4944425
  75.7058735  41.1953537  68.2569037  72.6327599  40.2000121  68.1342609
  72.2946110  40.0841185  67.2463144  73.5017367  39.7991286  68.1143616
  68.4914414  42.0535597  64.1239500  67.9279280  41.9625534  63.3555788
  68.3766810  41.2335502  64.6041993  73.1147382  41.3534972  74.0928815
  73.1036023  40.9587771  73.2209319  73.2768021  40.6201045  74.6862586
  66.0378846  43.5486789  66.9623721  66.8300138  43.2077613  66.5470020
  66.2775497  43.6581764  67.8825874  74.0713973  45.7206565  59.4353965
  73.4201953  46.3060645  59.0487979  74.8658336  46.2512760  59.4949003
  67.9969600  42.8095702  59.8341100  68.7700476  42.2624689  59.6953975
  68.3494999  43.6739951  60.0455561  69.8354643  44.1372084  73.0407999
  69.5444509  45.0417715  72.9254665  70.4711627  44.1788612  73.7552069
  70.7610850  41.5148933  69.6309359  71.3574422  41.2904955  68.9166322
  70.8185821  40.7733678  70.2334806  70.3335878  38.9688368  57.4659550
  70.5861399  38.4469889  56.7043013  69.3960437  38.8054514  57.5686233
  75.3779161  37.9724146  65.2734293  76.1642250  37.5543570  64.9224710
  75.6417865  38.8770239  65.4415941  75.5489238  43.4096997  59.9722950
  74.9135071  43.4831623  60.6843854  75.2186645  43.9990596  59.2942029
  70.0532167  40.8716474  59.6683925  69.9368425  40.1961377  60.3365009
  70.1634427  40.3848848  58.8516078  72.3963708  40.3326621  63.3730614
  72.0321915  39.8057242  64.0843535  73.2530824  39.9425090  63.1997099
  72.0369195  35.3616521  58.3691962  72.2043597  36.2296757  58.7362433
  71.8466364  35.5243803  57.4453252  74.7944528  43.8233500  70.0357793
  74.4945251  44.7258539  69.9273600  74.4495588  43.5565683  70.8878946
  68.2457009  40.2747297  66.0694497  67.3207506  40.1423511  66.2772189
  68.4941423  41.0541516  66.5664440  78.1941672  36.3416040  67.7155230
  77.2858549  36.2731448  67.4213991  78.1429268  36.8187985  68.5437055
  72.0158416  37.8174178  59.3538629  71.8958041  38.2631229  60.1924109
  71.3211004  38.1659496  58.7952167  65.6065821  39.9180570  66.9038286
  65.7358202  40.1715049  67.8177698  64.9263272  40.5108278  66.5842941
  69.7765308  50.5877820  63.0028760  69.6989337  51.5385645  63.0817241
  69.1726951  50.2423693  63.6603687  72.2682538  37.7605686  75.6590127
  71.4915872  38.3199606  75.6492992  72.9073101  38.2462469  76.1804997
  77.7143482  38.2895652  60.1818963  78.6261338  38.5223038  60.0066661
  77.2053129  38.8732696  59.6194042  70.5228910  40.5691139  75.2208094
  71.2643594  41.1076183  74.9442918  69.8165895  41.1957428  75.3779646
  72.3515320  37.6492886  71.1913813  73.1976515  38.0732300  71.3348462
  72.2913957  36.9926510  71.8852376  76.3213064  43.2721470  67.5732545
  75.6921927  43.4367184  66.8708613  75.9338726  43.6863080  68.3443509
  75.5014765  35.3097254  72.8494986  75.2575697  36.0639315  72.3129262
  75.7774695  35.6882602  73.6842233  77.4553228  41.8535867  71.5272252
  77.6670123  42.4967627  70.8506633  77.4082976  41.0198183  71.0594182
  75.0579457  34.4653688  68.4308824  74.1963936  34.7634941  68.7225562
  75.0841891  34.6824086  67.4989857  71.8741026  43.0095878  64.8382630
  72.3379372  43.2883581  64.0487252  71.6097824  42.1079323  64.6555720
  68.7665107  42.5567360  67.7762393  69.3366464  42.9854628  67.1379878
  69.3573219  42.2749944  68.4746579  70.8109912  39.1319030  61.6472195
  71.5133955  39.5840074  62.1146121  70.4790541  38.4902849  62.2752088
  69.2590274  37.7230787  76.0223404  68.6288934  38.4047068  76.2558801
  69.1526362  37.6113869  75.0776543  64.5535246  37.3902583  66.9489328
  63.7634300  37.6460112  66.4729439  65.0446493  38.2050921  67.0541369
  78.5699056  44.7307822  69.6994609  79.3916499  44.3288010  69.4177291
  78.5661458  44.6276056  70.6510725  66.5049991  37.7547162  63.9072805
  65.7081155  37.8665857  64.4256301  66.2775584  38.0933815  63.0413696
  72.3355659  44.2791866  71.8555320  72.4000092  44.7412273  72.6913492
  71.6266583  43.6489230  71.9837630  62.8372949  37.6433074  69.3804319
  63.0880987  38.5280083  69.6461895  63.3732497  37.4637675  68.6079411
  72.0503677  45.9459973  61.7234300  71.9149351  46.7911509  62.1519148
  72.5913489  46.1479251  60.9600234  65.5033074  43.4635411  62.2962225
  66.0157595  44.2578661  62.4467790  66.1555787  42.7661702  62.2295827
  67.3127959  46.5801167  64.3784978  67.4894587  47.5019132  64.1905962
  68.1084792  46.2659587  64.8079358  66.5980315  38.6265799  74.2547142
  66.4833830  37.7251057  74.5554240  65.7424833  38.8729496  73.9031958
  68.4359274  48.0979341  70.3795321  68.9866699  47.9696405  69.6072315
  67.5970750  48.3974230  70.0290213  75.3996140  29.4690535  70.2533194
  75.0560410  30.3592177  70.1772304  75.7675103  29.2792193  69.3902779
  63.4681991  41.7924065  63.0721796  64.3057213  42.2021074  62.8555503
  63.6460259  40.8523508  63.0421990  75.3646423  39.4599146  58.7605629
  74.8493046  40.2303751  58.9994016  75.0923731  38.7864282  59.3838690
  72.9493534  34.3048847  63.8190867  72.0935130  33.9155697  63.6396506
  73.3620486  34.3840808  62.9590653  74.4792681  31.8395190  68.2182427
  73.9757476  31.8025325  67.4050232  74.7723288  32.7487933  68.2779083
  70.7235567  31.9233920  67.2248609  71.5888563  31.7276729  66.8654498
  70.7913075  31.6944272  68.1517965  75.1532726  37.3326238  60.5865410
  74.8482862  37.6472387  61.4375553  76.1063168  37.4107658  60.6292743
  73.5979158  43.4916461  62.2358364  73.0700520  42.7569221  61.9231601
  73.0966661  44.2691138  61.9898332  78.5772004  41.6865482  67.3525410
  77.9195678  42.3764743  67.4405539  79.3812403  42.0761914  67.6959396
  68.3297886  34.1536128  64.5964975  68.9041638  33.9311309  63.8638168
  68.9168868  34.2224822  65.3493577  77.3877463  40.0409855  65.4029352
  77.9009345  40.6739846  65.9051062  78.0378687  39.4411050  65.0372712
  68.6567473  36.1840589  58.6160861  67.8204785  36.5215275  58.9370135
  68.5172242  36.0489569  57.6787998  70.6320553  31.0277377  63.3240045
  69.9784966  30.7126394  62.6996660  70.5901027  30.4053117  64.0499868
  71.7431758  41.3096672  55.2393337  70.8358820  41.0785925  55.4384486
  72.2402790  40.5134291  55.4267318  74.6499837  50.0194179  58.1590023
  73.9761536  50.3225876  58.7674981  75.0365659  50.8223259  57.8095480
  73.8658294  37.5159310  67.6487692  72.9480855  37.7374257  67.4909380
  74.2818437  37.5905621  66.7899400  74.6493341  38.9150726  62.7790373
  75.3965160  39.4272123  62.4697495  74.9184931  38.5934779  63.6394766
  72.9219992  41.4109267  59.7617327  72.0131211  41.1268299  59.8589797
  72.9515075  41.8308345  58.9020634  78.1539259  45.0215856  63.5308495
  77.7001586  44.1806766  63.5873685  77.5233226  45.6577254  63.8683275
  77.0972179  35.9507842  64.7609162  76.3594935  35.4385228  65.0919405
  77.3498952  35.5108224  63.9492439  76.5972198  46.8592353  64.4658313
  76.8895173  47.4197410  63.7470678  77.1070819  47.1520914  65.2211472
  77.1983806  28.7284094  65.3550931  77.5042683  27.8681458  65.0676846
  77.9236411  29.3201714  65.1549925  63.4908162  39.1314781  63.7432529
  63.2932562  38.5384141  63.0183596  62.9354826  38.8266991  64.4608468
  71.4704886  39.0237887  65.8627122  71.5253495  38.0711724  65.7869599
  70.6596088  39.1797326  66.3468421  72.6196079  42.9518010  57.1005406
  72.1815509  42.2353869  56.6411043  73.3606520  43.1794125  56.5390497
  69.4097246  37.6414947  63.6217501  68.5965111  37.9409117  64.0282693
  69.9056240  37.2470636  64.3391983  71.5605823  47.6372704  65.5551766
  71.5182002  47.8633550  64.6260298  72.4768522  47.4036078  65.7037567
  75.0071457  38.1056771  72.4532395  75.3620845  38.3328245  73.3126861
  75.6543589  38.4375148  71.8309650  68.9011320  35.2133302  69.2378736
  69.5410700  35.0722062  68.5401699  68.0688851  34.9267816  68.8617338
  69.6771624  44.5135733  65.3513729  70.4712223  44.0186053  65.1496304
  68.9663317  43.9853596  64.9881434  74.4966469  46.8953828  69.7026096
  74.5503491  47.4644765  70.4703812  73.6281250  47.0655713  69.3380133
  65.9854388  38.6578815  61.4273481  65.0551976  38.5963270  61.6443443
  66.0811860  38.1354767  60.6310123  65.9039937  35.1833627  64.0151723
  66.1646754  36.0978961  63.9060883  66.7257109  34.7158070  64.1648336
  67.3764862  36.5971385  71.1850547  68.0487916  36.3888747  70.5363196
  66.5494649  36.3993471  70.7455780  73.2790434  33.2233326  73.2016208
  72.6318349  33.9223275  73.1080685  74.0491450  33.6569469  73.5692457
  73.4554568  41.0614090  71.2613028  74.3846628  41.2125250  71.0881995
  73.0345598  41.1498111  70.4061675  72.2542900  45.0864755  69.0311566
  72.1153986  44.7183539  69.9037504  71.4657496  45.6012394  68.8595523
  72.8491052  50.1873851  60.3737102  73.0242808  49.7161895  61.1882725
  72.1623840  50.8139618  60.6018363  73.8048115  44.4646358  66.4200403
  73.4697948  44.4247128  67.3158053  73.3052061  43.7991073  65.9470814
  67.7792359  39.8713988  71.9452985  67.6412157  39.1394226  72.5464524
  68.6897283  39.7822888  71.6637172  76.7407307  41.8102392  56.6937463
  76.1236478  41.0849220  56.5970516  76.2723796  42.5711752  56.3504537
  70.4074660  39.5833947  71.4336664  71.1174279  38.9427139  71.3923283
  70.3643968  39.8346842  72.3562845  69.1203594  36.5699165  73.2532304
  68.5840951  36.1189903  73.9053900  68.5320302  36.7045074  72.5102768
  67.4152138  53.3363214  67.1476962  67.6548736  53.9681738  67.8255981
  66.5721334  52.9851254  67.4342322  68.5305853  36.0287816  55.8158767
  67.6535319  35.9076617  55.4521014  69.0063606  35.2373895  55.5637656
  60.0507993  40.8164976  65.9100275  60.7379033  40.5026706  65.3221290
  59.8956122  41.7206341  65.6367526  64.8542715  35.7055173  70.3385298
  64.7700904  35.0980842  69.6035708  64.0325422  36.1964191  70.3394795
  71.9279999  49.1442337  69.5518466  71.8550171  49.9497308  70.0637771
  71.4857392  49.3434302  68.7266488  71.7169779  48.3814107  63.0621288
  70.9337301  48.9235787  63.1559512  72.4162524  48.8988086  63.4615529
  75.0266429  34.1908736  65.7055493  75.5235129  33.4378698  65.3856564
  74.2553411  34.2273053  65.1398703  76.1096210  42.9480423  63.2793917
  75.1752489  43.0681886  63.1098621  76.2872878  42.0452890  63.0153927
  71.6101398  36.3326119  65.4327178  71.2399185  35.7797159  66.1208083
  72.1060490  35.7284253  64.8802178  79.4968761  38.7897743  63.8143951
  79.9629213  39.6225734  63.7404253  79.9476262  38.3242724  64.5189209
  69.4390596  46.7923614  72.5282196  70.1400056  47.4260097  72.6811590
  68.9685711  47.1338346  71.7677835  77.5644992  45.1341564  60.8130103
  77.8404836  45.0198158  61.7223977  76.6949491  44.7359049  60.7742276
  77.4685424  31.1578330  67.8534852  76.5548504  31.3882556  68.0217059
  77.8978525  31.2416774  68.7048885  77.2391882  39.3468221  70.3534746
  76.5863333  39.5944129  69.6987199  77.6172262  38.5332360  70.0197223
  74.1999056  49.3827915  64.4562916  74.3821451  48.5649571  64.9190669
  75.0232042  49.5995607  64.0187806  74.5341222  48.3096100  61.7177965
  75.0628988  47.7988554  61.1048127  74.7969441  47.9938630  62.5823498
  65.0358314  46.3259969  69.4613299  65.6211751  45.5803657  69.5941203
  64.8383153  46.6363926  70.3449962  67.8896970  49.3611216  64.4775741
  67.2207345  49.8457344  63.9939781  67.7509839  49.6080437  65.3919119
  59.6275969  38.8965569  68.1817742  59.6660069  38.3629160  68.9754860
  59.1216262  38.3700775  67.5628719  67.0066732  33.7430110  71.6780284
  67.0708058  34.6044941  71.2657682  66.9433852  33.1304111  70.9452642
  66.4819004  35.8153242  75.3253318  67.1091043  35.4330320  75.9390843
  65.6246923  35.5967444  75.6909011  63.2584547  37.6229671  61.2571673
  63.5537988  36.7140350  61.2038727  62.3572583  37.6017411  60.9352675
  75.1670626  49.3436936  68.0622081  75.0421765  48.5426675  67.5533027
  75.8249717  49.8383129  67.5736051  66.7878794  35.6985668  67.2399222
  66.0665380  36.3121636  67.1006695  67.5772050  36.2343433  67.1615868
  77.2305534  47.1445956  69.6901632  76.2835869  47.0251307  69.6179958
  77.5788307  46.2568454  69.7727893  69.5905107  33.0340095  73.5139873
  70.1139509  33.2802391  74.2766183  69.3717441  33.8660129  73.0943011
  64.9872388  35.3043769  61.3810998  64.6585095  34.4241148  61.1986104
  65.3411759  35.2491438  62.2687387  74.2351967  46.9398672  65.8905984
  74.0876930  46.0115379  66.0713554  75.0605461  46.9618763  65.4063059
  68.1014212  35.5916739  61.7486476  68.4410284  36.1202660  61.0265084
  68.5486332  35.9297145  62.5245042  77.8386089  47.7627231  66.9770857
  78.7632637  47.5570092  66.8395308  77.6701392  47.5143632  67.8860198
  70.7957652  33.9753790  71.1989544  70.4554473  33.1761603  71.6010224
  70.0896659  34.2755500  70.6266377  71.4474124  31.0603102  69.6516867
  72.2700194  30.5863580  69.5295757  71.6912188  31.8393586  70.1515553
  70.0882359  34.0891361  59.9479769  70.8090721  34.4672613  59.4443486
  69.4647663  34.8080237  60.0514747  74.2313482  34.7936509  60.8838101
  74.4477096  35.6761147  60.5826929  73.7507549  34.4022723  60.1543743
  68.9712703  37.7522223  67.4608846  68.8257284  38.0662526  68.3533127
  68.4937907  38.3707123  66.9079744  70.8309086  34.7424771  67.5089735
  70.8170655  33.8465864  67.1722033  71.5481514  34.7495434  68.1428021
  72.6835217  35.1762111  69.5542863  72.4252994  36.0979182  69.5527193
  72.1520257  34.7792545  70.2443327  77.6281405  48.2812898  62.3332948
  77.8018283  47.7159320  61.5806800  78.1210297  49.0813793  62.1512438
  63.4458365  40.2927567  70.3996507  62.9011833  41.0687375  70.5316781
  64.3237715  40.6398372  70.2415628  70.2345982  33.6239151  62.7777305
  70.3561893  32.6955797  62.9768193  69.9448024  33.6377837  61.8655621
  73.1037172  31.3094061  65.9144025  73.1258869  31.3733394  64.9596005
  73.5205231  30.4698570  66.1084531  78.6156578  47.5979662  59.4329846
  79.3107482  48.2186355  59.6517161  78.9579728  46.7475014  59.7082224
  64.2324387  39.4197463  73.2926664  63.4906123  39.5680099  73.8791294
  63.9117131  39.6805729  72.4293413  72.1988662  51.1151351  65.3212430
  71.7593652  50.6227730  66.0145287  72.9496779  50.5724319  65.0804505
  64.6781001  47.3062892  65.3237058  65.5039021  47.0066664  64.9435702
  64.3275053  46.5370515  65.7726847  69.6462534  46.6589360  67.3934732
  69.0242543  45.9960065  67.0936960  70.3167401  46.6850492  66.7108380
  62.8789606  45.2249219  66.2825992  62.0421514  44.7971393  66.1009993
  62.8513251  45.4181662  67.2196783  69.7187061  35.1371148  76.9867238
  69.7675217  36.0133271  76.6045007  70.2609576  34.5948541  76.4138881
  69.2076041  45.2093284  60.8693192  69.3564161  45.8928748  60.2159865
  70.0142484  45.1898374  61.3842648  71.9486350  35.8902521  73.7413597
  71.0789659  36.1836087  73.4696185  72.1845830  36.4742966  74.4620860
  66.9628674  41.2358461  61.8754261  66.7174716  40.3320791  62.0734471
  67.1324588  41.2375612  60.9333739  74.6525384  32.1082138  71.2579017
  75.1707327  32.8443165  70.9325505  74.2980516  32.4146131  72.0925776
  66.2324321  36.9686819  59.3740423  65.5393566  37.0431174  58.7180459
  65.9876073  36.2047163  59.8961940  74.9037978  28.5282420  66.7779914
  75.1839732  27.8605609  67.4040340  75.6888585  28.7211516  66.2654577
  72.7071446  47.7041414  58.3404940  72.1345413  48.3231601  57.8875412
  73.2804240  48.2540776  58.8744862  78.7746836  36.9500054  70.5251489
  79.7264259  37.0498152  70.5463713  78.6050287  36.1578323  71.0349573
  76.7961216  34.0355637  70.7110890  76.2011148  34.3160650  70.0157378
  76.5110912  34.5249538  71.4827631  75.9268706  47.9878564  59.4713522
  76.8599379  47.9224126  59.6746398  75.8391919  48.8234831  59.0128055
  78.5556723  47.3044435  56.4317470  78.4770354  46.9704298  57.3253228
  79.3766390  47.7966202  56.4308942  73.0918245  39.0402227  55.6820992
  74.0377349  38.9108435  55.7509410  72.7132490  38.3016889  56.1590420
  79.0640129  30.7058233  65.6447884  78.8664950  30.3973321  66.5291216
  79.6739835  31.4319872  65.7745814  71.2761162  36.9652203  55.6175878
  70.3692617  36.6685316  55.6938591  71.5537143  36.6682021  54.7510164
  62.1939102  38.2858567  66.0674924  61.8741887  37.4323875  65.7749298
  61.6472530  38.5007145  66.8232891  65.9719010  41.0021008  69.7844430
  66.1905020  41.9338115  69.8032464  66.3844784  40.6428982  70.5699234
  72.8923228  31.5089093  61.7720119  72.0823956  31.1636178  62.1475365
  73.5807645  31.1996637  62.3607730  74.8213776  30.5867140  63.3944415
  75.3744815  31.0062593  64.0534439  75.0583862  29.6602888  63.4367371
  70.0459947  33.8239138  55.7587857  70.9079111  34.1494037  56.0183674
  70.2310291  33.0370634  55.2460923  62.0627362  41.9061478  68.0368046
  61.3690834  41.4915431  67.5238000  62.8100353  41.9482015  67.4401464
  78.1992583  32.6967665  62.9023080  77.6191252  33.3552469  62.5201132
  77.9328516  31.8745010  62.4910497  76.6496149  32.0972723  65.1044400
  77.1495928  32.2089257  64.2958719  77.2931757  31.7933775  65.7445209
  63.9764105  41.8379732  65.9134060  63.9534793  41.9367419  64.9615944
  64.2864741  42.6844883  66.2351227  66.6351483  43.8955887  70.0280675
  67.5894736  43.8639829  69.9610606  66.4364006  43.4346511  70.8430901
  67.2250865  42.4657003  72.5951472  68.0443754  42.9601082  72.6186310
  67.4987673  41.5488971  72.5669040  76.9817461  34.8567755  61.9579428
  76.0943316  35.1417406  61.7399623  77.3971450  34.6961519  61.1106705
  64.9901711  49.4375506  67.0450873  64.8556179  48.6775907  66.4788871
  64.5733774  50.1616406  66.5779662  76.1260674  44.6212430  56.0527448
  76.8296525  44.8262432  56.6685104  75.4023323  45.1889192  56.3176532
  76.9558485  40.3722291  62.1729718  76.8993686  40.8290843  61.3337351
  77.5086827  39.6112976  61.9952561  68.1470837  50.3344823  67.2569315
  68.0303222  51.2790256  67.1548006  67.3263284  50.0318385  67.6455115
  78.0347372  45.0594959  58.1025908  78.8692976  44.6276158  57.9203383
  77.8731715  44.8876973  59.0302803  77.6893264  41.5627072  59.4682247
  77.6342068  41.3971344  58.5270691  77.0639319  42.2703105  59.6244437
  62.4785779  36.7995137  73.2943670  63.1244643  36.2894091  73.7830895
  62.2702930  37.5363819  73.8687095  70.9989390  31.0635181  59.0467566
  70.9868059  32.0077021  59.2035837  71.8912811  30.8805327  58.7527027
  69.1725351  50.9873085  70.4725244  70.0752598  51.0196696  70.7891739
  68.9462722  50.0573536  70.4871580  70.9278953  49.7404072  67.1335322
  69.9774585  49.7405934  67.0199695  71.2311440  48.9936806  66.6171357
  74.8141509  27.6577958  63.3013503  74.0473905  27.1036445  63.4470185
  75.2252214  27.7299827  64.1627654  66.8183270  33.9462754  77.3918684
  67.6814732  33.5899559  77.6022008  66.2448681  33.6076649  78.0794088
  78.8363355  58.1387620  59.8341100  79.6094231  57.5916607  59.6953975
  79.1888754  59.0031869  60.0455561  75.3929001  52.7194501  66.9489328
  74.6028055  52.9752029  66.4729439  75.8840248  53.5342839  67.0541369
  77.3443746  53.0839080  63.9072805  76.5474909  53.1957774  64.4256301
  77.1169338  53.4225732  63.0413696  76.3426829  58.7927329  62.2962225
  76.8551349  59.5870579  62.4467790  76.9949541  58.0953619  62.2295827
  74.3075745  57.1215983  63.0721796  75.1450967  57.5312991  62.8555503
  74.4854013  56.1815425  63.0421990  79.1691640  49.4828045  64.5964975
  79.7435392  49.2603227  63.8638168  79.7562623  49.5516740  65.3493577
  79.4961227  51.5132506  58.6160861  78.6598539  51.8507193  58.9370135
  79.3565997  51.3781486  57.6787998  74.3301917  54.4606698  63.7432529
  74.1326316  53.8676059  63.0183596  73.7748580  54.1558909  64.4608468
  76.8248142  53.9870732  61.4273481  75.8945730  53.9255188  61.6443443
  76.9205614  53.4646685  60.6310123  76.7433691  50.5125545  64.0151723
  77.0040509  51.4270878  63.9060883  77.5650864  50.0449988  64.1648336
  79.3699607  51.3579734  55.8158767  78.4929074  51.2368535  55.4521014
  79.8457361  50.5665812  55.5637656  70.8901748  56.1456894  65.9100275
  71.5772787  55.8318624  65.3221290  70.7349876  57.0498258  65.6367526
  70.4669724  54.2257487  68.1817742  70.5053823  53.6921078  68.9754860
  69.9610017  53.6992692  67.5628719  74.0978301  52.9521589  61.2571673
  74.3931742  52.0432268  61.2038727  73.1966337  52.9309329  60.9352675
  77.6272548  51.0277586  67.2399222  76.9059134  51.6413553  67.1006695
  78.4165804  51.5635351  67.1615868  75.8266143  50.6335687  61.3810998
  75.4978849  49.7533066  61.1986104  76.1805514  50.5783355  62.2687387
  78.9407966  50.9208657  61.7486476  79.2804039  51.4494578  61.0265084
  79.3880087  51.2589063  62.5245042  77.8022428  56.5650379  61.8754261
  77.5568470  55.6612709  62.0734471  77.9718343  56.5667529  60.9333739
  77.0718076  52.2978737  59.3740423  76.3787321  52.3723092  58.7180459
  76.8269828  51.5339080  59.8961940  73.0332857  53.6150484  66.0674924
  72.7135641  52.7615793  65.7749298  72.4866285  53.8299062  66.8232891
  55.1985093   5.2256994  53.6869028  55.9906385   4.8847818  53.2715327
  55.4381743   5.3351969  54.6071181  63.2320220   7.3976770  46.1599272
  62.5808200   7.9830850  45.7733286  64.0264583   7.9282965  46.2194309
  58.9960890   5.8142289  59.7653306  58.7050756   6.7187920  59.6499972
  59.6317874   5.8558817  60.4797375  58.9371555  12.2648025  49.7274067
  58.8595584  13.2155850  49.8062548  58.3333198  11.9193898  50.3848993
  61.4961906   5.9562070  58.5800626  61.5606338   6.4182478  59.4158798
  60.7872830   5.3259435  58.7082936  61.2109923   7.6230178  48.4479607
  61.0755598   8.4681714  48.8764455  61.7519736   7.8249456  47.6845541
  54.6639321   5.1405616  49.0207532  55.1763841   5.9348866  49.1713097
  55.3162034   4.4431906  48.9541133  56.4734206   8.2571372  51.1030285
  56.6500834   9.1789337  50.9151269  57.2691039   7.9429792  51.5324665
  62.8378400   8.2453744  62.5779949  62.3942254   7.4590123  62.2600853
  63.4995613   8.4332895  61.9123840  57.5965521   9.7749546  57.1040627
  58.1472946   9.6466609  56.3317621  56.7576997  10.0744435  56.7535520
  64.9359638   8.5256544  60.6061350  64.9178113   9.3465425  60.1141619
  65.8579558   8.4010620  60.8311491  52.6288238   3.4694270  49.7967102
  53.4663460   3.8791279  49.5800810  52.8066505   2.5293712  49.7667296
  63.8106084  11.6964384  44.8835330  63.1367783  11.9996081  45.4920287
  64.1971906  12.4993464  44.5340787  65.7578445   8.5362558  51.1903619
  66.0501419   9.0967615  50.4715985  66.2677066   8.8291119  51.9456778
  60.7212070   9.3142909  52.2797073  60.6788249   9.5403755  51.3505605
  61.6374769   9.0806283  52.4282874  58.8377871   6.1905938  52.0759035
  59.6318470   5.6956258  51.8741610  58.1269563   5.6623801  51.7126741
  63.6572715   8.5724033  56.4271403  63.7109738   9.1414970  57.1949119
  62.7887497   8.7425918  56.0625440  61.4149147   6.7634960  55.7556872
  61.2760233   6.3953744  56.6282810  60.6263743   7.2782599  55.5840830
  62.0097299  11.8644056  47.0982409  62.1849055  11.3932099  47.9128032
  61.3230087  12.4909822  47.3263670  56.5758384  15.0133419  53.8722269
  56.8154983  15.6451943  54.5501288  55.7327581  14.6621459  54.1587628
  49.2114240   2.4935181  52.6345581  49.8985280   2.1796911  52.0466596
  49.0562369   3.3976546  52.3612833  61.0886246  10.8212541  56.2763773
  61.0156418  11.6267513  56.7883078  60.6463639  11.0204507  55.4511794
  60.8776026  10.0584311  49.7866595  60.0943548  10.6005992  49.8804819
  61.5768771  10.5758291  50.1860836  63.5484930  10.7199375  58.4321932
  64.2612902  11.3546840  58.3597833  63.0574958  10.8163241  57.6161933
  58.5996843   8.4693819  59.2527502  59.3006303   9.1030302  59.4056897
  58.1291958   8.8108551  58.4923142  63.3605303  11.0598120  51.1808223
  63.5427698  10.2419776  51.6435975  64.1838289  11.2765812  50.7433113
  63.6947469   9.9866305  48.4423272  64.2235235   9.4758759  47.8293434
  63.9575688   9.6708835  49.3068805  54.1964561   8.0030174  56.1858605
  54.7817998   7.2573862  56.3186509  53.9989400   8.3134131  57.0695269
  57.0503216  11.0381421  51.2021048  56.3813592  11.5227549  50.7185088
  56.9116086  11.2850642  52.1164426  61.1908485  13.0725165  57.8003706
  61.7426793  13.2356786  58.5652791  61.5314679  13.6629603  57.1283731
  66.0419359   7.8986422  63.6552360  66.5859263   8.5116381  63.1607315
  65.4606204   8.4566001  64.1719373  64.3276872  11.0207140  54.7867388
  64.2028012  10.2196880  54.2778334  64.9855963  11.5153334  54.2981358
  66.3911781   8.8216161  56.4146938  65.4442116   8.7021512  56.3425265
  66.7394554   7.9338659  56.4973200  63.3958214   8.6168877  52.6151290
  63.2483176   7.6885584  52.7958860  64.2211708   8.6388967  52.1308366
  66.9992336   9.4397435  53.7016163  67.9238883   9.2340297  53.5640614
  66.8307639   9.1913837  54.6105505  66.7887652   9.9583103  49.0578255
  66.9624530   9.3929525  48.3052107  67.2816543  10.7583998  48.8757745
  67.7762825   9.2749867  46.1575153  68.4713729   9.8956560  46.3762468
  68.1185975   8.4245219  46.4327531  61.3374296  10.6383647  59.8152360
  61.6461423  10.3932793  60.6875060  62.1349778  10.8430285  59.3271231
  61.3594908  12.7921556  52.0457737  60.9199899  12.2997935  52.7390594
  62.1103025  12.2494524  51.8049812  53.8387247   8.9833097  52.0482365
  54.6645267   8.6836869  51.6681008  53.4881299   8.2140719  52.4972154
  58.8068781   8.3359565  54.1180039  58.1848790   7.6730270  53.8182266
  59.4773647   8.3620697  53.4353686  52.0395852   6.9019423  53.0071299
  51.2027761   6.4741598  52.8255300  52.0119498   7.0951867  53.9442090
  58.3682287   6.8863489  47.5938499  58.5170408   7.5698953  46.9405172
  59.1748731   6.8668579  48.1087955  61.8677693   9.3811619  45.0650246
  61.2951660  10.0001806  44.6120718  62.4410487   9.9310981  45.5990168
  65.0874953   9.6648769  46.1958829  66.0205626   9.5994331  46.3991704
  64.9998166  10.5005036  45.7373361  67.7162969   8.9814640  43.1562776
  67.6376601   8.6474503  44.0498534  68.5372636   9.4736407  43.1554249
  51.2233609   3.5831683  54.7613352  50.5297080   3.1685636  54.2483307
  51.9706600   3.6252220  54.1646771  53.1370352   3.5149937  52.6379367
  53.1141040   3.6137624  51.6861250  53.4470988   4.3615088  52.9596533
  55.7957729   5.5726092  56.7525981  56.7500983   5.5410034  56.6855913
  55.5970253   5.1116716  57.5676207  54.1507958  11.1145711  53.7696179
  54.0162426  10.3546112  53.2034177  53.7340021  11.8386611  53.3024968
  57.3077084  12.0115028  53.9814622  57.1909468  12.9560461  53.8793312
  56.4869530  11.7088590  54.3700421  58.3331598  12.6643290  57.1970550
  59.2358845  12.6966901  57.5137045  58.1068968  11.7343741  57.2116886
  60.0885200  11.4174277  53.8580629  59.1380831  11.4176138  53.7445001
  60.3917686  10.6707011  53.3416664  75.8237894  17.2534815  54.9226391
  76.4616304  17.1341563  54.2189732  75.7058737  18.2015659  54.9814344
  72.6327600  17.2062243  54.8587916  72.2946112  17.0903308  53.9708451
  73.5017368  16.8053408  54.8388922  68.4914416  19.0597720  50.8484807
  67.9279281  18.9687657  50.0801095  68.3766811  18.2397624  51.3287300
  73.1147383  18.3597095  60.8174122  73.1036024  17.9649893  59.9454625
  73.2768023  17.6263168  61.4107893  66.0378848  20.5548911  53.6869028
  66.8300140  20.2139736  53.2715327  66.2775498  20.6643886  54.6071181
  74.0713974  22.7268687  46.1599272  73.4201954  23.3122768  45.7733286
  74.8658337  23.2574882  46.2194309  67.9969602  19.8157825  46.5586406
  68.7700478  19.2686812  46.4199282  68.3495000  20.6802074  46.7700868
  69.8354644  21.1434207  59.7653306  69.5444510  22.0479838  59.6499972
  70.4711629  21.1850734  60.4797375  70.7610851  18.5211055  56.3554665
  71.3574423  18.2967078  55.6411628  70.8185823  17.7795801  56.9580113
  70.3335879  15.9750491  44.1904856  70.5861400  15.4532012  43.4288319
  69.3960439  15.8116636  44.2931540  75.3779162  14.9786269  51.9979599
  76.1642251  14.5605692  51.6470016  75.6417867  15.8832361  52.1661248
  75.5489240  20.4159119  46.6968256  74.9135073  20.4893746  47.4089161
  75.2186646  21.0052718  46.0187336  70.0532168  17.8778597  46.3929231
  69.9368426  17.2023500  47.0610316  70.1634428  17.3910971  45.5761384
  72.3963709  17.3388744  50.0975920  72.0321916  16.8119365  50.8088842
  73.2530825  16.9487213  49.9242406  72.0369196  12.3678643  45.0937269
  72.2043598  13.2358880  45.4607740  71.8466365  12.5305925  44.1698558
  74.7944529  20.8295622  56.7603099  74.4945252  21.7320661  56.6518907
  74.4495589  20.5627806  57.6124252  68.2457011  17.2809419  52.7939804
  67.3207507  17.1485633  53.0017496  68.4941424  18.0603638  53.2909746
  78.1941673  13.3478163  54.4400537  77.2858550  13.2793571  54.1459298
  78.1429269  13.8250107  55.2682362  72.0158417  14.8236301  46.0783936
  71.8958042  15.2693352  46.9169416  71.3211005  15.1721619  45.5197474
  65.6065822  16.9242693  53.6283593  65.7358203  17.1777172  54.5423005
  64.9263273  17.5170401  53.3088248  69.7765309  27.5939943  49.7274067
  69.6989339  28.5447768  49.8062548  69.1726953  27.2485815  50.3848993
  72.2682539  14.7667808  62.3835434  71.4915873  15.3261728  62.3738299
  72.9073102  15.2524591  62.9050304  77.7143483  15.2957774  46.9064270
  78.6261339  15.5285161  46.7311967  77.2053130  15.8794818  46.3439348
  70.5228911  17.5753261  61.9453401  71.2643596  18.1138305  61.6688225
  69.8165897  18.2019550  62.1024953  75.9984251  19.7182402  60.5425562
  76.4067607  19.2764812  59.7980195  75.2761512  19.1435029  60.7959755
  72.3515321  14.6555009  57.9159119  73.1976516  15.0794422  58.0593768
  72.2913958  13.9988633  58.6097682  76.3213065  20.2783593  54.2977851
  75.6921928  20.4429307  53.5953919  75.9338727  20.6925202  55.0688815
  75.5014766  12.3159377  59.5740293  75.2575698  13.0701438  59.0374569
  75.7774697  12.6944725  60.4087540  77.4553229  18.8597989  58.2517559
  77.6670124  19.5029749  57.5751940  77.4082977  18.0260306  57.7839489
  75.0579458  11.4715810  55.1554131  74.1963937  11.7697064  55.4470868
  75.0841893  11.6886209  54.2235163  71.8741027  20.0158001  51.5627936
  72.3379373  20.2945704  50.7732559  71.6097825  19.1141445  51.3801027
  68.7665108  19.5629482  54.5007700  69.3366465  19.9916751  53.8625184
  69.3573220  19.2812067  55.1991885  70.8109913  16.1381153  48.3717502
  71.5133957  16.5902197  48.8391428  70.4790542  15.4964972  48.9997395
  69.2590275  14.7292910  62.7468711  68.6288935  15.4109191  62.9804108
  69.1526363  14.6175991  61.8021849  64.5535247  14.3964706  53.6734635
  63.7634301  14.6522234  53.1974746  65.0446495  15.2113044  53.7786676
  78.5699057  21.7369945  56.4239916  79.3916501  21.3350132  56.1422598
  78.5661460  21.6338179  57.3756032  66.5049993  14.7609285  50.6318112
  65.7081156  14.8727979  51.1501607  66.2775585  15.0995937  49.7659002
  72.3355660  21.2853988  58.5800626  72.4000093  21.7474395  59.4158798
  71.6266584  20.6551353  58.7082936  62.8372950  14.6495196  56.1049626
  63.0880989  15.5342206  56.3707202  63.3732499  14.4699798  55.3324718
  72.0503678  22.9522096  48.4479607  71.9149353  23.7973631  48.8764455
  72.5913490  23.1541373  47.6845541  65.5033075  20.4697534  49.0207532
  66.0157596  21.2640784  49.1713097  66.1555788  19.7723824  48.9541133
  67.3127960  23.5863290  51.1030285  67.4894588  24.5081255  50.9151269
  68.1084794  23.2721709  51.5324665  66.5980317  15.6327922  60.9792448
  66.4833832  14.7313179  61.2799547  65.7424834  15.8791619  60.6277265
  73.6772154  23.5745662  62.5779949  73.2336009  22.7882041  62.2600853
  74.3389368  23.7624813  61.9123840  68.4359276  25.1041464  57.1040627
  68.9866701  24.9758527  56.3317621  67.5970751  25.4036353  56.7535520
  75.7753392  23.8548462  60.6061350  75.7571868  24.6757343  60.1141619
  76.6973312  23.7302537  60.8311491  72.2326447  21.3692592  61.4484858
  72.7654783  20.6080880  61.2184166  71.7040528  21.0766243  62.1909013
  63.4681992  18.7986188  49.7967102  64.3057214  19.2083196  49.5800810
  63.6460260  17.8585630  49.7667296  75.3646424  16.4661269  45.4850935
  74.8493048  17.2365873  45.7239323  75.0923733  15.7926405  46.1083997
  72.9493535  11.3110969  50.5436174  72.0935132  10.9217820  50.3641812
  73.3620487  11.3902930  49.6835959  75.1532727  14.3388361  47.3110716
  74.8482863  14.6534510  48.1620860  76.1063170  14.4169781  47.3538049
  73.5979159  20.4978584  48.9603670  73.0700521  19.7631344  48.6476908
  73.0966662  21.2753260  48.7143639  78.5772005  18.6927605  54.0770717
  77.9195680  19.3826866  54.1650845  79.3812405  19.0824036  54.4204703
  68.3297887  11.1598250  51.3210282  68.9041639  10.9373432  50.5883475
  68.9168869  11.2286945  52.0738883  77.3877464  17.0471977  52.1274659
  77.9009346  17.6801969  52.6296368  78.0378688  16.4473173  51.7618019
  68.6567474  13.1902711  45.3406167  67.8204786  13.5277398  45.6615442
  68.5172244  13.0551691  44.4033304  71.7431759  18.3158794  41.9638643
  70.8358821  18.0848048  42.1629792  72.2402791  17.5196414  42.1512625
  74.6499838  27.0256302  44.8835330  73.9761537  27.3287998  45.4920287
  75.0365660  27.8285382  44.5340787  73.8658295  14.5221433  54.3732999
  72.9480856  14.7436380  54.2154687  74.2818439  14.5967743  53.5144706
  74.6493343  15.9212848  49.5035679  75.3965162  16.4334246  49.1942801
  74.9184932  15.5996901  50.3640073  72.9219993  18.4171389  46.4862634
  72.0131212  18.1330422  46.5835103  72.9515077  18.8370468  45.6265940
  78.1539260  22.0277979  50.2553801  77.7001587  21.1868889  50.3118992
  77.5233227  22.6639377  50.5928581  77.0972180  12.9569965  51.4854469
  76.3594937  12.4447351  51.8164711  77.3498953  12.5170346  50.6737745
  76.5972200  23.8654475  51.1903619  76.8895174  24.4259532  50.4715985
  77.1070820  24.1583036  51.9456778  63.4908163  16.1376903  50.4677836
  63.2932563  15.5446264  49.7428902  62.9354827  15.8329114  51.1853775
  71.4704887  16.0300010  52.5872429  71.5253497  15.0773846  52.5114906
  70.6596089  16.1859449  53.0713727  72.6196081  19.9580133  43.8250712
  72.1815511  19.2415992  43.3656350  73.3606522  20.1856248  43.2635804
  69.4097247  14.6477070  50.3462808  68.5965112  14.9471240  50.7528000
  69.9056241  14.2532758  51.0637290  71.5605825  24.6434826  52.2797073
  71.5182004  24.8695673  51.3505605  72.4768524  24.4098201  52.4282874
  75.0071459  15.1118894  59.1777702  75.3620846  15.3390367  60.0372167
  75.6543590  15.4437271  58.5554957  68.9011322  12.2195425  55.9624043
  69.5410701  12.0784184  55.2647006  68.0688852  11.9329938  55.5862645
  69.6771626  21.5197855  52.0759035  70.4712224  21.0248176  51.8741610
  68.9663318  20.9915719  51.7126741  74.4966470  23.9015951  56.4271403
  74.5503492  24.4706887  57.1949119  73.6281251  24.0717836  56.0625440
  65.9854389  15.6640937  48.1518788  65.0551977  15.6025393  48.3688750
  66.0811861  15.1416890  47.3555429  65.9039938  12.1895750  50.7397030
  66.1646755  13.1041083  50.6306190  66.7257110  11.7220193  50.8893642
  67.3764863  13.6033507  57.9095854  68.0487917  13.3950869  57.2608503
  66.5494650  13.4055593  57.4701086  73.2790435  10.2295448  59.9261515
  72.6318350  10.9285398  59.8325991  74.0491451  10.6631592  60.2937763
  76.6869233  20.4944300  63.0012068  76.5354740  20.2654852  62.0842152
  76.6773913  21.4514902  63.0143413  73.4554570  18.0676213  57.9858335
  74.3846630  18.2187373  57.8127302  73.0345600  18.1560234  57.1306981
  72.2542902  22.0926877  55.7556872  72.1153987  21.7245662  56.6282810
  71.4657498  22.6074517  55.5840830  72.8491053  27.1935974  47.0982409
  73.0242809  26.7224017  47.9128032  72.1623842  27.8201740  47.3263670
  73.8048117  21.4708480  53.1445710  73.4697949  21.4309250  54.0403360
  73.3052062  20.8053196  52.6716120  67.7792361  16.8776110  58.6698291
  67.6412159  16.1456349  59.2709830  68.6897284  16.7885010  58.3882479
  76.7407308  18.8164515  43.4182770  76.1236479  18.0911343  43.3215822
  76.2723797  19.5773875  43.0749844  70.4074661  16.5896070  58.1581971
  71.1174280  15.9489262  58.1168589  70.3643969  16.8408964  59.0808152
  78.3961440  23.5263423  61.0788550  78.3373986  22.8422643  60.4119133
  78.7980958  24.2682413  60.6269176  69.1203595  13.5761287  59.9777610
  68.5840952  13.1252026  60.6299207  68.5320304  13.7107196  59.2348075
  67.4152139  30.3425337  53.8722269  67.6548737  30.9743861  54.5501288
  66.5721335  29.9913377  54.1587628  68.5305854  13.0349939  42.5404074
  67.6535321  12.9138740  42.1766321  69.0063607  12.2436017  42.2882963
  78.3978847  21.4903007  59.3102530  77.5105626  21.1528929  59.4328929
  78.9677398  20.7586038  59.5471295  64.8542716  12.7117295  57.0630605
  64.7700905  12.1042965  56.3281015  64.0325423  13.2026313  57.0640101
  71.9280001  26.1504459  56.2763773  71.8550172  26.9559431  56.7883078
  71.4857394  26.3496425  55.4511794  71.7169780  25.3876229  49.7866595
  70.9337302  25.9297909  49.8804819  72.4162525  25.9050209  50.1860836
  74.3878684  26.0491293  58.4321932  75.1006656  26.6838758  58.3597833
  73.8968713  26.1455159  57.6161933  76.1096211  19.9542546  50.0039223
  75.1752490  20.0744008  49.8343928  76.2872880  19.0515013  49.7399233
  71.6101399  13.3388242  52.1572485  71.2399187  12.7859282  52.8453390
  72.1060492  12.7346375  51.6047485  79.4968762  15.7959865  50.5389257
  79.9629215  16.6287857  50.4649560  79.9476263  15.3304847  51.2434516
  69.4390598  23.7985737  59.2527502  70.1400057  24.4322220  59.4056897
  68.9685713  24.1400468  58.4923142  77.5644994  22.1403686  47.5375410
  77.8404837  22.0260281  48.4469284  76.6949492  21.7421171  47.4987583
  77.2391884  16.3530344  57.0780053  76.5863334  16.6006252  56.4232506
  77.6172264  15.5394482  56.7442530  74.1999058  26.3890037  51.1808223
  74.3821452  25.5711693  51.6435975  75.0232044  26.6057730  50.7433113
  74.5341223  25.3158222  48.4423272  75.0628989  24.8050677  47.8293434
  74.7969443  25.0000753  49.3068805  73.2879457  17.0950155  63.5646090
  72.6120094  16.9944284  64.2348465  74.1107091  16.9389369  64.0282087
  65.0358316  23.3322092  56.1858605  65.6211753  22.5865780  56.3186509
  64.8383154  23.6426048  57.0695269  67.8896971  26.3673339  51.2021048
  67.2207346  26.8519467  50.7185088  67.7509841  26.6142560  52.1164426
  59.6275970  15.9027692  54.9063048  59.6660070  15.3691283  55.7000166
  59.1216263  15.3762897  54.2874025  72.0302240  28.4017083  57.8003706
  72.5820548  28.5648704  58.5652791  72.3708433  28.9921520  57.1283731
  67.0066733  10.7492232  58.4025591  67.0708059  11.6107063  57.9902988
  66.9433853  10.1366234  57.6697949  66.4819005  12.8215365  62.0498625
  67.1091044  12.4392442  62.6636149  65.6246924  12.6029567  62.4154317
  76.8813114  23.2278340  63.6552360  77.4253018  23.8408298  63.1607315
  76.2999959  23.7857919  64.1719373  63.2584548  14.6291794  47.9816980
  63.5537989  13.7202472  47.9284033  62.3572584  14.6079534  47.6597982
  75.1670627  26.3499058  54.7867388  75.0421766  25.5488798  54.2778334
  75.8249718  26.8445251  54.2981358  66.7878795  12.7047791  53.9644528
  66.0665381  13.3183758  53.8252002  67.5772051  13.2405555  53.8861174
  77.2305535  24.1508078  56.4146938  76.2835871  24.0313429  56.3425265
  77.5788308  23.2630576  56.4973200  69.5905109  10.0402217  60.2385180
  70.1139510  10.2864514  61.0011489  69.3717442  10.8722252  59.8188317
  64.9872390  12.3105892  48.1056305  64.6585096  11.4303271  47.9231411
  65.3411760  12.2553560  48.9932694  74.2351969  23.9460794  52.6151290
  74.0876931  23.0177502  52.7958860  75.0605462  23.9680885  52.1308366
  68.1014213  12.5978862  48.4731783  68.4410285  13.1264783  47.7510391
  68.5486333  12.9359268  49.2490349  77.8386090  24.7689353  53.7016163
  78.7632638  24.5632215  53.5640614  77.6701394  24.5205754  54.6105505
  70.7957654  10.9815912  57.9234851  70.4554474  10.1823725  58.3255530
  70.0896660  11.2817623  57.3511684  70.0882360  11.0953483  46.6725075
  70.8090722  11.4734736  46.1688792  69.4647664  11.8142360  46.7760053
  74.2313483  11.7998632  47.6083408  74.4477097  12.6823270  47.3072236
  73.7507550  11.4084845  46.8789050  68.9712704  14.7584345  54.1854152
  68.8257285  15.0724648  55.0778434  68.4937908  15.3769246  53.6325051
  70.8309087  11.7486893  54.2335042  70.8170656  10.8527987  53.8967340
  71.5481515  11.7557557  54.8673328  72.6835218  12.1824233  56.2788169
  72.4252996  13.1041304  56.2772500  72.1520258  11.7854668  56.9688633
  77.6281407  25.2875021  49.0578255  77.8018284  24.7221443  48.3052107
  78.1210298  26.0875915  48.8757745  63.4458366  17.2989690  57.1241813
  62.9011834  18.0749498  57.2562088  64.3237716  17.6460494  56.9660935
  70.2345983  10.6301274  49.5022612  70.3561894   9.7017920  49.7013499
  69.9448025  10.6439960  48.5900927  78.6156579  24.6041785  46.1575153
  79.3107484  25.2248478  46.3762468  78.9579729  23.7537136  46.4327531
  64.2324388  16.4259586  60.0171970  63.4906124  16.5742221  60.6036601
  63.9117133  16.6867852  59.1538720  72.1768051  25.9675564  59.8152360
  72.4855177  25.7224711  60.6875060  72.9743533  26.1722203  59.3271231
  72.1988663  28.1213474  52.0457737  71.7593653  27.6289853  52.7390594
  72.9496780  27.5786441  51.8049812  64.6781002  24.3125015  52.0482365
  65.5039022  24.0128787  51.6681008  64.3275054  23.5432637  52.4972154
  69.6462535  23.6651483  54.1180039  69.0242544  23.0022188  53.8182266
  70.3167402  23.6912615  53.4353686  62.8789607  22.2311341  53.0071299
  62.0421515  21.8033515  52.8255300  62.8513252  22.4243784  53.9442090
  69.7187063  12.1433271  63.7112545  69.7675218  13.0195394  63.3290314
  70.2609577  11.6010664  63.1384188  69.2076042  22.2155406  47.5938499
  69.3564162  22.8990871  46.9405172  70.0142485  22.1960496  48.1087955
  71.9486351  12.8964643  60.4658903  71.0789660  13.1898209  60.1941492
  72.1845831  13.4805088  61.1866167  66.9628675  18.2420584  48.5999568
  66.7174717  17.3382914  48.7979778  67.1324590  18.2437734  47.6579046
  66.2324322  13.9748941  46.0985729  65.5393567  14.0493296  45.4425765
  65.9876074  13.2109285  46.6207246  72.7071448  24.7103537  45.0650246
  72.1345415  25.3293724  44.6120718  73.2804241  25.2602898  45.5990168
  78.7746837  13.9562177  57.2496795  79.7264260  14.0560274  57.2709019
  78.6050288  13.1640445  57.7594880  76.7961217  11.0417760  57.4356196
  76.2011149  11.3222773  56.7402685  76.5110914  11.5311661  58.2072937
  75.9268707  24.9940687  46.1958829  76.8599380  24.9286249  46.3991704
  75.8391920  25.8296954  45.7373361  78.5556724  24.3106557  43.1562776
  78.4770355  23.9766421  44.0498534  79.3766391  24.8028325  43.1554249
  73.0918246  16.0464349  42.4066299  74.0377351  15.9170558  42.4754717
  72.7132491  15.3079011  42.8835727  72.9756939  20.0982096  63.8666956
  73.8959948  20.2760695  64.0607002  72.9406522  19.1538141  63.7146655
  71.2761163  13.9714326  42.3421184  70.3692619  13.6747439  42.4183898
  71.5537144  13.6744144  41.4755470  62.1939104  15.2920689  52.7920231
  61.8741888  14.4385997  52.4994605  61.6472532  15.5069267  53.5478198
  65.9719011  18.0083130  56.5089737  66.1905021  18.9400238  56.5277771
  66.3844785  17.6491105  57.2944541  70.0459948  10.8301261  42.4833163
  70.9079112  11.1556159  42.7428981  70.2310292  10.0432757  41.9706229
  70.7078146  17.0113475  64.7157548  70.2245228  17.8113835  64.9221437
  70.7939086  17.0221420  63.7624992  63.9764106  18.8441855  52.6379367
  63.9534794  18.9429542  51.6861250  64.2864743  19.6907005  52.9596533
  66.6351484  20.9018010  56.7525981  67.5894737  20.8701952  56.6855913
  66.4364008  20.4408633  57.5676207  67.2250866  19.4719126  59.3196779
  68.0443755  19.9663204  59.3431616  67.4987674  18.5551094  59.2914347
  76.9817462  11.8629878  48.6824735  76.0943317  12.1479529  48.4644929
  77.3971451  11.7023641  47.8352012  76.1260676  21.6274553  42.7772755
  76.8296526  21.8324555  43.3930410  75.4023325  22.1951314  43.0421838
  76.9558486  17.3784414  48.8975025  76.8993687  17.8352965  48.0582657
  77.5086828  16.6175098  48.7197868  68.1470839  27.3406946  53.9814622
  68.0303223  28.2852379  53.8793312  67.3263285  27.0380508  54.3700421
  78.0347373  22.0657082  44.8271215  78.8692977  21.6338280  44.6448689
  77.8731716  21.8939095  45.7548109  77.6893265  18.5689195  46.1927554
  77.6342069  18.4033467  45.2515998  77.0639321  19.2765228  46.3489744
  62.4785780  13.8057259  60.0188976  63.1244644  13.2956213  60.5076201
  62.2702931  14.5425941  60.5932401  75.0039173  20.8738107  65.5181117
  75.8730332  21.0478759  65.1567752  74.5245924  21.6932524  65.3956846
  69.1725353  27.9935208  57.1970550  70.0752599  28.0258818  57.5137045
  68.9462723  27.0635659  57.2116886  70.9278955  26.7466194  53.8580629
  69.9774586  26.7468056  53.7445001  71.2311441  25.9998929  53.3416664
  66.8183271  10.9524877  64.1163990  67.6814733  10.5961681  64.3267315
  66.2448682  10.6138771  64.8039395  79.3308170  34.3889637  50.8484807
  78.7673035  34.2979574  50.0801095  79.2160565  33.5689542  51.3287300
  76.8772602  35.8840829  53.6869028  77.6693894  35.5431654  53.2715327
  77.1169252  35.9935804  54.6071181  78.8363356  35.1449742  46.5586406
  79.6094232  34.5978729  46.4199282  79.1888755  36.0093992  46.7700868
  79.0850765  32.6101337  52.7939804  78.1601262  32.4777551  53.0017496
  79.3335178  33.3895556  53.2909746  76.4459576  32.2534610  53.6283593
  76.5751957  32.5069089  54.5423005  75.7657028  32.8462318  53.3088248
  79.6058863  34.8921400  54.5007700  80.1760220  35.3208668  53.8625184
  80.1966975  34.6103985  55.1991885  80.0984029  30.0584827  62.7468711
  79.4682690  30.7401108  62.9804108  79.9920117  29.9467909  61.8021849
  75.3929002  29.7256623  53.6734635  74.6028056  29.9814152  53.1974746
  75.8840249  30.5404961  53.7786676  77.3443747  30.0901203  50.6318112
  76.5474910  30.2019897  51.1501607  77.1169339  30.4287855  49.7659002
  73.6766705  29.9787114  56.1049626  73.9274743  30.8634124  56.3707202
  74.2126253  29.7991715  55.3324718  76.3426830  35.7989451  49.0207532
  76.8551350  36.5932702  49.1713097  76.9949543  35.1015742  48.9541133
  78.1521715  38.9155208  51.1030285  78.3288343  39.8373172  50.9151269
  78.9478548  38.6013627  51.5324665  77.4374071  30.9619840  60.9792448
  77.3227586  30.0605097  61.2799547  76.5818589  31.2083536  60.6277265
  79.2753030  40.4333381  57.1040627  79.8260455  40.3050445  56.3317621
  78.4364506  40.7328270  56.7535520  74.3075747  34.1278106  49.7967102
  75.1450969  34.5375114  49.5800810  74.4854014  33.1877548  49.7667296
  79.1691641  26.4890168  51.3210282  79.7435393  26.2665350  50.5883475
  79.7562624  26.5578863  52.0738883  79.4961228  28.5194629  45.3406167
  78.6598541  28.8569316  45.6615442  79.3565998  28.3843609  44.4033304
  74.3301918  31.4668821  50.4677836  74.1326318  30.8738182  49.7428902
  73.7748582  31.1621031  51.1853775  76.8248143  30.9932855  48.1518788
  75.8945732  30.9317310  48.3688750  76.9205615  30.4708808  47.3555429
  76.7433693  27.5187668  50.7397030  77.0040510  28.4333001  50.6306190
  77.5650865  27.0512110  50.8893642  78.2158618  28.9325425  57.9095854
  78.8881671  28.7242787  57.2608503  77.3888404  28.7347511  57.4701086
  78.6186115  32.2068028  58.6698291  78.4805913  31.4748267  59.2709830
  79.5291039  32.1176928  58.3882479  79.9597350  28.9053205  59.9777610
  79.4234707  28.4543944  60.6299207  79.3714058  29.0399114  59.2348075
  78.2545893  45.6717254  53.8722269  78.4942491  46.3035779  54.5501288
  77.4115090  45.3205294  54.1587628  79.3699609  28.3641856  42.5404074
  78.4929075  28.2430657  42.1766321  79.8457362  27.5727935  42.2882963
  70.8901749  33.1519016  52.6345581  71.5772789  32.8380746  52.0466596
  70.7349878  34.0560381  52.3612833  75.6936471  28.0409213  57.0630605
  75.6094660  27.4334882  56.3281015  74.8719177  28.5318231  57.0640101
  75.8752070  38.6614009  56.1858605  76.4605507  37.9157697  56.3186509
  75.6776909  38.9717966  57.0695269  78.7290725  41.6965257  51.2021048
  78.0601101  42.1811384  50.7185088  78.5903595  41.9434477  52.1164426
  70.4669725  31.2319610  54.9063048  70.5053824  30.6983200  55.7000166
  69.9610018  30.7054815  54.2874025  77.8460487  26.0784150  58.4025591
  77.9101814  26.9398981  57.9902988  77.7827608  25.4658152  57.6697949
  77.3212760  28.1507283  62.0498625  77.9484799  27.7684360  62.6636149
  76.4640679  27.9321485  62.4154317  74.0978303  29.9583712  47.9816980
  74.3931744  29.0494390  47.9284033  73.1966338  29.9371451  47.6597982
  77.6272550  28.0339708  53.9644528  76.9059135  28.6475676  53.8252002
  78.4165805  28.5697473  53.8861174  75.8266144  27.6397809  48.1056305
  75.4978850  26.7595188  47.9231411  76.1805515  27.5845478  48.9932694
  78.9407967  27.9270779  48.4731783  79.2804040  28.4556700  47.7510391
  79.3880088  28.2651185  49.2490349  79.8106459  30.0876263  54.1854152
  79.6651039  30.4016566  55.0778434  79.3331662  30.7061163  53.6325051
  74.2852121  32.6281607  57.1241813  73.7405589  33.4041415  57.2562088
  75.1631471  32.9752412  56.9660935  75.0718143  31.7551504  60.0171970
  74.3299879  31.9034139  60.6036601  74.7510887  32.0159769  59.1538720
  75.5174756  39.6416932  52.0482365  76.3432776  39.3420704  51.6681008
  75.1668808  38.8724555  52.4972154  73.7183361  37.5603259  53.0071299
  72.8815270  37.1325433  52.8255300  73.6907007  37.7535702  53.9442090
  77.8022429  33.5712502  48.5999568  77.5568471  32.6674832  48.7979778
  77.9718344  33.5729652  47.6579046  77.0718077  29.3040859  46.0985729
  76.3787322  29.3785214  45.4425765  76.8269829  28.5401203  46.6207246
  73.0332858  30.6212607  52.7920231  72.7135642  29.7677915  52.4994605
  72.4866286  30.8361185  53.5478198  76.8112766  33.3375048  56.5089737
  77.0298775  34.2692156  56.5277771  77.2238539  32.9783022  57.2944541
  72.9021118  34.2415518  54.7613352  72.2084589  33.8269471  54.2483307
  73.6494109  34.2836055  54.1646771  74.8157861  34.1733772  52.6379367
  74.7928549  34.2721459  51.6861250  75.1258497  35.0198923  52.9596533
  77.4745238  36.2309927  56.7525981  78.4288492  36.1993870  56.6855913
  77.2757762  35.7700551  57.5676207  78.0644621  34.8011043  59.3196779
  78.8837510  35.2955122  59.3431616  78.3381428  33.8843011  59.2914347
  75.8295467  41.7729547  53.7696179  75.6949935  41.0129948  53.2034177
  75.4127529  42.4970447  53.3024968  78.9864593  42.6698864  53.9814622
  78.8696977  43.6144296  53.8793312  78.1657039  42.3672425  54.3700421
  73.3179535  29.1349177  60.0188976  73.9638398  28.6248131  60.5076201
  73.1096686  29.8717859  60.5932401  77.6577026  26.2816794  64.1163990
  78.5208487  25.9253599  64.3267315  77.0842436  25.9430689  64.8039395
  76.8772603  12.8902952  40.4114334  77.6693895  12.5493776  39.9960633
  77.1169254  12.9997927  41.3316487  76.3426831  12.8051574  35.7452838
  76.8551352  13.5994824  35.8958403  76.9949544  12.1077864  35.6786440
  78.1521716  15.9217330  37.8275592  78.3288344  16.8435295  37.6396576
  78.9478549  15.6075749  38.2569971  79.2753031  17.4395504  43.8285934
  79.8260456  17.3112567  43.0562928  78.4364507  17.7390393  43.4780827
  74.3075748  11.1340228  36.5212409  75.1450970  11.5437237  36.3046117
  74.4854016  10.1939670  36.4912603  78.2545895  22.6779377  40.5967576
  78.4942493  23.3097901  41.2746594  77.4115091  22.3267417  40.8832935
  70.8901750  10.1581139  39.3590888  71.5772790   9.8442869  38.7711903
  70.7349879  11.0622503  39.0858139  75.8752071  15.6676132  42.9103912
  76.4605508  14.9219820  43.0431816  75.6776910  15.9780089  43.7940576
  78.7290727  18.7027379  37.9266354  78.0601102  19.1873507  37.4430394
  78.5903596  18.9496600  38.8409733  75.5174758  16.6479055  38.7727672
  76.3432778  16.3482827  38.3926315  75.1668810  15.8786677  39.2217460
  73.7183363  14.5665381  39.7316605  72.8815271  14.1387556  39.5500606
  73.6907008  14.7597825  40.6687396  72.9021119  11.2477641  41.4858659
  72.2084591  10.8331594  40.9728613  73.6494110  11.2898178  40.8892078
  74.8157862  11.1795895  39.3624674  74.7928550  11.2783582  38.4106557
  75.1258498  12.0261046  39.6841840  77.4745240  13.2372050  43.4771288
  78.4288493  13.2055992  43.4101220  77.2757763  12.7762674  44.2921514
  75.8295468  18.7791669  40.4941486  75.6949936  18.0192070  39.9279484
  75.4127531  19.5032569  40.0270275  78.9864594  19.6760986  40.7059929
  78.8696979  20.6206419  40.6038619  78.1657041  19.3734548  41.0945728
  19.8745199  38.0560607  72.7108656  19.2233179  38.6414687  72.3242669
  20.6689562  38.5866802  72.7703693  13.8000827  35.1449744  73.1095790
  14.5731703  34.5978731  72.9708666  14.1526226  36.0093993  73.3210251
  16.1367104  31.3042410  70.7414240  16.3892625  30.7823931  69.9797703
  15.1991664  31.1408556  70.8440923  21.3520465  35.7451039  73.2477640
  20.7166298  35.8185665  73.9598545  21.0217871  36.3344638  72.5696719
  15.8563393  33.2070516  72.9438615  15.7399651  32.5315419  73.6119699
  15.9665653  32.7202890  72.1270768  17.8400421  27.6970563  71.6446653
  18.0074823  28.5650799  72.0117124  17.6497590  27.8597845  70.7207942
  17.8189642  30.1528220  72.6293319  17.6989267  30.5985271  73.4678800
  17.1242230  30.5013538  72.0706858  15.5796534  42.9231862  76.2783451
  15.5020564  43.8739687  76.3571931  14.9758178  42.5777735  76.9358377
  23.5174708  30.6249694  73.4573653  24.4292564  30.8577080  73.2821351
  23.0084355  31.2086738  72.8948732  26.0033522  36.5429950  78.2031599
  25.3184560  36.9228851  77.6528632  26.0877372  37.1525277  78.9363546
  32.4636275  33.4100613  79.3234271  31.7099983  32.8408011  79.1678275
  32.5983816  33.3763277  80.2704906  17.8534903  38.2814015  74.9988990
  17.7180578  39.1265551  75.4273838  18.3944716  38.4833293  74.2354924
  21.1677649  31.7953188  72.0360319  20.6524273  32.5657793  72.2748706
  20.8954958  31.1218324  72.6593380  26.1411923  34.5485543  73.9713492
  25.3641366  34.2096702  73.5268655  26.8203404  34.5538166  73.2968457
  20.9563952  29.6680280  73.8620100  20.6514088  29.9826429  74.7130243
  21.9094395  29.7461700  73.9047433  19.4010384  35.8270504  75.5113054
  18.8731746  35.0923263  75.1986292  18.8997887  36.6045180  75.2653022
  17.5462984  33.6450714  68.5148027  16.6390046  33.4139967  68.7139176
  18.0434016  32.8488333  68.7022009  20.4531063  42.3548221  71.4344713
  19.7792762  42.6579918  72.0429671  20.8396885  43.1577301  71.0850170
  18.7251218  33.7463309  73.0372017  17.8162437  33.4622341  73.1344487
  18.7546302  34.1662387  72.1775324  23.9570485  37.3569898  76.8063185
  23.5032812  36.5160808  76.8628375  23.3264452  37.9931297  77.1437965
  22.4003425  39.1946395  77.7413003  22.6926399  39.7551452  77.0225369
  22.9102045  39.4874956  78.4966162  18.4227306  35.2872052  70.3760096
  17.9846736  34.5707911  69.9165733  19.1637747  35.5148167  69.8145187
  17.3637050  39.9726746  78.8306456  17.3213229  40.1987592  77.9014988
  18.2799749  39.7390121  78.9792257  26.5400421  33.5629249  76.4336414
  26.4018319  33.7530845  75.5057604  26.1836639  34.3248632  76.8904466
  18.6522279  42.5227893  73.6491792  18.8274034  42.0515937  74.4637415
  17.9655067  43.1493660  73.8773053  22.5438533  34.1456434  69.9692153
  21.9267704  33.4203262  69.8725206  22.0755022  34.9065794  69.6259228
  14.3337079  28.3641858  69.0913458  13.4566546  28.2430659  68.7275704
  14.8094832  27.5727937  68.8392346  17.5201005  40.7168149  76.3375978
  16.7368527  41.2589829  76.4314203  18.2193750  41.2342128  76.7370219
  21.9127436  35.2834465  76.5548607  20.9783715  35.4035928  76.3853311
  22.0904105  34.3806932  76.2908617  23.3676219  37.4695606  74.0884793
  23.6436062  37.3552200  74.9978667  22.4980717  37.0713091  74.0496966
  20.0030283  41.7181957  77.7317607  20.1852677  40.9003613  78.1945359
  20.8263269  41.9349649  77.2942497  20.3372448  40.6450142  74.9932655
  20.8660214  40.1342596  74.3802817  20.6000668  40.3292672  75.8578188
  13.6928196  41.6965259  77.7530431  13.0238571  42.1811386  77.2694471
  13.5541066  41.9434479  78.6673810  20.9701852  41.6790978  81.3376772
  20.8452991  40.8780717  80.8287717  21.6280943  42.1737171  80.8490742
  20.0383194  39.2752714  79.1660674  19.8908156  38.3469421  79.3468244
  20.8636687  39.2972805  78.6817749  23.6417315  40.0981273  80.2525547
  24.5663863  39.8924134  80.1149998  23.4732619  39.8497674  81.1614888
  23.4312632  40.6166940  75.6087638  23.6049509  40.0513363  74.8561491
  23.9241523  41.4167835  75.4267128  29.2852023  33.3803363  77.2277938
  29.7283169  32.6310688  76.8297061  28.4078533  33.3713499  76.8451670
  24.4187804  39.9333704  72.7084537  25.1138709  40.5540397  72.9271851
  24.7610954  39.0829056  72.9836914  26.3179227  37.3833410  74.2371867
  26.8430551  37.7220683  73.5121187  26.2301580  36.4480425  74.0535002
  18.0019888  43.4505393  78.5967120  17.5624878  42.9581772  79.2899977
  18.7528005  42.9078361  78.3559196  15.0107267  37.5447326  74.1447883
  15.1595387  38.2282790  73.4914555  15.8173710  37.5252416  74.6597338
  28.8284887  34.8508601  79.6200386  29.6631779  35.2898405  79.7837946
  28.9644016  34.3747255  78.8008631  18.5102673  40.0395456  71.6159630
  17.9376640  40.6585643  71.1630102  19.0835466  40.5894818  72.1499552
  21.7299932  40.3232606  72.7468212  22.6630605  40.2578168  72.9501088
  21.6423145  41.1588873  72.2882745  24.3587949  39.6398477  69.7072160
  24.2801581  39.3058340  70.6007918  25.1797616  40.1320245  69.7063632
  18.8949471  31.3756269  68.9575683  19.8408576  31.2462477  69.0264101
  18.5163716  30.6370931  69.4345111  17.0792388  29.3006245  68.8930568
  16.1723844  29.0039358  68.9693281  17.3568369  29.0036063  68.0264854
  15.8491173  26.1593181  69.0342547  16.7110337  26.4848079  69.2938364
  16.0341517  25.3724676  68.5215613  21.9291901  36.9566472  69.3282138
  22.6327751  37.1616475  69.9439794  21.2054550  37.5243234  69.5931222
  22.7589711  32.7076333  75.4484408  22.7024912  33.1644885  74.6092041
  23.3118054  31.9467018  75.2707251  30.8806855  31.2362138  78.7805819
  30.3206413  31.3055328  79.5537381  30.2750358  31.0603123  78.0605316
  23.8378598  37.3949001  71.3780598  24.6724202  36.9630200  71.1958073
  23.6762941  37.2231015  72.3057493  23.4924490  33.8981115  72.7436938
  23.4373294  33.7325386  71.8025382  22.8670546  34.6057147  72.8999127
  32.4662873  47.9118652  81.4735775  33.1041283  47.7925400  80.7699115
  32.3483716  48.8599496  81.5323727  29.2752580  47.8646080  81.4097300
  28.9371091  47.7487145  80.5217835  30.1442348  47.4637246  81.3898306
  25.1339395  49.7181557  77.3994191  24.5704260  49.6271494  76.6310478
  25.0191790  48.8981461  77.8796683  29.7572363  49.0180932  87.3683505
  29.7461003  48.6233730  86.4964009  29.9193002  48.2847005  87.9617277
  22.6803827  51.2132748  80.2378411  23.4725119  50.8723573  79.8224710
  22.9200477  51.3227724  81.1580564  30.7138954  53.3852525  72.7108656
  30.0626934  53.9706605  72.3242669  31.5083317  53.9158719  72.7703693
  24.6394581  50.4741662  73.1095790  25.4125457  49.9270649  72.9708666
  24.9919980  51.3385911  73.3210251  26.4779624  51.8018044  86.3162689
  26.1869490  52.7063675  86.2009356  27.1136608  51.8434572  87.0306759
  27.4035831  49.1794892  82.9064049  27.9999403  48.9550915  82.1921012
  27.4610802  48.4379638  83.5089497  26.9760859  46.6334328  70.7414240
  27.2286380  46.1115849  69.9797703  26.0385418  46.4700473  70.8440923
  32.0204142  45.6370106  78.5488983  32.8067231  45.2189529  78.1979400
  32.2842846  46.5416198  78.7170631  32.1914219  51.0742957  73.2477640
  31.5560052  51.1477583  73.9598545  31.8611626  51.6636555  72.5696719
  37.4212569  45.5745339  79.4521962  38.1537741  45.0044556  79.6859791
  36.6651925  45.1866940  79.8928467  26.6957148  48.5362434  72.9438615
  26.5793406  47.8607337  73.6119699  26.8059408  48.0494808  72.1270768
  29.0388689  47.9972581  76.6485304  28.6746896  47.4703202  77.3598226
  29.8955805  47.6071050  76.4751789  34.9437989  39.2866913  83.9116570
  34.6121314  40.1562324  83.6877785  34.3483603  38.9703198  84.5910601
  28.6794176  43.0262481  71.6446653  28.8468578  43.8942717  72.0117124
  28.4891345  43.1889762  70.7207942  31.4369509  51.4879459  83.3112483
  31.1370232  52.3904498  83.2028290  31.0920568  51.2211643  84.1633636
  24.8881990  47.9393256  79.3449187  23.9632487  47.8069470  79.5526879
  25.1366403  48.7187476  79.8419130  34.8366653  44.0062000  80.9909920
  33.9283530  43.9377408  80.6968681  34.7854248  44.4833945  81.8191746
  28.6583396  45.4820138  72.6293319  28.5383022  45.9277189  73.4678800
  27.9635985  45.8305456  72.0706858  22.2490801  47.5826530  80.1792976
  22.3783182  47.8361009  81.0932388  21.5688253  48.1754238  79.8597632
  26.4190289  58.2523780  76.2783451  26.3414318  59.2031605  76.3571931
  25.8151932  57.9069652  76.9358377  36.7028299  42.2078438  82.7687794
  36.0602679  42.5010971  82.1227589  36.1983227  42.0931358  83.5740991
  34.3568463  45.9541611  73.4573653  35.2686319  46.1868998  73.2821351
  33.8478110  46.5378655  72.8948732  28.9940300  45.3138846  84.4668503
  29.8401496  45.7378259  84.6103152  28.9338938  44.6572470  85.1607066
  32.9638045  50.9367430  80.8487235  32.3346907  51.1013144  80.1463303
  32.5763707  51.3509039  81.6198199  36.8427277  51.8721868  78.2031599
  36.1578315  52.2520769  77.6528632  36.9271126  52.4817194  78.9363546
  32.1439746  42.9743214  86.1249677  31.9000678  43.7285275  85.5883952
  32.4199676  43.3528562  86.9596924  34.0978208  49.5181827  84.8026942
  34.3095104  50.1613586  84.1261323  34.0507957  48.6844143  84.3348872
  31.7004437  42.1299647  81.7063514  30.8388916  42.4280901  81.9980252
  31.7266872  42.3470046  80.7744547  28.5166007  50.6741838  78.1137320
  28.9804352  50.9529541  77.3241943  28.2522805  49.7725282  77.9310411
  25.4090088  50.2213319  81.0517083  25.9791445  50.6500588  80.4134568
  25.9998200  49.9395904  81.7501269  27.4534893  46.7964990  74.9226885
  28.1558936  47.2486034  75.3900812  27.1215521  46.1548809  75.5506778
  21.1960227  45.0548543  80.2244019  20.4059281  45.3106071  79.7484129
  21.6871474  45.8696881  80.3296059  35.2124036  52.3953782  82.9749300
  36.0341480  51.9933969  82.6931981  35.2086439  52.2922016  83.9265415
  23.1474972  45.4193122  77.1827495  22.3506135  45.5311816  77.7010991
  22.9200564  45.7579774  76.3168386  28.9780640  51.9437825  85.1310010
  29.0425072  52.4058233  85.9668182  28.2691564  51.3135190  85.2592320
  19.4797930  45.3079033  82.6559010  19.7305968  46.1926043  82.9216585
  20.0157478  45.1283635  81.8834101  43.3030029  48.7392530  79.3234271
  42.5493738  48.1699929  79.1678275  43.4377571  48.7055195  80.2704906
  28.6928657  53.6105933  74.9988990  28.5574332  54.4557469  75.4273838
  29.2338470  53.8125210  74.2354924  22.1458055  51.1281371  75.5716915
  22.6582575  51.9224621  75.7222480  22.7980768  50.4307661  75.5050517
  23.9552940  54.2447127  77.6539669  24.1319568  55.1665092  77.4660653
  24.7509773  53.9305546  78.0834048  32.0421121  37.1336495  83.5287884
  31.6985390  38.0238136  83.4526994  32.4100084  36.9438152  82.6657469
  20.1106972  49.4570025  76.3476486  20.9482194  49.8667033  76.1310194
  20.2885239  48.5169467  76.3176680  32.0071404  47.1245106  72.0360319
  31.4918027  47.8949710  72.2748706  31.7348712  46.4510242  72.6593380
  29.5918515  41.9694807  77.0945557  28.7360111  41.5801657  76.9151196
  30.0045467  42.0486767  76.2345343  31.1217661  39.5041150  81.4937117
  30.6182457  39.4671285  80.6804922  31.4148268  40.4133893  81.5533774
  27.3660547  39.5879880  80.5003299  28.2313544  39.3922688  80.1409188
  27.4338056  39.3590231  81.4272656  36.9805678  49.8777460  73.9713492
  36.2035121  49.5388620  73.5268655  37.6597159  49.8830084  73.2968457
  31.7957707  44.9972198  73.8620100  31.4907843  45.3118347  74.7130243
  32.7488149  45.0753618  73.9047433  30.2404139  51.1562421  75.5113054
  29.7125500  50.4215181  75.1986292  29.7391642  51.9337098  75.2653022
  35.2196985  49.3511442  80.6280100  34.5620659  50.0410703  80.7160229
  36.0237384  49.7407874  80.9714087  24.9722866  41.8182087  77.8719666
  25.5466618  41.5957269  77.1392859  25.5593849  41.8870782  78.6248267
  34.0302444  47.7055814  78.6784042  34.5434325  48.3385806  79.1805752
  34.6803668  47.1057010  78.3127402  25.2992454  43.8486549  71.8915551
  24.4629766  44.1861235  72.2124826  25.1597223  43.7135528  70.9542688
  27.2745534  38.6923336  76.5994735  26.6209946  38.3772354  75.9751350
  27.2326008  38.0699077  77.3254558  28.3856739  48.9742631  68.5148027
  27.4783801  48.7431885  68.7139176  28.8827771  48.1780251  68.7022009
  31.2924818  57.6840139  71.4344713  30.6186517  57.9871835  72.0429671
  31.6790640  58.4869219  71.0850170  30.5083274  45.1805270  80.9242383
  29.5905836  45.4020217  80.7664071  30.9243418  45.2551580  80.0654090
  31.2918322  46.5796686  76.0545063  32.0390141  47.0918083  75.7452185
  31.5609912  46.2580738  76.9149457  29.5644972  49.0755226  73.0372017
  28.6556192  48.7914259  73.1344487  29.5940056  49.4954305  72.1775324
  34.7964240  52.6861816  76.8063185  34.3426567  51.8452726  76.8628375
  34.1658207  53.3223214  77.1437965  33.7397159  43.6153802  78.0363852
  33.0019916  43.1031188  78.3674095  33.9923933  43.1754183  77.2247129
  33.2397179  54.5238313  77.7413003  33.5320153  55.0843370  77.0225369
  33.7495800  54.8166874  78.4966162  33.8408787  36.3930054  78.6305622
  34.1467664  35.5327417  78.3431537  34.5661392  36.9847674  78.4304615
  20.1333143  46.7960740  77.0187219  19.9357543  46.2030101  76.2938286
  19.5779807  46.4912951  77.7363158  28.1129866  46.6883847  79.1381813
  28.1678476  45.7357683  79.0624289  27.3021068  46.8443286  79.6223111
  29.2621060  50.6163970  70.3760096  28.8240490  49.8999829  69.9165733
  30.0031501  50.8440085  69.8145187  26.0522226  45.3060907  76.8972191
  25.2390092  45.6055077  77.3037384  26.5481221  44.9116595  77.6146674
  28.2030804  55.3018664  78.8306456  28.1606983  55.5279510  77.9014988
  29.1193503  55.0682038  78.9792257  31.6496438  45.7702731  85.7287085
  32.0045826  45.9974204  86.5881551  32.2968569  46.1021108  85.1064341
  37.3794175  48.8921167  76.4336414  37.2412074  49.0822763  75.5057604
  37.0230394  49.6540550  76.8904466  25.5436301  42.8779262  82.5133426
  26.1835680  42.7368021  81.8156390  24.7113832  42.5913776  82.1372028
  37.4063555  50.9597694  81.4447686  37.8400061  50.8672983  82.2930740
  38.1195135  50.9355195  80.8067702  26.3196605  52.1781693  78.6268419
  27.1137204  51.6832013  78.4250994  25.6088297  51.6499556  78.2636124
  31.1391450  54.5599788  82.9780786  31.1928472  55.1290724  83.7458502
  30.2706231  54.7301673  82.6134824  22.6279369  46.3224774  74.7028172
  21.6976957  46.2609230  74.9198134  22.7236840  45.8000727  73.9064813
  22.5464918  42.8479587  77.2906413  22.8071735  43.7624920  77.1815574
  23.3682090  42.3804030  77.4403026  24.0189843  44.2617344  84.4605238
  24.6912896  44.0534706  83.8117887  23.1919629  44.0639430  84.0210470
  30.0979549  48.7260050  84.5367718  31.0271609  48.8771210  84.3636686
  29.6770579  48.8144071  83.6816365  28.8967881  52.7510715  82.3066256
  28.7578967  52.3829499  83.1792194  28.1082477  53.2658354  82.1350214
  29.4916033  57.8519811  73.6491792  29.6667789  57.3807854  74.4637415
  28.8048821  58.4785577  73.8773053  30.4473096  52.1292317  79.6955094
  30.1122929  52.0893087  80.5912744  29.9477042  51.4637033  79.2225504
  24.4217340  47.5359947  85.2207675  24.2837138  46.8040186  85.8219214
  25.3322264  47.4468847  84.9391863  33.3832288  49.4748352  69.9692153
  32.7661458  48.7495180  69.8725206  32.9148776  50.2357712  69.6259228
  27.0499641  47.2479907  84.7091355  27.7599259  46.6073099  84.6677973
  27.0068949  47.4992802  85.6317535  25.1730834  43.6933776  69.0913458
  24.2960300  43.5722577  68.7275704  25.6488587  42.9019854  68.8392346
  16.6932974  48.4810936  79.1854965  17.3804014  48.1672666  78.5975980
  16.5381103  49.3852300  78.9122216  28.5704980  56.8088296  82.8273157
  28.4975152  57.6143268  83.3392461  28.1282373  57.0080262  82.0021178
  28.3594760  56.0460066  76.3375978  27.5762282  56.5881746  76.4314203
  29.0587505  56.5634046  76.7370219  31.6691410  41.8554696  78.9810184
  32.1660109  41.1024658  78.6611254  30.8978391  41.8919012  78.4153393
  39.5221167  47.5595061  80.6228475  39.5111044  48.4419777  80.2522408
  38.6538547  47.2066612  80.4283012  32.7521191  50.6126383  76.5548607
  31.8177469  50.7327845  76.3853311  32.9297859  49.7098850  76.2908617
  28.2526379  43.9972079  78.7081868  27.8824166  43.4443119  79.3962774
  28.7485471  43.3930212  78.1556868  36.1393742  46.4543702  77.0898641
  36.6054194  47.2871694  77.0158944  36.5901242  45.9888684  77.7943900
  34.2069973  52.7987524  74.0884793  34.4829817  52.6844118  74.9978667
  33.3374472  52.4005008  74.0496966  34.1110405  38.8224289  81.1289542
  33.1973484  39.0528516  81.2971749  34.5403506  38.9062733  81.9803575
  33.8816863  47.0114181  83.6289436  33.2288313  47.2590089  82.9741889
  34.2597243  46.1978319  83.2951914  30.8424037  57.0473874  77.7317607
  31.0246432  56.2295530  78.1945359  31.6657023  57.2641567  77.2942497
  31.1766203  55.9742060  74.9932655  31.7053969  55.4634514  74.3802817
  31.4394422  55.6584590  75.8578188  24.5321950  57.0257176  77.7530431
  23.8632326  57.5103304  77.2694471  24.3934820  57.2726397  78.6673810
  16.2700950  46.5611529  81.4572432  16.3085050  46.0275120  82.2509550
  15.7641243  46.0346735  80.8383409  19.9009528  45.2875631  74.5326363
  20.1962969  44.3786310  74.4793417  18.9997563  45.2663371  74.2107366
  31.8095606  57.0082895  81.3376772  31.6846746  56.2072635  80.8287717
  32.4674697  57.5029089  80.8490742  23.4303775  43.3631628  80.5153912
  22.7090360  43.9767595  80.3761385  24.2197030  43.8989393  80.4370558
  33.8730515  54.8091915  82.9656322  32.9260850  54.6897267  82.8934649
  34.2213288  53.9214413  83.0482583  21.6297369  42.9689729  74.6565688
  21.3010075  42.0887108  74.4740794  21.9836740  42.9137398  75.5442078
  30.8776948  54.6044632  79.1660674  30.7301910  53.6761339  79.3468244
  31.7030442  54.6264722  78.6817749  24.7439192  43.2562699  75.0241166
  25.0835265  43.7848620  74.3019775  25.1911313  43.5943105  75.7999733
  34.4811070  55.4273190  80.2525547  35.4057617  55.2216052  80.1149998
  34.3126373  55.1789591  81.1614888  28.0899105  38.7249062  82.9271557
  28.9125174  38.2509540  82.8050448  28.3337169  39.5039546  83.4270244
  26.7307339  41.7537320  73.2234459  27.4515702  42.1318573  72.7198176
  26.1072644  42.4726197  73.3269437  30.8738462  42.4582469  74.1592791
  31.0902077  43.3407107  73.8581619  30.3932529  42.0668683  73.4298433
  25.6137684  45.4168182  80.7363536  25.4682264  45.7308486  81.6287817
  25.1362887  46.0353083  80.1834435  27.4734067  42.4070730  80.7844425
  27.4595635  41.5111824  80.4476723  28.1906495  42.4141394  81.4182711
  29.3260197  42.8408071  82.8297553  29.0677975  43.7625141  82.8281883
  28.7945238  42.4438505  83.5198017  34.2706386  55.9458858  75.6087638
  34.4443264  55.3805280  74.8561491  34.7635277  56.7459753  75.4267128
  26.8770963  41.2885111  76.0531996  26.9986874  40.3601757  76.2522883
  26.5873005  41.3023797  75.1410311  29.7462153  38.9740021  79.1898715
  29.7683850  39.0379354  78.2350695  30.1630212  38.1344530  79.3839222
  40.1245777  48.7095281  77.2277938  40.5676923  47.9602606  76.8297061
  39.2472288  48.7005417  76.8451670  35.2581559  55.2625622  72.7084537
  35.9532463  55.8832315  72.9271851  35.6004709  54.4120973  72.9836914
  37.1572982  52.7125328  74.2371867  37.6824306  53.0512600  73.5121187
  37.0695334  51.7772343  74.0535002  28.8413642  58.7797311  78.5967120
  28.4018633  58.2873690  79.2899977  29.5921759  58.2370279  78.3559196
  21.3205981  54.9708852  78.5991749  22.1464001  54.6712624  78.2190392
  20.9700033  54.2016474  79.0481537  26.2887515  54.3235320  80.6689422
  25.6667524  53.6606025  80.3691650  26.9592381  54.3496452  79.9863070
  19.5214586  52.8895178  79.5580682  18.6846495  52.4617353  79.3764683
  19.4938232  53.0827622  80.4951473  25.8501022  52.8739243  74.1447883
  25.9989142  53.5574708  73.4914555  26.6567465  52.8544333  74.6597338
  39.6678642  50.1800519  79.6200386  40.5025533  50.6190323  79.7837946
  39.8037771  49.7039172  78.8008631  36.7170148  47.7380254  85.5677873
  37.1924269  47.9307900  84.7596725  35.7935713  47.7939440  85.3221257
  23.6053654  48.9004421  75.1508952  23.3599696  47.9966751  75.3489162
  23.7749569  48.9021571  74.2088430  22.8749302  44.6332779  72.6495113
  22.1818547  44.7077134  71.9935149  22.6301054  43.8693122  73.1716630
  31.5462959  36.1928380  80.0534604  31.8264712  35.5251569  80.6795030
  32.3313565  36.3857476  79.5409268  29.3496427  55.3687374  71.6159630
  28.7770394  55.9877561  71.1630102  29.9229221  55.9186736  72.1499552
  35.4171817  44.6146014  83.8006179  36.3689240  44.7144112  83.8218403
  35.2475267  43.8224282  84.3104263  33.4386196  41.7001597  83.9865580
  32.8436128  41.9806610  83.2912068  33.1535893  42.1895498  84.7582321
  32.5693687  55.6524524  72.7468212  33.5024360  55.5870086  72.9501088
  32.4816900  56.4880791  72.2882745  35.1981703  54.9690394  69.7072160
  35.1195335  54.6350258  70.6007918  36.0191370  55.4612162  69.7063632
  37.8959895  47.8352134  82.9148479  37.8636215  46.8968134  83.1008162
  38.5060518  47.9136170  82.1814303  29.7343226  46.7048187  68.9575683
  30.6802330  46.5754395  69.0264101  29.3557470  45.9662848  69.4345111
  38.0454383  44.6263177  82.9606762  37.5293432  43.8421634  82.7736691
  38.9294332  44.2981894  83.1253281  35.7065110  38.3704193  78.9202574
  35.5089931  38.0619281  79.8045906  36.3164816  39.0965832  79.0500504
  43.7136445  48.8968140  82.0554515  44.4439833  48.6353429  82.6162219
  43.1043390  48.1596862  82.0956583  41.7951742  47.0376003  82.6528967
  41.0684905  46.9031968  82.0445458  41.3799029  47.3452832  83.4585685
  27.9186143  44.6298163  68.8930568  27.0117598  44.3331276  68.9693281
  28.1962124  44.3327981  68.0264854  18.8364083  45.9504526  79.3429614
  18.5166867  45.0969835  79.0503988  18.2897511  46.1653105  80.0987582
  22.6143991  48.6666967  83.0599121  22.8330000  49.5984075  83.0787155
  23.0269764  48.3074942  83.8453925  29.5348208  39.1735053  75.0474809
  28.7248937  38.8282138  75.4230055  30.2232625  38.8642596  75.6362421
  31.4638757  38.2513100  76.6699106  32.0169795  38.6708553  77.3289129
  31.7008843  37.3248848  76.7122062  26.6884927  41.4885098  69.0342547
  27.5504091  41.8139997  69.2938364  26.8735271  40.7016594  68.5215613
  18.7052343  49.5707438  81.3122736  18.0115814  49.1561391  80.7992690
  19.4525334  49.6127974  80.7156155  34.8417564  40.3613625  76.1777770
  34.2616233  41.0198429  75.7955822  34.5753496  39.5390969  75.7665188
  33.2921130  39.7618682  78.3799090  33.7920909  39.8735217  77.5713409
  33.9356738  39.4579735  79.0199899  20.6189086  49.5025692  79.1888751
  20.5959774  49.6013379  78.2370634  20.9289722  50.3490842  79.5105917
  23.2776463  51.5601847  83.3035365  24.2319717  51.5285789  83.2365297
  23.0788987  51.0992470  84.1185591  23.8675846  50.1302963  85.8706163
  24.6868735  50.6247041  85.8941000  24.1412653  49.2134931  85.8423730
  33.6242442  42.5213715  75.2334118  32.7368297  42.8063366  75.0154313
  34.0396431  42.3607478  74.3861395  36.9756978  42.5460236  78.9488458
  37.7517368  43.0356688  79.2213074  36.2505112  42.9718290  79.4060327
  39.4129537  43.2587855  80.0062398  40.0074027  43.0183591  79.2955706
  39.4856120  42.5394986  80.6335934  32.7685655  52.2858390  69.3282138
  33.4721505  52.4908392  69.9439794  32.0448304  52.8535152  69.5931222
  33.5983466  48.0368251  75.4484408  33.5418667  48.4936802  74.6092041
  34.1511808  47.2758936  75.2707251  37.4088271  43.8257983  76.2734528
  37.1525206  43.4254619  77.1042736  36.7841139  44.5401777  76.1484667
  41.7200609  46.5654056  78.7805819  41.1600167  46.6347245  79.5537381
  41.1144113  46.3895041  78.0605316  24.7895818  57.9990783  80.5324006
  24.6728202  58.9436216  80.4302696  23.9688264  57.6964345  80.9209805
  34.6772353  52.7240919  71.3780598  35.5117957  52.2922117  71.1958073
  34.5156696  52.5522933  72.3057493  34.3318245  49.2273032  72.7436938
  34.2767049  49.0617304  71.8025382  33.7064300  49.9349065  72.8999127
  27.6414370  38.7281141  72.3222256  27.6293040  39.6722981  72.4790527
  28.5337792  38.5451287  72.0281717  27.5703934  57.4050032  80.4090013
  26.6199565  57.4051893  80.2954385  27.8736420  56.6582766  79.8926047
  31.4566490  35.3223918  76.5768193  30.6898886  34.7682405  76.7224875
  31.8677195  35.3945787  77.4382344  35.4788336  65.8033579  73.1095790
  36.2519212  65.2562566  72.9708666  35.8313734  66.6677829  73.3210251
  37.8154613  61.9626246  70.7414240  38.0680134  61.4407767  69.9797703
  36.8779173  61.7992391  70.8440923  37.5350902  63.8654351  72.9438615
  37.4187160  63.1899255  73.6119699  37.6453162  63.3786725  72.1270768
  39.5187930  58.3554398  71.6446653  39.6862332  59.2234635  72.0117124
  39.3285099  58.5181680  70.7207942  39.4977151  60.8112056  72.6293319
  39.3776776  61.2569107  73.4678800  38.8029739  61.1597373  72.0706858
  45.1962217  61.2833529  73.4573653  46.1080073  61.5160916  73.2821351
  44.6871864  61.8670573  72.8948732  38.2928647  62.1256908  74.9226885
  38.9952691  62.5777952  75.3900812  37.9609276  61.4840727  75.5506778
  32.0353981  60.3840461  80.2244019  31.2453035  60.6397989  79.7484129
  32.5265229  61.1988798  80.3296059  33.9868727  60.7485040  77.1827495
  33.1899890  60.8603734  77.7010991  33.7594319  61.0871692  76.3168386
  32.9851809  66.4573289  75.5716915  33.4976330  67.2516539  75.7222480
  33.6374522  65.7599579  75.5050517  30.9500726  64.7861943  76.3476486
  31.7875948  65.1958951  76.1310194  31.1278994  63.8461385  76.3176680
  42.8465158  62.4537023  72.0360319  42.3311782  63.2241628  72.2748706
  42.5742467  61.7802160  72.6593380  40.4312269  57.2986724  77.0945557
  39.5753866  56.9093575  76.9151196  40.8439221  57.3778685  76.2345343
  38.2054302  54.9171797  80.5003299  39.0707299  54.7214606  80.1409188
  38.2731811  54.6882149  81.4272656  42.6351461  60.3264116  73.8620100
  42.3301597  60.6410265  74.7130243  43.5881904  60.4045535  73.9047433
  35.8116621  57.1474005  77.8719666  36.3860373  56.9249187  77.1392859
  36.3987603  57.2162700  78.6248267  36.1386208  59.1778466  71.8915551
  35.3023520  59.5153153  72.2124826  35.9990978  59.0427446  70.9542688
  38.1139289  54.0215254  76.5994735  37.4603701  53.7064271  75.9751350
  38.0719763  53.3990995  77.3254558  39.2250493  64.3034549  68.5148027
  38.3177555  64.0723803  68.7139176  39.7221525  63.5072168  68.7022009
  40.4038727  64.4047144  73.0372017  39.4949946  64.1206177  73.1344487
  40.4333811  64.8246223  72.1775324  44.6802541  51.7221972  78.6305622
  44.9861418  50.8619335  78.3431537  45.4055146  52.3139592  78.4304615
  30.9726897  62.1252658  77.0187219  30.7751297  61.5322019  76.2938286
  30.4173561  61.8204868  77.7363158  40.1014815  65.9455888  70.3760096
  39.6634245  65.2291747  69.9165733  40.8425256  66.1732002  69.8145187
  36.8915981  60.6352824  76.8972191  36.0783846  60.9346995  77.3037384
  37.3874975  60.2408513  77.6146674  33.4673123  61.6516692  74.7028172
  32.5370711  61.5901148  74.9198134  33.5630595  61.1292645  73.9064813
  33.3858672  58.1771505  77.2906413  33.6465489  59.0916838  77.1815574
  34.2075844  57.7095947  77.4403026  44.2226042  64.8040269  69.9692153
  43.6055213  64.0787097  69.8725206  43.7542531  65.5649630  69.6259228
  36.0124588  59.0225694  69.0913458  35.1354055  58.9014494  68.7275704
  36.4882341  58.2311772  68.8392346  27.5326728  63.8102853  79.1854965
  28.2197768  63.4964583  78.5975980  27.3774857  64.7144218  78.9122216
  27.1094704  61.8903447  81.4572432  27.1478804  61.3567037  82.2509550
  26.6034997  61.3638652  80.8383409  30.7403282  60.6167549  74.5326363
  31.0356723  59.7078227  74.4793417  29.8391318  60.5955288  74.2107366
  34.2697529  58.6923545  80.5153912  33.5484115  59.3059513  80.3761385
  35.0590785  59.2281310  80.4370558  32.4691124  58.2981647  74.6565688
  32.1403830  57.4179025  74.4740794  32.8230494  58.2429315  75.5442078
  35.5832947  58.5854616  75.0241166  35.9229019  59.1140538  74.3019775
  36.0305067  58.9235022  75.7999733  37.5701094  57.0829238  73.2234459
  38.2909456  57.4610491  72.7198176  36.9466398  57.8018115  73.3269437
  41.7132217  57.7874387  74.1592791  41.9295831  58.6699025  73.8581619
  41.2326284  57.3960600  73.4298433  37.7164717  56.6177028  76.0531996
  37.8380628  55.6893675  76.2522883  37.4266759  56.6315714  75.1410311
  40.5855907  54.3031939  79.1898715  40.6077604  54.3671272  78.2350695
  41.0023966  53.4636447  79.3839222  34.4447409  64.2296339  75.1508952
  34.1993451  63.3258669  75.3489162  34.6143324  64.2313489  74.2088430
  33.7143057  59.9624696  72.6495113  33.0212301  60.0369051  71.9935149
  33.4694808  59.1985040  73.1716630  42.3856713  51.5220298  80.0534604
  42.6658467  50.8543487  80.6795030  43.1707320  51.7149393  79.5409268
  40.5736980  62.0340104  68.9575683  41.5196085  61.9046312  69.0264101
  40.1951225  61.2954766  69.4345111  38.7579897  59.9590081  68.8930568
  37.8511353  59.6623193  68.9693281  39.0355878  59.6619899  68.0264854
  29.6757838  61.2796444  79.3429614  29.3560622  60.4261752  79.0503988
  29.1291266  61.4945022  80.0987582  40.3741963  54.5026970  75.0474809
  39.5642691  54.1574055  75.4230055  41.0626380  54.1934514  75.6362421
  42.3032511  53.5805017  76.6699106  42.8563550  54.0000471  77.3289129
  42.5402598  52.6540765  76.7122062  37.5278682  56.8177016  69.0342547
  38.3897846  57.1431914  69.2938364  37.7129026  56.0308512  68.5215613
  45.6811318  55.6905542  76.1777770  45.1009987  56.3490346  75.7955822
  45.4147251  54.8682887  75.7665188  44.1314885  55.0910600  78.3799090
  44.6314663  55.2027135  77.5713409  44.7750493  54.7871653  79.0199899
  44.4636196  57.8505633  75.2334118  43.5762051  58.1355283  75.0154313
  44.8790185  57.6899396  74.3861395  43.6079410  67.6150307  69.3282138
  44.3115260  67.8200310  69.9439794  42.8842059  68.1827069  69.5931222
  45.1711999  64.5564950  72.7436938  45.1160803  64.3909221  71.8025382
  44.5458055  65.2640983  72.8999127  38.4808125  54.0573059  72.3222256
  38.4686795  55.0014899  72.4790527  39.3731547  53.8743204  72.0281717
  42.2960244  50.6515836  76.5768193  41.5292640  50.0974322  76.7224875
  42.7070949  50.7237704  77.4382344  19.8745201  15.0622729  59.4353962
  19.2233180  15.6476810  59.0487976  20.6689564  15.5928924  59.4949000
  13.8000828  12.1511867  59.8341097  14.5731704  11.6040854  59.6953972
  14.1526227  13.0156116  60.0455558  16.1367106   8.3104533  57.4659547
  16.3892626   7.7886054  56.7043010  15.1991665   8.1470678  57.5686230
  21.3520466  12.7513161  59.9722947  20.7166299  12.8247788  60.6843851
  21.0217872  13.3406760  59.2942026  15.8563394  10.2132639  59.6683921
  15.7399653   9.5377542  60.3365006  15.9665654   9.7265013  58.8516075
  17.8400422   4.7032685  58.3691959  18.0074825   5.5712922  58.7362430
  17.6497591   4.8659967  57.4453248  17.8189643   7.1590343  59.3538626
  17.6989268   7.6047394  60.1924106  17.1242232   7.5075661  58.7952164
  15.5796535  19.9293985  63.0028757  15.5020565  20.8801810  63.0817238
  14.9758179  19.5839857  63.6603684  23.5174709   7.6311816  60.1818960
  24.4292566   7.8639203  60.0066658  23.0084356   8.2148860  59.6194039
  26.0033524  13.5492072  64.9276905  25.3184562  13.9290974  64.3773939
  26.0877373  14.1587399  65.6608853  32.4636276  10.4162735  66.0479578
  31.7099985   9.8470133  65.8923582  32.5983817  10.3825400  66.9950212
  17.8534904  15.2876138  61.7234297  17.7180579  16.1327673  62.1519145
  18.3944717  15.4895415  60.9600231  21.1677651   8.8015311  58.7605626
  20.6524274   9.5719915  58.9994013  20.8954959   8.1280447  59.3838687
  26.1411925  11.5547665  60.6958799  25.3641367  11.2158825  60.2513961
  26.8203406  11.5600289  60.0213764  20.9563954   6.6742403  60.5865407
  20.6514089   6.9888552  61.4375550  21.9094396   6.7523823  60.6292740
  19.4010386  12.8332626  62.2358361  18.8731747  12.0985386  61.9231598
  18.8997888  13.6107302  61.9898329  17.5462986  10.6512836  55.2393334
  16.6390047  10.4202090  55.4384483  18.0434018   9.8550456  55.4267315
  20.4531065  19.3610344  58.1590020  19.7792763  19.6642040  58.7674978
  20.8396887  20.1639424  57.8095477  18.7251219  10.7525431  59.7617324
  17.8162438  10.4684464  59.8589794  18.7546303  11.1724510  58.9020631
  23.9570487  14.3632021  63.5308491  23.5032814  13.5222931  63.5873682
  23.3264453  14.9993419  63.8683272  22.4003426  16.2008517  64.4658310
  22.6926400  16.7613575  63.7470675  22.9102046  16.4937078  65.2211469
  18.4227307  12.2934175  57.1005402  17.9846737  11.5770034  56.6411040
  19.1637748  12.5210290  56.5390494  17.3637051  16.9788869  65.5551763
  17.3213230  17.2049715  64.6260295  18.2799750  16.7452243  65.7037564
  26.5400422  10.5691372  63.1581721  26.4018320  10.7592968  62.2302910
  26.1836641  11.3310755  63.6149772  18.6522280  19.5290016  60.3737099
  18.8274035  19.0578059  61.1882722  17.9655068  20.1555782  60.6018360
  22.5438535  11.1518557  56.6937460  21.9267705  10.4265385  56.5970513
  22.0755023  11.9127917  56.3504534  14.3337081   5.3703981  55.8158764
  13.4566547   5.2492782  55.4521011  14.8094834   4.5790059  55.5637653
  17.5201007  17.7230271  63.0621285  16.7368528  18.2651951  63.1559509
  18.2193752  18.2404251  63.4615526  21.9127437  12.2896588  63.2793914
  20.9783716  12.4098050  63.1098618  22.0904106  11.3869055  63.0153923
  23.3676220  14.4757728  60.8130100  23.6436064  14.3614323  61.7223974
  22.4980719  14.0775213  60.7742273  20.0030284  18.7244079  64.4562913
  20.1852678  17.9065735  64.9190666  20.8263270  18.9411772  64.0187803
  20.3372449  17.6512264  61.7177962  20.8660216  17.1404719  61.1048124
  20.6000669  17.3354795  62.5823495  13.6928197  18.7027381  64.4775738
  13.0238573  19.1873509  63.9939778  13.5541067  18.9496602  65.3919116
  20.9701853  18.6853100  68.0622078  20.8452993  17.8842840  67.5533024
  21.6280944  19.1799294  67.5736048  20.0383195  16.2814836  65.8905981
  19.8908157  15.3531544  66.0713551  20.8636688  16.3034927  65.4063056
  23.6417317  17.1043395  66.9770853  24.5663864  16.8986257  66.8395305
  23.4732620  16.8559796  67.8860195  23.4312633  17.6229063  62.3332945
  23.6049510  17.0575485  61.5806797  23.9241524  18.4229958  62.1512435
  29.2852024  10.3865486  63.9523245  29.7283170   9.6372811  63.5542368
  28.4078534  10.3775622  63.5696977  24.4187805  16.9395827  59.4329843
  25.1138710  17.5602520  59.6517158  24.7610955  16.0891178  59.7082221
  26.3179228  14.3895533  60.9617174  26.8430553  14.7282805  60.2366494
  26.2301581  13.4542548  60.7780309  18.0019889  20.4567516  65.3212427
  17.5624880  19.9643895  66.0145284  18.7528006  19.9140484  65.0804502
  15.0107268  14.5509448  60.8693189  15.1595389  15.2344913  60.2159862
  15.8173712  14.5314538  61.3842645  28.8284889  11.8570724  66.3445692
  29.6631780  12.2960528  66.5083253  28.9644018  11.3809377  65.5253938
  18.5102674  17.0457579  58.3404937  17.9376641  17.6647766  57.8875409
  19.0835467  17.5956940  58.8744859  21.7299934  17.3294729  59.4713519
  22.6630607  17.2640291  59.6746395  21.6423146  18.1650996  59.0128052
  24.3587950  16.6460599  56.4317467  24.2801582  16.3120463  57.3253224
  25.1797617  17.1382367  56.4308939  18.8949472   8.3818392  55.6820989
  19.8408577   8.2524600  55.7509407  18.5163717   7.6433053  56.1590417
  17.0792389   6.3068368  55.6175874  16.1723845   6.0101481  55.6938588
  17.3568370   6.0098186  54.7510161  15.8491174   3.1655303  55.7587854
  16.7110338   3.4910201  56.0183671  16.0341518   2.3786799  55.2460919
  21.9291902  13.9628595  56.0527445  22.6327752  14.1678597  56.6685101
  21.2054551  14.5305357  56.3176528  22.7589712   9.7138456  62.1729715
  22.7024914  10.1707007  61.3337347  23.3118055   8.9529140  61.9952558
  30.8806856   8.2424261  65.5051126  30.3206414   8.3117450  66.2782688
  30.2750359   8.0665246  64.7850622  23.8378599  14.4011124  58.1025905
  24.6724203  13.9692322  57.9203380  23.6762942  14.2293138  59.0302799
  23.4924492  10.9043237  59.4682244  23.4373295  10.7387509  58.5270688
  22.8670547  11.6119270  59.6244434  32.4662875  24.9180775  68.1981082
  33.1041284  24.7987522  67.4944422  32.3483717  25.8661619  68.2569034
  29.2752581  24.8708203  68.1342606  28.9371092  24.7549268  67.2463141
  30.1442349  24.4699368  68.1143613  25.1339397  26.7243679  64.1239497
  24.5704262  26.6333616  63.3555785  25.0191792  25.9043584  64.6041990
  29.7572364  26.0243055  74.0928812  29.7461005  25.6295853  73.2209316
  29.9193003  25.2909127  74.6862583  22.6803828  28.2194871  66.9623718
  23.4725120  27.8785696  66.5470017  22.9200479  28.3289846  67.8825871
  30.7138955  30.3914647  59.4353962  30.0626935  30.9768728  59.0487976
  31.5083318  30.9220842  59.4949000  24.6394582  27.4803784  59.8341097
  25.4125458  26.9332771  59.6953972  24.9919981  28.3448034  60.0455558
  26.4779625  28.8080167  73.0407996  26.1869491  29.7125797  72.9254662
  27.1136609  28.8496694  73.7552065  27.4035832  26.1857015  69.6309356
  27.9999404  25.9613037  68.9166318  27.4610803  25.4441761  70.2334803
  26.9760860  23.6396450  57.4659547  27.2286381  23.1177972  56.7043010
  26.0385419  23.4762596  57.5686230  32.0204143  22.6432229  65.2734290
  32.8067232  22.2251652  64.9224707  32.2842847  23.5478321  65.4415938
  32.1914220  28.0805079  59.9722947  31.5560053  28.1539706  60.6843851
  31.8611627  28.6698678  59.2942026  37.4212570  22.5807462  66.1767268
  38.1537742  22.0106679  66.4105098  36.6651926  22.1929062  66.6173774
  26.6957149  25.5424556  59.6683921  26.5793407  24.8669460  60.3365006
  26.8059409  25.0556930  58.8516075  29.0388690  25.0034703  63.3730611
  28.6746897  24.4765324  64.0843532  29.8955806  24.6133173  63.1997096
  34.9437990  16.2929036  70.6361877  34.6121315  17.1624447  70.4123092
  34.3483604  15.9765320  71.3155907  28.6794177  20.0324603  58.3691959
  28.8468579  20.9004840  58.7362430  28.4891346  20.1951885  57.4453248
  31.4369510  28.4941582  70.0357790  31.1370233  29.3966621  69.9273597
  31.0920570  28.2273765  70.8878942  24.8881992  24.9455379  66.0694494
  23.9632488  24.8131593  66.2772186  25.1366405  25.7249598  66.5664436
  34.8366654  21.0124122  67.7155227  33.9283531  20.9439531  67.4213988
  34.7854250  21.4896067  68.5437052  28.6583398  22.4882261  59.3538626
  28.5383023  22.9339311  60.1924106  27.9635986  22.8367578  58.7952164
  22.2490803  24.5888652  66.9038283  22.3783184  24.8423131  67.8177695
  21.5688254  25.1816360  66.5842938  26.4190290  35.2585902  63.0028757
  26.3414320  36.2093728  63.0817238  25.8151933  34.9131775  63.6603684
  36.7028300  19.2140561  69.4933101  36.0602680  19.5073094  68.8472895
  36.1983229  19.0993481  70.2986298  34.3568464  22.9603734  60.1818960
  35.2686320  23.1931121  60.0066658  33.8478111  23.5440778  59.6194039
  32.6409232  27.3828362  73.8180253  33.0492588  26.9410772  73.0734885
  31.9186493  26.8080989  74.0714446  28.9940302  22.3200968  71.1913810
  29.8401497  22.7440382  71.3348459  28.9338939  21.6634593  71.8852373
  32.9638046  27.9429552  67.5732542  32.3346909  28.1075266  66.8708609
  32.5763708  28.3571162  68.3443506  36.8427278  28.8783990  64.9276905
  36.1578316  29.2582892  64.3773939  36.9271127  29.4879317  65.6608853
  32.1439747  19.9805337  72.8494983  31.9000679  20.7347397  72.3129259
  32.4199677  20.3590684  73.6842230  34.0978210  26.5243949  71.5272249
  34.3095105  27.1675709  70.8506630  34.0507958  25.6906266  71.0594179
  31.7004439  19.1361770  68.4308821  30.8388918  19.4343023  68.7225559
  31.7266873  19.3532169  67.4989854  28.5166008  27.6803960  64.8382627
  28.9804354  27.9591663  64.0487249  28.2522806  26.7787405  64.6555717
  25.4090089  27.2275442  67.7762390  25.9791446  27.6562710  67.1379874
  25.9998201  26.9458027  68.4746576  27.4534894  23.8027113  61.6472192
  28.1558937  24.2548156  62.1146118  27.1215523  23.1610932  62.2752085
  21.1960228  22.0610665  66.9489325  20.4059282  22.3168194  66.4729436
  21.6871475  22.8759003  67.0541366  35.2124038  29.4015905  69.6994606
  36.0341481  28.9996092  69.4177288  35.2086441  29.2984139  70.6510722
  23.1474973  22.4255245  63.9072802  22.3506137  22.5373939  64.4256298
  22.9200566  22.7641897  63.0413693  28.9780641  28.9499948  71.8555317
  29.0425074  29.4120355  72.6913489  28.2691565  28.3197313  71.9837627
  19.4797931  22.3141156  69.3804316  19.7305969  23.1988166  69.6461892
  20.0157479  22.1345757  68.6079408  43.3030031  25.7454653  66.0479578
  42.5493739  25.1762051  65.8923582  43.4377572  25.7117318  66.9950212
  28.6928659  30.6168055  61.7234297  28.5574334  31.4619591  62.1519145
  29.2338471  30.8187333  60.9600231  22.1458056  28.1343493  62.2962222
  22.6582577  28.9286744  62.4467787  22.7980769  27.4369784  62.2295824
  23.9552941  31.2509250  64.3784975  24.1319569  32.1727214  64.1905959
  24.7509774  30.9367669  64.8079355  30.3197135  31.2391622  75.8534639
  29.8760989  30.4528000  75.5355544  30.9814349  31.4270772  75.1878530
  25.0784256  32.7687423  70.3795318  25.6291681  32.6404487  69.6072312
  24.2395732  33.0682313  70.0290210  32.4178373  31.5194422  73.8816040
  32.3996849  32.3403303  73.3896310  33.3398293  31.3948497  74.1066182
  28.8751427  29.0338551  74.7239549  29.4079764  28.2726839  74.4938857
  28.3465508  28.7412203  75.4663703  32.0421122  14.1398617  70.2533190
  31.6985392  15.0300259  70.1772301  32.4100085  13.9500275  69.3902775
  20.1106973  26.4632148  63.0721793  20.9482195  26.8729156  62.8555500
  20.2885241  25.5231590  63.0421987  32.0071405  24.1307228  58.7605626
  31.4918028  24.9011833  58.9994013  31.7348713  23.4572365  59.3838687
  29.5918516  18.9756929  63.8190864  28.7360112  18.5863780  63.6396503
  30.0045468  19.0548890  62.9590649  31.1217663  16.5103272  68.2182424
  30.6182458  16.4733408  67.4050229  31.4148270  17.4196015  68.2779080
  27.3660549  16.5942002  67.2248605  28.2313545  16.3984811  66.8654495
  27.4338057  16.3652354  68.1517962  36.9805679  26.8839583  60.6958799
  36.2035122  26.5450743  60.2513961  37.6597160  26.8892206  60.0213764
  31.7957708  22.0034320  60.5865407  31.4907844  22.3180470  61.4375550
  32.7488150  22.0815740  60.6292740  30.2404140  28.1624544  62.2358361
  29.7125502  27.4277303  61.9231598  29.7391643  28.9399220  61.9898329
  35.2196986  26.3573564  67.3525407  34.5620661  27.0472826  67.4405536
  36.0237385  26.7469996  67.6959393  24.9722868  18.8244210  64.5964972
  25.5466620  18.6019392  63.8638165  25.5593850  18.8932905  65.3493574
  34.0302445  24.7117937  65.4029349  34.5434327  25.3447929  65.9051059
  34.6803669  24.1119132  65.0372709  25.2992455  20.8548671  58.6160858
  24.4629767  21.1923358  58.9370132  25.1597224  20.7197651  57.6787995
  27.2745535  15.6985459  63.3240042  26.6209948  15.3834476  62.6996656
  27.2326010  15.0761199  64.0499865  28.3856740  25.9804754  55.2393334
  27.4783802  25.7494008  55.4384483  28.8827772  25.1842373  55.4267315
  31.2924819  34.6902261  58.1590020  30.6186518  34.9933958  58.7674978
  31.6790641  35.4931342  57.8095477  30.5083276  22.1867393  67.6487689
  29.5905837  22.4082340  67.4909377  30.9243419  22.2613703  66.7899397
  31.2918323  23.5858808  62.7790370  32.0390142  24.0980205  62.4697492
  31.5609913  23.2642861  63.6394763  29.5644974  26.0817349  59.7617324
  28.6556193  25.7976382  59.8589794  29.5940057  26.5016427  58.9020631
  34.7964241  29.6923938  63.5308491  34.3426568  28.8514848  63.5873682
  34.1658208  30.3285337  63.8683272  33.7397161  20.6215924  64.7609159
  33.0019917  20.1093311  65.0919401  33.9923934  20.1816306  63.9492436
  33.2397180  31.5300435  64.4658310  33.5320155  32.0905492  63.7470675
  33.7495801  31.8228996  65.2211469  33.8408788  13.3992176  65.3550928
  34.1467665  12.5389540  65.0676843  34.5661393  13.9909797  65.1549922
  20.1333144  23.8022863  63.7432526  19.9357544  23.2092224  63.0183593
  19.5779808  23.4975073  64.4608465  28.1129868  23.6945970  65.8627119
  28.1678477  22.7419806  65.7869596  27.3021070  23.8505409  66.3468418
  29.2621061  27.6226093  57.1005402  28.8240491  26.9061952  56.6411040
  30.0031502  27.8502207  56.5390494  26.0522228  22.3123029  63.6217498
  25.2390093  22.6117200  64.0282690  26.5481222  21.9178718  64.3391980
  28.2030806  32.3080786  65.5551763  28.1606984  32.5341633  64.6260295
  29.1193504  32.0744161  65.7037564  31.6496439  22.7764854  72.4532392
  32.0045827  23.0036327  73.3126858  32.2968571  23.1083231  71.8309647
  37.3794176  25.8983290  63.1581721  37.2412075  26.0884886  62.2302910
  37.0230395  26.6602672  63.6149772  25.5436302  19.8841385  69.2378733
  26.1835682  19.7430144  68.5401696  24.7113833  19.5975898  68.8617335
  37.4063556  27.9659817  68.1692993  37.8400063  27.8735106  69.0176047
  38.1195137  27.9417317  67.5313009  26.3196606  29.1843815  65.3513726
  27.1137205  28.6894135  65.1496300  25.6088299  28.6561678  64.9881431
  31.1391451  31.5661911  69.7026093  31.1928473  32.1352847  70.4703809
  30.2706232  31.7363796  69.3380130  22.6279370  23.3286897  61.4273478
  21.6976958  23.2671352  61.6443440  22.7236842  22.8062850  60.6310119
  22.5464919  19.8541710  64.0151720  22.8071736  20.7687043  63.9060880
  23.3682091  19.3866152  64.1648333  24.0189844  21.2679467  71.1850544
  24.6912898  21.0596829  70.5363193  23.1919631  21.0701553  70.7455777
  38.2679105  28.0083517  70.7025878  38.4614996  28.9129328  70.9485153
  38.1679724  27.5490936  71.5364463  33.3294214  28.1590260  76.2766759
  33.1779721  27.9300812  75.3596842  33.3198894  29.1160861  76.2898104
  30.0979551  25.7322173  71.2613025  31.0271611  25.8833332  71.0881992
  29.6770581  25.8206194  70.4061671  28.8967882  29.7572837  69.0311563
  28.7578968  29.3891622  69.9037501  28.1082479  30.2720477  68.8595520
  29.4916034  34.8581934  60.3737099  29.6667790  34.3869977  61.1882722
  28.8048822  35.4847700  60.6018360  30.4473097  29.1354440  66.4200400
  30.1122930  29.0955210  67.3158050  29.9477043  28.4699156  65.9470811
  24.4217341  24.5422070  71.9452982  24.2837139  23.8102309  72.5464521
  25.3322265  24.4530970  71.6637169  33.3832289  26.4810474  56.6937460
  32.7661460  25.7557302  56.5970513  32.9148778  27.2419835  56.3504534
  27.0499642  24.2542029  71.4336661  27.7599261  23.6135221  71.3923280
  27.0068950  24.5054924  72.3562842  35.0386421  31.1909383  74.3543240
  34.9798967  30.5068603  73.6873823  35.4405939  31.9328373  73.9023866
  24.0577120  38.0071296  67.1476959  24.2973718  38.6389821  67.8255978
  23.2146316  37.6559336  67.4342319  25.1730835  20.6995899  55.8158764
  24.2960301  20.5784699  55.4521011  25.6488588  19.9081977  55.5637653
  35.0403828  29.1548967  72.5857220  34.1530607  28.8174888  72.7083619
  35.6102379  28.4231998  72.8225985  16.6932975  25.4873058  65.9100271
  17.3804015  25.1734788  65.3221287  16.5381104  26.3914423  65.6367523
  28.5704981  33.8150419  69.5518463  28.4975153  34.6205390  70.0637768
  28.1282375  34.0142385  68.7266485  28.3594761  33.0522189  63.0621285
  27.5762283  33.5943869  63.1559509  29.0587506  33.5696169  63.4615526
  31.6691411  18.8616818  65.7055490  32.1660111  18.1086781  65.3856560
  30.8978393  18.8981135  65.1398700  39.5221169  24.5657184  67.3473782
  39.5111045  25.4481899  66.9767715  38.6538548  24.2128735  67.1528319
  31.0303665  33.7137253  71.7076622  31.7431637  34.3484718  71.6352523
  30.5393694  33.8101119  70.8916624  32.7521192  27.6188506  63.2793914
  31.8177471  27.7389968  63.1098618  32.9297860  26.7160972  63.0153923
  28.2526380  21.0034201  65.4327175  27.8824167  20.4505242  66.1208080
  28.7485472  20.3992335  64.8802175  36.1393743  23.4605825  63.8143948
  36.6054195  24.2933816  63.7404250  36.5901244  22.9950806  64.5189206
  26.0815578  31.4631696  72.5282193  26.7825038  32.0968179  72.6811587
  25.6110693  31.8046428  71.7677832  34.2069974  29.8049646  60.8130100
  34.4829818  29.6906241  61.7223974  33.3374473  29.4067131  60.7742273
  34.1110406  15.8286412  67.8534849  33.1973486  16.0590639  68.0217056
  34.5403507  15.9124856  68.7048881  33.8816864  24.0176304  70.3534743
  33.2288315  24.2652211  69.6987196  34.2597244  23.2040442  70.0197220
  30.8424038  34.0535997  64.4562913  31.0246433  33.2357653  64.9190666
  31.6657024  34.2703689  64.0187803  31.1766204  32.9804182  61.7177962
  31.7053970  32.4696637  61.1048124  31.4394423  32.6646712  62.5823495
  21.6783297  30.9968051  69.4613295  22.2636733  30.2511739  69.5941200
  21.4808135  31.3072008  70.3449959  24.5321952  34.0319299  64.4775738
  23.8632327  34.5165426  63.9939778  24.3934821  34.2788519  65.3919116
  16.2700951  23.5673652  68.1817739  16.3085051  23.0337242  68.9754857
  15.7641244  23.0408857  67.5628716  28.6727220  36.0663042  71.0758396
  29.2245528  36.2294664  71.8407481  29.0133414  36.6567480  70.4038421
  33.5238095  30.8924300  76.9307051  34.0677999  31.5054258  76.4362005
  32.9424940  31.4503878  77.4474064  19.9009529  22.2937754  61.2571670
  20.1962970  21.3848432  61.2038724  18.9997565  22.2725493  60.9352672
  31.8095608  34.0145018  68.0622078  31.6846747  33.2134758  67.5533024
  32.4674699  34.5091211  67.5736048  23.4303776  20.3693750  67.2399219
  22.7090362  20.9829718  67.1006692  24.2197032  20.9051515  67.1615865
  33.8730516  31.8154038  69.6901628  32.9260852  31.6959389  69.6179955
  34.2213289  30.9276536  69.7727890  21.6297370  19.9751851  61.3810995
  21.3010077  19.0949230  61.1986101  21.9836741  19.9199520  62.2687384
  30.8776949  31.6106754  65.8905981  30.7301912  30.6823462  66.0713551
  31.7030443  31.6326845  65.4063056  24.7439194  20.2624821  61.7486473
  25.0835266  20.7910742  61.0265081  25.1911314  20.6005227  62.5245039
  34.4811071  32.4335313  66.9770853  35.4057619  32.2278174  66.8395305
  34.3126375  32.1851714  67.8860195  28.0899106  15.7311184  69.6516864
  28.9125176  15.2571663  69.5295754  28.3337170  16.5101668  70.1515550
  26.7307341  18.7599443  59.9479766  27.4515703  19.1380696  59.4443482
  26.1072645  19.4788320  60.0514744  30.8738464  19.4644592  60.8838098
  31.0902078  20.3469230  60.5826926  30.3932531  19.0730805  60.1543740
  25.6137685  22.4230305  67.4608842  25.4682266  22.7370608  68.3533124
  25.1362889  23.0415205  66.9079741  27.4734068  19.4132853  67.5089732
  27.4595637  18.5173946  67.1722030  28.1906496  19.4203517  68.1428018
  29.3260199  19.8470193  69.5542859  29.0677976  20.7687264  69.5527190
  28.7945239  19.4500628  70.2443324  34.2706387  32.9520980  62.3332945
  34.4443265  32.3867403  61.5806797  34.7635279  33.7521875  62.1512435
  20.0883347  24.9635649  70.3996504  19.5436815  25.7395457  70.5316778
  20.9662697  25.3106454  70.2415625  26.8770964  18.2947233  62.7777302
  26.9986875  17.3663879  62.9768190  26.5873006  18.3085919  61.8655618
  29.7462154  15.9802144  65.9144022  29.7683851  16.0441477  64.9596002
  30.1630213  15.1406652  66.1084528  40.1245779  25.7157403  63.9523245
  40.5676925  24.9664728  63.5542368  39.2472289  25.7067540  63.5696977
  35.2581560  32.2687745  59.4329843  35.9532464  32.8894437  59.6517158
  35.6004710  31.4183096  59.7082221  37.1572983  29.7187450  60.9617174
  37.6824307  30.0574723  60.2366494  37.0695336  28.7834466  60.7780309
  28.8193032  33.6321524  73.0907051  29.1280158  33.3870671  73.9629750
  29.6168514  33.8368162  72.6025921  28.8413644  35.7859434  65.3212427
  28.4018634  35.2935812  66.0145284  29.5921761  35.2432401  65.0804502
  21.3205983  31.9770974  65.3237055  22.1464003  31.6774746  64.9435699
  20.9700035  31.2078597  65.7726844  26.2887516  31.3297443  67.3934729
  25.6667525  30.6668148  67.0936957  26.9592383  31.3558575  66.7108377
  19.5214588  29.8957301  66.2825989  18.6846496  29.4679475  66.1009990
  19.4938233  30.0889744  67.2196780  36.8466889  30.3520354  76.2668372
  36.0562433  30.3344493  75.7272871  36.6100244  30.8908648  77.0217408
  36.9664764  27.2012820  73.5801100  37.0162769  27.0362828  74.5216623
  36.8578687  26.3340079  73.1898981  25.8501023  29.8801366  60.8693189
  25.9989143  30.5636830  60.2159862  26.6567466  29.8606456  61.3842645
  34.2568526  23.1843748  74.8960407  35.1578389  23.0450213  74.6044405
  34.3316501  23.3498203  75.8358585  38.4682961  29.6209762  73.8243122
  38.1767769  29.9839742  74.6606583  37.8555092  28.9076770  73.6456454
  39.6678643  27.1862642  66.3445692  40.5025535  27.6252446  66.5083253
  39.8037772  26.7101295  65.5253938  36.7170149  24.7442376  72.2923180
  37.1924271  24.9370023  71.4842031  35.7935715  24.8001562  72.0466564
  23.6053656  25.9066544  61.8754258  23.3599698  25.0028874  62.0734468
  23.7749570  25.9083694  60.9333736  22.8749303  21.6394901  59.3740420
  22.1818548  21.7139256  58.7180456  22.6301055  20.8755245  59.8961937
  31.5462960  13.1990503  66.7779910  31.8264714  12.5313692  67.4040337
  32.3313567  13.3919598  66.2654574  29.3496428  32.3749496  58.3404937
  28.7770395  32.9939684  57.8875409  29.9229222  32.9248858  58.8744859
  35.4171818  21.6208137  70.5251486  36.3689241  21.7206234  70.5463710
  35.2475269  20.8286405  71.0349570  33.4386198  18.7063720  70.7110886
  32.8436130  18.9868732  70.0157375  33.1535894  19.1957621  71.4827628
  32.5693688  32.6586647  59.4713519  33.5024361  32.5932208  59.6746395
  32.4816901  33.4942913  59.0128052  37.8959896  24.8414256  69.6393785
  37.8636216  23.9030257  69.8253469  38.5060520  24.9198293  68.9059610
  29.7343227  23.7110309  55.6820989  30.6802332  23.5816517  55.7509407
  29.3557472  22.9724971  56.1590417  38.0454384  21.6325300  69.6852068
  37.5293433  20.8483756  69.4981997  38.9294333  21.3044016  69.8498588
  35.7065111  15.3766315  65.6447881  35.5089932  15.0681403  66.5291213
  36.3164817  16.1027954  65.7745811  43.7136446  25.9030263  68.7799822
  44.4439834  25.6415551  69.3407525  43.1043391  25.1658985  68.8201890
  41.7951743  24.0438126  69.3774273  41.0684906  23.9094091  68.7690765
  41.3799030  24.3514954  70.1830991  27.9186144  21.6360286  55.6175874
  27.0117599  21.3393398  55.6938588  28.1962125  21.3390104  54.7510161
  18.8364084  22.9566649  66.0674921  18.5166869  22.1031957  65.7749295
  18.2897513  23.1715227  66.8232888  22.6143992  25.6729090  69.7844427
  22.8330002  26.6046198  69.8032461  23.0269766  25.3137064  70.5699231
  29.5348210  16.1797175  61.7720116  28.7248938  15.8344260  62.1475362
  30.2232627  15.8704719  62.3607727  31.4638758  15.2575222  63.3944412
  32.0169797  15.6770676  64.0534436  31.7008844  14.3310970  63.4367368
  26.6884929  18.4947221  55.7587854  27.5504093  18.8202119  56.0183671
  26.8735273  17.7078717  55.2460919  18.7052344  26.5769560  68.0368042
  18.0115816  26.1623513  67.5237997  19.4525335  26.6190097  67.4401461
  34.8417565  17.3675747  62.9023077  34.2616234  18.0260551  62.5201129
  34.5753498  16.5453092  62.4910494  33.2921131  16.7680805  65.1044397
  33.7920910  16.8797339  64.2958716  33.9356739  16.4641858  65.7445205
  20.6189087  26.5087814  65.9134057  20.5959775  26.6075502  64.9615940
  20.9289723  27.3552965  66.2351223  23.2776465  28.5663969  70.0280672
  24.2319718  28.5347912  69.9610603  23.0788988  28.1054593  70.8430898
  23.8675847  27.1365085  72.5951469  24.6868736  27.6309164  72.6186307
  24.1412655  26.2197053  72.5669037  33.6242443  19.5275838  61.9579425
  32.7368298  19.8125488  61.7399620  34.0396432  19.3669601  61.1106702
  36.9756979  19.5522359  65.6733764  37.7517369  20.0418811  65.9458381
  36.2505113  19.9780413  66.1305634  39.4129538  20.2649978  66.7307705
  40.0074029  20.0245714  66.0201013  39.4856122  19.5457108  67.3581241
  21.6326694  34.1083589  67.0450870  21.4981161  33.3483990  66.4788868
  21.2158756  34.8324489  66.5779658  32.7685657  29.2920512  56.0527445
  33.4721507  29.4970515  56.6685101  32.0448305  29.8597274  56.3176528
  33.5983467  25.0430374  62.1729715  33.5418668  25.4998925  61.3337347
  34.1511809  24.2821058  61.9952558  37.4088273  20.8320105  62.9979835
  37.1525207  20.4316741  63.8288042  36.7841141  21.5463899  62.8729974
  41.7200611  23.5716179  65.5051126  41.1600169  23.6409368  66.2782688
  41.1144114  23.3957163  64.7850622  24.7895819  35.0052906  67.2569312
  24.6728204  35.9498338  67.1548003  23.9688266  34.7026467  67.6455111
  34.6772354  29.7303042  58.1025905  35.5117958  29.2984240  57.9203380
  34.5156697  29.5585055  59.0302799  34.3318246  26.2335155  59.4682244
  34.2767050  26.0679426  58.5270688  33.7064301  26.9411188  59.6244434
  27.6414372  15.7343264  59.0467563  27.6293041  16.6785104  59.2035834
  28.5337793  15.5513409  58.7527024  25.8150334  35.6581168  70.4725241
  26.7177580  35.6904778  70.7891736  25.5887704  34.7281619  70.4871576
  27.5703936  34.4112154  67.1335319  26.6199567  34.4114016  67.0199692
  27.8736422  33.6644889  66.6171354  31.4566491  12.3286040  63.3013499
  30.6898887  11.7744527  63.4470182  31.8677196  12.4007909  64.1627651
  43.3056629  40.2472693  68.1981082  43.9435039  40.1279440  67.4944422
  43.1877472  41.1953537  68.2569034  40.1146335  40.2000121  68.1342606
  39.7764847  40.0841185  67.2463141  40.9836104  39.7991286  68.1143613
  40.5966118  41.3534972  74.0928812  40.5854759  40.9587771  73.2209316
  40.7586758  40.6201045  74.6862583  33.5197583  43.5486789  66.9623718
  34.3118875  43.2077613  66.5470017  33.7594233  43.6581764  67.8825871
  37.3173379  44.1372084  73.0407996  37.0263245  45.0417715  72.9254662
  37.9530364  44.1788612  73.7552065  38.2429586  41.5148933  69.6309356
  38.8393159  41.2904955  68.9166318  38.3004558  40.7733678  70.2334803
  42.8597898  37.9724146  65.2734290  43.6460987  37.5543570  64.9224707
  43.1236602  38.8770239  65.4415938  45.7831745  31.6220954  70.6361877
  45.4515070  32.4916365  70.4123092  45.1877358  31.3057238  71.3155907
  42.2763265  43.8233500  70.0357790  41.9763988  44.7258539  69.9273597
  41.9314324  43.5565683  70.8878942  45.6760408  36.3416040  67.7155227
  44.7677286  36.2731448  67.4213988  45.6248004  36.8187985  68.5437052
  33.0884557  39.9180570  66.9038283  33.2176938  40.1715049  67.8177695
  32.4082008  40.5108278  66.5842938  39.7501274  37.7605686  75.6590124
  38.9734608  38.3199606  75.6492989  40.3891837  38.2462469  76.1804994
  47.5422055  34.5432478  69.4933101  46.8996435  34.8365012  68.8472895
  47.0376983  34.4285399  70.2986298  38.0047646  40.5691139  75.2208091
  38.7462331  41.1076183  74.9442915  37.2984632  41.1957428  75.3779643
  43.4802986  42.7120279  73.8180253  43.8886342  42.2702690  73.0734885
  42.7580248  42.1372907  74.0714446  39.8334056  37.6492886  71.1913810
  40.6795251  38.0732300  71.3348459  39.7732694  36.9926510  71.8852373
  43.8031801  43.2721470  67.5732542  43.1740663  43.4367184  66.8708609
  43.4157463  43.6863080  68.3443506  47.6821033  44.2075908  64.9276905
  46.9972071  44.5874809  64.3773939  47.7664882  44.8171234  65.6608853
  42.9833501  35.3097254  72.8494983  42.7394433  36.0639315  72.3129259
  43.2593432  35.6882602  73.6842230  44.9371964  41.8535867  71.5272249
  45.1488859  42.4967627  70.8506630  44.8901712  41.0198183  71.0594179
  42.5398193  34.4653688  68.4308821  41.6782672  34.7634941  68.7225559
  42.5660628  34.6824086  67.4989854  36.2483844  42.5567360  67.7762390
  36.8185201  42.9854628  67.1379874  36.8391955  42.2749944  68.4746576
  36.7409010  37.7230787  76.0223401  36.1107671  38.4047068  76.2558798
  36.6345098  37.6113869  75.0776539  32.0353983  37.3902583  66.9489325
  31.2453037  37.6460112  66.4729436  32.5265230  38.2050921  67.0541366
  46.0517792  44.7307822  69.6994606  46.8735236  44.3288010  69.4177288
  46.0480195  44.6276056  70.6510722  33.9868728  37.7547162  63.9072802
  33.1899891  37.8665857  64.4256298  33.7594320  38.0933815  63.0413693
  39.8174396  44.2791866  71.8555317  39.8818828  44.7412273  72.6913489
  39.1085319  43.6489230  71.9837627  30.3191686  37.6433074  69.3804316
  30.5699724  38.5280083  69.6461892  30.8551234  37.4637675  68.6079408
  54.1423785  41.0746571  66.0479578  53.3887494  40.5053969  65.8923582
  54.2771326  41.0409235  66.9950212  36.0189753  32.0251553  78.3848652
  35.6256698  31.4717751  79.0596296  36.8355893  32.3362131  78.7755170
  32.9851811  43.4635411  62.2962222  33.4976331  44.2578661  62.4467787
  33.6374523  42.7661702  62.2295824  38.9357714  33.4409432  75.9768909
  39.6767427  34.0416585  75.8973371  39.1675637  32.6987070  75.4186951
  34.0799052  38.6265799  74.2547138  33.9652567  37.7251057  74.5554237
  33.2243570  38.8729496  73.9031955  41.1590890  46.5683540  75.8534639
  40.7154744  45.7819918  75.5355544  41.8208103  46.7562690  75.1878530
  35.9178011  48.0979341  70.3795318  36.4685436  47.9696405  69.6072312
  35.0789487  48.3974230  70.0290210  43.2572128  46.8486340  73.8816040
  43.2390603  47.6695221  73.3896310  44.1792048  46.7240415  74.1066182
  39.7145182  44.3630469  74.7239549  40.2473519  43.6018757  74.4938857
  39.1859263  44.0704121  75.4663703  42.8814877  29.4690535  70.2533190
  42.5379146  30.3592177  70.1772301  43.2493839  29.2792193  69.3902775
  30.9500727  41.7924065  63.0721793  31.7875949  42.2021074  62.8555500
  31.1278995  40.8523508  63.0421987  40.4312271  34.3048847  63.8190864
  39.5753867  33.9155697  63.6396503  40.8439222  34.3840808  62.9590649
  41.9611417  31.8395190  68.2182424  41.4576213  31.8025325  67.4050229
  42.2542024  32.7487933  68.2779080  38.2054303  31.9233920  67.2248605
  39.0707300  31.7276729  66.8654495  38.2731812  31.6944272  68.1517962
  46.0590741  41.6865482  67.3525407  45.4014415  42.3764743  67.4405536
  46.8631140  42.0761914  67.6959393  35.8116622  34.1536128  64.5964972
  36.3860374  33.9311309  63.8638165  36.3987605  34.2224822  65.3493574
  44.8696199  40.0409855  65.4029349  45.3828081  40.6739846  65.9051059
  45.5197423  39.4411050  65.0372709  38.1139290  31.0277377  63.3240042
  37.4603702  30.7126394  62.6996656  38.0719764  30.4053117  64.0499865
  41.3477030  37.5159310  67.6487689  40.4299592  37.7374257  67.4909377
  41.7637174  37.5905621  66.7899397  45.6357996  45.0215856  63.5308491
  45.1820323  44.1806766  63.5873682  45.0051962  45.6577254  63.8683272
  44.5790915  35.9507842  64.7609159  43.8413672  35.4385228  65.0919401
  44.8317689  35.5108224  63.9492436  44.6802542  28.7284094  65.3550928
  44.9861419  27.8681458  65.0676843  45.4055147  29.3201714  65.1549922
  30.9726899  39.1314781  63.7432526  30.7751298  38.5384141  63.0183593
  30.4173563  38.8266991  64.4608465  42.4890194  38.1056771  72.4532392
  42.8439582  38.3328245  73.3126858  43.1362325  38.4375148  71.8309647
  36.3830057  35.2133302  69.2378733  37.0229436  35.0722062  68.5401696
  35.5507587  34.9267816  68.8617335  48.2457310  43.2951734  68.1692993
  48.6793817  43.2027023  69.0176047  48.9588891  43.2709235  67.5313009
  41.9785205  46.8953828  69.7026093  42.0322228  47.4644765  70.4703809
  41.1099987  47.0655713  69.3380130  33.4673124  38.6578815  61.4273478
  32.5370712  38.5963270  61.6443440  33.5630596  38.1354767  60.6310119
  33.3858673  35.1833627  64.0151720  33.6465491  36.0978961  63.9060880
  34.2075846  34.7158070  64.1648333  34.8583599  36.5971385  71.1850544
  35.5306652  36.3888747  70.5363193  34.0313385  36.3993471  70.7455777
  49.1072860  43.3375435  70.7025878  49.3008750  44.2421245  70.9485153
  49.0073478  42.8782854  71.5364463  40.7609171  33.2233326  73.2016205
  40.1137086  33.9223275  73.1080682  41.5310186  33.6569469  73.5692453
  44.1687969  43.4882178  76.2766759  44.0173475  43.2592729  75.3596842
  44.1592648  44.4452779  76.2898104  40.9373305  41.0614090  71.2613025
  41.8665365  41.2125250  71.0881992  40.5164335  41.1498111  70.4061671
  39.7361637  45.0864755  69.0311563  39.5972722  44.7183539  69.9037501
  38.9476233  45.6012394  68.8595520  35.2611096  39.8713988  71.9452982
  35.1230894  39.1394226  72.5464521  36.1716019  39.7822888  71.6637169
  37.8893397  39.5833947  71.4336661  38.5993015  38.9427139  71.3923280
  37.8462705  39.8346842  72.3562842  45.8780175  46.5201300  74.3543240
  45.8192721  45.8360520  73.6873823  46.2799694  47.2620290  73.9023866
  36.6022331  36.5699165  73.2532301  36.0659688  36.1189903  73.9053897
  36.0139039  36.7045074  72.5102765  34.8970874  53.3363214  67.1476959
  35.1367472  53.9681738  67.8255978  34.0540071  52.9851254  67.4342319
  45.8797583  44.4840884  72.5857220  44.9924361  44.1466806  72.7083619
  46.4496134  43.7523915  72.8225985  27.5326730  40.8164976  65.9100271
  28.2197769  40.5026706  65.3221287  27.3774858  41.7206341  65.6367523
  32.3361452  35.7055173  70.3385295  32.2519641  35.0980842  69.6035705
  31.5144158  36.1964191  70.3394792  39.4098736  49.1442337  69.5518463
  39.3368907  49.9497308  70.0637768  38.9676129  49.3434302  68.7266485
  42.5085166  34.1908736  65.7055490  43.0053865  33.4378698  65.3856560
  41.7372147  34.2273053  65.1398700  50.3614923  39.8949102  67.3473782
  50.3504799  40.7773817  66.9767715  49.4932302  39.5420652  67.1528319
  41.8697419  49.0429171  71.7076622  42.5825392  49.6776635  71.6352523
  41.3787448  49.1393037  70.8916624  39.0920134  36.3326119  65.4327175
  38.7217922  35.7797159  66.1208080  39.5879227  35.7284253  64.8802175
  36.9209333  46.7923614  72.5282193  37.6218792  47.4260097  72.6811587
  36.4504448  47.1338346  71.7677832  44.9504160  31.1578330  67.8534849
  44.0367240  31.3882556  68.0217056  45.3797262  31.2416774  68.7048881
  44.7210619  39.3468221  70.3534743  44.0682069  39.5944129  69.6987196
  45.0990999  38.5332360  70.0197220  40.7698192  40.0888033  76.8400780
  40.0938829  39.9882162  77.5103155  41.5925826  39.9327246  77.3036777
  32.5177051  46.3259969  69.4613295  33.1030488  45.5803657  69.5941200
  32.3201889  46.6363926  70.3449959  27.1094706  38.8965569  68.1817739
  27.1478805  38.3629160  68.9754857  26.6034999  38.3700775  67.5628716
  39.5120975  51.3954960  71.0758396  40.0639283  51.5586582  71.8407481
  39.8527168  51.9859398  70.4038421  34.4885468  33.7430110  71.6780281
  34.5526795  34.6044941  71.2657679  34.4252588  33.1304111  70.9452639
  33.9637741  35.8153242  75.3253315  34.5909779  35.4330320  75.9390839
  33.1065659  35.5967444  75.6909008  44.3631849  46.2216218  76.9307051
  44.9071753  46.8346176  76.4362005  43.7818694  46.7795796  77.4474064
  30.7403283  37.6229671  61.2571670  31.0356724  36.7140350  61.2038724
  29.8391319  37.6017411  60.9352672  34.2697530  35.6985668  67.2399219
  33.5484116  36.3121636  67.1006692  35.0590786  36.2343433  67.1615865
  44.7124270  47.1445956  69.6901628  43.7654606  47.0251307  69.6179955
  45.0607044  46.2568454  69.7727890  37.0723844  33.0340095  73.5139870
  37.5958246  33.2802391  74.2766180  36.8536177  33.8660129  73.0943008
  32.4691125  35.3043769  61.3810995  32.1403831  34.4241148  61.1986101
  32.8230496  35.2491438  62.2687384  35.5832948  35.5916739  61.7486473
  35.9229021  36.1202660  61.0265081  36.0305069  35.9297145  62.5245039
  45.3204826  47.7627231  66.9770853  46.2451373  47.5570092  66.8395305
  45.1520129  47.5143632  67.8860195  38.2776389  33.9753790  71.1989541
  37.9373209  33.1761603  71.6010221  37.5715395  34.2755500  70.6266374
  38.9292861  31.0603102  69.6516864  39.7518930  30.5863580  69.5295754
  39.1730924  31.8393586  70.1515550  36.4531439  37.7522223  67.4608842
  36.3076020  38.0662526  68.3533124  35.9756643  38.3707123  66.9079741
  38.3127822  34.7424771  67.5089732  38.2989391  33.8465864  67.1722030
  39.0300250  34.7495434  68.1428018  40.1653953  35.1762111  69.5542859
  39.9071731  36.0979182  69.5527190  39.6338993  34.7792545  70.2443324
  30.9277102  40.2927567  70.3996504  30.3830570  41.0687375  70.5316778
  31.8056452  40.6398372  70.2415625  37.7164718  33.6239151  62.7777302
  37.8380629  32.6955797  62.9768190  37.4266761  33.6377837  61.8655618
  40.5855909  31.3094061  65.9144022  40.6077606  31.3733394  64.9596002
  41.0023968  30.4698570  66.1084528  31.7143124  39.4197463  73.2926661
  30.9724860  39.5680099  73.8791291  31.3935868  39.6805729  72.4293410
  39.6586786  48.9613442  73.0907051  39.9673913  48.7162588  73.9629750
  40.4562268  49.1660080  72.6025921  32.1599737  47.3062892  65.3237055
  32.9857757  47.0066664  64.9435699  31.8093789  46.5370515  65.7726844
  37.1281270  46.6589360  67.3934729  36.5061280  45.9960065  67.0936957
  37.7986137  46.6850492  66.7108377  30.3608342  45.2249219  66.2825989
  29.5240251  44.7971393  66.1009990  30.3331988  45.4181662  67.2196780
  37.2005798  35.1371148  76.9867235  37.2493953  36.0133271  76.6045004
  37.7428312  34.5948541  76.4138878  47.6860644  45.6812272  76.2668372
  46.8956187  45.6636410  75.7272871  47.4493998  46.2200565  77.0217408
  47.8058519  42.5304738  73.5801100  47.8556523  42.3654745  74.5216623
  47.6972442  41.6631997  73.1898981  45.0962281  38.5135666  74.8960407
  45.9972144  38.3742131  74.6044405  45.1710255  38.6790121  75.8358585
  39.4305086  35.8902521  73.7413593  38.5608396  36.1836087  73.4696182
  39.6664567  36.4742966  74.4620857  49.3076715  44.9501679  73.8243122
  49.0161524  45.3131660  74.6606583  48.6948847  44.2368688  73.6456454
  47.5563904  40.0734294  72.2923180  48.0318025  40.2661940  71.4842031
  46.6329469  40.1293480  72.0466564  42.1344120  32.1082138  71.2579014
  42.6526064  32.8443165  70.9325502  41.7799253  32.4146131  72.0925773
  42.3856714  28.5282420  66.7779910  42.6658468  27.8605609  67.4040337
  43.1707321  28.7211516  66.2654574  46.2565573  36.9500054  70.5251486
  47.2082996  37.0498152  70.5463710  46.0869023  36.1578323  71.0349570
  44.2779952  34.0355637  70.7110886  43.6829884  34.3160650  70.0157375
  43.9929649  34.5249538  71.4827628  48.7353650  40.1706174  69.6393785
  48.7029971  39.2322175  69.8253469  49.3454274  40.2490211  68.9059610
  48.8848139  36.9617217  69.6852068  48.3687188  36.1775674  69.4981997
  49.7688087  36.6335934  69.8498588  46.5458866  30.7058233  65.6447881
  46.3483687  30.3973321  66.5291213  47.1558571  31.4319872  65.7745811
  54.5530200  41.2322181  68.7799822  55.2833589  40.9707469  69.3407525
  53.9437146  40.4950903  68.8201890  52.6345497  39.3730043  69.3774273
  51.9078661  39.2386008  68.7690765  52.2192784  39.6806872  70.1830991
  40.4575674  43.0919973  77.1421646  41.3778683  43.2698572  77.3361693
  40.4225257  42.1476018  76.9901345  29.6757839  38.2858567  66.0674921
  29.3560623  37.4323875  65.7749295  29.1291267  38.5007145  66.8232888
  33.4537746  41.0021008  69.7844427  33.6723756  41.9338115  69.8032461
  33.8663520  40.6428982  70.5699231  38.3265612  36.5754213  79.1747176
  38.2262339  37.5248570  79.1059267  38.1087154  36.2472452  78.3023246
  29.5446099  41.9061478  68.0368042  28.8509570  41.4915431  67.5237997
  30.2919090  41.9482015  67.4401461  45.6811320  32.6967665  62.9023077
  45.1009989  33.3552469  62.5201129  45.4147252  31.8745010  62.4910494
  44.1314886  32.0972723  65.1044397  44.6314664  32.2089257  64.2958716
  44.7750494  31.7933775  65.7445205  38.1896882  40.0051352  77.9912238
  37.7063963  40.8051712  78.1976127  38.2757821  40.0159297  77.0379682
  31.4582841  41.8379732  65.9134057  31.4353529  41.9367419  64.9615940
  31.7683478  42.6844883  66.2351223  34.1170219  43.8955887  70.0280672
  35.0713473  43.8639829  69.9610603  33.9182743  43.4346511  70.8430898
  34.7069601  42.4657003  72.5951469  35.5262490  42.9601082  72.6186307
  34.9806409  41.5488971  72.5669037  47.8150734  34.8814276  65.6733764
  48.5911124  35.3710729  65.9458381  47.0898868  35.3072330  66.1305634
  50.2523292  35.5941896  66.7307705  50.8467783  35.3537631  66.0201013
  50.3249876  34.8749026  67.3581241  32.4720448  49.4375506  67.0450870
  32.3374916  48.6775907  66.4788868  32.0552510  50.1616406  66.5779658
  35.6289574  50.3344823  67.2569312  35.5121958  51.2790256  67.1548003
  34.8082020  50.0318385  67.6455111  29.9604516  36.7995137  73.2943666
  30.6063379  36.2894091  73.7830892  29.7521667  37.5363819  73.8687092
  42.4857908  43.8675984  78.7935807  43.3549067  44.0416637  78.4322442
  42.0064659  44.6870401  78.6711536  36.6544088  50.9873085  70.4725241
  37.5571335  51.0196696  70.7891736  36.4281458  50.0573536  70.4871576
  34.3002007  33.9462754  77.3918681  35.1633468  33.5899559  77.6022005
  33.7267417  33.6076649  78.0794085  54.1450384  55.5764610  68.1981082
  54.7828793  55.4571358  67.4944422  54.0271226  56.5245454  68.2569034
  50.9540090  55.5292038  68.1342606  50.6158601  55.4133103  67.2463141
  51.8229858  55.1283203  68.1143613  46.8126905  57.3827515  64.1239497
  46.2491771  57.2917452  63.3555785  46.6979301  56.5627419  64.6041990
  51.4359873  56.6826890  74.0928812  51.4248514  56.2879688  73.2209316
  51.5980512  55.9492963  74.6862583  44.3591337  58.8778706  66.9623718
  45.1512629  58.5369531  66.5470017  44.5987988  58.9873681  67.8825871
  52.3926464  61.0498483  59.4353962  51.7414444  61.6352563  59.0487976
  53.1870827  61.5804677  59.4949000  46.3182091  58.1387620  59.8341097
  47.0912967  57.5916607  59.6953972  46.6707490  59.0031869  60.0455558
  48.1567134  59.4664002  73.0407996  47.8657000  60.3709633  72.9254662
  48.7924118  59.5080530  73.7552065  49.0823341  56.8440850  69.6309356
  49.6786913  56.6196873  68.9166318  49.1398312  56.1025596  70.2334803
  48.6548369  54.2980286  57.4659547  48.9073890  53.7761807  56.7043010
  47.7172928  54.1346431  57.5686230  53.6991652  53.3016064  65.2734290
  54.4854741  52.8835487  64.9224707  53.9630356  54.2062156  65.4415938
  53.8701729  58.7388914  59.9722947  53.2347562  58.8123541  60.6843851
  53.5399136  59.3282513  59.2942026  59.1000079  53.2391297  66.1767268
  59.8325251  52.6690514  66.4105098  58.3439435  52.8512898  66.6173774
  48.3744658  56.2008392  59.6683921  48.2580916  55.5253295  60.3365006
  48.4846918  55.7140766  58.8516075  50.7176199  55.6618539  63.3730611
  50.3534406  55.1349160  64.0843532  51.5743315  55.2717008  63.1997096
  56.6225499  46.9512871  70.6361877  56.2908824  47.8208282  70.4123092
  56.0271113  46.6349155  71.3155907  53.1157019  59.1525417  70.0357790
  52.8157742  60.0550456  69.9273597  52.7708079  58.8857601  70.8878942
  46.5669500  55.6039214  66.0694494  45.6419997  55.4715428  66.2772186
  46.8153914  56.3833434  66.5664436  56.5154163  51.6707958  67.7155227
  55.6071040  51.6023366  67.4213988  56.4641759  52.1479903  68.5437052
  50.3370907  53.1466096  59.3538626  50.2170532  53.5923147  60.1924106
  49.6423495  53.4951414  58.7952164  43.9278312  55.2472488  66.9038283
  44.0570693  55.5006967  67.8177695  43.2475763  55.8400196  66.5842938
  48.0977799  65.9169738  63.0028757  48.0201829  66.8677563  63.0817238
  47.4939442  65.5715610  63.6603684  50.5895029  53.0897603  75.6590124
  49.8128363  53.6491523  75.6492989  51.2285592  53.5754386  76.1804994
  58.3815809  49.8724396  69.4933101  57.7390189  50.1656929  68.8472895
  57.8770738  49.7577316  70.2986298  56.0355973  53.6187569  60.1818960
  56.9473829  53.8514956  60.0066658  55.5265620  54.2024613  59.6194039
  48.8441401  55.8983057  75.2208091  49.5856085  56.4368101  74.9442915
  48.1378386  56.5249345  75.3779643  50.6727811  52.9784804  71.1913810
  51.5189006  53.4024217  71.3348459  50.6126448  52.3218428  71.8852373
  54.6425555  58.6013388  67.5732542  54.0134418  58.7659102  66.8708609
  54.2551217  59.0154997  68.3443506  58.5214787  59.5367826  64.9276905
  57.8365825  59.9166727  64.3773939  58.6058636  60.1463152  65.6608853
  53.8227256  50.6389172  72.8494983  53.5788188  51.3931233  72.3129259
  54.0987186  51.0174520  73.6842230  55.7765719  57.1827785  71.5272249
  55.9882614  57.8259544  70.8506630  55.7295467  56.3490101  71.0594179
  53.3791948  49.7945605  68.4308821  52.5176427  50.0926859  68.7225559
  53.4054382  50.0116004  67.4989854  50.1953517  58.3387796  64.8382627
  50.6591863  58.6175499  64.0487249  49.9310315  57.4371240  64.6555717
  47.0877598  57.8859277  67.7762390  47.6578955  58.3146546  67.1379874
  47.6785710  57.6041862  68.4746576  49.1322403  54.4610948  61.6472192
  49.8346446  54.9131992  62.1146118  48.8003032  53.8194767  62.2752085
  47.5802765  53.0522705  76.0223401  46.9501425  53.7338986  76.2558798
  47.4738853  52.9405786  75.0776539  56.8911547  60.0599740  69.6994606
  57.7128990  59.6579927  69.4177288  56.8873949  59.9567974  70.6510722
  50.6568150  59.6083783  71.8555317  50.7212583  60.0704190  72.6913489
  49.9479074  58.9781148  71.9837627  41.1585440  52.9724991  69.3804316
  41.4093478  53.8572001  69.6461892  41.6944988  52.7929593  68.6079408
  64.9817540  56.4038488  66.0479578  64.2281248  55.8345887  65.8923582
  65.1165081  56.3701153  66.9950212  50.3716168  61.2751891  61.7234297
  50.2361843  62.1203426  62.1519145  50.9125980  61.4771168  60.9600231
  46.8583507  47.3543471  78.3848652  46.4650453  46.8009669  79.0596296
  47.6749648  47.6654049  78.7755170  43.8245565  58.7927329  62.2962222
  44.3370086  59.5870579  62.4467787  44.4768278  58.0953619  62.2295824
  45.6340450  61.9093085  64.3784975  45.8107078  62.8311050  64.1905959
  46.4297283  61.5951504  64.8079355  49.7751468  48.7701350  75.9768909
  50.5161182  49.3708503  75.8973371  50.0069391  48.0278987  75.4186951
  44.9192806  53.9557717  74.2547138  44.8046321  53.0542974  74.5554237
  44.0637324  54.2021414  73.9031955  46.7571765  63.4271259  70.3795318
  47.3079190  63.2988322  69.6072312  45.9183241  63.7266148  70.0290210
  53.7208631  44.7982453  70.2533190  53.3772901  45.6884094  70.1772301
  54.0887594  44.6084110  69.3902775  41.7894482  57.1215983  63.0721793
  42.6269704  57.5312991  62.8555500  41.9672750  56.1815425  63.0421987
  53.6858914  54.7891064  58.7605626  53.1705537  55.5595668  58.9994013
  53.4136222  54.1156200  59.3838687  51.2706025  49.6340765  63.8190864
  50.4147621  49.2447615  63.6396503  51.6832977  49.7132725  62.9590649
  52.8005172  47.1687108  68.2182424  52.2969967  47.1317243  67.4050229
  53.0935779  48.0779850  68.2779080  49.0448058  47.2525838  67.2248605
  49.9101054  47.0568646  66.8654495  49.1125566  47.0236189  68.1517962
  58.6593188  57.5423418  60.6958799  57.8822631  57.2034578  60.2513961
  59.3384669  57.5476042  60.0213764  53.4745217  52.6618156  60.5865407
  53.1695353  52.9764305  61.4375550  54.4275659  52.7399576  60.6292740
  51.9191649  58.8208379  62.2358361  51.3913011  58.0861139  61.9231598
  51.4179152  59.5983055  61.9898329  56.8984495  57.0157400  67.3525407
  56.2408169  57.7056661  67.4405536  57.7024894  57.4053832  67.6959393
  46.6510377  49.4828045  64.5964972  47.2254129  49.2603227  63.8638165
  47.2381359  49.5516740  65.3493574  55.7089954  55.3701772  65.4029349
  56.2221836  56.0031764  65.9051059  56.3591178  54.7702968  65.0372709
  48.9533044  46.3569294  63.3240042  48.2997457  46.0418312  62.6996656
  48.9113518  45.7345035  64.0499865  50.0644249  56.6388589  55.2393334
  49.1571311  56.4077843  55.4384483  50.5615281  55.8426209  55.4267315
  52.9712328  65.3486097  58.1590020  52.2974027  65.6517793  58.7674978
  53.3578150  66.1515177  57.8095477  52.1870785  52.8451228  67.6487689
  51.2693346  53.0666175  67.4909377  52.6030928  52.9197538  66.7899397
  52.9705832  54.2442644  62.7790370  53.7177651  54.7564041  62.4697492
  53.2397422  53.9226696  63.6394763  51.2432483  56.7401184  59.7617324
  50.3343702  56.4560217  59.8589794  51.2727566  57.1600263  58.9020631
  56.4751750  60.3507774  63.5308491  56.0214077  59.5098684  63.5873682
  55.8445717  60.9869172  63.8683272  55.4184670  51.2799760  64.7609159
  54.6807426  50.7677146  65.0919401  55.6711443  50.8400141  63.9492436
  54.9184689  62.1884270  64.4658310  55.2107664  62.7489328  63.7470675
  55.4283310  62.4812831  65.2211469  55.5196297  44.0576012  65.3550928
  55.8255174  43.1973375  65.0676843  56.2448902  44.6493632  65.1549922
  41.8120653  54.4606698  63.7432526  41.6145053  53.8676059  63.0183593
  41.2567317  54.1558909  64.4608465  49.7917377  54.3529805  65.8627119
  49.8465986  53.4003641  65.7869596  48.9808579  54.5089244  66.3468418
  50.9408570  58.2809928  57.1005402  50.5028000  57.5645787  56.6411040
  51.6819011  58.5086043  56.5390494  47.7309737  52.9706865  63.6217498
  46.9177602  53.2701035  64.0282690  48.2268731  52.5762553  64.3391980
  49.8818314  62.9664622  65.5551763  49.8394493  63.1925468  64.6260295
  50.7981013  62.7327996  65.7037564  53.3283948  53.4348689  72.4532392
  53.6833336  53.6620162  73.3126858  53.9756080  53.7667066  71.8309647
  59.0581685  56.5567125  63.1581721  58.9199584  56.7468721  62.2302910
  58.7017904  57.3186508  63.6149772  47.2223811  50.5425220  69.2378733
  47.8623191  50.4013979  68.5401696  46.3901342  50.2559734  68.8617335
  59.0851065  58.6243652  68.1692993  59.5187572  58.5318941  69.0176047
  59.7982646  58.6001152  67.5313009  47.9984115  59.8427651  65.3513726
  48.7924714  59.3477971  65.1496300  47.2875808  59.3145514  64.9881431
  52.8178960  62.2245746  69.7026093  52.8715982  62.7936682  70.4703809
  51.9493741  62.3947631  69.3380130  44.3066879  53.9870732  61.4273478
  43.3764467  53.9255188  61.6443440  44.4024351  53.4646685  60.6310119
  45.6977353  51.9263302  71.1850544  46.3700407  51.7180664  70.5363193
  44.8707140  51.7285388  70.7455777  51.6002925  48.5525243  73.2016205
  50.9530840  49.2515193  73.1080682  52.3703941  48.9861387  73.5692453
  51.7767059  56.3906008  71.2613025  52.7059119  56.5417168  71.0881992
  51.3558090  56.4790029  70.4061671  50.5755391  60.4156673  69.0311563
  50.4366477  60.0475457  69.9037501  49.7869988  60.9304312  68.8595520
  51.1703543  65.5165769  60.3737099  51.3455299  65.0453812  61.1882722
  50.4836331  66.1431535  60.6018360  52.1260606  59.7938275  66.4200400
  51.7910439  59.7539045  67.3158050  51.6264552  59.1282991  65.9470811
  46.1004850  55.2005905  71.9452982  45.9624648  54.4686144  72.5464521
  47.0109774  55.1114805  71.6637169  55.0619798  57.1394310  56.6937460
  54.4448969  56.4141138  56.5970513  54.5936287  57.9003670  56.3504534
  48.7287151  54.9125865  71.4336661  49.4386770  54.2719057  71.3923280
  48.6856459  55.1638759  72.3562842  47.4416085  51.8991082  73.2532301
  46.9053442  51.4481821  73.9053897  46.8532793  52.0336991  72.5102765
  45.7364629  68.6655132  67.1476959  45.9761227  69.2973656  67.8255978
  44.8933825  68.3143172  67.4342319  38.3720484  56.1456894  65.9100271
  39.0591524  55.8318624  65.3221287  38.2168613  57.0498258  65.6367523
  43.1755206  51.0347090  70.3385295  43.0913395  50.4272760  69.6035705
  42.3537913  51.5256108  70.3394792  50.2492490  64.4734254  69.5518463
  50.1762662  65.2789226  70.0637768  49.8069883  64.6726220  68.7266485
  50.0382270  63.7106024  63.0621285  49.2549792  64.2527704  63.1559509
  50.7375015  64.2280004  63.4615526  53.3478920  49.5200654  65.7055490
  53.8447620  48.7670616  65.3856560  52.5765902  49.5564970  65.1398700
  61.2008678  55.2241019  67.3473782  61.1898554  56.1065735  66.9767715
  60.3326057  54.8712570  67.1528319  54.4308701  58.2772341  63.2793914
  53.4964980  58.3973803  63.1098618  54.6085369  57.3744808  63.0153923
  49.9313889  51.6618037  65.4327175  49.5611676  51.1089077  66.1208080
  50.4272981  51.0576170  64.8802175  57.8181252  54.1189660  63.8143948
  58.2841704  54.9517652  63.7404250  58.2688753  53.6534642  64.5189206
  47.7603087  62.1215532  72.5282193  48.4612547  62.7552015  72.6811587
  47.2898202  62.4630263  71.7677832  55.8857483  60.4633482  60.8130100
  56.1617327  60.3490076  61.7223974  55.0161982  60.0650966  60.7742273
  55.7897915  46.4870247  67.8534849  54.8760995  46.7174474  68.0217056
  56.2191016  46.5708691  68.7048881  55.5604373  54.6760139  70.3534743
  54.9075824  54.9236047  69.6987196  55.9384753  53.8624277  70.0197220
  52.5211547  64.7119832  64.4562913  52.7033942  63.8941488  64.9190666
  53.3444533  64.9287525  64.0187803  52.8553713  63.6388017  61.7177962
  53.3841479  63.1280472  61.1048124  53.1181932  63.3230548  62.5823495
  43.3570806  61.6551887  69.4613295  43.9424242  60.9095575  69.5941200
  43.1595644  61.9655843  70.3449959  46.2109461  64.6903134  64.4775738
  45.5419836  65.1749262  63.9939778  46.0722330  64.9372355  65.3919116
  37.9488460  54.2257487  68.1817739  37.9872560  53.6921078  68.9754857
  37.4428753  53.6992692  67.5628716  45.3279223  49.0722027  71.6780281
  45.3920549  49.9336858  71.2657679  45.2646343  48.4596029  70.9452639
  44.8031495  51.1445160  75.3253315  45.4303534  50.7622237  75.9390839
  43.9459414  50.9259362  75.6909008  53.4883117  64.6728853  68.0622078
  53.3634256  63.8718593  67.5533024  54.1462208  65.1675047  67.5736048
  45.1091285  51.0277586  67.2399219  44.3877871  51.6413553  67.1006692
  45.8984541  51.5635351  67.1615865  55.5518025  62.4737873  69.6901628
  54.6048361  62.3543224  69.6179955  55.9000798  61.5860371  69.7727890
  47.9117598  48.3632012  73.5139870  48.4352000  48.6094309  74.2766180
  47.6929932  49.1952047  73.0943008  52.5564458  62.2690590  65.8905981
  52.4089421  61.3407297  66.0713551  53.3817952  62.2910680  65.4063056
  46.4226703  50.9208657  61.7486473  46.7622775  51.4494578  61.0265081
  46.8698823  51.2589063  62.5245039  56.1598580  63.0919148  66.9770853
  57.0845128  62.8862010  66.8395305  55.9913883  62.8435549  67.8860195
  49.1170143  49.3045707  71.1989541  48.7766964  48.5053520  71.6010221
  48.4109150  49.6047418  70.6266374  49.7686615  46.3895020  69.6516864
  50.5912685  45.9155498  69.5295754  50.0124679  47.1685503  70.1515550
  52.5525973  50.1228427  60.8838098  52.7689587  51.0053065  60.5826926
  52.0720040  49.7314641  60.1543740  47.2925194  53.0814140  67.4608842
  47.1469775  53.3954443  68.3533124  46.8150398  53.6999041  66.9079741
  49.1521577  50.0716688  67.5089732  49.1383146  49.1757782  67.1722030
  49.8694005  50.0787352  68.1428018  51.0047708  50.5054029  69.5542859
  50.7465485  51.4271099  69.5527190  50.4732748  50.1084463  70.2443324
  55.9493896  63.6104816  62.3332945  56.1230774  63.0451238  61.5806797
  56.4422788  64.4105711  62.1512435  41.7670856  55.6219485  70.3996504
  41.2224324  56.3979293  70.5316778  42.6450206  55.9690289  70.2415625
  48.5558473  48.9531069  62.7777302  48.6774384  48.0247715  62.9768190
  48.2660515  48.9669755  61.8655618  51.4249663  46.6385979  65.9144022
  51.4471360  46.7025312  64.9596002  51.8417722  45.7990488  66.1084528
  61.8033288  56.3741239  63.9523245  62.2464434  55.6248564  63.5542368
  60.9259798  56.3651375  63.5696977  56.9369069  62.9271580  59.4329843
  57.6319973  63.5478273  59.6517158  57.2792219  62.0766931  59.7082221
  42.5536878  54.7489381  73.2926661  41.8118614  54.8972016  73.8791291
  42.2329622  55.0097647  72.4293410  58.8360492  60.3771286  60.9617174
  59.3611816  60.7158558  60.2366494  58.7482844  59.4418301  60.7780309
  50.5201153  66.4443269  65.3212427  50.0806143  65.9519648  66.0145284
  51.2709270  65.9016237  65.0804502  42.9993492  62.6354810  65.3237055
  43.8251512  62.3358582  64.9435699  42.6487544  61.8662432  65.7726844
  47.9675025  61.9881278  67.3934729  47.3455034  61.3251983  67.0936957
  48.6379892  62.0142410  66.7108377  41.2002097  60.5541136  66.2825989
  40.3634005  60.1263311  66.1009990  41.1725742  60.7473580  67.2196780
  48.0399552  50.4663066  76.9867235  48.0887708  51.3425189  76.6045004
  48.5822067  49.9240459  76.4138878  47.5288532  60.5385201  60.8693189
  47.6776652  61.2220666  60.2159862  48.3354975  60.5190291  61.3842645
  50.2698841  51.2194438  73.7413593  49.4002150  51.5128004  73.4696182
  50.5058321  51.8034883  74.4620857  61.3466152  57.8446477  66.3445692
  62.1813044  58.2836281  66.5083253  61.4825281  57.3685130  65.5253938
  58.3957658  55.4026212  72.2923180  58.8711780  55.5953858  71.4842031
  57.4723224  55.4585398  72.0466564  45.2841165  56.5650379  61.8754258
  45.0387207  55.6612709  62.0734468  45.4537079  56.5667529  60.9333736
  52.9737875  47.4374055  71.2579014  53.4919818  48.1735082  70.9325502
  52.6193007  47.7438049  72.0925773  53.2250469  43.8574338  66.7779910
  53.5052223  43.1897527  67.4040337  54.0101076  44.0503433  66.2654574
  51.0283937  63.0333332  58.3404937  50.4557904  63.6523519  57.8875409
  51.6016731  63.5832693  58.8744859  57.0959327  52.2791972  70.5251486
  58.0476750  52.3790070  70.5463710  56.9262778  51.4870240  71.0349570
  55.1173707  49.3647555  70.7110886  54.5223639  49.6452568  70.0157375
  54.8323403  49.8541456  71.4827628  54.2481197  63.3170482  59.4713519
  55.1811870  63.2516044  59.6746395  54.1604410  64.1526749  59.0128052
  56.8769214  62.6336352  56.4317467  56.7982845  62.2996216  57.3253224
  57.6978881  63.1258120  56.4308939  59.5747405  55.4998092  69.6393785
  59.5423725  54.5614092  69.8253469  60.1848029  55.5782128  68.9059610
  51.4130736  54.3694145  55.6820989  52.3589840  54.2400353  55.7509407
  51.0344981  53.6308806  56.1590417  59.7241893  52.2909135  69.6852068
  59.2080942  51.5067592  69.4981997  60.6081842  51.9627852  69.8498588
  57.3852620  46.0350151  65.6447881  57.1877441  45.7265239  66.5291213
  57.9952326  46.7611789  65.7745811  65.3923955  56.5614098  68.7799822
  66.1227343  56.2999387  69.3407525  64.7830900  55.8242820  68.8201890
  63.4739252  54.7021961  69.3774273  62.7472415  54.5677926  68.7690765
  63.0586539  55.0098790  70.1830991  44.2931501  56.3312925  69.7844427
  44.5117511  57.2630033  69.8032461  44.7057275  55.9720900  70.5699231
  53.1426267  45.9159057  63.3944412  53.6957306  46.3354511  64.0534436
  53.3796353  44.9894806  63.4367368  40.3839853  57.2353396  68.0368042
  39.6903325  56.8207349  67.5237997  41.1312844  57.2773932  67.4401461
  56.5205074  48.0259583  62.9023077  55.9403743  48.6844387  62.5201129
  56.2541007  47.2036927  62.4910494  54.9708640  47.4264640  65.1044397
  55.4708419  47.5381175  64.2958716  55.6144248  47.1225693  65.7445205
  42.2976596  57.1671650  65.9134057  42.2747284  57.2659337  64.9615940
  42.6077232  58.0136800  66.2351223  44.9563974  59.2247805  70.0280672
  45.9107227  59.1931747  69.9610603  44.7576497  58.7638428  70.8430898
  45.5463356  57.7948921  72.5951469  46.3656245  58.2892999  72.6186307
  45.8200164  56.8780889  72.5669037  55.3029952  50.1859673  61.9579425
  54.4155807  50.4709324  61.7399620  55.7183941  50.0253436  61.1106702
  58.6544488  50.2106194  65.6733764  59.4304878  50.7002646  65.9458381
  57.9292622  50.6364248  66.1305634  61.0917047  50.9233813  66.7307705
  61.6861538  50.6829549  66.0201013  61.1643631  50.2040944  67.3581241
  43.3114203  64.7667424  67.0450870  43.1768670  64.0067825  66.4788868
  42.8946265  65.4908324  66.5779658  54.4473166  59.9504348  56.0527445
  55.1509016  60.1554350  56.6685101  53.7235814  60.5181110  56.3176528
  55.2770976  55.7014209  62.1729715  55.2206177  56.1582760  61.3337347
  55.8299318  54.9404894  61.9952558  59.0875782  51.4903941  62.9979835
  58.8312716  51.0900576  63.8288042  58.4628650  52.2047735  62.8729974
  63.3988120  54.2300014  65.5051126  62.8387678  54.2993203  66.2782688
  62.7931623  54.0540999  64.7850622  46.4683328  65.6636741  67.2569312
  46.3515713  66.6082174  67.1548003  45.6475775  65.3610303  67.6455111
  56.3559863  60.3886877  58.1025905  57.1905467  59.9568075  57.9203380
  56.1944206  60.2168891  59.0302799  56.0105755  56.8918990  59.4682244
  55.9554559  56.7263262  58.5270688  55.3851810  57.5995023  59.6244434
  40.7998270  52.1287055  73.2943666  41.4457134  51.6186009  73.7830892
  40.5915421  52.8655736  73.8687092  47.4937843  66.3165003  70.4725241
  48.3965089  66.3488613  70.7891736  47.2675213  65.3865454  70.4871576
  49.2491445  65.0695990  67.1335319  48.2987076  65.0697851  67.0199692
  49.5523931  64.3228724  66.6171354  45.1395761  49.2754672  77.3918681
  46.0027223  48.9191476  77.6022005  44.5661172  48.9368566  78.0794085
  57.1575846  73.4679537  59.8341097  57.9306722  72.9208524  59.6953972
  57.5101245  74.3323787  60.0455558  59.4942124  69.6272203  57.4659547
  59.7467644  69.1053725  56.7043010  58.5566683  69.4638349  57.5686230
  59.2138412  71.5300309  59.6683921  59.0974671  70.8545213  60.3365006
  59.3240672  71.0432683  58.8516075  61.1975440  66.0200356  58.3691959
  61.3649843  66.8880593  58.7362430  61.0072609  66.1827638  57.4453248
  61.1764661  68.4758014  59.3538626  61.0564286  68.9215064  60.1924106
  60.4817250  68.8243331  58.7952164  66.8749727  68.9479487  60.1818960
  67.7867583  69.1806874  60.0066658  66.3659374  69.5316531  59.6194039
  59.9716158  69.7902866  61.6472192  60.6740201  70.2423909  62.1146118
  59.6396786  69.1486685  62.2752085  53.7141492  68.0486418  66.9489325
  52.9240546  68.3043947  66.4729436  54.2052739  68.8634756  67.0541366
  55.6656237  68.4130998  63.9072802  54.8687400  68.5249692  64.4256298
  55.4381829  68.7517650  63.0413693  54.6639320  74.1219246  62.2962222
  55.1763840  74.9162497  62.4467787  55.3162032  73.4245537  62.2295824
  52.6288236  72.4507901  63.0721793  53.4663458  72.8604909  62.8555500
  52.8066504  71.5107343  63.0421987  64.5252669  70.1182981  58.7605626
  64.0099292  70.8887586  58.9994013  64.2529977  69.4448118  59.3838687
  62.1099780  64.9632682  63.8190864  61.2541376  64.5739533  63.6396503
  62.5226731  65.0424643  62.9590649  59.8841812  62.5817755  67.2248605
  60.7494809  62.3860564  66.8654495  59.9519321  62.3528107  68.1517962
  64.3138972  67.9910074  60.5865407  64.0089107  68.3056223  61.4375550
  65.2669414  68.0691493  60.6292740  57.4904131  64.8119963  64.5964972
  58.0647883  64.5895145  63.8638165  58.0775114  64.8808658  65.3493574
  57.8173718  66.8424424  58.6160858  56.9811031  67.1799111  58.9370132
  57.6778488  66.7073404  57.6787995  59.7926799  61.6861212  63.3240042
  59.1391211  61.3710229  62.6996656  59.7507273  61.0636952  64.0499865
  60.9038004  71.9680507  55.2393334  59.9965065  71.7369761  55.4384483
  61.4009036  71.1718126  55.4267315  62.0826237  72.0693102  59.7617324
  61.1737456  71.7852135  59.8589794  62.1121321  72.4892181  58.9020631
  66.3590051  59.3867929  65.3550928  66.6648928  58.5265293  65.0676843
  67.0842656  59.9785550  65.1549922  52.6514408  69.7898616  63.7432526
  52.4538807  69.1967977  63.0183593  52.0961072  69.4850826  64.4608465
  61.7802325  73.6101846  57.1005402  61.3421755  72.8937705  56.6411040
  62.5212766  73.8377960  56.5390494  58.5703491  68.2998782  63.6217498
  57.7571357  68.5992953  64.0282690  59.0662485  67.9054471  64.3391980
  55.1460633  69.3162650  61.4273478  54.2158221  69.2547105  61.6443440
  55.2418105  68.7938603  60.6310119  55.0646182  65.8417463  64.0151720
  55.3253000  66.7562796  63.9060880  55.8863355  65.3741905  64.1648333
  65.9013553  72.4686227  56.6937460  65.2842723  71.7433055  56.5970513
  65.4330041  73.2295588  56.3504534  57.6912098  66.6871652  55.8158764
  56.8141565  66.5660452  55.4521011  58.1669852  65.8957730  55.5637653
  49.2114239  71.4748811  65.9100271  49.8985278  71.1610541  65.3221287
  49.0562367  72.3790176  65.6367523  48.7882215  69.5549405  68.1817739
  48.8266314  69.0212995  68.9754857  48.2822508  69.0284610  67.5628716
  52.4190792  68.2813507  61.2571670  52.7144233  67.3724185  61.2038724
  51.5178828  68.2601246  60.9352672  55.9485039  66.3569503  67.2399219
  55.2271625  66.9705471  67.1006692  56.7378295  66.8927268  67.1615865
  54.1478634  65.9627604  61.3810995  53.8191340  65.0824983  61.1986101
  54.5018005  65.9075273  62.2687384  57.2620457  66.2500574  61.7486473
  57.6016530  66.7786496  61.0265081  57.7092578  66.5880980  62.5245039
  59.2488604  64.7475196  59.9479766  59.9696967  65.1256449  59.4443482
  58.6253908  65.4664073  60.0514744  63.3919727  65.4520345  60.8838098
  63.6083341  66.3344983  60.5826926  62.9113794  65.0606558  60.1543740
  59.3952227  64.2822986  62.7777302  59.5168138  63.3539633  62.9768190
  59.1054270  64.2961672  61.8655618  62.2643418  61.9677897  65.9144022
  62.2865114  62.0317230  64.9596002  62.6811477  61.1282405  66.1084528
  56.1234919  71.8942297  61.8754258  55.8780961  70.9904627  62.0734468
  56.2930834  71.8959447  60.9333736  55.3930567  67.6270654  59.3740420
  54.6999812  67.7015009  58.7180456  55.1482319  66.8630998  59.8961937
  64.0644223  59.1866256  66.7779910  64.3445977  58.5189445  67.4040337
  64.8494830  59.3795351  66.2654574  62.2524490  69.6986062  55.6820989
  63.1983595  69.5692270  55.7509407  61.8738735  68.9600724  56.1590417
  60.4367407  67.6236039  55.6175874  59.5298863  67.3269151  55.6938588
  60.7143388  67.3265857  54.7510161  51.3545348  68.9442402  66.0674921
  51.0348132  68.0907710  65.7749295  50.8078776  69.1590980  66.8232888
  62.0529473  62.1672928  61.7720116  61.2430201  61.8220013  62.1475362
  62.7413890  61.8580472  62.3607727  63.9820021  61.2450975  63.3944412
  64.5351060  61.6646429  64.0534436  64.2190108  60.3186723  63.4367368
  59.2066192  64.4822974  55.7587854  60.0685356  64.8077872  56.0183671
  59.3916536  63.6954470  55.2460919  67.3598829  63.3551500  62.9023077
  66.7797498  64.0136304  62.5201129  67.0934761  62.5328845  62.4910494
  65.8102395  62.7556558  65.1044397  66.3102173  62.8673093  64.2958716
  66.4538003  62.4517611  65.7445205  66.1423707  65.5151591  61.9579425
  65.2549562  65.8001241  61.7399620  66.5577696  65.3545354  61.1106702
  65.2866920  75.2796265  56.0527445  65.9902770  75.4846268  56.6685101
  64.5629569  75.8473027  56.3176528  66.8499510  72.2210908  59.4682244
  66.7948313  72.0555179  58.5270688  66.2245565  72.9286941  59.6244434
  60.1595635  61.7219017  59.0467563  60.1474305  62.6660857  59.2035834
  61.0519057  61.5389162  58.7527024  63.9747755  58.3161793  63.3013499
  63.2080150  57.7620280  63.4470182  64.3858459  58.3883662  64.1627651
  32.4662876   1.9242898  54.9226388  33.1041286   1.8049645  54.2189728
  32.3483719   2.8723741  54.9814340  29.2752582   1.8770326  54.8587913
  28.9371094   1.7611390  53.9708448  30.1442350   1.4761491  54.8388919
  25.1339398   3.7305802  50.8484804  24.5704263   3.6395739  50.0801092
  25.0191793   2.9105707  51.3287297  29.7572365   3.0305177  60.8174119
  29.7461006   2.6357976  59.9454622  29.9193005   2.2971250  61.4107890
  22.6803830   5.2256994  53.6869024  23.4725122   4.8847818  53.2715324
  22.9200480   5.3351969  54.6071178  30.7138956   7.3976770  46.1599269
  30.0626936   7.9830850  45.7733283  31.5083319   7.9282965  46.2194306
  24.6394584   4.4865907  46.5586403  25.4125460   3.9394894  46.4199279
  24.9919983   5.3510156  46.7700865  26.4779626   5.8142289  59.7653303
  26.1869492   6.7187920  59.6499969  27.1136611   5.8558817  60.4797372
  27.4035833   3.1919138  56.3554662  27.9999405   2.9675160  55.6411625
  27.4610805   2.4503883  56.9580110  26.9760861   0.6458573  44.1904853
  27.2286382   0.1240094  43.4288316  26.0385421   0.4824718  44.2931537
  32.0204144  -0.3505649  51.9979596  32.8067234  -0.7686225  51.6470013
  32.2842849   0.5540444  52.1661245  32.1914222   5.0867202  46.6968253
  31.5560055   5.1601828  47.4089158  31.8611628   5.6760801  46.0187332
  37.4212571  -0.4130415  52.9012575  38.1537743  -0.9831199  53.1350404
  36.6651927  -0.8008815  53.3419080  26.6957150   2.5486679  46.3929228
  26.5793408   1.8731582  47.0610312  26.8059410   2.0619053  45.5761381
  29.0388691   2.0096826  50.0975917  28.6746898   1.4827447  50.8088839
  29.8955807   1.6195295  49.9242403  28.6794178  -2.9613274  45.0937266
  28.8468580  -2.0933038  45.4607737  28.4891347  -2.7985993  44.1698555
  31.4369511   5.5003705  56.7603096  31.1370234   6.4028743  56.6518903
  31.0920571   5.2335888  57.6124249  24.8881993   1.9517502  52.7939801
  23.9632489   1.8193716  53.0017492  25.1366406   2.7311721  53.2909743
  34.8366655  -1.9813755  54.4400534  33.9283532  -2.0498347  54.1459295
  34.7854251  -1.5041810  55.2682359  28.6583399  -0.5055617  46.0783933
  28.5383024  -0.0598566  46.9169413  27.9635987  -0.1570299  45.5197471
  22.2490804   1.5950775  53.6283590  22.3783185   1.8485254  54.5423001
  21.5688255   2.1878483  53.3088245  26.4190291  12.2648025  49.7274064
  26.3414321  13.2155850  49.8062544  25.8151935  11.9193898  50.3848990
  34.3568465  -0.0334144  46.9064267  35.2686321   0.1993243  46.7311964
  33.8478112   0.5502901  46.3439345  32.6409233   4.3890484  60.5425559
  33.0492589   3.9472895  59.7980192  31.9186494   3.8143112  60.7959752
  28.9940303  -0.6736909  57.9159116  29.8401498  -0.2497495  58.0593765
  28.9338941  -1.3303285  58.6097679  32.9638047   4.9491675  54.2977848
  32.3346910   5.1137389  53.5953916  32.5763710   5.3633284  55.0688812
  36.8427279   5.8846113  51.6522212  36.1578318   6.2645014  51.1019245
  36.9271129   6.4941439  52.3854160  32.1439748  -3.0132541  59.5740290
  31.9000680  -2.2590480  59.0374566  32.4199679  -2.6347193  60.4087537
  34.0978211   3.5306072  58.2517555  34.3095106   4.1737832  57.5751937
  34.0507959   2.6968388  57.7839486  31.7004440  -3.8576108  55.1554128
  30.8388919  -3.5594854  55.4470865  31.7266875  -3.6405709  54.2235160
  28.5166009   4.6866083  51.5627933  28.9804355   4.9653786  50.7732556
  28.2522807   3.7849528  51.3801024  25.4090090   4.2337565  54.5007697
  25.9791447   4.6624833  53.8625181  25.9998202   3.9520149  55.1991882
  27.4534895   0.8089235  48.3717498  28.1558939   1.2610279  48.8391425
  27.1215524   0.1673054  48.9997392  21.1960229  -0.9327212  53.6734632
  20.4059283  -0.6769683  53.1974743  21.6871477  -0.1178874  53.7786673
  35.2124039   6.4078027  56.4239913  36.0341483   6.0058214  56.1422594
  35.2086442   6.3046261  57.3756029  23.1474975  -0.5682633  50.6318109
  22.3506138  -0.4563938  51.1501604  22.9200567  -0.2295981  49.7658999
  28.9780642   5.9562070  58.5800623  29.0425075   6.4182478  59.4158795
  28.2691566   5.3259435  58.7082933  19.4797932  -0.6796722  56.1049623
  19.7305971   0.2050288  56.3707199  20.0157481  -0.8592120  55.3324715
  43.3030032   2.7516776  52.7724884  42.5493740   2.1824174  52.6168889
  43.4377573   2.7179440  53.7195519  28.6928660   7.6230178  48.4479604
  28.5574335   8.4681714  48.8764451  29.2338473   7.8249456  47.6845537
  22.1458057   5.1405616  49.0207529  22.6582578   5.9348866  49.1713093
  22.7980770   4.4431906  48.9541130  23.9552942   8.2571372  51.1030282
  24.1319570   9.1789337  50.9151266  24.7509776   7.9429792  51.5324662
  30.3197136   8.2453744  62.5779946  29.8760991   7.4590123  62.2600850
  30.9814350   8.4332895  61.9123837  25.0784258   9.7749546  57.1040624
  25.6291683   9.6466609  56.3317618  24.2395733  10.0744435  56.7535517
  32.4178374   8.5256544  60.6061347  32.3996850   9.3465425  60.1141616
  33.3398295   8.4010620  60.8311488  28.8751429   6.0400674  61.4484855
  29.4079765   5.2788962  61.2184163  28.3465510   5.7474326  62.1909010
  20.1106974   3.4694270  49.7967099  20.9482196   3.8791279  49.5800807
  20.2885242   2.5293712  49.7667293  32.0071406   1.1369351  45.4850932
  31.4918030   1.9073956  45.7239320  31.7348715   0.4634487  46.1083994
  29.5918517  -4.0180948  50.5436171  28.7360114  -4.4074098  50.3641809
  30.0045469  -3.9388987  49.6835956  36.9805680   3.8901706  47.4204106
  36.2035123   3.5512865  46.9759268  37.6597161   3.8954329  46.7459071
  31.7957709  -0.9903557  47.3110713  31.4907845  -0.6757408  48.1620857
  32.7488152  -0.9122137  47.3538046  30.2404141   5.1686666  48.9603667
  29.7125503   4.4339426  48.6476905  29.7391644   5.9461343  48.7143636
  35.2196987   3.3635687  54.0770714  34.5620662   4.0534948  54.1650842
  36.0237387   3.7532119  54.4204700  24.9722869  -4.1693667  51.3210279
  25.5466621  -4.3918486  50.5883472  25.5593851  -4.1004973  52.0738880
  34.0302446   1.7180060  52.1274655  34.5434328   2.3510051  52.6296365
  34.6803670   1.1181255  51.7618015  25.2992456  -2.1389206  45.3406164
  24.4629768  -1.8014520  45.6615439  25.1597226  -2.2740227  44.4033301
  28.3856741   2.9866877  41.9638640  27.4783803   2.7556130  42.1629789
  28.8827773   2.1904496  42.1512622  31.2924820  11.6964384  44.8835327
  30.6186519  11.9996081  45.4920284  31.6790642  12.4993464  44.5340784
  30.5083277  -0.8070485  54.3732996  29.5905838  -0.5855538  54.2154684
  30.9243421  -0.7324174  53.5144703  31.2918325   0.5920931  49.5035676
  32.0390144   1.1042328  49.1942798  31.5609914   0.2704984  50.3640070
  29.5644975   3.0879472  46.4862631  28.6556194   2.8038504  46.5835100
  29.5940059   3.5078550  45.6265937  34.7964242   6.6986061  50.2553798
  34.3426569   5.8576971  50.3118989  34.1658209   7.3347459  50.5928578
  33.7397162  -2.3721953  51.4854466  33.0019919  -2.8844567  51.8164708
  33.9923935  -2.8121571  50.6737742  33.2397182   8.5362558  51.1903616
  33.5320156   9.0967615  50.4715982  33.7495802   8.8291119  51.9456775
  20.1333145   0.8084986  50.4677833  19.9357545   0.2154346  49.7428899
  19.5779809   0.5037196  51.1853772  28.1129869   0.7008092  52.5872426
  28.1678479  -0.2518071  52.5114902  27.3021071   0.8567531  53.0713724
  29.2621063   4.6288215  43.8250709  28.8240493   3.9124074  43.3656346
  30.0031504   4.8564330  43.2635800  26.0522229  -0.6814848  50.3462805
  25.2390094  -0.3820678  50.7527997  26.5481223  -1.0759159  51.0637287
  28.2030807   9.3142909  52.2797069  28.1606986   9.5403755  51.3505601
  29.1193506   9.0806283  52.4282871  31.6496441  -0.2173024  59.1777699
  32.0045828   0.0098449  60.0372164  32.2968572   0.1145353  58.5554954
  37.3794178   2.9045412  49.8827028  37.2412076   3.0947008  48.9548217
  37.0230396   3.6664795  50.3395079  25.5436304  -3.1096493  55.9624040
  26.1835683  -3.2507734  55.2647003  24.7113834  -3.3961979  55.5862642
  37.4063557   4.9721939  54.8938299  37.8400064   4.8797228  55.7421353
  38.1195138   4.9479440  54.2558315  26.3196608   6.1905938  52.0759032
  27.1137206   5.6956258  51.8741607  25.6088300   5.6623801  51.7126738
  31.1391452   8.5724033  56.4271400  31.1928474   9.1414970  57.1949116
  30.2706233   8.7425918  56.0625437  22.6279371   0.3349020  48.1518785
[truncated: 890,711 more chars]
