# Supplementary material for: An Efficient Implementation of the Nwat-MMGBSA Method to Rescore Docking Results in Medium-Throughput Virtual Screenings
Source: Front Chem. 2018 Mar 5;6:43. doi: 10.3389/fchem.2018.00043 (PMC5844977; doi:10.3389/fchem.2018.00043)
Supplement: Supplementary file 2 [file DataSheet2.ZIP › SI_Examples_and_Scripts/examples/penicillopepsin/1APW_complex_wat.crd]

default_name
 35148
  40.6706449  50.3922379  65.7395870  41.4900860  50.9258272  65.4868031
  40.9505027  49.6363513  66.3482045  39.9438887  51.0310612  66.0291205
  40.1476903  49.7325439  64.5058316  40.1588429  48.6574574  64.6851740
  38.7386941  50.1513307  64.1797142  38.7129737  51.2241429  63.9886319
  38.3960243  49.6166934  63.2938019  38.0856103  49.9167630  65.0202847
  41.2408508  49.9250145  63.4449503  42.1467968  50.7854690  63.5900745
  41.2093522  49.1160673  62.4055667  40.5105970  48.3917932  62.3203167
  42.2268686  49.2172822  61.3719503  42.8852039  50.0703549  61.5361479
  43.0902992  47.9442207  61.2510746  42.4457435  47.0825645  61.0773028
  43.7836908  48.0526913  60.4170828  43.6522764  47.7968075  62.1733274
  41.4395156  49.5146396  60.0830392  40.2579720  49.2910055  59.8181324
  42.2864351  50.1067585  59.2660793  43.2150840  50.3427459  59.5854859
  41.8895850  50.5121333  57.8924231  41.3484371  49.6988681  57.4088345
  40.9839135  51.7409399  57.9393651  40.4137834  51.8623344  57.0183252
  40.3004035  51.7111697  58.7879096  41.8714995  52.8265871  58.0889748
  41.3719025  53.6454662  58.1269183  43.1913178  50.7352245  57.1545418
  44.3101792  50.8480164  57.7587670  43.1081022  50.8252998  55.8260254
  42.2427466  50.7409318  55.3120790  44.3568084  51.0624006  55.0648651
  44.8413587  51.9795590  55.3997243  45.0436194  50.2245506  55.1848546
  43.9928638  51.2030206  53.5737222  42.8973513  50.8273709  53.1392367
  44.9819580  51.7615185  52.9086997  45.8461245  51.9991072  53.3743897
  44.8776084  52.0108548  51.4732989  43.9749931  51.5650498  51.0553960
  44.8946254  53.5289463  51.1168588  45.8331851  53.9585147  51.4671100
  44.7677902  53.7436906  49.6081176  43.8291908  53.3147646  49.2571837
  44.7826586  54.8115554  49.3900715  45.6009874  53.2580334  49.1001598
  43.7848891  54.2231690  51.8834031  43.9456134  54.0933888  52.9536493
  43.7862262  55.2862356  51.6425978  42.8242782  53.7894306  51.6055568
  46.0695672  51.4027047  50.7673182  47.1814614  51.7582259  51.1729510
  45.7944201  50.5679861  49.7926203  44.8566504  50.3286239  49.5038417
  46.9269873  49.9874177  49.0441439  47.9514266  50.1838421  49.3604360
  46.6980670  48.4986599  49.0514042  45.6791451  48.2856274  48.7281159
  47.4021922  48.0189440  48.3715656  46.8469711  48.1125502  50.0597921
  46.7772464  50.5784526  47.6371807  45.6381497  50.6002515  47.1664053
  47.8341998  51.0130734  47.0234575  48.7447183  50.9592399  47.4572284
  47.7398302  51.5749787  45.6562622  46.7677876  52.0206733  45.4451020
  48.8668019  52.7127770  45.5209706  49.8477773  52.2721782  45.6989037
  48.8268498  53.3158432  44.1187681  47.8462627  53.7570744  43.9402645
  49.5927156  54.0865954  44.0322251  49.0130085  52.5349752  43.3814142
  48.5091197  53.6457257  46.5943397  49.1306059  54.3773579  46.6026826
  48.0056830  50.4832891  44.6132857  48.9791743  49.7114777  44.7217655
  47.1622640  50.4269214  43.6304647  46.3333369  50.9994773  43.7022895
  47.2690103  49.5131404  42.5168366  48.0661581  48.8007862  42.7294536
  45.9952549  48.7474382  42.2547882  46.1663461  48.0353634  41.4474614
  45.7729259  48.2065235  43.1746149  44.7996672  49.6065268  41.8973166
  44.8256614  50.2662541  40.8551774  43.7458245  49.5979657  42.6888387
  42.9425589  50.1663876  42.4613292  43.7464127  49.0230217  43.5192241
  47.7733852  50.3421095  41.2927769  47.5834010  51.5806512  41.1969676
  48.3728378  49.5586373  40.3868052  48.4691390  48.5621509  40.5203725
  48.8663578  50.1477411  39.1227606  48.3766044  51.1010715  38.9242607
  50.4484186  50.3732730  39.1067914  50.9567944  49.4414550  38.8590629
  50.7737189  51.4313741  38.0437685  50.2660316  52.3636760  38.2910870
  51.8501470  51.6006353  38.0163403  50.4363392  51.0823646  37.0678239
  50.7744255  50.7549530  40.4740416  51.7191042  50.9096688  40.5464675
  48.5882781  49.2113248  37.9435756  48.9787450  48.0558054  38.1323097
  48.0054942  49.6963942  36.8716915  47.5437272  51.0904986  36.6544888
  48.3829199  51.7755893  36.7749318  46.7684969  51.3352042  37.3805992
  47.0091341  51.0600082  35.2150116  47.7355933  51.5451624  34.5631055
  46.0678064  51.6084942  35.1808562  46.8027694  49.6022522  34.8293964
  47.1241219  49.5099420  33.7919426  45.7862609  49.2217614  34.9295799
  47.7442490  48.8160535  35.7355894  47.3084782  47.8809806  36.0874995
  49.0802000  48.5205676  35.0061915  49.9864825  49.3634459  35.0724426
  49.0639141  47.3697381  34.3898814  48.3068783  46.7047255  34.4588333
  50.2481828  46.9995423  33.5972309  51.1564175  47.5004855  33.9322901
  50.4823357  45.4447463  33.6515991  51.3749703  45.2224817  33.0668751
  50.6627079  44.9191466  35.0763657  49.7702234  45.1406463  35.6616082
  50.8204167  43.8409588  35.0491992  51.5262259  45.4006851  35.5352318
  49.3181642  44.9374922  32.9611327  49.3551564  43.9786076  32.9333425
  49.8510016  47.5674349  32.2271557  48.8014540  48.2610926  32.0137358
  50.6643423  47.2929084  31.1907803  51.5158094  46.7748243  31.3541574
  50.3937806  47.7820112  29.8239691  50.4856113  48.8680656  29.8116315
  51.4125698  47.1951822  28.8500767  51.3266082  46.1085914  28.8445122
  51.2213237  47.5793975  27.8481267  52.4181921  47.4779852  29.1612768
  48.9638247  47.4439453  29.3892663  48.4719289  46.3110828  29.5315690
  48.2812891  48.4209547  28.8616235  48.8040665  49.2811201  28.7784450
  46.9185043  48.4022298  28.3952599  46.6527622  49.3786181  27.9901103
  46.7438444  47.3463691  27.2887002  47.1344688  46.3709352  27.5785977
  45.6929735  47.2498663  27.0158312  47.5185715  47.8393579  26.0742287
  47.3042138  49.0978272  25.7137859  48.2828369  46.9969696  25.5783333
  48.8371710  47.2370372  24.7689007  48.3468352  46.0753650  25.9865611
  45.9544670  48.0530376  29.5362322  44.8411614  47.6621786  29.1530993
  46.3607099  48.1699802  30.7873474  47.2898951  48.4865364  31.0250582
  45.4354185  47.8087754  31.8923274  45.9041283  48.0146769  32.8546241
  44.1483873  48.6330985  31.7883424  43.6909250  48.3211175  30.8494626
  43.5349232  48.2913897  32.6220072  44.2498103  50.1433931  31.8225989
  43.2419235  50.7462606  31.4647541  45.3208191  50.6652404  32.2054718
  45.1174832  46.3141196  31.7976734  43.9697006  45.9303057  32.1340706
  46.0542014  45.4889527  31.3501767  46.9920534  45.7744310  31.1072050
  45.7093117  44.0464414  31.2531952  44.8310314  43.8923186  30.6263228
  46.8824082  43.3375015  30.6223118  47.1312513  43.8360027  29.6854698
  47.7334266  43.3947992  31.3009756  46.5426418  41.8426626  30.3407103
  46.4597743  41.2706761  31.2648668  45.6265303  41.7300220  29.7609250
  47.7211909  41.3277324  29.5304740  48.8230167  41.8252019  29.5877459
  47.3898713  40.3719845  28.8307917  45.4966803  43.4734982  32.6601084
  44.6649565  42.5773247  32.8298544  46.2705784  43.9613843  33.6288328
  47.0254435  44.5955444  33.4094722  46.1302909  43.5013792  35.0113058
  45.0689127  43.3366805  35.1969124  46.8773129  42.2368341  35.3376186
  46.5663954  41.9623756  36.3456375  46.5160697  41.4900709  34.6305485
  48.3869414  42.3003165  35.2758396  48.7404316  42.7521271  34.3490102
  48.7489229  42.8815423  36.1239228  48.9107019  40.8764155  35.3771546
  49.6048874  40.6268635  36.3301007  48.5805117  40.0417357  34.5187549
  46.5331815  44.6585780  35.9358728  47.1644035  45.6033809  35.4680125
  46.1268110  44.5514911  37.1975377  45.5877410  43.7522303  37.4986774
  46.4328761  45.6082364  38.1920398  47.0138472  46.3906991  37.7038556
  45.1450707  46.2498883  38.8032468  44.4841462  45.4369617  39.1039599
  45.3790797  46.8669999  39.6707220  44.4568698  47.0974363  37.7514270
  43.7189969  46.5061838  36.7307066  43.6251367  45.4203736  36.7132140
  43.1053873  47.2754065  35.7417062  42.5338594  46.7859450  34.9531092
  43.2153079  48.6505881  35.7620242  42.6371999  49.4853785  34.8422302
  42.1391457  49.0150505  34.1696729  43.9534711  49.2503539  36.7591557
  44.0392421  50.3369435  36.7673361  44.5906358  48.4863320  37.7555796
  45.1844902  48.9802252  38.5246743  47.2665196  44.9718573  39.3048616
  46.8432091  43.8887314  39.8354957  48.3884274  45.5661743  39.6408793
  48.8331922  46.2564688  39.0528511  49.2004578  44.9218347  40.7130870
  48.6823439  44.2660851  41.4128367  50.4058772  44.1611629  40.0844493
  50.6845773  43.4012664  40.8145068  50.1762810  43.4875474  38.6942073
  49.8979796  44.2469353  37.9634686  51.0935509  42.9939662  38.3731245
  49.3768463  42.7509505  38.7743843  51.6341246  45.0592657  40.1302083
  51.7124095  45.4314158  41.1517153  52.4934306  44.4266745  39.9076750
  51.6052774  46.2507923  39.1497699  50.7464431  46.8841318  39.3719961
  52.5215221  46.8315916  39.2559165  51.5274618  45.8793901  38.1279553
  49.3610522  45.9064437  41.8573476  49.3672286  47.1367166  41.7458340
  49.4873602  45.3159399  43.0246953  49.5013318  44.3066941  42.9882649
  49.6130564  45.9570810  44.3144823  49.9525952  46.9924674  44.3425439
  48.1843513  45.8650674  45.0452437  47.9246267  44.8209871  45.2199998
  48.2677011  46.5984667  46.3806508  48.5269487  47.6427933  46.2066616
  47.3039194  46.5433621  46.8868005  49.0318645  46.1339083  47.0038203
  47.2082122  46.3075354  44.0787109  46.3319618  46.2710076  44.4691609
  50.6698289  45.2543334  45.1767953  50.6409693  44.0278994  45.2125149
  51.4993033  46.0438909  45.8136000  51.4829827  47.5208493  45.7268684
  50.5218651  47.9111739  46.0615323  51.6690150  47.8439474  44.7026132
  52.6171023  47.8861191  46.6628105  52.1745674  48.3256642  47.5567132
  53.2312912  48.6316983  46.1578500  53.4141083  46.6767898  46.9908011
  53.6137937  46.7005577  48.0620900  54.3561997  46.6018802  46.4477063
  52.5217031  45.4812219  46.6547826  53.0412935  44.7004773  46.0992991
  51.9162861  44.8823539  47.9338507  50.9781364  45.4328757  48.5400421
  52.4644782  43.7545488  48.3454742  53.2309301  43.4093257  47.7855886
  52.0826780  42.9967583  49.5504805  51.4995617  43.5925390  50.2527055
  51.2581764  41.7651042  49.1491559  51.8627084  41.1880562  48.4494017
  50.8488000  40.8698506  50.3324031  50.2438107  41.4461182  51.0324064
  50.2698893  40.0227368  49.9644888  51.7423855  40.5058128  50.8394367
  50.0130686  42.2282936  48.3971865  50.3107454  42.7791588  47.5049768
  49.4196208  41.3612450  48.1071072  49.4185211  42.8756863  49.0417770
  53.3856105  42.5155514  50.2413789  54.2487074  41.9209984  49.5849251
  53.4711018  42.7496159  51.5208116  52.7845832  43.2967201  52.0202798
  54.6782752  42.3030368  52.2507113  55.4366157  42.0550182  51.5080770
  55.2479789  43.3660753  53.1962121  54.4804429  43.5282684  53.9529699
  56.6033316  43.0376974  53.8932279  57.3715182  42.8758230  53.1370629
  56.8943095  43.8704023  54.5335665  56.4931001  42.1369552  54.4970599
  55.4434962  44.5329136  52.2935625  55.8037097  45.2682774  52.7946480
  54.3511972  40.9983635  52.9796938  53.4268126  40.9962655  53.8285988
  55.1324215  39.9931745  52.6289064  55.8148389  40.0825619  51.8897071
  54.9546490  38.6682968  53.2629435  54.2225984  38.6840662  54.0703793
  54.5386391  37.6128312  52.2105320  55.2976800  37.5239358  51.4333224
  54.3991521  36.2532534  52.9574059  53.6399055  36.3412377  53.7345185
  54.1058705  35.4777953  52.2497680  55.3539202  35.9878717  53.4113767
  53.2614013  38.1237312  51.5221028  52.4443527  38.0776781  52.2421108
  53.4252974  39.1595985  51.2250902  52.8953399  37.2746478  50.2657611
  52.7308306  36.2386770  50.5620736  51.9872636  37.6705234  49.8110314
  53.7117770  37.3205957  49.5450537  56.2351326  38.2938056  53.9846610
  57.2720158  38.1750881  53.3328870  56.0929543  38.1519158  55.2953492
  55.2028684  38.2727815  55.7571262  57.2693271  37.8050790  56.1207256
  57.0269526  37.9252064  57.1766249  57.5611893  36.7722166  55.9306961
  58.4519828  38.7350153  55.7672628  59.5747518  38.2073048  55.5963936
  58.2588293  40.0349733  55.6632690  57.3323862  40.4090255  55.8112138
  59.3515470  40.9770310  55.3361356  59.0533645  41.9144457  55.8056460
  60.2229697  40.5739242  55.8521074  59.7158755  41.2446173  53.8851524
  60.4660161  42.2235075  53.5947784  59.2563529  40.3955408  52.9865173
  58.6486759  39.6419161  53.2744023  59.5532966  40.5482949  51.5335770
  60.4224314  41.1986539  51.4349006  59.8658132  39.1658767  50.8030974
  58.9412990  38.5913432  50.8604135  60.3413575  39.2326772  49.3303638
  61.2661403  39.8067033  49.2723083  60.5169760  38.2232056  48.9585785
  59.5760528  39.7151967  48.7224295  60.9241292  38.6360208  51.6365126
  61.2061260  37.7850302  51.2931569  58.3308511  41.1090094  50.8050440
  57.2234653  40.5699978  50.9925359  58.5959258  42.1158056  49.9805115
  59.5165184  42.5151429  49.8658887  57.4829728  42.7133564  49.2401673
  56.5265440  42.4890914  49.7124473  57.6462648  44.2996080  49.1459995
  58.5544682  44.5433062  48.5947482  56.4250115  44.8895443  48.4108584
  55.5164103  44.6466356  48.9618019  56.5294699  45.9723869  48.3427443
  56.3650440  44.4670233  47.4078726  57.7732608  44.7864578  50.4884318
  57.8739215  45.7410633  50.4744283  57.3766525  42.1216338  47.8453879
  58.3955905  42.0974285  47.1283039  56.1512902  41.6713513  47.5463866
  55.3994213  41.7334005  48.2179091  55.8714888  41.0685277  46.2500912
  56.7734544  41.0300328  45.6392922  55.3665937  39.6248374  46.4772237
  54.7372924  39.6332622  47.3671721  54.7591333  39.3811507  45.6056110
  56.4673988  38.5744315  46.6412038  57.2445726  38.7076885  45.8886453
  57.0612136  38.7723655  48.0200889  56.2846840  38.6387998  48.7732560
  57.8540822  38.0423553  48.1830159  57.4729117  39.7786188  48.0979318
  55.9067342  37.1518206  46.5415422  55.4400259  37.0121465  45.5664658
  56.7164969  36.4322867  46.6626071  55.1642972  36.9976501  47.3245605
  54.8007388  41.8963497  45.5049407  54.0336914  42.5809575  46.2326800
  54.7843531  41.8012420  44.2053734  55.4475896  41.2563838  43.6730707
  53.7388355  42.6015379  43.4492850  53.3184288  43.3855239  44.0791448
  54.4155655  43.2539932  42.2432981  55.1318711  42.5514984  41.8172622
  53.6842066  43.5315465  41.4842340  55.1704979  44.5188692  42.6839475
  54.8481539  45.1067343  43.7243541  56.1204808  44.8798887  41.8418273
  56.6786151  45.6989840  42.0359121  56.2849194  44.3353895  41.0072128
  52.6477027  41.6029120  43.0810455  52.8789821  40.7422793  42.2306601
  51.4630178  41.6927499  43.7276573  51.2739603  42.3960771  44.4274340
  50.4116551  40.7127956  43.4232825  50.7786758  39.9069745  42.7876353
  49.9736878  40.1090862  44.7878735  49.4405026  40.8738486  45.3526311
  49.2703719  39.3434221  44.4604514  51.0453213  39.4706572  45.6786693
  51.6735241  40.2706486  46.0704291  50.4478172  38.6694812  46.8475156
  49.8198154  37.8689655  46.4565077  51.2530874  38.2404941  47.4438467
  49.8464552  39.3303313  47.4718082  51.8202066  38.4192505  44.8861368
  52.2998226  38.8906443  44.0283164  52.5802631  37.9692766  45.5248377
  51.1341769  37.6466179  44.5390041  49.2030330  41.2619617  42.7124568
  48.9197601  42.4323951  42.8375173  48.5359847  40.3491632  42.0286370
  48.8213375  39.3803897  42.0163432  47.3088357  40.7307803  41.2858567
  47.3310960  41.7592570  40.9255245  47.3057432  39.7972833  40.0886838
  48.2638607  39.9323196  39.5868119  47.2379924  38.7797400  40.4735415
  46.1989585  40.0072452  39.0811434  45.2551830  40.8169367  39.4763362
  46.1605825  39.4577898  37.9581674  45.3886799  39.6444722  37.3341355
  46.9016852  38.8301093  37.6808864  46.1391884  40.4460905  42.2526136
  45.9797985  39.2470407  42.5883565  45.4038258  41.4599420  42.6375721
  45.5844654  42.4072889  42.3375678  44.2468977  41.2146386  43.5742303
  44.5246204  40.4430954  44.2923461  43.8562587  42.4984451  44.3522663
  43.8065695  43.3529939  43.6774502  42.8831585  42.3483278  44.8198568
  44.7997723  42.8707540  45.4423310  46.1193983  42.3817480  45.4652665
  46.4338729  41.7118141  44.6650201  47.0079851  42.7286602  46.4651977
  48.0276557  42.3435594  46.4735655  46.5785856  43.5888967  47.4769345
  47.2722598  43.8633331  48.2716676  45.2684120  44.1004879  47.4793083
  44.9589073  44.7741820  48.2783347  44.3510743  43.7467276  46.4526846
  43.3384742  44.1499828  46.4639179  43.0879566  40.7489271  42.7274697
  42.7066944  41.4584630  41.7968576  42.5411326  39.5615777  43.0241747
  42.8826681  39.0699671  43.8376684  41.4724726  38.9695622  42.2699975
  41.1768500  39.5467747  41.3939083  42.1322131  37.6133754  41.7838321
  43.0409440  37.8266816  41.2209752  42.3839199  37.0381741  42.6748356
  41.1804161  36.8146051  40.9204832  41.2834727  35.5713366  40.8494146
  40.2604424  37.3877720  40.2900817  40.2108105  38.6572908  43.0485509
  40.1897822  37.6971180  43.8297058  39.1760347  39.4483390  42.8167498
  39.2756559  40.2945977  42.2745126  37.9085700  39.2191815  43.5236974
  38.1170025  38.8669556  44.5339409  36.9867544  40.4874007  43.6145940
  36.0967578  40.1953571  44.1720139  37.6387842  41.6935613  44.2915516
  38.5286531  41.9864941  43.7343951  36.9336626  42.5245142  44.3120439
  37.9194825  41.4306776  45.3114542  36.6446342  40.7752965  42.2207060
  36.0749684  41.5471297  42.1838992  37.1957899  37.9804946  42.9620673
  36.1141072  37.6706363  43.5234765  37.8021145  37.3448545  41.9815072
  38.6692382  37.6798374  41.5865612  37.2181030  36.1156141  41.4347910
  36.1482765  36.1556889  41.6396434  37.3823772  36.1396092  40.3575085
  37.7772982  34.8244929  41.9892284  37.3484517  33.7271837  41.5095867
  38.7117061  34.8109834  42.9311203  39.1258894  35.6815358  43.2322681
  39.2630755  33.5402463  43.4781926  38.4923899  32.7695715  43.4639399
  40.4470610  33.0612324  42.6435951  40.7597115  32.0626748  42.9489334
  40.1978770  33.0547841  41.5824798  41.5414550  34.0114002  42.8834868
  42.3117266  33.7472977  42.3750270  39.5722414  33.8201382  44.9503882
  39.6055444  35.0049745  45.4002413  39.8055496  32.7328603  45.6704021
  39.7659025  31.8025385  45.2792133  40.0674289  32.8730828  47.1119148
  40.0234283  33.9339402  47.3583793  38.8964023  32.1509726  47.8226493
  38.9323894  31.0860981  47.5927640  38.9817926  32.2926512  48.9000239
  37.9495652  32.5651500  47.4761585  41.4056074  32.3404135  47.6191306
  41.5009148  32.0348577  48.8251766  42.3808631  32.2571894  46.7323007
  42.1990229  32.4760689  45.7632160  43.7136431  31.7933186  47.0977186
  43.7092832  31.4334156  48.1265772  44.1619615  30.6329293  46.1679351
  43.9841796  30.9603242  45.1435790  45.2293497  30.4695124  46.3165198
  43.4110999  29.3364854  46.4225446  43.9794654  28.2321646  46.6261379
  42.1439707  29.4079356  46.4059447  44.7645020  32.9157354  47.0606067
  44.8244135  33.7048530  46.1223461  45.6197955  32.9316012  48.0683394
  45.5379588  32.2805125  48.8361190  46.7330956  33.9396354  48.1049209
  46.5522520  34.7179134  47.3635181  46.8181850  34.5965528  49.4987617
  45.7706641  34.8283914  49.6912456  47.1545010  33.8303787  50.1973093
  47.6587304  35.8549566  49.6819921  47.1228456  36.6581102  49.1761536
  47.9355264  36.2607611  51.1319120  48.4718327  35.4582383  51.6383027
  48.5405593  37.1673000  51.1468506  46.9915492  36.4460937  51.6444149
  48.9617778  35.6750558  48.9409983  48.7590692  35.5151509  47.8820180
  49.5754962  36.5676731  49.0621814  49.4928673  34.8122751  49.3430586
  47.9111342  33.0239198  47.7578604  48.3047608  32.2432067  48.6640812
  48.4242965  33.1059456  46.5205563  48.0270871  33.6568535  45.7730107
  49.5727406  32.1849194  46.1970322  49.9588197  31.7665402  47.1265486
  49.1695424  31.0552222  45.2932394  49.9714960  30.3170060  45.2957948
  48.2549626  30.5986950  45.6716926  48.9110125  31.4064797  43.8494418
  47.6794250  31.6091186  43.2939530  46.8136432  31.5123089  43.9490480
  47.8167699  31.9073803  41.9537103  47.0557097  32.1074441  41.3205743
  49.1260449  31.8930425  41.6257613  49.7638719  32.1299353  40.4031516
  49.1440885  32.3685488  39.5388422  51.1493855  32.0464096  40.3657671
  51.6876783  32.2066443  39.4316014  51.8738373  31.7561692  41.5230204
  52.9622657  31.7122179  41.4844025  51.2559919  31.5174798  42.7399285
  51.8677337  31.3108268  43.6180898  49.8483357  31.5823997  42.7827467
  50.7007893  33.0750033  45.6647514  50.4034703  34.1270751  45.0403626
  51.9497083  32.6308044  45.9065152  52.1654087  31.7589535  46.3685202
  53.0614695  33.4576865  45.4289726  52.7630548  34.2052527  44.6939946
  53.6373579  34.1865953  46.6719108  54.5398073  34.7217163  46.3763948
  52.6120503  35.1875548  47.2532355  51.7094450  34.6530678  47.5494254
  53.0415262  35.6843056  48.1232295  52.3614115  35.9318705  46.4974076
  54.0752757  33.2492134  47.8121855  54.8519196  32.5750570  47.4510215
  54.4649793  33.8410875  48.6403859  53.2193835  32.6669479  48.1535301
  54.1518262  32.5683460  44.8145448  54.2187383  31.3580145  45.1171643
  54.9495170  33.2686957  44.0021257  54.8161278  34.2572724  43.8439401
  56.1275165  32.6017387  43.3669537  55.8059009  31.7518202  42.7650391
  56.8505637  33.6186271  42.4431320  56.6958280  34.6481903  42.7658638
  57.9194299  33.4114339  42.3912083  56.3288829  33.5255760  41.0465201
  54.9923147  33.8622413  40.7687686  54.3610988  34.1938757  41.5931987
  54.4699100  33.7809153  39.4816830  53.4275977  34.0422640  39.2989738
  55.2851637  33.3623375  38.4186510  54.8939465  33.2893172  37.4039012
  56.6193255  33.0364561  38.6784326  57.2480952  32.7162063  37.8476565
  57.1529112  33.1140216  39.9713358  58.1979714  32.8581264  40.1458835
  56.9859268  32.2914247  44.5841501  57.0416086  33.1286467  45.5073239
  57.7031910  31.1643808  44.6900612  57.7315555  30.5096077  43.9215777
  58.5094808  30.8714211  45.8869774  58.6617369  31.7809380  46.4680938
  57.7878025  29.8487617  46.7614653  58.2860127  29.8419441  47.7309185
  56.7610245  30.1935840  46.8836315  57.7846226  28.5327728  46.2210275
  57.3173545  27.9431106  46.8173150  59.8677808  30.2318491  45.4632382
  60.0136681  29.9803575  44.2940608  60.6625862  30.0324700  46.5128969
  60.5003715  30.3315369  47.4638673  61.9623349  29.4058065  46.1868262
  62.4321158  29.7380512  45.2610733  62.9179800  29.7706112  47.3996448
  63.8685543  29.2647534  47.2304806  63.1578416  31.2553257  47.5523218
  62.2077063  31.7618381  47.7219911  63.8195208  31.4316847  48.4003650
  63.6194934  31.6445238  46.6448511  62.2422891  29.1434307  48.5201034
  62.7416488  29.3022003  49.3244867  61.7803176  27.9149390  45.9241575
  62.8081843  27.2210128  45.6909032  60.5265966  27.4024485  45.9442110
  59.7145905  27.9684147  46.1452776  60.3294701  25.9613895  45.6869113
  61.2370973  25.4548423  46.0151214  59.1186750  25.3025791  46.3807458
  58.1934065  25.6600529  45.9288722  59.1775974  24.2190260  46.2780774
  59.1383719  25.6701318  47.8419724  60.0780460  25.3114697  48.2620618
  59.1279179  26.7600095  47.8544783  57.9832091  25.1450404  48.6686463
  58.2040652  24.5256104  49.6972930  56.8869626  25.4509441  48.2015215
  56.1907131  25.0962616  48.7592278  60.1608508  25.7503787  44.2144701
  60.0919848  24.5625189  43.8114159  60.0950173  26.8260124  43.4371620
  60.2858909  27.7453352  43.8093342  59.9703923  26.6765946  41.9844390
  59.2023795  25.9420225  41.7422419  59.5634194  28.0498287  41.3581140
  60.1787714  28.7900693  41.8694700  59.7869567  28.0666362  40.2914141
  58.0693056  28.3825496  41.5765558  57.7813539  28.1746749  42.6070764
  57.8747215  29.8767475  41.2826940  58.1620489  30.0853221  40.2521415
  56.8278100  30.1429072  41.4284198  58.4959547  30.4644097  41.9585806
  57.2204959  27.4984669  40.7095444  57.3990857  26.4549150  40.9687826
  56.1684791  27.7364549  40.8667818  57.4767637  27.6612242  39.6626748
  61.4201599  26.4774330  41.4483554  62.3830894  26.8869483  42.1052254
  61.4759583  25.9073379  40.2529145  60.3507594  25.4404453  39.4142824
  59.8991562  26.2715407  38.8725857  59.5915857  24.9483175  40.0222006
  61.0822078  24.4624426  38.4883105  60.4978597  24.2485877  37.5933790
  61.3160114  23.5291532  39.0005683  62.3441019  25.2256588  38.1544611
  61.9647985  26.0750263  37.5863037  63.1928662  24.7877231  37.6291888
  62.7776185  25.6877973  39.5632213  63.4298751  25.0268281  40.1339922
  63.4095029  27.0641701  39.4705063  62.6335894  27.9909464  39.1991802
  64.7009242  27.1998830  39.6695517  65.2567199  26.3829422  39.8788322
  65.3729231  28.4946382  39.5973890  65.1060329  29.0949197  40.4671768
  66.8801425  28.2278990  39.6308671  67.1641965  27.6354031  38.7611764
  67.4178526  29.1759115  39.6153614  67.1329697  27.6822069  40.5399313
  65.0632077  29.3047103  38.3316060  64.9706699  30.5420364  38.3784456
  64.9269301  28.5697504  37.2433632  65.0253434  27.5648985  37.2695688
  64.6581041  29.2119811  35.9440044  65.3982345  29.9864610  35.7427905
  64.7361859  28.1605661  34.8341474  64.8049189  28.6675195  33.8716645
  65.6265488  27.5507618  34.9874204  63.5660780  27.3155378  34.8500155
  63.6326519  26.6636075  34.1484782  63.2956844  29.8954232  35.8782045
  63.0766440  30.7682143  35.0246174  62.4148140  29.4769791  36.7734933
  62.6133224  28.7122840  37.4027270  61.0594294  30.0663182  36.7925175
  60.8195462  30.5094206  35.8259693  60.0561092  28.9721726  37.0851932
  60.4101891  28.3905153  37.9363109  59.0989948  29.4313609  37.3325355
  59.8844645  28.0633007  35.8911450  59.5449314  28.6563451  35.0419593
  60.8465619  27.6087830  35.6547464  58.8910119  26.9753799  36.1415491
  58.1213992  27.0693922  37.2056459  58.8199491  26.0302095  35.3514264
  58.1515198  25.2903982  35.5126184  59.4305643  26.0010849  34.5474349
  60.9848703  31.2144260  37.7777908  60.0101667  31.9780457  37.7318364
  61.9513328  31.3640241  38.6634656  62.7129417  30.7008762  38.6465581
  61.9784154  32.4277429  39.6714645  60.9607812  32.5912659  40.0261192
  62.8736757  32.0991324  40.8799252  63.9075306  32.0598098  40.5368553
  62.7645010  32.8993472  41.6119342  62.5014050  30.7692055  41.5226762
  61.4916412  30.8262247  41.9291570  62.5494031  29.9720476  40.7808287
  63.4525402  30.4423671  42.6419132  64.1102355  31.3285088  43.2252346
  63.5645563  29.1595409  42.9840818  64.1908054  28.8918166  43.7298949
  63.0227046  28.4607209  42.4960770  62.4959985  33.7326013  39.0751238
  62.4233886  34.8068408  39.7053454  63.0134425  33.5532282  37.8636313
  63.0497794  32.6333153  37.4482527  63.5935229  34.6645374  37.1284712
  64.3049584  35.1565939  37.7916749  64.3207003  34.2840593  35.8191285
  63.8695206  33.4038625  35.3611004  64.3070882  35.1102451  35.1082616
  65.6527460  33.9957184  36.1784049  66.1500640  33.7520047  35.3942631
  62.6337870  35.7767561  36.7181973  61.6959235  35.3885111  36.0533726
  63.0849557  36.9553925  37.1660802  63.9117092  37.1597193  37.7090614
  62.1947467  38.0924038  36.7741730  62.7807343  39.0094950  36.7136620
  61.7447770  37.8846439  35.8033680  61.0822637  38.2794329  37.8091183
  60.1335751  39.0059545  37.4371946  61.2417989  37.6735423  38.9769175
  62.0839804  37.1727081  39.2218559  60.1957177  37.8235226  40.0021069
  59.5223455  38.6328407  39.7198425  59.3492124  36.4882855  40.1528107
  60.0033940  35.6204518  40.2365393  58.6652725  36.5102772  41.0012461
  58.5111933  36.2760402  38.9333761  57.2432904  36.7736279  38.7541842
  56.7542644  37.3224160  39.4468493  56.7819782  36.4324917  37.5743473
  55.7875518  36.7369624  37.2479846  57.7046519  35.7254399  36.9720101
  57.6171359  35.3294247  36.0470168  58.7977170  35.6023194  37.7737902
  59.6673070  35.0436102  37.4277290  60.7846391  38.0261717  41.3525346
  61.9598856  37.6942804  41.5676640  59.9686961  38.5115668  42.2672191
  59.0383758  38.7632672  41.9651422  60.3186571  38.7069476  43.6799536
  61.4070719  38.7502630  43.7196550  59.7624507  39.9232564  44.3755486
  58.6991342  40.0415936  44.1670934  59.9164408  39.8629011  45.4529271
  60.4808448  41.0509052  43.8521510  60.1604782  41.8550802  44.2672026
  59.6993141  37.3782587  44.2132386  58.5349635  37.1226993  43.8520240
  60.4712604  36.6264578  45.0095761  61.4331757  36.8327474  45.2381867
  59.8984504  35.3377197  45.4732364  58.8254425  35.2164136  45.3247841
  60.6378583  34.1367610  44.7885305  60.1367330  33.2139320  45.0806938
  60.6295648  34.2603298  43.2649606  61.1309613  35.1827575  42.9719937
  61.1516133  33.4090638  42.8280258  59.6001954  34.2774087  42.9068985
  62.0069713  34.0036529  45.3933162  61.9155515  33.8192281  46.4637049
  62.5321248  33.1710507  44.9252489  62.5677860  34.9239906  45.2303247
  59.9031387  35.2296829  46.9852407  60.7648424  35.8391386  47.6551156
  58.9493345  34.4478278  47.4702099  58.3112493  33.9556799  46.8613281
  58.8298455  34.2365379  48.9298136  59.0787172  35.1328420  49.4979694
  57.3464252  33.8928891  49.1761052  56.8197380  34.8261805  48.9769393
  57.0570376  33.1477147  48.4351127  56.9838704  33.3935161  50.5642726
  56.2797507  32.1615784  50.7401475  56.0079222  31.5530216  49.8776700
  55.9422066  31.7418978  52.0202010  55.4147384  30.8024733  52.1856121
  56.2920676  32.5569041  53.1170269  55.9601639  32.1500277  54.3917663
  55.4994474  31.3079750  54.4087177  56.9626241  33.7554699  52.9538339
  57.2240473  34.3737057  53.8126371  57.3052272  34.1703822  51.6638975
  57.8306149  35.1139496  51.5164238  59.7157060  33.0473870  49.3111589
  59.7133762  32.0693507  48.5509296  60.4198464  33.1494496  50.4421672
  60.5179940  33.9971508  50.9824162  61.2519381  31.9558195  50.8294160
  61.1134809  31.1535483  50.1046472  62.7136463  32.3314147  50.8598499
  63.0651396  32.4100325  49.8310784  62.8078547  33.3001817  51.3504774
  63.5812656  31.3327056  51.5918677  63.2211731  30.1753377  51.8503959
  64.7829188  31.8085842  51.9431826  65.4333807  31.2142789  52.4369440
  65.0331390  32.7595774  51.7127430  60.5696347  31.5073702  52.1243493
  60.7913788  32.1687449  53.1327818  59.7929413  30.4321082  52.0436958
  59.5115070  29.6742681  50.8117448  60.3508360  29.0096017  50.6071823
  59.3941869  30.3754064  49.9854639  58.2237439  28.9149422  51.1177256
  58.1823158  27.9740301  50.5690296  57.3468986  29.5152911  50.8751875
  58.3224840  28.6802130  52.6132277  58.8767509  27.7780682  52.8721136
  57.3151452  28.6178195  53.0249014  59.0453326  29.9192704  53.1774046
  58.3207875  30.6933499  53.4302557  59.8448504  29.5564842  54.4088954
  59.3852027  29.7395056  55.5444980  61.0410476  29.0442748  54.1598659
  61.3224340  28.8341211  53.2128937  61.9267998  28.6049384  55.2736040
  61.3844013  28.0047268  56.0041170  63.0334099  27.7370551  54.6483403
  63.6260531  27.2668177  55.4330377  62.5905871  26.9666220  54.0171185
  63.8755288  28.5778825  53.8542277  64.5718517  28.0497499  53.4569744
  62.4382919  29.7269312  56.1556005  62.8856512  29.5167066  57.3176764
  62.3679871  30.9411970  55.6255234  62.0614907  31.0957614  54.6756449
  62.8613505  32.0782527  56.3838167  63.8033181  31.7823975  56.8456241
  63.1289157  33.2356195  55.4309437  62.1934618  33.5490863  54.9675167
  63.5573807  34.0711046  55.9845523  63.8276900  32.9162495  54.6577576
  61.9266104  32.4623549  57.5237411  62.4065127  32.6310066  58.6622442
  60.6603308  32.5926312  57.1748269  60.3376557  32.3665470  56.2448452
  59.6715769  33.0015912  58.1712919  60.1165860  32.9991800  59.1663096
  59.2752923  34.5029246  57.7926952  58.4753387  34.7816508  58.4786151
  60.3826860  35.5339765  57.8634131  61.1828500  35.2561544  57.1773722
  59.9884306  36.5111007  57.5843252  60.7747964  35.5776761  58.8795038
  58.8548446  34.4046033  56.3877117  58.5949154  35.2724196  56.0700136
  58.3473253  32.2684257  58.2313576  57.6097674  32.5741828  59.2156695
  58.0333121  31.4039409  57.3062722  58.6476545  31.1685829  56.5399242
  56.7115970  30.7326200  57.3802953  55.9950667  31.4635877  57.7549548
  56.4364548  30.4414799  56.3665727  56.6779201  29.5080152  58.2711258
  57.7338752  28.9075774  58.5563789  55.4727447  29.1561782  58.6695676
  54.6476649  29.6575820  58.3730262  55.2942893  27.9347267  59.5362688
  56.2845339  27.6169350  59.8626479  54.4305638  28.1364440  60.7494441
  53.4558400  28.4161669  60.3497344  54.3651651  27.1496292  61.2077231
  54.8562974  29.1448089  61.7867570  55.0773568  30.0879410  61.2870216
  54.0361217  29.2902528  62.4897932  56.1004030  28.6644369  62.5451883
  56.7723111  28.1936152  61.8275774  56.5880090  29.5366706  62.9805597
  55.7595744  27.6728225  63.6457930  56.0835942  28.0904887  64.5990331
  54.6788928  27.5313396  63.6602556  56.4311314  26.3560580  63.4252199
  57.4325393  26.4868737  63.4122149  56.1839817  25.7227949  64.1722104
  56.1306959  25.9686679  62.5421760  54.5756365  27.0005009  58.5601344
  53.4813420  27.2688114  58.0436443  55.2162536  25.8733516  58.2434686
  56.1090735  25.6203350  58.6421597  54.5832930  24.9374620  57.2963185
  54.3060908  25.4363518  56.3676813  55.6273303  23.8389513  56.9755374
  56.5636605  24.3491072  56.7494266  55.7479309  23.2435269  57.8805375
  55.2525423  22.9256038  55.8125176  54.3555743  22.4084361  56.1532327
  54.9965369  23.5912210  54.9881911  56.2644648  21.9180314  55.3463237
  55.9309768  21.0884280  54.5049345  57.4015661  21.9749002  55.8630166
  53.3595043  24.2410850  57.8278911  53.3494979  23.9348094  59.0498895
  52.3737279  23.9636755  56.9735570  52.4478441  24.2309665  56.0023919
  51.1608526  23.2325855  57.4104940  51.0978858  23.2820586  58.4975482
  49.8743064  23.8088636  56.8200294  50.1261410  24.0629210  55.7904016
  49.1135337  23.0282897  56.8254373  49.3355919  25.0509593  57.5345999
  49.9752733  25.9066242  57.3183915  47.9178725  25.3358886  57.0362790
  47.2774524  24.4807971  57.2525646  47.5258283  26.2194194  57.5400403
  47.9385744  25.5107897  55.9606018  49.3886195  24.7625435  59.0230936
  50.4188228  24.5642173  59.3188085  49.0124235  25.6243551  59.5743272
  48.7727659  23.8915439  59.2471094  51.4774900  21.8341900  56.8333140
  51.1656029  21.5980090  55.6600012  52.0668694  20.9935066  57.6929148
  52.3575846  21.2242717  58.6322398  52.4044080  19.6600854  57.1650042
  53.0957601  19.7802758  56.3309264  53.0582684  18.7506295  58.2178833
  53.9944309  19.1945519  58.5564567  52.3860213  18.6295945  59.0673151
  53.3233998  17.4624513  57.6280433  53.7320345  16.8895282  58.2810185
  51.1995282  18.9593418  56.5552511  50.1163847  18.8855875  57.1728988
  51.4550738  18.4672499  55.3668497  52.3830659  18.6211612  54.9990981
  50.5101057  17.7284150  54.5573070  51.1148369  17.1955919  53.8234821
  50.0484231  17.0115208  55.2362851  49.4125319  18.5015523  53.8295657
  48.5080560  17.8391512  53.2516763  49.4756301  19.8105721  53.8537902
  50.2294463  20.3035434  54.3107800  48.4262592  20.6103584  53.1601269
  47.4907183  20.0531245  53.1116222  48.1832119  21.9149893  53.9500384
  49.1476931  22.2761630  54.3070100  47.7416496  22.6568519  53.2846343
  47.2601115  21.6837813  55.1334595  47.5709617  20.7802584  56.1609849
  48.4998372  20.2106973  56.1311553  46.6800061  20.6120997  57.2293560
  46.9195115  19.9290085  58.0442949  45.4915770  21.3243189  57.2489562
  44.5758633  21.1882683  58.2479796  44.8443367  20.5569125  58.9194791
  45.1670828  22.2212316  56.2339267  44.2324191  22.7812977  56.2627396
  46.0585734  22.3996120  55.1666652  45.8152463  23.0955092  54.3637835
  48.9725585  20.9376182  51.7773470  50.1824869  21.1356718  51.6486996
  48.0814955  20.9754932  50.8325306  47.1170262  20.8017649  51.0769010
  48.4011536  21.2813365  49.4300754  49.3517366  21.7924883  49.2777107
  48.4096251  19.9311976  48.5893976  48.6893264  20.1450371  47.5578259
  49.4269985  18.9553659  49.2042943  49.1476794  18.7406750  50.2357924
  49.4352333  18.0287933  48.6302783  50.4201420  19.4040556  49.1832237
  47.0089331  19.4726243  48.5630459  46.9495767  18.6539505  48.0652001
  47.2955730  22.2111410  48.9185130  46.2443894  22.4501595  49.5197976
  47.5719012  22.7377914  47.7424020  48.4631958  22.5649341  47.2998936
  46.6159841  23.6257254  47.0622433  45.6086359  23.2974702  47.3183629
  46.7572385  25.0648004  47.4323453  45.9808933  25.6506334  46.9402204
  46.6665025  25.1770856  48.5127430  48.0493081  25.6708964  47.0515310
  49.1989223  25.5818221  47.7755739  49.1577667  25.0140828  48.7051320
  50.2082741  26.2649171  47.1372003  51.1640279  26.3393109  47.4551623
  49.7117034  26.8088924  45.9939062  50.3800365  27.5801330  45.0441331
  51.4338188  27.8244236  45.1781612  49.6175273  27.9938288  43.9557667
  50.0695620  28.6039134  43.1737427  48.2511489  27.6339201  43.8430154
  47.6808147  27.9689057  42.9766419  47.6062451  26.8758140  44.7830644
  46.5492781  26.6353659  44.6685812  48.3697078  26.4563133  45.8802849
  46.8773642  23.3984037  45.5507572  48.0034324  23.0583160  45.1369460
  45.7946170  23.6053625  44.8467661  44.9079689  23.8324528  45.2738312
  45.8426250  23.4373097  43.3833378  46.7680183  23.8350426  42.9667384
  45.7852343  21.9449107  43.1017255  46.6754729  21.4437659  43.4817628
  44.8980466  21.4989884  43.5513379  45.7264674  21.7999960  41.7154513
  45.6887541  20.8669889  41.4925718  44.6832123  24.2270386  42.8128437
  43.5424775  23.9756110  43.2528951  44.9601339  25.1316178  41.8833143
  45.8917264  25.3181532  41.5406201  43.8338210  25.9310456  41.3336850
  42.8488481  25.4964702  41.5041896  43.9231547  27.3537277  42.0645647
  43.8923890  27.1653067  43.1377149  45.1918659  28.1619843  41.7207709
  45.2230960  28.3512068  40.6477750  45.1747634  29.1112376  42.2562394
  46.0752048  27.5952564  42.0151024  42.6176494  28.1602935  41.6851738
  42.7093816  28.5756816  40.6816108  41.7453330  27.5082278  41.7296031
  42.4497993  29.3365816  42.7288992  43.3215836  29.9893758  42.6847211
  41.5544302  29.9103120  42.4896361  42.3575372  28.9219216  43.7327143
  43.9318123  26.0791976  39.8316142  45.1005293  26.1106005  39.3600642
  42.7905395  26.1140022  39.1979274  41.9484570  25.8229815  39.6736409
  42.7424715  26.2867495  37.7325681  43.6896150  26.6957182  37.3807685
  42.5019076  24.9641392  37.0431502  43.0469383  24.9419181  36.0994622
  42.8499123  24.1526831  37.6823152  41.1228984  24.8067604  36.7930269
  40.9710417  23.9661345  36.3549773  41.8222711  27.4972672  37.4791612
  40.7351086  27.6177108  38.0915141  42.2384881  28.4047148  36.6110528
  43.1466867  28.2799284  36.1871387  41.4859463  29.6167031  36.2930051
  40.7135779  29.7755868  37.0455356  42.4221276  30.8622002  36.2696510
  43.1631551  30.7087322  35.4851606  41.8397316  31.7566676  36.0486465
  43.1264274  31.0340147  37.6042658  44.4212920  30.5487842  37.8305571
  44.9395167  30.0278128  37.0254910  45.0438334  30.7232304  39.0568869
  46.0537010  30.3458767  39.2177387  44.3651268  31.3845089  40.0984186
  44.9595493  31.5596664  41.2921015  45.8469690  31.1950917  41.3263235
  43.0911954  31.8628957  39.9034476  42.5676600  32.3846697  40.7045487
  42.4608382  31.6740000  38.6535779  41.4421923  32.0292003  38.4977144
  40.7385168  29.5096861  34.9851876  40.9274013  28.6033524  34.1535664
  39.8728146  30.4692427  34.7931360  39.8058042  31.1475355  35.5384734
  39.0094115  30.6411287  33.6134601  38.3462329  29.7775891  33.5625430
  38.4183336  31.5439619  33.7671433  39.7668223  30.7626202  32.2976825
  39.2027965  30.3408218  31.2435179  40.9740714  31.3046334  32.3227707
  41.3625180  31.7750687  33.1276925  41.7064200  31.3881426  31.0409229
  40.9952224  31.3500580  30.2157885  42.5046962  32.6865935  30.9378187
  43.0530876  32.7245266  29.9965817  41.8129015  33.5273794  30.9888015
  43.4841288  32.7654832  32.0981898  43.9597242  33.8914795  32.3676396
  43.7772373  31.7168703  32.7693473  42.5310962  30.0942892  30.8265603
  43.3356685  30.1066389  29.8797067  42.3707610  29.0530648  31.6401685
  41.7097582  29.0780570  32.4034182  43.1758869  27.8078618  31.4394777
  42.5635017  26.9627056  31.7537939  43.3939546  27.7218859  30.3749806
  44.4785563  27.7874086  32.2128075  45.1856334  26.7464289  32.1697818
  44.8518961  28.8458869  32.9246046  44.3471532  29.7182908  32.8594482
  46.1340001  28.8262640  33.6848816  46.8798313  28.2271510  33.1624846
  46.6577863  30.2565943  33.8114207  47.6055994  30.2978895  34.3481183
  46.7698709  30.7373868  32.8396308  45.6466172  30.9417882  34.5712564
  45.9051925  31.8579987  34.6949368  45.8903770  28.0443055  34.9737985
  44.7400915  27.8216980  35.3602478  46.9828062  27.6183167  35.6360386
  47.9165320  27.7863845  35.2896158  46.8269673  26.8348958  36.8843871
  46.0021763  27.1996059  37.4966007  46.5150784  25.4164561  36.4461235
  46.3220389  24.7825918  37.3116008  45.6482272  25.4022891  35.7854659
  47.6781954  24.9173650  35.7299296  47.5125245  24.0179985  35.4378802
  48.1172139  26.9783458  37.6570706  49.1578811  27.4475849  37.1026967
  48.0765830  26.6061053  38.9202124  47.1940498  26.2991315  39.3036204
  49.2247417  26.6718313  39.8041794  50.1133819  26.2873548  39.3035842
  49.5306491  28.0960126  40.3312195  48.6530251  28.4908747  40.8430398
  50.3684066  28.0542321  41.0272920  49.7860709  28.7464739  39.4947034
  48.9000971  25.6833225  40.9557883  47.7016993  25.3655987  41.1764091
  49.9880746  25.2411747  41.5743699  50.9211732  25.4217385  41.2325760
  49.8252044  24.3058527  42.7194826  49.0108032  24.6814407  43.3389853
  49.5209500  22.8885359  42.3356841  49.4764568  22.2617891  43.2263626
  48.5671880  22.8404650  41.8102061  50.5556530  22.4236812  41.4813828
  50.3759769  21.5159352  41.2258179  51.0355602  24.3862022  43.6640522
  52.1210578  24.8540417  43.2577602  50.8643030  23.9082918  44.8794376
  49.9830847  23.5196114  45.1835446  51.9834664  23.9344161  45.8366778
  52.7796777  23.2860052  45.4710141  52.3564605  24.9551940  45.9202677
  51.5455411  23.4533471  47.2115317  50.6158493  22.6620801  47.3975845
  52.3226127  23.9926217  48.1343196  53.1683412  24.4373693  47.8071464
  52.1893124  23.7250464  49.5648340  51.2512543  23.2002675  49.7458126
  53.3428910  22.8615032  50.0890311  53.1520112  22.6440693  51.1399291
  53.3925456  21.9279458  49.5285803  54.6930956  23.5733270  49.9742299
  54.7929398  24.6306595  49.3550165  55.6585848  22.8957743  50.5835852
  56.6020579  23.2562712  50.5831444  55.4451752  22.0229395  51.0447972
  51.8322643  24.9877705  50.3262212  51.6786507  26.0827923  49.7659032
  51.6695720  24.7715606  51.6392975  51.8632913  23.9073709  52.1248367
  51.2068817  25.9343362  52.4323705  51.2010455  26.8791533  51.8888766
  49.7186876  25.5411046  52.7754235  49.7512903  24.7032018  53.4718108
  48.9001855  26.7169684  53.4113099  48.8667484  27.5551262  52.7152679
  47.8852489  26.3808003  53.6234311  49.3785729  27.0338277  54.3380500
  48.8945075  25.0691558  51.5696850  49.3630704  24.1881514  51.1310710
  47.8845934  24.8190997  51.8947160  48.8497287  25.8645804  50.8257795
  51.9178116  26.2198198  53.7242377  52.2923464  25.3475933  54.5048647
  52.0525260  27.5248496  53.9300226  51.6464389  28.1802286  53.2775880
  52.6825704  28.0518425  55.1413676  52.8855953  27.2504875  55.8517972
  54.0397600  28.7233176  54.7433205  53.8991462  29.4728548  53.9645259
  54.5568825  29.1732751  55.5908007  54.9698751  27.6789953  54.1747647
  54.9065477  27.3280806  52.8435556  54.1940917  27.8433266  52.1993291
  55.7357248  26.3300125  52.3139364  55.6867463  26.0293125  51.2673795
  56.6445929  25.7164432  53.1731660  57.2925610  24.9415023  52.7636495
  56.7418964  26.0699303  54.5345910  57.4621629  25.5950132  55.2007518
  55.8687103  27.0744512  55.0322953  55.9115457  27.3621746  56.0827620
  51.8086101  29.1753758  55.7119859  50.9674268  29.7813805  54.9537886
  52.0391612  29.4653765  56.9775694  52.6486211  28.9298297  57.5791072
  51.2949317  30.6235069  57.5697740  50.6198429  31.0498053  56.8277336
  50.4813123  30.3187092  58.8682188  50.0408359  31.2443096  59.2388193
  49.3672670  29.3052001  58.5715230  49.8070340  28.3791145  58.2012934
  48.8079683  29.1015873  59.4846637  48.6946100  29.7141996  57.8176314
  51.4349269  29.8665574  59.8356850  50.9842494  29.6639613  60.6587555
  52.4494834  31.6247655  57.7858587  53.6363117  31.2775112  58.0846532
  52.1171344  32.9019350  57.5876082  51.1799470  33.1274149  57.2860493
  53.0914014  34.0053577  57.7335507  53.7341226  33.8130353  58.5926321
  53.9697164  34.1322992  56.4832061  53.9667060  33.1504007  56.0099560
  53.5347385  34.8643466  55.8027645  55.4083977  34.5347351  56.8127977
  56.3452074  34.1130324  56.1083523  55.6149281  35.2497620  57.8146738
  52.3393831  35.2868439  58.0087810  51.1022164  35.3253485  58.0198729
  53.1083016  36.3736744  58.1632500  54.1143553  36.3324627  58.2423503
  52.4305329  37.6909119  58.3941764  51.4001467  37.5092915  58.6998193
  53.1176435  38.5098877  59.4693692  52.4785553  39.2917749  59.8796349
  53.5098852  37.8983443  60.2819337  54.1970163  39.1040533  58.7602947
  54.7079429  39.6547734  59.3580081  52.3401355  38.3286518  56.9978895
  53.3404758  38.3467464  56.2515848  51.1423709  38.8115436  56.6778372
  50.3710496  38.6780884  57.3160790  50.8646497  39.4208206  55.3618974
  51.7539638  39.5669849  54.7488268  49.8940000  38.5034728  54.6068211
  48.9912408  38.3348710  55.1939315  49.5243777  39.2126007  53.2886508
  50.4266351  39.3811396  52.7007502  48.8330203  38.5892431  52.7215964
  49.0517907  40.1694749  53.5103603  50.4796062  37.0916466  54.3535105
  50.7124680  36.6178528  55.3071336  49.7498057  36.4860683  53.8161414
  51.3891324  37.1763291  53.7587905  50.3844227  40.8532336  55.5937511
  49.4116018  40.9836906  56.3651378  51.0644360  41.8386815  55.0001196
  51.8926530  41.6464131  54.4549694  50.6618639  43.2484251  55.1897735
  49.7576039  43.3236319  55.7937247  51.7975565  44.1370775  55.8619560
  52.7008745  44.1127811  55.2524262  51.2860381  45.5819955  55.9612635
  50.3829328  45.6071598  56.5710726  52.0512215  46.2081296  56.4201204
  51.0604504  45.9575191  54.9631690  52.0368422  43.4616135  57.1085993
  52.7184037  43.9269870  57.5990092  50.2401168  43.8943452  53.8724833
  51.0154029  43.8409881  52.9213952  49.0205862  44.4535003  53.9148012
  48.4302612  44.4079524  54.7330560  48.4918274  45.1038202  52.7113095
  49.2837627  45.2128724  51.9703336  47.3272378  44.3029665  52.0769868
  46.5406802  44.1569951  52.8173372  46.7614738  45.0833656  50.8736505
  47.5473891  45.2293322  50.1326162  45.9420700  44.5199316  50.4273097
  46.3944161  46.0533388  51.2090941  47.7448580  42.9333056  51.6099830
  48.1201762  42.3588693  52.4568958  46.8872970  42.4200543  51.1749406
  48.5297675  43.0283557  50.8596608  48.0500273  46.5240252  53.1299127
  47.1835901  46.5625227  53.9770552  48.6659291  47.5088381  52.5306846
  49.3845882  47.3261497  51.8449343  48.3311927  48.9145242  52.8367552
  49.0712290  49.5548172  52.3566819  47.3447255  49.1286958  52.4255225
  48.3188904  49.2059124  54.3319086  47.4471520  49.9284950  54.8224988
  49.3315630  48.6395241  55.0047714  50.0161197  48.0654586  54.5336766
  49.4689335  48.8396631  56.4374217  50.4955592  48.6034900  56.7173522
  49.2653138  49.8879548  56.6558776  48.5148735  47.9651146  57.2572847
  48.5843239  48.1843677  58.4727150  47.6929324  47.0987802  56.7031696
  47.6358900  47.0159870  55.6981866  46.8080422  46.2529928  57.5257429
  46.7593812  46.5993134  58.5581156  45.3937202  46.1048279  56.9968955
  45.4352220  45.7836104  55.9561284  44.6255858  45.0745847  57.8158469
  44.5832613  45.3953631  58.8567171  43.6129068  44.9798905  57.4239096
  45.1303666  44.1105226  57.7535404  44.7097560  47.4644626  56.9493078
  45.2695891  48.1306044  56.2928445  43.6950960  47.3482022  56.5684560
  44.6742910  47.8892280  57.9525114  47.5620137  44.8894146  57.5515725
  47.8684324  44.3951695  56.4639148  47.8373079  44.3752395  58.7478346
  47.5568927  44.8512524  59.5933394  48.5505087  43.1082647  58.8713193
  48.9371632  42.8700599  57.8804329  49.7689963  43.1749263  59.8893907
  49.3811476  43.4245377  60.8769978  50.5278831  41.8189372  59.9582929
  50.9164470  41.5688704  58.9710825  51.3548004  41.9002075  60.6637728
  49.8449626  41.0361435  60.2883750  50.6636294  44.1862250  59.3434671
  51.4291703  44.2785234  59.9153312  47.6964078  41.9330931  59.3680107
  46.9972633  42.0148039  60.3861847  47.7642223  40.8596030  58.6223532
  48.3744991  40.8836029  57.8179369  47.0677097  39.6187568  58.9225814
  46.2634375  39.6891723  59.6548976  46.5242965  38.9716861  57.6689237
  47.3203785  38.8859355  56.9293291  46.1426415  37.9790528  57.9079193
  45.7175249  39.5828835  57.2643789  48.1768650  38.7128896  59.5084084
  49.1457858  38.3623263  58.8009512  48.0155233  38.3475723  60.7812961
  47.2597484  38.6616727  61.3731107  49.0463447  37.4653128  61.3694649
  49.9624063  37.5968364  60.7935900  49.3507025  37.7335599  62.8340920
  48.4569851  37.6113620  63.4460038  50.1381151  37.0785950  63.2070565
  49.8279361  39.1443177  63.0462160  51.1409015  39.5250809  62.9124128
  51.2147644  40.8328073  63.1722608  52.1793790  41.3386911  63.1310384
  50.0073516  41.2906383  63.4499817  49.7693517  42.2454746  63.6774540
  49.1110685  40.2491240  63.3801632  48.0541783  40.4252740  63.5803021
  48.5193222  36.0431976  61.1697135  47.2941310  35.7785346  61.3542557
  49.3918903  35.1443780  60.7980720  50.3566925  35.4034760  60.6493296
  49.0066659  33.7433822  60.5859403  49.9278093  33.1651774  60.5133231
  48.4485318  33.4274799  61.4672981  48.1604001  33.4862277  59.3443885
  47.3892180  32.4982502  59.2834341  48.2992984  34.3689814  58.3535221
  48.9201602  35.1577052  58.4655251  47.5807277  34.2318624  57.1009047
  46.5277772  34.0355192  57.3030030  47.6881662  35.5069394  56.2692163
  47.0785083  36.2710869  56.7513937  48.7322715  35.8198734  56.2732639
  47.2118923  35.3136640  54.8042648  47.4433780  36.2131356  54.2337684
  47.7369519  34.4631290  54.3695181  45.7324397  35.0589695  54.7203786
  45.0362426  35.6104286  55.5878879  45.2555029  34.2827019  53.7551357
  44.2623382  34.1090921  53.6952624  45.8879435  33.8691958  53.0849618
  48.2235901  33.0370852  56.3210948  49.4672576  32.8765582  56.3044100
  47.3357116  32.2472151  55.7126247  46.3398764  32.4138168  55.7382261
  47.8312336  31.0972777  54.9386635  48.5867766  30.5373110  55.4897454
  46.7105055  30.1584784  54.5679962  45.9502900  30.7027095  54.0076525
  47.1029523  29.3478546  53.9540135  46.2671716  29.7454370  55.4740597
  48.4472576  31.6079484  53.6540515  47.7629762  32.3170539  52.8825124
  49.6717610  31.2860845  53.3502376  50.1945151  30.7187928  54.0021637
  50.3348473  31.7190320  52.1217527  49.7252206  32.3912254  51.5179228
  51.6787104  32.4298252  52.4538717  52.3333233  31.7723032  53.0259260
  52.3427555  32.7726175  51.1145620  51.6888915  33.4305320  50.5421012
  53.2927431  33.2747899  51.2974470  52.5192415  31.8564993  50.5509295
  51.5357423  33.6282681  53.3229746  51.0848196  33.3378746  54.2718910
  52.5178807  34.0640452  53.5062830  50.8995958  34.3624427  52.8286000
  50.5683795  30.4526170  51.2790869  51.2699325  29.5473440  51.8153454
  50.0810575  30.4042482  50.0770309  49.5039483  31.1728560  49.7667303
  50.2203730  29.2304868  49.1905072  50.3968693  28.3091746  49.7456037
  48.8940588  29.1170514  48.4759464  48.7078836  30.0273067  47.9059698
  48.9164922  28.2631822  47.7988171  47.7642468  28.9201890  49.5174530
  47.8461007  27.9224161  49.9485564  47.8225630  29.6644682  50.3116505
  46.3986914  29.0457171  48.8266737  45.4362918  29.6430824  49.3122474
  46.3020644  28.4323637  47.6535093  45.4345371  28.4694855  47.1376413
  47.0965118  27.9313569  47.2820972  51.4691303  29.4234825  48.3201235
  51.4639013  30.2497826  47.4384418  52.5168720  28.6587721  48.6923712
  52.4706444  28.0137964  49.4682376  53.7813056  28.7586064  47.9408328
  54.0040112  29.7754806  47.6176174  54.9229088  28.2712046  48.8557948
  54.7186846  27.2508676  49.1803020  55.8645291  28.2958813  48.3073036
  54.9935946  28.9218573  49.7274334  53.7040817  27.8793342  46.6872400
  53.4424027  26.6591560  46.7920034  53.9724554  28.5172434  45.5381702
  54.1627459  29.5077439  45.4852774  53.9207577  27.7494610  44.2852370
  53.0165797  27.1414411  44.3147858  53.8636706  28.6518388  43.0485849
  54.7666721  29.2604030  43.0002334  53.7926099  28.0361971  42.1519044
  52.9910548  29.3018846  43.1124699  55.1257663  26.7980274  44.1712834
  56.2914621  27.1341951  44.4895387  54.7679224  25.6013641  43.6939640
  53.7863385  25.4432619  43.5162114  55.7081823  24.5137953  43.4143473
  56.7037828  24.8431625  43.7116617  55.3855467  23.2101741  44.1468165
  54.3065690  23.0598994  44.1831996  55.8519453  22.3689173  43.6341184
  55.9401034  23.3077774  45.5847739  57.0252045  23.4106129  45.5937842
  55.4922471  24.1403056  46.1273821  55.5704834  22.0180638  46.2865829
  54.4147233  21.6463371  46.2334160  56.5453551  21.3441989  46.9313412
  56.3278251  20.4808660  47.4082463  57.4882832  21.7061103  46.9341966
  55.6408958  24.2611998  41.8913059  56.6411453  23.8246922  41.2538994
  54.5045315  24.5334154  41.2861317  53.7573435  24.8802737  41.8705107
  54.2366222  24.3418552  39.8500111  55.1830267  24.3583459  39.3095059
  53.5405137  23.0307657  39.5651823  52.4651110  23.2064928  39.5921702
  53.8299112  22.7047661  38.5661461  53.9007268  21.9599565  40.5679575
  54.3174280  22.4860552  41.4268411  52.9584322  21.4912971  40.8517555
  54.8665165  20.8832388  40.1481392  55.2069131  20.8944371  38.8526243
  55.3212171  20.0393986  40.9422443  55.9668889  19.3363323  40.6122335
  55.0422607  20.0619134  41.9126967  53.3660184  25.4995676  39.3210451
  52.4227957  25.8467177  40.0475537  53.6630602  26.0291067  38.1497926
  54.4873860  25.6995004  37.6681849  52.8945074  27.1357822  37.5452036
  51.8627524  27.0819294  37.8925951  53.4486398  28.5739735  37.7838602
  52.9078376  29.2596569  37.1315782  53.2805749  29.0303480  39.2771212
  53.8215256  28.3453627  39.9300134  53.6800565  30.0373993  39.3969664
  52.2233296  29.0254841  39.5422775  54.9326053  28.6618693  37.3464558
  55.4445661  27.9864562  38.0318856  54.9328673  28.2313577  36.3450772
  55.6528029  30.0006373  37.3223532  55.6533537  30.4315760  38.3235481
  56.6804610  29.8550197  36.9894665  55.1416531  30.6764787  36.6367409
  52.8093700  26.8298831  36.0486588  53.7847162  26.3248244  35.4725595
  51.6702149  27.1554566  35.4561788  50.8931023  27.5388985  35.9749925
  51.4799056  26.8706780  34.0095418  51.9550750  25.9238473  33.7529785
  50.0037222  26.7767409  33.6796731  49.8704154  26.4977300  32.6344547
  49.5238277  26.0343792  34.3174038  49.4144647  28.0495336  33.9087479
  48.4772389  28.0096279  33.7047499  52.1872888  27.9323348  33.1882503
  52.6240101  28.9355189  33.7588229  52.3018280  27.7044367  31.8898496
  51.9656874  26.8511451  31.4667629  52.9976290  28.6841824  31.0320283
  54.0417914  28.6490518  31.3428175  52.9025529  28.2060524  29.5668480
  51.8639455  28.2442602  29.2383137  53.5077477  28.8538977  28.9327061
  53.2687557  27.1820122  29.4937973  52.5315119  30.1120289  31.0909715
  53.3809867  31.0169405  30.9934857  51.2110685  30.3049327  31.2321360
  50.5369148  29.5530484  31.2152224  50.7105838  31.6924309  31.2891089
  50.9846303  32.2302219  30.3814864  49.1780281  31.6821112  31.4102349
  48.8528039  31.1187330  32.2848397  48.7770852  32.6944166  31.4610542
  48.6636301  30.9897782  30.1332652  47.8841295  31.6061927  29.6854784
  49.4885890  30.8800803  29.4293397  48.0882250  29.6157522  30.4240549
  48.6745018  28.7723197  31.1149197  46.8892078  29.5054236  29.8159592
  46.3591499  28.6500920  29.9028384  46.5269371  30.2786471  29.2765274
  51.3924453  32.4554987  32.3978985  51.7758876  33.6272862  32.2899719
  51.5612980  31.7670942  33.5408657  51.1689368  30.8466708  33.6786073
  52.2188672  32.4239715  34.6833962  51.8914160  33.4619656  34.7420753
  51.8729177  31.7296134  35.9942328  52.0559505  30.6578451  35.9173496
  52.4409044  32.1355504  36.8313149  50.4231503  31.8934855  36.3399125
  49.6174875  30.7583654  36.4154760  50.0371143  29.7696937  36.2296228
  48.2631095  30.8943808  36.7320547  47.6268751  30.0115338  36.7944060
  47.7231239  32.1650830  36.9692480  46.6677932  32.2565967  37.2261570
  48.5260306  33.3137739  36.8790476  48.1057902  34.3049192  37.0497200
  49.8987335  33.1718102  36.5615651  50.5360000  34.0533612  36.4918583
  53.7412681  32.5476607  34.4799097  54.2911546  33.5894092  34.8849033
  54.3451469  31.5274646  33.8806482  53.8467797  30.6925572  33.6074102
  55.8123627  31.5788661  33.6514111  56.3073420  31.7911597  34.5990535
  56.3579599  30.2897525  33.1025842  56.0781574  30.2473501  32.0499628
  57.4434324  30.3408048  33.1876909  55.8575576  29.0560922  33.8044032
  56.2142401  29.0965419  34.8335981  54.7683610  29.0971113  33.7960193
  56.2968598  27.7437888  33.1915090  57.3476925  27.7521521  32.5438442
  55.5343638  26.6693303  33.3867880  55.8059384  25.7819418  32.9881776
  54.6880820  26.7468772  33.9325856  56.1329187  32.7450703  32.6880086
  57.2204829  33.3409793  32.8438820  55.2057099  33.0239902  31.7850592
  54.3738365  32.4661472  31.6550701  55.4644548  34.1340883  30.8338829
  56.5312060  34.2154018  30.6252469  54.7281504  33.8542903  29.5189981
  53.6647607  33.7402747  29.7294784  54.8763865  34.6995019  28.8468795
  55.2548484  32.5834165  28.8608317  56.2183724  32.8282823  28.4138832
  55.3986596  31.8489600  29.6532925  54.3714339  31.9802670  27.7999851
  54.5672311  30.6681708  27.6125897  53.5249129  32.5810274  27.1296173
  52.9827483  32.0801875  26.4401838  53.3793455  33.5699360  27.2744319
  55.1328452  35.5059789  31.3704511  55.6409965  36.4910363  30.8155149
  54.3241606  35.6092917  32.4109705  53.8578155  34.7855342  32.7631711
  53.9367988  36.9218538  32.9621952  54.0241904  37.7199692  32.2249886
  52.4609022  36.7819479  33.3611309  51.8936670  36.4583858  32.4884047
  52.3954976  36.0210703  34.1388761  51.8786980  38.1070208  33.8892492
  52.5783171  39.1240529  33.9721027  50.6650017  38.0405098  34.2021256
  54.8576450  37.4427476  34.0354458  54.7463683  37.0010862  35.2016138
  55.7444028  38.3560180  33.6762692  55.9274816  38.6307017  32.7217377
  56.6489316  38.8677245  34.7446891  56.6831768  38.1764798  35.5867742
  58.1193287  39.1128493  34.2343948  58.6519475  39.7093188  34.9750983
  58.8537780  37.7890577  34.0229969  58.3219674  37.1921972  33.2820282
  59.8661632  37.9868468  33.6707827  58.8976708  37.2428099  34.9652216
  57.9591296  39.8961212  33.0010103  58.8231052  40.0860712  32.6280955
  56.0845952  40.0988126  35.4702754  56.8777385  40.6115802  36.2627059
  54.8436230  40.4165399  35.1730879  54.3105355  39.9003819  34.4878887
  54.2063369  41.5859049  35.8238237  54.8859370  42.4378848  35.8431402
  52.9488554  41.9737984  35.0045087  52.2682642  41.1231769  34.9679309
  52.4563014  42.8115887  35.4980651  53.2939907  42.3839926  33.5756755
  54.1486619  43.2898998  33.4575015  52.6507111  41.7250286  32.6148988
  52.8318519  41.9466830  31.6463137  51.9843274  41.0062984  32.8587439
  53.7949313  41.3509649  37.2959720  53.7305198  42.3181549  38.0954691
  53.5155439  40.1017184  37.6445948  53.4807868  39.3682392  36.9511256
  53.1019523  39.7844491  39.0101453  53.4036485  40.6221254  39.6389355
  51.5942222  39.5330361  39.2142637  51.3990791  39.4823961  40.2854565
  50.9945187  40.3293788  38.7734757  51.1874762  38.2155230  38.5850499
  51.6020237  37.1126545  38.9818993  50.3813514  38.3314729  37.5451608
  50.0600781  37.5034177  37.0643200  50.0899436  39.2476542  37.2356544
  53.9515840  38.5928054  39.5562822  54.5908413  37.8387039  38.7949373
  53.8313511  38.5243468  40.8684759  53.3106406  39.2406439  41.3541491
  54.5286467  37.5039084  41.6691939  55.0816474  36.8425678  41.0021721
  55.5143825  38.1342014  42.6631781  54.9133212  38.5563190  43.4685608
  56.1036031  37.3018906  43.0481168  56.4494862  39.2065830  42.1109281
  57.0569384  38.8898178  41.0771657  56.6017870  40.3433416  42.6344701
  53.5153341  36.5798705  42.3724125  53.9152431  35.9330994  43.3521048
  52.3017215  36.5348594  41.8572770  52.0943214  37.0996992  41.0460800
  51.2199547  35.6859427  42.4196949  51.0426316  34.8209594  41.7805865
  51.4822408  35.3484966  43.4224090  49.9181237  36.5348618  42.4955015
  49.8071486  37.6785963  42.0210324  48.9330779  35.8741688  43.1428952
  49.1062302  34.9598256  43.5354434  47.5951177  36.4549887  43.2968780
  47.5153473  37.4496526  42.8582670  46.6609569  35.4913878  42.5150021
  47.1346306  34.5113101  42.5713944  45.7525981  35.4905483  43.1174833
  46.3118512  35.7989940  41.0798987  45.9769131  36.8338239  41.0088753
  47.5265527  35.5966041  40.1849301  47.8618090  34.5618181  40.2550718
  47.2594922  35.8222762  39.1525292  48.3293416  36.2605974  40.5054660
  45.2155816  34.8507085  40.5550211  44.3170102  34.9621145  41.1618635
  44.9863291  35.0979597  39.5184830  45.5671798  33.8206077  40.6130724
  47.1467198  36.5595713  44.7386615  47.5924065  35.7388183  45.5344172
  46.3120981  37.5041152  45.0808520  46.0734750  38.2042895  44.3931644
  45.7488209  37.6391608  46.4470066  46.1042174  36.8293649  47.0842061
  46.1906380  38.9576900  47.0481493  47.2776025  39.0317988  47.0147529
  45.7531328  39.7896403  46.4962906  45.7112138  39.0092138  48.5331432
  45.6352920  37.9903289  48.9128936  46.6768668  39.7896490  49.3820756
  46.7529706  40.8088421  49.0031926  46.3207756  39.8111050  50.4120462
  47.6576560  39.3153829  49.3470807  44.3296643  39.6922793  48.4935523
  43.6508177  39.1046601  47.8755148  43.9297950  39.7633610  49.5050626
  44.4302162  40.6924404  48.0720476  44.2274518  37.4871976  46.1228138
  43.7081886  38.4371426  45.5143277  43.5752297  36.3981112  46.5015041
  44.0688132  35.6731211  47.0023674  42.1305581  36.1985559  46.2155537
  41.8949953  36.5627555  45.2155696  41.8799369  35.1400051  46.2845352
  41.2905203  36.9815192  47.2458134  41.5529942  37.0519332  48.4595446
  40.2329984  37.5732777  46.7159397  40.1318140  37.5482186  45.7113338
  39.2655489  38.3571738  47.4935369  39.4478786  38.1974286  48.5562394
  39.3811592  39.8946173  47.1897643  39.2892063  40.0158739  46.1104401
  38.5695541  40.4274982  47.6851784  40.7240761  40.4646683  47.6544683
  41.5278088  39.8247661  47.2902710  40.9157325  41.8815631  47.1123556
  40.1125778  42.5222042  47.4765264  41.8746465  42.2740242  47.4508211
  40.8967846  41.8599002  46.0227355  40.7453678  40.4573790  49.1874789
  40.6284431  39.4354414  49.5481332  41.6948538  40.8601677  49.5400962
  39.9279649  41.0713379  49.5656402  37.8350698  37.8461730  47.2768851
  36.9402133  38.6403786  47.6505579  37.6438860  36.6493284  46.7344013
  38.4323606  36.0667904  46.4913853  36.2817549  36.0830046  46.5924818
  35.4977930  36.7911138  46.3239967  36.2156463  34.9064202  45.6444604
  36.9889367  34.1842457  45.9063497  35.2366811  34.4330684  45.7197296
  36.3736103  35.2527856  44.6230998  35.9951278  35.5063221  48.0262587
  36.8246789  35.6640558  48.9525675  34.8263843  34.8717851  48.2157833
  34.1307045  34.7903057  47.4881227  34.5134224  34.3071228  49.5587418
  34.6680924  35.0412622  50.3494476  33.0173316  33.9105880  49.5377086
  32.7193590  33.3357278  48.6608692  32.7062709  33.3837660  50.4398171
  32.2323693  35.1970629  49.4971940  31.8664822  35.7522388  48.2832436
  32.1397156  35.2684659  47.3454765  31.1387248  36.9465003  48.2679343
  30.8512328  37.3815256  47.3107498  30.7786250  37.5839551  49.4645247
  30.2236751  38.5219930  49.4498444  31.1350409  37.0100722  50.6715222
  30.8445615  37.4957349  51.6031088  31.8673714  35.8079595  50.7028768
  32.1439461  35.3630537  51.6587351  35.4510814  33.0963901  49.8444620
  35.8197058  32.3709924  48.8861097  35.7917497  32.9423384  51.1091810
  35.5209816  33.6326787  51.7949028  36.6975002  31.8515554  51.5318682
  37.6146443  31.8848774  50.9437905  37.0545258  31.9955471  52.9901138
  36.1319694  32.0482184  53.5682269  37.6240089  31.1175164  53.2948284
  37.8313817  33.1719403  53.2250348  38.0419596  33.2350092  54.1595289
  36.1778810  30.4405972  51.2140587  37.0057544  29.4742603  51.1749978
  34.8883330  30.3153640  50.9707453  34.3200730  31.1459745  51.0559864
  34.2237988  29.0489039  50.6606127  34.4314518  28.3877072  51.5019202
  32.7101832  29.0713144  50.4170403  32.3727158  28.0756485  50.1291787
  32.1988426  29.3780125  51.3294914  32.4108804  29.9974122  49.3688500
  31.4632867  30.0120456  49.2157098  34.8209160  28.3400515  49.4396879
  34.6866850  27.1051970  49.3018824  35.4573965  29.1216816  48.5789905
  35.3422818  30.1239192  48.6276490  36.0856109  28.5510143  47.3822906
  36.0450656  27.4630998  47.3284640  35.5271364  29.1525014  46.0725054
  36.0736954  28.7488375  45.2201973  34.0009714  28.7768914  45.9435153
  33.4536440  29.1806396  46.7952903  33.5993528  29.1976784  45.0217010
  33.8935456  27.6923691  45.9242725  35.8135684  30.6663640  45.8954801
  35.1348449  31.2362911  46.5300022  36.8430915  30.8730658  46.1878089
  35.5994028  31.0876401  44.3791897  34.5699090  30.8816513  44.0862546
  35.8029541  32.1523748  44.2651450  36.2781544  30.5184238  43.7440608
  37.6075670  28.4877876  47.4904582  38.2107134  28.2086288  46.4494002
  38.1967104  28.6610515  48.6581690  37.6581186  28.8955972  49.4797569
  39.6738439  28.5347548  48.7948691  40.1949965  29.1861317  48.0932943
  40.0391364  28.9641604  50.2307407  39.8787103  30.0344316  50.3606723
  39.4817880  28.4186674  50.9922525  41.5314980  28.6675285  50.4097615
  41.8293057  27.6012817  50.9824509  42.4387839  29.5372386  49.9922574
  43.4209157  29.3352002  50.1134901  42.1444020  30.3985434  49.5545427
  39.9596906  27.0407057  48.5017513  39.2340152  26.1205293  48.9460087
  41.0279157  26.7821034  47.7464209  41.5562046  27.5541111  47.3656135
  41.4021508  25.4130911  47.3448260  40.5822925  24.6950323  47.3268542
  42.0404585  25.4880323  45.8988658  42.0875849  24.4452233  45.5851325
  41.3816689  26.3271246  44.7908990  41.3346080  27.3702048  45.1037386
  41.9699606  26.2487333  43.8766415  40.3729019  25.9579292  44.6060087
  43.4179245  25.9280567  46.0432958  43.8290849  25.9819202  45.1774747
  42.3105775  24.6086957  48.2759667  42.6589047  23.4643335  47.9064206
  42.7225055  25.1364051  49.3930209  42.5390460  26.1128153  49.5748591
  43.6287652  24.4106086  50.3095153  44.4785309  24.0590216  49.7243795
  44.1410668  25.3451517  51.3993384  43.2895784  25.8182322  51.8884821
  44.9756015  24.5508710  52.4585754  45.8275844  24.0778581  51.9702261
  45.3325312  25.2352858  53.2281714  44.3487465  23.7854837  52.9161087
  45.0903795  26.3955474  50.8129603  44.5621898  26.9856472  50.0640278
  45.4435462  27.0514151  51.6087054  45.9415954  25.8977730  50.3484682
  42.9798057  23.1287903  50.7858002  41.8035480  23.1096625  51.1298886
  43.7784147  22.0768081  50.7900807  44.7517154  22.2150191  50.5583854
  43.3536756  20.7480213  51.2466630  42.3106939  20.7682416  51.5627004
  43.4968789  19.7448334  50.0820125  44.5493058  19.6379083  49.8192125
  43.0978583  18.7761817  50.3830048  42.7058367  20.2710259  48.8497837
  42.2989195  21.2674476  49.0220133  43.2753642  20.2673614  47.9204146
  41.5551077  19.2945494  48.7162838  40.9193261  19.1472358  49.7670000
  41.3539625  18.6887399  47.5429448  40.5906469  18.0354498  47.4396849
  41.9661032  18.8867268  46.7643651  44.3322913  20.2169386  52.3199539
  45.5022966  20.5419833  52.2411403  43.8294783  19.4396162  53.2711800
  44.7739606  18.8871353  54.2822774  45.3923984  19.6782330  54.7063052
  45.4140810  18.1253276  53.8373125  43.7728296  18.2916932  55.3159464
  43.4695885  19.0505786  56.0372208  44.2214840  17.4493636  55.8425312
  42.6040099  17.8376504  54.4664927  41.6821273  17.7456729  55.0407501
  42.8065682  16.8980281  53.9525086  42.4697299  18.9853748  53.4357126
  42.1332066  18.6931641  52.4409950  41.4764106  19.9836638  54.0370277
  40.2681551  19.6528804  53.9357163  41.9282514  21.0822091  54.6140538
  42.9226628  21.2184749  54.7266457  40.9990793  22.0905288  55.2218132
  39.9687362  21.8417853  54.9676107  41.1367557  22.1015124  56.7349565
  42.1521316  22.3986457  56.9972977  40.4297521  22.8192783  57.1509590
  40.8473890  20.7068982  57.3090891  39.9237009  20.3016605  56.8959506
  41.6729157  20.0321920  57.0824194  40.7023089  20.8057896  58.8129611
  41.6959012  21.3883795  59.4459361  39.7333708  20.3907176  59.4339750
  39.7012734  20.4892954  60.4386409  38.9704023  19.9515531  58.9388841
  41.2512587  23.4699837  54.5754497  42.4257138  23.9433113  54.6200274
  40.1931462  24.0290629  54.0008355  39.3142722  23.5383997  53.9175919
  40.3314182  25.3484180  53.3258690  41.1714828  25.3192097  52.6319399
  39.0688836  25.6913673  52.5472047  39.1807769  26.6434326  52.0284072
  38.8356038  24.9095421  51.8244115  38.0253324  25.7887501  53.4852327
  37.2070187  26.0049514  53.0322211  40.7339291  26.4170529  54.3166498
  40.5067828  26.2985422  55.5475705  41.3595506  27.4712523  53.8008306
  41.5061959  27.5295559  52.8032359  41.8290305  28.5866075  54.6425666
  41.6503179  28.3380210  55.6886860  43.3536027  28.8758688  54.4511705
  43.5146733  29.2851989  53.4538719  43.6733287  29.6028618  55.1977336
  44.1696488  27.5844703  54.6121697  43.7004318  26.7795019  54.0465177
  45.1901963  27.7297825  54.2579534  44.2164449  27.1855397  56.0754118
  44.5567604  28.0417442  56.9000749  43.8883571  25.9080607  56.3615270
  43.9026392  25.5886823  57.3195953  43.6300299  25.2772054  55.6162821
  41.0914482  29.8753429  54.2754161  40.4462641  29.8475747  53.2444804
  41.2048600  30.9086981  55.1114519  41.6957105  30.8150436  55.9891727
  40.5300250  32.1706270  54.8276032  39.6821124  31.9324791  54.1853968
  39.9861396  32.8592977  56.1519934  39.4670264  33.7765550  55.8740351
  39.0217498  31.9365020  56.9184101  39.5403205  31.0191685  57.1971275
  38.6713661  32.4428155  57.8178416  38.1696287  31.6930839  56.2837939
  41.1810328  33.0563944  56.9640186  40.9386495  33.4734780  57.7940138
  41.4229461  33.1200269  54.0524426  42.6645172  33.1080282  54.1708576
  40.7061274  33.9224155  53.2663927  39.6979187  33.8639508  53.2523722
  41.3519080  34.9361273  52.4388247  42.1358808  34.4593261  51.8504827
  40.3513457  35.6566171  51.4553688  40.9209857  36.3854133  50.8787696
  39.6498070  34.6910995  50.5032951  39.0795482  33.9622348  51.0791952
  38.9750968  35.2475282  49.8527167  40.3931967  34.1732153  49.8972684
  39.3580014  36.3204917  52.3363067  38.7116857  36.7832091  51.7980048
  41.9114106  36.0084562  53.3973881  41.5691426  36.1313860  54.5865537
  42.8101975  36.8315328  52.8223750  43.0737477  36.7270815  51.8529780
  43.3994130  37.9164194  53.5815457  44.0509193  37.5215076  54.3610861
  44.2475904  38.8173126  52.6322383  45.1611723  38.2967845  52.3449791
  43.6959947  39.1031975  51.7366313  44.6713497  40.0906654  53.2995626
  45.7426795  40.0669753  54.2034317  46.2703145  39.1366618  54.4137122
  46.1332383  41.2520778  54.8381585  46.9769627  41.2358760  55.5280623
  45.4483832  42.4557437  54.5929753  45.7478892  43.3709751  55.1036098
  44.3714474  42.4761313  53.6834790  43.8343517  43.4000436  53.4689693
  43.9916317  41.2743845  53.0463960  43.1559550  41.2690409  52.3465990
  42.2576750  38.7609349  54.1794603  42.3521156  39.1301991  55.3590835
  41.2752124  39.0312927  53.3477760  41.2642143  38.7737401  52.3712285
  40.1725697  39.8768569  53.8640116  40.5672289  40.7918155  54.3058193
  39.2508918  40.2518790  52.7084761  39.7833763  40.8691466  51.9849152
  38.8790628  39.3537911  52.2152405  38.0187285  41.0538553  53.1470620
  36.7840706  40.4058109  53.0007461  36.7447345  39.3928383  52.6001977
  35.6013361  41.0597161  53.3691199  34.6225611  40.5924206  53.2607905
  35.7056921  42.3651290  53.8951160  34.7888272  42.8786268  54.1845618
  36.9588304  43.0097626  54.0513233  37.0070118  44.0134167  54.4737654
  38.1540344  42.3458680  53.6563089  39.1158744  42.8483794  53.7585147
  39.4110189  39.2357569  55.0126009  39.0671115  39.8878318  56.0252564
  39.0921523  37.9544104  54.8693946  39.2937116  37.4740579  54.0041000
  38.3509814  37.2325909  55.9091077  37.5117896  37.8652640  56.1982115
  37.8109018  35.8502104  55.5172530  38.5956463  35.3371618  54.9613245
  37.5814091  35.2886991  56.4228679  36.5772154  35.9510074  54.6644801
  36.2924034  35.1204981  53.7980545  35.7898014  36.9166382  54.8004819
  39.2387297  37.1250794  57.1410161  38.6279292  37.1309135  58.2568071
  40.5370927  37.0151801  56.9596308  40.9636724  36.9185174  56.0492543
  41.3987690  36.9181708  58.1470200  41.0239690  36.2137504  58.8895940
  42.8872387  36.5388716  57.7998242  43.2478828  37.2563734  57.0627846
  43.7949189  36.5532451  58.9988118  43.4351526  35.8356061  59.7361462
  44.8058051  36.2834794  58.6931409  43.8026113  37.5510831  59.4374012
  42.8636719  35.2524482  57.1095189  43.7602713  34.9937812  56.8841274
  41.3550851  38.2125587  58.9748169  41.2820800  38.1794464  60.2153086
  41.3701270  39.3600976  58.3549819  41.4308123  39.3400090  57.3470072
  41.3660696  40.6490278  59.0174912  41.6019973  40.7032431  60.0802697
  42.3045950  41.6404272  58.2443993  42.2582295  42.5909433  58.7758771
  43.7695136  41.1929730  58.1227300  43.8167254  40.2426849  57.5909175
  44.3351923  41.9450374  57.5727234  44.1972846  41.0733288  59.1181188
  41.7023574  42.0863608  56.9205827  40.7540348  42.5914629  57.1040439
  42.3876963  42.7714103  56.4214662  41.5331954  41.2161919  56.2863185
  40.0308002  41.3600188  59.2102197  40.0596652  42.3025888  60.0049893
  39.0100124  40.9413217  58.5360550  39.1726076  40.3303357  57.7484268
  37.7335799  41.6488870  58.6121153  37.8887279  42.7023250  58.3790984
  36.7365244  41.0823794  57.6371120  36.2542273  41.9365274  57.1618016
  37.3138835  40.5320067  56.8942484  35.6967083  40.1864754  58.2219200
  36.2033292  39.3426498  58.6903157  35.1537612  40.7502453  58.9805200
  34.7174211  39.6723734  57.1737598  33.8544476  40.3345417  57.1036969
  35.2036855  39.6058898  56.2005043  34.2600679  38.2883335  57.6071170
  35.1030353  37.7862945  58.0819469  33.4547576  38.4091554  58.3316696
  33.7823668  37.4788779  56.4730340  34.5285662  37.3664405  55.8017339
  33.4900113  36.5714846  56.8065992  33.0009812  37.9436950  56.0331694
  37.2163926  42.0419128  59.9894043  36.7198468  43.1854661  60.0521580
  37.3520735  41.1760601  60.9571495  37.7044171  40.2419019  60.8045001
  36.8487832  41.5262824  62.3092842  35.8486966  41.9524196  62.2297034
  36.7817056  40.2855103  63.2002277  36.0757879  40.4741734  64.0090451
  36.4314991  39.4444689  62.6018092  38.0601536  39.9782139  63.7482393
  37.9914672  39.1972633  64.3023134  37.6715691  42.6373114  62.9186968
  37.1367851  43.2644871  63.8697393  38.8858697  42.8777612  62.4226403
  39.3110938  42.2842876  61.7247343  39.6829577  43.9429147  62.9966121
  39.3470011  44.1682449  64.0087676  41.1362843  43.5000667  63.0543848
  41.7068147  44.1454978  63.7222268  41.2085882  42.4681052  63.3977905
  41.6652123  43.5993755  61.7286797  42.5854056  43.3258020  61.7299820
  39.4537515  45.2601873  62.2269229  39.9042013  46.2701219  62.8034922
  38.8289709  45.2611720  61.0663802  38.4896136  44.4178747  60.6261694
  38.6382058  46.5292360  60.3709728  39.5425391  47.1377280  60.3752221
  38.2979145  46.1662649  58.9184764  37.3641106  45.6040920  58.9269105
  38.1416354  47.1218062  58.4178590  39.3505582  45.3797731  58.1813911
  39.5719839  44.4520176  58.7089717  38.7973301  45.0569240  56.7945082
  38.5760850  45.9842560  56.2661099  39.5361010  44.4861441  56.2318995
  37.8845071  44.4696882  56.8945518  40.6412723  46.2034784  58.0027979
  41.0355480  46.4786902  58.9810129  41.3813925  45.6086242  57.4675671
  40.4208226  47.1063815  57.4333535  37.5145455  47.3675042  61.0114100
  36.6064711  46.8174160  61.6329000  37.6163177  48.6755676  60.7815786
  38.3976115  49.0749612  60.2814146  36.5661652  49.5949324  61.3010161
  36.4548990  49.5922963  62.3853186  36.9640882  51.0144161  60.8500867
  37.0703839  51.0352297  59.7654817  36.1922119  51.7220662  61.1526404
  37.9114184  51.2910191  61.3128561  35.2198281  49.1501504  60.7303075
  34.1409220  49.1341066  61.3793485  35.1731806  48.7383477  59.4409605
  36.0360880  48.7893347  58.9185713  33.9809360  48.2398073  58.7612633
  33.2776512  47.9740890  59.5504930  33.2731111  49.1672606  57.7659769
  33.9916434  49.7453038  57.1848773  32.6293327  48.6041194  57.0903132
  32.4045135  50.1329173  58.6257771  31.5393715  49.6392204  59.0683757
  32.9946180  50.6043942  59.4116450  31.9180983  51.2021103  57.6816143
  32.8583164  52.0488899  57.2927399  30.7420687  51.2109142  57.3375357
  30.4094730  51.9246322  56.7050104  30.1111911  50.5044082  57.6881693
  34.4134006  46.9819785  57.9742951  35.4810405  47.0850231  57.4160336
  33.6323216  45.9280161  57.9455751  32.3269494  45.8575181  58.6520867
  31.6570735  46.6446172  58.3059051  32.4654439  45.9468421  59.7295557
  31.8527084  44.4495328  58.2345476  31.2195793  44.5250005  57.3504937
  31.2859649  43.9988806  59.0492965  33.0988125  43.6639995  57.9504845
  32.8992145  42.8164724  57.2947731  33.6015151  43.3145206  58.8522906
  33.9824341  44.6926869  57.2217567  35.0428528  44.5084561  57.3940052
  33.7143979  44.7536551  55.7187752  32.8374293  44.0783476  55.1329630
  34.5121084  45.5832360  55.0830147  35.2582268  46.0689894  55.5599323
  34.3490804  45.8030341  53.6082521  34.0146841  44.9051391  53.0885765
  33.2423633  46.8939276  53.4806012  33.0886875  46.9491598  52.4029035
  32.3606749  46.4586408  53.9509743  33.4735088  48.3001828  54.0348864
  33.9523015  48.1928899  55.0082038  34.3509802  49.1840698  53.1253742
  33.8725799  49.2922094  52.1519586  34.4727920  50.1667767  53.5809506
  35.3286274  48.7188212  52.9994766  32.0877149  48.9796005  54.2364131
  31.4941244  48.3941495  54.9385504  32.2296603  49.9853886  54.6318155
  31.5675137  49.0357330  53.2802024  35.6709699  46.3033123  53.0613344
  36.6035961  46.6505444  53.8235065  35.7406797  46.2744086  51.7439457
  35.0234672  45.7688415  51.2438382  36.9029446  46.7737950  50.9848130
  37.3156976  47.5847243  51.5849196  38.0285645  45.8030704  50.6362464
  38.8252282  46.3324748  50.1136019  38.4300046  45.3437355  51.5395499
  37.5959078  44.6739324  49.7333951  37.1064177  43.4865448  50.2722608
  37.0508097  43.4301121  51.3593776  36.6998660  42.4069985  49.4992910
  36.3196777  41.4802330  49.9290156  36.7955534  42.5476513  48.1016541
  36.4907778  41.7349364  47.4423315  37.2919030  43.7555050  47.5538955
  37.3500078  43.8303564  46.4680220  37.6977576  44.8240193  48.3477174
  38.0776385  45.7342392  47.8837237  36.2247335  47.4879341  49.7809791
  35.0731951  47.2049310  49.4131547  36.9808995  48.4333559  49.1913050
  37.9143041  48.6854567  49.4833672  36.3894635  49.1476232  48.0354717
  35.6074968  48.5636883  47.5500365  35.8198009  50.4960432  48.4163771
  36.5936685  51.0957777  48.8954882  35.4664162  51.0077652  47.5211900
  34.9882177  50.3576839  49.1073369  37.5374750  49.3306225  47.0182672
  38.7098010  49.3735591  47.4047982  37.0763550  49.4088656  45.7907965
  36.1089715  49.3879576  45.5012598  38.1137375  49.5634614  44.7533315
  39.0467878  49.8147601  45.2576781  38.2760639  48.1767670  44.0706707
  38.4785799  47.4625127  44.8687479  37.1124038  47.7156275  43.2795953
  36.9095499  48.4291890  42.4809832  37.3304541  46.7392088  42.8469742
  36.2393868  47.6385467  43.9276706  39.3845856  48.1885900  42.9965437
  40.3356312  48.4542841  43.4580856  39.4641819  47.1997508  42.5449230
  39.1378309  48.9200992  42.2270586  37.7800113  50.5739679  43.6687516
  36.6299748  50.7170710  43.2754076  38.8663072  51.2134683  43.2885158
  39.7360057  51.0166303  43.7628351  38.8746430  52.1899825  42.2088498
  37.9634570  52.2003403  41.6107428  39.1184598  53.5961364  42.7507486
  40.0325758  53.6038579  43.3444088  39.2197730  54.2939107  41.9195164
  38.2773709  53.8960993  43.3758014  40.0326414  51.7532022  41.2753079
  41.2120618  51.9662695  41.6043306  39.6679174  51.1684125  40.1566326
  38.6895956  51.0323401  39.9457534  40.6614873  50.7692642  39.1467685
  41.6292183  50.6608999  39.6365165  40.3171929  49.4642947  38.4620168
  39.3215304  49.6108528  38.0433569  41.0310155  49.3060704  37.6536094
  40.3087650  48.2583321  39.3681102  39.4649189  48.2972344  40.0569580
  40.1727051  47.0095714  38.4526986  41.0164938  46.9697325  37.7638356
  40.1620107  46.1084140  39.0658070  39.2440594  47.0735993  37.8855849
  41.5550556  48.1383245  40.2421691  41.6404422  49.0201568  40.8771339
  41.4774522  47.2480235  40.8662228  42.4381831  48.0610065  39.6079714
  40.5958336  51.8875266  38.0704206  39.4515697  52.2466706  37.6911469
  41.7328815  52.3499856  37.6095336  42.6221743  52.0301424  37.9658450
  41.7303124  53.4244111  36.5893610  40.7128653  53.6681498  36.2835960
  42.3648682  54.6660441  37.2030226  43.4138266  54.4608430  37.4167465
  42.2937140  55.4899017  36.4928848  41.6369959  55.0511268  38.5144425
  40.5524256  55.0324147  38.4074005  41.9298576  54.4183223  39.3522328
  42.1022197  56.4970624  38.7759961  43.1805227  56.5930364  38.6489113
  41.5950116  57.1997651  38.1148999  41.7330161  56.8026713  40.2194073
  41.7951106  55.9181385  40.8533210  42.3516951  57.5950747  40.6406346
  40.3059283  57.2671008  40.1466424  39.7324057  56.5328290  39.7567494
  39.9779047  57.4936722  41.0746326  40.2482350  58.0869741  39.5596344
  42.4320794  53.0572689  35.3055029  43.1905996  52.0806474  35.1981604
  42.1536561  53.8724278  34.2733626  41.4771068  54.6147731  34.3796822
  42.7743237  53.6745718  32.9462490  42.9381569  52.6119701  32.7669850
  41.8461108  54.2277977  31.8330303  40.9003946  53.6907674  31.7601028
  41.6501415  55.2944349  31.9424889  42.5399236  54.0527941  30.5196850
  43.0848756  52.8909416  30.0938915  43.0902534  52.0256407  30.6147802
  43.6084853  53.0795996  28.8822277  44.0865331  52.2562735  28.3514705
  43.4249004  54.3432671  28.5383685  42.7477207  54.9847060  29.5555473
  42.4959660  56.0410355  29.4612671  44.1360337  54.3702567  32.9673564
  44.1968156  55.6252912  33.1051820  45.1941077  53.5806077  32.8524138
  45.0298705  52.5849231  32.8941001  46.5754155  54.0548837  32.8471005
  47.2726288  53.2691310  33.1379365  46.8919162  54.4844780  31.3849401
  46.1508380  55.1875179  31.0046279  47.8855449  54.9250325  31.3030036
  46.8368166  53.1757449  30.5539722  45.8800385  52.6757302  30.7045108
  46.9453430  53.4424852  29.5026998  47.9599618  52.2064863  30.9311588
  49.0670673  52.5677383  30.4761516  47.9032392  51.0880386  31.6762032
  48.7420608  50.5489314  31.8369611  47.0220838  50.7924003  32.0715063
  46.9198199  55.0982951  33.8945771  47.6262731  56.1037142  33.6458399
  46.4676068  54.8971359  35.1202856  45.9876619  54.0192852  35.2585983
  46.7025064  55.7441022  36.2782296  47.6757210  56.2056994  36.1112548
  45.6978726  56.8337517  36.5976541  44.7779010  56.3349083  36.9024603
  46.1009012  57.3973818  37.4390749  45.4040144  57.7768866  35.4547850
  46.2411137  58.4542199  35.2857134  45.1781451  57.2419207  34.5323445
  44.1739712  58.6066876  35.8550265  44.2245212  59.3168697  36.8640870
  43.1227969  58.4654808  35.0509512  42.2724170  58.9757554  35.2421979
  43.1803156  57.8487009  34.2532197  46.5741952  54.7965763  37.5028768
  45.8366191  53.8015478  37.4726455  47.3062342  55.1516030  38.5503995
  48.1913921  56.3336555  38.6602460  47.6124744  57.2133572  38.9414567
  48.6935076  56.5181325  37.7105369  49.1459194  55.9013646  39.7390078
  49.5666443  56.7833267  40.2219493  49.9488952  55.3132134  39.2947000
  48.3517208  55.0786888  40.7014807  47.8635589  55.7878509  41.3699761
  48.8781331  54.3278828  41.2907855  47.3089036  54.4039161  39.8077027
  47.5381421  53.3531963  39.6301187  45.8888223  54.5264673  40.4142603
  45.2553143  55.6030452  40.2696312  45.4845075  53.4553339  41.0541664
  46.0801896  52.6438245  41.1361103  44.1436075  53.4058593  41.6742674
  43.6683232  54.3866742  41.6599117  43.5029751  52.6847877  41.1665812
  44.3334342  52.9677702  43.1219579  45.4579085  52.9671655  43.6568815
  43.2419374  52.6092194  43.7716548  42.3306322  52.5786705  43.3372714
  43.3582251  52.1915938  45.1537156  44.2892060  51.7630681  45.5248485
  42.9166543  53.3622775  46.1260019  42.8065029  52.9058146  47.1096724
  43.8626932  54.5691506  46.2247830  43.9729817  55.0264496  45.2415155
  43.4493103  55.2995369  46.9203051  44.8378048  54.2387612  46.5826964
  41.4654876  53.8085879  46.0073577  40.8071934  52.9674081  46.2245381
  41.2729258  54.6127717  46.7175041  41.2761907  54.1654830  44.9949876
  42.4237279  51.0138126  45.4338414  41.4466620  50.7416971  44.7257027
  42.7963513  50.3706554  46.5114543  43.6849417  50.6778827  46.8803960
  42.1051814  49.3201805  47.1939904  41.1756460  49.1967258  46.6382727
  42.7573501  47.9439983  47.3696844  43.8265004  48.0422326  47.5577453
  42.2876718  47.4275074  48.2067862  42.5376552  47.1413955  46.0886360
  43.5239020  47.0575687  45.1254594  44.4712574  47.5741169  45.2797165
  43.3114898  46.3089223  43.9467667  44.0756868  46.2588353  43.1711404
  42.1083782  45.6456413  43.7768993  41.7740619  44.8759997  42.6944749
  42.4710401  44.8321602  42.0357647  41.1299835  45.7204188  44.7574670
  40.1926326  45.1812531  44.6204486  41.3383884  46.4811089  45.9172683
  40.5563926  46.5468555  46.6737470  41.8864133  49.9583402  48.6115329
  42.9304555  50.1306292  49.3120658  40.6636002  50.2793124  49.0218754
  39.8519336  50.1573932  48.4332903  40.4694380  50.8314766  50.3734988
  41.3986405  51.2862443  50.7168182  39.3737020  51.8939644  50.3832580
  38.5127220  51.4729244  49.8640875  39.1074505  52.0991464  51.4201333
  39.7985179  53.2046320  49.6934211  38.9224245  53.7460513  48.9954651
  40.9513427  53.5940889  49.8757624  40.0669773  49.6482307  51.2909536
  39.0989555  48.9924340  50.9279859  40.7865542  49.4567531  52.3942149
  41.5803210  49.9990548  52.7039606  40.3280235  48.3239535  53.2480039
  39.6178317  47.6956995  52.7103946  41.5707178  47.4597357  53.6273081
  42.4780318  48.0530718  53.7405893  41.4153011  46.8596974  54.5239127
  41.8287613  46.4820381  52.4878959  42.7617215  46.8386708  51.5087502
  43.2846773  47.7906813  51.5998164  43.0272913  45.9976238  50.4280747
  43.7424662  46.2480496  49.6445491  42.3319976  44.7924383  50.3766954
  42.5367066  44.1349775  49.5317461  41.4083026  44.4126995  51.3461323
  40.8893364  43.4572924  51.2688573  41.1460063  45.2700180  52.4303466
  40.4257255  44.9776903  53.1944408  39.6759896  48.8606504  54.5438130
  40.3593973  49.6437418  55.2313002  38.4793287  48.4514598  54.8815995
  37.9960221  47.8215074  54.2573607  37.8067293  48.8576209  56.1127909
  37.0461896  48.0947912  56.2794327  38.5714799  48.7824619  56.8858413
  37.1617865  50.2191656  56.1910073  36.7393159  50.5489082  57.3161337
  37.1070284  50.9476781  55.0858788  37.5793729  50.6285491  54.2521243
  36.5012683  52.2931540  55.0751374  35.5366313  52.2670142  55.5819818
  37.4192838  53.3114702  55.8068679  36.8423062  54.1659922  56.1604047
  37.9466579  52.8576268  56.6459166  38.4830873  53.8621780  54.8711836
  39.5536574  53.0708277  54.5162619  39.6024209  52.0651422  54.9337768
  40.5522155  53.5159988  53.6559769  41.3825354  52.8648831  53.3826308
  40.4824695  54.8177159  53.1392392  41.2533869  55.1883645  52.4636610
  39.3913398  55.6581099  53.5046978  39.3111764  56.6746056  53.1194571
  38.4130296  55.1594719  54.3728126  37.5758883  55.7907484  54.6707795
  36.1735874  52.6117723  53.6102730  36.6795700  52.0041559  52.6524542
  35.3224922  53.6036354  53.4641444  34.9765036  54.0621633  54.2948931
  34.8441765  54.0874756  52.1396363  35.2298375  53.4251912  51.3645595
  33.3006746  54.1144115  52.0724536  32.9536864  54.6149660  52.9764142
  32.7173242  54.8380339  50.8220417  33.0635231  54.3377311  49.9176390
  31.6283772  54.8077928  50.8592009  33.0513793  55.8755448  50.8132485
  32.8127081  52.6392224  52.0534860  33.0155412  52.2583221  51.0525493
  33.4244489  52.1008849  52.7774096  31.3333527  52.4365960  52.3856971
  30.7209318  52.9742980  51.6618759  31.0936452  51.3740392  52.3455402
  31.1298391  52.8168632  53.3867360  35.3755437  55.4914694  51.9337737
  35.1784564  56.3294113  52.8478224  36.0240466  55.7260488  50.8012232
  36.2410849  55.0057152  50.1273440  36.5480942  57.0679938  50.5720715
  36.5945979  57.6382739  51.4998200  37.9532868  56.9203814  50.0233088
  38.5692008  56.4006804  50.7572435  37.8870041  56.3207371  49.1154909
  38.5817019  58.2664723  49.6966366  39.7811921  58.2720281  49.3663345
  37.8836488  59.3152141  49.7476196  35.5123459  57.7288706  49.6680714
  35.5245729  57.3910100  48.4838832  34.7199615  58.6224565  50.2394131
  34.8225581  58.8425005  51.2197976  33.6827867  59.3178904  49.4773769
  33.0122940  58.6151982  48.9826422  32.8488503  60.1709829  50.5039402
  33.4502713  60.6975013  51.2450005  32.1469981  60.8673822  50.0451030
  32.1196420  59.1080674  51.1454845  31.5455805  59.4762503  51.8211283
  34.1681123  60.2631106  48.3965263  33.3903202  60.6981076  47.5374581
  35.4550630  60.5811968  48.4642096  36.0503905  60.2667566  49.2170787
  36.0285725  61.4976093  47.4512023  35.2984923  62.2658640  47.1965126
  37.2842443  62.1769525  47.9857742  37.5141512  63.0185961  47.3324151
  37.0654876  62.5449834  48.9881707  38.4103801  61.2909065  48.0374816
  39.1733746  61.7627777  48.3792078  36.3152330  60.7463777  46.1539318
  36.5938728  61.3967126  45.1179557  36.2386334  59.4196936  46.1691621
  36.0664834  58.9348688  47.0383046  36.4996664  58.6104386  44.9510213
  37.2442863  59.1124540  44.3332666  37.0263285  57.2133844  45.3173077
  36.2622106  56.6826492  45.8852365  37.2447855  56.6640592  44.4015466
  38.3331614  57.3311855  46.1812821  38.2620319  58.1418824  46.9064110
  38.5555102  56.3987608  46.7001727  39.4375932  57.6339324  45.1940832
  39.3816713  56.7809639  44.5177575  39.0579178  58.5224515  44.6896233
  40.8443917  57.8562834  45.5911056  41.2469375  56.9047736  45.9385053
  41.3927974  58.1810794  44.7068783  40.9869144  58.8783070  46.6670833
  40.4791767  58.5773313  47.4866660  41.9637619  58.9897636  46.8982682
  40.6143541  59.7601822  46.3452231  35.3346555  58.4425746  43.9859814
  35.4886441  57.8403578  42.8994068  34.1636505  58.9705154  44.4276111
  34.0390698  59.4157548  45.3255759  32.9981124  58.8410829  43.5485871
  33.3440139  58.7794486  42.5167671  32.1505362  57.5858292  43.8615115
  31.2782862  57.5897879  43.2078575  32.7875710  56.7374858  43.6113115
  31.6968938  57.4699254  45.3136984  32.5194207  56.9211133  46.2975302
  33.5113742  56.5657022  46.0185846  32.0861581  56.8224158  47.6336628
  32.7115484  56.3766852  48.4071698  30.8138714  57.3143961  47.9579263
  30.3437463  57.2519945  49.2460406  30.9683532  56.8500657  49.8542505
  29.9966425  57.8776179  46.9911031  29.0076944  58.2569649  47.2483538
  30.4544300  57.9561966  45.6716665  29.8271075  58.4077521  44.9031198
  32.0929563  60.0682466  43.6455594  32.1965493  60.8902699  44.5558677
  31.2050728  60.0907516  42.6362243  31.1671005  59.3639463  41.9359304
  30.2393289  61.1681810  42.5610259  30.5621425  62.0358932  43.1363224
  30.0552896  61.6058530  41.0386874  29.6559967  60.7735188  40.4591314
  29.0789759  62.7807695  40.9816700  29.4778325  63.6137072  41.5606586
  28.9432662  63.0911274  39.9456391  28.1186949  62.4764193  41.3980015
  31.3466275  61.9761228  40.4712654  31.2301975  62.2386199  39.5552198
  28.9026763  60.6337105  43.0911826  28.4212026  59.5249148  42.8283344
  28.2382946  61.5249509  43.8612270  28.6539206  62.4277495  44.0409742
  26.9455289  61.2367839  44.4435522  26.5216996  62.1745801  44.8027267
  26.3076704  60.8266912  43.6605709  27.0100387  60.2443050  45.6027145
  27.9757987  60.2026400  46.3941294  25.9495155  59.4514662  45.6536464
  25.2402101  59.4606917  44.9346887  25.8521869  58.4332671  46.7213274
  26.6085082  58.6211327  47.4834191  24.4609200  58.4853651  47.3844188
  23.7272208  57.9994900  46.7412159  24.4921387  57.9766595  48.3479250
  24.0959887  59.8374085  47.5773669  23.2302667  59.8794005  47.9901162
  25.9285712  57.0329527  46.1118406  25.6252791  56.8389997  44.9455224
  26.3154659  56.0917161  46.9643692  26.5164397  56.2955513  47.9329558
  26.3871230  54.6826100  46.5138458  26.9097898  54.5703414  45.5639435
  27.1957918  53.9740850  47.6039683  26.8294775  54.3563117  48.5567621
  27.0011103  52.9033111  47.5436153  28.6956477  54.2240922  47.4995045
  28.9194536  55.2881404  47.4232596  29.2848215  53.6742550  48.7864242
  29.0618077  52.6100764  48.8631550  30.3651311  53.8192406  48.7830889
  28.8510647  54.1981859  49.6381588  29.2704219  53.5352768  46.2579809
  28.7836742  53.9285858  45.3655212  30.3422429  53.7248815  46.2000927
  29.0949456  52.4614973  46.3235895  24.9943671  54.0673673  46.4624199
  24.0861943  54.4208209  47.2473388  24.8351917  53.1363557  45.5474065
  25.6060775  52.9466537  44.9230287  23.6000137  52.3929978  45.3628275
  22.8882899  52.7568664  46.1038727  22.9183277  52.4410865  43.9445156
  23.6289282  52.1525842  43.1699747  21.7395380  51.4401274  43.9608496
  21.0282394  51.7282638  44.7348854  21.2426893  51.4472514  42.9907003
  22.1156842  50.4383798  44.1684941  22.5093714  53.8142016  43.7501050
  22.0840724  53.9032670  42.8940744  23.9718884  50.9381373  45.7063041
  24.9490762  50.4660875  45.0874963  23.2735200  50.2790827  46.6077221
  22.4876469  50.6690128  47.1081793  23.6740114  48.8889283  46.9063969
  24.6677108  48.6907822  46.5046522  23.7063779  48.6695823  48.4264738
  22.7728096  49.0422886  48.8479467  23.7786406  47.5955859  48.5979671
  24.8724324  49.3653803  49.0914911  24.7991414  50.7156525  49.4557306
  23.8896467  51.2766242  49.2407203  25.8660353  51.3393747  50.0827050
  25.7883839  52.3891778  50.3655225  27.0263577  50.6299601  50.3599266
  28.0719560  51.2661158  50.9844705  27.8880635  52.1881632  51.1784083
  27.1349495  49.3018211  50.0036855  28.0379083  48.7226627  50.1969246
  26.0440112  48.7029217  49.3786334  26.0905513  47.6531530  49.0889441
  22.7456373  47.8306829  46.3203728  21.5589485  48.1032612  46.1308370
  23.3152769  46.6519170  46.0727209  24.3146342  46.5321409  46.1566137
  22.5163172  45.5268890  45.5384171  21.4684935  45.6868287  45.7925505
  22.6439144  45.4161201  43.9640377  22.5861751  46.4301873  43.5685202
  23.9444594  44.7465825  43.4737898  24.0026822  43.7322487  43.8685514
  23.9479239  44.7126609  42.3843236  24.8029617  45.3211120  43.8216260
  21.5037910  44.6100404  43.6012662  21.4912823  44.4832774  42.6497543
  22.9445597  44.2624502  46.3004151  24.1159042  44.2190829  46.7128049
  21.9927061  43.3086951  46.4493002  21.0421800  43.3454167  46.1098139
  22.4273626  42.1023087  47.1916314  22.9670498  42.4259671  48.0816214
  21.5381507  41.5462944  47.4886998  23.3430804  41.1779030  46.3562859
  23.2872446  41.1670348  45.1297488  24.1743322  40.4629716  47.0989161
  24.1709404  40.5717535  48.1030347  25.1315204  39.5063155  46.5000999
  25.1627625  39.4244044  45.4136314  26.5766348  39.7372261  47.0223925
  26.4891908  39.9423302  48.0893438  27.5399599  38.5876075  46.8066805
  27.6282844  38.3822060  45.7398582  28.5183738  38.8527013  47.2073451
  27.1671522  37.6997838  47.3174498  26.9442753  41.1201847  46.4656195
  26.2431290  41.8633987  46.8452625  27.9550294  41.3815939  46.7788941
  26.8960130  41.0986818  45.3769005  24.6779738  38.0990401  46.8581801
  24.2128028  37.9031503  47.9812176  24.8579184  37.2483727  45.8794692
  25.1650379  37.5754980  44.9746123  24.5417392  35.8073299  46.0362860
  23.9775788  35.6465458  46.9549648  23.7110370  35.3313248  44.8710569
  22.7258678  35.7937301  44.9320664  24.1971427  35.6341123  43.9436297
  23.5615240  33.8062962  44.8947768  22.9561038  33.2922514  43.9470035
  24.0375914  33.1342721  45.8432733  25.9545924  35.1904883  46.1662953
  26.6675770  35.1749885  45.1191116  26.3531575  34.7427813  47.3532162
  25.8356012  34.8260872  48.2165208  27.7341680  34.1811780  47.4078943
  28.2920747  34.4521126  46.5115497  28.4553812  34.7508495  48.6201212
  29.4744958  34.3701492  48.6877385  28.4789200  35.8370487  48.5322728
  27.7109075  34.3811889  49.8996535  26.6357431  33.7253476  49.8518974
  28.2699794  34.7558205  51.0509405  27.8153305  34.5343329  51.9252044
  29.1454935  35.2593265  51.0433547  27.7333487  32.6578420  47.3947994
  28.7508834  32.0891751  47.8249646  26.6257083  32.0941785  46.9272416
  25.7873359  32.6300877  46.7539425  26.5317075  30.6258006  46.9070173
  26.7880946  30.2136947  47.8829956  25.1008390  30.2216317  46.5679940
  24.8887499  29.1936935  46.8620357  24.3709425  30.8883094  47.0272238
  25.0244849  30.3314155  45.2024170  24.1422005  30.0902477  44.9108485
  27.6129644  29.9371213  46.1085481  27.9664703  28.7914700  46.5008639
  28.1794598  30.4868121  45.0588262  27.7847636  31.3684313  44.7637637
  29.2418772  29.9041954  44.2557987  29.3190597  28.8458680  44.5049675
  29.0057812  30.0367799  42.7409882  28.6195820  31.0270160  42.4993647
  29.9322776  29.8650575  42.1930687  27.9673674  28.9689170  42.3416691
  27.0905127  29.1484533  42.9637569  27.7244818  29.1849303  41.3012621
  28.3458705  27.5275108  42.4543795  29.6172785  27.1936761  42.3815085
  27.5274857  26.5995542  42.6302000  27.8557588  25.6467371  42.6971164
  26.5418046  26.8069436  42.7045221  30.5690036  30.5415996  44.6718281
  31.5672662  30.3114435  43.9792755  30.5960775  31.2976313  45.7528933
  29.7240278  31.4514760  46.2386509  31.8143302  31.9262589  46.2896434
  31.6444591  32.1362385  47.3456508  32.6312670  31.2117579  46.1886379
  32.1989996  33.2267531  45.5785990  33.2890490  33.7498061  45.9213596
  31.3672250  33.6981708  44.6732121  30.4678256  33.2862224  44.4695491
  31.7460437  34.9614115  43.9648024  32.8166577  35.1384085  44.0675493
  31.4021768  34.8525381  42.4470712  30.3339374  34.7018542  42.2913204
  31.7153269  35.7707123  41.9500872  32.1072668  33.7156441  41.7402974
  33.5157798  33.6639761  41.7227904  34.1077529  34.4334948  42.2182786
  34.1451894  32.6229341  41.0680345  35.2345129  32.5933868  41.0434992
  33.4029433  31.6140823  40.4410395  33.9152548  30.7991937  39.9295774
  32.0174978  31.6515800  40.4707156  31.4370583  30.8703498  39.9799311
  31.3575498  32.7075713  41.1403685  30.2686499  32.7287900  41.1844904
  30.9420781  36.1482894  44.4732981  29.9872932  35.9199151  45.1926006
  31.3304862  37.3456517  44.0498921  32.1227294  37.4485887  43.4319487
  30.5585355  38.5715877  44.4237828  30.0802022  38.4504513  45.3956997
  31.5329826  39.7370799  44.5034430  32.2191171  39.7450380  43.6565337
  30.9846042  40.6785614  44.5349680  32.3755134  39.6919974  45.7354087
  33.6410381  39.1500875  45.8527064  34.0887908  38.6959764  44.9687378
  34.0741410  39.3152619  47.1296137  34.9605446  38.9787862  47.4777118
  33.1214968  39.9774099  47.8734586  33.1497662  40.3409002  49.2165750
  34.0145376  40.0877750  49.8299236  32.0323475  41.0237086  49.6900413
  32.0063021  41.3578125  50.7272473  30.9371885  41.2927506  48.8635324
  30.0647751  41.8156169  49.2554574  30.9217068  40.9067702  47.5249624
  30.0615199  41.1744490  46.9113444  32.0343504  40.2219246  47.0211967
  29.6187048  38.6892429  43.1866278  29.8685806  39.4675502  42.2410381
  28.5609404  37.9148642  43.2428146  28.4509093  37.3201767  44.0517270
  27.5661334  37.8242248  42.1755594  27.9773543  38.1400915  41.2167973
  27.1524294  36.3326956  42.0703418  28.0288312  35.7143771  41.8761732
  26.6787391  36.0097555  42.9973948  26.2179391  36.1968951  40.9808745
  25.9507311  35.2782875  40.9011262  26.3509541  38.7150858  42.4044978
  25.8656043  38.6737437  43.5329979  25.9330882  39.4426715  41.3874486
  26.4070344  39.4366857  40.4955749  24.7668536  40.3288356  41.5531465
  24.1663229  39.9978375  42.4004376  25.2280569  41.7732232  41.8119723
  24.3700472  42.4240073  41.9804912  25.8678408  41.7805423  42.6944252
  26.0270595  42.3937665  40.6950024  27.3971019  42.0700122  40.5817504
  27.8492940  41.3882501  41.3020438  28.1680554  42.6140875  39.5608787
  29.2269292  42.3625464  39.5007613  27.6101188  43.4591206  38.6352368
  28.2312532  43.8780491  37.8435356  26.2385424  43.7868498  38.7045020
  25.7744424  44.4397230  37.9652673  25.4596818  43.2469579  39.7654482
  24.4040993  43.5044435  39.8523193  23.9161704  40.2286328  40.2755990
  24.3496274  39.6730116  39.2576927  22.7149376  40.7882025  40.3962943
  22.4281946  41.3061334  41.2146007  21.8141482  40.7724176  39.2268114
  22.1473644  40.0381496  38.4933835  20.3909653  40.3860902  39.7029203
  20.0307478  41.1334011  40.4099345  19.7322762  40.3606847  38.8348286
  20.3586543  39.0233627  40.3775697  21.1694629  38.0893633  39.8947565
  19.6079113  38.7918399  41.3555283  19.6082639  37.8767689  41.7830150
  19.0067637  39.5216313  41.7106717  21.6367888  42.1768715  38.6446783
  21.6409533  43.1410069  39.4185237  21.4270699  42.1597389  37.3112266
  21.5335197  41.3222307  36.7568370  21.1686891  43.4233255  36.6175680
  20.9543356  44.2283770  37.3204505  22.1586307  43.9422838  35.5638736
  21.8716147  44.9501343  35.2639431  23.5761871  43.9680194  36.1519291
  23.8641023  42.9603726  36.4516854  24.2749615  44.3367742  35.4010398
  23.5975954  44.6252134  37.0212618  22.0343952  43.2286476  34.2364525
  21.0277914  43.3669212  33.8418244  22.7592568  43.6390924  33.5334516
  22.2264577  42.1648036  34.3759116  19.7276487  43.1666918  36.0617086
  19.3886155  42.0498922  35.6326900  18.9734164  44.2554964  36.1240001
  19.2818059  45.1330215  36.5176305  17.5523120  44.1538701  35.6293310
  17.1261819  43.1704153  35.8276459  16.7387213  45.2086698  36.4047643
  17.3112235  46.1289284  36.5208013  15.8063896  45.4247301  35.8830598
  16.4267891  44.6237818  37.7866440  16.6986386  45.3808477  38.7032197
  15.9419095  43.4791793  37.7921916  17.4010430  44.3549036  34.1225901
  16.3779213  43.8695991  33.5827794  18.3642195  45.0256705  33.4965799
  19.1707490  45.3498495  34.0108926  18.3177265  45.2679003  32.0572915
  18.0944708  44.3279223  31.5526158  17.2386523  46.3159220  31.6569725
  17.2249375  46.4354387  30.5736318  16.2580050  45.9838538  31.9977973
  17.5473307  47.5283180  32.2509848  16.8860644  48.1807971  32.0089152
  19.6778911  45.8498434  31.6228142  20.4883042  46.2036879  32.4902395
  19.8791135  45.9168922  30.3133975  19.2199478  45.4909177  29.6776730
  21.1091643  46.4884630  29.7587337  21.5050636  47.2056275  30.4777871
  22.2229645  45.4177407  29.4502390  23.1838554  45.8971190  29.2631983
  22.3147229  44.7400129  30.2989825  21.7985209  44.6292861  28.2132794
  20.9990840  43.4919819  28.3564260  20.6922052  43.1624286  29.3490586
  20.5934839  42.7778017  27.2273471  19.9947096  41.8736094  27.3369259
  20.9707310  43.2122414  25.9625199  20.5320533  42.4848181  24.8695450
  19.9931901  41.7288301  25.1138978  21.7519173  44.3570274  25.7962014
  22.0286554  44.7205950  24.8065878  22.1772544  45.0354600  26.9278407
  22.8227106  45.9082923  26.8296058  20.7295961  47.3215164  28.5231075
  19.6457435  47.0758874  27.9694262  21.6024989  48.2366217  28.1807439
  22.4135454  48.3638236  28.7690657  21.4714452  49.0807001  26.9787777
  20.6848389  48.6588677  26.3531523  21.1373442  50.5910078  27.2553372
  21.9155902  51.0045401  27.8967611  21.0643528  51.4029124  25.9486589
  20.2859564  50.9902295  25.3068712  20.8314542  52.4425699  26.1788105
  22.0239156  51.3513739  25.4341848  19.8443732  50.4422282  27.9407018
  19.5064109  51.3088721  28.1779993  22.8439569  49.0034389  26.2780556
  23.8420121  49.4358822  26.8987388  22.8365173  48.4750829  25.0791801
  21.9875316  48.1189230  24.6638818  24.1078060  48.3834553  24.2883442
  25.0216978  48.7009277  24.7904520  24.2970091  46.9621898  23.7895189
  23.3933238  46.6333473  23.2763761  25.1393453  46.9281903  23.0985673
  24.4943991  46.3031058  24.6349446  23.8707724  49.3897559  23.1472236
  23.2074728  48.9849394  22.1791481  24.3586149  50.6136329  23.3328141
  24.8647299  50.8579441  24.1720155  24.1687692  51.6492485  22.3071402
  24.5744982  52.6037658  22.6423713  24.6484226  51.3593921  21.3722525
  22.6778125  51.8022905  22.0704221  21.9631456  52.1440668  23.0273182
  22.2137796  51.5656524  20.8602251  22.8533040  51.2381529  20.1503998
  20.7850063  51.7009370  20.5074730  20.3332986  52.5906054  20.9462776
  20.7543899  51.8405588  18.9567372  21.2048913  50.9796611  18.4627707
  19.7409532  51.9845338  18.5821476  21.5263602  52.9973464  18.6861113
  21.5535157  53.1494695  17.7386299  19.8747468  50.5429490  20.8278948
  18.7027205  50.6701956  20.4272009  20.3990406  49.4797326  21.4518179
  21.3802984  49.4349727  21.6868266  19.5574137  48.3076014  21.7432651
  18.5277305  48.4887952  21.4350111  20.0975294  47.1022369  20.9636265
  21.1684267  46.9908224  21.1335242  19.5845179  46.1913673  21.2722296
  19.8422068  47.3514273  19.4843039  18.7653262  47.4729504  19.3674237
  20.3415576  48.2896750  19.2425561  20.3105151  46.3017285  18.5300661
  20.0194736  45.1129934  18.6756604  21.0613668  46.7401384  17.5027338
  21.4110278  46.0828627  16.8202184  21.2717636  47.7244233  17.4189620
  19.4864618  48.0088677  23.2333769  20.5355392  48.0991588  23.9117972
  18.3071752  47.6662024  23.7024704  17.4696956  47.6574270  23.1379792
  18.1807653  47.3808214  25.1530965  19.1641944  47.4385785  25.6196053
  17.2597095  48.3784678  25.8363358  16.2842064  48.3297433  25.3524774
  17.1603780  48.0905299  26.8829136  17.7694797  49.7245927  25.7548989
  17.1627428  50.3237444  26.1959063  17.7208000  45.9456593  25.2791075
  17.1275345  45.4989451  24.2829104  17.9613046  45.3089026  26.3975079
  18.4447356  45.7360701  27.1746319  17.5034614  43.8856108  26.5393174
  16.5727665  43.7274743  25.9944330  18.2640056  43.2004221  26.1649000
  17.2648477  43.6014670  28.0281377  17.4431586  44.4174595  28.9219276
  16.8804341  42.3754227  28.2632344  16.6830089  41.8436070  27.4275941
  16.5501945  41.7756648  29.5665219  15.9750945  42.4516203  30.1993279
  15.6803632  40.5476309  29.2402181  16.2409708  39.8971656  28.5688662
  15.4682508  40.0156182  30.1676181  14.3584991  40.9571358  28.5709858
  13.9618513  42.1405395  28.4473920  13.6061528  40.0543693  28.1098397
  17.8250961  41.5742242  30.3793674  18.9245040  41.5213735  29.8359873
  17.6446418  41.4662930  31.6597444  16.6742478  41.5249409  31.9335969
  18.6655734  41.2741247  32.7214016  19.4413852  42.0247531  32.5704971
  18.1774470  41.4446858  33.6809540  19.3089624  39.8894937  32.7304297
  18.9808356  38.9806045  31.9264974  20.2920584  39.7750014  33.6688639
  20.5091753  40.5384538  34.2934438  21.0687162  38.5216924  33.7962810
  20.3966783  37.6660765  33.8625048  21.9846045  38.3425322  32.5385162
  22.6976798  37.5355691  32.7071378  21.3517570  38.0952818  31.6861833
  22.7909370  39.5552887  32.1403924  22.2952043  40.4284149  31.1602853
  21.3368518  40.2361126  30.6779161  23.0428293  41.5530707  30.8044664
  22.6610425  42.2246711  30.0355109  24.2670474  41.8220114  31.4217880
  24.8254916  42.7096487  31.1245675  24.7786956  40.9709787  32.4087927
  25.7292423  41.1599687  32.9076353  24.0196059  39.8398427  32.7496261
  24.3823031  39.1492732  33.5109830  21.9016849  38.6887816  35.0799451
  21.7233550  39.7268881  35.7163856  22.7250302  37.7267998  35.4138876
  22.7586680  36.8504203  34.9129617  23.5485455  37.8707581  36.6204958
  23.3551798  38.8515443  37.0549696  23.2640207  36.8142073  37.6658001
  23.7904991  37.0429060  38.5924158  22.1938199  36.7509272  37.8626908
  23.7263146  35.5690348  37.1524941  23.5591949  34.8760137  37.7954502
  25.0234319  37.8791452  36.1151140  25.3506582  37.4346272  35.0180613
  25.8398903  38.4126791  37.0267341  25.5380741  38.7719727  37.9211134
  27.2877290  38.4774044  36.6931179  27.6042327  37.5744115  36.1710753
  27.5025893  39.3485049  36.0741523  28.0678394  38.5937525  38.0046627
  27.5155022  38.7680563  39.0886257  29.3771006  38.4855949  37.7893629
  29.8029911  38.2586211  36.9021203  30.2583394  38.5993190  38.9889071
  29.7513319  38.8975739  39.9065598  31.0164513  37.2821141  39.2272087
  31.6264431  37.4464060  40.1154759  30.1540015  36.0127841  39.4219357
  29.5440313  35.8475666  38.5338252  30.8038237  35.1522447  39.5810077
  29.5055757  36.1428603  40.2883786  32.0652628  37.1217733  38.0843622
  31.5416383  36.8443976  37.1694957  32.5684674  38.0776497  37.9388112
  33.1213345  36.0257116  38.4318320  32.6188942  35.0693870  38.5770796
  33.8377603  35.9387757  37.6149627  33.6457220  36.3026384  39.3463971
  31.1850969  39.7987161  38.8234017  31.6877136  40.0730505  37.7176051
  31.4207247  40.5034708  39.9473262  31.0056166  40.2416468  40.8300679
  32.3434328  41.6761977  39.9195027  32.3754659  42.2806793  39.0130397
  32.0153780  42.5936711  41.1112261  31.9887762  42.0042065  42.0276997
  32.7806287  43.3650045  41.1980383  31.0441051  43.0623827  40.9529931
  33.7385065  41.0248440  40.0777042  34.0388557  40.4671035  41.1459144
  34.5573013  41.1260737  39.0334233  34.2853537  41.5952412  38.1813519
  35.8899401  40.4730552  39.0829597  36.1563699  40.1247410  40.0808532
  35.7347653  39.2367520  38.1494255  34.8198537  38.7133203  38.4270139
  35.6563724  39.5827205  37.1187653  36.9117067  38.2960033  38.2768058
  37.8122093  38.5426560  39.1005070  36.9929564  37.2702510  37.5535447
  37.0766287  41.3360537  38.6808855  37.2691269  41.5837669  37.4904025
  37.8441273  41.7471304  39.6978628  37.6528578  41.5238958  40.6641349
  39.0203998  42.5807425  39.3930714  38.6844926  43.4272307  38.7941363
  39.6574542  43.1335578  40.7425687  40.5411544  43.7157143  40.4812874
  38.6719259  44.0229303  41.5503795  37.7881198  43.4412846  41.8124382
  39.1594384  44.3721628  42.4605813  38.3759537  44.8800646  40.9455474
  39.9203061  41.9150407  41.4803153  40.3134594  42.1330369  42.3285537
  40.0899142  41.7933872  38.6341771  40.9355443  42.4599191  38.0470759
  40.0320492  40.4965020  38.7335623  39.2911069  40.0919420  39.2880307
  40.9808801  39.5977818  38.0863253  41.9597556  40.0666434  38.1866784
  40.9616470  38.6715519  38.6606314  40.7338612  39.2761917  36.6195157
  41.5743006  38.4864156  36.0339180  39.7209798  39.7857818  35.9887233
  39.0916227  40.3829763  36.5057994  39.4310805  39.5297280  34.5688205
  40.1481114  38.7996702  34.1933454  37.9811807  38.9922457  34.3008700
  37.3089477  39.6133252  34.8928693  37.5230598  39.0058510  32.8094448
  38.1945903  38.3845698  32.2168606  36.5082616  38.6146630  32.7369483
  37.5458301  40.0278393  32.4311302  38.0407544  37.6611072  34.7961389
  37.1878012  37.2369475  34.6771442  39.6337676  40.8882173  33.8690908
  39.1250098  41.9469842  34.2798733  40.3753075  40.8515559  32.7921955
  40.7929979  39.9979396  32.4501818  40.6229166  42.0902379  32.0524505
  40.9707176  42.9126881  32.6775179  41.6886193  41.8435181  30.8977989
  41.2195871  41.1811093  30.1702525  42.1735148  43.1225291  30.1894339
  42.6431088  43.7852738  30.9163111  42.8971440  42.8591504  29.4180121
  41.3238988  43.6295021  29.7320155  42.8026813  41.0930904  31.4651737
  43.4599673  40.9322680  30.7842100  39.3902999  42.7363970  31.3564100
  39.2737355  43.9466825  31.4503402  38.5795626  41.9095459  30.7098528
  38.7251361  40.9108205  30.6717062  37.4574250  42.4813722  29.9459523
  37.5498156  43.5593817  29.8138211  37.5340829  41.8012755  28.5497639
  37.2089209  40.7740207  28.7144347  36.8144061  42.3114208  27.9095162
  38.9271053  41.7991980  27.8630322  39.6614883  41.3778017  28.5494778
  38.8884825  40.9690136  26.5910455  38.1546035  41.3900991  25.9038719
  39.8719906  40.9771993  26.1212097  38.6111059  39.9433392  26.8342624
  39.3516521  43.2487211  27.5262861  39.4047488  43.8347659  28.4438000
  40.3295586  43.2389219  27.0449296  38.6201084  43.6949170  26.8526007
  36.0725099  42.3415001  30.5341163  36.0733497  41.8664303  31.6529795
  35.0865857  42.7634445  29.7388261  35.2576718  43.1445013  28.8192476
  33.6743228  42.6526979  30.2070618  33.6105253  42.4945999  31.2836463
  33.0183846  43.9926756  29.8701350  33.5095025  44.7073066  30.5305932
  33.2544328  44.2347504  28.8339009  31.5037945  44.0638628  30.0780012
  31.0178562  43.4760493  29.2992587  31.1084811  43.5210485  31.4441524
  31.5937001  44.1086895  32.2234722  30.0267564  43.5849965  31.5619788
  31.4215257  42.4802298  31.5266149  31.1321125  45.5487941  29.8990109
  31.4117686  45.8757035  28.8975009  30.0578569  45.6738974  30.0347516
  31.6634646  46.1485001  30.6380079  33.1944752  41.4640631  29.3298066
  33.1181047  41.6438479  28.0719044  32.9329321  40.3063343  29.9667974
  33.0333696  40.2139066  30.9675315  32.5612843  39.1136431  29.1900925
  32.7524697  39.2740007  28.1290399  33.4184762  37.9033453  29.6737165
  33.0934400  37.8139767  30.7102800  33.1494478  36.9978894  29.1297740
  34.9541367  38.0944622  29.6294521  35.2199705  38.9816961  30.2041252
  35.6552880  36.8760749  30.2222726  35.3902870  35.9884603  29.6478044
  36.7346320  37.0234845  30.1850211  35.3426036  36.7445476  31.2581439
  35.3239343  38.4246185  28.1807269  34.8138612  39.3377927  27.8740715
  36.4017572  38.5677931  28.1039153  35.0198034  37.6036298  27.5314342
  31.0543414  38.8881755  29.3566980  30.6435007  38.6203955  30.4921458
  30.4033841  38.9862352  28.2148434  30.8974987  39.2039223  27.3612847
  28.9641004  38.8190497  28.1526052  28.5455175  38.5940899  29.1335642
  28.3702160  40.1659158  27.6565216  28.6670624  40.2722546  26.6131264
  27.2886359  40.0442006  27.7154268  28.7887648  41.4259847  28.4406123
  29.8727102  41.4414812  28.5542913  28.3390531  42.6713030  27.6767485
  27.2550952  42.6567448  27.5630727  28.6339608  43.5633648  28.2293387
  28.8069657  42.6830758  26.6923605  28.1276377  41.4469385  29.8261952
  28.4332007  40.5646009  30.3885217  28.4360722  42.3440618  30.3629813
  27.0436216  41.4470490  29.7121425  28.4486270  37.7040411  27.2523503
  29.2492660  37.0968225  26.5525305  27.1239535  37.4451521  27.3181199
  26.4783717  38.0035466  27.8580451  26.5778749  36.3910150  26.4522596
  26.9618222  35.4110350  26.7356726  25.0605557  36.3885302  26.6227361
  24.6740831  37.4038004  26.7119802  24.5769755  35.8887072  25.7834345
  24.7693805  35.6170443  27.9120071  25.5938804  34.9736679  28.5601951
  23.5797908  35.7100499  28.2524394  26.8038502  36.7505506  24.9788774
  26.7708047  37.9184331  24.6310015  27.0264081  35.7583495  24.1514851
  27.0243348  34.8085464  24.4949515  27.2785178  35.9808989  22.7242845
  28.2399433  36.4607907  22.5413526  27.3040752  34.5748916  22.0998238
  26.4005133  34.0494578  22.4090073  27.2935740  34.7091175  21.0181708
  28.5338757  33.7541595  22.5002169  29.5535054  34.3295474  22.9229344
  28.4324891  32.4970977  22.3889271  26.2043217  36.8271242  22.0536890
  26.5022772  37.5741192  21.1228259  24.9593680  36.7047866  22.5029706
  24.7818996  36.0217900  23.2255493  23.8167501  37.4435874  21.9465215
  23.7867564  37.2715900  20.8705957  22.4703825  37.0206134  22.5483382
  21.7045676  37.6751372  22.1321346  22.2791252  35.9939955  22.2359658
  22.4382763  37.0986963  23.9902596  21.5747652  36.8231063  24.3064852
  24.0187788  38.9583264  22.1148255  23.7588089  39.8098777  21.2306010
  24.4863822  39.2837052  23.2979978  24.5050242  38.5374468  23.9783288
  24.7741858  40.6535102  23.7560998  24.0323092  41.3564971  23.3772491
  24.8362371  40.7816060  25.2731881  25.6397936  40.1841358  25.7037987
  25.1236700  42.2695616  25.5082512  24.3202549  42.8676921  25.0782920
  25.1869984  42.4631761  26.5790469  26.0683426  42.5368915  25.0347219
  23.5352769  40.2759995  25.9077618  23.3863518  39.2282410  25.6467533
  23.5967311  40.3747279  26.9915402  22.6965590  40.8650743  25.5367579
  25.9896575  41.1687139  22.9869244  26.0434293  42.2927094  22.4553431
  27.0043474  40.2975302  22.9140046  27.0333793  39.4235173  23.4193340
  28.2019114  40.7048357  22.1488662  28.6231572  41.6641204  22.4495722
  29.2971205  39.6162938  22.2910442  28.8734592  38.6483907  22.0231374
  30.4809015  39.9274046  21.3705816  30.9054076  40.8950180  21.6382006
  31.2412546  39.1543613  21.4817915  30.1397824  39.9545809  20.3356898
  29.6610440  39.5284008  23.7533972  28.7780028  39.2582554  24.3325015
  30.4315861  38.7699458  23.8916388  30.0366987  40.4934473  24.0934995
  27.8364122  41.0176754  20.6788649  28.2816255  42.0674405  20.0971199
  27.0474155  40.1414564  20.0854692  26.7356291  39.3047963  20.5575800
  26.6240235  40.3547326  18.6656430  27.5063855  40.3575137  18.0256988
  25.6706367  39.2497953  18.1829400  24.9074971  39.0004572  18.9201968
  25.1927372  39.4911910  17.2334979  26.5496610  38.1259657  18.0046216
  26.0438502  37.3694373  17.6989746  25.9312161  41.6852939  18.4287262
  26.2238070  42.4638012  17.5003523  24.9744475  41.9269890  19.3112948
  24.7650974  41.1810760  19.9592807  24.1330199  43.1467696  19.3482240
  23.5717748  43.2897560  18.4248292  23.1543983  42.9246839  20.4788892
  22.6752272  41.9677226  20.2722026  23.7591918  42.8401010  21.3817571
  22.1002497  43.9805177  20.6785857  22.5099976  44.8967625  21.1036775
  21.5402654  44.2188652  19.7743125  21.1462576  43.3567655  21.6925705
  21.5825887  43.3993886  22.9297821  20.0914151  42.8576445  21.3484941
  19.4786600  42.4516252  22.0411563  19.8337805  42.8518225  20.3719226
  25.0112185  44.3769132  19.4762313  24.7913584  45.3619117  18.7438457
  25.9871325  44.3040620  20.3733927  26.1298141  43.4774678  20.9359612
  26.8996487  45.4215038  20.5470356  26.3355155  46.3184625  20.8026094
  27.9418454  45.1262028  21.7139611  27.4189146  44.8647034  22.6338854
  28.5993639  44.3063573  21.4247850  28.7684722  46.3828629  21.9406914
  28.1946282  47.4551337  22.6468693  27.1746410  47.3663923  23.0208354
  28.9156597  48.6185442  22.8687872  28.4588499  49.4507063  23.4044484
  30.2299979  48.7274398  22.3945238  30.9747390  49.8494057  22.6064816
  30.5036556  50.5245791  23.1002638  30.8207097  47.6715634  21.6923082
  31.8404574  47.7460295  21.3145914  30.0814625  46.5092879  21.4786305
  30.5256725  45.6721224  20.9401776  27.7297487  45.6875562  19.2668168
  27.7524217  46.8206872  18.7084325  28.4105770  44.6373410  18.7988361
  28.5192141  43.8020962  19.3562080  29.2701558  44.8021218  17.6099906
  29.7252399  45.7921074  17.6404220  30.3706196  43.7660175  17.5423647
  29.9429656  42.7654412  17.6060704  30.9003603  43.8745852  16.5959568
  31.3562446  43.9791326  18.7105574  31.3630004  43.0703565  19.7654684
  30.6633895  42.2345134  19.7622446  32.2722862  43.2278659  20.8383389
  32.2815265  42.5201781  21.6673108  33.1415306  44.3043384  20.8379873
  34.0707898  44.5586128  21.8272420  34.0580071  43.9054982  22.5307173
  33.1211258  45.1910797  19.7907683  33.8218202  46.0257227  19.8131059
  32.2299777  45.0476137  18.7077584  32.2413879  45.7715834  17.8929960
  28.4826532  45.0301832  16.2917021  29.1475634  45.5534447  15.3821122
  27.2143623  44.6582848  16.2970740  26.7231026  44.2187723  17.0623139
  26.4699740  44.9072922  15.0290987  26.9882934  44.4547003  14.1837558
  25.0948826  44.2862082  15.1419191  24.6105087  44.2443712  14.1663522
  25.1598655  43.2809033  15.5581393  24.3226168  45.1229742  16.0259967
  23.4398284  44.7581651  16.1219071  26.3955622  46.4356951  14.8488530
  26.0653316  46.8960189  13.7362570  26.6722441  47.2013014  15.8935018
  26.9253032  46.8189205  16.7934158  26.5947309  48.6642128  15.7538915
  25.9758947  48.9583004  14.9061572  25.9340919  49.1935153  17.0588808
  26.5493626  48.9144076  17.9142404  25.8539162  50.2793963  17.0085393
  24.5428111  48.5879929  17.2145933  23.8470641  49.0137297  16.4915545
  24.5465691  47.5022323  17.1186151  24.0675596  48.9534401  18.6256434
  23.8831762  50.1354665  18.8692934  23.9181167  47.9484731  19.4568799
  23.6074293  48.1209950  20.4022957  24.1145174  47.0074149  19.1471421
  27.9203532  49.3574094  15.5575812  28.0237030  50.6064241  15.5491989
  28.9617831  48.5401183  15.4088024  28.8540609  47.5361164  15.4306058
  30.3203433  49.0949888  15.2461072  30.4105002  50.1777922  15.3327543
  31.2616831  48.4358017  16.2827956  31.2116312  47.3524140  16.1738679
  32.7019139  48.9048372  16.0594350  32.7528511  49.9881540  16.1686650
  33.3556902  48.4349550  16.7942056  33.0239956  48.6257967  15.0561896
  30.7539994  48.6619421  17.6986200  29.7598783  48.2271556  17.8024754
  31.4327609  48.1891025  18.4084124  30.7050148  49.7318609  17.9010433
  30.7647649  48.8169636  13.8052254  30.9244512  47.6385929  13.4749227
  30.9080126  49.9020122  13.0692861  30.6317414  50.8273413  13.3651568
  31.3077762  49.7087299  11.6677651  30.6456242  48.9685528  11.2185527
  31.2378721  50.9880288  10.8439388  30.4633693  51.6632776  11.2076472
  32.1943082  51.5104361  10.8234277  30.9009483  50.5428022   9.5031773
  30.8385767  51.3027238   8.9198860  32.6602422  48.9995877  11.5127972
  33.6598363  49.4100405  12.1235280  32.5427037  47.9692860  10.6902761
  31.6364657  47.7708062  10.2909794  33.6651108  47.1010522  10.3300771
  33.3231411  46.5081175   9.4817939  34.4657693  47.7669084  10.0080821
  34.2036585  46.1607662  11.4098357  35.2779262  45.5662863  11.1907019
  33.5173267  46.0203790  12.5274600  32.6990763  46.5854284  12.7043353
  33.9949833  45.1223488  13.6014981  35.0304201  45.3487769  13.8558604
  33.1391123  45.2984107  14.8462503  32.1007139  45.0663718  14.6096353
  33.4919187  44.6262607  15.6284538  33.2104159  46.3289649  15.1940622
  34.0156948  43.7131046  13.0461390  33.0880230  43.2518252  12.3516476
  35.0745762  42.9679046  13.3432384  35.8130100  43.3778328  13.8971101
  35.2293068  41.5764693  12.8962571  34.2394521  41.1327665  12.7894173
  35.9764436  41.4592736  11.5356702  36.1060925  40.4143969  11.2536717
  35.4330194  41.9826439  10.7489850  37.3384224  42.1049253  11.7255485
  37.1175142  43.0369839  12.2457093  37.8608914  41.4275083  12.4009997
  38.2351466  42.4067137  10.5607471  39.5302876  42.4085350  10.9153405
  37.8141746  42.6263903   9.4178382  38.4660891  42.8241557   8.6721857
  36.8207922  42.6068120   9.2364281  36.0314758  40.8098575  13.9757646
  36.8120879  41.4736438  14.6709052  35.7876483  39.5444054  14.0212523
  35.1132624  39.1339593  13.3913024  36.4712390  38.6619785  14.9856468
  36.5315271  39.1485741  15.9591401  35.7059835  37.3726625  15.1382807
  35.4136350  36.9601363  14.1726442  36.2765710  36.6279630  15.6932155
  34.4303394  37.7569441  15.9461667  34.6510832  38.5010013  16.7115110
  33.5973529  38.1023842  15.3338704  34.0296312  36.4743210  16.6237839
  34.9020797  35.9253565  17.4479729  32.9313923  36.0430309  16.3165411
  32.5947810  35.1858015  16.7312122  32.3637391  36.5451469  15.6488954
  37.8698502  38.4066383  14.4149657  37.9849332  38.2533576  13.1742361
  38.8321298  38.4395581  15.3176596  38.6943600  38.7102781  16.2808987
  40.2327742  38.1981148  14.8405774  40.1997507  37.6624496  13.8918564
  40.9930150  39.4991101  14.6377494  40.5435853  40.0244345  13.7950475
  40.8890835  40.1032196  15.5390540  42.4611334  39.2597446  14.3577203
  42.9637135  38.1361659  14.4496068  43.1754606  40.2179325  14.0328962
  44.0744116  39.9132490  13.8891736  40.8062998  37.2277491  15.8759540
  41.1562318  37.7027379  17.0101847  40.9308356  35.9657209  15.5672119
  40.5403506  35.6265769  14.6996855  41.4564602  34.9909172  16.5169685
  40.9134170  35.1101093  17.4545166  41.3283431  33.5253676  16.0563761
  41.7867680  32.8465872  16.7755444  40.2838032  33.2494151  15.9118541
  42.0224734  33.4364409  14.8069970  41.9715528  32.5367526  14.4759865
  42.8862526  35.3605214  16.9288830  43.1976857  34.9330490  18.0615400
  43.6394066  36.0559210  16.1024289  43.2913850  36.3515572  15.2015518
  45.0241653  36.4353858  16.4812718  45.5728096  35.5365551  16.7626824
  45.7722789  37.1274314  15.3312757  45.2568933  38.0483507  15.0585403
  46.7779752  37.3637746  15.6788630  45.8805734  36.2371604  14.0832457
  46.2063595  35.0612828  14.2762151  45.5863026  36.8357858  12.9355845
  45.6345492  36.3154899  12.0712557  45.3155083  37.8088008  12.9319784
  44.9265716  37.4144665  17.6693658  45.7468926  37.3760618  18.6018016
  43.9367655  38.2918506  17.6218059  43.3488206  38.3354615  16.8017338
  43.7372836  39.3038834  18.6825503  44.6973143  39.6042875  19.1023093
  43.1050108  40.5085325  18.0055395  42.1386364  40.2257210  17.5881208
  42.9654379  41.3050280  18.7364393  43.7567970  40.8601445  17.2057627
  42.9454444  38.7435030  19.8519713  43.1053203  39.1658576  21.0219701
  42.0351957  37.8054712  19.6809582  41.8358294  37.4110650  18.7727753
  41.2723437  37.3035716  20.8474237  41.4040436  36.2217739  20.8690561
  41.7279190  37.7423502  21.7351308  39.7933232  37.6193464  20.8461065
  39.0906289  37.3461459  21.8333548  39.3035664  38.1769829  19.7422071
  39.8748103  38.3944172  18.9381536  37.8859892  38.4891941  19.6846136
  37.3246251  37.5994899  19.3993139  37.5456134  38.8355222  20.6604725
  37.6364255  39.5837711  18.6555746  38.4083974  39.7508568  17.7067223
  36.5483844  40.2954100  18.9286071  35.9689550  40.1426980  19.7416507
  36.1838321  41.3626269  18.0141850  36.1372404  40.9616338  17.0016965
  34.8078996  41.9867084  18.3638219  34.7723687  42.1458225  19.4415601
  34.7163413  42.9449146  17.8523944  33.6670128  41.0835009  17.9498781
  33.2306188  40.0683085  18.7838550  33.7280230  39.9416787  19.7454441
  32.1734220  39.2103916  18.4188269  31.8105572  38.4082286  19.0614509
  31.5707098  39.4394971  17.1802593  30.5314544  38.6813883  16.6991560
  30.2665018  37.9826333  17.3017680  32.0132895  40.4592761  16.3352960
  31.5155746  40.5965094  15.3753233  33.0700187  41.2938378  16.6985027
  33.4048657  42.0767584  16.0180522  37.1740651  42.5091752  18.0318377
  37.5367412  42.9370653  19.1413845  37.5549602  42.9533433  16.8477635
  37.2275428  42.4795579  16.0180500  38.4871886  44.0679897  16.6870942
  38.6065658  44.5684083  17.6480466  39.8737546  43.6912168  16.1557836
  40.4492312  44.6151478  16.0985333  40.6223424  42.6841899  16.9920718
  40.0476614  41.7597680  17.0494018  41.5914595  42.4812607  16.5362951
  40.7697874  43.0825823  17.9958871  39.7309212  43.1166089  14.7002599
  39.2843528  43.8716065  14.0532226  40.7151554  42.8468278  14.3173747
  39.0940310  42.2322350  14.7190868  37.7743251  45.0783046  15.7302989
  36.8186974  44.6847757  15.0587278  38.3323979  46.2693986  15.7631609
  39.0816538  46.4771060  16.4078101  37.8024966  47.3756606  14.9148461
  37.6246803  46.9969214  13.9083486  36.4627198  47.9562023  15.4741925
  36.1702460  48.9267727  15.0735038  35.6358228  47.2544793  15.3649849
  36.6732401  48.1459813  16.9489827  36.1785310  47.1953302  17.8509801
  35.6129075  46.3292237  17.5074260  36.4232541  47.3743728  19.2180304
  36.0453753  46.6368309  19.9260842  37.1409904  48.4800114  19.6781195
  37.3230923  48.5952432  20.7466046  37.6252658  49.4360936  18.7788864
  38.1715565  50.3152042  19.1206921  37.3952090  49.2446168  17.4192719
  37.7820534  49.9613025  16.6948322  38.9312643  48.4094942  14.8252724
  39.9966617  48.4753204  15.4733590  38.6470102  49.3318275  13.8901148
  37.7907036  49.2155039  13.3673269  39.5040827  50.4536201  13.5637756
  40.4856742  50.0670521  13.2896542  38.9741982  51.3073770  12.4081707
  38.8073679  50.6433094  11.5600662  38.0275780  51.7560153  12.7093912
  39.9469720  52.4000616  12.0103058  40.4328447  52.4537763  10.8685149
  40.2819772  53.2610533  12.8529100  39.5910963  51.2575672  14.8720793
  38.5118011  51.5606012  15.3937854  40.7876779  51.5451650  15.2731901
  41.5952103  51.1427537  14.8192562  40.9892978  52.2881200  16.5095121
  40.4966850  51.7686071  17.3314234  42.4675688  52.4166686  16.8331603
  42.9443955  53.0705069  16.1029336  42.5861950  52.8394917  17.8307817
  43.3356030  50.8237991  17.0515835  40.2524179  53.6257998  16.5824354
  40.0024792  54.0712537  17.7201175  39.9288943  54.2181605  15.4759449
  40.0766136  53.6996182  14.6219003  39.2380575  55.5102971  15.3946708
  39.6632559  56.2199823  16.1043555  39.4146065  56.0821776  13.9491580
  39.3573238  55.3242044  13.1679444  38.7309460  56.8979152  13.7140397
  40.7368766  56.5821279  14.0250876  40.9805905  56.9716319  13.1821819
  37.7187497  55.5020238  15.5031752  37.1304573  56.6008570  15.5534928
  37.1889192  54.3188911  15.5059219  37.7992026  53.5155082  15.4587042
  35.7542374  54.0911435  15.5992121  35.1737094  54.5203156  14.7825740
  35.4794156  52.5372056  15.6513567  36.0433803  52.1549171  16.5021796
  34.0276879  52.1323105  15.7859770  33.4631357  52.5138730  14.9352182
  33.9540909  51.0451111  15.8120534  33.6185834  52.5458650  16.7077725
  36.1229681  52.0352271  14.4264327  36.0065011  51.0839568  14.3705700
  35.1873258  54.7202275  16.8843057  35.7958018  54.6902068  17.9651107
  33.9954924  55.2420285  16.6364468  33.5703583  55.2098216  15.7208470
  33.2357024  55.8913187  17.7481978  33.9017899  56.4109835  18.4369469
  32.2967964  56.9153075  17.1105683  31.8308243  56.4595399  16.2369292
  31.5263208  57.1891951  17.8312992  33.0223078  58.1778458  16.6713382
  34.0481495  58.5106668  17.3050338  32.4995289  58.8426227  15.6399955
  32.9441063  59.6873461  15.3100058  31.6614664  58.4982629  15.1937127
  32.4938931  54.7001873  18.3828235  31.6942934  54.1539416  17.6090083
  32.7425398  54.3262786  19.6381132  33.3997494  54.7626279  20.2688066
  31.9707089  53.1453011  20.1260910  31.6100497  52.5324173  19.3000174
  32.9364700  52.3037290  20.9773276  33.1916546  52.9244341  21.8362252
  32.2481406  51.5181723  21.2891021  34.2080350  51.6712575  20.4101429
  34.7991141  52.4562420  19.9384168  35.0452815  50.9866637  21.5039549
  34.4549870  50.2011949  21.9758551  35.9393229  50.5505328  21.0583312
  35.3356662  51.7224585  22.2538771  33.7779988  50.5542698  19.4716055
  33.1664316  50.9679900  18.6697822  34.6605107  50.0770866  19.0454949
  33.1984371  49.8161242  20.0259954  30.7600784  53.5673203  20.9659473
  30.8731655  54.5644171  21.6954597  29.7011537  52.8038270  20.8296005
  29.5530559  51.6283040  19.9581927  30.1070862  50.7931150  20.3866902
  29.9536383  51.8613790  18.9716286  28.0653325  51.3834885  19.9314816
  27.8928728  50.3094731  20.0011050  27.6731787  51.7532586  18.9840710
  27.4439068  52.1187877  21.0962401  27.2657596  51.3263035  21.8231041
  26.5126169  52.6520170  20.9052813  28.4921051  53.0807040  21.6277770
  28.2099365  54.1307540  21.5511350  28.8360521  52.7484975  23.0892093
  29.7721757  51.9852329  23.4902376  28.0336547  53.3411968  23.9794946
  27.2493231  53.9018728  23.6785531  28.2138674  53.1083525  25.4282672
  29.2758018  53.0988584  25.6738366  27.5367759  54.2198022  26.2306583
  26.4803304  54.1803706  25.9652015  27.6588916  53.9375178  27.2763654
  28.0533190  55.6180560  26.0253396  27.2623803  56.5674341  26.1658610
  29.2496048  55.7741041  25.7305735  27.4744550  51.8062063  25.7821510
  26.6642869  51.3725386  24.9559954  27.7915113  51.2973843  26.9468176
  28.5120650  51.7211025  27.5137079  27.1333287  50.0633866  27.4502524
  26.2681027  49.8146431  26.8357528  28.1341811  48.8964882  27.3855342
  28.4130474  48.6924005  26.3517639  29.0343270  49.0523062  27.9801416
  27.4776447  47.6364444  27.9145207  26.6746435  46.8855693  27.0708396
  26.5076548  47.1544304  26.0278015  26.0666014  45.7421135  27.6055334
  25.4357427  45.1056443  26.9850296  26.2757907  45.4213829  28.9478242
  25.7818939  44.5316245  29.3383315  27.0799529  46.1911144  29.7794602
  27.2371456  45.9187348  30.8231077  27.6904572  47.3291982  29.2570171
  28.3160010  47.9536129  29.8949052  26.6672511  50.3586774  28.8894258
  27.5103646  50.8316434  29.7044797  25.3965410  50.0861412  29.2008816
  24.6733236  49.7842222  28.5637780  25.0137877  50.3826896  30.6261458
  25.8714769  50.4885748  31.2904174  24.2977944  51.7524170  30.5199554
  24.2552965  52.2538197  31.4868518  24.7894600  52.4019354  29.7957381
  22.9950384  51.4675597  30.0835107  22.4999107  52.2856472  29.9987674
  24.2044635  49.2151460  31.1661599  23.6297744  48.4224450  30.3895103
  24.0901095  49.0965922  32.4647553  24.6297615  49.7050594  33.0636232
  23.2788050  48.0217478  33.0980590  22.5198743  47.6672671  32.4005872
  24.0525819  46.8281734  33.6192495  23.3793985  46.1722126  34.1711905
  24.6711189  46.0504228  32.4296811  25.3448244  46.7056432  31.8774963
  25.2274886  45.1920188  32.8061061  23.8766273  45.7059006  31.7677225
  25.1236823  47.2753905  34.6345656  24.6423236  47.7771004  35.4740196
  25.6682013  46.4034098  34.9968478  25.8186748  47.9622172  34.1514969
  22.4774231  48.7625881  34.1912980  23.0243599  49.7428979  34.7040580
  21.3072377  48.2301083  34.4588434  20.9429360  47.4130745  33.9899730
  20.4615880  48.8806759  35.5164144  20.8081779  49.8892501  35.7416981
  19.0354082  48.9657442  34.9581103  18.9339145  49.7353845  34.1929619
  18.6866834  48.0120515  34.5619267  18.2523682  49.3222066  36.0983624
  17.3304854  49.3995610  35.8419484  20.5924898  47.9516649  36.7077779
  20.2301630  46.7668134  36.5951315  21.1101485  48.4477793  37.7954420
  21.3385985  49.4315582  37.8048798  21.3175323  47.6764426  39.0195978
  21.0298888  46.6283273  38.9370460  22.8420416  47.7741100  39.4594242
  23.1160695  48.8276581  39.5146112  23.0860658  47.1089851  40.8248263
  22.8126844  46.0552352  40.7702897  24.1397810  47.1972170  41.0894021
  22.4788907  47.6025300  41.5836748  23.7205198  47.1846838  38.3220721
  23.6200219  46.0993644  38.3311688  23.3634430  47.5741363  37.3686979
  25.2323611  47.5723198  38.5130074  25.5902992  47.1827829  39.4660243
  25.8225872  47.1457207  37.7019922  25.3337200  48.6575557  38.5035556
  20.5012018  48.2569591  40.1811219  20.9387939  49.3179260  40.6479670
  19.4559698  47.5960372  40.5811785  19.1216118  46.7603814  40.1229390
  18.6591720  48.1475240  41.7168231  17.6944248  47.6443495  41.7814568
  19.4229147  47.9216314  43.0392053  20.4442688  48.2977120  42.9800593
  18.9120953  48.3896952  43.8806802  19.4476871  46.4834099  43.2282405
  19.9133165  46.2755579  44.0416203  18.3479296  49.6118151  41.4762289
  18.5097305  50.3593533  42.4570271  17.9331929  49.9727340  40.2692753
  17.8484592  49.2721947  39.5466660  17.5911625  51.3521124  39.9389431
  16.8943633  51.2838714  39.1035310  17.0701573  51.7374205  40.8154079
  18.7034820  52.3005379  39.5734401  18.4443111  53.4435118  39.1242584
  19.9329492  51.8194922  39.7584682  20.0897624  50.8875051  40.1147111
  21.1154261  52.6538127  39.4243340  20.8654713  53.7141606  39.4601694
  22.2211632  52.3705745  40.4702343  21.9305746  52.8749764  41.3917744
  22.2883126  51.2975321  40.6495969  23.5671263  52.8905930  40.0137421
  24.6335969  51.9840080  39.7742465  24.4688220  50.9145436  39.9053750
  25.8830706  52.4523315  39.3745560  26.6969891  51.7452709  39.2142319
  26.0981858  53.8161961  39.1879633  27.2960010  54.3426987  38.7720068
  27.9684020  53.6737969  38.6235246  25.0627070  54.7177011  39.4187579
  25.2276884  55.7843768  39.2668215  23.8070800  54.2550504  39.8466610
  23.0058969  54.9648633  40.0525044  21.5940618  52.2504291  38.0195587
  21.6850998  51.0405791  37.7437763  21.8851656  53.2214628  37.1703578
  21.7881538  54.1953486  37.4198263  22.3555371  52.8919141  35.8157832
  22.0351639  51.8731437  35.5976848  21.7912806  53.8376584  34.7143622
  22.0757046  54.8536306  34.9882302  22.3061258  53.5240263  33.2782416
  22.0216581  52.5083096  33.0034740  21.8656117  54.2277954  32.5720153
  23.3919255  53.6161709  33.2527664  20.3475201  53.5802367  34.8078108
  19.8840258  54.1187788  34.1622523  23.9050504  53.0010740  35.8394020
  24.3869975  54.1309519  36.0195681  24.5262886  51.8417640  35.6535000
  24.0604331  50.9543506  35.5286986  26.0342135  51.8621529  35.6659776
  26.4539271  52.7300655  36.1745711  26.6026702  50.6151239  36.2928242
  26.1986595  49.7375416  35.7881215  27.6883413  50.6216389  36.1959939
  26.3327437  50.5829643  37.3483832  26.4167450  52.0000407  34.1807461
  26.0700688  51.0926048  33.4381555  27.0715343  53.0792596  33.7862747
  27.3622515  53.8107293  34.4191528  27.4105312  53.2141830  32.3628570
  26.9982728  52.4244556  31.7347863  26.9201592  54.6339146  31.7909065
  27.3401795  55.3934749  32.4502633  27.3224948  54.9358190  30.3425174
  26.9024236  54.1768880  29.6824693  26.9423151  55.9164050  30.0561372
  28.4091777  54.9290938  30.2578081  25.4589565  54.6369714  32.0049401
  25.0903202  55.4633457  31.6842952  28.9126292  53.1401352  32.1152697
  29.6856222  53.8009816  32.8456708  29.2153205  52.3436693  31.1287191
  28.5260145  51.8240622  30.6043480  30.6436970  52.2263781  30.7265447
  31.3784960  52.6690642  31.3990019  31.0342906  50.7624025  30.4672746
  30.3206414  50.3055965  29.7816127  32.4307658  50.7261951  29.8472455
  33.1450923  51.1824435  30.5325745  32.7185156  49.6918801  29.6588493
  32.4260485  51.2784049  28.9074882  30.8403071  49.8732166  31.6980520
  29.7926323  49.8910357  31.9983220  31.1315165  48.8506963  31.4577420
  31.4584418  50.2438436  32.5157597  30.6755772  53.0434825  29.4097223
  30.0342026  52.6340037  28.4145441  31.4083108  54.1475331  29.4031879
  32.1853275  54.7001852  30.5244955  32.9940828  54.0075953  30.7575929
  31.5264742  54.7924166  31.3879216  32.6854320  56.0274861  30.0434623
  33.7695820  56.0307348  30.1561882  32.2516916  56.7948635  30.6846351
  32.2824637  56.2344860  28.6121263  33.1646648  56.3518868  27.9828114
  31.6437900  57.1117166  28.5088697  31.5128951  54.9766669  28.2000423
  30.5067296  55.2698341  27.9004056  32.1839085  54.2433826  27.0604036
  33.0756559  53.4092037  27.2961597  31.7810669  54.5591639  25.8318374
  31.0729249  55.2487945  25.6243671  32.4199194  53.8461790  24.7009519
  32.1837761  52.7848684  24.7781228  32.0185872  54.2402064  23.7672635
  33.9329373  54.0185159  24.7018165  34.5986134  53.0755779  24.2451499
  34.5141225  55.1110635  25.1924247  33.9553624  55.8925386  25.5041669
  35.9785737  55.2624471  25.1763118  36.3550820  55.0929656  24.1675419
  36.3786435  56.6681396  25.6164864  37.4609693  56.7971854  25.6206629
  35.9244890  57.4330334  24.9865807  35.8760107  56.7922216  26.9588700
  36.0937571  57.6615673  27.3029985  36.7159405  54.2014656  25.9941341
  37.8461830  53.8169322  25.6056242  36.1106320  53.7255581  27.0569924
  35.2415906  54.1549912  27.3406357  36.6830131  52.6815317  27.9144286
  37.7581795  52.8145753  28.0344947  36.0157715  52.7982221  29.2961225
  34.9647268  52.9921580  29.0821291  36.1247462  51.7896517  29.6948836
  36.5165575  53.8007836  30.3155618  36.2672857  54.8245370  30.0364680
  35.7699365  53.4248580  31.6304090  36.0190917  52.4013243  31.9104076
  36.0733520  54.1032324  32.4278097  34.6942985  53.5066513  31.4741623
  38.0142699  53.7048400  30.5502476  38.5417974  53.8905734  29.6146637
  38.3149501  54.4469578  31.2898109  38.2623006  52.7080446  30.9149100
  36.5279321  51.3163078  27.2537120  37.2236599  50.3833727  27.6591810
  35.6960325  51.1247232  26.2591566  35.0388633  51.8793109  26.1219516
  35.4745791  49.8715047  25.5359223  35.7849236  48.9932478  26.1020056
  33.9812490  49.6994768  25.0802409  33.7129864  50.5134172  24.4067154
  33.8093528  48.3393305  24.3439103  34.0770052  47.5248268  25.0169976
  32.7720034  48.2242737  24.0296352  34.4584781  48.3148488  23.4686183
  33.0357537  49.8913258  26.3047880  33.3856654  49.1654071  27.0387530
  33.2485866  50.8991500  26.6612876  31.4908858  49.7249224  26.1015095
  31.2772191  48.7171240  25.7454354  30.9791949  49.8908662  27.0495255
  31.1401405  50.4508659  25.3679677  36.5509867  49.6658373  24.4719741
  36.6789664  48.5625741  23.8697311  37.3431272  50.7028048  24.2238498
  37.2328032  51.5948707  24.6844433  38.4549509  50.5468221  23.2411797
  38.1332355  49.8202872  22.4950260  38.8622356  51.8067764  22.5385051
  38.0034374  52.2574482  22.0410517  39.2509641  52.4967366  23.2874677
  39.9569464  51.5506135  21.4919986  40.6926433  50.5765231  21.6111571
  40.0070241  52.4233421  20.4767932  40.7034619  52.3127730  19.7537105
  39.3481100  53.1878784  20.4391447  39.5614822  50.0426617  24.2147770
  40.0799155  50.9056947  24.9303145  39.8528151  48.7588691  24.2180510
  39.3137664  48.1029483  23.6709735  40.8665640  48.2312895  25.1330909
  40.7132417  48.6105062  26.1434305  40.7422531  46.7011582  25.1592220
  39.8130445  46.4743300  25.6819260  40.6692771  46.3622227  24.1258308
  41.8942221  45.9897719  25.8443373  41.9634170  46.0487994  27.2372180
  41.1952517  46.5998183  27.7798042  42.9961551  45.4157235  27.9370465
  43.0613031  45.4369594  29.0248915  43.9602325  44.7332960  27.1933574
  44.9549528  44.1336301  27.9137631  44.8614959  44.2612019  28.8606479
  43.9305303  44.6645782  25.8130235  44.6963921  44.1356895  25.2457203
  42.8800014  45.2980814  25.1457727  42.8212182  45.2564361  24.0581559
  42.3004053  48.7018048  24.8523197  43.1830172  49.0496848  25.6849059
  42.5356913  48.6886252  23.5400576  41.8352141  48.4140969  22.8662139
  43.8751225  49.0910088  23.0393345  43.8879116  50.1488623  22.7768815
  44.6428321  48.8935013  23.7874737  44.1758644  48.2619971  21.7848773
  43.3934871  47.4862954  21.2284336  45.4271273  48.4632767  21.3533536
  46.4303886  49.3685574  21.9506331  46.8244676  48.9117807  22.8584641
  45.9505709  50.3150859  22.1995462  47.4951285  49.5224824  20.8592967
  48.4744408  49.7119880  21.2987669  47.2381231  50.3362693  20.1812110
  47.4594178  48.1818802  20.1377155  48.0226832  47.4612397  20.7305969
  47.8339542  48.1812437  19.1140839  45.9775104  47.8182537  20.1500571
  45.4806461  48.2094821  19.2622708  45.7452282  46.3316453  20.2409719
  46.1513073  45.7095213  21.2610059  45.1055880  45.8290625  19.2077198
  44.8125258  46.4018751  18.4291958  44.7945444  44.3821782  19.1707493
  44.1876079  44.1140966  20.0355380  44.0231080  44.0318906  17.9084188
  43.6423380  43.0112845  17.9468471  43.1953600  44.7220492  17.7452793
  44.9639121  44.1508175  16.8315414  44.5292250  43.9395175  16.0020842
  46.0972397  43.5787698  19.1979866  46.0905566  42.3853392  19.5723565
  47.1656746  44.2642857  18.7945009  47.0893490  45.2299080  18.5084111
  48.5000887  43.6238635  18.7550868  49.2879439  44.3652413  18.6218867
  48.6889792  43.0530570  19.6642621  48.5061226  42.6616024  17.5472212
  49.1528073  41.5986731  17.5129116  47.7461978  43.0799021  16.5539817
  47.2197256  43.9249060  16.7239663  47.5481810  42.3866583  15.2914717
  48.5194147  41.9939276  14.9905281  46.5315662  41.2302343  15.3018095
  46.8003967  40.5938978  16.1449616  45.5594716  41.6870312  15.4874670
  46.4633675  40.3908612  14.0350027  47.4632867  40.1970996  13.3046917
  45.3971164  39.8413830  13.6538318  47.1454386  43.4039416  14.2101840
  45.9422434  43.6053528  13.9596171  48.1685798  43.9844549  13.6170303
  49.1228729  43.7762488  13.8740792  47.9325076  44.9679208  12.5461069
  48.8199807  45.0234271  11.9157026  47.0822003  44.6410207  11.9475978
  47.6373186  46.3566323  13.1129340  48.2917844  46.8143629  14.0493383
  46.6455556  46.9703133  12.5107266  46.2298863  46.4464773  11.7538156
  46.1331679  48.2928570  12.7914722  46.8022091  48.8717536  13.4281526
  46.0385283  48.9888279  11.4105530  46.2051361  48.3048063  10.5784138
  45.0951909  49.5149995  11.2644086  47.1089198  49.9368493  11.4700111
  47.1427027  50.4332271  10.6489949  44.7959109  48.4992208  13.4989486
  44.2175595  49.6223125  13.4805225  44.3205894  47.4298333  14.1083425
  44.8276602  46.5567606  14.0814640  43.0327041  47.4676234  14.8218475
  42.4584280  48.3643384  14.5890209  42.1914873  46.2059300  14.3943841
  41.3117754  46.1884423  15.0377358  41.7527206  46.1769670  12.9315834
  42.6319674  46.1939648  12.2875836  41.1809942  45.2686981  12.7411218
  41.1316511  47.0475429  12.7207020  43.0397917  45.0241334  14.6828346
  42.5684484  44.2244715  14.4379335  43.2488843  47.4710225  16.3390698
  44.3555039  47.2702174  16.8559106  42.1193359  47.6910407  16.9702200
  41.2484777  47.7833627  16.4670480  42.0815955  47.7230012  18.4576164
  43.0716466  47.6764854  18.9111957  41.4575064  49.0960333  18.7768291
  40.9031572  49.4542608  17.9093792  40.7804182  48.9994838  19.6255515
  42.7341048  50.3365250  18.9679910  41.1502492  46.6202454  18.9075517
  40.1974689  46.3246815  18.1468642  41.3778668  46.0586876  20.0730272
  42.1609782  46.3770151  20.6257509  40.5288213  44.9945831  20.6183862
  40.1210110  44.3456602  19.8433449  41.4794757  44.1539706  21.5221382
  42.2502107  43.8111989  20.8317945  41.9385357  44.7473072  22.3129071
  40.7618492  42.9272800  22.1464325  39.8509935  43.2781301  22.6315582
  40.4108215  41.8827924  21.1111614  41.3212789  41.5311040  20.6258972
  39.9106501  41.0441350  21.5954992  39.7471097  42.3190671  20.3646686
  41.5978442  42.3561310  23.2781617  41.7394991  43.1169890  24.0457088
  41.0863857  41.4959049  23.7100442  42.5685817  42.0449440  22.8922466
  39.3857855  45.6374157  21.4463081  39.6452632  46.5787653  22.1870929
  38.1803177  45.0734830  21.2807266  38.0413480  44.3005536  20.6456148
  37.0036368  45.5834682  22.0418909  36.9915621  46.6733940  22.0457805
  36.0751630  45.2118907  21.6083405  37.1161673  45.0812450  23.4840944
  37.6402006  43.9664536  23.7937963  36.5871900  45.9327659  24.3465619
  36.1669828  46.7972555  24.0364281  36.5978890  45.6342586  25.8177508
  37.5531327  45.1939193  26.1036003  36.4355723  46.5496425  26.3868071
  35.4702069  44.6372948  26.1403234  35.5216886  44.1056203  27.2533283
  34.5293431  44.4378687  25.2407960  34.5613190  44.9921856  24.3971078
  33.4091309  43.5040657  25.4186346  33.3742966  43.1736066  26.4567495
  32.0243202  44.1474187  25.0254871  32.1148869  44.6486320  24.0618049
  30.9440696  43.0270787  24.9287714  30.8525990  42.5256846  25.8922743
  29.9852582  43.4686208  24.6570692  31.2381537  42.3026685  24.1692693
  31.5870232  45.2221455  26.0631569  31.4294344  44.7413393  27.0286059
  32.3747832  45.9699321  26.1545289  30.2552254  45.9182314  25.6011772
  29.4668256  45.1710923  25.5100249  29.9620020  46.6672138  26.3368026
  30.4121740  46.3996835  24.6359462  33.7053468  42.2547052  24.5706862
  33.9758528  42.3952186  23.3748202  33.6535951  41.0653319  25.1862476
  33.4926712  40.9620606  26.1779824  33.9357111  39.8331439  24.3797636
  33.6195946  40.0230916  23.3540495  35.4013102  39.4180857  24.3684847
  35.6518334  39.1289546  25.3891416  35.4743289  38.5476244  23.7165144
  36.3823414  40.5031482  23.8872548  36.1759178  41.4249537  24.4310974
  37.4018002  40.1790246  24.0964191  36.2573859  40.7771313  22.4095819
  35.6548682  39.9462154  21.6919677  36.8236421  41.9207334  21.9693863
  36.7739106  42.1607006  20.9895680  37.2944823  42.5312350  22.6218421
  33.0222620  38.7606489  24.9712828  32.3591836  38.9608630  26.0204598
  33.0083515  37.6361100  24.2522343  33.5432666  37.5108377  23.4047250
  32.1409552  36.5002842  24.7227314  31.1073493  36.8100042  24.8771065
  32.1777827  35.4418572  23.5838069  31.5458777  35.7573738  22.7535994
  33.1992196  35.3025373  23.2297494  31.6903104  34.2208948  24.1101563
  31.7029756  33.5491175  23.4244780  32.5744105  35.8456125  26.0185664
  33.7475684  35.7419480  26.3312569  31.6033725  35.3676864  26.7960218
  30.6619447  35.5886842  26.5045204  31.7881194  34.6580257  28.0559358
  32.7617367  34.9273780  28.4653474  30.7149305  34.9882214  29.0913995
  30.9701617  34.4329213  29.9939504  30.7343356  36.0568645  29.3052347
  29.3097161  34.6041219  28.6668830  29.1156461  33.9296816  27.6239769
  28.2881025  35.0352571  29.4154457  27.3412224  34.7957936  29.1582007
  28.4684062  35.5982258  30.2343826  31.8658131  33.1543622  27.7814165
  31.8650151  32.3421955  28.7178516  31.9418657  32.7085304  26.5372992
  31.8643496  33.4289312  25.8336564  32.0193604  31.3230862  26.1003049
  31.9657080  31.3102697  25.0117019  33.2884965  30.6052040  26.5328322
  33.2271813  30.4065333  27.6028180  33.3546957  29.6612959  25.9917637
  34.4320075  31.3803898  26.2647566  35.2155586  30.9032099  26.5475053
  30.8450309  30.4227746  26.4895735  31.0543677  29.1910594  26.6186075
  29.6829057  31.0481226  26.6604764  29.5602127  32.0452066  26.5562202
  28.5047913  30.2307903  27.0243658  27.6309582  30.8334933  26.7768501
  28.5349500  29.3531717  26.3786295  28.4008534  29.7852089  28.4447950
  27.5720691  28.8569883  28.6947490  29.1396425  30.3601693  29.3700286
  29.8973207  30.9743605  29.1077460  29.0455334  29.9286748  30.7731099
  28.9164309  28.8464623  30.7888535  30.2887114  30.3163816  31.6327313
  30.1173059  29.9495584  32.6447398  31.6048434  29.7321200  31.0920151
  31.7771762  30.0988858  30.0801431  32.4301894  30.0387770  31.7345618
  31.5411540  28.6440778  31.0776210  30.3362658  31.8573140  31.6234161
  30.5912382  32.1799201  30.6139533  29.3437613  32.2260858  31.8823402
  31.3759500  32.4246389  32.6253105  32.3688351  32.0566502  32.3667311
  31.3692060  33.5136352  32.5790435  31.1213592  32.1028136  33.6351184
  27.7345109  30.2719097  31.4723979  27.6288557  29.7155644  32.6000432
  26.8142301  31.0537789  30.9824715  26.9069087  31.5078931  30.0850918
  25.5721409  31.2932623  31.7706460  24.7765858  31.3818694  31.0308217
  25.4246572  30.3850376  32.3550054  25.5190218  32.4816105  32.6912197
  24.4387589  32.7124780  33.2743674  26.6200064  33.2255460  32.8243322
  27.4931591  32.8654302  32.4665330  26.6594378  34.4157563  33.7038579
  25.7648013  34.9999102  33.4882450  26.7115369  34.1445861  35.1817342
  26.6741448  35.0584575  35.7746426  25.9022627  33.4810263  35.4864695
  28.0104627  33.4424327  35.5460327  28.0694536  32.0542941  35.5194715
  27.2106744  31.4420180  35.2443058  29.2818809  31.4455116  35.8611232
  29.3447641  30.3573561  35.8691203  30.4062459  32.2148836  36.1902315
  31.3481791  31.7241455  36.4352576  30.3197912  33.6234912  36.2045958
  31.1836280  34.2345551  36.4662962  29.0867492  34.2430110  35.8722037
  29.0038916  35.3298420  35.8779483  27.7291539  35.3395159  33.1192967
  28.5805688  34.8447317  32.3460922  27.6432982  36.6359992  33.4632907
  26.8939582  37.0034643  34.0321126  28.6221027  37.5816690  32.9027720
  29.1051142  37.1484104  32.0269375  27.9123000  38.8692377  32.4825090
  27.3260806  39.2920385  33.2984045  28.6155753  39.6168630  32.1156843
  27.0207928  38.4689630  31.4005844  26.5373884  39.2356126  31.0840904
  29.7760050  37.8857533  33.8259476  29.6074615  37.7126240  35.0333838
  30.8994052  38.3078281  33.2434881  31.0401069  38.3846425  32.2462911
  32.0670550  38.6311791  34.1636968  31.7662113  38.4763605  35.1998549
  33.3366368  37.8331305  33.8781614  33.6226304  38.0397359  32.8468408
  34.5317867  38.1781967  34.8302008  34.2466879  37.9713980  35.8617305
  35.3963705  37.5701905  34.5638851  34.7851077  39.2334513  34.7283902
  32.9393418  36.3193539  33.9798781  32.6125029  36.1288456  35.0021225
  32.1089924  36.1463039  33.2952811  34.1075034  35.3659124  33.6255243
  34.9381085  35.5380655  34.3100375  33.7730163  34.3322508  33.7136222
  34.4345996  35.5555256  32.6031962  32.2698929  40.1306349  33.9776454
  32.6546430  40.5441612  32.8675998  31.9912882  40.8625069  35.0456360
  31.6656695  40.4325343  35.8995654  32.1633998  42.3501159  35.0204744
  31.9401809  42.7399200  34.0273353  31.1974297  42.9961998  36.0313668
  31.1764362  42.4824230  36.9924557  31.4469564  44.0458577  36.1864623
  29.7808415  42.9622965  35.4901445  28.9541798  41.8999289  35.8383894
  29.3678583  41.1236231  36.4820657  27.6201483  41.8057628  35.3871214
  26.9620206  40.9774405  35.6495155  27.1575728  42.8264573  34.5772178
  26.1296367  42.7668842  34.2195890  27.9754695  43.9284995  34.2083793
  27.5928217  44.7221906  33.5667134  29.3012184  43.9854068  34.6860325
  29.9397024  44.8286384  34.4225967  33.6275203  42.5715331  35.4218926
  33.9060912  42.7916872  36.6138109  34.4957921  42.5008911  34.4473123
  34.1208100  42.3125691  33.5286053  35.9318002  42.6696087  34.5835297
  36.2536201  42.1892433  35.5075319  36.4215467  42.1903897  33.7358288
  36.3348474  44.1437247  34.6226851  35.5588537  45.1077272  34.7420458
  37.6380807  44.3611757  34.5299114  38.2413696  43.5535038  34.4682037
  38.2602283  45.6913752  34.6166908  38.0860086  46.1247398  35.6015470
  39.7878366  45.5688745  34.3930939  39.9579450  45.1612594  33.3965939
  40.2331112  46.5615300  34.4599190  40.4275403  44.6542393  35.4320172
  41.5082051  44.1531751  35.1504447  39.8220283  44.4471303  36.5296083
  37.6572061  46.7199967  33.6753152  37.6758726  47.8954956  34.1443408
  37.2353792  46.2724257  32.4962138  37.3087508  45.3195978  32.1693575
  36.6502197  47.3035628  31.5663098  37.3693142  48.0863821  31.3250709
  36.1845884  46.5923429  30.2406463  35.6787374  45.6715104  30.5309610
  35.2353672  47.4483548  29.3619703  35.7407213  48.3692089  29.0708591
  34.9613230  46.8869212  28.4687778  34.3360564  47.6913428  29.9279174
  37.4283485  46.1734477  29.3659522  38.0522243  45.5490160  30.0054558
  37.0340088  45.5731166  28.5460753  38.2921420  47.3556389  28.7828041
  38.6872313  47.9561852  29.6021627  39.1184485  46.9492414  28.1995736
  37.6690146  47.9802875  28.1427836  35.4786803  48.0207262  32.2675846
  35.3321694  49.2420475  32.1508340  34.6764596  47.2202726  32.9499203
  34.8363912  46.2241482  32.9974325  33.4954108  47.7793763  33.6599546
  32.9301290  48.4481002  33.0108289  32.5835669  46.6043310  34.0715770
  32.1675670  46.1218170  33.1871429  33.1404139  45.8721087  34.6562751
  31.4017477  47.0376405  34.9278173  30.2975010  47.6578490  34.3476506
  30.2618264  47.8329021  33.2723908  29.2236810  48.0588643  35.1609226
  28.3587480  48.5485322  34.7134664  29.2628017  47.8298421  36.5496916
  28.4258765  48.1443632  37.1731759  30.3659881  47.2036455  37.1278538
  30.4050129  47.0170684  38.2010575  31.4462404  46.8081673  36.3001261
  32.3180611  46.3214645  36.7373319  33.8922789  48.5610823  34.8867629
  33.4277113  49.6741623  35.1832638  34.7985298  47.9162556  35.6242464
  35.0303223  46.9550570  35.4181667  35.2866483  48.4965035  36.8847743
  34.4503415  48.8194460  37.5047729  36.0804704  47.4391239  37.6485059
  36.9134080  47.2112131  36.9833962  36.4576974  47.9215972  38.5501817
  35.3646609  46.1494233  38.0250615  34.8564027  45.7319226  37.1558851
  36.4243652  45.1488335  38.5303949  36.9327623  45.5654681  39.3999044
  35.9384532  44.2134275  38.8078943  37.1517484  44.9595688  37.7409692
  34.2826120  46.3587869  39.0919275  33.5339356  47.0575122  38.7186097
  33.8069510  45.4048940  39.3198227  34.7369467  46.7629415  39.9965478
  35.9678606  49.8269086  36.7780689  35.9025087  50.6036440  37.7409190
  36.6328397  50.0723492  35.6447660  36.6533054  49.4005028  34.8909073
  37.3124288  51.3418755  35.4543878  38.0517482  51.4862903  36.2422015
  38.0418602  51.3711587  34.0741682  37.5133185  50.7703666  33.3340385
  38.1488827  52.3908891  33.7043085  39.4531830  50.7598234  34.3272194
  40.0630774  51.3809560  34.9832103  39.4012689  49.7484186  34.7302917
  40.0867082  50.7207862  32.9214592  39.5065712  51.3585263  32.2545052
  41.1084638  51.0952689  32.9837302  40.0997676  49.3312372  32.3911309
  40.5223060  48.6627853  33.1412867  39.0795265  49.0224256  32.1634406
  40.9270141  49.2711080  31.1484416  41.8725372  49.5568102  31.3592975
  40.9322961  48.3257504  30.7929546  40.5354035  49.8901186  30.4530524
  36.2906361  52.4675103  35.4524067  36.7114935  53.6288922  35.5962197
  35.0092182  52.2478154  35.3273340  34.6841327  51.3037049  35.1754320
  34.0198901  53.3271645  35.3521611  34.5005812  54.2715169  35.0967519
  32.8937459  53.0582463  34.3376902  32.2967238  53.9659030  34.2492422
  33.3541804  52.8316912  33.3760390  32.0454413  51.9622502  34.7339841
  31.3608889  51.8324549  34.0735743  33.3893896  53.5446917  36.7199977
  32.7297055  54.5905708  36.8176027  33.5472101  52.6490196  37.6822982
  34.2620487  51.9408189  37.5953676  32.9046731  52.8235092  38.9720523
  32.2404411  53.6870865  39.0056588  32.0331522  51.5062777  39.1365772
  32.7255998  50.6715198  39.2451810  31.4505906  51.6157912  40.0513061
  31.0911993  51.2374052  37.9616864  31.7197416  51.2569796  37.0713762
  30.6810784  50.2362512  38.0943273  29.9464149  52.2068094  37.7666171
  29.1264795  52.5212305  38.6324349  29.8288597  52.7263492  36.5467195
  29.0852769  53.3807475  36.3493646  30.4837869  52.4637728  35.8240680
  33.8058083  52.6744134  40.1759333  34.9134330  52.1390243  40.0848995
  33.2599873  53.1488239  41.2823560  32.3377212  53.5602869  41.2972817
  33.9741820  52.9622372  42.5828737  35.0215368  52.7635620  42.3555518
  33.9004302  54.1323064  43.5240670  34.4337412  54.9346839  43.0142937
  32.8454196  54.3933907  43.6070590  34.4685322  53.9443130  44.8746341
  33.6306821  53.8454379  46.0127518  32.5425956  53.8633300  45.9507264
  34.2633288  53.7193726  47.2664072  33.6331552  53.6298533  48.1512628
  35.6275388  53.6683569  47.3886136  36.2519428  53.5615502  48.5895986
  35.6402047  53.5265689  49.3286199  36.4613773  53.7643967  46.2785470
  37.5469845  53.7465723  46.3746701  35.8671792  53.8875117  45.0028918
  36.4937618  53.9388955  44.1124682  33.0610073  51.8191926  43.1176065
  31.8188217  51.9524233  43.1182689  33.6830056  50.6994818  43.5119056
  34.6817090  50.5589082  43.4577769  32.8299158  49.5554022  43.9506033
  31.7677918  49.7774079  44.0540702  32.9933979  48.3807931  42.9710191
  34.0525939  48.1410278  42.8776611  32.2235909  47.1329226  43.4866414
  31.1641762  47.3717933  43.5798200  32.3495609  46.3108831  42.7820257
  32.6163942  46.8397027  44.4602066  32.6082986  48.7357961  41.5276091
  33.2401976  49.5497016  41.1721327  32.7468827  47.8633970  40.8890060
  31.5640563  49.0466568  41.4956023  33.1237311  49.1313666  45.4115555
  34.3114808  48.9802940  45.6970144  32.0217384  49.0038543  46.1468797
  31.0808118  49.1645132  45.8168113  32.2124415  48.5908815  47.5709607
  33.2567528  48.7536867  47.8374330  31.3197007  49.4546123  48.5080540
  30.2748324  49.3899295  48.2044661  31.4730084  48.9045447  49.9279387
  32.5176110  48.9693277  50.2324209  30.8585501  49.4888906  50.6128338
  31.1522104  47.8630816  49.9512826  31.9015495  50.8509197  48.3982202
  31.8495496  51.1863263  47.3624111  31.3321175  51.5330763  49.0294960
  32.9417427  50.8382825  48.7237032  31.8226960  47.1109820  47.7156466
  30.7224180  46.7647962  47.3004266  32.7521231  46.3468508  48.2964063
  33.6177172  46.7358832  48.6420940  32.4941841  44.8738252  48.5079787
  31.6618001  44.5351306  47.8911140  33.7391162  44.1025257  48.1086853
  34.6075716  44.5501264  48.5919430  33.6418961  43.0644448  48.4265475
  34.0375713  44.0748457  46.6147658  34.6377280  45.1508628  45.9679256
  34.8986257  46.0311347  46.5554233  34.9057410  45.1209248  44.6041068
  35.3752689  45.9728637  44.1123300  34.5634139  43.9711993  43.8536554
  34.7637378  43.9360625  42.7827979  33.9592175  42.8647239  44.4973384
  33.6942069  41.9579988  43.9535377  33.7018741  42.9579095  45.8780950
  33.2220521  42.1300579  46.4001414  32.2659268  44.7958263  50.0295255
  33.2208572  44.8693488  50.8257938  30.9787521  44.6574925  50.3653456
  30.2456144  44.6690154  49.6707409  30.5918854  44.6276197  51.7931057
  31.4054365  44.8727902  52.4758393  29.5264197  45.7610264  51.8613475
  29.9573818  46.6455425  51.3923035  28.6671215  45.4248908  51.2810721
  29.0799849  46.1038998  53.2771959  29.5800166  45.5209149  54.2428604
  28.1916755  47.0084816  53.3780533  30.1548708  43.2548607  52.2857679
  29.1906524  42.6898148  51.7744127  30.9418185  42.8034199  53.2594518
  31.8014775  43.2512925  53.5431700  30.6109784  41.4613607  53.8461911
  30.4324018  40.7432823  53.0458331  31.7544235  40.9576791  54.7020550
  31.5754345  39.9183593  54.9775121  32.6883430  41.0296110  54.1446321
  31.8423432  41.7467273  55.8723037  32.5662818  41.4305415  56.4177753
  29.2703964  41.4821145  54.5726117  28.7361494  40.3767967  54.7393412
  28.7399261  42.5856296  54.9944017  29.3002057  43.4209756  54.9028419
  27.4089023  42.6895045  55.7039252  27.2157632  41.8521305  56.3744483
  27.5434541  43.9694236  56.5430223  28.3360779  43.8306391  57.2782676
  27.7884101  44.8153482  55.9007545  26.2350719  44.2399450  57.2565853
  25.7380920  43.2701122  57.8758675  25.7698892  45.4019350  57.1479055
  26.3119331  42.6542754  54.6414208  26.1664491  43.6341970  53.8748825
  25.5683294  41.5578628  54.5720244  25.7194387  40.7984954  55.2205817
  24.4830321  41.4072121  53.5343523  23.4863765  41.5274005  53.9590069
  24.6087172  42.0997398  52.7020615  24.6339010  39.9824626  53.0203170
  23.8793056  39.0217172  53.3421539  25.6652165  39.7200169  52.1947235
  25.9065807  38.3707034  51.6559088  24.9892929  38.0120667  51.1889365
  26.1772853  37.7093389  52.4789611  27.0491631  38.5488479  50.6490945
  26.6573753  38.7056756  49.6441037  27.7045076  37.6778597  50.6512028
  27.7747904  39.7689411  51.1532161  28.2495660  40.2345598  50.2895690
  28.5201044  39.6020634  51.9308783  26.6555516  40.6761853  51.6860394
  26.9921180  41.3212522  52.4976488  26.0168377  41.5280766  50.5910783
  24.8949879  41.1980992  50.1009387  26.6993112  42.5928366  50.2047015
  27.5872704  42.8377704  50.6189903  26.1584373  43.4634846  49.1466257
  25.6117601  42.8727265  48.4116099  25.1753893  44.5048210  49.7835276
  24.7353942  45.1051160  48.9871926  24.3870937  43.9670633  50.3103167
  25.9096759  45.4178992  50.7621846  26.4135825  44.7998638  51.5052937
  26.6480186  46.0111353  50.2227191  24.9556523  46.3645947  51.4818675
  23.7608714  46.4476927  51.2600091  25.5304577  47.1531502  52.4165038
  24.9649126  47.8080315  52.9374557  26.5230576  47.0841308  52.5899482
  27.2699269  44.2092456  48.4251685  28.3963576  44.2528072  48.9812703
  26.9366714  44.7514169  47.2702187  25.9966132  44.6338955  46.9201065
  27.8883385  45.5365664  46.4657537  28.8505605  45.5528051  46.9775781
  28.0885811  44.9600438  45.0724326  27.0915032  44.6590621  44.7509596
  28.4490555  45.7645231  44.4313621  29.0422705  43.7600742  44.9728151
  28.8401500  43.0501848  45.7748781  28.8090862  43.0830217  43.6231726
  29.0114690  43.7922039  42.8205514  29.4751556  42.2256609  43.5262979
  27.7740371  42.7474888  43.5584319  30.4964483  44.1982351  45.1181526
  30.6376271  44.6748656  46.0881997  31.1479933  43.3275991  45.0434315
  30.7441091  44.9057215  44.3268081  27.3311758  46.9766490  46.3198017
  26.1208696  47.0262467  46.0346211  28.2102749  47.9338294  46.4745349
  29.1766094  47.7371833  46.6927720  27.7998149  49.3389825  46.3308817
  26.7222211  49.4262395  46.1920397  28.1037103  49.9321570  47.1933728
  28.5030091  49.8708453  45.0919996  29.6765036  49.6121452  44.8275230
  27.7241594  50.6439062  44.3410643  26.7627046  50.8128778  44.6002026
  28.2390902  51.2803710  43.1197691  29.3213495  51.1584085  43.0757321
  27.6192415  50.6465857  41.8553825  26.5540120  50.8772781  41.8424791
  28.0983949  51.0961827  40.9856845  27.7402683  49.1383933  41.6882026
  28.8247497  48.6558958  40.9435818  29.5425572  49.3526131  40.5106415
  28.9847441  47.2888095  40.7573080  29.8228362  46.9028134  40.1770413
  28.0680962  46.4138225  41.3162493  28.2082487  45.3442654  41.1597095
  26.9639699  46.8817378  42.0794023  26.2497470  46.1840942  42.5167570
  26.7988942  48.2741826  42.2679402  25.9575555  48.6492991  42.8506382
  27.9548255  52.8038394  42.9924325  26.8893266  53.2622502  43.4063669
  28.9679265  53.4602425  42.4043726  29.8676543  53.0570774  42.1851762
  28.7625540  54.9149909  42.1447651  27.7787309  55.0974544  41.7124476
  28.9244923  55.8027059  43.3896872  29.9085215  55.6379042  43.8285801
  28.8249655  56.8501790  43.1050914  28.1549548  55.5502438  44.1191899
  29.7732884  55.2245043  41.0322704  30.8156909  54.5452906  40.9349471
  29.5389155  56.2069886  40.1903583  28.3075319  57.0318475  40.2573734
  28.3446409  57.7183699  41.1031927  27.4216185  56.4021894  40.3397581
  28.3879349  57.7632192  38.8931228  28.0363648  58.7843698  39.0405981
  27.7249373  57.2480637  38.1980326  29.7917495  57.7376368  38.4050869
  30.2164409  58.6839790  38.7400091  29.9302735  57.6386058  37.3284702
  30.4791397  56.5697719  39.1321278  30.7074362  55.6898807  38.5306543
  31.7704482  57.1089584  39.7582318  31.7492819  57.8612942  40.7596213
  32.9079069  56.7385277  39.1930781  32.9030512  56.1001946  38.4103862
  34.2150771  57.1945149  39.7191057  34.2897235  56.9934644  40.7877992
  35.3493070  56.4211710  38.9873881  34.9652090  56.0884007  38.0231102
  36.1806165  57.1082121  38.8292765  35.8273765  55.2265624  39.7778296
  36.0105735  55.5113301  40.8139024  35.1032481  54.4124082  39.7479438
  37.1564825  54.7294419  39.1590102  38.0484838  55.5384817  38.9238397
  37.1761248  53.4347128  38.9281078  37.9985763  53.0091818  38.5248728
  36.3686663  52.8720569  39.1551108  34.3530126  58.6841024  39.5389955
  33.8725678  59.1778922  38.5041604  34.9788664  59.3376922  40.5270387
  35.3238776  58.8815980  41.3595318  35.1500880  60.8012444  40.4075931
  34.4313444  61.2877105  39.7481559  35.0815430  61.4532879  41.7545860
  35.8021664  60.9829453  42.4236001  35.3146849  62.5136560  41.6578155
  34.0778345  61.3383616  42.1638052  36.5344626  60.9635613  39.7382014
  37.4366876  60.1831977  40.1508703  36.6443857  61.8361695  38.8727842
  42.0008702  39.2640676  27.2256973  41.4456753  40.0522326  27.7345680
  41.8267877  38.3136525  27.7294190  41.6664048  39.1938857  26.1905275
  43.4838190  39.5889232  27.2572844  43.7256512  40.8904628  26.5288774
  43.1403082  41.6821704  26.9962205  43.4266161  40.7843281  25.4860857
  44.7845063  41.1435802  26.5795477  44.0857009  38.8281556  26.7601055
  43.8790630  39.6772564  28.7303782  43.2790417  40.4513063  29.2088458
  44.9334048  39.9433188  28.7946522  43.6587233  38.3577469  29.4706661
  43.6744190  37.2704597  28.8411820  43.4852425  38.4281080  30.7635016
  43.4732727  39.3268952  31.2242762  43.3062899  37.1880269  31.5524230
  44.3876087  37.2809643  32.6613366  45.7994986  37.4467852  32.1041083
  46.0247543  36.6176659  31.4331516  45.8655481  38.3859008  31.5555963
  46.5156832  37.4544420  32.9255984  44.1363885  38.4954318  33.5602838
  44.2176809  39.4072149  32.9696221  43.1362763  38.4286331  33.9900181
  44.8758468  38.5136855  34.3612546  44.3159332  36.3425304  33.2107885
  43.4263277  36.2911457  30.9444863  41.8831627  37.0534492  32.1165495
  41.1474115  38.0554623  32.0736427  41.6629722  35.8482804  32.5875361
  42.3848527  35.1436968  32.5359956  40.3344839  35.5226274  33.2034575
  39.3918545  34.7515046  32.2621497  37.9873776  34.5972966  32.8755491
  38.0656074  34.1006356  33.8423774  37.5385633  35.5820500  33.0082906
  37.3636072  33.9999261  32.2103356  39.2613274  35.4093910  30.9132097
  38.8094900  36.3943544  31.0319579  40.2484847  35.5146875  30.4631263
  38.6315171  34.7955163  30.2695632  39.8445136  33.7697455  32.1279078
  39.7614697  36.4265673  33.4078406  40.6618094  34.7808788  34.5027634
  40.9535505  33.5791814  34.3723317  40.6336784  35.4698042  35.6563489
  40.3689394  36.4447496  35.6446982  40.9767101  34.8393679  36.9221306
  42.2827040  35.4917591  37.4572180  43.4548955  35.5262885  36.4955923
  44.6134355  36.3284256  37.1183067  44.9472631  35.8349620  38.0306782
  44.2724288  37.3364839  37.3538802  45.4407285  36.3808638  36.4103310
  43.9562255  34.1170544  36.1274654  44.3126850  33.6121731  37.0250574
  44.7711209  34.1976219  35.4078688  43.1389946  33.5442596  35.6887163
  43.1063776  36.0042453  35.5799447  42.5936870  34.9361868  38.3417212
  42.0507800  36.5191500  37.7369754  41.1116652  33.7725181  36.7416961
  39.8684520  34.9719382  37.9718540  39.3875834  36.3470471  38.0190436
  39.6154906  36.7051832  38.8799587  40.3718323  34.6183527  38.8720609
  38.5911637  34.1109365  37.7918211  38.1431003  34.1792927  36.5400856
  37.5309475  34.5253326  38.5140277  38.8600798  32.6047509  38.1116070
  39.3928252  31.8369801  37.2833116  38.4807586  32.2465657  39.3193557
  38.0608797  32.9307031  39.9327101  38.6622292  30.8408754  39.7982484
  39.1267842  30.2463768  39.0117237  37.6909740  30.4144678  40.0507773
  39.3012723  30.8368761  40.6813933  48.3894972  38.1817871  23.9002628
  39.8555077  33.1845802  25.3831471  18.4531180  33.8250628  29.8021398
  19.9894329  45.4866996  55.0141600  34.5248868  25.5614655  40.4984573
  11.6175913  41.2998546  34.5353271  59.1793343  45.2824650  34.3959661
  36.1902826  60.6686429  33.5190195  44.4405618  55.4253560  22.8681586
  20.8027726  34.1298194  51.0950083  29.5643111  59.8043293  22.1458289
  52.6658141  38.7413440  13.9805849  42.6394091  30.8426024  61.8353765
  27.9699849  27.0943492  21.4279689  60.2430428  18.1641795  52.9827118
  26.3627462  46.4757818  62.6563190  11.3589077  42.5000860  23.6040633
  35.6433099  20.3551070  50.9695108  54.5872473  40.6173724  27.3143245
  35.3559383  42.7374060  86.3282671  36.1290259  42.1903047  86.1895547
  35.7084782  43.6018309  86.5397132  37.6925661  38.8966726  83.9601121
  37.9451182  38.3748247  83.1984584  36.7550220  38.7332871  84.0627804
  37.4121950  40.7994832  86.1625496  37.2958208  40.1239735  86.8306580
  37.5224210  40.3127206  85.3457649  39.3958978  35.2894879  84.8633533
  39.5633380  36.1575115  85.2304005  39.2056147  35.4522160  83.9394823
  39.3748198  37.7452536  85.8480200  39.2547824  38.1909587  86.6865681
  38.6800787  38.0937854  85.2893738  45.0733265  38.2174009  86.6760534
  45.9851121  38.4501396  86.5008232  44.5642912  38.8011054  86.1135613
  42.7236206  39.3877504  85.2547200  42.2082829  40.1582108  85.4935587
  42.4513514  38.7142640  85.8780261  42.5122509  37.2604596  87.0806981
  42.2072644  37.5750745  87.9317124  43.4652951  37.3386016  87.1234314
  39.1021541  41.2375029  81.7334908  38.1948603  41.0064283  81.9326057
  39.5992573  40.4412649  81.9208890  40.2809774  41.3387624  86.2558898
  39.3720994  41.0546657  86.3531368  40.3104858  41.7586703  85.3962205
  39.9785862  42.8796368  83.5946977  39.5405292  42.1632227  83.1352614
  40.7196303  43.1072483  83.0332068  44.0997090  41.7380750  83.1879034
  43.4826260  41.0127578  83.0912087  43.6313578  42.4990110  82.8446109
  35.8895636  35.9566174  82.3100339  35.0125102  35.8354975  81.9462585
  36.3653389  35.1652252  82.0579227  40.4508027  38.9680585  82.1762563
  41.3967132  38.8386793  82.2450982  40.0722272  38.2295247  82.6531992
  38.6350945  36.8930561  82.1117449  37.7282400  36.5963674  82.1880162
  38.9126926  36.5960379  81.2451735  37.4049729  33.7517496  82.2529428
  38.2668893  34.0772395  82.5125245  37.5900073  32.9648992  81.7402494
  43.4850457  44.5490788  82.5469019  44.1886307  44.7540790  83.1626675
  42.7613106  45.1167550  82.8118103  45.0483047  41.4905430  85.9623819
  44.9931851  41.3249702  85.0212263  44.4229102  42.1981463  86.1186008
  41.4303757  22.6547045  72.6540843  40.7791737  23.2401126  72.2674857
  42.2248120  23.1853240  72.7135881  35.3559384  19.7436182  73.0527977
  36.1290260  19.1965169  72.9140853  35.7084783  20.6080432  73.2642439
  37.6925662  15.9028848  70.6846427  37.9451183  15.3810370  69.9229890
  36.7550221  15.7394994  70.7873111  42.9079022  20.3437477  73.1909827
  42.2724855  20.4172104  73.9030732  42.5776429  20.9331076  72.5128907
  37.4121951  17.8056954  72.8870802  37.2958209  17.1301858  73.5551887
  37.5224211  17.3189328  72.0702955  39.3958979  12.2957001  71.5878840
  39.5633381  13.1637238  71.9549311  39.2056148  12.4584283  70.6640129
  39.3748200  14.7514659  72.5725507  39.2547825  15.1971709  73.4110987
  38.6800788  15.0999976  72.0139045  37.1355092  27.5218300  76.2215638
  37.0579121  28.4726126  76.3004119  36.5316735  27.1764173  76.8790564
  45.0733266  15.2236132  73.4005841  45.9851122  15.4563519  73.2253539
  44.5642913  15.8073176  72.8380920  47.5592080  21.1416388  78.1463786
  46.8743118  21.5215290  77.5960819  47.6435929  21.7511715  78.8795734
  54.0194833  18.0087051  79.2666459  53.2658541  17.4394449  79.1110463
  54.1542374  17.9749716  80.2137093  39.4093461  22.8800453  74.9421178
  39.2739135  23.7251989  75.3706026  39.9503273  23.0819731  74.1787112
  42.7236207  16.3939626  71.9792506  42.2082830  17.1644231  72.2180894
  42.4513515  15.7204763  72.6025568  47.6970481  19.1471981  73.9145680
  46.9199924  18.8083141  73.4700842  48.3761962  19.1524604  73.2400645
  42.5122510  14.2666719  73.8052288  42.2072646  14.5812868  74.6562431
  43.4652952  14.3448138  73.8479621  40.9568942  20.4256942  75.4545242
  40.4290304  19.6909701  75.1418479  40.4556445  21.2031618  75.2085210
  39.1021542  18.2437152  68.4580215  38.1948604  18.0126406  68.6571364
  39.5992574  17.4474771  68.6454196  42.0089621  26.9534659  71.3776901
  41.3351320  27.2566356  71.9861859  42.3955443  27.7563740  71.0282358
  40.2809776  18.3449747  72.9804205  39.3720995  18.0608780  73.0776674
  40.3104859  18.7648826  72.1207512  45.5129043  21.9556336  76.7495372
  45.0591370  21.1147246  76.8060563  44.8823010  22.5917735  77.0870152
  43.9561982  23.7932833  77.6845190  44.2484957  24.3537890  76.9657556
  44.4660603  24.0861394  78.4398350  39.9785863  19.8858491  70.3192283
  39.5405293  19.1694350  69.8597921  40.7196304  20.1134605  69.7577375
  38.9195607  24.5713184  78.7738644  38.8771786  24.7974031  77.8447176
  39.8358306  24.3376559  78.9224445  48.0958978  18.1615688  76.3768602
  47.9576877  18.3517284  75.4489791  47.7395197  18.9235070  76.8336653
  40.2080836  27.1214332  73.5923980  40.3832592  26.6502375  74.4069603
  39.5213624  27.7480098  73.8205241  44.0997091  18.7442872  69.9124341
  43.4826262  18.0189700  69.8157394  43.6313579  19.5052233  69.5691415
  35.8895637  12.9628297  69.0345645  35.0125103  12.8417097  68.6707892
  36.3653390  12.1714375  68.7824534  39.0759563  25.3154587  76.2808166
  38.2927085  25.8576267  76.3746390  39.7752308  25.8328567  76.6802407
  43.4685994  19.8820904  76.4980794  42.5342272  20.0022366  76.3285499
  43.6462662  18.9793370  76.2340804  44.9234776  22.0682044  74.0316981
  45.1994620  21.9538639  74.9410855  44.0539275  21.6699529  73.9929154
  41.5588840  26.3168395  77.6749794  41.7411235  25.4990051  78.1377547
  42.3821826  26.5336087  77.2374684  41.8931006  25.2436580  74.9364843
  42.4218772  24.7329035  74.3235005  42.1559225  24.9279110  75.8010376
  35.2486754  26.2951697  77.6962619  34.5797129  26.7797824  77.2126659
  35.1099623  26.5420917  78.6105997  42.5260410  26.2777416  81.2808959
  42.4011549  25.4767156  80.7719905  43.1839501  26.7723609  80.7922929
  41.5941751  23.8739152  79.1092862  41.4466714  22.9455860  79.2900432
  42.4195245  23.8959243  78.6249937  45.1975873  24.6967711  80.1957734
  46.1222421  24.4910572  80.0582185  45.0291176  24.4484112  81.1047076
  44.9871189  25.2153378  75.5519826  45.1608067  24.6499801  74.7993678
  45.4800081  26.0154273  75.3699316  50.8410580  17.9789801  77.1710125
  51.2841726  17.2297127  76.7729249  49.9637091  17.9699938  76.7883857
  45.9746362  24.5320143  72.6516724  46.6697266  25.1526835  72.8704039
  46.3169512  23.6815494  72.9269102  47.8737785  21.9819848  74.1804055
  48.3989109  22.3207121  73.4553375  47.7860137  21.0466864  73.9967189
  39.5578446  28.0491832  78.5399308  39.1183436  27.5568210  79.2332165
  40.3086563  27.5064799  78.2991383  36.5665825  22.1433764  74.0880070
  36.7153945  22.8269228  73.4346743  37.3732268  22.1238854  74.6029526
  50.3843445  19.4495040  79.5632573  51.2190337  19.8884844  79.7270133
  50.5202574  18.9733693  78.7440819  40.0661230  24.6381894  71.5591818
  39.4935197  25.2572082  71.1062289  40.6394024  25.1881256  72.0931740
  43.2858490  24.9219045  72.6900400  44.2189163  24.8564606  72.8933275
  43.1981703  25.7575311  72.2314933  45.9146507  24.2384915  69.6504347
  45.8360138  23.9044779  70.5440105  46.7356173  24.7306683  69.6495820
  40.4508029  15.9742707  68.9007870  41.3967133  15.8448915  68.9696288
  40.0722274  15.2357369  69.3777298  38.6350946  13.8992684  68.8362755
  37.7282401  13.6025796  68.9125469  38.9126927  13.6022502  67.9697042
  37.4049730  10.7579619  68.9774735  38.2668894  11.0834517  69.2370552
  37.5900075   9.9711115  68.4647800  43.4850458  21.5552910  69.2714326
  44.1886309  21.7602913  69.8871981  42.7613107  22.1229672  69.5363409
  44.3148269  17.3062772  75.3916596  44.2583470  17.7631323  74.5524228
  44.8676611  16.5453456  75.2139439  52.4365412  15.8348577  78.7238007
  51.8764970  15.9041766  79.4969569  51.8308916  15.6589561  78.0037503
  45.3937156  21.9935440  71.3212786  46.2282760  21.5616638  71.1390261
  45.2321499  21.8217453  72.2489680  45.0483048  18.4967553  72.6869125
  44.9931852  18.3311824  71.7457569  44.4229103  19.2043586  72.8431315
  54.0221431  32.5105091  81.4167963  54.6599841  32.3911838  80.7131303
  53.9042274  33.4585935  81.4755915  50.8311137  32.4632519  81.3529487
  50.4929649  32.3473583  80.4650022  51.7000905  32.0623684  81.3330493
  46.6897953  34.3167995  77.3426378  46.1262818  34.2257932  76.5742666
  46.5750348  33.4967900  77.8228871  51.3130920  33.6167370  87.3115693
  51.3019561  33.2220169  86.4396196  51.4751560  32.8833443  87.9049464
  44.2362385  35.8119187  80.1810599  45.0283677  35.4710011  79.7656898
  44.4759035  35.9214162  81.1012752  52.2697512  37.9838963  72.6540843
  51.6185491  38.5693043  72.2674857  53.0641874  38.5145158  72.7135881
  46.1953139  35.0728100  73.0527977  46.9684015  34.5257087  72.9140853
  46.5478538  35.9372349  73.2642439  48.0338181  36.4004482  86.2594877
  47.7428047  37.3050113  86.1441543  48.6695166  36.4421010  86.9738946
  48.9594388  33.7781331  82.8496236  49.5557960  33.5537353  82.1353199
  49.0169360  33.0366076  83.4521684  48.5319417  31.2320766  70.6846427
  48.7844937  30.7102287  69.9229890  47.5943976  31.0686912  70.7873111
  53.5762699  30.2356544  78.4921171  54.3625789  29.8175968  78.1411588
  53.8401404  31.1402637  78.6602819  53.7472777  35.6729395  73.1909827
  53.1118610  35.7464021  73.9030732  53.4170183  36.2622994  72.5128907
  58.9771127  30.1731778  79.3954149  59.7096299  29.6030995  79.6291979
  58.2210482  29.7853378  79.8360655  48.2515705  33.1348872  72.8870802
  48.1351963  32.4593775  73.5551887  48.3617965  32.6481246  72.0702955
  50.5947246  32.5959019  76.5917492  50.2305454  32.0689640  77.3030413
  51.4514362  32.2057488  76.4183977  50.2352733  27.6248919  71.5878840
  50.4027136  28.4929155  71.9549311  50.0449902  27.7876201  70.6640129
  52.9928066  36.0865898  83.2544670  52.6928790  36.9890937  83.1460478
  52.6479126  35.8198081  84.1065823  46.4440548  32.5379695  79.2881375
  45.5191044  32.4055909  79.4959067  46.6924961  33.3173914  79.7851317
  56.3925210  28.6048438  80.9342108  55.4842088  28.5363846  80.6400869
  56.3412806  29.0820383  81.7623933  50.2141954  30.0806576  72.5725507
  50.0941579  30.5263627  73.4110987  49.5194543  30.4291894  72.0139045
  43.8049359  32.1812968  80.1225164  43.9341740  32.4347447  81.0364576
  43.1246810  32.7740676  79.8029819  47.9748846  42.8510218  76.2215638
  47.8972876  43.8018043  76.3004119  47.3710490  42.5056091  76.8790564
  55.9127020  30.5528050  73.4005841  56.8244876  30.7855436  73.2253539
  55.4036667  31.1365094  72.8380920  50.5498858  29.9125284  84.4100690
  51.3960053  30.3364698  84.5535339  50.4897496  29.2558908  85.1039254
  54.5196603  35.5353868  80.7919422  53.8905465  35.6999582  80.0895490
  54.1322265  35.9495478  81.5630386  58.3985835  36.4708306  78.1463786
  57.7136873  36.8507207  77.5960819  58.4829684  37.0803633  78.8795734
  55.6536766  34.1168265  84.7459130  55.8653661  34.7600025  84.0693511
  55.6066514  33.2830581  84.2781060  53.2562995  26.7286086  81.6495702
  52.3947474  27.0267339  81.9412439  53.2825430  26.9456484  80.7176734
  50.0724564  35.2728276  78.0569508  50.5362910  35.5515979  77.2674130
  49.8081363  34.3711721  77.8742598  46.9648646  34.8199758  80.9949271
  47.5350003  35.2487026  80.3566755  47.5556757  34.5382342  81.6933456
  49.0093451  31.3951428  74.8659073  49.7117494  31.8472472  75.3332999
  48.6774079  30.7535247  75.4938966  42.7518784  29.6534981  80.1676206
  41.9617838  29.9092510  79.6916317  43.2430032  30.4683319  80.2728247
  56.7682594  36.9940220  82.9181487  57.5900038  36.5920408  82.6364169
  56.7644997  36.8908454  83.8697603  44.7033530  30.0179560  77.1259683
  43.9064693  30.1298255  77.6443179  44.4759122  30.3566213  76.2600573
  50.5339198  36.5424264  85.0742198  50.5983630  37.0044671  85.9100369
  49.8250121  35.9121629  85.2024507  41.0356487  29.9065472  82.5991197
  41.2864526  30.7912482  82.8648773  41.5716036  29.7270073  81.8266289
  64.8588587  33.3378969  79.2666459  64.1052295  32.7686367  79.1110463
  64.9936128  33.3041633  80.2137093  50.2487215  38.2092371  74.9421178
  50.1132890  39.0543907  75.3706026  50.7897028  38.4111649  74.1787112
  43.7016613  35.7267809  75.5149103  44.2141133  36.5211059  75.6654668
  44.3539325  35.0294100  75.4482704  45.5111497  38.8433565  77.5971856
  45.6878126  39.7651530  77.4092840  46.3068331  38.5291985  78.0266236
  46.6342813  40.3611739  83.5982198  47.1850238  40.2328803  82.8259192
  45.7954289  40.6606628  83.2477091  53.5979679  21.7322933  83.4720071
  53.2543948  22.6224575  83.3959182  53.9658641  21.5424591  82.6089656
  41.6665529  34.0556463  76.2908674  42.5040751  34.4653472  76.0742381
  41.8443797  33.1155906  76.2608867  53.5629961  31.7231544  71.9792506
  53.0476585  32.4936149  72.2180894  53.2907270  31.0496680  72.6025568
  51.1477072  26.5681245  77.0377745  50.2918669  26.1788095  76.8583384
  51.5604024  26.6473206  76.1777530  52.6776219  24.1027588  81.4369305
  52.1741015  24.0657723  80.6237110  52.9706826  25.0120331  81.4965961
  48.9219105  24.1866318  80.4435486  49.7872102  23.9909127  80.0841376
  48.9896614  23.9576670  81.3704843  58.5364236  34.4763899  73.9145680
  57.7593678  34.1375058  73.4700842  59.2155717  34.4816522  73.2400645
  53.3516265  29.5958636  73.8052288  53.0466400  29.9104785  74.6562431
  54.3046707  29.6740056  73.8479621  51.7962696  35.7548860  75.4545242
  51.2684058  35.0201619  75.1418479  51.2950199  36.5323536  75.2085210
  56.7755542  33.9497880  80.5712288  56.1179217  34.6397141  80.6592417
  57.5795942  34.3394312  80.9146274  46.5281424  26.4168526  77.8151853
  47.1025176  26.1943707  77.0825046  47.1152407  26.4857220  78.5680454
  55.5861001  32.3042253  78.6216230  56.0992883  32.9372245  79.1237939
  56.2362225  31.7043448  78.2559590  46.8551011  28.4472987  71.8347738
  46.0188323  28.7847673  72.1557013  46.7155781  28.3121967  70.8974875
  48.8304092  23.2909775  76.5426923  48.1768504  22.9758792  75.9183537
  48.7884566  22.6685515  77.2686746  49.9415297  33.5729070  68.4580215
  49.0342358  33.3418323  68.6571364  50.4386329  32.7766689  68.6454196
  52.8483376  42.2826577  71.3776901  52.1745074  42.5858274  71.9861859
  53.2349197  43.0855657  71.0282358  52.0641832  29.7791708  80.8674570
  51.1464394  30.0006655  80.7096258  52.4801976  29.8538019  80.0086278
  52.8476880  31.1783124  75.9977250  53.5948699  31.6904521  75.6884373
  53.1168469  30.8567177  76.8581644  51.1203530  33.6741665  72.9804205
  50.2114749  33.3900697  73.0776674  51.1498614  34.0940743  72.1207512
  56.3522798  37.2848254  76.7495372  55.8985125  36.4439164  76.8060563
  55.7216764  37.9209653  77.0870152  55.2955717  28.2140240  77.9796040
  54.5578474  27.7017626  78.3106282  55.5482491  27.7740622  77.1679317
  54.7955737  39.1224751  77.6845190  55.0878711  39.6829808  76.9657556
  55.3054357  39.4153312  78.4398350  55.3967344  20.9916492  78.5737809
  55.7026221  20.1313856  78.2863724  56.1219949  21.5834112  78.3736803
  41.6891700  31.3947179  76.9619407  41.4916100  30.8016539  76.2370474
  41.1338364  31.0899389  77.6795346  49.6688424  31.2870285  79.0814000
  49.7237034  30.3344122  79.0056477  48.8579626  31.4429724  79.5655299
  50.8179618  35.2150408  70.3192283  50.3799048  34.4986267  69.8597921
  51.5590059  35.4426523  69.7577375  47.6080784  29.9047345  76.8404379
  46.7948650  30.2041516  77.2469571  48.1039778  29.5103034  77.5578861
  49.7589362  39.9005102  78.7738644  49.7165541  40.1265948  77.8447176
  50.6752061  39.6668476  78.9224445  53.2054996  30.3689169  85.6719273
  53.5604383  30.5960643  86.5313739  53.8527127  30.7007546  85.0496528
  58.9352733  33.4907605  76.3768602  58.7970631  33.6809201  75.4489791
  58.5788951  34.2526988  76.8336653  47.0994859  27.4765701  82.4565614
  47.7394238  27.3354460  81.7588577  46.2672389  27.1900214  82.0804216
  58.9622112  35.5584132  81.3879873  59.3958619  35.4659421  82.2362927
  59.6753693  35.5341633  80.7499889  47.8755163  36.7768131  78.5700606
  48.6695761  36.2818451  78.3683181  47.1646855  36.2485994  78.2068312
  52.6950007  39.1586226  82.9212974  52.7487029  39.7277163  83.6890690
  51.8264789  39.3288111  82.5567011  44.1837926  30.9211213  74.6460359
  43.2535514  30.8595668  74.8630321  44.2795398  30.3987165  73.8497000
  44.1023475  27.4466025  77.2338601  44.3630293  28.3611359  77.1247761
  44.9240648  26.9790468  77.3835214  45.5748401  28.8603783  84.4037425
  46.2471454  28.6521145  83.7550074  44.7478187  28.6625869  83.9642658
  51.6538107  33.3246488  84.4799906  52.5830167  33.4757648  84.3068873
  51.2329137  33.4130509  83.6248552  50.4526439  37.3497153  82.2498443
  50.3137524  36.9815937  83.1224382  49.6641035  37.8644792  82.0782401
  51.0474591  42.4506249  73.5923980  51.2226346  41.9794293  74.4069603
  50.3607379  43.0772016  73.8205241  52.0031654  36.7278756  79.6387281
  51.6681486  36.6879526  80.5344931  51.5035600  36.0623472  79.1657691
  45.9775898  32.1346386  85.1639862  45.8395696  31.4026624  85.7651401
  46.8880821  32.0455286  84.8824050  54.9390846  34.0734790  69.9124341
  54.3220016  33.3481618  69.8157394  54.4707334  34.8344150  69.5691415
  48.6058198  31.8466345  84.6523542  49.3157817  31.2059537  84.6110160
  48.5627507  32.0979240  85.5749723  45.6135676  45.5995612  80.3663840
  45.8532274  46.2314136  81.0442859  44.7704872  45.2483652  80.6529199
  46.7289391  28.2920214  69.0345645  45.8518858  28.1709015  68.6707892
  47.2047144  27.5006293  68.7824534  38.2491532  33.0797374  79.1287152
  38.9362571  32.7659104  78.5408168  38.0939660  33.9838739  78.8554404
  50.1263538  41.4074735  82.7705344  50.0533709  42.2129706  83.2824649
  49.6840931  41.6066700  81.9453366  49.9153317  40.6446505  76.2808166
  49.1320839  41.1868185  76.3746390  50.6146063  41.1620484  76.6802407
  53.2249968  26.4541134  78.9242371  53.7218667  25.7011096  78.6043441
  52.4536949  26.4905451  78.3585580  61.0779725  32.1581500  80.5660663
  61.0669601  33.0406215  80.1954596  60.2097104  31.8053050  80.3715200
  54.3079748  35.2112821  76.4980794  53.3736027  35.3314284  76.3285499
  54.4856417  34.3085288  76.2340804  49.8084936  28.5958517  78.6514056
  49.4382724  28.0429557  79.3394961  50.3044029  27.9916651  78.0989056
  57.6952300  31.0530141  77.0330829  58.1612752  31.8858132  76.9591131
  58.1459800  30.5875122  77.7376087  47.6374135  39.0556012  85.7469074
  48.3383594  39.6892495  85.8998468  47.1669250  39.3970744  84.9864713
  55.7628531  37.3973962  74.0316981  56.0388375  37.2830556  74.9410855
  54.8933029  36.9991447  73.9929154  55.6668962  23.4210728  81.0721730
  54.7532042  23.6514954  81.2403937  56.0962064  23.5049172  81.9235762
  55.4375421  31.6100620  83.5721624  54.7846871  31.8576527  82.9174077
  55.8155801  30.7964758  83.2384101  52.3982595  41.6460313  77.6749794
  52.5804989  40.8281969  78.1377547  53.2215581  41.8628005  77.2374684
  52.7324760  40.5728498  74.9364843  53.2612527  40.0620952  74.3235005
  52.9952980  40.2571028  75.8010376  43.2341853  38.5892367  82.6800176
  43.8195290  37.8436055  82.8128081  43.0366691  38.8996324  83.5636840
  46.0880508  41.6243615  77.6962619  45.4190883  42.1089742  77.2126659
  45.9493378  41.8712835  78.6105997  37.8259508  31.1597967  81.4004619
  37.8643607  30.6261558  82.1941738  37.3199800  30.6333173  80.7815597
  41.4568085  29.8862069  74.4758551  41.7521526  28.9772748  74.4225605
  40.5556121  29.8649809  74.1539553  53.3654164  41.6069334  81.2808959
  53.2405303  40.8059073  80.7719905  54.0233255  42.1015527  80.7922929
  44.9862332  27.9618066  80.4586099  44.2648918  28.5754034  80.3193573
  45.7755588  28.4975831  80.3802745  55.4289072  39.4078354  82.9088509
  54.4819408  39.2883705  82.8366836  55.7771846  38.5200852  82.9914771
  43.1855927  27.5676167  74.5997876  42.8568633  26.6873546  74.4172982
  43.5395298  27.5123836  75.4874265  52.4335506  39.2031070  79.1092862
  52.2860468  38.2747777  79.2900432  53.2588999  39.2251161  78.6249937
  46.2997750  27.8549137  74.9673354  46.6393823  28.3835058  74.2451962
  46.7469870  28.1929543  75.7431920  56.0369628  40.0259629  80.1957734
  56.9616175  39.8202490  80.0582185  55.8684931  39.7776030  81.1047076
  49.6457663  23.3235500  82.8703745  50.4683732  22.8495978  82.7482635
  49.8895726  24.1025984  83.3702431  48.2865897  26.3523759  73.1666646
  49.0074260  26.7305011  72.6630363  47.6631201  27.0712635  73.2701624
  52.4297020  27.0568908  74.1024979  52.6460634  27.9393545  73.8013807
  51.9491087  26.6655121  73.3730621  47.1696241  30.0154621  80.6795723
  47.0240822  30.3294924  81.5720005  46.6921445  30.6339521  80.1266622
  49.0292624  27.0057169  80.7276613  49.0154193  26.1098262  80.3908911
  49.7465052  27.0127832  81.3614899  50.8818755  27.4394509  82.7729740
  50.6236533  28.3611580  82.7714071  50.3503795  27.0424943  83.4630204
  55.8264944  40.5445296  75.5519826  56.0001821  39.9791719  74.7993678
  56.3193835  41.3446191  75.3699316  41.6441904  32.5559965  83.6183385
  41.0995372  33.3319773  83.7503659  42.5221253  32.9030770  83.4602506
  48.4329520  25.8871549  75.9964183  48.5545431  24.9588195  76.1955071
  48.1431563  25.9010235  75.0842498  51.3020711  23.5726459  79.1330903
  51.3242407  23.6365793  78.1782882  51.7188770  22.7330968  79.3271409
  61.6804335  33.3081719  77.1710125  62.1235481  32.5589044  76.7729249
  60.8030845  33.2991855  76.7883857  56.8140116  39.8612060  72.6516724
  57.5091021  40.4818753  72.8704039  57.1563266  39.0107412  72.9269102
  58.7131539  37.3111766  74.1804055  59.2382863  37.6499039  73.4553375
  58.6253892  36.3758781  73.9967189  50.3972200  43.3783749  78.5399308
  49.9577190  42.8860128  79.2332165  51.1480317  42.8356717  78.2991383
  42.8764539  39.5695290  78.5423936  43.7022559  39.2699062  78.1622580
  42.5258591  38.8002913  78.9913725  47.8446072  38.9221758  80.6121610
  47.2226082  38.2592463  80.3123838  48.5150939  38.9482890  79.9295257
  41.0773144  37.4881617  79.5012870  40.2405052  37.0603791  79.3196871
  41.0496790  37.6814060  80.4383661  47.4059579  37.4725682  74.0880070
  47.5547700  38.1561146  73.4346743  48.2126023  37.4530772  74.6029526
  61.2237200  34.7786957  79.5632573  62.0584091  35.2176761  79.7270133
  61.3596328  34.3025611  78.7440819  58.2728706  32.3366692  85.5110061
  58.7482827  32.5294338  84.7028912  57.3494271  32.3925878  85.2653444
  45.1612212  33.4990859  75.0941139  44.9158254  32.5953189  75.2921349
  45.3308127  33.5008010  74.1520617  44.4307860  29.2319217  72.5927301
  43.7377105  29.3063572  71.9367337  44.1859612  28.4679561  73.1148817
  53.1021516  20.7914818  79.9966791  53.3823270  20.1238007  80.6227218
  53.8872123  20.9843914  79.4841455  50.9054985  39.9673812  71.5591818
  50.3328952  40.5863999  71.1062289  51.4787778  40.5173174  72.0931740
  56.9730375  29.2132452  83.7438366  57.9247797  29.3130550  83.7650590
  56.8033825  28.4210721  84.2536451  54.9944754  26.2988035  83.9297767
  54.3994686  26.5793048  83.2344256  54.7094451  26.7881936  84.7014508
  54.1252244  40.2510962  72.6900400  55.0582918  40.1856524  72.8933275
  54.0375457  41.0867229  72.2314933  56.7540261  39.5676833  69.6504347
  56.6753893  39.2336696  70.5440105  57.5749928  40.0598601  69.6495820
  59.4518452  32.4338572  82.8580666  59.4194772  31.4954573  83.0440350
  60.0619076  32.5122609  82.1246491  51.2901783  31.3034625  68.9007870
  52.2360888  31.1740833  68.9696288  50.9116028  30.5649287  69.3777298
  57.2623668  22.9690631  78.8634762  57.0648489  22.6605719  79.7478094
  57.8723373  23.6952270  78.9932692  49.4744700  29.2284601  68.8362755
  48.5676156  28.9317714  68.9125469  49.7520681  28.9314419  67.9697042
  40.3922641  30.5490965  79.2861802  40.0725425  29.6956273  78.9936176
  39.8456069  30.7639543  80.0419769  44.1702548  33.2653406  83.0031308
  44.3888558  34.1970513  83.0219342  44.5828322  32.9061380  83.7886112
  51.0906766  23.7721491  74.9906997  50.2807494  23.4268576  75.3662243
  51.7791183  23.4629035  75.5794608  53.0197314  22.8499538  76.6131293
  53.5728353  23.2694991  77.2721316  53.2567401  21.9235286  76.6554249
  48.2443485  26.0871536  68.9774735  49.1062649  26.4126435  69.2370552
  48.4293829  25.3003032  68.4647800  40.2610901  34.1693876  81.2554923
  39.5674372  33.7547829  80.7424878  41.0083892  34.2114413  80.6588342
  56.3976121  24.9600063  76.1209958  55.8174791  25.6184867  75.7388010
  56.1312054  24.1377408  75.7097375  54.8479688  24.3605121  78.3231278
  55.3479466  24.4721655  77.5145597  55.4915296  24.0566174  78.9632086
  42.1747643  34.1012130  79.1320938  42.1518331  34.1999817  78.1802821
  42.4848280  34.9477281  79.4538104  44.8335021  36.1588285  83.2467553
  45.7878275  36.1272227  83.1797484  44.6347545  35.6978909  84.0617779
  45.4234403  34.7289401  85.8138350  46.2427292  35.2233480  85.8373188
  45.6971211  33.8121369  85.7855918  55.1800999  27.1200153  75.1766306
  54.2926855  27.4049804  74.9586501  55.5954989  26.9593917  74.3293583
  58.5315536  27.1446674  78.8920645  59.3075926  27.6343127  79.1645262
  57.8063670  27.5704729  79.3492515  60.9688094  27.8574294  79.9494586
  61.5632585  27.6170029  79.2387894  61.0414678  27.1381424  80.5768122
  43.1885250  41.7007904  80.2637750  43.0539718  40.9408305  79.6975749
  42.7717312  42.4248804  79.7966539  54.3244213  36.8844828  69.2714326
  55.0280063  37.0894831  69.8871981  53.6006862  37.4521590  69.5363409
  55.1542023  32.6354689  75.3916596  55.0977225  33.0923241  74.5524228
  55.7070366  31.8745374  75.2139439  58.9646829  28.4244421  76.2166715
  58.7083763  28.0241057  77.0474923  58.3399697  29.1388215  76.0916855
  63.2759167  31.1640494  78.7238007  62.7158725  31.2333684  79.4969569
  62.6702670  30.9881479  78.0037503  46.3454376  42.5977222  80.4756193
  46.2286760  43.5422654  80.3734883  45.5246822  42.2950783  80.8641992
  56.2330910  37.3227357  71.3212786  57.0676514  36.8908556  71.1390261
  56.0715253  37.1509371  72.2489680  55.8876803  33.8259471  72.6869125
  55.8325606  33.6603742  71.7457569  55.2622858  34.5335503  72.8431315
  49.1972928  23.3267580  72.2654444  49.1851598  24.2709419  72.4222714
  50.0896350  23.1437725  71.9713905  49.1262492  42.0036470  80.3522200
  48.1758123  42.0038332  80.2386572  49.4294978  41.2569205  79.8358235
  53.0125047  19.9210356  76.5200380  52.2457443  19.3668843  76.6657063
  53.4235752  19.9932225  77.3814532  57.0346893  50.4020018  73.0527977
  57.8077769  49.8549005  72.9140853  57.3872292  51.2664267  73.2642439
  59.3713171  46.5612684  70.6846427  59.6238692  46.0394205  69.9229890
  58.4337730  46.3978829  70.7873111  59.0909460  48.4640790  72.8870802
  58.9745718  47.7885693  73.5551887  59.2011720  47.9773164  72.0702955
  61.0746488  42.9540837  71.5878840  61.2420890  43.8221073  71.9549311
  60.8843657  43.1168118  70.6640129  61.0535709  45.4098494  72.5725507
  60.9335334  45.8555545  73.4110987  60.3588297  45.7583812  72.0139045
  66.7520775  45.8819967  73.4005841  67.6638631  46.1147354  73.2253539
  66.2430422  46.4657011  72.8380920  59.8487205  46.7243346  74.8659073
  60.5511248  47.1764390  75.3332999  59.5167834  46.0827165  75.4938966
  55.5427284  45.3471478  77.1259683  54.7458448  45.4590172  77.6443179
  55.3152877  45.6858130  76.2600573  54.5410367  51.0559727  75.5149103
  55.0534888  51.8502977  75.6654668  55.1933080  50.3586017  75.4482704
  52.5059284  49.3848381  76.2908674  53.3434506  49.7945389  76.0742381
  52.6837552  48.4447823  76.2608867  64.4023716  47.0523462  71.9792506
  63.8870339  47.8228066  72.2180894  64.1301024  46.3788598  72.6025568
  61.9870827  41.8973163  77.0377745  61.1312423  41.5080013  76.8583384
  62.3997779  41.9765123  76.1777530  59.7612859  39.5158236  80.4435486
  60.6265856  39.3201044  80.0841376  59.8290368  39.2868587  81.3704843
  64.1910019  44.9250554  73.8052288  63.8860155  45.2396703  74.6562431
  65.1440461  45.0031974  73.8479621  57.3675179  41.7460443  77.8151853
  57.9418930  41.5235625  77.0825046  57.9546161  41.8149138  78.5680454
  57.6944766  43.7764904  71.8347738  56.8582078  44.1139591  72.1557013
  57.5549535  43.6413884  70.8974875  59.6697846  38.6201692  76.5426923
  59.0162259  38.3050710  75.9183537  59.6278320  37.9977433  77.2686746
  60.7809051  48.9020987  68.4580215  59.8736113  48.6710241  68.6571364
  61.2780083  48.1058607  68.6454196  61.9597285  49.0033582  72.9804205
  61.0508504  48.7192615  73.0776674  61.9892368  49.4232661  72.1207512
  66.2361099  36.3208410  78.5737809  66.5419976  35.4605773  78.2863724
  66.9613704  36.9126030  78.3736803  52.5285455  46.7239096  76.9619407
  52.3309855  46.1308457  76.2370474  51.9732119  46.4191307  77.6795346
  61.6573372  50.5442326  70.3192283  61.2192802  49.8278185  69.8597921
  62.3983813  50.7718441  69.7577375  58.4474539  45.2339263  76.8404379
  57.6342404  45.5333433  77.2469571  58.9433533  44.8394951  77.5578861
  55.0231681  46.2503130  74.6460359  54.0929269  46.1887586  74.8630321
  55.1189153  45.7279083  73.8497000  54.9417230  42.7757943  77.2338601
  55.2024047  43.6903276  77.1247761  55.7634402  42.3082386  77.3835214
  65.7784600  49.4026708  69.9124341  65.1613771  48.6773536  69.8157394
  65.3101088  50.1636068  69.5691415  57.5683146  43.6212132  69.0345645
  56.6912612  43.5000933  68.6707892  58.0440899  42.8298210  68.7824534
  49.0885286  48.4089292  79.1287152  49.7756326  48.0951022  78.5408168
  48.9333415  49.3130656  78.8554404  48.6653262  46.4889885  81.4004619
  48.7037362  45.9553476  82.1941738  48.1593555  45.9625091  80.7815597
  52.2961840  45.2153987  74.4758551  52.5915281  44.3064666  74.4225605
  51.3949876  45.1941727  74.1539553  54.0249681  42.8968085  74.5997876
  53.6962387  42.0165464  74.4172982  54.3789052  42.8415754  75.4874265
  57.1391504  43.1841055  74.9673354  57.4787577  43.7126976  74.2451962
  57.5863625  43.5221461  75.7431920  59.1259652  41.6815676  73.1666646
  59.8468014  42.0596929  72.6630363  58.5024956  42.4004553  73.2701624
  63.2690775  42.3860825  74.1024979  63.4854389  43.2685463  73.8013807
  62.7884842  41.9947039  73.3730621  59.2723275  41.2163467  75.9964183
  59.3939186  40.2880113  76.1955071  58.9825317  41.2302153  75.0842498
  62.1414465  38.9018377  79.1330903  62.1636162  38.9657710  78.1782882
  62.5582524  38.0622886  79.3271409  56.0005967  48.8282777  75.0941139
  55.7552009  47.9245107  75.2921349  56.1701881  48.8299927  74.1520617
  55.2701614  44.5611135  72.5927301  54.5770859  44.6355490  71.9367337
  55.0253366  43.7971478  73.1148817  63.9415271  36.1206736  79.9966791
  64.2217024  35.4529925  80.6227218  64.7265878  36.3135832  79.4841455
  62.1295538  46.6326543  68.9007870  63.0754642  46.5032751  68.9696288
  61.7509783  45.8941204  69.3777298  60.3138455  44.5576519  68.8362755
  59.4069910  44.2609632  68.9125469  60.5914436  44.2606337  67.9697042
  51.2316395  45.8782882  79.2861802  50.9119180  45.0248191  78.9936176
  50.6849823  46.0931461  80.0419769  61.9300521  39.1013409  74.9906997
  61.1201249  38.7560494  75.3662243  62.6184938  38.7920952  75.5794608
  63.8591069  38.1791455  76.6131293  64.4122107  38.5986909  77.2721316
  64.0961155  37.2527204  76.6554249  59.0837239  41.4163454  68.9774735
  59.9456403  41.7418352  69.2370552  59.2687584  40.6294950  68.4647800
  67.2369876  40.2891981  76.1209958  66.6568545  40.9476785  75.7388010
  66.9705809  39.4669325  75.7097375  66.0194754  42.4492071  75.1766306
  65.1320609  42.7341722  74.9586501  66.4348743  42.2885834  74.3293583
  65.1637967  52.2136746  69.2714326  65.8673818  52.4186748  69.8871981
  64.4400616  52.7813508  69.5363409  66.7270557  49.1551388  72.6869125
  66.6719361  48.9895660  71.7457569  66.1016612  49.8627421  72.8431315
  60.0366682  38.6559497  72.2654444  60.0245352  39.6001337  72.4222714
  60.9290104  38.4729643  71.9713905  63.8518802  35.2502274  76.5200380
  63.0851198  34.6960761  76.6657063  64.2629507  35.3224143  77.3814532
  41.4303758  -0.3390832  59.3786150  40.7791738   0.2463248  58.9920164
  42.2248121   0.1915363  59.4381187  37.1355093   4.5280423  62.9460945
  37.0579123   5.4788248  63.0249425  36.5316737   4.1826296  63.6035871
  39.4093462  -0.1137424  61.6666485  39.2739137   0.7314112  62.0951332
  39.9503274   0.0881854  60.9032418  42.0089622   3.9596782  58.1022207
  41.3351321   4.2628479  58.7107165  42.3955444   4.7625862  57.7527665
  43.9561984   0.7994956  64.4090497  44.2484958   1.3600013  63.6902863
  44.4660604   1.0923517  65.1643656  38.9195609   1.5775307  65.4983950
  38.8771787   1.8036153  64.5692482  39.8358308   1.3438681  65.6469751
  40.2080837   4.1276454  60.3169287  40.3832593   3.6564497  61.1314909
  39.5213625   4.7542220  60.5450547  39.0759564   2.3216710  63.0053472
  38.2927086   2.8638390  63.0991697  39.7752309   2.8390689  63.4047714
  41.5588841   3.3230518  64.3995101  41.7411236   2.5052174  64.8622853
  42.3821828   3.5398210  63.9619991  41.8931007   2.2498703  61.6610149
  42.4218773   1.7391157  61.0480311  42.1559227   1.9341233  62.5255682
  35.2486755   3.3013819  64.4207925  34.5797130   3.7859947  63.9371965
  35.1099625   3.5483040  65.3351304  42.5260411   3.2839538  68.0054266
  42.4011550   2.4829278  67.4965211  43.1839502   3.7785732  67.5168236
  41.5941752   0.8801275  65.8338168  41.4466715  -0.0482018  66.0145738
  42.4195246   0.9021365  65.3495243  45.1975874   1.7029834  66.9203041
  46.1222422   1.4972695  66.7827492  45.0291178   1.4546235  67.8292382
  44.9871191   2.2215501  62.2765132  45.1608068   1.6561923  61.5238985
  45.4800082   3.0216396  62.0944622  45.9746363   1.5382265  59.3762031
  46.6697268   2.1588958  59.5949345  46.3169513   0.6877617  59.6514409
  39.5578447   5.0553954  65.2644615  39.1183437   4.5630333  65.9577471
  40.3086564   4.5126922  65.0236690  36.5665826  -0.8504113  60.8125377
  36.7153946  -0.1668649  60.1592050  37.3732269  -0.8699023  61.3274833
  40.0661231   1.6444017  58.2837124  39.4935199   2.2634204  57.8307596
  40.6394025   2.1943379  58.8177046  43.2858491   1.9281167  59.4145707
  44.2189164   1.8626729  59.6178582  43.1981704   2.7637434  58.9560239
  45.9146508   1.2447038  56.3749654  45.8360139   0.9106901  57.2685412
  46.7356175   1.7368805  56.3741126  54.0221432   9.5167213  68.1413269
  54.6599842   9.3973961  67.4376609  53.9042275  10.4648057  68.2001221
  50.8311138   9.4694641  68.0774794  50.4929650   9.3535706  67.1895329
  51.7000907   9.0685806  68.0575800  46.6897954  11.3230118  64.0671685
  46.1262819  11.2320055  63.2987973  46.5750349  10.5030022  64.5474177
  51.3130921  10.6229493  74.0360999  51.3019562  10.2282291  73.1641503
  51.4751561   9.8895566  74.6294771  44.2362386  12.8181309  66.9055905
  45.0283678  12.4772134  66.4902205  44.4759036  12.9276284  67.8258059
  46.1953140  12.0790223  59.7773284  46.9684016  11.5319210  59.6386160
  46.5478539  12.9434472  59.9887745  48.0338183  13.4066605  72.9840183
  47.7428049  14.3112236  72.8686850  48.6695167  13.4483132  73.6984253
  48.9594389  10.7843453  69.5741543  49.5557962  10.5599476  68.8598506
  49.0169361  10.0428199  70.1766991  48.5319418   8.2382889  57.4091734
  48.7844939   7.7164410  56.6475197  47.5943977   8.0749034  57.5118418
  53.5762701   7.2418667  65.2166477  54.3625790   6.8238090  64.8656894
  53.8401405   8.1464759  65.3848126  53.7472778  12.6791517  59.9155134
  53.1118611  12.7526144  60.6276039  53.4170184  13.2685116  59.2374213
  58.9771128   7.1793900  66.1199456  59.7096300   6.6093117  66.3537285
  58.2210484   6.7915501  66.5605961  48.2515707  10.1410995  59.6116109
  48.1351965   9.4655898  60.2797193  48.3617967   9.6543369  58.7948262
  50.5947248   9.6021142  63.3162798  50.2305455   9.0751763  64.0275720
  51.4514363   9.2119611  63.1429284  50.2352735   4.6311041  58.3124147
  50.4027137   5.4991278  58.6794618  50.0449904   4.7938323  57.3885436
  52.9928068  13.0928020  69.9789977  52.6928791  13.9953059  69.8705784
  52.6479127  12.8260204  70.8311130  46.4440549   9.5441817  66.0126682
  45.5191046   9.4118031  66.2204373  46.6924962  10.3236036  66.5096624
  56.3925212   5.6110561  67.6587414  55.4842089   5.5425969  67.3646175
  56.3412807   6.0882506  68.4869240  50.2141955   7.0868699  59.2970814
  50.0941581   7.5325750  60.1356294  49.5194544   7.4354017  58.7384352
  43.8049360   9.1875091  66.8470471  43.9341741   9.4409570  67.7609882
  43.1246812   9.7802799  66.5275126  47.9748848  19.8572341  62.9460945
  47.8972877  20.8080166  63.0249425  47.3710491  19.5118213  63.6035871
  55.9127022   7.5590172  60.1251148  56.8244878   7.7917559  59.9498845
  55.4036669   8.1427216  59.5626226  54.1967789  11.9814800  73.7612440
  54.6051145  11.5397211  73.0167073  53.4745051  11.4067428  74.0146633
  50.5498859   6.9187407  71.1345997  51.3960054   7.3426820  71.2780646
  50.4897497   6.2621031  71.8284560  54.5196604  12.5415991  67.5164729
  53.8905466  12.7061705  66.8140797  54.1322266  12.9557600  68.2875693
  58.3985836  13.4770428  64.8709093  57.7136874  13.8569330  64.3206126
  58.4829685  14.0865755  65.6041041  55.6536767  11.1230387  71.4704436
  55.8653663  11.7662147  70.7938817  55.6066516  10.2892704  71.0026366
  53.2562996   3.7348208  68.3741008  52.3947475   4.0329462  68.6657746
  53.2825431   3.9518607  67.4422041  50.0724566  12.2790399  64.7814814
  50.5362911  12.5578102  63.9919437  49.8081364  11.3773843  64.5987905
  46.9648647  11.8261880  67.7194577  47.5350004  12.2549149  67.0812062
  47.5556759  11.5444465  68.4178763  49.0093452   8.4013551  61.5904379
  49.7117495   8.8534595  62.0578306  48.6774080   7.7597370  62.2184272
  42.7518786   6.6597104  66.8921513  41.9617840   6.9154632  66.4161623
  43.2430033   7.4745442  66.9973553  56.7682595  14.0002343  69.6426794
  57.5900039  13.5982530  69.3609475  56.7644998  13.8970577  70.5942909
  44.7033531   7.0241683  63.8504990  43.9064694   7.1360377  64.3688485
  44.4759123   7.3628335  62.9845880  50.5339199  13.5486386  71.7987504
  50.5983631  14.0106793  72.6345676  49.8250123  12.9183751  71.9269814
  41.0356489   6.9127594  69.3236504  41.2864527   7.7974604  69.5894080
  41.5716037   6.7332196  68.5511595  64.8588588  10.3441091  65.9911765
  64.1052297   9.7748489  65.8355770  64.9936130  10.3103756  66.9382400
  50.2487216  15.2154494  61.6666485  50.1132891  16.0606029  62.0951332
  50.7897029  15.4173771  60.9032418  43.7016614  12.7329932  62.2394410
  44.2141134  13.5273182  62.3899974  44.3539327  12.0356222  62.1728011
  45.5111499  15.8495688  64.3217163  45.6878127  16.7713653  64.1338147
  46.3068332  15.5354107  64.7511543  51.8755693  15.8378060  75.7966827
  51.4319547  15.0514439  75.4787731  52.5372906  16.0257211  75.1310717
  46.6342814  17.3673862  70.3227505  47.1850239  17.2390925  69.5504499
  45.7954290  17.6668751  69.9722398  53.9736931  16.1180860  73.8248228
  53.9555406  16.9389741  73.3328497  54.8956851  15.9934935  74.0498369
  50.4309985  13.6324990  74.6671736  50.9638322  12.8713278  74.4371044
  49.9024066  13.3398641  75.4095891  41.6665531  11.0618586  63.0153980
  42.5040753  11.4715594  62.7987688  41.8443798  10.1218028  62.9854174
  53.5629963   8.7293667  58.7037813  53.0476586   9.4998271  58.9426201
  53.2907271   8.0558803  59.3270875  51.1477074   3.5743367  63.7623051
  50.2918670   3.1850218  63.5828690  51.5604026   3.6535328  62.9022837
  58.5364237  11.4826021  60.6390987  57.7593680  11.1437181  60.1946149
  59.2155718  11.4878644  59.9645952  53.3516266   6.6020759  60.5297594
  53.0466401   6.9166908  61.3807737  54.3046708   6.6802179  60.5724927
  51.7962698  12.7610982  62.1790548  51.2684059  12.0263742  61.8663786
  51.2950200  13.5385658  61.9330517  56.7755544  10.9560003  67.2957595
  56.1179218  11.6459264  67.3837723  57.5795943  11.3456435  67.6391581
  46.5281425   3.4230648  64.5397160  47.1025177   3.2005830  63.8070353
  47.1152408   3.4919343  65.2925761  55.5861003   9.3104375  65.3461536
  56.0992884   9.9434367  65.8483246  56.2362226   8.7105571  64.9804896
  46.8551012   5.4535109  58.5593045  46.0188325   5.7909796  58.8802320
  46.7155782   5.3184089  57.6220182  49.9415298  10.5791192  55.1825521
  49.0342360  10.3480446  55.3816670  50.4386330   9.7828812  55.3699503
  52.0641833   6.7853831  67.5919877  51.1464395   7.0068778  67.4341565
  52.4801977   6.8600141  66.7331584  52.8476881   8.1845247  62.7222557
  53.5948700   8.6966644  62.4129679  53.1168471   7.8629299  63.5826951
  51.1203531  10.6803787  59.7049511  50.2114751  10.3962820  59.8021981
  51.1498615  11.1002866  58.8452818  56.3522799  14.2910377  63.4740679
  55.8985126  13.4501287  63.5305869  55.7216765  14.9271775  63.8115459
  55.2955718   5.2202363  64.7041346  54.5578475   4.7079749  65.0351589
  55.5482492   4.7802744  63.8924623  54.7955738  16.1286873  64.4090497
  55.0878712  16.6891931  63.6902863  55.3054359  16.4215434  65.1643656
  41.6891702   8.4009301  63.6864714  41.4916102   7.8078662  62.9615780
  41.1338366   8.0961512  64.4040652  49.6688425   8.2932408  65.8059307
  49.7237035   7.3406244  65.7301783  48.8579627   8.4491847  66.2900605
  50.8179619  12.2212531  57.0437590  50.3799049  11.5048390  56.5843227
  51.5590060  12.4488646  56.4822681  47.6080785   6.9109468  63.5649686
  46.7948651   7.2103638  63.9714878  48.1039779   6.5165156  64.2824168
  49.7589363  16.9067225  65.4983950  49.7165542  17.1328071  64.5692482
  50.6752062  16.6730599  65.6469751  53.2054997   7.3751292  72.3964579
  53.5604385   7.6022765  73.2559045  53.8527128   7.7069669  71.7741835
  58.9352734  10.4969728  63.1013909  58.7970633  10.6871324  62.1735098
  58.5788953  11.2589111  63.5581960  47.0994860   4.4827823  69.1810921
  47.7394239   4.3416582  68.4833884  46.2672391   4.1962336  68.8049523
  58.9622114  12.5646255  68.1125180  59.3958620  12.4721544  68.9608234
  59.6753694  12.5403755  67.4745196  47.8755164  13.7830254  65.2945913
  48.6695762  13.2880574  65.0928488  47.1646856  13.2548117  64.9313619
  52.6950008  16.1648349  69.6458281  52.7487031  16.7339285  70.4135997
  51.8264790  16.3350234  69.2812318  44.1837927   7.9273335  61.3705666
  43.2535516   7.8657791  61.5875628  44.2795399   7.4049288  60.5742307
  44.1023476   4.4528148  63.9583907  44.3630294   5.3673481  63.8493068
  44.9240649   3.9852591  64.1080520  45.5748402   5.8665905  71.1282732
  46.2471455   5.6583267  70.4795381  44.7478188   5.6687991  70.6887964
  59.8237663  12.6069956  70.6458065  60.0173553  13.5115766  70.8917340
  59.7238281  12.1477375  71.4796650  54.8852772  12.7576698  76.2198946
  54.7338278  12.5287250  75.3029030  54.8757451  13.7147300  76.2330291
  51.6538108  10.3308611  71.2045212  52.5830168  10.4819771  71.0314180
  51.2329138  10.4192632  70.3493859  50.4526440  14.3559276  68.9743750
  50.3137526  13.9878060  69.8469688  49.6641036  14.8706915  68.8027708
  52.0031655  13.7340878  66.3632588  51.6681488  13.6941648  67.2590238
  51.5035601  13.0685594  65.8902998  45.9775899   9.1408508  71.8885169
  45.8395697   8.4088747  72.4896708  46.8880823   9.0517408  71.6069357
  54.9390847  11.0796913  56.6369648  54.3220017  10.3543741  56.5402700
  54.4707335  11.8406273  56.2936722  48.6058200   8.8528468  71.3768849
  49.3157818   8.2121660  71.3355467  48.5627508   9.1041362  72.2995029
  56.5944978  15.7895821  74.2975428  56.5357525  15.1055041  73.6306011
  56.9964497  16.5314811  73.8456054  45.6135677  22.6057735  67.0909147
  45.8532275  23.2376259  67.7688165  44.7704874  22.2545775  67.3774506
  46.7289393   5.2982337  55.7590952  45.8518859   5.1771138  55.3953198
  47.2047146   4.5068415  55.5069840  56.5962386  13.7535405  72.5289408
  55.7089164  13.4161327  72.6515806  57.1660937  13.0218436  72.7658173
  38.2491533  10.0859497  65.8532459  38.9362573   9.7721227  65.2653474
  38.0939661  10.9900861  65.5799710  50.1263539  18.4136857  69.4950651
  50.0533711  19.2191829  70.0069955  49.6840932  18.6128823  68.6698672
  49.9153319  17.6508627  63.0053472  49.1320841  18.1930307  63.0991697
  50.6146064  18.1682607  63.4047714  61.0779726   9.1643622  67.2905969
  61.0669602  10.0468338  66.9199902  60.2097106   8.8115173  67.0960506
  52.5862223  18.3123691  71.6508809  53.2990195  18.9471156  71.5784711
  52.0952251  18.4087557  70.8348811  54.3079750  12.2174944  63.2226101
  53.3736028  12.3376406  63.0530805  54.4856418  11.3147411  62.9586111
  49.8084938   5.6020640  65.3759362  49.4382725   5.0491680  66.0640268
  50.3044030   4.9978773  64.8234362  57.6952301   8.0592263  63.7576135
  58.1612753   8.8920255  63.6836438  58.1459801   7.5937245  64.4621394
  47.6374136  16.0618135  72.4714380  48.3383596  16.6954618  72.6243774
  47.1669251  16.4032866  71.7110020  55.7628532  14.4036084  60.7562287
  56.0388376  14.2892679  61.6656161  54.8933031  14.0053569  60.7174460
  55.4375422   8.6162742  70.2966931  54.7846872   8.8638650  69.6419383
  55.8155802   7.8026880  69.9629408  52.3982596  18.6522435  64.3995101
  52.5804991  17.8344091  64.8622853  53.2215582  18.8690128  63.9619991
  43.2341854  15.5954490  69.4045483  43.8195291  14.8498178  69.5373387
  43.0366693  15.9058446  70.2882147  46.0880509  18.6305737  64.4207925
  45.4190885  19.1151865  63.9371965  45.9493379  18.8774958  65.3351304
  37.8259509   8.1660090  68.1249926  37.8643608   7.6323681  68.9187044
  37.3199802   7.6395295  67.5060903  50.2285778  20.6649481  71.0190584
  50.7804086  20.8281102  71.7839669  50.5691971  21.2553918  70.3470609
  55.0796652  15.4910738  76.8739238  55.6236556  16.1040696  76.3794193
  54.4983497  16.0490317  77.3906251  41.4568087   6.8924192  61.2003857
  41.7521528   5.9834871  61.1470911  40.5556122   6.8711932  60.8784860
  53.3654165  18.6131456  68.0054266  53.2405305  17.8121196  67.4965211
  54.0233256  19.1077650  67.5168236  44.9862334   4.9680189  67.1831406
  44.2648919   5.5816156  67.0438879  45.7755589   5.5037953  67.1048052
  55.4289074  16.4140476  69.6333816  54.4819409  16.2945827  69.5612143
  55.7771847  15.5262974  69.7160077  43.1855928   4.5738290  61.3243183
  42.8568634   3.6935669  61.1418289  43.5395299   4.5185958  62.2119572
  52.4335507  16.2093192  65.8338168  52.2860469  15.2809900  66.0145738
  53.2589000  16.2313283  65.3495243  46.2997751   4.8611260  61.6918660
  46.6393824   5.3897181  60.9697269  46.7469872   5.1991666  62.4677227
  56.0369629  17.0321751  66.9203041  56.9616176  16.8264613  66.7827492
  55.8684932  16.7838152  67.8292382  48.2865898   3.3585881  59.8911953
  49.0074261   3.7367134  59.3875670  47.6631203   4.0774758  59.9946931
  52.4297021   4.0631030  60.8270285  52.6460636   4.9455668  60.5259114
  51.9491088   3.6717244  60.0975927  47.1696243   7.0216743  67.4041030
  47.0240823   7.3357046  68.2965312  46.6921446   7.6401644  66.8511929
  49.0292626   4.0119291  67.4521920  49.0154194   3.1160385  67.1154218
  49.7465054   4.0189955  68.0860206  50.8818756   4.4456632  69.4975047
  50.6236534   5.3673702  69.4959377  50.3503797   4.0487066  70.1875511
  55.8264945  17.5507419  62.2765132  56.0001823  16.9853841  61.5238985
  56.3193836  18.3508314  62.0944622  41.6441905   9.5622088  70.3428691
  41.0995373  10.3381896  70.4748966  42.5221255   9.9092892  70.1847813
  48.4329521   2.8933672  62.7209490  48.5545433   1.9650318  62.9200377
  48.1431564   2.9072358  61.8087805  61.6804336  10.3143842  63.8955432
  62.1235482   9.5651167  63.4974555  60.8030846  10.3053978  63.5129164
  56.8140118  16.8674183  59.3762031  57.5091022  17.4880876  59.5949345
  57.1563268  16.0169534  59.6514409  58.7131541  14.3173889  60.9049361
  59.2382865  14.6561161  60.1798681  58.6253893  13.3820904  60.7212496
  50.3751589  18.2307962  73.0339238  50.6838716  17.9857109  73.9061938
  51.1727071  18.4354601  72.5458108  50.3972201  20.3845872  65.2644615
  49.9577192  19.8922251  65.9577471  51.1480318  19.8418840  65.0236690
  42.8764540  16.5757413  65.2669243  43.7022560  16.2761185  64.8867886
  42.5258592  15.8065035  65.7159031  47.8446074  15.9283881  67.3366916
  47.2226083  15.2654586  67.0369144  48.5150940  15.9545013  66.6540564
  41.0773145  14.4943739  66.2258176  40.2405054  14.0665914  66.0442178
  41.0496791  14.6876183  67.1628967  47.4059580  14.4787804  60.8125377
  47.5547701  15.1623269  60.1592050  48.2126024  14.4592894  61.3274833
  61.2237201  11.7849080  66.2877880  62.0584092  12.2238884  66.4515440
  61.3596330  11.3087733  65.4686125  58.2728707   9.3428815  72.2355367
  58.7482828   9.5356461  71.4274219  57.3494272   9.3988001  71.9898751
  45.1612213  10.5052982  61.8186446  44.9158255   9.6015312  62.0166656
  45.3308128  10.5070132  60.8765924  44.4307861   6.2381340  59.3172607
  43.7377106   6.3125694  58.6612643  44.1859613   5.4741683  59.8394124
  56.9730376   6.2194575  70.4683673  57.9247799   6.3192672  70.4895897
  56.8033826   5.4272843  70.9781757  54.9944755   3.3050158  70.6543074
  54.3994687   3.5855171  69.9589563  54.7094452   3.7944059  71.4259815
  56.7540262  16.5738955  56.3749654  56.6753894  16.2398819  57.2685412
  57.5749929  17.0660723  56.3741126  59.4518454   9.4400695  69.5825973
  59.4194774   8.5016695  69.7685657  60.0619077   9.5184731  68.8491798
  51.2901784   8.3096747  55.6253177  52.2360889   8.1802956  55.6941595
  50.9116029   7.5711409  56.1022605  49.4744702   6.2346724  55.5608062
  48.5676157   5.9379837  55.6370776  49.7520683   5.9376542  54.6942348
  40.3922642   7.5553087  66.0107108  40.0725426   6.7018395  65.7181482
  39.8456070   7.7701665  66.7665076  44.1702550  10.2715528  69.7276615
  44.3888559  11.2032636  69.7464649  44.5828323   9.9123503  70.5131419
  48.2443486   3.0933659  55.7020041  49.1062650   3.4188557  55.9615859
  48.4293830   2.3065155  55.1893107  40.2610902  11.1755999  67.9800230
  39.5674373  10.7609952  67.4670184  41.0083893  11.2176535  67.3833649
  42.1747645  11.1074253  65.8566245  42.1518333  11.2061940  64.9048128
  42.4848281  11.9539403  66.1783411  44.8335022  13.1650408  69.9712859
  45.7878276  13.1334350  69.9042791  44.6347546  12.7041031  70.7863085
  45.4234405  11.7351524  72.5383657  46.2427294  12.2295602  72.5618494
  45.6971212  10.8183492  72.5101224  55.1801001   4.1262276  61.9011612
  54.2926856   4.4111927  61.6831807  55.5954990   3.9656039  61.0538889
  43.1885251  18.7070027  66.9883057  43.0539719  17.9470428  66.4221055
  42.7717313  19.4310927  66.5211846  54.3244214  13.8906951  55.9959632
  55.0280064  14.0956953  56.6117288  53.6006863  14.4583713  56.2608716
  55.1542024   9.6416812  62.1161903  55.0977226  10.0985363  61.2769535
  55.7070367   8.8807496  61.9384745  58.9646830   5.4306544  62.9412022
  58.7083765   5.0303179  63.7720230  58.3399698   6.1450338  62.8162161
  63.2759168   8.1702617  65.4483313  62.7158726   8.2395806  66.2214876
  62.6702672   7.9943602  64.7282810  46.3454377  19.6039344  67.2001500
  46.2286761  20.5484777  67.0980190  45.5246823  19.3012906  67.5887299
  56.2330912  14.3289480  58.0458092  57.0676516  13.8970678  57.8635567
  56.0715255  14.1571493  58.9734987  55.8876804  10.8321593  59.4114432
  55.8325608  10.6665865  58.4702876  55.2622859  11.5397626  59.5676621
  47.3708891  20.2567606  70.4157428  48.2736138  20.2891216  70.7323923
  47.1446261  19.3268057  70.4303764  49.1262493  19.0098593  67.0767507
  48.1758124  19.0100454  66.9631879  49.4294979  18.2631327  66.5603541
  64.8615187  24.8459131  68.1413269  65.4993597  24.7265878  67.4376609
  64.7436030  25.7939975  68.2001221  61.6704893  24.7986559  68.0774794
  61.3323405  24.6827624  67.1895329  62.5394661  24.3977724  68.0575800
  62.1524676  25.9521411  74.0360999  62.1413317  25.5574209  73.1641503
  62.3145315  25.2187483  74.6294771  58.8731937  28.7358523  72.9840183
  58.5821803  29.6404153  72.8686850  59.5088921  28.7775050  73.6984253
  59.7988144  26.1135371  69.5741543  60.3951716  25.8891393  68.8598506
  59.8563115  25.3720117  70.1766991  64.4156455  22.5710585  65.2166477
  65.2019544  22.1530008  64.8656894  64.6795160  23.4756677  65.3848126
  69.8164882  22.5085818  66.1199456  70.5490054  21.9385035  66.3537285
  69.0604238  22.1207418  66.5605961  59.0909461  25.4702912  59.6116109
  58.9745719  24.7947816  60.2797193  59.2011721  24.9835286  58.7948262
  61.4341002  24.9313059  63.3162798  61.0699209  24.4043680  64.0275720
  62.2908118  24.5411529  63.1429284  61.0746489  19.9602959  58.3124147
  61.2420891  20.8283196  58.6794618  60.8843658  20.1230241  57.3885436
  63.8321822  28.4219938  69.9789977  63.5322545  29.3244977  69.8705784
  63.4872882  28.1552121  70.8311130  67.2318966  20.9402478  67.6587414
  66.3235843  20.8717887  67.3646175  67.1806562  21.4174423  68.4869240
  61.0535710  22.4160617  59.2970814  60.9335335  22.8617667  60.1356294
  60.3588298  22.7645934  58.7384352  54.6443115  24.5167008  66.8470471
  54.7735496  24.7701487  67.7609882  53.9640566  25.1094716  66.5275126
  58.8142602  35.1864258  62.9460945  58.7366632  36.1372084  63.0249425
  58.2104246  34.8410131  63.6035871  61.3059832  22.3592124  75.6022312
  60.5293166  22.9186044  75.5925176  61.9450395  22.8448907  76.1237182
  66.7520776  22.8882090  60.1251148  67.6638632  23.1209477  59.9498845
  66.2430423  23.4719134  59.5626226  59.5606204  25.1677577  75.1640279
  60.3020888  25.7062621  74.8875102  58.8543190  25.7943866  75.3211830
  65.0361544  27.3106718  73.7612440  65.4444900  26.8689128  73.0167073
  64.3138805  26.7359345  74.0146633  61.3892614  22.2479324  71.1345997
  62.2353809  22.6718738  71.2780646  61.3291251  21.5912949  71.8284560
  65.3590358  27.8707908  67.5164729  64.7299221  28.0353622  66.8140797
  64.9716020  28.2849518  68.2875693  69.2379590  28.8062346  64.8709093
  68.5530628  29.1861248  64.3206126  69.3223440  29.4157673  65.6041041
  66.4930522  26.4522305  71.4704436  66.7047417  27.0954065  70.7938817
  66.4460270  25.6184622  71.0026366  64.0956751  19.0640126  68.3741008
  63.2341230  19.3621379  68.6657746  64.1219185  19.2810525  67.4422041
  60.9118320  27.6082316  64.7814814  61.3756666  27.8870019  63.9919437
  60.6475118  26.7065761  64.5987905  57.8042401  27.1553798  67.7194577
  58.3743758  27.5841066  67.0812062  58.3950513  26.8736383  68.4178763
  59.8487206  23.7305469  61.5904379  60.5511250  24.1826512  62.0578306
  59.5167835  23.0889288  62.2184272  58.2967568  22.3217225  75.9655589
  57.6666228  23.0033506  76.1990986  58.1903656  22.2100307  75.0208727
  53.5912540  21.9889021  66.8921513  52.8011594  22.2446550  66.4161623
  54.0823788  22.8037359  66.9973553  67.6076350  29.3294261  69.6426794
  68.4293794  28.9274448  69.3609475  67.6038753  29.2262495  70.5942909
  55.5427286  22.3533601  63.8504990  54.7458449  22.4652295  64.3688485
  55.3152878  22.6920253  62.9845880  61.3732953  28.8778304  71.7987504
  61.4377386  29.3398711  72.6345676  60.6643877  28.2475669  71.9269814
  51.8750243  22.2419512  69.3236504  52.1258282  23.1266522  69.5894080
  52.4109792  22.0624113  68.5511595  75.6982343  25.6733009  65.9911765
  74.9446051  25.1040407  65.8355770  75.8329884  25.6395674  66.9382400
  61.0880971  30.5446411  61.6666485  60.9526646  31.3897947  62.0951332
  61.6290783  30.7465689  60.9032418  55.6357610  23.2252238  74.1979326
  55.5211125  22.3237495  74.4986425  54.7802127  23.4715934  73.8464143
  62.7149447  31.1669978  75.7966827  62.2713301  30.3806356  75.4787731
  63.3766661  31.3549128  75.1310717  57.4736568  32.6965779  70.3227505
  58.0243994  32.5682843  69.5504499  56.6348044  32.9960668  69.9722398
  64.8130685  31.4472778  73.8248228  64.7949161  32.2681659  73.3328497
  65.7350605  31.3226853  74.0498369  61.2703740  28.9616907  74.6671736
  61.8032076  28.2005195  74.4371044  60.7417821  28.6690559  75.4095891
  64.4373434  14.0676973  70.1965378  64.0937704  14.9578615  70.1204489
  64.8052397  13.8778631  69.3334963  64.4023717  24.0585584  58.7037813
  63.8870341  24.8290189  58.9426201  64.1301026  23.3850721  59.3270875
  61.9870828  18.9035285  63.7623051  61.1312425  18.5142136  63.5828690
  62.3997780  18.9827246  62.9022837  63.5169975  16.4381628  68.1614611
  63.0134770  16.4011764  67.3482417  63.8100582  17.3474371  68.2211268
  59.7612861  16.5220358  67.1680793  60.6265858  16.3263167  66.8086682
  59.8290370  16.2930710  68.0950150  69.3757991  26.8117939  60.6390987
  68.5987434  26.4729099  60.1946149  70.0549472  26.8170562  59.9645952
  64.1910020  21.9312676  60.5297594  63.8860156  22.2458826  61.3807737
  65.1440462  22.0094096  60.5724927  62.6356452  28.0902900  62.1790548
  62.1077814  27.3555659  61.8663786  62.1343955  28.8677576  61.9330517
  67.6149298  26.2851920  67.2957595  66.9572973  26.9751182  67.3837723
  68.4189697  26.6748352  67.6391581  57.3675180  18.7522566  64.5397160
  57.9418932  18.5297748  63.8070353  57.9546162  18.8211261  65.2925761
  66.4254757  24.6396293  65.3461536  66.9386639  25.2726285  65.8483246
  67.0755981  24.0397488  64.9804896  59.6697848  15.6263815  63.2672229
  59.0162260  15.3112832  62.6428844  59.6278322  15.0039555  63.9932052
  62.9035588  22.1145749  67.5919877  61.9858149  22.3360696  67.4341565
  63.3195732  22.1892059  66.7331584  63.6870636  23.5137164  62.7222557
  64.4342455  24.0258561  62.4129679  63.9562225  23.1921217  63.5826951
  61.9597286  26.0095705  59.7049511  61.0508505  25.7254738  59.8021981
  61.9892370  26.4294783  58.8452818  67.1916553  29.6202294  63.4740679
  66.7378880  28.7793204  63.5305869  66.5610520  30.2563693  63.8115459
  66.1349473  20.5494280  64.7041346  65.3972230  20.0371667  65.0351589
  66.3876246  20.1094662  63.8924623  65.6349492  31.4578791  64.4090497
  65.9272467  32.0183848  63.6902863  66.1448113  31.7507352  65.1643656
  66.2361100  13.3270532  65.2983116  66.5419977  12.4667896  65.0109031
  66.9613705  13.9188153  65.0982110  52.5285456  23.7301219  63.6864714
  52.3309856  23.1370580  62.9615780  51.9732120  23.4253429  64.4040652
  60.5082180  23.6224326  65.8059307  60.5630790  22.6698162  65.7301783
  59.6973382  23.7783765  66.2900605  58.4474540  22.2401385  63.5649686
  57.6342405  22.5395556  63.9714878  58.9433534  21.8457074  64.2824168
  60.5983118  32.2359142  65.4983950  60.5559296  32.4619988  64.5692482
  61.5145817  32.0022517  65.6469751  64.0448751  22.7043210  72.3964579
  64.3998139  22.9314683  73.2559045  64.6920883  23.0361587  71.7741835
  69.7746488  25.8261646  63.1013909  69.6364387  26.0163242  62.1735098
  69.4182707  26.5881028  63.5581960  57.9388615  19.8119741  69.1810921
  58.5787994  19.6708500  68.4833884  57.1066145  19.5254254  68.8049523
  69.8015868  27.8938173  68.1125180  70.2352375  27.8013462  68.9608234
  70.5147449  27.8695673  67.4745196  63.5343763  31.4940267  69.6458281
  63.5880785  32.0631203  70.4135997  62.6658544  31.6642152  69.2812318
  54.9417231  19.7820066  63.9583907  55.2024048  20.6965399  63.8493068
  55.7634403  19.3144508  64.1080520  56.4142156  21.1957823  71.1282732
  57.0865210  20.9875185  70.4795381  55.5871943  20.9979909  70.6887964
  70.6631418  27.9361873  70.6458065  70.8567308  28.8407684  70.8917340
  70.5632036  27.4769292  71.4796650  62.3167728  17.8219764  73.1448393
  61.6695643  18.5209714  73.0512869  63.0868744  18.2555908  73.5124641
  65.7246526  28.0868616  76.2198946  65.5732033  27.8579168  75.3029030
  65.7151206  29.0439217  76.2330291  62.4931863  25.6600529  71.2045212
  63.4223923  25.8111688  71.0314180  62.0722893  25.7484550  70.3493859
  61.2920194  29.6851193  68.9743750  61.1531280  29.3169978  69.8469688
  60.5034791  30.1998833  68.8027708  62.8425410  29.0632796  66.3632588
  62.5075242  29.0233566  67.2590238  62.3429355  28.3977512  65.8902998
  56.8169654  24.4700426  71.8885169  56.6789452  23.7380665  72.4896708
  57.7274577  24.3809326  71.6069357  59.4451954  24.1820385  71.3768849
  60.1551573  23.5413577  71.3355467  59.4021262  24.4333280  72.2995029
  67.4338733  31.1187739  74.2975428  67.3751279  30.4346959  73.6306011
  67.8358251  31.8606729  73.8456054  58.1580888  21.1685603  73.1964488
  57.6218245  20.7176342  73.8486084  57.5697597  21.3031512  72.4534953
  56.4529432  37.9349652  67.0909147  56.6926030  38.5668177  67.7688165
  55.6098628  37.5837692  67.3774506  67.4356140  29.0827323  72.5289408
  66.5482919  28.7453244  72.6515806  68.0054691  28.3510354  72.7658173
  49.0885287  25.4151414  65.8532459  49.7756327  25.1013144  65.2653474
  48.9333416  26.3192779  65.5799710  53.8920009  20.3041611  70.2817483
  53.8078198  19.6967280  69.5467893  53.0702716  20.7950629  70.2826979
  60.9657294  33.7428775  69.4950651  60.8927465  34.5483746  70.0069955
  60.5234687  33.9420741  68.6698672  60.7547073  32.9800545  63.0053472
  59.9714595  33.5222225  63.0991697  61.4539818  33.4974525  63.4047714
  64.0643723  18.7895174  65.6487678  64.5612423  18.0365137  65.3288748
  63.2930705  18.8259491  65.0830887  71.9173481  24.4935540  67.2905969
  71.9063357  25.3760255  66.9199902  71.0490860  24.1407091  67.0960506
  63.4255977  33.6415609  71.6508809  64.1383949  34.2763074  71.5784711
  62.9346006  33.7379475  70.8348811  65.1473504  27.5466862  63.2226101
  64.2129783  27.6668324  63.0530805  65.3250172  26.6439328  62.9586111
  60.6478692  20.9312557  65.3759362  60.2776480  20.3783598  66.0640268
  61.1437785  20.3270691  64.8234362  68.5346055  23.3884181  63.7576135
  69.0006508  24.2212172  63.6836438  68.9853556  22.9229162  64.4621394
  58.4767891  31.3910052  72.4714380  59.1777350  32.0246535  72.6243774
  58.0063006  31.7324784  71.7110020  66.6022286  29.7328002  60.7562287
  66.8782130  29.6184597  61.6656161  65.7326785  29.3345487  60.7174460
  66.5062718  15.7564768  67.7967037  65.5925798  15.9868995  67.9649244
  66.9355820  15.8403212  68.6481069  66.2769177  23.9454660  70.2966931
  65.6240627  24.1930567  69.6419383  66.6549556  23.1318798  69.9629408
  63.2376350  33.9814353  64.3995101  63.4198745  33.1636009  64.8622853
  64.0609336  34.1982045  63.9619991  62.3256750  24.6874471  76.7832968
  61.6497387  24.5868600  77.4535343  63.1484384  24.5313685  77.2468965
  54.0735609  30.9246407  69.4045483  54.6589046  30.1790095  69.5373387
  53.8760447  31.2350364  70.2882147  56.9274264  33.9597655  64.4207925
  56.2584639  34.4443782  63.9371965  56.7887134  34.2066875  65.3351304
  48.6653263  23.4952008  68.1249926  48.7037363  22.9615598  68.9187044
  48.1593556  22.9687213  67.5060903  61.0679533  35.9941398  71.0190584
  61.6197841  36.1573020  71.7839669  61.4085726  36.5845836  70.3470609
  56.0444026  18.3416548  71.6212468  56.1085352  19.2031379  71.2089866
  55.9811146  17.7290550  70.8884827  55.5196298  20.4139681  75.2685503
  56.1468337  20.0316758  75.8823027  54.6624217  20.1953883  75.6341195
  65.9190407  30.8202656  76.8739238  66.4630311  31.4332614  76.3794193
  65.3377252  31.3782234  77.3906251  64.2047920  33.9423374  68.0054266
  64.0799059  33.1413114  67.4965211  64.8627011  34.4369567  67.5168236
  55.8256088  20.2972106  67.1831406  55.1042674  20.9108074  67.0438879
  56.6149344  20.8329871  67.1048052  66.2682828  31.7432394  69.6333816
  65.3213164  31.6237745  69.5612143  66.6165601  30.8554892  69.7160077
  58.6282402  17.6326533  73.4572058  59.1516803  17.8788829  74.2198367
  58.4094735  18.4646568  73.0375195  63.2729261  31.5385110  65.8338168
  63.1254224  30.6101818  66.0145738  64.0982755  31.5605201  65.3495243
  57.1391506  20.1903177  61.6918660  57.4787578  20.7189098  60.9697269
  57.5863626  20.5283583  62.4677227  66.8763383  32.3613669  66.9203041
  67.8009931  32.1556530  66.7827492  66.7078687  32.1130070  67.8292382
  59.8334947  18.5740228  71.1421728  59.4931767  17.7748041  71.5442408
  59.1273953  18.8741939  70.5698562  60.4851418  15.6589540  69.5949051
  61.3077488  15.1850019  69.4727942  60.7289482  16.4380024  70.0947738
  59.1259653  18.6877799  59.8911953  59.8468015  19.0659052  59.3875670
  58.5024957  19.4066676  59.9946931  63.2690776  19.3922948  60.8270285
  63.4854390  20.2747586  60.5259114  62.7884843  19.0009161  60.0975927
  58.0089997  22.3508661  67.4041030  57.8634578  22.6648964  68.2965312
  57.5315201  22.9693561  66.8511929  59.8686380  19.3411209  67.4521920
  59.8547949  18.4452302  67.1154218  60.5858808  19.3481873  68.0860206
  61.7212511  19.7748549  69.4975047  61.4630289  20.6965620  69.4959377
  61.1897551  19.3778984  70.1875511  66.6658700  32.8799336  62.2765132
  66.8395577  32.3145759  61.5238985  67.1587591  33.6800231  62.0944622
  52.4835659  24.8914005  70.3428691  51.9389127  25.6673813  70.4748966
  53.3615009  25.2384810  70.1847813  59.2723276  18.2225589  62.7209490
  59.3939187  17.2942235  62.9200377  58.9825318  18.2364275  61.8087805
  62.1414466  15.9080500  65.8576210  62.1636163  15.9719833  64.9028189
  62.5582525  15.0685008  66.0516716  72.5198091  25.6435759  63.8955432
  72.9629237  24.8943084  63.4974555  71.6424601  25.6345896  63.5129164
  67.6533872  32.1966101  59.3762031  68.3484777  32.8172793  59.5949345
  67.9957022  31.3461452  59.6514409  53.2701681  24.0183902  73.2358848
  52.5283417  24.1666537  73.8223478  52.9494425  24.2792167  72.3725597
  69.5525295  29.6465806  60.9049361  70.0776619  29.9853079  60.1798681
  69.4647648  28.7112822  60.7212496  61.2145344  33.5599880  73.0339238
  61.5232470  33.3149027  73.9061938  62.0120826  33.7646518  72.5458108
  61.2365956  35.7137790  65.2644615  60.7970946  35.2214168  65.9577471
  61.9874073  35.1710757  65.0236690  53.7158295  31.9049330  65.2669243
  54.5416315  31.6053102  64.8867886  53.3652347  31.1356953  65.7159031
  58.6839828  31.2575799  67.3366916  58.0619837  30.5946504  67.0369144
  59.3544695  31.2836931  66.6540564  51.9166900  29.8235657  66.2258176
  51.0798808  29.3957831  66.0442178  51.8890545  30.0168100  67.1628967
  58.7564356  19.7357587  76.9299422  58.8052511  20.6119709  76.5477192
  59.2986870  19.1934980  76.3571066  60.9863644  20.4888959  73.6845781
  60.1166953  20.7822525  73.4128369  61.2223124  21.0729404  74.4053045
  72.0630955  27.1140998  66.2877880  72.8977847  27.5530802  66.4515440
  72.1990084  26.6379651  65.4686125  69.1122461  24.6720732  72.2355367
  69.5876583  24.8648379  71.4274219  68.1888027  24.7279918  71.9898751
  63.6902678  16.7068576  71.2011201  64.2084622  17.4429603  70.8757690
  63.3357811  17.0132569  72.0357960  63.9415272  13.1268859  66.7212098
  64.2217026  12.4592048  67.3472524  64.7265879  13.3197954  66.2086762
  67.8124130  21.5486492  70.4683673  68.7641553  21.6484590  70.4895897
  67.6427581  20.7564761  70.9781757  65.8338510  18.6342076  70.6543074
  65.2388442  18.9147088  69.9589563  65.5488206  19.1235977  71.4259815
  67.5934017  31.9030873  56.3749654  67.5147648  31.5690736  57.2685412
  68.4143684  32.3952641  56.3741126  70.2912208  24.7692612  69.5825973
  70.2588528  23.8308613  69.7685657  70.9012832  24.8476649  68.8491798
  62.1295539  23.6388665  55.6253177  63.0754644  23.5094873  55.6941595
  61.7509784  22.9003327  56.1022605  68.1017423  15.3044671  65.5880069
  67.9042245  14.9959759  66.4723401  68.7117129  16.0306310  65.7177998
  62.0134231  27.6906411  77.0853834  62.9337241  27.8685010  77.2793880
  61.9783815  26.7462457  76.9333533  51.2316396  22.8845005  66.0107108
  50.9119181  22.0310313  65.7181482  50.6849825  23.0993583  66.7665076
  55.0096304  25.6007446  69.7276615  55.2282314  26.5324554  69.7464649
  55.4222078  25.2415420  70.5131419  61.9300522  16.1075531  61.7152303
  61.1201250  15.7622616  62.0907549  62.6184939  15.7983075  62.3039915
  63.8591070  15.1853578  63.3376600  64.4122109  15.6049031  63.9966623
  64.0961156  14.2589326  63.3799556  51.1004656  26.5047916  67.9800230
  50.4068128  26.0901869  67.4670184  51.8477647  26.5468453  67.3833649
  67.2369877  17.2954103  62.8455264  66.6568546  17.9538907  62.4633317
  66.9705810  16.4731448  62.4342682  65.6873444  16.6959161  65.0476584
  66.1873222  16.8075695  64.2390903  66.3309051  16.3920214  65.6877393
  59.7455439  24.6037791  77.9344425  59.2622521  25.4038151  78.1408314
  59.8316378  24.6145735  76.9811869  53.0141399  26.4366170  65.8566245
  52.9912087  26.5353858  64.9048128  53.3242036  27.2831321  66.1783411
  55.6728777  28.4942325  69.9712859  56.6272030  28.4626268  69.9042791
  55.4741300  28.0332949  70.7863085  56.2628159  27.0643441  72.5383657
  57.0821048  27.5587520  72.5618494  56.5364967  26.1475409  72.5101224
  66.0194755  19.4554194  61.9011612  65.1320610  19.7403844  61.6831807
  66.4348744  19.2947957  61.0538889  69.3709291  19.4800715  65.6165952
  70.1469681  19.9697167  65.8890568  68.6457426  19.9058769  66.0737821
  71.8081850  20.1928334  66.6739892  72.4026341  19.9524070  65.9633201
  71.8808434  19.4735464  67.3013429  54.0279006  34.0361945  66.9883057
  53.8933474  33.2762346  66.4221055  53.6111068  34.7602845  66.5211846
  65.9935779  24.9708730  62.1161903  65.9370980  25.4277281  61.2769535
  66.5464121  24.2099414  61.9384745  69.8040585  20.7598461  62.9412022
  69.5477519  20.3595097  63.7720230  69.1793453  21.4742255  62.8162161
  74.1152923  23.4994535  65.4483313  73.5552481  23.5687724  66.2214876
  73.5096426  23.3235519  64.7282810  57.1848132  34.9331262  67.2001500
  57.0680516  35.8776694  67.0980190  56.3640578  34.6304823  67.5887299
  67.0724666  29.6581397  58.0458092  67.9070270  29.2262596  57.8635567
  66.9109009  29.4863411  58.9734987  66.7270558  26.1613511  59.4114432
  66.6719362  25.9957782  58.4702876  66.1016614  26.8689544  59.5676621
  51.5163073  21.3981575  73.2375854  52.1621937  20.8880529  73.7263079
  51.3080224  22.1350257  73.8119279  60.0366684  15.6621620  58.9899750
  60.0245354  16.6063460  59.1468021  60.9290106  15.4791765  58.6959211
  58.2102646  35.5859524  70.4157428  59.1129892  35.6183134  70.7323923
  57.9840016  34.6559975  70.4303764  59.9656248  34.3390510  67.0767507
  59.0151879  34.3392372  66.9631879  60.2688734  33.5923245  66.5603541
  63.8518803  12.2564396  63.2445687  63.0851199  11.7022883  63.3902369
  64.2629508  12.3286265  64.1059839  55.8560564  18.5449192  77.3350868
  56.7192026  18.1885997  77.5454193  55.2825975  18.2063087  78.0226272
  75.7008941  40.1751049  68.1413269  76.3387351  40.0557796  67.4376609
  75.5829784  41.1231893  68.2001221  72.5098647  40.1278477  68.0774794
  72.1717159  40.0119541  67.1895329  73.3788416  39.7269642  68.0575800
  68.3685463  41.9813953  64.0671685  67.8050328  41.8903890  63.2987973
  68.2537858  41.1613858  64.5474177  72.9918430  41.2813328  74.0360999
  72.9807071  40.8866127  73.1641503  73.1539070  40.5479401  74.6294771
  65.9149895  43.4765145  66.9055905  66.7071187  43.1355969  66.4902205
  66.1546545  43.5860120  67.8258059  73.9485022  45.6484921  59.3786150
  73.2973002  46.2339001  58.9920164  74.7429385  46.1791116  59.4381187
  67.8740649  42.7374058  59.7773284  68.6471525  42.1903045  59.6386160
  68.2266048  43.6018307  59.9887745  69.7125692  44.0650440  72.9840183
  69.4215558  44.9696071  72.8686850  70.3482676  44.1066968  73.6984253
  70.6381898  41.4427289  69.5741543  71.2345471  41.2183311  68.8598506
  70.6956870  40.7012034  70.1766991  70.2106927  38.8966724  57.4091734
  70.4632448  38.3748245  56.6475197  69.2731486  38.7332870  57.5118418
  75.2550210  37.9002502  65.2166477  76.0413299  37.4821926  64.8656894
  75.5188914  38.8048595  65.3848126  75.4260287  43.3375353  59.9155134
  74.7906120  43.4109979  60.6276039  75.0957693  43.9268952  59.2374213
  69.9303216  40.7994830  59.6116109  69.8139474  40.1239733  60.2797193
  70.0405475  40.3127204  58.7948262  72.2734757  40.2604977  63.3162798
  71.9092964  39.7335598  64.0275720  73.1301872  39.8703446  63.1429284
  71.9140244  35.2894877  58.3124147  72.0814646  36.1575113  58.6794618
  71.7237413  35.4522159  57.3885436  74.6715577  43.7511856  69.9789977
  74.3716300  44.6536895  69.8705784  74.3266636  43.4844039  70.8311130
  68.1228058  40.2025653  66.0126682  67.1978555  40.0701867  66.2204373
  68.3712471  40.9819872  66.5096624  78.0712720  36.2694396  67.6587414
  77.1629598  36.2009804  67.3646175  78.0200316  36.7466341  68.4869240
  71.8929464  37.7452534  59.2970814  71.7729090  38.1909585  60.1356294
  71.1982053  38.0937852  58.7384352  65.4836869  39.8458926  66.8470471
  65.6129250  40.0993405  67.7609882  64.8034321  40.4386634  66.5275126
  69.6536356  50.5156176  62.9460945  69.5760386  51.4664001  63.0249425
  69.0498000  50.1702049  63.6035871  72.1453586  37.6884042  75.6022312
  71.3686920  38.2477962  75.5925176  72.7844149  38.1740824  76.1237182
  77.5914531  38.2174008  60.1251148  78.5032387  38.4501394  59.9498845
  77.0824178  38.8011052  59.5626226  70.3999959  40.4969495  75.1640279
  71.1414643  41.0354539  74.8875102  69.6936944  41.1235784  75.3211830
  72.2286368  37.5771242  71.1345997  73.0747563  38.0010656  71.2780646
  72.1685006  36.9204866  71.8284560  76.1984113  43.1999826  67.5164729
  75.5692975  43.3645540  66.8140797  75.8109775  43.6141436  68.2875693
  77.3324276  41.7814223  71.4704436  77.5441172  42.4245983  70.7938817
  77.2854025  40.9476539  71.0026366  74.9350505  34.3932043  68.3741008
  74.0734984  34.6913297  68.6657746  74.9612940  34.6102442  67.4422041
  71.7512075  42.9374234  64.7814814  72.2150420  43.2161937  63.9919437
  71.4868873  42.0357679  64.5987905  68.6436156  42.4845716  67.7194577
  69.2137513  42.9132984  67.0812062  69.2344268  42.2028300  68.4178763
  70.6880961  39.0597386  61.5904379  71.3905004  39.5118430  62.0578306
  70.3561589  38.4181205  62.2184272  69.1361322  37.6509143  75.9655589
  68.5059983  38.3325424  76.1990986  69.0297410  37.5392225  75.0208727
  64.4306295  37.3180939  66.8921513  63.6405349  37.5738468  66.4161623
  64.9217542  38.1329277  66.9973553  78.4470104  44.6586178  69.6426794
  79.2687548  44.2566366  69.3609475  78.4432507  44.5554412  70.5942909
  66.3821040  37.6825518  63.8504990  65.5852203  37.7944213  64.3688485
  66.1546632  38.0212171  62.9845880  72.2126708  44.2070222  71.7987504
  72.2771140  44.6690629  72.6345676  71.5037632  43.5767586  71.9269814
  62.7143998  37.5711430  69.3236504  62.9652036  38.4558439  69.5894080
  63.2503546  37.3916031  68.5511595  71.9274725  45.8738329  61.6666485
  71.7920400  46.7189865  62.0951332  72.4684538  46.0757607  60.9032418
  65.3804123  43.3913767  62.2394410  65.8928643  44.1857017  62.3899974
  66.0326836  42.6940058  62.1728011  67.1899007  46.5079523  64.3217163
  67.3665636  47.4297488  64.1338147  67.9855841  46.1937943  64.7511543
  66.4751364  38.5544155  74.1979326  66.3604879  37.6529412  74.4986425
  65.6195882  38.8007852  73.8464143  68.3130323  48.0257697  70.3227505
  68.8637748  47.8974761  69.5504499  67.4741799  48.3252586  69.9722398
  75.2767189  29.3968891  70.1965378  74.9331458  30.2870533  70.1204489
  75.6446152  29.2070549  69.3334963  63.3453040  41.7202421  63.0153980
  64.1828262  42.1299430  62.7987688  63.5231307  40.7801864  62.9854174
  75.2417472  39.3877502  58.7037813  74.7264095  40.1582107  58.9426201
  74.9694780  38.7142638  59.3270875  72.8264583  34.2327203  63.7623051
  71.9706179  33.8434053  63.5828690  73.2391534  34.3119164  62.9022837
  74.3563729  31.7673546  68.1614611  73.8528525  31.7303681  67.3482417
  74.6494336  32.6766289  68.2211268  70.6006615  31.8512276  67.1680793
  71.4659612  31.6555084  66.8086682  70.6684124  31.6222628  68.0950150
  75.0303775  37.2604594  60.5297594  74.7253910  37.5750743  61.3807737
  75.9834217  37.3386014  60.5724927  73.4750207  43.4194817  62.1790548
  72.9471568  42.6847577  61.8663786  72.9737709  44.1969494  61.9330517
  78.4543053  41.6143838  67.2957595  77.7966727  42.3043099  67.3837723
  79.2583452  42.0040270  67.6391581  68.2068934  34.0814484  64.5397160
  68.7812686  33.8589665  63.8070353  68.7939917  34.1503178  65.2925761
  77.2648512  39.9688211  65.3461536  77.7780393  40.6018202  65.8483246
  77.9149735  39.3689406  64.9804896  68.5338521  36.1118945  58.5593045
  67.6975834  36.4493631  58.8802320  68.3943291  35.9767925  57.6220182
  70.5091602  30.9555733  63.2672229  69.8556014  30.6404750  62.6428844
  70.4672076  30.3331473  63.9932052  71.6202807  41.2375028  55.1825521
  70.7129869  41.0064281  55.3816670  72.1173839  40.4412647  55.3699503
  74.5270886  49.9472535  58.1022207  73.8532585  50.2504232  58.7107165
  74.9136708  50.7501615  57.7527665  73.7429342  37.4437666  67.5919877
  72.8251904  37.6652613  67.4341565  74.1589486  37.5183977  66.7331584
  74.5264390  38.8429082  62.7222557  75.2736209  39.3550479  62.4129679
  74.7955980  38.5213135  63.5826951  72.7991040  41.3387623  59.7049511
  71.8902260  41.0546655  59.8021981  72.8286124  41.7586701  58.8452818
  78.0310308  44.9494212  63.4740679  77.5772635  44.1085122  63.5305869
  77.4004274  45.5855610  63.8115459  76.9743227  35.8786198  64.7041346
  76.2365984  35.3663584  65.0351589  77.2270001  35.4386580  63.8924623
  76.4743247  46.7870709  64.4090497  76.7666221  47.3475766  63.6902863
  76.9841868  47.0799270  65.1643656  77.0754855  28.6562450  65.2983116
  77.3813731  27.7959814  65.0109031  77.8007459  29.2480070  65.0982110
  63.3679211  39.0593137  63.6864714  63.1703611  38.4662497  62.9615780
  62.8125875  38.7545347  64.4040652  71.3475934  38.9516243  65.8059307
  71.4024544  37.9990080  65.7301783  70.5367136  39.1075682  66.2900605
  72.4967128  42.8796366  57.0437590  72.0586558  42.1632225  56.5843227
  73.2377569  43.1072481  56.4822681  69.2868294  37.5693303  63.5649686
  68.4736160  37.8687473  63.9714878  69.7827288  37.1748992  64.2824168
  71.4376872  47.5651060  65.4983950  71.3953051  47.7911906  64.5692482
  72.3539571  47.3314434  65.6469751  74.8842506  38.0335127  72.3964579
  75.2391894  38.2606601  73.2559045  75.5314637  38.3653504  71.7741835
  68.7782369  35.1411658  69.1810921  69.4181748  35.0000418  68.4833884
  67.9459900  34.8546172  68.8049523  69.5542673  44.4414089  65.2945913
  70.3483271  43.9464409  65.0928488  68.8434365  43.9131952  64.9313619
  74.3737517  46.8232184  69.6458281  74.4274540  47.3923121  70.4135997
  73.5052299  46.9934069  69.2812318  65.8625436  38.5857171  61.3705666
  64.9323025  38.5241626  61.5875628  65.9582908  38.0633123  60.5742307
  65.7810985  35.1111983  63.9583907  66.0417803  36.0257317  63.8493068
  66.6028158  34.6436426  64.1080520  67.2535911  36.5249741  71.1282732
  67.9258964  36.3167103  70.4795381  66.4265697  36.3271827  70.6887964
  73.1561483  33.1511682  73.1448393  72.5089398  33.8501631  73.0512869
  73.9262498  33.5847825  73.5124641  73.3325617  40.9892446  71.2045212
  74.2617677  41.1403606  71.0314180  72.9116647  41.0776467  70.3493859
  72.1313949  45.0143111  68.9743750  71.9925035  44.6461895  69.8469688
  71.3428545  45.5290750  68.8027708  72.7262101  50.1152207  60.3169287
  72.9013857  49.6440251  61.1314909  72.0394889  50.7417974  60.5450547
  73.6819164  44.3924714  66.3632588  73.3468997  44.3525484  67.2590238
  73.1823110  43.7269429  65.8902998  67.6563408  39.7992344  71.8885169
  67.5183206  39.0672582  72.4896708  68.5668332  39.7101244  71.6069357
  76.6178356  41.7380748  56.6369648  76.0007526  41.0127576  56.5402700
  76.1494844  42.4990108  56.2936722  70.2845709  39.5112303  71.3768849
  70.9945327  38.8705495  71.3355467  70.2415017  39.7625198  72.2995029
  68.9974643  36.4977521  73.1964488  68.4612000  36.0468259  73.8486084
  68.4091351  36.6323430  72.4534953  67.2923186  53.2641570  67.0909147
  67.5319784  53.8960094  67.7688165  66.4492383  52.9129610  67.3774506
  68.4076902  35.9566172  55.7590952  67.5306368  35.8354973  55.3953198
  68.8834655  35.1652251  55.5069840  59.9279042  40.7443332  65.8532459
  60.6150082  40.4305062  65.2653474  59.7727170  41.6484697  65.5799710
  64.7313764  35.6333528  70.2817483  64.6471953  35.0259198  69.5467893
  63.9096470  36.1242547  70.2826979  71.8051048  49.0720693  69.4950651
  71.7321220  49.8775664  70.0069955  71.3628441  49.2712658  68.6698672
  71.5940828  48.3092463  63.0053472  70.8108350  48.8514143  63.0991697
  72.2933573  48.8266442  63.4047714  74.9037478  34.1187092  65.6487678
  75.4006177  33.3657054  65.3288748  74.1324459  34.1551409  65.0830887
  75.9867258  42.8758779  63.2226101  75.0523537  42.9960242  63.0530805
  76.1643927  41.9731246  62.9586111  71.4872447  36.2604475  65.3759362
  71.1170234  35.7075515  66.0640268  71.9831539  35.6562608  64.8234362
  79.3739810  38.7176099  63.7576135  79.8400262  39.5504090  63.6836438
  79.8247310  38.2521080  64.4621394  69.3161645  46.7201970  72.4714380
  70.0171105  47.3538453  72.6243774  68.8456760  47.0616702  71.7110020
  77.4416041  45.0619920  60.7562287  77.7175885  44.9476514  61.6656161
  76.5720540  44.6637405  60.7174460  77.3456473  31.0856686  67.7967037
  76.4319552  31.3160912  67.9649244  77.7749574  31.1695130  68.6481069
  77.1162931  39.2746577  70.2966931  76.4634381  39.5222485  69.6419383
  77.4943311  38.4610716  69.9629408  74.0770105  49.3106271  64.3995101
  74.2592499  48.4927927  64.8622853  74.9003091  49.5273963  63.9619991
  74.4112270  48.2374456  61.6610149  74.9400037  47.7266910  61.0480311
  74.6740490  47.9216986  62.5255682  64.9129363  46.2538325  69.4045483
  65.4982800  45.5082013  69.5373387  64.7154202  46.5642282  70.2882147
  67.7668018  49.2889572  64.4207925  67.0978394  49.7735700  63.9371965
  67.6280888  49.5358793  65.3351304  59.5047018  38.8243925  68.1249926
  59.5431117  38.2907516  68.9187044  58.9987311  38.2979131  67.5060903
  66.8837780  33.6708466  71.6212468  66.9479107  34.5323297  71.2089866
  66.8204900  33.0582467  70.8884827  66.3590053  35.7431598  75.2685503
  66.9862092  35.3608676  75.8823027  65.5017972  35.5245800  75.6341195
  63.1355595  37.5508027  61.2003857  63.4309037  36.6418706  61.1470911
  62.2343631  37.5295767  60.8784860  75.0441674  49.2715292  68.0054266
  74.9192814  48.4705031  67.4965211  75.7020765  49.7661485  67.5168236
  66.6649842  35.6264024  67.1831406  65.9436428  36.2399992  67.0438879
  67.4543098  36.1621789  67.1048052  77.1076583  47.0724312  69.6333816
  76.1606918  46.9529663  69.5612143  77.4559356  46.1846810  69.7160077
  69.4676156  32.9618451  73.4572058  69.9910558  33.2080747  74.2198367
  69.2488489  33.7938485  73.0375195  64.8643437  35.2322125  61.3243183
  64.5356143  34.3519504  61.1418289  65.2182808  35.1769794  62.2119572
  74.1123016  46.8677028  65.8338168  73.9647978  45.9393735  66.0145738
  74.9376509  46.8897119  65.3495243  67.9785260  35.5195095  61.6918660
  68.3181333  36.0481016  60.9697269  68.4257381  35.8575501  62.4677227
  77.7157138  47.6905587  66.9203041  78.6403685  47.4848448  66.7827492
  77.5472441  47.4421988  67.8292382  70.6728701  33.9032146  71.1421728
  70.3325521  33.1039959  71.5442408  69.9667707  34.2033856  70.5698562
  71.3245173  30.9881458  69.5949051  72.1471242  30.5141936  69.4727942
  71.5683236  31.7671942  70.0947738  69.9653407  34.0169716  59.8911953
  70.6861770  34.3950969  59.3875670  69.3418712  34.7358593  59.9946931
  74.1084530  34.7214865  60.8270285  74.3248145  35.6039503  60.5259114
  73.6278597  34.3301079  60.0975927  68.8483752  37.6800579  67.4041030
  68.7028332  37.9940882  68.2965312  68.3708955  38.2985479  66.8511929
  70.7080135  34.6703127  67.4521920  70.6941703  33.7744220  67.1154218
  71.4252563  34.6773790  68.0860206  72.5606265  35.1040467  69.4975047
  72.3024043  36.0257538  69.4959377  72.0291306  34.7070901  70.1875511
  77.5052454  48.2091254  62.2765132  77.6789332  47.6437676  61.5238985
  77.9981345  49.0092149  62.0944622  63.3229414  40.2205923  70.3428691
  62.7782882  40.9965731  70.4748966  64.2008764  40.5676728  70.1847813
  70.1117030  33.5517507  62.7209490  70.2332942  32.6234153  62.9200377
  69.8219073  33.5656193  61.8087805  72.9808221  31.2372417  65.8576210
  73.0029918  31.3011750  64.9028189  73.3976280  30.3976926  66.0516716
  78.4927626  47.5258018  59.3762031  79.1878531  48.1464711  59.5949345
  78.8350777  46.6753370  59.6514409  64.1095436  39.3475819  73.2358848
  63.3677172  39.4958455  73.8223478  63.7888180  39.6084085  72.3725597
  72.0759710  51.0429707  65.2644615  71.6364701  50.5506086  65.9577471
  72.8267827  50.5002675  65.0236690  64.5552049  47.2341248  65.2669243
  65.3810069  46.9345020  64.8867886  64.2046101  46.4648871  65.7159031
  69.5233583  46.5867716  67.3366916  68.9013592  45.9238421  67.0369144
  70.1938449  46.6128848  66.6540564  62.7560654  45.1527575  66.2258176
  61.9192563  44.7249749  66.0442178  62.7284300  45.3460018  67.1628967
  69.5958110  35.0649504  76.9299422  69.6446265  35.9411627  76.5477192
  70.1380624  34.5226897  76.3571066  69.0847089  45.1371640  60.8125377
  69.2335210  45.8207104  60.1592050  69.8913533  45.1176730  61.3274833
  71.8257398  35.8180877  73.6845781  70.9560708  36.1114443  73.4128369
  72.0616879  36.4021322  74.4053045  66.8399722  41.1636817  61.8186446
  66.5945764  40.2599147  62.0166656  67.0095637  41.1653968  60.8765924
  74.5296432  32.0360494  71.2011201  75.0478376  32.7721521  70.8757690
  74.1751565  32.3424487  72.0357960  66.1095370  36.8965175  59.3172607
  65.4164615  36.9709530  58.6612643  65.8647122  36.1325518  59.8394124
  74.7809026  28.4560776  66.7212098  75.0610780  27.7883965  67.3472524
  75.5659633  28.6489872  66.2086762  72.5842495  47.6319770  58.2837124
  72.0116462  48.2509957  57.8307596  73.1575289  48.1819132  58.8177046
  78.6517885  36.8778410  70.4683673  79.6035308  36.9776508  70.4895897
  78.4821335  36.0856679  70.9781757  76.6732264  33.9633993  70.6543074
  76.0782196  34.2439006  69.9589563  76.3881961  34.4527894  71.4259815
  75.8039755  47.9156920  59.4145707  76.7370428  47.8502482  59.6178582
  75.7162968  48.7513187  58.9560239  78.4327771  47.2322791  56.3749654
  78.3541403  46.8982654  57.2685412  79.2537438  47.7244558  56.3741126
  72.9689293  38.9680583  55.6253177  73.9148398  38.8386791  55.6941595
  72.5903538  38.2295245  56.1022605  78.9411178  30.6336589  65.5880069
  78.7435999  30.3251677  66.4723401  79.5510884  31.3598228  65.7177998
  71.1532211  36.8930559  55.5608062  70.2463666  36.5963672  55.6370776
  71.4308192  36.5960377  54.6942348  62.0710151  38.2136923  66.0107108
  61.7512935  37.3602231  65.7181482  61.5243579  38.4285501  66.7665076
  65.8490059  40.9299364  69.7276615  66.0676068  41.8616471  69.7464649
  66.2615832  40.5707338  70.5131419  72.7694276  31.4367449  61.7152303
  71.9595005  31.0914534  62.0907549  73.4578693  31.1274993  62.3039915
  74.6984825  30.5145496  63.3376600  75.2515863  30.9340949  63.9966623
  74.9354911  29.5881244  63.3799556  69.9230995  33.7517494  55.7020041
  70.7850159  34.0772393  55.9615859  70.1081339  32.9648990  55.1893107
  61.9398411  41.8339834  67.9800230  61.2461882  41.4193787  67.4670184
  62.6871402  41.8760371  67.3833649  78.0763632  32.6246021  62.8455264
  77.4962301  33.2830825  62.4633317  77.8099564  31.8023366  62.4342682
  76.5267198  32.0251079  65.0476584  77.0266976  32.1367613  64.2390903
  77.1702806  31.7212131  65.6877393  63.8535154  41.7658088  65.8566245
  63.8305842  41.8645775  64.9048128  64.1635790  42.6123239  66.1783411
  66.5122531  43.8234243  69.9712859  67.4665785  43.7918185  69.9042791
  66.3135055  43.3624867  70.7863085  67.1021914  42.3935359  72.5383657
  67.9214803  42.8879438  72.5618494  67.3758721  41.4767327  72.5101224
  76.8588510  34.7846111  61.9011612  75.9714365  35.0695762  61.6831807
  77.2742499  34.6239875  61.0538889  64.8672760  49.3653862  66.9883057
  64.7327228  48.6054263  66.4221055  64.4504822  50.0894762  66.5211846
  76.0031723  44.5490786  55.9959632  76.7067573  44.7540788  56.6117288
  75.2794372  45.1167548  56.2608716  76.8329533  40.3000647  62.1161903
  76.7764735  40.7569199  61.2769535  77.3857876  39.5391332  61.9384745
  68.0241886  50.2623179  67.2001500  67.9074270  51.2068612  67.0980190
  67.2034332  49.9596741  67.5887299  77.9118421  44.9873315  58.0458092
  78.7464025  44.5554514  57.8635567  77.7502764  44.8155329  58.9734987
  77.5664313  41.4905428  59.4114432  77.5113117  41.3249700  58.4702876
  76.9410368  42.1981461  59.5676621  62.3556828  36.7273493  73.2375854
  63.0015691  36.2172447  73.7263079  62.1473979  37.4642174  73.8119279
  70.8760438  30.9913537  58.9899750  70.8639108  31.9355377  59.1468021
  71.7683860  30.8083683  58.6959211  70.8050002  49.6682428  67.0767507
  69.8545633  49.6684289  66.9631879  71.1082488  48.9215162  66.5603541
  74.6912558  27.5856314  63.2445687  73.9244953  27.0314801  63.3902369
  75.1023263  27.6578183  64.1059839  66.6954319  33.8741110  77.3350868
  67.5585780  33.5177915  77.5454193  66.1219729  33.5355005  78.0226272
  78.7134404  58.0665976  59.7773284  79.4865280  57.5194963  59.6386160
  79.0659802  58.9310225  59.9887745  77.2214795  53.0117436  63.8504990
  76.4245958  53.1236130  64.3688485  76.9940387  53.3504088  62.9845880
  76.2197877  58.7205685  62.2394410  76.7322398  59.5148935  62.3899974
  76.8720590  58.0231975  62.1728011  74.1846794  57.0494339  63.0153980
  75.0222016  57.4591347  62.7987688  74.3625062  56.1093781  62.9854174
  79.0462689  49.4106401  64.5397160  79.6206441  49.1881583  63.8070353
  79.6333671  49.4795096  65.2925761  79.3732276  51.4410862  58.5593045
  78.5369588  51.7785549  58.8802320  79.2337046  51.3059842  57.6220182
  74.2072965  54.3885054  63.6864714  74.0097365  53.7954415  62.9615780
  73.6519629  54.0837265  64.4040652  76.7019191  53.9149088  61.3705666
  75.7716779  53.8533544  61.5875628  76.7976663  53.3925041  60.5742307
  76.6204740  50.4403901  63.9583907  76.8811557  51.3549234  63.8493068
  77.4421912  49.9728344  64.1080520  79.2470656  51.2858090  55.7590952
  78.3700122  51.1646891  55.3953198  79.7228409  50.4944168  55.5069840
  70.7672796  56.0735250  65.8532459  71.4543836  55.7596980  65.2653474
  70.6120925  56.9776614  65.5799710  70.3440772  54.1535843  68.1249926
  70.3824872  53.6199434  68.9187044  69.8381065  53.6271048  67.5060903
  73.9749350  52.8799945  61.2003857  74.2702791  51.9710624  61.1470911
  73.0737386  52.8587685  60.8784860  75.7037192  50.5614043  61.3243183
  75.3749898  49.6811422  61.1418289  76.0576562  50.5061711  62.2119572
  78.8179015  50.8487013  61.6918660  79.1575087  51.3772934  60.9697269
  79.2651135  51.1867419  62.4677227  77.6793477  56.4928735  61.8186446
  77.4339519  55.5891065  62.0166656  77.8489391  56.4945885  60.8765924
  76.9489124  52.2257093  59.3172607  76.2558369  52.3001448  58.6612643
  76.7040876  51.4617436  59.8394124  72.9103905  53.5428840  66.0107108
  72.5906690  52.6894149  65.7181482  72.3637334  53.7577418  66.7665076
  55.0756142   5.1535350  53.6301212  55.8677434   4.8126174  53.2147511
  55.3152792   5.2630325  54.5503365  63.1091269   7.3255126  46.1031456
  62.4579248   7.9109206  45.7165470  63.9035631   7.8561321  46.1626494
  58.8731938   5.7420645  59.7085490  58.5821804   6.6466276  59.5932156
  59.5088923   5.7837173  60.4229560  58.8142603  12.1926381  49.6706251
  58.7366633  13.1434206  49.7494732  58.2104247  11.8472254  50.3281178
  61.0880972   7.5508534  48.3911791  60.9526647   8.3960070  48.8196639
  61.6290785   7.7527812  47.6277725  54.5410370   5.0683972  48.9639716
  55.0534890   5.8627222  49.1145281  55.1933082   4.3710262  48.8973318
  56.3505254   8.1849728  51.0462469  56.5271883   9.1067693  50.8583453
  57.1462088   7.8708147  51.4756849  62.7149449   8.1732100  62.5212133
  62.2713303   7.3868479  62.2033038  63.3766662   8.3611251  61.8556024
  57.4736570   9.7027902  57.0472812  58.0243995   9.5744965  56.2749806
  56.6348046  10.0022791  56.6967705  64.8130687   8.4534900  60.5493535
  64.7949162   9.2743781  60.0573804  65.7350607   8.3288976  60.7743676
  63.6877133  11.6242740  44.8267514  63.0138831  11.9274437  45.4352472
  64.0742955  12.4271820  44.4772971  65.6349494   8.4640914  51.1335804
  65.9272468   9.0245971  50.4148169  66.1448114   8.7569475  51.8888963
  60.5983119   9.2421265  52.2229257  60.5559298   9.4682111  51.2937789
  61.5145818   9.0084639  52.3715058  58.7148920   6.1184294  52.0191220
  59.5089518   5.6234614  51.8173795  58.0040612   5.5902157  51.6558925
  63.5343764   8.5002389  56.3703587  63.5880786   9.0693326  57.1381303
  62.6658546   8.6704274  56.0057624  61.2920196   6.6913316  55.6989057
  61.1531281   6.3232100  56.5714995  60.5034792   7.2060955  55.5273015
  61.8868348  11.7922412  47.0414593  62.0620103  11.3210455  47.8560216
  61.2001136  12.4188178  47.2695854  56.4529433  14.9411775  53.8154453
  56.6926031  15.5730299  54.4933472  55.6098629  14.5899815  54.1019813
  49.0885289   2.4213537  52.5777766  49.7756328   2.1075267  51.9898781
  48.9333417   3.3254901  52.3045017  60.9657295  10.7490897  56.2195957
  60.8927466  11.5545869  56.7315262  60.5234688  10.9482863  55.3943979
  60.7547074   9.9862667  49.7298779  59.9714596  10.5284348  49.8237003
  61.4539820  10.5036647  50.1293020  63.4255978  10.6477731  58.3754116
  64.1383951  11.2825196  58.3030018  62.9346007  10.7441597  57.5594118
  58.4767892   8.3972175  59.1959687  59.1777351   9.0308658  59.3489081
  58.0063007   8.7386906  58.4355326  63.2376352  10.9876476  51.1240408
  63.4198746  10.1698132  51.5868160  64.0609338  11.2044168  50.6865298
  63.5718517   9.9144661  48.3855456  64.1006284   9.4037115  47.7725618
  63.8346737   9.5987191  49.2500989  54.0735610   7.9308530  56.1290790
  54.6589047   7.1852218  56.2618694  53.8760448   8.2412487  57.0127453
  56.9274265  10.9659777  51.1453232  56.2584640  11.4505905  50.6617272
  56.7887135  11.2128998  52.0596611  61.0679534  13.0003521  57.7435890
  61.6197842  13.1635142  58.5084976  61.4085727  13.5907959  57.0715915
  65.9190408   7.8264778  63.5984545  66.4630312   8.4394737  63.1039500
  65.3377253   8.3844357  64.1151558  64.2047921  10.9485496  54.7299573
  64.0799060  10.1475236  54.2210518  64.8627012  11.4431690  54.2413542
  66.2682829   8.7494517  56.3579123  65.3213165   8.6299868  56.2857449
  66.6165603   7.8617015  56.4405384  63.2729263   8.5447233  52.5583475
  63.1254225   7.6163940  52.7391045  64.0982756   8.5667323  52.0740550
  66.8763385   9.3675791  53.6448348  67.8009932   9.1618653  53.5072799
  66.7078688   9.1192193  54.5537689  66.6658701   9.8861459  49.0010439
  66.8395578   9.3207881  48.2484291  67.1587592  10.6862354  48.8189929
  67.6533873   9.2028223  46.1007337  68.3484778   9.8234916  46.3194652
  67.9957023   8.3523575  46.3759715  61.2145345  10.5662002  59.7584545
  61.5232472  10.3211149  60.6307244  62.0120827  10.7708641  59.2703415
  61.2365957  12.7199912  51.9889921  60.7970947  12.2276291  52.6822778
  61.9874074  12.1772880  51.7481996  53.7158296   8.9111453  51.9914549
  54.5416316   8.6115225  51.6113193  53.3652348   8.1419075  52.4404338
  58.6839829   8.2637921  54.0612223  58.0619839   7.6008626  53.7614451
  59.3544696   8.2899053  53.3785871  51.9166901   6.8297779  52.9503483
  51.0798809   6.4019954  52.7687484  51.8890547   7.0230223  53.8874274
  58.2453336   6.8141845  47.5370683  58.3941457   7.4977309  46.8837356
  59.0519780   6.7946935  48.0520139  61.7448742   9.3089975  45.0082431
  61.1722709   9.9280162  44.5552903  62.3181535   9.8589337  45.5422353
  64.9646001   9.5927125  46.1391013  65.8976675   9.5272687  46.3423889
  64.8769214  10.4283392  45.6805546  67.5934018   8.9092995  43.0994961
  67.5147650   8.5752859  43.9930719  68.4143685   9.4014763  43.0986433
  51.1004658   3.5110039  54.7045537  50.4068129   3.0963992  54.1915491
  51.8477649   3.5530576  54.1078955  53.0141400   3.4428293  52.5811551
  52.9912088   3.5415980  51.6293435  53.3242037   4.2893444  52.9028718
  55.6728778   5.5004448  56.6958166  56.6272032   5.4688390  56.6288097
  55.4741302   5.0395072  57.5108392  54.0279007  11.0424067  53.7128364
  53.8933475  10.2824468  53.1466362  53.6111069  11.7664967  53.2457153
  57.1848133  11.9393384  53.9246806  57.0680517  12.8838817  53.8225497
  56.3640579  11.6366946  54.3132606  58.2102647  12.5921646  57.1402735
  59.1129894  12.6245257  57.4569230  57.9840017  11.6622097  57.1549071
  59.9656249  11.3452633  53.8012813  59.0151880  11.3454494  53.6877186
  60.2688735  10.5985367  53.2848848  75.7008942  17.1813171  54.8658576
  76.3387352  17.0619919  54.1621916  75.5829785  18.1294015  54.9246528
  72.5098649  17.1340599  54.8020101  72.1717160  17.0181664  53.9140635
  73.3788417  16.7331764  54.7821107  68.3685464  18.9876076  50.7916991
  67.8050330  18.8966013  50.0233279  68.2537859  18.1675980  51.2719484
  72.9918432  18.2875451  60.7606306  72.9807072  17.8928249  59.8886810
  73.1539071  17.5541524  61.3540078  65.9149896  20.4827267  53.6301212
  66.7071188  20.1418092  53.2147511  66.1546547  20.5922242  54.5503365
  73.9485023  22.6547043  46.1031456  73.2973003  23.2401124  45.7165470
  74.7429386  23.1853238  46.1626494  67.8740650  19.7436181  46.5018591
  68.6471526  19.1965168  46.3631467  68.2266049  20.6080430  46.7133052
  69.7125693  21.0712563  59.7085490  69.4215559  21.9758194  59.5932156
  70.3482677  21.1129090  60.4229560  70.6381900  18.4489411  56.2986850
  71.2345472  18.2245434  55.5843813  70.6956871  17.7074157  56.9012298
  70.2106928  15.9028847  44.1337041  70.4632449  15.3810368  43.3720504
  69.2731487  15.7394992  44.2363724  75.2550211  14.9064625  51.9411784
  76.0413300  14.4884048  51.5902201  75.5188915  15.8110717  52.1093432
  75.4260288  20.3437475  46.6400441  74.7906121  20.4172102  47.3521345
  75.0957695  20.9331074  45.9619520  69.9303217  17.8056953  46.3361416
  69.8139475  17.1301856  47.0042500  70.0405477  17.3189327  45.5193569
  72.2734758  17.2667100  50.0408105  71.9092965  16.7397721  50.7521026
  73.1301874  16.8765569  49.8674590  71.9140245  12.2956999  45.0369453
  72.0814647  13.1637236  45.4039924  71.7237414  12.4584281  44.1130743
  74.6715578  20.7573978  56.7035284  74.3716301  21.6599017  56.5951091
  74.3266637  20.4906162  57.5556437  68.1228059  17.2087775  52.7371988
  67.1978556  17.0763989  52.9449680  68.3712473  17.9881994  53.2341931
  78.0712722  13.2756519  54.3832721  77.1629599  13.2071927  54.0891482
  78.0200318  13.7528463  55.2114547  71.8929466  14.7514657  46.0216120
  71.7729091  15.1971708  46.8601600  71.1982054  15.0999975  45.4629658
  65.4836870  16.8521049  53.5715777  65.6129252  17.1055528  54.4855189
  64.8034322  17.4448757  53.2520432  69.6536358  27.5218299  49.6706251
  69.5760387  28.4726124  49.7494732  69.0498001  27.1764171  50.3281178
  72.1453588  14.6946164  62.3267618  71.3686922  15.2540084  62.3170483
  72.7844151  15.1802947  62.8482488  77.5914532  15.2236130  46.8496454
  78.5032388  15.4563517  46.6744152  77.0824179  15.8073174  46.2871533
  70.3999960  17.5031617  61.8885585  71.1414644  18.0416661  61.6120409
  69.6936945  18.1297906  62.0457137  75.8755299  19.6460758  60.4857747
  76.2838655  19.2043168  59.7412379  75.1532561  19.0713385  60.7391940
  72.2286370  14.5833365  57.8591304  73.0747565  15.0072778  58.0025953
  72.1685007  13.9266989  58.5529867  76.1984114  20.2061949  54.2410036
  75.5692977  20.3707663  53.5386104  75.8109776  20.6203558  55.0121000
  77.3324278  18.7876345  58.1949743  77.5441173  19.4308105  57.5184124
  77.2854026  17.9538662  57.7271673  74.9350507  11.3994166  55.0986315
  74.0734986  11.6975420  55.3903053  74.9612941  11.6164565  54.1667348
  71.7512076  19.9436357  51.5060121  72.2150422  20.2224060  50.7164743
  71.4868874  19.0419801  51.3233211  68.6436157  19.4907838  54.4439884
  69.2137514  19.9195107  53.8057369  69.2344269  19.2090423  55.1424070
  70.6880962  16.0659509  48.3149686  71.3905005  16.5180553  48.7823612
  70.3561591  15.4243328  48.9429579  69.1361324  14.6571266  62.6900895
  68.5059984  15.3387547  62.9236292  69.0297411  14.5454347  61.7454034
  64.4306296  14.3243062  53.6166820  63.6405350  14.5800590  53.1406930
  64.9217543  15.1391400  53.7218860  78.4470106  21.6648301  56.3672100
  79.2687549  21.2628488  56.0854782  78.4432508  21.5616535  57.3188216
  66.3821041  14.6887641  50.5750296  65.5852205  14.8006335  51.0933792
  66.1546634  15.0274293  49.7091187  72.2126709  21.2132344  58.5232811
  72.2771142  21.6752751  59.3590983  71.5037633  20.5829709  58.6515121
  62.7143999  14.5773552  56.0481810  62.9652037  15.4620562  56.3139386
  63.2503547  14.3978154  55.2756902  71.9274727  22.8800452  48.3911791
  71.7920401  23.7251987  48.8196639  72.4684539  23.0819729  47.6277725
  65.3804124  20.3975890  48.9639716  65.8928645  21.1919140  49.1145281
  66.0326837  19.7002180  48.8973318  67.1899009  23.5141646  51.0462469
  67.3665637  24.4359611  50.8583453  67.9855842  23.2000065  51.4756849
  66.4751365  15.5606278  60.9224633  66.3604880  14.6591535  61.2231732
  65.6195883  15.8069975  60.5709449  73.5543203  23.5024018  62.5212133
  73.1107057  22.7160397  62.2033038  74.2160417  23.6903169  61.8556024
  68.3130324  25.0319820  57.0472812  68.8637749  24.9036883  56.2749806
  67.4741800  25.3314709  56.6967705  75.6524441  23.7826818  60.5493535
  75.6342916  24.6035699  60.0573804  76.5744361  23.6580893  60.7743676
  72.1097495  21.2970948  61.3917043  72.6425832  20.5359236  61.1616351
  71.5811576  21.0044599  62.1341197  63.3453041  18.7264544  49.7399287
  64.1828263  19.1361552  49.5232994  63.5231309  17.7863986  49.7099481
  75.2417473  16.3939625  45.4283120  74.7264096  17.1644229  45.6671507
  74.9694781  15.7204761  46.0516181  72.8264584  11.2389325  50.4868358
  71.9706180  10.8496176  50.3073997  73.2391536  11.3181286  49.6268144
  75.0303776  14.2666717  47.2542901  74.7253912  14.5812866  48.1053044
  75.9834218  14.3448137  47.2970234  73.4750208  20.4256940  48.9035855
  72.9471570  19.6909700  48.5909092  72.9737711  21.2031616  48.6575823
  78.4543054  18.6205961  54.0202901  77.7966728  19.3105222  54.1083030
  79.2583453  19.0102392  54.3636888  68.2068936  11.0876606  51.2642466
  68.7812687  10.8651788  50.5315659  68.7939918  11.1565301  52.0171068
  77.2648513  16.9750333  52.0706843  77.7780395  17.6080325  52.5728553
  77.9149737  16.3751529  51.7050203  68.5338523  13.1181067  45.2838352
  67.6975835  13.4555754  45.6047626  68.3943292  12.9830047  44.3465489
  71.6202808  18.2437150  41.9070828  70.7129870  18.0126404  42.1061977
  72.1173840  17.4474770  42.0944809  74.5270887  26.9534658  44.8267514
  73.8532586  27.2566354  45.4352472  74.9136709  27.7563738  44.4772971
  73.7429344  14.4499789  54.3165183  72.8251905  14.6714736  54.1586872
  74.1589487  14.5246099  53.4576891  74.5264391  15.8491204  49.4467864
  75.2736210  16.3612602  49.1374986  74.7955981  15.5275257  50.3072257
  72.7991042  18.3449745  46.4294818  71.8902261  18.0608778  46.5267288
  72.8286125  18.7648824  45.5698125  78.0310309  21.9556335  50.1985986
  77.5772636  21.1147245  50.2551176  77.4004276  22.5917733  50.5360766
  76.9743229  12.8848321  51.4286653  76.2365985  12.3725707  51.7596896
  77.2270002  12.4448702  50.6169930  76.4743248  23.7932831  51.1335804
  76.7666223  24.3537888  50.4148169  76.9841869  24.0861392  51.8888963
  63.3679212  16.0655259  50.4110020  63.1703612  15.4724620  49.6861087
  62.8125876  15.7607469  51.1285959  71.3475936  15.9578366  52.5304613
  71.4024545  15.0052202  52.4547090  70.5367138  16.1137805  53.0145912
  72.4967129  19.8858489  43.7682897  72.0586559  19.1694348  43.3088534
  73.2377570  20.1134604  43.2067988  69.2868296  14.5755426  50.2894992
  68.4736161  14.8749596  50.6960184  69.7827290  14.1811114  51.0069474
  71.4376873  24.5713182  52.2229257  71.3953052  24.7974029  51.2937789
  72.3539572  24.3376557  52.3715058  74.8842507  15.0397250  59.1209886
  75.2391895  15.2668723  59.9804352  75.5314638  15.3715627  58.4987141
  68.7782370  12.1473781  55.9056227  69.4181750  12.0062540  55.2079191
  67.9459901  11.8608294  55.5294829  69.5542674  21.4476211  52.0191220
  70.3483273  20.9526532  51.8173795  68.8434367  20.9194075  51.6558925
  74.3737519  23.8294307  56.3703587  74.4274541  24.3985243  57.1381303
  73.5052300  23.9996192  56.0057624  65.8625438  15.5919293  48.0950972
  64.9323026  15.5303749  48.3120934  65.9582910  15.0695246  47.2987614
  65.7810987  12.1174106  50.6829214  66.0417804  13.0319439  50.5738374
  66.6028159  11.6498549  50.8325827  67.2535912  13.5311863  57.8528039
  67.9258965  13.3229225  57.2040687  66.4265699  13.3333949  57.4133271
  73.1561484  10.1573804  59.8693699  72.5089399  10.8563754  59.7758176
  73.9262499  10.5909948  60.2369948  76.5640282  20.4222656  62.9444253
  76.4125788  20.1933208  62.0274336  76.5544961  21.3793258  62.9575598
  73.3325618  17.9954569  57.9290519  74.2617678  18.1465729  57.7559486
  72.9116648  18.0838590  57.0739166  72.1313950  22.0205233  55.6989057
  71.9925036  21.6524018  56.5714995  71.3428546  22.5352873  55.5273015
  72.7262102  27.1214330  47.0414593  72.9013858  26.6502373  47.8560216
  72.0394890  27.7480096  47.2695854  73.6819165  21.3986836  53.0877895
  73.3468998  21.3587606  53.9835544  73.1823111  20.7331552  52.6148305
  67.6563409  16.8054466  58.6130476  67.5183207  16.0734705  59.2142015
  68.5668333  16.7163366  58.3314663  76.6178357  18.7442870  43.3614954
  76.0007528  18.0189699  43.2648007  76.1494845  19.5052231  43.0182028
  70.2845710  16.5174426  58.1014155  70.9945329  15.8767618  58.0600774
  70.2415018  16.7687320  59.0240336  78.2732489  23.4541779  61.0220735
  78.2145035  22.7700999  60.3551318  78.6752007  24.1960769  60.5701361
  68.9974644  13.5039643  59.9209795  68.4612001  13.0530382  60.5731391
  68.4091352  13.6385552  59.1780259  68.4076903  12.9628295  42.4836258
  67.5306369  12.8417096  42.1198505  68.8834656  12.1714373  42.2315147
  78.2749896  21.4181363  59.2534714  77.3876675  21.0807285  59.3761113
  78.8448447  20.6864394  59.4903480  64.7313765  12.6395651  57.0062789
  64.6471954  12.0321321  56.2713199  63.9096472  13.1304669  57.0072286
  71.8051049  26.0782815  56.2195957  71.7321221  26.8837787  56.7315262
  71.3628442  26.2774781  55.3943979  71.5940829  25.3154585  49.7298779
  70.8108351  25.8576265  49.8237003  72.2933574  25.8328565  50.1293020
  74.2649733  25.9769649  58.3754116  74.9777705  26.6117114  58.3030018
  73.7739761  26.0733515  57.5594118  75.9867260  19.8820902  49.9471408
  75.0523538  20.0022364  49.7776112  76.1643928  18.9793369  49.6831418
  71.4872448  13.2666598  52.1004669  71.1170235  12.7137638  52.7885575
  71.9831540  12.6624731  51.5479669  79.3739811  15.7238221  50.4821442
  79.8400263  16.5566213  50.4081745  79.8247312  15.2583203  51.1866700
  69.3161646  23.7264093  59.1959687  70.0171106  24.3600576  59.3489081
  68.8456761  24.0678824  58.4355326  77.4416042  22.0682042  47.4807594
  77.7175886  21.9538637  48.3901468  76.5720541  21.6699527  47.4419767
  77.1162932  16.2808700  57.0212237  76.4634383  16.5284608  56.3664690
  77.4943312  15.4672838  56.6874715  74.0770106  26.3168393  51.1240408
  74.2592501  25.4990049  51.5868160  74.9003092  26.5336086  50.6865298
  74.4112272  25.2436578  48.3855456  74.9400038  24.7329033  47.7725618
  74.6740491  24.9279109  49.2500989  73.1650505  17.0228511  63.5078274
  72.4891142  16.9222640  64.1780650  73.9878139  16.8667725  63.9714272
  64.9129364  23.2600448  56.1290790  65.4982801  22.5144136  56.2618694
  64.7154203  23.5704404  57.0127453  67.7668020  26.2951695  51.1453232
  67.0978395  26.7797823  50.6617272  67.6280889  26.5420916  52.0596611
  71.9073288  28.3295439  57.7435890  72.4591596  28.4927060  58.5084976
  72.2479482  28.9199876  57.0715915  66.8837781  10.6770588  58.3457775
  66.9479108  11.5385419  57.9335173  66.8204902  10.0644590  57.6130134
  66.3590054  12.7493721  61.9930809  66.9862093  12.3670798  62.6068334
  65.5017973  12.5307923  62.3586502  76.7584163  23.1556696  63.5984545
  77.3024067  23.7686654  63.1039500  76.1771007  23.7136275  64.1151558
  63.1355597  14.5570150  47.9249164  63.4309038  13.6480828  47.8716218
  62.2343633  14.5357889  47.6030166  75.0441676  26.2777414  54.7299573
  74.9192815  25.4767154  54.2210518  75.7020767  26.7723607  54.2413542
  66.6649844  12.6326147  53.9076713  65.9436430  13.2462114  53.7684186
  67.4543100  13.1683911  53.8293359  77.1076584  24.0786434  56.3579123
  76.1606919  23.9591785  56.2857449  77.4559357  23.1908932  56.4405384
  69.4676157   9.9680573  60.1817364  69.9910559  10.2142870  60.9443674
  69.2488491  10.8000608  59.7620502  64.8643438  12.2384248  48.0488489
  64.5356144  11.3581627  47.8663595  65.2182809  12.1831916  48.9364879
  74.1123017  23.8739150  52.5583475  73.9647980  22.9455858  52.7391045
  74.9376511  23.8959241  52.0740550  67.9785261  12.5257217  48.4163967
  68.3181334  13.0543139  47.6942575  68.4257382  12.8637624  49.1922534
  77.7157139  24.6967709  53.6448348  78.6403687  24.4910570  53.5072799
  77.5472442  24.4484110  54.5537689  70.6728702  10.9094268  57.8667035
  70.3325523  10.1102081  58.2687715  69.9667709  11.2095979  57.2943868
  69.9653409  11.0231839  46.6157260  70.6861771  11.4013092  46.1120977
  69.3418713  11.7420716  46.7192238  74.1084532  11.7276988  47.5515592
  74.3248146  12.6101626  47.2504420  73.6278599  11.3363201  46.8221234
  68.8483753  14.6862701  54.1286337  68.7028334  15.0003004  55.0210618
  68.3708957  15.3047602  53.5757235  70.7080136  11.6765249  54.1767226
  70.6941705  10.7806343  53.8399524  71.4252564  11.6835913  54.8105512
  72.5606266  12.1102589  56.2220354  72.3024044  13.0319660  56.2204684
  72.0291307  11.7133024  56.9120818  77.5052455  25.2153377  49.0010439
  77.6789333  24.6499799  48.2484291  77.9981346  26.0154271  48.8189929
  63.3229415  17.2268046  57.0673998  62.7782883  18.0027854  57.1994272
  64.2008765  17.5738850  56.9093119  70.1117032  10.5579630  49.4454796
  70.2332943   9.6296276  49.6445684  69.8219074  10.5718316  48.5333112
  78.4927628  24.5320141  46.1007337  79.1878532  25.1526834  46.3194652
  78.8350778  23.6815492  46.3759715  64.1095437  16.3537942  59.9604155
  63.3677173  16.5020577  60.5468785  63.7888181  16.6146208  59.0970904
  72.0539100  25.8953920  59.7584545  72.3626226  25.6503067  60.6307244
  72.8514582  26.1000559  59.2703415  72.0759712  28.0491830  51.9889921
  71.6364702  27.5568209  52.6822778  72.8267829  27.5064797  51.7481996
  64.5552051  24.2403371  51.9914549  65.3810071  23.9407143  51.6113193
  64.2046103  23.4710993  52.4404338  69.5233584  23.5929839  54.0612223
  68.9013593  22.9300544  53.7614451  70.1938451  23.6190971  53.3785871
  62.7560656  22.1589697  52.9503483  61.9192564  21.7311871  52.7687484
  62.7284301  22.3522140  53.8874274  69.5958111  12.0711627  63.6544729
  69.6446267  12.9473750  63.2722499  70.1380625  11.5289020  63.0816372
  69.0847091  22.1433762  47.5370683  69.2335211  22.8269227  46.8837356
  69.8913534  22.1238852  48.0520139  71.8257400  12.8242999  60.4091088
  70.9560709  13.1176565  60.1373676  72.0616880  13.4083444  61.1298351
  66.8399724  18.1698940  48.5431752  66.5945766  17.2661270  48.7411963
  67.0095638  18.1716090  47.6011230  66.1095371  13.9027297  46.0417914
  65.4164616  13.9771652  45.3857950  65.8647123  13.1387641  46.5639431
  72.5842496  24.6381893  45.0082431  72.0116463  25.2572080  44.5552903
  73.1575290  25.1881254  45.5422353  78.6517886  13.8840533  57.1928980
  79.6035309  13.9838630  57.2141204  78.4821336  13.0918801  57.7027064
  76.6732266  10.9696116  57.3788381  76.0782198  11.2501129  56.6834869
  76.3881962  11.4590017  58.1505122  75.8039756  24.9219043  46.1391013
  76.7370429  24.8564604  46.3423889  75.7162969  25.7575310  45.6805546
  78.4327773  24.2384913  43.0994961  78.3541404  23.9044777  43.9930719
  79.2537439  24.7306681  43.0986433  72.9689295  15.9742705  42.3498483
  73.9148399  15.8448914  42.4186901  72.5903540  15.2357367  42.8267912
  72.8527987  20.0260452  63.8099140  73.7730997  20.2039051  64.0039187
  72.8177570  19.0816497  63.6578840  71.1532212  13.8992682  42.2853369
  70.2463667  13.6025795  42.3616082  71.4308193  13.6022500  41.4187655
  62.0710152  15.2199045  52.7352415  61.7512937  14.3664353  52.4426789
  61.5243580  15.4347623  53.4910382  65.8490060  17.9361486  56.4521922
  66.0676070  18.8678594  56.4709955  66.2615834  17.5769461  57.2376725
  69.9230996  10.7579617  42.4265348  70.7850160  11.0834515  42.6861165
  70.1081341   9.9711113  41.9138414  70.5849195  16.9391831  64.6589732
  70.1016277  17.7392191  64.8653621  70.6710134  16.9499776  63.7057176
  63.8535155  18.7720211  52.5811551  63.8305843  18.8707898  51.6293435
  64.1635791  19.6185361  52.9028718  66.5122533  20.8296366  56.6958166
  67.4665786  20.7980308  56.6288097  66.3135056  20.3686989  57.5108392
  67.1021915  19.3997482  59.2628964  67.9214804  19.8941560  59.2863801
  67.3758722  18.4829450  59.2346531  76.8588511  11.7908234  48.6256919
  75.9714366  12.0757885  48.4077114  77.2742500  11.6301997  47.7784196
  76.0031724  21.5552909  42.7204939  76.7067575  21.7602911  43.3362595
  75.2794373  22.1229670  42.9854023  76.8329535  17.3062770  48.8407209
  76.7764736  17.7631321  48.0014842  77.3857877  16.5453454  48.6630052
  68.0241887  27.2685302  53.9246806  67.9074271  28.2130735  53.8225497
  67.2034334  26.9658864  54.3132606  77.9118422  21.9935438  44.7703399
  78.7464026  21.5616636  44.5880874  77.7502765  21.8217451  45.6980294
  77.5664314  18.4967551  46.1359738  77.5113118  18.3311822  45.1948183
  76.9410369  19.2043584  46.2921928  62.3556829  13.7335615  59.9621161
  63.0015693  13.2234569  60.4508386  62.1473980  14.4704297  60.5364586
  69.0496401  27.9213564  57.1402735  69.9523648  27.9537174  57.4569230
  68.8233771  26.9914015  57.1549071  70.8050003  26.6744550  53.8012813
  69.8545634  26.6746412  53.6877186  71.1082490  25.9277285  53.2848848
  66.6954320  10.8803233  64.0596175  67.5585782  10.5240037  64.2699499
  66.1219731  10.5417127  64.7471579  79.2079219  34.3167993  50.7916991
  78.6444084  34.2257930  50.0233279  79.0931614  33.4967898  51.2719484
  76.7543651  35.8119185  53.6301212  77.5464943  35.4710010  53.2147511
  76.9940301  35.9214160  54.5503365  78.7134405  35.0728098  46.5018591
  79.4865281  34.5257085  46.3631467  79.0659804  35.9372348  46.7133052
  78.9621814  32.5379693  52.7371988  78.0372310  32.4055907  52.9449680
  79.2106227  33.3173912  53.2341931  76.3230625  32.1812966  53.5715777
  76.4523006  32.4347445  54.4855189  75.6428076  32.7740674  53.2520432
  79.9755078  29.9863183  62.6900895  79.3453739  30.6679464  62.9236292
  79.8691166  29.8746265  61.7454034  75.2700050  29.6534979  53.6166820
  74.4799104  29.9092508  53.1406930  75.7611298  30.4683317  53.7218860
  77.2214796  30.0179559  50.5750296  76.4245959  30.1298253  51.0933792
  76.9940388  30.3566211  49.7091187  73.5537753  29.9065470  56.0481810
  73.8045792  30.7912480  56.3139386  74.0897302  29.7270071  55.2756902
  76.2197879  35.7267807  48.9639716  76.7322399  36.5211058  49.1145281
  76.8720591  35.0294098  48.8973318  78.0292763  38.8433564  51.0462469
  78.2059392  39.7651528  50.8583453  78.8249597  38.5291983  51.4756849
  77.3145120  30.8898196  60.9224633  77.1998635  29.9883453  61.2231732
  76.4589638  31.1361892  60.5709449  79.1524079  40.3611737  57.0472812
  79.7031504  40.2328801  56.2749806  78.3135555  40.6606626  56.6967705
  74.1846795  34.0556462  49.7399287  75.0222017  34.4653470  49.5232994
  74.3625063  33.1155904  49.7099481  79.0462690  26.4168524  51.2642466
  79.6206442  26.1943706  50.5315659  79.6333673  26.4857219  52.0171068
  79.3732277  28.4472985  45.2838352  78.5369589  28.7847672  45.6047626
  79.2337047  28.3121965  44.3465489  74.2072966  31.3947177  50.4110020
  74.0097366  30.8016538  49.6861087  73.6519630  31.0899387  51.1285959
  76.7019192  30.9211211  48.0950972  75.7716780  30.8595666  48.3120934
  76.7976664  30.3987164  47.2987614  76.6204741  27.4466024  50.6829214
  76.8811559  28.3611357  50.5738374  77.4421914  26.9790466  50.8325827
  78.0929667  28.8603781  57.8528039  78.7652720  28.6521143  57.2040687
  77.2659453  28.6625867  57.4133271  78.4957164  32.1346384  58.6130476
  78.3576962  31.4026623  59.2142015  79.4062087  32.0455284  58.3314663
  79.8368398  28.8331561  59.9209795  79.3005755  28.3822300  60.5731391
  79.2485107  28.9677470  59.1780259  78.1316942  45.5995610  53.8154453
  78.3713540  46.2314135  54.4933472  77.2886138  45.2483650  54.1019813
  79.2470657  28.2920212  42.4836258  78.3700124  28.1709013  42.1198505
  79.7228410  27.5006291  42.2315147  70.7672798  33.0797372  52.5777766
  71.4543837  32.7659102  51.9898781  70.6120926  33.9838737  52.3045017
  75.5707520  27.9687569  57.0062789  75.4865708  27.3613238  56.2713199
  74.7490226  28.4596587  57.0072286  75.7523119  38.5892365  56.1290790
  76.3376556  37.8436053  56.2618694  75.5547957  38.8996322  57.0127453
  78.6061774  41.6243613  51.1453232  77.9372149  42.1089740  50.6617272
  78.4674644  41.8712833  52.0596611  70.3440774  31.1597966  54.8495233
  70.3824873  30.6261556  55.6432351  69.8381066  30.6333171  54.2306210
  77.7231536  26.0062506  58.3457775  77.7872862  26.8677337  57.9335173
  77.6598656  25.3936508  57.6130134  77.1983808  28.0785639  61.9930809
  77.8255847  27.6962716  62.6068334  76.3411727  27.8599841  62.3586502
  73.9749351  29.8862068  47.9249164  74.2702792  28.9772746  47.8716218
  73.0737387  29.8649807  47.6030166  77.5043598  27.9618064  53.9076713
  76.7830184  28.5754032  53.7684186  78.2936854  28.4975829  53.8293359
  75.7037193  27.5676165  48.0488489  75.3749899  26.6873544  47.8663595
  76.0576564  27.5123834  48.9364879  78.8179016  27.8549135  48.4163967
  79.1575088  28.3835056  47.6942575  79.2651136  28.1929541  49.1922534
  79.6877507  30.0154619  54.1286337  79.5422088  30.3294922  55.0210618
  79.2102711  30.6339519  53.5757235  74.1623170  32.5559963  57.0673998
  73.6176638  33.3319771  57.1994272  75.0402519  32.9030768  56.9093119
  74.9489191  31.6829860  59.9604155  74.2070927  31.8312495  60.5468785
  74.6281936  31.9438125  59.0970904  75.3945805  39.5695288  51.9914549
  76.2203825  39.2699060  51.6113193  75.0439857  38.8002911  52.4404338
  73.5954410  37.4881615  52.9503483  72.7586318  37.0603789  52.7687484
  73.5678056  37.6814058  53.8874274  77.6793478  33.4990858  48.5431752
  77.4339520  32.5953188  48.7411963  77.8489393  33.5008008  47.6011230
  76.9489126  29.2319215  46.0417914  76.2558371  29.3063570  45.3857950
  76.7040878  28.4679559  46.5639431  72.9103907  30.5490963  52.7352415
  72.5906691  29.6956271  52.4426789  72.3637335  30.7639541  53.4910382
  76.6883814  33.2653404  56.4521922  76.9069824  34.1970512  56.4709955
  77.1009588  32.9061378  57.2376725  72.7792167  34.1693874  54.7045537
  72.0855638  33.7547827  54.1915491  73.5265158  34.2114411  54.1078955
  74.6928909  34.1012128  52.5811551  74.6699597  34.1999815  51.6293435
  75.0029546  34.9477279  52.9028718  77.3516287  36.1588283  56.6958166
  78.3059541  36.1272226  56.6288097  77.1528811  35.6978907  57.5108392
  77.9415669  34.7289399  59.2628964  78.7608558  35.2233478  59.2863801
  78.2152477  33.8121367  59.2346531  75.7066516  41.7007903  53.7128364
  75.5720984  40.9408304  53.1466362  75.2898578  42.4248803  53.2457153
  78.8635642  42.5977220  53.9246806  78.7468026  43.5422652  53.8225497
  78.0428088  42.2950781  54.3132606  73.1950584  29.0627533  59.9621161
  73.8409447  28.5526487  60.4508386  72.9867735  29.7996215  60.5364586
  77.5348074  26.2095150  64.0596175  78.3979536  25.8531955  64.2699499
  76.9613485  25.8709045  64.7471579  76.7543652  12.8181308  40.3546519
  77.5464944  12.4772132  39.9392818  76.9940302  12.9276283  41.2748672
  76.2197880  12.7329930  35.6885023  76.7322400  13.5273180  35.8390588
  76.8720593  12.0356220  35.6218624  78.0292765  15.8495686  37.7707776
  78.2059393  16.7713651  37.5828760  78.8249598  15.5354105  38.2002156
  79.1524080  17.3673860  43.7718118  79.7031505  17.2390923  42.9995112
  78.3135556  17.6668749  43.4213011  78.1316943  22.6057733  40.5399760
  78.3713541  23.2376257  41.2178779  77.2886140  22.2545773  40.8265119
  70.7672799  10.0859495  39.3023072  71.4543839   9.7721225  38.7144088
  70.6120927  10.9900859  39.0290324  75.7523120  15.5954488  42.8536096
  76.3376557  14.8498176  42.9864000  75.5547959  15.9058445  43.7372760
  78.6061775  18.6305735  37.8698539  77.9372151  19.1151863  37.3862579
  78.4674645  18.8774956  38.7841917  75.3945806  16.5757411  38.7159856
  76.2203826  16.2761183  38.3358499  75.0439858  15.8065033  39.1649645
  73.5954411  14.4943737  39.6748790  72.7586320  14.0665912  39.4932791
  73.5678057  14.6876181  40.6119581  72.7792168  11.1755997  41.4290843
  72.0855639  10.7609950  40.9160798  73.5265159  11.2176534  40.8324262
  74.6928911  11.1074251  39.3056858  74.6699599  11.2061938  38.3538741
  75.0029547  11.9539402  39.6274024  77.3516288  13.1650406  43.4203473
  78.3059542  13.1334348  43.3533404  77.1528812  12.7041030  44.2353698
  75.7066517  18.7070025  40.4373670  75.5720985  17.9470426  39.8711668
  75.2898579  19.4310925  39.9702459  78.8635643  19.6039342  40.6492113
  78.7468027  20.5484775  40.5470803  78.0428089  19.3012904  41.0377912
  19.7516248  37.9838963  72.6540840  19.1004228  38.5693043  72.2674854
  20.5460611  38.5145158  72.7135878  13.6771875  35.0728100  73.0527974
  14.4502751  34.5257087  72.9140850  14.0297274  35.9372349  73.2642436
  16.0138153  31.2320766  70.6846424  16.2663674  30.7102287  69.9229887
  15.0762712  31.0686912  70.7873108  21.2291513  35.6729395  73.1909824
  20.5937346  35.7464021  73.9030729  20.8988920  36.2622994  72.5128904
  15.7334442  33.1348872  72.8870799  15.6170700  32.4593775  73.5551884
  15.8436702  32.6481246  72.0702952  17.7171470  27.6248919  71.5878837
  17.8845872  28.4929155  71.9549308  17.5268639  27.7876201  70.6640126
  17.6960691  30.0806576  72.5725504  17.5760316  30.5263627  73.4110984
  17.0013279  30.4291894  72.0139042  15.4567583  42.8510218  76.2215635
  15.3791612  43.8018043  76.3004116  14.8529226  42.5056091  76.8790561
  23.3945757  30.5528050  73.4005838  24.3063613  30.7855436  73.2253535
  22.8855404  31.1365094  72.8380916  25.8804571  36.4708306  78.1463783
  25.1955609  36.8507207  77.5960816  25.9648420  37.0803633  78.8795731
  32.3407324  33.3378969  79.2666455  31.5871032  32.7686367  79.1110460
  32.4754865  33.3041633  80.2137090  17.7305952  38.2092371  74.9421175
  17.5951626  39.0543907  75.3706023  18.2715764  38.4111649  74.1787109
  21.0448698  31.7231544  71.9792503  20.5295321  32.4936149  72.2180891
  20.7726006  31.0496680  72.6025565  26.0182972  34.4763899  73.9145677
  25.2412415  34.1375058  73.4700839  26.6974453  34.4816522  73.2400642
  20.8335001  29.5958636  73.8052285  20.5285137  29.9104785  74.6562428
  21.7865443  29.6740056  73.8479618  19.2781433  35.7548860  75.4545239
  18.7502795  35.0201619  75.1418476  18.7768936  36.5323536  75.2085207
  17.4234033  33.5729070  68.4580212  16.5161095  33.3418323  68.6571361
  17.9205065  32.7766689  68.6454193  20.3302112  42.2826577  71.3776898
  19.6563811  42.5858274  71.9861856  20.7167934  43.0855657  71.0282355
  18.6022267  33.6741665  72.9804202  17.6933486  33.3900697  73.0776671
  18.6317350  34.0940743  72.1207509  23.8341534  37.2848254  76.7495369
  23.3803861  36.4439164  76.8060560  23.2035501  37.9209653  77.0870149
  22.2774473  39.1224751  77.6845187  22.5697448  39.6829808  76.9657553
  22.7873094  39.4153312  78.4398346  18.2998354  35.2150408  70.3192280
  17.8617784  34.4986267  69.8597918  19.0408795  35.4426523  69.7577372
  17.2408098  39.9005102  78.7738641  17.1984277  40.1265948  77.8447173
  18.1570797  39.6668476  78.9224442  26.4171469  33.4907605  76.3768599
  26.2789368  33.6809201  75.4489788  26.0607688  34.2526988  76.8336650
  18.5293327  42.4506249  73.5923977  18.7045083  41.9794293  74.4069600
  17.8426115  43.0772016  73.8205238  22.4209582  34.0734790  69.9124338
  21.8038753  33.3481618  69.8157391  21.9526070  34.8344150  69.5691412
  14.2108128  28.2920214  69.0345642  13.3337594  28.1709015  68.6707889
  14.6865881  27.5006293  68.7824531  17.3972054  40.6446505  76.2808163
  16.6139576  41.1868185  76.3746387  18.0964799  41.1620484  76.6802404
  21.7898485  35.2112821  76.4980791  20.8554764  35.3314284  76.3285496
  21.9675153  34.3085288  76.2340801  23.2447267  37.3973962  74.0316978
  23.5207111  37.2830556  74.9410852  22.3751766  36.9991447  73.9929151
  19.8801331  41.6460313  77.6749791  20.0623726  40.8281969  78.1377544
  20.7034317  41.8628005  77.2374681  20.2143497  40.5728498  74.9364840
  20.7431263  40.0620952  74.3235002  20.4771716  40.2571028  75.8010373
  13.5699245  41.6243615  77.6962616  12.9009620  42.1089742  77.2126656
  13.4312114  41.8712835  78.6105994  20.8472901  41.6069334  81.2808956
  20.7224040  40.8059073  80.7719902  21.5051992  42.1015527  80.7922926
  19.9154242  39.2031070  79.1092858  19.7679205  38.2747777  79.2900428
  20.7407736  39.2251161  78.6249934  23.5188364  40.0259629  80.1957731
  24.4434912  39.8202490  80.0582182  23.3503667  39.7776030  81.1047073
  23.3083680  40.5445296  75.5519823  23.4820558  39.9791719  74.7993675
  23.8012572  41.3446191  75.3699313  29.1623071  33.3081719  77.1710122
  29.6054217  32.5589044  76.7729246  28.2849582  33.2991855  76.7883854
  24.2958853  39.8612060  72.6516721  24.9909757  40.4818753  72.8704036
  24.6382003  39.0107412  72.9269099  26.1950276  37.3111766  74.1804052
  26.7201600  37.6499039  73.4553372  26.1072628  36.3758781  73.9967186
  17.8790937  43.3783749  78.5399305  17.4395927  42.8860128  79.2332162
  18.6299054  42.8356717  78.2991380  14.8878316  37.4725682  74.0880067
  15.0366436  38.1561146  73.4346740  15.6944759  37.4530772  74.6029523
  28.7055936  34.7786957  79.5632570  29.5402828  35.2176761  79.7270130
  28.8415065  34.3025611  78.7440816  18.3873721  39.9673812  71.5591815
  17.8147688  40.5863999  71.1062286  18.9606515  40.5173174  72.0931736
  21.6070981  40.2510962  72.6900397  22.5401654  40.1856524  72.8933272
  21.5194194  41.0867229  72.2314929  24.2358998  39.5676833  69.6504344
  24.1572629  39.2336696  70.5440102  25.0568664  40.0598601  69.6495817
  18.7720520  31.3034625  68.9007867  19.7179624  31.1740833  68.9696285
  18.3934765  30.5649287  69.3777295  16.9563437  29.2284601  68.8362752
  16.0494892  28.9317714  68.9125466  17.2339418  28.9314419  67.9697038
  15.7262222  26.0871536  68.9774731  16.5881386  26.4126435  69.2370549
  15.9112566  25.3003032  68.4647797  21.8062949  36.8844828  69.2714323
  22.5098800  37.0894831  69.8871978  21.0825598  37.4521590  69.5363406
  22.6360760  32.6354689  75.3916593  22.5795961  33.0923241  74.5524225
  23.1889102  31.8745374  75.2139436  30.7577904  31.1640494  78.7238004
  30.1977461  31.2333684  79.4969566  30.1521407  30.9881479  78.0037500
  23.7149647  37.3227357  71.3212783  24.5495251  36.8908556  71.1390258
  23.5533990  37.1509371  72.2489677  23.3695539  33.8259471  72.6869122
  23.3144343  33.6603742  71.7457566  22.7441594  34.5335503  72.8431312
  32.3433922  47.8397008  81.4167959  32.9812332  47.7203756  80.7131300
  32.2254765  48.7877852  81.4755912  29.1523628  47.7924436  81.3529484
  28.8142140  47.6765501  80.4650019  30.0213396  47.3915602  81.3330490
  25.0110444  49.6459913  77.3426375  24.4475309  49.5549850  76.5742663
  24.8962839  48.8259817  77.8228868  29.6343411  48.9459288  87.3115690
  29.6232052  48.5512086  86.4396193  29.7964051  48.2125361  87.9049461
  22.5574876  51.1411104  80.1810596  23.3496168  50.8001929  79.7656895
  22.7971526  51.2506079  81.1012749  30.5910003  53.3130881  72.6540840
  29.9397982  53.8984961  72.2674854  31.3854365  53.8437075  72.7135878
  24.5165630  50.4020018  73.0527974  25.2896506  49.8549005  72.9140850
  24.8691029  51.2664267  73.2642436  26.3550672  51.7296400  86.2594874
  26.0640538  52.6342031  86.1441540  26.9907657  51.7712928  86.9738943
  27.2806879  49.1073248  82.8496233  27.8770451  48.8829271  82.1353196
  27.3381851  48.3657994  83.4521681  26.8531908  46.5612684  70.6846424
  27.1057428  46.0394205  69.9229887  25.9156467  46.3978829  70.7873108
  31.8975190  45.5648462  78.4921168  32.6838280  45.1467885  78.1411585
  32.1613895  46.4694554  78.6602816  32.0685268  51.0021312  73.1909824
  31.4331101  51.0755939  73.9030729  31.7382674  51.5914911  72.5128904
  37.2983618  45.5023695  79.3954146  38.0308790  44.9322912  79.6291976
  36.5422973  45.1145296  79.8360652  26.5728196  48.4640790  72.8870799
  26.4564454  47.7885693  73.5551884  26.6830456  47.9773164  72.0702952
  28.9159737  47.9250937  76.5917489  28.5517945  47.3981558  77.3030410
  29.7726853  47.5349406  76.4183974  34.8209038  39.2145269  83.8548755
  34.4892363  40.0840680  83.6309970  34.2254651  38.8981553  84.5342785
  28.5565224  42.9540837  71.5878837  28.7239627  43.8221073  71.9549308
  28.3662393  43.1168118  70.6640126  31.3140557  51.4157815  83.2544667
  31.0141281  52.3182854  83.1460475  30.9691617  51.1489999  84.1065820
  24.7653039  47.8671612  79.2881372  23.8403535  47.7347826  79.4959064
  25.0137452  48.6465832  79.7851314  34.7137701  43.9340356  80.9342105
  33.8054579  43.8655764  80.6400866  34.6625297  44.4112301  81.7623930
  28.5354445  45.4098494  72.5725504  28.4154070  45.8555545  73.4110984
  27.8407034  45.7583812  72.0139042  22.1261850  47.5104886  80.1225161
  22.2554231  47.7639365  81.0364573  21.4459301  48.1032594  79.8029816
  26.2961337  58.1802136  76.2215635  26.2185367  59.1309961  76.3004116
  25.6922981  57.8348008  76.8790561  36.5799348  42.1356794  82.7119979
  35.9373728  42.4289327  82.0659773  36.0754276  42.0209714  83.5173175
  34.2339511  45.8819967  73.4005838  35.1457367  46.1147354  73.2253535
  33.7249158  46.4657011  72.8380916  28.8711349  45.2417202  84.4100687
  29.7172544  45.6656615  84.5535336  28.8109987  44.5850826  85.1039251
  32.8409094  50.8645786  80.7919419  32.2117956  51.0291500  80.0895487
  32.4534756  51.2787395  81.5630383  36.7198326  51.8000224  78.1463783
  36.0349364  52.1799125  77.5960816  36.8042175  52.4095550  78.8795731
  32.0210794  42.9021570  86.0681861  31.7771726  43.6563631  85.5316137
  32.2970725  43.2806918  86.9029108  33.9749257  49.4460183  84.7459127
  34.1866152  50.0891942  84.0693508  33.9279005  48.6122499  84.2781057
  31.5775486  42.0578003  81.6495699  30.7159965  42.3559257  81.9412436
  31.6037921  42.2748402  80.7176731  28.3937056  50.6020194  78.0569504
  28.8575401  50.8807897  77.2674127  28.1293854  49.7003638  77.8742595
  25.2861137  50.1491675  80.9949268  25.8562494  50.5778944  80.3566752
  25.8769248  49.8674260  81.6933453  27.3305942  46.7243346  74.8659070
  28.0329985  47.1764390  75.3332996  26.9986570  46.0827165  75.4938963
  21.0731276  44.9826899  80.1676203  20.2830330  45.2384427  79.6916314
  21.5642523  45.7975237  80.2728244  35.0895085  52.3232138  82.9181484
  35.9112529  51.9212325  82.6364166  35.0857488  52.2200372  83.8697600
  23.0246021  45.3471478  77.1259680  22.2277184  45.4590172  77.6443176
  22.7971613  45.6858130  76.2600570  28.8551689  51.8716181  85.0742194
  28.9196121  52.3336589  85.9100366  28.1462612  51.2413546  85.2024504
  19.3568979  45.2357389  82.5991194  19.6077017  46.1204399  82.8648770
  19.8928527  45.0561991  81.8266286  43.1801078  48.6670886  79.2666455
  42.4264787  48.0978285  79.1110460  43.3148619  48.6333551  80.2137090
  28.5699706  53.5384289  74.9421175  28.4345381  54.3835825  75.3706023
  29.1109519  53.7403566  74.1787109  22.0229104  51.0559727  75.5149100
  22.5353624  51.8502977  75.6654665  22.6751816  50.3586017  75.4482701
  23.8323988  54.1725483  77.5971853  24.0090617  55.0943448  77.4092837
  24.6280822  53.8583902  78.0266233  31.9192170  37.0614851  83.4720068
  31.5756439  37.9516492  83.3959179  32.2871132  36.8716508  82.6089653
  19.9878020  49.3848381  76.2908670  20.8253242  49.7945389  76.0742378
  20.1656288  48.4447823  76.2608864  31.8842452  47.0523462  71.9792503
  31.3689076  47.8228066  72.2180891  31.6119761  46.3788598  72.6025565
  29.4689564  41.8973163  77.0377742  28.6131160  41.5080013  76.8583380
  29.8816515  41.9765123  76.1777527  30.9988710  39.4319506  81.4369302
  30.4953506  39.3949641  80.6237107  31.2919317  40.3412249  81.4965958
  27.2431596  39.5158236  80.4435483  28.1084593  39.3201044  80.0841373
  27.3109105  39.2868587  81.3704840  36.8576727  49.8055816  73.9145677
  36.0806169  49.4666976  73.4700839  37.5368208  49.8108440  73.2400642
  31.6728756  44.9250554  73.8052285  31.3678891  45.2396703  74.6562428
  32.6259198  45.0031974  73.8479618  30.1175187  51.0840777  75.4545239
  29.5896549  50.3493537  75.1418476  29.6162690  51.8615454  75.2085207
  35.0968034  49.2789798  80.5712285  34.4391708  49.9689059  80.6592413
  35.9008433  49.6686230  80.9146271  24.8493915  41.7460443  77.8151850
  25.4237667  41.5235625  77.0825043  25.4364898  41.8149138  78.5680451
  33.9073492  47.6334170  78.6216227  34.4205374  48.2664162  79.1237936
  34.5574716  47.0335366  78.2559587  25.1763502  43.7764904  71.8347735
  24.3400814  44.1139591  72.1557010  25.0368272  43.6413884  70.8974872
  27.1516583  38.6201692  76.5426919  26.4980995  38.3050710  75.9183534
  27.1097057  37.9977433  77.2686742  28.2627788  48.9020987  68.4580212
  27.3554849  48.6710241  68.6571361  28.7598820  48.1058607  68.6454193
  31.1695867  57.6118495  71.3776898  30.4957565  57.9150191  71.9861856
  31.5561689  58.4147575  71.0282355  30.3854323  45.1083626  80.8674567
  29.4676885  45.3298573  80.7096255  30.8014467  45.1829936  80.0086274
  31.1689371  46.5075042  75.9977247  31.9161190  47.0196439  75.6884369
  31.4380960  46.1859094  76.8581641  29.4416021  49.0033582  72.9804202
  28.5327240  48.7192615  73.0776671  29.4711105  49.4232661  72.1207509
  34.6735289  52.6140172  76.7495369  34.2197616  51.7731082  76.8060560
  34.0429255  53.2501570  77.0870149  33.6168208  43.5432158  77.9796037
  32.8790965  43.0309544  78.3106279  33.8694982  43.1032539  77.1679314
  33.1168228  54.4516669  77.6845187  33.4091202  55.0121726  76.9657553
  33.6266848  54.7445229  78.4398346  33.7179835  36.3208410  78.5737806
  34.0238712  35.4605773  78.2863721  34.4432440  36.9126030  78.3736800
  20.0104191  46.7239096  76.9619404  19.8128591  46.1308457  76.2370470
  19.4550855  46.4191307  77.6795343  27.9900915  46.6162203  79.0813997
  28.0449525  45.6636039  79.0056474  27.1792117  46.7721642  79.5655295
  29.1392109  50.5442326  70.3192280  28.7011539  49.8278185  69.8597918
  29.8802550  50.7718441  69.7577372  25.9293275  45.2339263  76.8404376
  25.1161141  45.5333433  77.2469568  26.4252269  44.8394951  77.5578858
  28.0801853  55.2297020  78.7738641  28.0378032  55.4557866  77.8447173
  28.9964552  54.9960394  78.9224442  31.5267487  45.6981087  85.6719270
  31.8816874  45.9252560  86.5313736  32.1739618  46.0299464  85.0496525
  37.2565224  48.8199523  76.3768599  37.1183122  49.0101119  75.4489788
  36.9001443  49.5818906  76.8336650  25.4207350  42.8057618  82.4565611
  26.0606729  42.6646377  81.7588574  24.5884880  42.5192132  82.0804213
  37.2834603  50.8876050  81.3879870  37.7171110  50.7951339  82.2362924
  37.9966184  50.8633550  80.7499886  26.1967654  52.1060049  78.5700603
  26.9908252  51.6110369  78.3683178  25.4859346  51.5777912  78.2068309
  31.0162498  54.4878144  82.9212971  31.0699520  55.0569080  83.6890687
  30.1477280  54.6580029  82.5567008  22.5050417  46.2503130  74.6460356
  21.5748005  46.1887586  74.8630318  22.6007889  45.7279083  73.8496997
  22.4235966  42.7757943  77.2338598  22.6842784  43.6903276  77.1247758
  23.2453139  42.3082386  77.3835210  23.8960892  44.1895700  84.4037422
  24.5683945  43.9813062  83.7550071  23.0690678  43.9917786  83.9642654
  29.9750598  48.6538406  84.4799903  30.9042658  48.8049566  84.3068870
  29.5541628  48.7422427  83.6248549  28.7738930  52.6789071  82.2498440
  28.6350015  52.3107855  83.1224378  27.9853526  53.1936710  82.0782398
  29.3687082  57.7798167  73.5923977  29.5438837  57.3086210  74.4069600
  28.6819870  58.4063933  73.8205238  30.3244145  52.0570673  79.6387278
  29.9893977  52.0171443  80.5344928  29.8248091  51.3915389  79.1657688
  24.2988389  47.4638303  85.1639859  24.1608187  46.7318542  85.7651398
  25.2093312  47.3747203  84.8824047  33.2603337  49.4026708  69.9124338
  32.6432507  48.6773536  69.8157391  32.7919825  50.1636068  69.5691412
  26.9270689  47.1758263  84.6523539  27.6370308  46.5351455  84.6110157
  26.8839998  47.4271157  85.5749720  25.0501882  43.6212132  69.0345642
  24.1731349  43.5000933  68.6707889  25.5259635  42.8298210  68.7824531
  16.5704023  48.4089292  79.1287149  17.2575062  48.0951022  78.5408165
  16.4152151  49.3130656  78.8554401  28.4476029  56.7366652  82.7705341
  28.3746200  57.5421624  83.2824646  28.0053422  56.9358618  81.9453362
  28.2365808  55.9738422  76.2808163  27.4533330  56.5160102  76.3746387
  28.9358554  56.4912402  76.6802404  31.5462459  41.7833052  78.9242368
  32.0431158  41.0303014  78.6043438  30.7749440  41.8197368  78.3585577
  39.3992216  47.4873417  80.5660660  39.3882092  48.3698133  80.1954593
  38.5309595  47.1344968  80.3715197  32.6292239  50.5404739  76.4980791
  31.6948518  50.6606201  76.3285496  32.8068908  49.6377206  76.2340801
  28.1297427  43.9250435  78.6514053  27.7595215  43.3721475  79.3394958
  28.6256520  43.3208568  78.0989053  36.0164791  46.3822058  77.0330826
  36.4825243  47.2150050  76.9591128  36.4672291  45.9167040  77.7376084
  34.0841022  52.7265880  74.0316978  34.3600866  52.6122474  74.9410852
  33.2145520  52.3283364  73.9929151  33.9881453  38.7502645  81.0721727
  33.0744533  38.9806872  81.2403934  34.4174555  38.8341089  81.9235759
  33.7587912  46.9392537  83.5721621  33.1059362  47.1868445  82.9174074
  34.1368292  46.1256675  83.2384098  30.7195086  56.9752230  77.6749791
  30.9017480  56.1573886  78.1377544  31.5428072  57.1919923  77.2374681
  31.0537251  55.9020416  74.9364840  31.5825018  55.3912870  74.3235002
  31.3165471  55.5862946  75.8010373  24.4092999  56.9535532  77.6962616
  23.7403374  57.4381660  77.2126656  24.2705869  57.2004753  78.6105994
  16.1471999  46.4889885  81.4004616  16.1856098  45.9553476  82.1941734
  15.6412292  45.9625091  80.7815594  19.7780576  45.2153987  74.4758548
  20.0734017  44.3064666  74.4225601  18.8768612  45.1941727  74.1539550
  31.6866655  56.9361251  81.2808956  31.5617794  56.1350991  80.7719902
  32.3445746  57.4307445  80.7922926  23.3074823  43.2909984  80.4586096
  22.5861409  43.9045951  80.3193570  24.0968079  43.8267749  80.3802742
  33.7501563  54.7370271  82.9088506  32.8031899  54.6175623  82.8366833
  34.0984337  53.8492769  82.9914768  21.5068418  42.8968085  74.5997873
  21.1781124  42.0165464  74.4172979  21.8607789  42.8415754  75.4874262
  30.7547997  54.5322988  79.1092858  30.6072959  53.6039695  79.2900428
  31.5801490  54.5543078  78.6249934  24.6210241  43.1841055  74.9673351
  24.9606314  43.7126976  74.2451959  25.0682361  43.5221461  75.7431917
  34.3582119  55.3551546  80.1957731  35.2828666  55.1494408  80.0582182
  34.1897422  55.1067947  81.1047073  27.9670154  38.6527418  82.8703742
  28.7896223  38.1787896  82.7482632  28.2108217  39.4317902  83.3702428
  26.6078388  41.6815676  73.1666643  27.3286751  42.0596929  72.6630360
  25.9843692  42.4004553  73.2701621  30.7509511  42.3860825  74.1024976
  30.9673125  43.2685463  73.8013804  30.2703578  41.9947039  73.3730618
  25.4908732  45.3446538  80.6795720  25.3453313  45.6586841  81.5720002
  25.0133936  45.9631439  80.1266619  27.3505115  42.3349086  80.7276610
  27.3366684  41.4390180  80.3908908  28.0677543  42.3419750  81.3614896
  29.2031246  42.7686427  82.7729737  28.9449024  43.6903497  82.7714068
  28.6716286  42.3716861  83.4630201  34.1477435  55.8737214  75.5519823
  34.3214312  55.3083636  74.7993675  34.6406326  56.6738109  75.3699313
  26.7542011  41.2163467  75.9964180  26.8757922  40.2880113  76.1955067
  26.4644054  41.2302153  75.0842495  29.6233202  38.9018377  79.1330900
  29.6454898  38.9657710  78.1782879  30.0401261  38.0622886  79.3271406
  40.0016826  48.6373637  77.1710122  40.4447972  47.8880962  76.7729246
  39.1243336  48.6283773  76.7883854  35.1352607  55.1903978  72.6516721
  35.8303512  55.8110671  72.8704036  35.4775757  54.3399329  72.9269099
  37.0344030  52.6403684  74.1804052  37.5595354  52.9790956  73.4553372
  36.9466383  51.7050699  73.9967186  28.7184691  58.7075667  78.5399305
  28.2789681  58.2152046  79.2332162  29.4692808  58.1648635  78.2991380
  21.1977030  54.8987208  78.5423933  22.0235050  54.5990980  78.1622576
  20.8471082  54.1294830  78.9913722  26.1658563  54.2513676  80.6121607
  25.5438573  53.5884381  80.3123834  26.8363430  54.2774808  79.9295254
  19.3985635  52.8173534  79.5012867  18.5617543  52.3895709  79.3196868
  19.3709281  53.0105978  80.4383658  25.7272070  52.8017599  74.0880067
  25.8760191  53.4853064  73.4346740  26.5338514  52.7822689  74.6029523
  39.5449691  50.1078875  79.5632570  40.3796582  50.5468679  79.7270130
  39.6808819  49.6317528  78.7440816  36.5941197  47.6658610  85.5110058
  37.0695318  47.8586256  84.7028909  35.6706762  47.7217796  85.2653441
  23.4824703  48.8282777  75.0941136  23.2370745  47.9245107  75.2921346
  23.6520618  48.8299927  74.1520614  22.7520351  44.5611135  72.5927297
  22.0589596  44.6355490  71.9367333  22.5072103  43.7971478  73.1148814
  31.4234007  36.1206736  79.9966788  31.7035761  35.4529925  80.6227215
  32.2084614  36.3135832  79.4841452  29.2267476  55.2965730  71.5591815
  28.6541443  55.9155917  71.1062286  29.8000269  55.8465092  72.0931736
  35.2942866  44.5424370  83.7438363  36.2460288  44.6422468  83.7650587
  35.1246316  43.7502638  84.2536448  33.3157245  41.6279953  83.9297764
  32.7207177  41.9084966  83.2344253  33.0306942  42.1173854  84.7014505
  32.4464736  55.5802880  72.6900397  33.3795409  55.5148442  72.8933272
  32.3587948  56.4159147  72.2314929  35.0752752  54.8968750  69.6504344
  34.9966384  54.5628614  70.5440102  35.8962419  55.3890518  69.6495817
  37.7730943  47.7630490  82.8580663  37.7407263  46.8246490  83.0440347
  38.3831567  47.8414526  82.1246488  29.6114274  46.6326543  68.9007867
  30.5573379  46.5032751  68.9696285  29.2328519  45.8941204  69.3777295
  37.9225432  44.5541533  82.9038946  37.4064480  43.7699990  82.7168875
  38.8065380  44.2260250  83.0685466  35.5836159  38.2982549  78.8634759
  35.3860980  37.9897637  79.7478091  36.1935864  39.0244188  78.9932689
  41.6722790  46.9654359  82.5961151  40.9455954  46.8310324  81.9877643
  41.2570077  47.2731188  83.4017869  27.7957191  44.5576519  68.8362752
  26.8888647  44.2609632  68.9125466  28.0733172  44.2606337  67.9697038
  18.7135132  45.8782882  79.2861799  18.3937916  45.0248191  78.9936173
  18.1668560  46.0931461  80.0419766  22.4915039  48.5945323  83.0031305
  22.7101049  49.5262431  83.0219339  22.9040813  48.2353298  83.7886109
  29.4119257  39.1013409  74.9906994  28.6019985  38.7560494  75.3662240
  30.1003674  38.7920952  75.5794605  31.3409805  38.1791455  76.6131290
  31.8940844  38.5986909  77.2721313  31.5779892  37.2527204  76.6554246
  26.5655976  41.4163454  68.9774731  27.4275140  41.7418352  69.2370549
  26.7506320  40.6294950  68.4647797  18.5823392  49.4985794  81.2554920
  17.8886863  49.0839747  80.7424875  19.3296383  49.5406330  80.6588339
  34.7188612  40.2891981  76.1209954  34.1387282  40.9476785  75.7388007
  34.4524545  39.4669325  75.7097372  33.1692179  39.6897038  78.3231275
  33.6691957  39.8013573  77.5145594  33.8127787  39.3858091  78.9632083
  20.4960134  49.4304048  79.1320935  20.4730822  49.5291735  78.1802818
  20.8060771  50.2769198  79.4538101  23.1547512  51.4880203  83.2467550
  24.1090766  51.4564145  83.1797481  22.9560036  51.0270826  84.0617775
  23.7446894  50.0581319  85.8138347  24.5639783  50.5525397  85.8373184
  24.0183702  49.1413287  85.7855915  33.5013490  42.4492071  75.1766303
  32.6139346  42.7341722  74.9586497  33.9167480  42.2885834  74.3293580
  36.8528027  42.4738592  78.8920642  37.6288417  42.9635044  79.1645259
  36.1276161  42.8996646  79.3492511  39.2900585  43.1866211  79.9494583
  39.8845076  42.9461947  79.2387891  39.3627169  42.4673342  80.5768119
  32.6456704  52.2136746  69.2714323  33.3492554  52.4186748  69.8871978
  31.9219353  52.7813508  69.5363406  33.4754514  47.9646607  75.3916593
  33.4189716  48.4215158  74.5524225  34.0282857  47.2037292  75.2139436
  37.2859320  43.7536339  76.2166712  37.0296254  43.3532974  77.0474920
  36.6612188  44.4680133  76.0916852  41.5971658  46.4932412  78.7238004
  41.0371216  46.5625601  79.4969566  40.9915161  46.3173397  78.0037500
  24.6666867  57.9269139  80.4756190  24.5499251  58.8714572  80.3734880
  23.8459313  57.6242701  80.8641989  34.5543401  52.6519275  71.3212783
  35.3889005  52.2200473  71.1390258  34.3927744  52.4801289  72.2489677
  34.2089294  49.1551388  72.6869122  34.1538097  48.9895660  71.7457566
  33.5835349  49.8627421  72.8431312  27.5185419  38.6559497  72.2654440
  27.5064089  39.6001337  72.4222711  28.4108841  38.4729643  71.9713902
  27.4474983  57.3328388  80.3522197  26.4970614  57.3330249  80.2386569
  27.7507469  56.5861122  79.8358232  31.3337538  35.2502274  76.5200377
  30.5669934  34.6960761  76.6657060  31.7448243  35.3224143  77.3814529
  35.3559384  65.7311935  73.0527974  36.1290260  65.1840922  72.9140850
  35.7084783  66.5956185  73.2642436  37.6925662  61.8904601  70.6846424
  37.9451183  61.3686123  69.9229887  36.7550221  61.7270747  70.7873108
  37.4121951  63.7932707  72.8870799  37.2958209  63.1177611  73.5551884
  37.5224211  63.3065081  72.0702952  39.3958979  58.2832754  71.5878837
  39.5633381  59.1512991  71.9549308  39.2056148  58.4460036  70.6640126
  39.3748200  60.7390412  72.5725504  39.2547825  61.1847463  73.4110984
  38.6800788  61.0875729  72.0139042  45.0733266  61.2111885  73.4005838
  45.9851122  61.4439272  73.2253535  44.5642913  61.7948929  72.8380916
  38.1699696  62.0535264  74.8659070  38.8723739  62.5056307  75.3332996
  37.8380325  61.4119083  75.4938963  33.8639775  60.6763396  77.1259680
  33.0670939  60.7882090  77.6443176  33.6365368  61.0150048  76.2600570
  32.8622858  66.3851644  75.5149100  33.3747379  67.1794895  75.6654665
  33.5145571  65.6877935  75.4482701  30.8271775  64.7140299  76.2908670
  31.6646997  65.1237307  76.0742378  31.0050043  63.7739741  76.2608864
  42.7236207  62.3815379  71.9792503  42.2082830  63.1519984  72.2180891
  42.4513515  61.7080516  72.6025565  40.3083318  57.2265080  77.0377742
  39.4524914  56.8371931  76.8583380  40.7210270  57.3057041  76.1777527
  38.0825351  54.8450153  80.4435483  38.9478347  54.6492962  80.0841373
  38.1502859  54.6160505  81.3704840  42.5122510  60.2542472  73.8052285
  42.2072646  60.5688621  74.6562428  43.4652952  60.3323891  73.8479618
  35.6887670  57.0752361  77.8151850  36.2631421  56.8527543  77.0825043
  36.2758652  57.1441056  78.5680451  36.0157257  59.1056822  71.8347735
  35.1794569  59.4431509  72.1557010  35.8762026  58.9705802  70.8974872
  37.9910337  53.9493610  76.5426919  37.3374750  53.6342627  75.9183534
  37.9490811  53.3269351  77.2686742  39.1021542  64.2312905  68.4580212
  38.1948604  64.0002159  68.6571361  39.5992574  63.4350524  68.6454193
  40.2809776  64.3325500  72.9804202  39.3720995  64.0484533  73.0776671
  40.3104859  64.7524579  72.1207509  44.5573590  51.6500328  78.5737806
  44.8632467  50.7897691  78.2863721  45.2826195  52.2417948  78.3736800
  30.8497946  62.0531014  76.9619404  30.6522346  61.4600375  76.2370470
  30.2944610  61.7483224  77.6795343  39.9785863  65.8734244  70.3192280
  39.5405293  65.1570103  69.8597918  40.7196304  66.1010358  69.7577372
  36.7687030  60.5631180  76.8404376  35.9554895  60.8625351  77.2469568
  37.2646024  60.1686869  77.5578858  33.3444172  61.5795048  74.6460356
  32.4141760  61.5179504  74.8630318  33.4401644  61.0571001  73.8496997
  33.2629721  58.1049861  77.2338598  33.5236538  59.0195194  77.1247758
  34.0846893  57.6374303  77.3835210  44.0997091  64.7318625  69.9124338
  43.4826262  64.0065453  69.8157391  43.6313579  65.4927986  69.5691412
  35.8895637  58.9504050  69.0345642  35.0125103  58.8292850  68.6707889
  36.3653390  58.1590128  68.7824531  27.4097777  63.7381209  79.1287149
  28.0968817  63.4242939  78.5408165  27.2545906  64.6422574  78.8554401
  26.9865753  61.8181803  81.4004616  27.0249853  61.2845393  82.1941734
  26.4806046  61.2917008  80.7815594  30.6174331  60.5445905  74.4758548
  30.9127772  59.6356583  74.4225601  29.7162367  60.5233644  74.1539550
  32.3462172  58.2260003  74.5997873  32.0174879  57.3457381  74.4172979
  32.7001543  58.1707671  75.4874262  35.4603996  58.5132972  74.9673351
  35.8000068  59.0418894  74.2451959  35.9076116  58.8513378  75.7431917
  37.4472143  57.0107594  73.1666643  38.1680505  57.3888847  72.6630360
  36.8237447  57.7296471  73.2701621  41.5903266  57.7152743  74.1024976
  41.8066880  58.5977381  73.8013804  41.1097333  57.3238956  73.3730618
  37.5935766  56.5455384  75.9964180  37.7151677  55.6172031  76.1955067
  37.3037808  56.5594070  75.0842495  40.4626956  54.2310295  79.1330900
  40.4848653  54.2949628  78.1782879  40.8795015  53.3914803  79.3271406
  34.3218458  64.1574695  75.0941136  34.0764500  63.2537025  75.2921346
  34.4914372  64.1591845  74.1520614  33.5914105  59.8903052  72.5927297
  32.8983350  59.9647407  71.9367333  33.3465857  59.1263396  73.1148814
  42.2627762  51.4498654  79.9966788  42.5429515  50.7821843  80.6227215
  43.0478369  51.6427749  79.4841452  40.4508029  61.9618460  68.9007867
  41.3967133  61.8324668  68.9696285  40.0722274  61.2233122  69.3777295
  38.6350946  59.8868437  68.8362752  37.7282401  59.5901549  68.9125466
  38.9126927  59.5898255  67.9697038  29.5528886  61.2074800  79.2861799
  29.2331671  60.3540108  78.9936173  29.0062314  61.4223378  80.0419766
  40.2513012  54.4305326  74.9906994  39.4413740  54.0852411  75.3662240
  40.9397429  54.1212870  75.5794605  42.1803560  53.5083373  76.6131290
  42.7334598  53.9278827  77.2721313  42.4173646  52.5819121  76.6554246
  37.4049730  56.7455372  68.9774731  38.2668894  57.0710270  69.2370549
  37.5900075  55.9586868  68.4647797  45.5582367  55.6183898  76.1209954
  44.9781036  56.2768702  75.7388007  45.2918300  54.7961243  75.7097372
  44.3407245  57.7783989  75.1766303  43.4533100  58.0633639  74.9586497
  44.7561234  57.6177752  74.3293580  43.4850458  67.5428663  69.2714323
  44.1886309  67.7478666  69.8871978  42.7613107  68.1105425  69.5363406
  45.0483048  64.4843306  72.6869122  44.9931852  64.3187577  71.7457566
  44.4229103  65.1919339  72.8431312  38.3579174  53.9851415  72.2654440
  38.3457843  54.9293255  72.4222711  39.2502595  53.8021560  71.9713902
  42.1731293  50.5794192  76.5200377  41.4063689  50.0252678  76.6657060
  42.5841998  50.6516060  77.3814529  19.7516249  14.9901085  59.3786147
  19.1004229  15.5755166  58.9920160  20.5460612  15.5207280  59.4381184
  13.6771877  12.0790223  59.7773281  14.4502753  11.5319210  59.6386157
  14.0297275  12.9434472  59.9887742  16.0138154   8.2382889  57.4091731
  16.2663675   7.7164410  56.6475194  15.0762713   8.0749034  57.5118415
  21.2291515  12.6791517  59.9155131  20.5937348  12.7526144  60.6276036
  20.8988921  13.2685116  59.2374210  15.7334443  10.1410995  59.6116106
  15.6170701   9.4655898  60.2797190  15.8436703   9.6543369  58.7948259
  17.7171471   4.6311041  58.3124144  17.8845873   5.4991278  58.6794615
  17.5268640   4.7938323  57.3885433  17.6960692   7.0868699  59.2970810
  17.5760317   7.5325750  60.1356291  17.0013280   7.4354017  58.7384349
  15.4567584  19.8572341  62.9460942  15.3791614  20.8080166  63.0249422
  14.8529228  19.5118213  63.6035868  23.3945758   7.5590172  60.1251145
  24.3063614   7.7917559  59.9498842  22.8855405   8.1427216  59.5626223
  25.8804572  13.4770428  64.8709090  25.1955610  13.8569330  64.3206123
  25.9648422  14.0865755  65.6041038  32.3407325  10.3441091  65.9911762
  31.5871033   9.7748489  65.8355767  32.4754866  10.3103756  66.9382397
  17.7305953  15.2154494  61.6666481  17.5951628  16.0606029  62.0951329
  18.2715765  15.4173771  60.9032415  21.0448699   8.7293667  58.7037810
  20.5295323   9.4998271  58.9426197  20.7726008   8.0558803  59.3270871
  26.0182973  11.4826021  60.6390983  25.2412416  11.1437181  60.1946146
  26.6974454  11.4878644  59.9645949  20.8335002   6.6020759  60.5297591
  20.5285138   6.9166908  61.3807734  21.7865445   6.6802179  60.5724924
  19.2781434  12.7610982  62.1790545  18.7502796  12.0263742  61.8663783
  18.7768937  13.5385658  61.9330514  17.4234034  10.5791192  55.1825518
  16.5161096  10.3480446  55.3816667  17.9205066   9.7828812  55.3699500
  20.3302113  19.2888700  58.1022204  19.6563812  19.5920396  58.7107162
  20.7167935  20.0917780  57.7527661  18.6022268  10.6803787  59.7049508
  17.6933487  10.3962820  59.8021978  18.6317352  11.1002866  58.8452815
  23.8341535  14.2910377  63.4740676  23.3803862  13.4501287  63.5305866
  23.2035502  14.9271775  63.8115456  22.2774475  16.1286873  64.4090494
  22.5697449  16.6891931  63.6902860  22.7873095  16.4215434  65.1643653
  18.2998356  12.2212531  57.0437587  17.8617786  11.5048390  56.5843224
  19.0408797  12.4488646  56.4822678  17.2408100  16.9067225  65.4983947
  17.1984279  17.1328071  64.5692479  18.1570799  16.6730599  65.6469748
  26.4171470  10.4969728  63.1013905  26.2789369  10.6871324  62.1735095
  26.0607689  11.2589111  63.5581957  18.5293328  19.4568372  60.3169284
  18.7045084  18.9856415  61.1314906  17.8426116  20.0834138  60.5450544
  22.4209583  11.0796913  56.6369644  21.8038754  10.3543741  56.5402697
  21.9526072  11.8406273  56.2936719  14.2108129   5.2982337  55.7590949
  13.3337596   5.1771138  55.3953195  14.6865882   4.5068415  55.5069837
  17.3972055  17.6508627  63.0053469  16.6139577  18.1930307  63.0991694
  18.0964800  18.1682607  63.4047710  21.7898486  12.2174944  63.2226098
  20.8554765  12.3376406  63.0530802  21.9675155  11.3147411  62.9586108
  23.2447268  14.4036084  60.7562284  23.5207112  14.2892679  61.6656158
  22.3751767  14.0053569  60.7174457  19.8801333  18.6522435  64.3995098
  20.0623727  17.8344091  64.8622850  20.7034319  18.8690128  63.9619988
  20.2143498  17.5790620  61.6610146  20.7431264  17.0683075  61.0480308
  20.4771718  17.2633151  62.5255679  13.5699246  18.6305737  64.4207922
  12.9009621  19.1151865  63.9371962  13.4312116  18.8774958  65.3351301
  20.8472902  18.6131456  68.0054263  20.7224041  17.8121196  67.4965208
  21.5051993  19.1077650  67.5168233  19.9154244  16.2093192  65.8338165
  19.7679206  15.2809900  66.0145735  20.7407737  16.2313283  65.3495240
  23.5188365  17.0321751  66.9203038  24.4434913  16.8264613  66.7827489
  23.3503669  16.7838152  67.8292379  23.3083682  17.5507419  62.2765129
  23.4820559  16.9853841  61.5238982  23.8012573  18.3508314  62.0944619
  29.1623073  10.3143842  63.8955429  29.6054219   9.5651167  63.4974552
  28.2849583  10.3053978  63.5129161  24.2958854  16.8674183  59.3762028
  24.9909759  17.4880876  59.5949342  24.6382004  16.0169534  59.6514405
  26.1950277  14.3173889  60.9049358  26.7201601  14.6561161  60.1798678
  26.1072630  13.3820904  60.7212493  17.8790938  20.3845872  65.2644612
  17.4395928  19.8922251  65.9577468  18.6299055  19.8418840  65.0236687
  14.8878317  14.4787804  60.8125374  15.0366437  15.1623269  60.1592046
  15.6944760  14.4592894  61.3274829  28.7055937  11.7849080  66.2877877
  29.5402829  12.2238884  66.4515437  28.8415066  11.3087733  65.4686122
  18.3873722  16.9735935  58.2837121  17.8147690  17.5926122  57.8307593
  18.9606516  17.5235296  58.8177043  21.6070982  17.2573085  59.4145703
  22.5401655  17.1918647  59.6178579  21.5194195  18.0929352  58.9560236
  24.2358999  16.5738955  56.3749651  24.1572630  16.2398819  57.2685409
  25.0568666  17.0660723  56.3741123  18.7720521   8.3096747  55.6253174
  19.7179626   8.1802956  55.6941592  18.3934766   7.5711409  56.1022602
  16.9563438   6.2346724  55.5608059  16.0494894   5.9379837  55.6370772
  17.2339419   5.9376542  54.6942345  15.7262223   3.0933659  55.7020038
  16.5881387   3.4188557  55.9615855  15.9112567   2.3065155  55.1893104
  21.8062951  13.8906951  55.9959629  22.5098801  14.0956953  56.6117285
  21.0825599  14.4583713  56.2608713  22.6360761   9.6416812  62.1161899
  22.5795962  10.0985363  61.2769532  23.1889103   8.8807496  61.9384742
  30.7577905   8.1702617  65.4483310  30.1977463   8.2395806  66.2214872
  30.1521408   7.9943602  64.7282807  23.7149648  14.3289480  58.0458089
  24.5495252  13.8970678  57.8635564  23.5533991  14.1571493  58.9734984
  23.3695540  10.8321593  59.4114429  23.3144344  10.6665865  58.4702873
  22.7441596  11.5397626  59.5676618  32.3433923  24.8459131  68.1413266
  32.9812333  24.7265878  67.4376606  32.2254766  25.7939975  68.2001218
  29.1523630  24.7986559  68.0774791  28.8142141  24.6827624  67.1895326
  30.0213398  24.3977724  68.0575797  25.0110445  26.6522035  64.0671682
  24.4475310  26.5611972  63.2987970  24.8962840  25.8321940  64.5474174
  29.6343413  25.9521411  74.0360996  29.6232053  25.5574209  73.1641500
  29.7964052  25.2187483  74.6294768  22.5574877  28.1473227  66.9055902
  23.3496169  27.8064052  66.4902202  22.7971527  28.2568202  67.8258056
  30.5910004  30.3193003  59.3786147  29.9397984  30.9047084  58.9920160
  31.3854367  30.8499198  59.4381184  24.5165631  27.4082140  59.7773281
  25.2896507  26.8611127  59.6386157  24.8691030  28.2726390  59.9887742
  26.3550674  28.7358523  72.9840180  26.0640540  29.6404153  72.8686847
  26.9907658  28.7775050  73.6984250  27.2806880  26.1135371  69.5741540
  27.8770453  25.8891393  68.8598503  27.3381852  25.3720117  70.1766988
  26.8531909  23.5674806  57.4091731  27.1057430  23.0456328  56.6475194
  25.9156468  23.4040952  57.5118415  31.8975192  22.5710585  65.2166474
  32.6838281  22.1530008  64.8656891  32.1613896  23.4756677  65.3848123
  32.0685269  28.0083435  59.9155131  31.4331102  28.0818062  60.6276036
  31.7382675  28.5977034  59.2374210  37.2983619  22.5085818  66.1199453
  38.0308791  21.9385035  66.3537282  36.5422975  22.1207418  66.5605958
  26.5728198  25.4702912  59.6116106  26.4564456  24.7947816  60.2797190
  26.6830458  24.9835286  58.7948259  28.9159739  24.9313059  63.3162795
  28.5517946  24.4043680  64.0275717  29.7726854  24.5411529  63.1429281
  34.8209039  16.2207392  70.5794061  34.4892364  17.0902803  70.3555276
  34.2254653  15.9043676  71.2588092  28.5565226  19.9602959  58.3124144
  28.7239628  20.8283196  58.6794615  28.3662395  20.1230241  57.3885433
  31.3140559  28.4219938  69.9789974  31.0141282  29.3244977  69.8705781
  30.9691618  28.1552121  70.8311127  24.7653040  24.8733735  66.0126678
  23.8403537  24.7409949  66.2204370  25.0137453  25.6527954  66.5096621
  34.7137703  20.9402478  67.6587411  33.8054580  20.8717887  67.3646172
  34.6625298  21.4174423  68.4869237  28.5354446  22.4160617  59.2970810
  28.4154072  22.8617667  60.1356291  27.8407035  22.7645934  58.7384349
  22.1261851  24.5167008  66.8470468  22.2554232  24.7701487  67.7609879
  21.4459303  25.1094716  66.5275123  26.2961339  35.1864258  62.9460942
  26.2185368  36.1372084  63.0249422  25.6922982  34.8410131  63.6035868
  36.5799349  19.1418917  69.4365285  35.9373729  19.4351450  68.7905080
  36.0754277  19.0271837  70.2418482  34.2339513  22.8882090  60.1251145
  35.1457369  23.1209477  59.9498842  33.7249160  23.4719134  59.5626223
  32.5180280  27.3106718  73.7612437  32.9263636  26.8689128  73.0167069
  31.7957542  26.7359345  74.0146630  28.8711350  22.2479324  71.1345994
  29.7172545  22.6718738  71.2780643  28.8109988  21.5912949  71.8284557
  32.8409095  27.8707908  67.5164726  32.2117957  28.0353622  66.8140794
  32.4534757  28.2849518  68.2875690  36.7198327  28.8062346  64.8709090
  36.0349365  29.1861248  64.3206123  36.8042176  29.4157673  65.6041038
  32.0210796  19.9083693  72.7927168  31.7771727  20.6625753  72.2561443
  32.2970726  20.2869040  73.6274415  33.9749258  26.4522305  71.4704433
  34.1866154  27.0954065  70.7938814  33.9279007  25.6184622  71.0026363
  31.5775487  19.0640126  68.3741005  30.7159966  19.3621379  68.6657743
  31.6037922  19.2810525  67.4422038  28.3937057  27.6082316  64.7814811
  28.8575402  27.8870019  63.9919434  28.1293855  26.7065761  64.5987902
  25.2861138  27.1553798  67.7194574  25.8562495  27.5841066  67.0812059
  25.8769250  26.8736383  68.4178760  27.3305943  23.7305469  61.5904376
  28.0329986  24.1826512  62.0578303  26.9986571  23.0889288  62.2184269
  21.0731277  21.9889021  66.8921510  20.2830331  22.2446550  66.4161620
  21.5642524  22.8037359  66.9973550  35.0895086  29.3294261  69.6426791
  35.9112530  28.9274448  69.3609472  35.0857489  29.2262495  70.5942906
  23.0246022  22.3533601  63.8504986  22.2277185  22.4652295  64.3688482
  22.7971614  22.6920253  62.9845877  28.8551690  28.8778304  71.7987501
  28.9196122  29.3398711  72.6345673  28.1462614  28.2475669  71.9269811
  19.3568980  22.2419512  69.3236501  19.6077018  23.1266522  69.5894077
  19.8928528  22.0624113  68.5511592  43.1801079  25.6733009  65.9911762
  42.4264788  25.1040407  65.8355767  43.3148621  25.6395674  66.9382397
  28.5699707  30.5446411  61.6666481  28.4345382  31.3897947  62.0951329
  29.1109520  30.7465689  60.9032415  22.0229105  28.0621849  62.2394407
  22.5353625  28.8565100  62.3899971  22.6751818  27.3648140  62.1728008
  23.8323990  31.1787606  64.3217160  24.0090618  32.1005570  64.1338144
  24.6280823  30.8646025  64.7511539  30.1968184  31.1669978  75.7966824
  29.7532038  30.3806356  75.4787728  30.8585397  31.3549128  75.1310714
  24.9555305  32.6965779  70.3227502  25.5062730  32.5682843  69.5504496
  24.1166781  32.9960668  69.9722395  32.2949422  31.4472778  73.8248225
  32.2767897  32.2681659  73.3328494  33.2169342  31.3226853  74.0498366
  28.7522476  28.9616907  74.6671733  29.2850813  28.2005195  74.4371041
  28.2236557  28.6690559  75.4095888  31.9192171  14.0676973  70.1965375
  31.5756440  14.9578615  70.1204485  32.2871134  13.8778631  69.3334960
  19.9878022  26.3910504  63.0153977  20.8253244  26.8007512  62.7987685
  20.1656289  25.4509946  62.9854171  31.8842454  24.0585584  58.7037810
  31.3689077  24.8290189  58.9426197  31.6119762  23.3850721  59.3270871
  29.4689565  18.9035285  63.7623048  28.6131161  18.5142136  63.5828687
  29.8816517  18.9827246  62.9022834  30.9988711  16.4381628  68.1614608
  30.4953507  16.4011764  67.3482413  31.2919318  17.3474371  68.2211265
  27.2431597  16.5220358  67.1680790  28.1084594  16.3263167  66.8086679
  27.3109106  16.2930710  68.0950147  36.8576728  26.8117939  60.6390983
  36.0806171  26.4729099  60.1946146  37.5368209  26.8170562  59.9645949
  31.6728757  21.9312676  60.5297591  31.3678892  22.2458826  61.3807734
  32.6259199  22.0094096  60.5724924  30.1175189  28.0902900  62.1790545
  29.5896550  27.3555659  61.8663783  29.6162691  28.8677576  61.9330514
  35.0968035  26.2851920  67.2957591  34.4391709  26.9751182  67.3837720
  35.9008434  26.6748352  67.6391578  24.8493916  18.7522566  64.5397157
  25.4237668  18.5297748  63.8070350  25.4364899  18.8211261  65.2925758
  33.9073494  24.6396293  65.3461533  34.4205375  25.2726285  65.8483243
  34.5574717  24.0397488  64.9804893  25.1763503  20.7827027  58.5593042
  24.3400816  21.1201714  58.8802317  25.0368273  20.6476007  57.6220179
  27.1516584  15.6263815  63.2672226  26.4980996  15.3112832  62.6428841
  27.1097058  15.0039555  63.9932049  28.2627789  25.9083110  55.1825518
  27.3554851  25.6772363  55.3816667  28.7598821  25.1120729  55.3699500
  31.1695868  34.6180617  58.1022204  30.4957567  34.9212314  58.7107162
  31.5561690  35.4209698  57.7527661  30.3854324  22.1145749  67.5919874
  29.4676886  22.3360696  67.4341562  30.8014468  22.1892059  66.7331581
  31.1689372  23.5137164  62.7222554  31.9161191  24.0258561  62.4129676
  31.4380962  23.1921217  63.5826948  29.4416022  26.0095705  59.7049508
  28.5327242  25.7254738  59.8021978  29.4711106  26.4294783  58.8452815
  34.6735290  29.6202294  63.4740676  34.2197617  28.7793204  63.5305866
  34.0429256  30.2563693  63.8115456  33.6168209  20.5494280  64.7041343
  32.8790966  20.0371667  65.0351586  33.8694983  20.1094662  63.8924620
  33.1168229  31.4578791  64.4090494  33.4091203  32.0183848  63.6902860
  33.6266850  31.7507352  65.1643653  33.7179837  13.3270532  65.2983113
  34.0238713  12.4667896  65.0109028  34.4432441  13.9188153  65.0982106
  20.0104193  23.7301219  63.6864711  19.8128593  23.1370580  62.9615777
  19.4550857  23.4253429  64.4040649  27.9900916  23.6224326  65.8059304
  28.0449526  22.6698162  65.7301780  27.1792118  23.7783765  66.2900602
  29.1392110  27.5504449  57.0437587  28.7011540  26.8340308  56.5843224
  29.8802551  27.7780563  56.4822678  25.9293276  22.2401385  63.5649683
  25.1161142  22.5395556  63.9714875  26.4252271  21.8457074  64.2824165
  28.0801854  32.2359142  65.4983947  28.0378033  32.4619988  64.5692479
  28.9964553  32.0022517  65.6469748  31.5267488  22.7043210  72.3964576
  31.8816876  22.9314683  73.2559042  32.1739619  23.0361587  71.7741832
  37.2565225  25.8261646  63.1013905  37.1183124  26.0163242  62.1735095
  36.9001444  26.5881028  63.5581957  25.4207351  19.8119741  69.1810917
  26.0606730  19.6708500  68.4833881  24.5884882  19.5254254  68.8049519
  37.2834605  27.8938173  68.1125177  37.7171111  27.8013462  68.9608231
  37.9966185  27.8695673  67.4745193  26.1967655  29.1122171  65.2945910
  26.9908253  28.6172491  65.0928485  25.4859347  28.5840034  64.9313615
  31.0162499  31.4940267  69.6458278  31.0699522  32.0631203  70.4135993
  30.1477281  31.6642152  69.2812315  22.5050418  23.2565253  61.3705663
  21.5748007  23.1949708  61.5875625  22.6007890  22.7341206  60.5742304
  22.4235968  19.7820066  63.9583904  22.6842785  20.6965399  63.8493065
  23.2453140  19.3144508  64.1080517  23.8960893  21.1957823  71.1282729
  24.5683946  20.9875185  70.4795378  23.0690679  20.9979909  70.6887961
  38.1450154  27.9361873  70.6458062  38.3386044  28.8407684  70.8917337
  38.0450772  27.4769292  71.4796647  33.2065263  28.0868616  76.2198943
  33.0550769  27.8579168  75.3029027  33.1969942  29.0439217  76.2330288
  29.9750599  25.6600529  71.2045209  30.9042659  25.8111688  71.0314177
  29.5541629  25.7484550  70.3493856  28.7738931  29.6851193  68.9743747
  28.6350017  29.3169978  69.8469685  27.9853527  30.1998833  68.8027705
  29.3687083  34.7860290  60.3169284  29.5438839  34.3148333  61.1314906
  28.6819871  35.4126056  60.5450544  30.3244146  29.0632796  66.3632585
  29.9893979  29.0233566  67.2590235  29.8248092  28.3977512  65.8902995
  24.2988390  24.4700426  71.8885166  24.1608188  23.7380665  72.4896705
  25.2093314  24.3809326  71.6069354  33.2603338  26.4088830  56.6369644
  32.6432508  25.6835658  56.5402697  32.7919826  27.1698190  56.2936719
  26.9270691  24.1820385  71.3768846  27.6370309  23.5413577  71.3355464
  26.8839999  24.4333280  72.2995026  34.9157469  31.1187739  74.2975425
  34.8570016  30.4346959  73.6306008  35.3176988  31.8606729  73.8456051
  23.9348168  37.9349652  67.0909144  24.1744766  38.5668177  67.7688162
  23.0917365  37.5837692  67.3774503  25.0501884  20.6274255  55.7590949
  24.1731350  20.5063055  55.3953195  25.5259637  19.8360333  55.5069837
  34.9174877  29.0827323  72.5289404  34.0301655  28.7453244  72.6515803
  35.4873428  28.3510354  72.7658170  16.5704024  25.4151414  65.8532456
  17.2575064  25.1013144  65.2653471  16.4152153  26.3192779  65.5799707
  28.4476030  33.7428775  69.4950648  28.3746202  34.5483746  70.0069952
  28.0053423  33.9420741  68.6698669  28.2365810  32.9800545  63.0053469
  27.4533332  33.5222225  63.0991694  28.9358555  33.4974525  63.4047710
  31.5462460  18.7895174  65.6487675  32.0431159  18.0365137  65.3288745
  30.7749441  18.8259491  65.0830884  39.3992217  24.4935540  67.2905966
  39.3882093  25.3760255  66.9199899  38.5309597  24.1407091  67.0960503
  30.9074714  33.6415609  71.6508806  31.6202686  34.2763074  71.5784708
  30.4164742  33.7379475  70.8348808  32.6292241  27.5466862  63.2226098
  31.6948519  27.6668324  63.0530802  32.8068909  26.6439328  62.9586108
  28.1297429  20.9312557  65.3759359  27.7595216  20.3783598  66.0640265
  28.6256521  20.3270691  64.8234359  36.0164792  23.3884181  63.7576132
  36.4825244  24.2212172  63.6836435  36.4672292  22.9229162  64.4621391
  25.9586627  31.3910052  72.4714377  26.6596087  32.0246535  72.6243771
  25.4881742  31.7324784  71.7110016  34.0841023  29.7328002  60.7562284
  34.3600867  29.6184597  61.6656158  33.2145522  29.3345487  60.7174457
  33.9881455  15.7564768  67.7967034  33.0744534  15.9868995  67.9649240
  34.4174556  15.8403212  68.6481066  33.7587913  23.9454660  70.2966928
  33.1059363  24.1930567  69.6419380  34.1368293  23.1318798  69.9629405
  30.7195087  33.9814353  64.3995098  30.9017482  33.1636009  64.8622850
  31.5428073  34.1982045  63.9619988  31.0537253  32.9082538  61.6610146
  31.5825019  32.3974993  61.0480308  31.3165472  32.5925068  62.5255679
  21.5554345  30.9246407  69.4045480  22.1407782  30.1790095  69.5373384
  21.3579184  31.2350364  70.2882144  24.4093000  33.9597655  64.4207922
  23.7403376  34.4443782  63.9371962  24.2705870  34.2066875  65.3351301
  16.1472000  23.4952008  68.1249923  16.1856099  22.9615598  68.9187041
  15.6412293  22.9687213  67.5060900  28.5498269  35.9941398  71.0190581
  29.1016577  36.1573020  71.7839666  28.8904462  36.5845836  70.3470605
  33.4009143  30.8202656  76.8739235  33.9449047  31.4332614  76.3794190
  32.8195988  31.3782234  77.3906248  19.7780578  22.2216110  61.2003854
  20.0734019  21.3126788  61.1470908  18.8768613  22.2003849  60.8784857
  31.6866656  33.9423374  68.0054263  31.5617796  33.1413114  67.4965208
  32.3445747  34.4369567  67.5168233  23.3074825  20.2972106  67.1831403
  22.5861410  20.9108074  67.0438876  24.0968080  20.8329871  67.1048049
  33.7501565  31.7432394  69.6333813  32.8031900  31.6237745  69.5612140
  34.0984338  30.8554892  69.7160074  21.5068419  19.9030207  61.3243180
  21.1781125  19.0227586  61.1418285  21.8607790  19.8477876  62.2119569
  30.7547998  31.5385110  65.8338165  30.6072960  30.6101818  66.0145735
  31.5801491  31.5605201  65.3495240  24.6210242  20.1903177  61.6918657
  24.9606315  20.7189098  60.9697266  25.0682363  20.5283583  62.4677224
  34.3582120  32.3613669  66.9203038  35.2828667  32.1556530  66.7827489
  34.1897423  32.1130070  67.8292379  27.9670155  15.6589540  69.5949048
  28.7896224  15.1850019  69.4727939  28.2108218  16.4380024  70.0947735
  26.6078389  18.6877799  59.8911950  27.3286752  19.0659052  59.3875667
  25.9843694  19.4066676  59.9946928  30.7509512  19.3922948  60.8270282
  30.9673127  20.2747586  60.5259110  30.2703579  19.0009161  60.0975924
  25.4908734  22.3508661  67.4041027  25.3453314  22.6648964  68.2965308
  25.0133937  22.9693561  66.8511926  27.3505117  19.3411209  67.4521916
  27.3366685  18.4452302  67.1154214  28.0677545  19.3481873  68.0860203
  29.2031247  19.7748549  69.4975044  28.9449025  20.6965620  69.4959374
  28.6716288  19.3778984  70.1875508  34.1477436  32.8799336  62.2765129
  34.3214314  32.3145759  61.5238982  34.6406327  33.6800231  62.0944619
  19.9654396  24.8914005  70.3428688  19.4207864  25.6673813  70.4748962
  20.8433746  25.2384810  70.1847810  26.7542012  18.2225589  62.7209487
  26.8757924  17.2942235  62.9200374  26.4644055  18.2364275  61.8087802
  29.6233203  15.9080500  65.8576206  29.6454900  15.9719833  64.9028186
  30.0401262  15.0685008  66.0516713  40.0016827  25.6435759  63.8955429
  40.4447973  24.8943084  63.4974552  39.1243337  25.6345896  63.5129161
  35.1352609  32.1966101  59.3762028  35.8303513  32.8172793  59.5949342
  35.4775759  31.3461452  59.6514405  37.0344032  29.6465806  60.9049358
  37.5595356  29.9853079  60.1798678  36.9466384  28.7112822  60.7212493
  28.6964080  33.5599880  73.0339235  29.0051207  33.3149027  73.9061935
  29.4939562  33.7646518  72.5458105  28.7184692  35.7137790  65.2644612
  28.2789683  35.2214168  65.9577468  29.4692809  35.1710757  65.0236687
  21.1977031  31.9049330  65.2669240  22.0235051  31.6053102  64.8867883
  20.8471083  31.1356953  65.7159028  26.1658565  31.2575799  67.3366913
  25.5438574  30.5946504  67.0369141  26.8363431  31.2836931  66.6540561
  19.3985636  29.8235657  66.2258173  18.5617545  29.3957831  66.0442174
  19.3709282  30.0168100  67.1628964  36.7237938  30.2798710  76.2100556
  35.9333481  30.2622849  75.6705056  36.4871292  30.8187004  76.9649593
  36.8435813  27.1291176  73.5233285  36.8933818  26.9641184  74.4648808
  36.7349736  26.2618435  73.1331166  25.7272071  29.8079722  60.8125374
  25.8760192  30.4915186  60.1592046  26.5338515  29.7884812  61.3274829
  34.1339575  23.1122104  74.8392592  35.0349438  22.9728569  74.5476589
  34.2087550  23.2776559  75.7790769  38.3454010  29.5488118  73.7675306
  38.0538818  29.9118098  74.6038767  37.7326141  28.8355126  73.5888638
  39.5449692  27.1140998  66.2877877  40.3796583  27.5530802  66.4515437
  39.6808821  26.6379651  65.4686122  36.5941198  24.6720732  72.2355364
  37.0695319  24.8648379  71.4274216  35.6706763  24.7279918  71.9898748
  23.4824704  25.8344900  61.8186443  23.2370746  24.9307230  62.0166653
  23.6520619  25.8362050  60.8765921  22.7520352  21.5673257  59.3172604
  22.0589597  21.6417612  58.6612640  22.5072104  20.8033601  59.8394121
  31.4234008  13.1268859  66.7212095  31.7035762  12.4592048  67.3472521
  32.2084615  13.3197954  66.2086759  29.2267477  32.3027852  58.2837121
  28.6541444  32.9218040  57.8307593  29.8000271  32.8527214  58.8177043
  35.2942867  21.5486492  70.4683670  36.2460290  21.6484590  70.4895894
  35.1246317  20.7564761  70.9781754  33.3157246  18.6342076  70.6543071
  32.7207178  18.9147088  69.9589560  33.0306943  19.1235977  71.4259812
  32.4464737  32.5865003  59.4145703  33.3795410  32.5210564  59.6178579
  32.3587950  33.4221269  58.9560236  37.7730945  24.7692612  69.5825970
  37.7407265  23.8308613  69.7685653  38.3831568  24.8476649  68.8491794
  29.6114275  23.6388665  55.6253174  30.5573380  23.5094873  55.6941592
  29.2328520  22.9003327  56.1022602  37.9225433  21.5603656  69.6284253
  37.4064482  20.7762112  69.4414182  38.8065382  21.2322372  69.7930772
  35.5836160  15.3044671  65.5880065  35.3860981  14.9959759  66.4723397
  36.1935866  16.0306310  65.7177995  43.5907494  25.8308619  68.7232006
  44.3210883  25.5693907  69.2839710  42.9814440  25.0937341  68.7634074
  41.6722792  23.9716482  69.3206458  40.9455955  23.8372447  68.7122949
  41.2570078  24.2793310  70.1263176  27.7957193  21.5638642  55.5608059
  26.8888648  21.2671754  55.6370772  28.0733174  21.2668460  54.6942345
  18.7135133  22.8845005  66.0107105  18.3937917  22.0310313  65.7181479
  18.1668561  23.0993583  66.7665073  22.4915041  25.6007446  69.7276612
  22.7101050  26.5324554  69.7464646  22.9040814  25.2415420  70.5131416
  29.4119258  16.1075531  61.7152300  28.6019987  15.7622616  62.0907546
  30.1003675  15.7983075  62.3039912  31.3409807  15.1853578  63.3376597
  31.8940845  15.6049031  63.9966620  31.5779893  14.2589326  63.3799553
  26.5655977  18.4225577  55.7020038  27.4275141  18.7480475  55.9615855
  26.7506321  17.6357073  55.1893104  18.5823393  26.5047916  67.9800227
  17.8886864  26.0901869  67.4670181  19.3296384  26.5468453  67.3833646
  34.7188614  17.2954103  62.8455261  34.1387283  17.9538907  62.4633313
  34.4524546  16.4731448  62.4342679  33.1692180  16.6959161  65.0476581
  33.6691958  16.8075695  64.2390900  33.8127788  16.3920214  65.6877390
  20.4960136  26.4366170  65.8566242  20.4730824  26.5353858  64.9048125
  20.8060772  27.2831321  66.1783408  23.1547513  28.4942325  69.9712856
  24.1090767  28.4626268  69.9042788  22.9560037  28.0332949  70.7863082
  23.7446896  27.0643441  72.5383654  24.5639785  27.5587520  72.5618491
  24.0183703  26.1475409  72.5101221  33.5013492  19.4554194  61.9011609
  32.6139347  19.7403844  61.6831804  33.9167481  19.2947957  61.0538886
  36.8528028  19.4800715  65.6165949  37.6288418  19.9697167  65.8890565
  36.1276162  19.9058769  66.0737818  39.2900587  20.1928334  66.6739889
  39.8845077  19.9524070  65.9633197  39.3627170  19.4735464  67.3013425
  21.5097742  34.0361945  66.9883054  21.3752210  33.2762346  66.4221052
  21.0929804  34.7602845  66.5211843  32.6456705  29.2198868  55.9959629
  33.3492555  29.4248871  56.6117285  31.9219354  29.7875630  56.2608713
  33.4754515  24.9708730  62.1161899  33.4189717  25.4277281  61.2769532
  34.0282858  24.2099414  61.9384742  37.2859321  20.7598461  62.9412019
  37.0296256  20.3595097  63.7720227  36.6612189  21.4742255  62.8162158
  41.5971659  23.4994535  65.4483310  41.0371217  23.5687724  66.2214872
  40.9915163  23.3235519  64.7282807  24.6666868  34.9331262  67.2001497
  24.5499252  35.8776694  67.0980187  23.8459314  34.6304823  67.5887296
  34.5543403  29.6581397  58.0458089  35.3889007  29.2262596  57.8635564
  34.3927746  29.4863411  58.9734984  34.2089295  26.1613511  59.4114429
  34.1538099  25.9957782  58.4702873  33.5835350  26.8689544  59.5676618
  27.5185420  15.6621620  58.9899747  27.5064090  16.6063460  59.1468018
  28.4108842  15.4791765  58.6959208  25.6921382  35.5859524  70.4157425
  26.5948629  35.6183134  70.7323920  25.4658752  34.6559975  70.4303761
  27.4474984  34.3390510  67.0767504  26.4970615  34.3392372  66.9631876
  27.7507470  33.5923245  66.5603538  31.3337540  12.2564396  63.2445684
  30.5669936  11.7022883  63.3902366  31.7448245  12.3286265  64.1059835
  43.1827678  40.1751049  68.1413266  43.8206088  40.0557796  67.4376606
  43.0648521  41.1231893  68.2001218  39.9917384  40.1278477  68.0774791
  39.6535896  40.0119541  67.1895326  40.8607152  39.7269642  68.0575797
  40.4737167  41.2813328  74.0360996  40.4625808  40.8866127  73.1641500
  40.6357806  40.5479401  74.6294768  33.3968632  43.4765145  66.9055902
  34.1889924  43.1355969  66.4902202  33.6365282  43.5860120  67.8258056
  37.1944428  44.0650440  72.9840180  36.9034294  44.9696071  72.8686847
  37.8301412  44.1066968  73.6984250  38.1200635  41.4427289  69.5741540
  38.7164207  41.2183311  68.8598503  38.1775607  40.7012034  70.1766988
  42.7368946  37.9002502  65.2166474  43.5232035  37.4821926  64.8656891
  43.0007651  38.8048595  65.3848123  45.6602794  31.5499310  70.5794061
  45.3286118  32.4194721  70.3555276  45.0648407  31.2335594  71.2588092
  42.1534313  43.7511856  69.9789974  41.8535036  44.6536895  69.8705781
  41.8085373  43.4844039  70.8311127  45.5531457  36.2694396  67.6587411
  44.6448334  36.2009804  67.3646172  45.5019053  36.7466341  68.4869237
  32.9655606  39.8458926  66.8470468  33.0947987  40.0993405  67.7609879
  32.2853057  40.4386634  66.5275123  39.6272323  37.6884042  75.6022309
  38.8505657  38.2477962  75.5925173  40.2662886  38.1740824  76.1237179
  47.4193103  34.4710834  69.4365285  46.7767484  34.7643367  68.7905080
  46.9148032  34.3563755  70.2418482  37.8818695  40.4969495  75.1640276
  38.6233379  41.0354539  74.8875099  37.1755681  41.1235784  75.3211827
  43.3574035  42.6398635  73.7612437  43.7657391  42.1981046  73.0167069
  42.6351296  42.0651263  74.0146630  39.7105105  37.5771242  71.1345994
  40.5566300  38.0010656  71.2780643  39.6503742  36.9204866  71.8284557
  43.6802849  43.1999826  67.5164726  43.0511712  43.3645540  66.8140794
  43.2928511  43.6141436  68.2875690  47.5592081  44.1354264  64.8709090
  46.8743119  44.5153165  64.3206123  47.6435931  44.7449590  65.6041038
  42.8604550  35.2375610  72.7927168  42.6165482  35.9917671  72.2561443
  43.1364481  35.6160958  73.6274415  44.8143013  41.7814223  71.4704433
  45.0259908  42.4245983  70.7938814  44.7672761  40.9476539  71.0026363
  42.4169242  34.3932043  68.3741005  41.5553721  34.6913297  68.6657743
  42.4431676  34.6102442  67.4422038  36.1254892  42.4845716  67.7194574
  36.6956249  42.9132984  67.0812059  36.7163004  42.2028300  68.4178760
  36.6180059  37.6509143  75.9655586  35.9878719  38.3325424  76.1990982
  36.5116147  37.5392225  75.0208724  31.9125031  37.3180939  66.8921510
  31.1224085  37.5738468  66.4161620  32.4036279  38.1329277  66.9973550
  45.9288841  44.6586178  69.6426791  46.7506285  44.2566366  69.3609472
  45.9251244  44.5554412  70.5942906  33.8639777  37.6825518  63.8504986
  33.0670940  37.7944213  64.3688482  33.6365369  38.0212171  62.9845877
  39.6945444  44.2070222  71.7987501  39.7589877  44.6690629  72.6345673
  38.9856368  43.5767586  71.9269811  30.1962734  37.5711430  69.3236501
  30.4470773  38.4558439  69.5894077  30.7322283  37.3916031  68.5511592
  54.0194834  41.0024927  65.9911762  53.2658542  40.4332325  65.8355767
  54.1542375  40.9687591  66.9382397  35.8960802  31.9529909  78.3280837
  35.5027747  31.3996107  79.0028481  36.7126942  32.2640487  78.7187354
  32.8622859  43.3913767  62.2394407  33.3747380  44.1857017  62.3899971
  33.5145572  42.6940058  62.1728008  38.8128763  33.3687788  75.9201093
  39.5538476  33.9694941  75.8405556  39.0446685  32.6265426  75.3619136
  33.9570101  38.5544155  74.1979323  33.8423616  37.6529412  74.4986422
  33.1014618  38.8007852  73.8464139  41.0361938  46.4961896  75.7966824
  40.5925792  45.7098274  75.4787728  41.6979152  46.6841046  75.1310714
  35.7949059  48.0257697  70.3227502  36.3456485  47.8974761  69.5504496
  34.9560535  48.3252586  69.9722395  43.1343176  46.7764695  73.8248225
  43.1161652  47.5973577  73.3328494  44.0563096  46.6518771  74.0498366
  39.5916231  44.2908825  74.6671733  40.1244567  43.5297113  74.4371041
  39.0630312  43.9982477  75.4095888  42.7585926  29.3968891  70.1965375
  42.4150195  30.2870533  70.1204485  43.1264888  29.2070549  69.3334960
  30.8271776  41.7202421  63.0153977  31.6646998  42.1299430  62.7987685
  31.0050044  40.7801864  62.9854171  40.3083319  34.2327203  63.7623048
  39.4524916  33.8434053  63.5828687  40.7210271  34.3119164  62.9022834
  41.8382466  31.7673546  68.1614608  41.3347261  31.7303681  67.3482413
  42.1313073  32.6766289  68.2211265  38.0825352  31.8512276  67.1680790
  38.9478349  31.6555084  66.8086679  38.1502861  31.6222628  68.0950147
  45.9361789  41.6143838  67.2957591  45.2785464  42.3043099  67.3837720
  46.7402188  42.0040270  67.6391578  35.6887671  34.0814484  64.5397157
  36.2631423  33.8589665  63.8070350  36.2758653  34.1503178  65.2925758
  44.7467248  39.9688211  65.3461533  45.2599130  40.6018202  65.8483243
  45.3968472  39.3689406  64.9804893  37.9910339  30.9555733  63.2672226
  37.3374751  30.6404750  62.6428841  37.9490813  30.3331473  63.9932049
  41.2248079  37.4437666  67.5919874  40.3070640  37.6652613  67.4341562
  41.6408223  37.5183977  66.7331581  45.5129044  44.9494212  63.4740676
  45.0591371  44.1085122  63.5305866  44.8823011  45.5855610  63.8115456
  44.4561964  35.8786198  64.7041343  43.7184721  35.3663584  65.0351586
  44.7088737  35.4386580  63.8924620  44.5573591  28.6562450  65.2983113
  44.8632468  27.7959814  65.0109028  45.2826196  29.2480070  65.0982106
  30.8497947  39.0593137  63.6864711  30.6522347  38.4662497  62.9615777
  30.2944611  38.7545347  64.4040649  42.3661243  38.0335127  72.3964576
  42.7210630  38.2606601  73.2559042  43.0133374  38.3653504  71.7741832
  36.2601106  35.1411658  69.1810917  36.9000485  35.0000418  68.4833881
  35.4278636  34.8546172  68.8049519  48.1228359  43.2230090  68.1125177
  48.5564866  43.1305379  68.9608231  48.8359940  43.1987591  67.4745193
  41.8556254  46.8232184  69.6458278  41.9093276  47.3923121  70.4135993
  40.9871035  46.9934069  69.2812315  33.3444173  38.5857171  61.3705663
  32.4141761  38.5241626  61.5875625  33.4401645  38.0633123  60.5742304
  33.2629722  35.1111983  63.9583904  33.5236539  36.0257317  63.8493065
  34.0846894  34.6436426  64.1080517  34.7354647  36.5249741  71.1282729
  35.4077701  36.3167103  70.4795378  33.9084434  36.3271827  70.6887961
  48.9843909  43.2653791  70.6458062  49.1779799  44.1699601  70.8917337
  48.8844527  42.8061210  71.4796647  40.6380219  33.1511682  73.1448390
  39.9908134  33.8501631  73.0512866  41.4081235  33.5847825  73.5124638
  44.0459017  43.4160534  76.2198943  43.8944524  43.1871085  75.3029027
  44.0363697  44.3731135  76.2330288  40.8144354  40.9892446  71.2045209
  41.7436414  41.1403606  71.0314177  40.3935384  41.0776467  70.3493856
  39.6132685  45.0143111  68.9743747  39.4743771  44.6461895  69.8469685
  38.8247282  45.5290750  68.8027705  35.1382145  39.7992344  71.8885166
  35.0001943  39.0672582  72.4896705  36.0487068  39.7101244  71.6069354
  37.7664445  39.5112303  71.3768846  38.4764064  38.8705495  71.3355464
  37.7233753  39.7625198  72.2995026  45.7551224  46.4479656  74.2975425
  45.6963770  45.7638876  73.6306008  46.1570742  47.1898646  73.8456051
  36.4793379  36.4977521  73.1964485  35.9430736  36.0468259  73.8486081
  35.8910088  36.6323430  72.4534949  34.7741923  53.2641570  67.0909144
  35.0138521  53.8960094  67.7688162  33.9311119  52.9129610  67.3774503
  45.7568631  44.4119240  72.5289404  44.8695410  44.0745162  72.6515803
  46.3267182  43.6802271  72.7658170  27.4097778  40.7443332  65.8532456
  28.0968818  40.4305062  65.2653471  27.2545907  41.6484697  65.5799707
  32.2132500  35.6333528  70.2817480  32.1290689  35.0259198  69.5467890
  31.3915207  36.1242547  70.2826976  39.2869785  49.0720693  69.4950648
  39.2139956  49.8775664  70.0069952  38.8447178  49.2712658  68.6698669
  42.3856214  34.1187092  65.6487675  42.8824914  33.3657054  65.3288745
  41.6143196  34.1551409  65.0830884  50.2385972  39.8227458  67.2905966
  50.2275848  40.7052173  66.9199899  49.3703351  39.4699008  67.0960503
  41.7468468  48.9707527  71.6508806  42.4596440  49.6054991  71.5784708
  41.2558497  49.0671393  70.8348808  38.9691183  36.2604475  65.3759359
  38.5988971  35.7075515  66.0640265  39.4650276  35.6562608  64.8234359
  36.7980382  46.7201970  72.4714377  37.4989841  47.3538453  72.6243771
  36.3275497  47.0616702  71.7110016  44.8275209  31.0856686  67.7967034
  43.9138289  31.3160912  67.9649240  45.2568311  31.1695130  68.6481066
  44.5981668  39.2746577  70.2966928  43.9453118  39.5222485  69.6419380
  44.9762048  38.4610716  69.9629405  40.6469241  40.0166389  76.7832965
  39.9709878  39.9160518  77.4535340  41.4696875  39.8605602  77.2468962
  32.3948100  46.2538325  69.4045480  32.9801537  45.5082013  69.5373384
  32.1972938  46.5642282  70.2882144  26.9865754  38.8243925  68.1249923
  27.0249854  38.2907516  68.9187041  26.4806047  38.2979131  67.5060900
  39.3892024  51.3233316  71.0190581  39.9410332  51.4864937  71.7839666
  39.7298217  51.9137754  70.3470605  34.3656517  33.6708466  71.6212465
  34.4297843  34.5323297  71.2089863  34.3023637  33.0582467  70.8884824
  33.8408789  35.7431598  75.2685500  34.4680828  35.3608676  75.8823024
  32.9836708  35.5245800  75.6341192  44.2402898  46.1494573  76.8739235
  44.7842802  46.7624532  76.3794190  43.6589743  46.7074152  77.3906248
  30.6174332  37.5508027  61.2003854  30.9127773  36.6418706  61.1470908
  29.7162368  37.5295767  60.8784857  34.1468579  35.6264024  67.1831403
  33.4255165  36.2399992  67.0438876  34.9361835  36.1621789  67.1048049
  44.5895319  47.0724312  69.6333813  43.6425655  46.9529663  69.5612140
  44.9378092  46.1846810  69.7160074  36.9494893  32.9618451  73.4572055
  37.4729294  33.2080747  74.2198364  36.7307226  33.7938485  73.0375192
  32.3462174  35.2322125  61.3243180  32.0174880  34.3519504  61.1418285
  32.7001544  35.1769794  62.2119569  35.4603997  35.5195095  61.6918657
  35.8000069  36.0481016  60.9697266  35.9076117  35.8575501  62.4677224
  45.1975874  47.6905587  66.9203038  46.1222422  47.4848448  66.7827489
  45.0291178  47.4421988  67.8292379  38.1547438  33.9032146  71.1421725
  37.8144258  33.1039959  71.5442405  37.4486444  34.2033856  70.5698558
  38.8063909  30.9881458  69.5949048  39.6289979  30.5141936  69.4727939
  39.0501973  31.7671942  70.0947735  36.3302488  37.6800579  67.4041027
  36.1847069  37.9940882  68.2965308  35.8527692  38.2985479  66.8511926
  38.1898871  34.6703127  67.4521916  38.1760440  33.7744220  67.1154214
  38.9071299  34.6773790  68.0860203  40.0425002  35.1040467  69.4975044
  39.7842780  36.0257538  69.4959374  39.5110042  34.7070901  70.1875508
  30.8048150  40.2205923  70.3428688  30.2601618  40.9965731  70.4748962
  31.6827500  40.5676728  70.1847810  37.5935767  33.5517507  62.7209487
  37.7151678  32.6234153  62.9200374  37.3037809  33.5656193  61.8087802
  40.4626957  31.2372417  65.8576206  40.4848654  31.3011750  64.9028186
  40.8795016  30.3976926  66.0516713  31.5914172  39.3475819  73.2358845
  30.8495908  39.4958455  73.8223475  31.2706916  39.6084085  72.3725594
  39.5357835  48.8891798  73.0339235  39.8444961  48.6440944  73.9061935
  40.3333317  49.0938436  72.5458105  32.0370786  47.2341248  65.2669240
  32.8628806  46.9345020  64.8867883  31.6864838  46.4648871  65.7159028
  37.0052319  46.5867716  67.3366913  36.3832328  45.9238421  67.0369141
  37.6757186  46.6128848  66.6540561  30.2379391  45.1527575  66.2258173
  29.4011299  44.7249749  66.0442174  30.2103036  45.3460018  67.1628964
  37.0776847  35.0649504  76.9299419  37.1265002  35.9411627  76.5477189
  37.6199361  34.5226897  76.3571062  47.5631692  45.6090628  76.2100556
  46.7727236  45.5914766  75.6705056  47.3265047  46.1478921  76.9649593
  47.6829567  42.4583094  73.5233285  47.7327572  42.2933101  74.4648808
  47.5743491  41.5910353  73.1331166  44.9733330  38.4414022  74.8392592
  45.8743192  38.3020487  74.5476589  45.0481304  38.6068477  75.7790769
  39.3076135  35.8180877  73.6845778  38.4379444  36.1114443  73.4128366
  39.5435615  36.4021322  74.4053041  49.1847764  44.8780035  73.7675306
  48.8932572  45.2410016  74.6038767  48.5719895  44.1647044  73.5888638
  47.4334952  40.0012650  72.2355364  47.9089074  40.1940296  71.4274216
  46.5100518  40.0571836  71.9898748  42.0115169  32.0360494  71.2011198
  42.5297113  32.7721521  70.8757687  41.6570302  32.3424487  72.0357957
  42.2627763  28.4560776  66.7212095  42.5429517  27.7883965  67.3472521
  43.0478370  28.6489872  66.2086759  46.1336621  36.8778410  70.4683670
  47.0854044  36.9776508  70.4895894  45.9640072  36.0856679  70.9781754
  44.1551001  33.9633993  70.6543071  43.5600933  34.2439006  69.9589560
  43.8700697  34.4527894  71.4259812  48.6124699  40.0984530  69.5825970
  48.5801019  39.1600531  69.7685653  49.2225323  40.1768567  68.8491794
  48.7619188  36.8895573  69.6284253  48.2458236  36.1054030  69.4414182
  49.6459136  36.5614290  69.7930772  46.4229915  30.6336589  65.5880065
  46.2254736  30.3251677  66.4723397  47.0329620  31.3598228  65.7177995
  54.4301249  41.1600537  68.7232006  55.1604637  40.8985825  69.2839710
  53.8208194  40.4229259  68.7634074  52.5116546  39.3008399  69.3206458
  51.7849710  39.1664364  68.7122949  52.0963833  39.6085228  70.1263176
  40.3346723  43.0198329  77.0853831  41.2549732  43.1976928  77.2793877
  40.2996306  42.0754374  76.9333530  29.5528888  38.2136923  66.0107105
  29.2331672  37.3602231  65.7181479  29.0062316  38.4285501  66.7665073
  33.3308795  40.9299364  69.7276612  33.5494805  41.8616471  69.7464646
  33.7434569  40.5707338  70.5131416  38.2036660  36.5032569  79.1179361
  38.1033387  37.4526926  79.0491452  37.9858202  36.1750808  78.2455431
  29.4217148  41.8339834  67.9800227  28.7280619  41.4193787  67.4670181
  30.1690139  41.8760371  67.3833646  45.5582368  32.6246021  62.8455261
  44.9781037  33.2830825  62.4633313  45.2918301  31.8023366  62.4342679
  44.0085935  32.0251079  65.0476581  44.5085713  32.1367613  64.2390900
  44.6521543  31.7212131  65.6877390  38.0667930  39.9329708  77.9344422
  37.5835012  40.7330068  78.1408311  38.1528869  39.9437653  76.9811866
  31.3353890  41.7658088  65.8566242  31.3124578  41.8645775  64.9048125
  31.6454527  42.6123239  66.1783408  33.9941268  43.8234243  69.9712856
  34.9484521  43.7918185  69.9042788  33.7953791  43.3624867  70.7863082
  34.5840650  42.3935359  72.5383654  35.4033539  42.8879438  72.5618491
  34.8577458  41.4767327  72.5101221  47.6921782  34.8092632  65.6165949
  48.4682172  35.2989085  65.8890565  46.9669917  35.2350686  66.0737818
  50.1294341  35.5220251  66.6739889  50.7238832  35.2815987  65.9633197
  50.2020925  34.8027382  67.3013425  32.3491497  49.3653862  66.9883054
  32.2145965  48.6054263  66.4221052  31.9323559  50.0894762  66.5211843
  35.5060623  50.2623179  67.2001497  35.3893007  51.2068612  67.0980187
  34.6853069  49.9596741  67.5887296  29.8375564  36.7273493  73.2375851
  30.4834428  36.2172447  73.7263076  29.6292715  37.4642174  73.8119276
  42.3628956  43.7954340  78.7367991  43.2320116  43.9694993  78.3754626
  41.8835708  44.6148757  78.6143721  36.5315137  50.9151441  70.4157425
  37.4342383  50.9475052  70.7323920  36.3052507  49.9851892  70.4303761
  42.1731294  27.5856314  63.2445684  41.4063690  27.0314801  63.3902366
  42.5841999  27.6578183  64.1059835  34.1773055  33.8741110  77.3350865
  35.0404517  33.5177915  77.5454190  33.6038466  33.5355005  78.0226269
  54.0221432  55.5042966  68.1413266  54.6599842  55.3849714  67.4376606
  53.9042275  56.4523810  68.2001218  50.8311138  55.4570394  68.0774791
  50.4929650  55.3411459  67.1895326  51.7000907  55.0561559  68.0575797
  46.6897954  57.3105871  64.0671682  46.1262819  57.2195808  63.2987970
  46.5750349  56.4905775  64.5474174  51.3130921  56.6105246  74.0360996
  51.3019562  56.2158044  73.1641500  51.4751561  55.8771319  74.6294768
  44.2362386  58.8057062  66.9055902  45.0283678  58.4647887  66.4902202
  44.4759036  58.9152037  67.8258056  52.2697513  60.9776838  59.3786147
  51.6185493  61.5630919  58.9920160  53.0641876  61.5083033  59.4381184
  46.1953140  58.0665976  59.7773281  46.9684016  57.5194963  59.6386157
  46.5478539  58.9310225  59.9887742  48.0338183  59.3942358  72.9840180
  47.7428049  60.2987989  72.8686847  48.6695167  59.4358886  73.6984250
  48.9594389  56.7719206  69.5741540  49.5557962  56.5475229  68.8598503
  49.0169361  56.0303952  70.1766988  48.5319418  54.2258642  57.4091731
  48.7844939  53.7040163  56.6475194  47.5943977  54.0624787  57.5118415
  53.5762701  53.2294420  65.2166474  54.3625790  52.8113843  64.8656891
  53.8401405  54.1340512  65.3848123  53.7472778  58.6667270  59.9155131
  53.1118611  58.7401897  60.6276036  53.4170184  59.2560869  59.2374210
  58.9771128  53.1669653  66.1199453  59.7096300  52.5968870  66.3537282
  58.2210484  52.7791254  66.5605958  48.2515707  56.1286748  59.6116106
  48.1351965  55.4531651  60.2797190  48.3617967  55.6419122  58.7948259
  50.5947248  55.5896895  63.3162795  50.2305455  55.0627516  64.0275717
  51.4514363  55.1995364  63.1429281  56.4996548  46.8791227  70.5794061
  56.1679873  47.7486638  70.3555276  55.9042162  46.5627511  71.2588092
  52.9928068  59.0803773  69.9789974  52.6928791  59.9828812  69.8705781
  52.6479127  58.8135957  70.8311127  46.4440549  55.5317570  66.0126678
  45.5191046  55.3993784  66.2204370  46.6924962  56.3111790  66.5096621
  56.3925212  51.5986314  67.6587411  55.4842089  51.5301722  67.3646172
  56.3412807  52.0758259  68.4869237  50.2141955  53.0744452  59.2970810
  50.0941581  53.5201503  60.1356291  49.5194544  53.4229770  58.7384349
  43.8049360  55.1750844  66.8470468  43.9341741  55.4285323  67.7609879
  43.1246812  55.7678552  66.5275123  47.9748848  65.8448094  62.9460942
  47.8972877  66.7955919  63.0249422  47.3710491  65.4993966  63.6035868
  50.4666077  53.0175959  75.6022309  49.6899411  53.5769879  75.5925173
  51.1056640  53.5032742  76.1237179  58.2586858  49.8002752  69.4365285
  57.6161238  50.0935285  68.7905080  57.7541786  49.6855672  70.2418482
  55.9127022  53.5465925  60.1251145  56.8244878  53.7793312  59.9498842
  55.4036669  54.1302969  59.5626223  48.7212450  55.8261413  75.1640276
  49.4627134  56.3646457  74.8875099  48.0149435  56.4527701  75.3211827
  50.5498859  52.9063160  71.1345994  51.3960054  53.3302573  71.2780643
  50.4897497  52.2496784  71.8284557  54.5196604  58.5291744  67.5164726
  53.8905466  58.6937458  66.8140794  54.1322266  58.9433353  68.2875690
  58.3985836  59.4646181  64.8709090  57.7136874  59.8445083  64.3206123
  58.4829685  60.0741508  65.6041038  53.6998305  50.5667528  72.7927168
  53.4559236  51.3209589  72.2561443  53.9758235  50.9452876  73.6274415
  55.6536767  57.1106141  71.4704433  55.8653663  57.7537900  70.7938814
  55.6066516  56.2768457  71.0026363  53.2562996  49.7223961  68.3741005
  52.3947475  50.0205215  68.6657743  53.2825431  49.9394360  67.4422038
  50.0724566  58.2666152  64.7814811  50.5362911  58.5453855  63.9919434
  49.8081364  57.3649596  64.5987902  46.9648647  57.8137633  67.7194574
  47.5350004  58.2424902  67.0812059  47.5556759  57.5320218  68.4178760
  49.0093452  54.3889304  61.5904376  49.7117495  54.8410348  62.0578303
  48.6774080  53.7473123  62.2184269  47.4573813  52.9801061  75.9655586
  46.8272474  53.6617342  76.1990982  47.3509901  52.8684142  75.0208724
  56.7682595  59.9878096  69.6426791  57.5900039  59.5858283  69.3609472
  56.7644998  59.8846330  70.5942906  50.5339199  59.5362139  71.7987501
  50.5983631  59.9982546  72.6345673  49.8250123  58.9059504  71.9269811
  41.0356489  52.9003347  69.3236501  41.2864527  53.7850357  69.5894077
  41.5716037  52.7207949  68.5511592  64.8588588  56.3316844  65.9911762
  64.1052297  55.7624242  65.8355767  64.9936130  56.2979509  66.9382397
  50.2487216  61.2030247  61.6666481  50.1132891  62.0481782  62.0951329
  50.7897029  61.4049524  60.9032415  46.7354556  47.2821827  78.3280837
  46.3421502  46.7288025  79.0028481  47.5520696  47.5932405  78.7187354
  43.7016614  58.7205685  62.2394407  44.2141134  59.5148935  62.3899971
  44.3539327  58.0231975  62.1728008  45.5111499  61.8371441  64.3217160
  45.6878127  62.7589406  64.1338144  46.3068332  61.5229860  64.7511539
  49.6522517  48.6979706  75.9201093  50.3932230  49.2986859  75.8405556
  49.8840440  47.9557343  75.3619136  44.7963855  53.8836073  74.1979323
  44.6817370  52.9821330  74.4986422  43.9408373  54.1299770  73.8464139
  46.6342814  63.3549615  70.3227502  47.1850239  63.2266678  69.5504496
  45.7954290  63.6544504  69.9722395  53.5979680  44.7260809  70.1965375
  53.2543949  45.6162450  70.1204485  53.9658643  44.5362466  69.3334960
  41.6665531  57.0494339  63.0153977  42.5040753  57.4591347  62.7987685
  41.8443798  56.1093781  62.9854171  53.5629963  54.7169420  58.7037810
  53.0476586  55.4874024  58.9426197  53.2907271  54.0434556  59.3270871
  51.1477074  49.5619120  63.7623048  50.2918670  49.1725971  63.5828687
  51.5604026  49.6411081  62.9022834  52.6776220  47.0965464  68.1614608
  52.1741016  47.0595599  67.3482413  52.9706827  48.0058206  68.2211265
  48.9219106  47.1804193  67.1680790  49.7872103  46.9847002  66.8086679
  48.9896615  46.9514545  68.0950147  58.5364237  57.4701774  60.6390983
  57.7593680  57.1312934  60.1946146  59.2155718  57.4754398  59.9645949
  53.3516266  52.5896512  60.5297591  53.0466401  52.9042661  61.3807734
  54.3046708  52.6677932  60.5724924  51.7962698  58.7486735  62.1790545
  51.2684059  58.0139495  61.8663783  51.2950200  59.5261411  61.9330514
  56.7755544  56.9435756  67.2957591  56.1179218  57.6335017  67.3837720
  57.5795943  57.3332188  67.6391578  46.5281425  49.4106401  64.5397157
  47.1025177  49.1881583  63.8070350  47.1152408  49.4795096  65.2925758
  55.5861003  55.2980128  65.3461533  56.0992884  55.9310120  65.8483243
  56.2362226  54.6981324  64.9804893  48.8304093  46.2847650  63.2672226
  48.1768505  45.9696667  62.6428841  48.7884567  45.6623391  63.9932049
  49.9415298  56.5666945  55.1825518  49.0342360  56.3356199  55.3816667
  50.4386330  55.7704565  55.3699500  52.8483377  65.2764453  58.1022204
  52.1745076  65.5796149  58.7107162  53.2349199  66.0793533  57.7527661
  52.0641833  52.7729584  67.5919874  51.1464395  52.9944531  67.4341562
  52.4801977  52.8475894  66.7331581  52.8476881  54.1721000  62.7222554
  53.5948700  54.6842397  62.4129676  53.1168471  53.8505052  63.5826948
  51.1203531  56.6679540  59.7049508  50.2114751  56.3838573  59.8021978
  51.1498615  57.0878619  58.8452815  56.3522799  60.2786130  63.4740676
  55.8985126  59.4377040  63.5305866  55.7216765  60.9147528  63.8115456
  55.2955718  51.2078116  64.7041343  54.5578475  50.6955502  65.0351586
  55.5482492  50.7678497  63.8924620  54.7955738  62.1162626  64.4090494
  55.0878712  62.6767684  63.6902860  55.3054359  62.4091187  65.1643653
  55.3967346  43.9854368  65.2983113  55.7026222  43.1251731  65.0109028
  56.1219950  44.5771988  65.0982106  41.6891702  54.3885054  63.6864711
  41.4916102  53.7954415  62.9615777  41.1338366  54.0837265  64.4040649
  49.6688425  54.2808161  65.8059304  49.7237035  53.3281997  65.7301780
  48.8579627  54.4367600  66.2900602  50.8179619  58.2088284  57.0437587
  50.3799049  57.4924143  56.5843224  51.5590060  58.4364399  56.4822678
  47.6080785  52.8985221  63.5649683  46.7948651  53.1979391  63.9714875
  48.1039779  52.5040909  64.2824165  49.7589363  62.8942978  65.4983947
  49.7165542  63.1203824  64.5692479  50.6752062  62.6606352  65.6469748
  53.2054997  53.3627045  72.3964576  53.5604385  53.5898518  73.2559042
  53.8527128  53.6945422  71.7741832  58.9352734  56.4845481  63.1013905
  58.7970633  56.6747077  62.1735095  58.5788953  57.2464864  63.5581957
  47.0994860  50.4703576  69.1810917  47.7394239  50.3292335  68.4833881
  46.2672391  50.1838090  68.8049519  58.9622114  58.5522008  68.1125177
  59.3958620  58.4597297  68.9608231  59.6753694  58.5279508  67.4745193
  47.8755164  59.7706007  65.2945910  48.6695762  59.2756327  65.0928485
  47.1646856  59.2423870  64.9313615  52.6950008  62.1524102  69.6458278
  52.7487031  62.7215038  70.4135993  51.8264790  62.3225987  69.2812315
  44.1837927  53.9149088  61.3705663  43.2535516  53.8533544  61.5875625
  44.2795399  53.3925041  60.5742304  45.5748402  51.8541658  71.1282729
  46.2471455  51.6459020  70.4795378  44.7478188  51.6563744  70.6887961
  51.4773974  48.4803599  73.1448390  50.8301889  49.1793549  73.0512866
  52.2474989  48.9139743  73.5124638  51.6538108  56.3184364  71.2045209
  52.5830168  56.4695524  71.0314177  51.2329138  56.4068385  70.3493856
  50.4526440  60.3435029  68.9743747  50.3137526  59.9753813  69.8469685
  49.6641036  60.8582668  68.8027705  51.0474592  65.4444125  60.3169284
  51.2226348  64.9732168  61.1314906  50.3607380  66.0709891  60.5450544
  52.0031655  59.7216631  66.3632585  51.6681488  59.6817401  67.2590235
  51.5035601  59.0561347  65.8902995  45.9775899  55.1284261  71.8885166
  45.8395697  54.3964500  72.4896705  46.8880823  55.0393161  71.6069354
  54.9390847  57.0672666  56.6369644  54.3220017  56.3419494  56.5402697
  54.4707335  57.8282026  56.2936719  48.6058200  54.8404221  71.3768846
  49.3157818  54.1997413  71.3355464  48.5627508  55.0917115  72.2995026
  47.3187134  51.8269438  73.1964485  46.7824491  51.3760177  73.8486081
  46.7303842  51.9615347  72.4534949  45.6135677  68.5933488  67.0909144
  45.8532275  69.2252012  67.7688162  44.7704874  68.2421528  67.3774503
  38.2491533  56.0735250  65.8532456  38.9362573  55.7596980  65.2653471
  38.0939661  56.9776614  65.5799707  43.0526255  50.9625446  70.2817480
  42.9684444  50.3551116  69.5467890  42.2308961  51.4534464  70.2826976
  50.1263539  64.4012610  69.4950648  50.0533711  65.2067582  70.0069952
  49.6840932  64.6004576  68.6698669  49.9153319  63.6384380  63.0053469
  49.1320841  64.1806060  63.0991694  50.6146064  64.1558360  63.4047710
  53.2249969  49.4479010  65.6487675  53.7218668  48.6948972  65.3288745
  52.4536950  49.4843326  65.0830884  61.0779726  55.1519375  67.2905966
  61.0669602  56.0344091  66.9199899  60.2097106  54.7990926  67.0960503
  54.3079750  58.2050697  63.2226098  53.3736028  58.3252159  63.0530802
  54.4856418  57.3023164  62.9586108  49.8084938  51.5896393  65.3759359
  49.4382725  51.0367433  66.0640265  50.3044030  50.9854526  64.8234359
  57.6952301  54.0468016  63.7576132  58.1612753  54.8796008  63.6836435
  58.1459801  53.5812998  64.4621391  47.6374136  62.0493888  72.4714377
  48.3383596  62.6830371  72.6243771  47.1669251  62.3908619  71.7110016
  55.7628532  60.3911837  60.7562284  56.0388376  60.2768432  61.6656158
  54.8933031  59.9929322  60.7174457  55.6668964  46.4148603  67.7967034
  54.7532043  46.6452830  67.9649240  56.0962065  46.4987047  68.6481066
  55.4375422  54.6038495  70.2966928  54.7846872  54.8514403  69.6419380
  55.8155802  53.7902633  69.9629405  52.3982596  64.6398188  64.3995098
  52.5804991  63.8219844  64.8622850  53.2215582  64.8565881  63.9619988
  52.7324761  63.5666373  61.6610146  53.2612528  63.0558828  61.0480308
  52.9952981  63.2508904  62.5255679  43.2341854  61.5830243  69.4045480
  43.8195291  60.8373931  69.5373384  43.0366693  61.8934199  70.2882144
  46.0880509  64.6181490  64.4207922  45.4190885  65.1027618  63.9371962
  45.9493379  64.8650711  65.3351301  37.8259509  54.1535843  68.1249923
  37.8643608  53.6199434  68.9187041  37.3199802  53.6271048  67.5060900
  45.2050271  49.0000383  71.6212465  45.2691598  49.8615214  71.2089863
  45.1417391  48.3874385  70.8884824  44.6802544  51.0723516  75.2685500
  45.3074583  50.6900593  75.8823024  43.8230463  50.8537718  75.6341192
  53.3654165  64.6007209  68.0054263  53.2405305  63.7996949  67.4965208
  54.0233256  65.0953403  67.5168233  44.9862334  50.9555942  67.1831403
  44.2648919  51.5691909  67.0438876  45.7755589  51.4913707  67.1048049
  55.4289074  62.4016229  69.6333813  54.4819409  62.2821580  69.5612140
  55.7771847  61.5138727  69.7160074  47.7888647  48.2910368  73.4572055
  48.3123049  48.5372665  74.2198364  47.5700980  49.1230403  73.0375192
  52.4335507  62.1968945  65.8338165  52.2860469  61.2685653  66.0145735
  53.2589000  62.2189036  65.3495240  46.2997751  50.8487013  61.6918657
  46.6393824  51.3772934  60.9697266  46.7469872  51.1867419  62.4677224
  56.0369629  63.0197504  66.9203038  56.9616176  62.8140366  66.7827489
  55.8684932  62.7713905  67.8292379  48.9941192  49.2324063  71.1421725
  48.6538012  48.4331876  71.5442405  48.2880198  49.5325774  70.5698558
  49.6457664  46.3173376  69.5949048  50.4683733  45.8433854  69.4727939
  49.8895727  47.0963859  70.0947735  52.4297021  50.0506783  60.8270282
  52.6460636  50.9331421  60.5259110  51.9491088  49.6592997  60.0975924
  47.1696243  53.0092496  67.4041027  47.0240823  53.3232799  68.2965308
  46.6921446  53.6277397  66.8511926  49.0292626  49.9995044  67.4521916
  49.0154194  49.1036138  67.1154214  49.7465054  50.0065708  68.0860203
  50.8818756  50.4332385  69.4975044  50.6236534  51.3549455  69.4959374
  50.3503797  50.0362819  70.1875508  55.8264945  63.5383172  62.2765129
  56.0001823  62.9729594  61.5238982  56.3193836  64.3384067  62.0944619
  41.6441905  55.5497841  70.3428688  41.0995373  56.3257649  70.4748962
  42.5221255  55.8968645  70.1847810  48.4329521  48.8809425  62.7209487
  48.5545433  47.9526071  62.9200374  48.1431564  48.8948111  61.8087802
  51.3020712  46.5664335  65.8576206  51.3242409  46.6303668  64.9028186
  51.7188771  45.7268844  66.0516713  61.6804336  56.3019595  63.8955429
  62.1235482  55.5526920  63.4974552  60.8030846  56.2929731  63.5129161
  56.8140118  62.8549936  59.3762028  57.5091022  63.4756629  59.5949342
  57.1563268  62.0045287  59.6514405  42.4307927  54.6767737  73.2358845
  41.6889663  54.8250372  73.8223475  42.1100671  54.9376003  72.3725594
  58.7131541  60.3049642  60.9049358  59.2382865  60.6436914  60.1798678
  58.6253893  59.3696657  60.7212493  50.3972201  66.3721625  65.2644612
  49.9577192  65.8798004  65.9577468  51.1480318  65.8294593  65.0236687
  42.8764540  62.5633166  65.2669240  43.7022560  62.2636938  64.8867883
  42.5258592  61.7940788  65.7159028  47.8446074  61.9159634  67.3366913
  47.2226083  61.2530339  67.0369141  48.5150940  61.9420766  66.6540561
  41.0773145  60.4819492  66.2258173  40.2405054  60.0541667  66.0442174
  41.0496791  60.6751936  67.1628964  47.9170601  50.3941422  76.9299419
  47.9658756  51.2703545  76.5477189  48.4593115  49.8518815  76.3571062
  47.4059580  60.4663557  60.8125374  47.5547701  61.1499022  60.1592046
  48.2126024  60.4468647  61.3274829  50.1469889  51.1472794  73.6845778
  49.2773199  51.4406360  73.4128366  50.3829370  51.7313239  74.4053041
  61.2237201  57.7724833  66.2877877  62.0584092  58.2114637  66.4515437
  61.3596330  57.2963486  65.4686122  58.2728707  55.3304568  72.2355364
  58.7482828  55.5232214  71.4274216  57.3494272  55.3863754  71.9898748
  45.1612213  56.4928735  61.8186443  44.9158255  55.5891065  62.0166653
  45.3308128  56.4945885  60.8765921  52.8508923  47.3652411  71.2011198
  53.3690867  48.1013438  70.8757687  52.4964056  47.6716405  72.0357957
  53.1021517  43.7852694  66.7212095  53.3823271  43.1175883  67.3472521
  53.8872124  43.9781789  66.2086759  50.9054986  62.9611688  58.2837121
  50.3328953  63.5801875  57.8307593  51.4787780  63.5111049  58.8177043
  56.9730376  52.2070328  70.4683670  57.9247799  52.3068426  70.4895894
  56.8033826  51.4148596  70.9781754  54.9944755  49.2925911  70.6543071
  54.3994687  49.5730924  69.9589560  54.7094452  49.7819812  71.4259812
  54.1252246  63.2448838  59.4145703  55.0582919  63.1794400  59.6178579
  54.0375459  64.0805105  58.9560236  56.7540262  62.5614708  56.3749651
  56.6753894  62.2274572  57.2685409  57.5749929  63.0536476  56.3741123
  59.4518454  55.4276448  69.5825970  59.4194774  54.4892448  69.7685653
  60.0619077  55.5060484  68.8491794  51.2901784  54.2972501  55.6253174
  52.2360889  54.1678709  55.6941592  50.9116029  53.5587162  56.1022602
  59.6012942  52.2187491  69.6284253  59.0851991  51.4345948  69.4414182
  60.4852891  51.8906208  69.7930772  57.2623669  45.9628507  65.5880065
  57.0648490  45.6543595  66.4723397  57.8723375  46.6890145  65.7177995
  63.3510301  54.6300317  69.3206458  62.6243464  54.4956282  68.7122949
  62.9357587  54.9377146  70.1263176  44.1702550  56.2591281  69.7276612
  44.3888559  57.1908389  69.7464646  44.5828323  55.8999256  70.5131416
  51.0906767  46.7659367  61.7152300  50.2807496  46.4206452  62.0907546
  51.7791184  46.4566910  62.3039912  53.0197316  45.8437413  63.3376597
  53.5728354  46.2632867  63.9966620  53.2567402  44.9173162  63.3799553
  40.2610902  57.1631752  67.9800227  39.5674373  56.7485705  67.4670181
  41.0083893  57.2052288  67.3833646  56.3976123  47.9537939  62.8455261
  55.8174792  48.6122743  62.4633313  56.1312055  47.1315283  62.4342679
  54.8479689  47.3542996  65.0476581  55.3479467  47.4659531  64.2390900
  55.4915297  47.0504049  65.6877390  42.1747645  57.0950006  65.8566242
  42.1518333  57.1937693  64.9048125  42.4848281  57.9415156  66.1783408
  44.8335022  59.1526161  69.9712856  45.7878276  59.1210103  69.9042788
  44.6347546  58.6916784  70.7863082  45.4234405  57.7227277  72.5383654
  46.2427294  58.2171355  72.5618491  45.6971212  56.8059245  72.5101221
  55.1801001  50.1138029  61.9011609  54.2926856  50.3987680  61.6831804
  55.5954990  49.9531792  61.0538886  58.5315537  50.1384550  65.6165949
  59.3075927  50.6281002  65.8890565  57.8063671  50.5642604  66.0737818
  60.9688095  50.8512169  66.6739889  61.5632586  50.6107905  65.9633197
  61.0414679  50.1319300  67.3013425  43.1885251  64.6945780  66.9883054
  43.0539719  63.9346181  66.4221052  42.7717313  65.4186680  66.5211843
  54.3244214  59.8782704  55.9959629  55.0280064  60.0832706  56.6117285
  53.6006863  60.4459466  56.2608713  55.1542024  55.6292565  62.1161899
  55.0977226  56.0861116  61.2769532  55.7070367  54.8683249  61.9384742
  58.9646830  51.4182297  62.9412019  58.7083765  51.0178932  63.7720227
  58.3399698  52.1326091  62.8162158  63.2759168  54.1578370  65.4483310
  62.7158726  54.2271559  66.2214872  62.6702672  53.9819355  64.7282807
  46.3454377  65.5915097  67.2001497  46.2286761  66.5360530  67.0980187
  45.5246823  65.2888659  67.5887296  56.2330912  60.3165233  58.0458089
  57.0676516  59.8846431  57.8635564  56.0715255  60.1447247  58.9734984
  55.8876804  56.8197346  59.4114429  55.8325608  56.6541618  58.4702873
  55.2622859  57.5273379  59.5676618  40.6769319  52.0565411  73.2375851
  41.3228182  51.5464365  73.7263076  40.4686470  52.7934092  73.8119276
  49.1262493  64.9974346  67.0767504  48.1758124  64.9976207  66.9631876
  49.4294979  64.2507080  66.5603538  45.0166810  49.2033028  77.3350865
  45.8798271  48.8469832  77.5454190  44.4432220  48.8646922  78.0226269
  57.0346895  73.3957893  59.7773281  57.8077771  72.8486880  59.6386157
  57.3872293  74.2602143  59.9887742  59.3713172  69.5550559  57.4091731
  59.6238693  69.0332081  56.6475194  58.4337731  69.3916705  57.5118415
  59.0909461  71.4578665  59.6116106  58.9745719  70.7823569  60.2797190
  59.2011721  70.9711039  58.7948259  61.0746489  65.9478712  58.3124144
  61.2420891  66.8158949  58.6794615  60.8843658  66.1105994  57.3885433
  61.0535710  68.4036370  59.2970810  60.9335335  68.8493420  60.1356291
  60.3588298  68.7521687  58.7384349  66.7520776  68.8757843  60.1251145
  67.6638632  69.1085230  59.9498842  66.2430423  69.4594887  59.5626223
  59.8487206  69.7181222  61.5904376  60.5511250  70.1702265  62.0578303
  59.5167835  69.0765041  62.2184269  55.5427286  68.3409354  63.8504986
  54.7458449  68.4528048  64.3688482  55.3152878  68.6796006  62.9845877
  54.5410368  74.0497602  62.2394407  55.0534889  74.8440853  62.3899971
  55.1933081  73.3523893  62.1728008  52.5059285  72.3786257  63.0153977
  53.3434507  72.7883265  62.7987685  52.6837553  71.4385699  62.9854171
  64.4023717  70.0461337  58.7037810  63.8870341  70.8165942  58.9426197
  64.1301026  69.3726474  59.3270871  61.9870828  64.8911038  63.7623048
  61.1312425  64.5017889  63.5828687  62.3997780  64.9702999  62.9022834
  59.7612861  62.5096111  67.1680790  60.6265858  62.3138920  66.8086679
  59.8290370  62.2806463  68.0950147  64.1910020  67.9188429  60.5297591
  63.8860156  68.2334579  61.3807734  65.1440462  67.9969849  60.5724924
  57.3675180  64.7398319  64.5397157  57.9418932  64.5173501  63.8070350
  57.9546162  64.8087014  65.2925758  57.6944767  66.7702780  58.5593042
  56.8582079  67.1077467  58.8802317  57.5549537  66.6351760  57.6220179
  59.6697848  61.6139568  63.2672226  59.0162260  61.2988585  62.6428841
  59.6278322  60.9915308  63.9932049  60.7809052  71.8958863  55.1825518
  59.8736114  71.6648117  55.3816667  61.2780084  71.0996482  55.3699500
  61.9597286  71.9971458  59.7049508  61.0508505  71.7130491  59.8021978
  61.9892370  72.4170536  58.8452815  66.2361100  59.3146285  65.2983113
  66.5419977  58.4543649  65.0109028  66.9613705  59.9063906  65.0982106
  52.5285456  69.7176972  63.6864711  52.3309856  69.1246333  62.9615777
  51.9732120  69.4129182  64.4040649  61.6573374  73.5380202  57.0437587
  61.2192804  72.8216061  56.5843224  62.3983815  73.7656316  56.4822678
  58.4474540  68.2277138  63.5649683  57.6342405  68.5271309  63.9714875
  58.9433534  67.8332827  64.2824165  55.0231682  69.2441006  61.3705663
  54.0929270  69.1825461  61.5875625  55.1189154  68.7216959  60.5742304
  54.9417231  65.7695819  63.9583904  55.2024048  66.6841152  63.8493065
  55.7634403  65.3020261  64.1080517  65.7784601  72.3964583  56.6369644
  65.1613772  71.6711411  56.5402697  65.3101090  73.1573944  56.2936719
  57.5683147  66.6150008  55.7590949  56.6912613  66.4938808  55.3953195
  58.0440900  65.8236086  55.5069837  49.0885287  71.4027167  65.8532456
  49.7756327  71.0888897  65.2653471  48.9333416  72.3068532  65.5799707
  48.6653263  69.4827761  68.1249923  48.7037363  68.9491351  68.9187041
  48.1593556  68.9562966  67.5060900  52.2961841  68.2091863  61.2003854
  52.5915282  67.3002541  61.1470908  51.3949877  68.1879602  60.8784857
  54.0249683  65.8905960  61.3243180  53.6962389  65.0103339  61.1418285
  54.3789053  65.8353629  62.2119569  57.1391506  66.1778930  61.6918657
  57.4787578  66.7064852  60.9697266  57.5863626  66.5159336  62.4677224
  59.1259653  64.6753552  59.8911950  59.8468015  65.0534805  59.3875667
  58.5024957  65.3942429  59.9946928  63.2690776  65.3798701  60.8270282
  63.4854390  66.2623339  60.5259110  62.7884843  64.9884914  60.0975924
  59.2723276  64.2101342  62.7209487  59.3939187  63.2817988  62.9200374
  58.9825318  64.2240028  61.8087802  62.1414466  61.8956253  65.8576206
  62.1636163  61.9595586  64.9028186  62.5582525  61.0560761  66.0516713
  56.0005968  71.8220653  61.8186443  55.7552010  70.9182983  62.0166653
  56.1701882  71.8237803  60.8765921  55.2701615  67.5549010  59.3172604
  54.5770860  67.6293365  58.6612640  55.0253367  66.7909354  59.8394121
  63.9415272  59.1144612  66.7212095  64.2217026  58.4467801  67.3472521
  64.7265879  59.3073707  66.2086759  62.1295539  69.6264418  55.6253174
  63.0754644  69.4970626  55.6941592  61.7509784  68.8879080  56.1022602
  60.3138456  67.5514395  55.5608059  59.4069911  67.2547507  55.6370772
  60.5914437  67.2544213  54.6942345  51.2316396  68.8720758  66.0107105
  50.9119181  68.0186066  65.7181479  50.6849825  69.0869336  66.7665073
  61.9300522  62.0951284  61.7152300  61.1201250  61.7498369  62.0907546
  62.6184939  61.7858828  62.3039912  63.8591070  61.1729331  63.3376597
  64.4122109  61.5924785  63.9966620  64.0961156  60.2465079  63.3799553
  59.0837241  64.4101330  55.7020038  59.9456405  64.7356228  55.9615855
  59.2687585  63.6232826  55.1893104  67.2369877  63.2829856  62.8455261
  66.6568546  63.9414660  62.4633313  66.9705810  62.4607201  62.4342679
  66.0194755  65.4429947  61.9011609  65.1320610  65.7279597  61.6831804
  66.4348744  65.2823710  61.0538886  65.1637969  75.2074621  55.9959629
  65.8673819  75.4124624  56.6117285  64.4400617  75.7751383  56.2608713
  66.7270558  72.1489264  59.4114429  66.6719362  71.9833535  58.4702873
  66.1016614  72.8565297  59.5676618  60.0366684  61.6497373  58.9899747
  60.0245354  62.5939213  59.1468018  60.9290106  61.4667518  58.6959208
  63.8518803  58.2440149  63.2445684  63.0851199  57.6898636  63.3902366
  64.2629508  58.3162018  64.1059835  32.3433924   1.8521254  54.8658573
  32.9812334   1.7328001  54.1621913  32.2254767   2.8002097  54.9246525
  29.1523631   1.8048682  54.8020097  28.8142142   1.6889746  53.9140632
  30.0213399   1.4039847  54.7821104  25.0110446   3.6584158  50.7916988
  24.4475312   3.5674095  50.0233276  24.8962842   2.8384062  51.2719481
  29.6343414   2.9583533  60.7606303  29.6232055   2.5636332  59.8886807
  29.7964053   2.2249606  61.3540074  22.5574878   5.1535350  53.6301209
  23.3496170   4.8126174  53.2147508  22.7971529   5.2630325  54.5503362
  30.5910005   7.3255126  46.1031453  29.9397985   7.9109206  45.7165467
  31.3854368   7.8561321  46.1626491  24.5165632   4.4144263  46.5018588
  25.2896508   3.8673250  46.3631463  24.8691031   5.2788512  46.7133049
  26.3550675   5.7420645  59.7085487  26.0640541   6.6466276  59.5932153
  26.9907659   5.7837173  60.4229557  27.2806882   3.1197494  56.2986847
  27.8770454   2.8953516  55.5843810  27.3381853   2.3782239  56.9012294
  26.8531910   0.5736929  44.1337038  27.1057431   0.0518450  43.3720501
  25.9156469   0.4103074  44.2363721  31.8975193  -0.4227293  51.9411781
  32.6838282  -0.8407869  51.5902198  32.1613897   0.4818800  52.1093429
  32.0685270   5.0145558  46.6400438  31.4331103   5.0880184  47.3521342
  31.7382677   5.6039157  45.9619517  37.2983620  -0.4852059  52.8444759
  38.0308792  -1.0552843  53.0782589  36.5422976  -0.8730459  53.2851265
  26.5728199   2.4765035  46.3361413  26.4564457   1.8009938  47.0042497
  26.6830459   1.9897409  45.5193566  28.9159740   1.9375182  50.0408102
  28.5517947   1.4105803  50.7521023  29.7726856   1.5473651  49.8674587
  28.5565227  -3.0334918  45.0369450  28.7239629  -2.1654682  45.4039921
  28.3662396  -2.8707637  44.1130740  31.3140560   5.4282061  56.7035281
  31.0141283   6.3307099  56.5951088  30.9691619   5.1614244  57.5556434
  24.7653041   1.8795858  52.7371985  23.8403538   1.7472072  52.9449677
  25.0137455   2.6590077  53.2341927  34.7137704  -2.0535399  54.3832718
  33.8054581  -2.1219991  54.0891479  34.6625300  -1.5763454  55.2114543
  28.5354448  -0.5777261  46.0216117  28.4154073  -0.1320210  46.8601597
  27.8407036  -0.2291943  45.4629655  22.1261852   1.5229131  53.5715774
  22.2554234   1.7763610  54.4855186  21.4459304   2.1156839  53.2520429
  26.2961340  12.1926381  49.6706248  26.2185369  13.1434206  49.7494729
  25.6922983  11.8472254  50.3281175  34.2339514  -0.1055788  46.8496451
  35.1457370   0.1271599  46.6744149  33.7249161   0.4781257  46.2871530
  32.5180281   4.3168840  60.4857744  32.9263638   3.8751251  59.7412376
  31.7957543   3.7421468  60.7391937  28.8711352  -0.7458553  57.8591301
  29.7172547  -0.3219139  58.0025950  28.8109989  -1.4024929  58.5529864
  32.8409096   4.8770031  54.2410033  32.2117959   5.0415745  53.5386100
  32.4534758   5.2911640  55.0120997  36.7198328   5.8124469  51.5954396
  36.0349366   6.1923370  51.0451430  36.8042177   6.4219795  52.3286344
  32.0210797  -3.0854185  59.5172474  31.7771729  -2.3312124  58.9806750
  32.2970727  -2.7068837  60.3519721  33.9749260   3.4584428  58.1949740
  34.1866155   4.1016188  57.5184121  33.9279008   2.6246744  57.7271670
  31.5775489  -3.9297752  55.0986312  30.7159968  -3.6316498  55.3903050
  31.6037923  -3.7127353  54.1667345  28.3937058   4.6144439  51.5060118
  28.8575404   4.8932142  50.7164740  28.1293856   3.7127884  51.3233208
  25.2861139   4.1615921  54.4439881  25.8562496   4.5903189  53.8057365
  25.8769251   3.8798505  55.1424067  27.3305944   0.7367591  48.3149683
  28.0329987   1.1888635  48.7823609  26.9986573   0.0951410  48.9429576
  21.0731278  -1.0048856  53.6166816  20.2830332  -0.7491327  53.1406927
  21.5642525  -0.1900518  53.7218857  35.0895088   6.3356383  56.3672097
  35.9112531   5.9336570  56.0854779  35.0857490   6.2324617  57.3188213
  23.0246023  -0.6404277  50.5750293  22.2277187  -0.5285582  51.0933789
  22.7971616  -0.3017625  49.7091184  28.8551691   5.8840426  58.5232808
  28.9196124   6.3460834  59.3590980  28.1462615   5.2537791  58.6515118
  19.3568981  -0.7518366  56.0481807  19.6077019   0.1328644  56.3139383
  19.8928529  -0.9313764  55.2756899  43.1801081   2.6795132  52.7157069
  42.4264789   2.1102530  52.5601073  43.3148622   2.6457796  53.6627703
  28.5699709   7.5508534  48.3911788  28.4345383   8.3960070  48.8196636
  29.1109521   7.7527812  47.6277722  22.0229106   5.0683972  48.9639713
  22.5353627   5.8627222  49.1145278  22.6751819   4.3710262  48.8973315
  23.8323991   8.1849728  51.0462466  24.0090619   9.1067693  50.8583450
  24.6280824   7.8708147  51.4756846  30.1968185   8.1732100  62.5212130
  29.7532039   7.3868479  62.2033035  30.8585399   8.3611251  61.8556021
  24.9555306   9.7027902  57.0472809  25.5062731   9.5744965  56.2749803
  24.1166782  10.0022791  56.6967701  32.2949423   8.4534900  60.5493531
  32.2767898   9.2743781  60.0573801  33.2169343   8.3288976  60.7743673
  28.7522477   5.9679030  61.3917040  29.2850814   5.2067318  61.1616348
  28.2236558   5.6752682  62.1341194  19.9878023   3.3972626  49.7399284
  20.8253245   3.8069635  49.5232991  20.1656291   2.4572068  49.7099478
  31.8842455   1.0647707  45.4283117  31.3689078   1.8352312  45.6671504
  31.6119763   0.3912843  46.0516178  29.4689566  -4.0902592  50.4868355
  28.6131162  -4.4795742  50.3073994  29.8816518  -4.0110631  49.6268141
  36.8576729   3.8180062  47.3636290  36.0806172   3.4791221  46.9191452
  37.5368210   3.8232685  46.6891255  31.6728758  -1.0625201  47.2542898
  31.3678894  -0.7479052  48.1053041  32.6259200  -0.9843781  47.2970231
  30.1175190   5.0965022  48.9035852  29.5896552   4.3617782  48.5909089
  29.6162693   5.8739699  48.6575820  35.0968036   3.2914043  54.0202898
  34.4391710   3.9813304  54.1083027  35.9008435   3.6810475  54.3636884
  24.8493918  -4.2415311  51.2642463  25.4237670  -4.4640130  50.5315656
  25.4364900  -4.1726617  52.0171065  33.9073495   1.6458416  52.0706840
  34.4205377   2.2788407  52.5728550  34.5574719   1.0459611  51.7050200
  25.1763505  -2.2110850  45.2838349  24.3400817  -1.8736164  45.6047623
  25.0368274  -2.3461871  44.3465486  28.2627790   2.9145233  41.9070825
  27.3554852   2.6834486  42.1061974  28.7598822   2.1182852  42.0944806
  31.1695869  11.6242740  44.8267511  30.4957568  11.9274437  45.4352469
  31.5561691  12.4271820  44.4772968  30.3854326  -0.8792129  54.3165180
  29.4676887  -0.6577182  54.1586868  30.8014469  -0.8045818  53.4576888
  31.1689373   0.5199287  49.4467861  31.9161192   1.0320684  49.1374983
  31.4380963   0.1983340  50.3072254  29.4416024   3.0157828  46.4294815
  28.5327243   2.7316860  46.5267285  29.4711107   3.4356906  45.5698122
  34.6735291   6.6264417  50.1985983  34.2197618   5.7855327  50.2551173
  34.0429258   7.2625815  50.5360763  33.6168211  -2.4443597  51.4286650
  32.8790967  -2.9566211  51.7596893  33.8694984  -2.8843215  50.6169927
  33.1168230   8.4640914  51.1335801  33.4091205   9.0245971  50.4148166
  33.6266851   8.7569475  51.8888960  20.0104194   0.7363342  50.4110017
  19.8128594   0.1432702  49.6861084  19.4550858   0.4315552  51.1285956
  27.9900918   0.6286448  52.5304610  28.0449527  -0.3239715  52.4547087
  27.1792120   0.7845887  53.0145909  29.1392111   4.5566571  43.7682894
  28.7011541   3.8402430  43.3088531  29.8802552   4.7842686  43.2067985
  25.9293278  -0.7536492  50.2894989  25.1161143  -0.4542322  50.6960181
  26.4252272  -1.1480803  51.0069471  28.0801855   9.2421265  52.2229254
  28.0378034   9.4682111  51.2937786  28.9964554   9.0084639  52.3715055
  31.5267489  -0.2894668  59.1209883  31.8816877  -0.0623195  59.9804349
  32.1739620   0.0423709  58.4987138  37.2565226   2.8323768  49.8259212
  37.1183125   3.0225364  48.8980401  36.9001445   3.5943151  50.2827263
  25.4207352  -3.1818137  55.9056224  26.0606732  -3.3229378  55.2079187
  24.5884883  -3.4683623  55.5294826  37.2834606   4.9000295  54.8370484
  37.7171112   4.8075584  55.6853538  37.9966187   4.8757796  54.1990500
  26.1967656   6.1184294  52.0191217  26.9908255   5.6234614  51.8173792
  25.4859349   5.5902157  51.6558922  31.0162501   8.5002389  56.3703584
  31.0699523   9.0693326  57.1381300  30.1477282   8.6704274  56.0057621
  22.5050420   0.2627376  48.0950969  21.5748008   0.2011831  48.3120931
  22.6007892  -0.2596672  47.2987611  22.4235969  -3.2117812  50.6829211
  22.6842786  -2.2972478  50.5738371  23.2453141  -3.6793369  50.8325824
  23.8960894  -1.7980054  57.8528035  24.5683948  -2.0062692  57.2040684
  23.0690681  -1.9957968  57.4133268  38.1450155   4.9423996  57.3703369
  38.3386045   5.8469806  57.6162644  38.0450774   4.4831415  58.2041954
  33.2065264   5.0930739  62.9444250  33.0550770   4.8641290  62.0274333
  33.1969944   6.0501340  62.9575595  29.9750600   2.6662651  57.9290516
  30.9042660   2.8173811  57.7559483  29.5541630   2.7546672  57.0739163
  28.7738932   6.6913316  55.6989054  28.6350018   6.3232100  56.5714992
  27.9853528   7.2060955  55.5273011  29.3687084  11.7922412  47.0414590
  29.5438840  11.3210455  47.8560213  28.6819872  12.4188178  47.2695851
  30.3244147   6.0694918  53.0877891  29.9893980   6.0295688  53.9835541
  29.8248093   5.4039634  52.6148302  24.2988391   1.4762549  58.6130473
  24.1608189   0.7442787  59.2142012  25.2093315   1.3871449  58.3314660
  33.2603339   3.4150953  43.3614951  32.6432510   2.6897781  43.2648004
  32.7919827   4.1760313  43.0182025  26.9270692   1.1882508  58.1014152
  27.6370311   0.5475700  58.0600771  26.8840000   1.4395403  59.0240333
  34.9157471   8.1249861  61.0220731  34.8570017   7.4409081  60.3551314
  35.3176989   8.8668851  60.5701357  23.9348169  14.9411775  53.8154450
  24.1744768  15.5730299  54.4933469  23.0917366  14.5899815  54.1019810
  25.0501885  -2.3663623  42.4836255  24.1731351  -2.4874822  42.1198502
  25.5259638  -3.1577545  42.2315144  34.9174878   6.0889445  59.2534711
  34.0301657   5.7515367  59.3761110  35.4873429   5.3572476  59.4903477
  16.5704025   2.4213537  52.5777763  17.2575065   2.1075267  51.9898778
  16.4152154   3.3254901  52.3045014  28.4476031  10.7490897  56.2195954
  28.3746203  11.5545869  56.7315259  28.0053424  10.9482863  55.3943976
  28.2365811   9.9862667  49.7298776  27.4533333  10.5284348  49.8237000
  28.9358556  10.5036647  50.1293017  39.3992218   1.4997662  54.0151273
  39.3882095   2.3822378  53.6445206  38.5309598   1.1469213  53.8205810
  30.9074715  10.6477731  58.3754113  31.6202687  11.2825196  58.3030014
  30.4164744  10.7441597  57.5594115  32.6292242   4.5528984  49.9471405
  31.6948521   4.6730447  49.7776109  32.8068910   3.6501451  49.6831415
  28.1297430  -2.0625320  52.1004666  27.7595217  -2.6154280  52.7885571
  28.6256522  -2.6667187  51.5479666  36.0164793   0.3946303  50.4821439
  36.4825245   1.2274295  50.4081741  36.4672294  -0.0708715  51.1866697
  25.9586628   8.3972175  59.1959684  26.6596088   9.0308658  59.3489078
  25.4881743   8.7386906  58.4355323  34.0841024   6.7390125  47.4807591
  34.3600868   6.6246719  48.3901465  33.2145523   6.3407610  47.4419764
  33.7587914   0.9516782  57.0212234  33.1059365   1.1992690  56.3664687
  34.1368294   0.1380921  56.6874711  30.7195088  10.9876476  51.1240404
  30.9017483  10.1698132  51.5868157  31.5428074  11.2044168  50.6865294
  31.0537254   9.9144661  48.3855453  31.5825020   9.4037115  47.7725615
[truncated: 883,009 more chars]
