# Supplementary material for: An Efficient Implementation of the Nwat-MMGBSA Method to Rescore Docking Results in Medium-Throughput Virtual Screenings
Source: Front Chem. 2018 Mar 5;6:43. doi: 10.3389/fchem.2018.00043 (PMC5844977; doi:10.3389/fchem.2018.00043)
Supplement: Supplementary file 2 [file DataSheet2.ZIP › SI_Examples_and_Scripts/examples/penicillopepsin/2WEA_complex_wat.crd]

default_name
 36542
  41.1166480  50.8392599  65.2422878  41.8518887  51.4918738  65.0107336
  41.4760141  50.1671817  65.9050602  40.2767462  51.3584691  65.4546232
  40.7953590  50.0549523  64.0234104  40.9469504  49.0073128  64.2833539
  39.2858859  50.2599179  63.6173057  39.1205585  51.3024591  63.3455068
  39.0479593  49.6211122  62.7667655  38.6440166  49.9980966  64.4584672
  41.7299495  50.3710614  62.8373153  42.3656255  51.4120890  62.7882172
  41.8849729  49.4411484  61.9163937  41.4589314  48.5282668  61.9887487
  42.7922422  49.6918373  60.8103908  43.4033140  50.5456548  61.1031127
  43.7314813  48.4532936  60.5950574  43.1350199  47.5925463  60.2926540
  44.4607848  48.6805387  59.8175123  44.2519634  48.2252770  61.5252219
  42.0754002  50.0757935  59.5072603  40.8889073  49.8278437  59.2802547
  42.8571687  50.6804495  58.6582455  43.7844394  50.9659273  58.9389067
  42.4471455  50.9337989  57.3059511  41.9249791  50.0607577  56.9144918
  41.5120489  52.1339149  57.2320456  40.9582123  52.1435762  56.2932853
  40.8111907  52.1382404  58.0668384  42.3202622  53.2563237  57.3024212
  41.7758229  54.0458537  57.2596659  43.7647047  51.2330033  56.5796421
  44.8313100  51.4595688  57.1925851  43.7264102  51.2476268  55.2562221
  42.9008873  51.0029692  54.7282504  44.9185235  51.6307283  54.5282929
  45.3090020  52.5627462  54.9369106  45.6707237  50.8480553  54.6268694
  44.6028936  51.8304305  53.0555913  43.5542458  51.4368833  52.5790619
  45.5173086  52.4852744  52.3643868  46.3586355  52.8237114  52.8090539
  45.3566804  52.7043014  50.9373585  44.4156513  52.3012101  50.5630847
  45.4139403  54.1814509  50.6112809  46.3780614  54.5923933  50.9107742
  45.2325931  54.3529921  49.0862332  44.2684250  53.9426707  48.7860380
  45.2710907  55.4122561  48.8321107  46.0301698  53.8252152  48.5633331
  44.3591039  54.9454092  51.3980222  44.5345581  54.8129260  52.4656205
  44.4165456  56.0051818  51.1496635  43.3694986  54.5661573  51.1431690
  46.5083323  52.0151500  50.2456577  47.6895014  52.3764211  50.4820405
  46.2047523  51.0174764  49.4098565  45.2514035  50.6945108  49.3266781
  47.2283517  50.3557248  48.6171964  48.2355644  50.5443229  48.9887508
  46.9962970  48.8707168  48.5908211  45.9949162  48.6655969  48.2123210
  47.7334317  48.3987442  47.9412253  47.0920422  48.4695126  49.5997647
  47.1500133  50.9528000  47.2088493  46.0778674  51.0627552  46.6528016
  48.2555013  51.4267987  46.6801506  49.1305423  51.3883789  47.1830685
  48.2439218  52.0391101  45.3709605  47.2813260  52.4998012  45.1489869
  49.3096941  53.1074081  45.3349198  50.2667791  52.6546337  45.5939254
  49.4040597  53.7323914  43.9694265  48.4474189  54.1858075  43.7099039
  50.1796006  54.4983060  43.9726395  49.6536138  52.9664436  43.2351600
  48.9577533  54.0895835  46.3213407  49.6164860  54.7878969  46.3268187
  48.4996122  51.0079976  44.2941293  49.4526860  50.2015188  44.4031438
  47.6326885  50.9958824  43.2834436  46.7982237  51.5637213  43.3198683
  47.8061848  50.0900402  42.1478120  48.5989146  49.3752759  42.3686978
  46.5193219  49.3188523  41.8626541  46.7270498  48.6252140  41.0479061
  46.2340034  48.7580700  42.7527196  45.3482632  50.2172434  41.4539636
  45.4516981  50.9849175  40.4851088  44.2322776  50.1435792  42.2041214
  43.4336004  50.7171392  41.9733760  44.1990470  49.5151051  42.9940688
  48.2942437  50.8626045  40.9245668  48.0881620  52.0766249  40.8239449
  48.9808963  50.1756930  40.0181531  49.0978734  49.1763433  40.1059925
  49.5148680  50.8323805  38.8311376  49.0475541  51.8050450  38.6773822
  51.0540211  51.0346092  38.9614924  51.5388225  50.0587269  38.9346273
  51.5950247  51.9080614  37.8138677  51.1109916  52.8843345  37.8403676
  52.6716638  52.0336590  37.9286402  51.3857950  51.4251564  36.8593384
  51.3688681  51.6471605  40.2274364  52.3187676  51.7671392  40.2974096
  49.2889427  49.8950401  37.6511407  49.6795096  48.7468277  37.7012900
  48.6714263  50.3841311  36.5674529  48.0852152  51.7446017  36.4405261
  48.8426031  52.4861203  36.6947188  47.2426380  51.8369708  37.1258220
  47.6629139  51.8210194  34.9988427  48.4416780  52.3125752  34.4157489
  46.7365231  52.3898625  34.9193497  47.4593035  50.3986830  34.5544755
  47.7460556  50.3525137  33.5038849  46.4436165  50.0204445  34.6702988
  48.4408632  49.5503237  35.4071637  48.0415667  48.5916739  35.7382999
  49.7392837  49.3204655  34.6308594  50.6027803  50.1892138  34.5960300
  49.8740008  48.1518760  34.0358369  49.1923130  47.4254608  34.2023362
  50.9626387  47.8761886  33.1165888  51.8901962  48.3276405  33.4686220
  51.1662121  46.3435476  33.0124749  51.9606433  46.1408784  32.2942100
  51.5507883  45.7498906  34.3865915  50.7565718  45.9517725  35.1053150
  51.6891677  44.6728749  34.2917890  52.4782453  46.2057364  34.7331876
  49.9491279  45.7239080  32.5539012  50.0776325  44.7746827  32.4901965
  50.5009416  48.4646168  31.7275380  49.4076617  49.0215748  31.6019515
  51.2981799  48.2593322  30.6777075  52.1832974  47.7864990  30.7921418
  50.9576422  48.7807270  29.3572638  50.9936108  49.8689879  29.4072008
  51.9632210  48.3097234  28.3256466  51.9325158  47.2222810  28.2576308
  51.7179862  48.7410212  27.3551095  52.9633535  48.6266620  28.6212547
  49.5448408  48.3948247  28.9485563  49.1239060  47.2584828  29.1396348
  48.8026371  49.3972314  28.4748103  49.2147726  50.3192096  28.4889459
  47.4246004  49.2626897  28.0157216  47.0574196  50.2388293  27.6988164
  47.3063051  48.2856280  26.8337272  47.6807137  47.3090266  27.1405939
  46.2537276  48.2020261  26.5631883  48.0999749  48.7509043  25.5918515
  47.9015722  49.9965516  25.1654280  48.8862712  47.9777850  25.0443575
  49.4053038  48.2810965  24.2327498  49.0083924  47.0440651  25.4095349
  46.4947572  48.8356829  29.1156879  45.3315260  48.4878654  28.8388794
  46.9502865  48.9580116  30.3715708  47.8475291  49.3787540  30.5665858
  46.1423395  48.4952085  31.4983507  46.6896827  48.6714542  32.4243377
  44.7860529  49.2299362  31.5791894  44.2190784  48.8751168  30.7185255
  44.2748655  48.9369486  32.4962204  44.8968735  50.7480417  31.5229096
  45.9296282  51.3765958  31.8390608  43.8319519  51.3008872  31.1773234
  45.8244295  46.9699337  31.3657611  44.7093899  46.5280220  31.7094378
  46.7794744  46.1574432  30.9010187  47.6777881  46.4915228  30.5823926
  46.4958640  44.7275841  30.7982850  45.5932163  44.5838360  30.2044309
  47.6426613  43.9683048  30.1346466  47.7979288  44.4289328  29.1590375
  48.5235961  44.1290667  30.7561042  47.4083923  42.4509574  29.9561948
  46.3595945  42.4285772  29.6601825  48.0219121  42.0515631  29.1486201
  47.6084023  41.5696268  31.2556571  48.4506777  41.9185667  32.1346782
  46.9995001  40.4527226  31.3340793  46.2211130  44.1459463  32.1934980
  45.4204242  43.2139769  32.3535963  46.9197223  44.6804584  33.1911952
  47.6424187  45.3628004  33.0116993  46.6664392  44.2833690  34.5839574
  45.6011960  44.0872563  34.7060060  47.4439103  43.0268028  34.9827822
  47.1945597  42.7859164  36.0161734  47.1276279  42.2104279  34.3334768
  48.9405157  43.2205279  34.8569977  49.0331815  43.5634046  33.8264884
  49.3309911  43.9839727  35.5298870  49.7373422  41.9261173  35.0372746
  49.4518551  41.1729715  36.0089456  50.7193743  41.7476507  34.2968904
  51.1308079  40.9062530  34.5075360  47.0801383  45.4244824  35.4575581
  47.7441165  46.3556140  34.9916257  46.7853666  45.2992041  36.7526504
  46.2969805  44.4804107  37.0860507  47.1521374  46.3305755  37.7224717
  47.7254624  47.1159003  37.2298639  45.8950927  46.9540240  38.3362654
  45.2821951  46.1140597  38.6632451  46.1394740  47.5804711  39.1941360
  45.1287095  47.7711284  37.3168342  44.4045774  47.1520393  36.2993553
  44.3464469  46.0637918  36.2784305  43.7638277  47.8992658  35.3232746
  43.2207756  47.4073660  34.5162859  43.8145252  49.2710888  35.3808704
  43.1688076  50.0118943  34.4334967  42.7154858  49.4732644  33.7808277
  44.5117206  49.9273837  36.3807953  44.5346489  51.0157332  36.4362053
  45.2006869  49.1588407  37.3389941  45.7969479  49.6518865  38.1067692
  47.9910731  45.6849090  38.8170505  47.6480125  44.6105504  39.2952678
  49.1171051  46.2956429  39.1453583  49.4851126  47.0758867  38.6201065
  49.9547759  45.7039274  40.1837882  49.4725672  44.8206821  40.6026577
  51.3241695  45.3356251  39.6788343  51.8967348  44.9226344  40.5093209
  51.2497989  44.2580946  38.4930118  50.6777383  44.6705718  37.6619222
  52.2581237  44.0181030  38.1556901  50.7629226  43.3523248  38.8544418
  52.0212846  46.5711513  39.2357241  51.5666628  46.9546731  38.3223069
  51.9710595  47.3330636  40.0135843  53.4695402  46.2176779  38.9685177
  53.5205955  45.4561007  38.1903831  54.0068218  47.1076855  38.6409294
  53.9249917  45.8344888  39.8816606  49.9928484  46.5634591  41.4424115
  50.0315258  47.8254722  41.3778832  50.0751477  45.8705935  42.5900413
  50.1701159  44.8651280  42.5791096  50.0596249  46.5379573  43.8585165
  50.2470843  47.6038615  43.7288769  48.6505542  46.3544422  44.4908487
  48.4726300  45.2865194  44.6172771  48.5262217  47.0650089  45.8638226
  48.7035721  48.1331115  45.7381117  47.5250549  46.9082433  46.2653058
  49.2625353  46.6537685  46.5543472  47.6770601  46.9278526  43.5948125
  46.7986473  46.8244624  43.9680440  51.1246498  45.8470285  44.7097252
  51.1770583  44.6219616  44.7627494  51.9800060  46.6171400  45.3481546
  52.0601946  48.0963380  45.3371946  51.0889068  48.5271476  45.5803064
  52.3776974  48.4481338  44.3555986  53.0965601  48.3594469  46.4070797
  52.5887495  48.5389382  47.3547138  53.6731847  49.2424334  46.1315071
  53.9812064  47.1391900  46.4785132  54.4064718  47.0300527  47.4761792
  54.7838862  47.1501178  45.7411629  53.0322411  45.9897705  46.1937401
  53.5123595  45.2112942  45.6008158  52.4803833  45.3788942  47.4870120
  51.5395430  45.8915371  48.0960134  53.0720959  44.2436765  47.8706602
  53.8783813  43.9093570  47.3624932  52.6322101  43.4885982  49.0605200
  52.0505730  44.1251539  49.7272990  51.7678913  42.2924156  48.6480865
  52.3385274  41.6621158  47.9660339  51.3575629  41.4726901  49.8795648
  50.7864506  42.1022380  50.5619145  50.7443768  40.6276953  49.5663763
  52.2501144  41.1053020  50.3860028  50.5236624  42.8284143  47.9191791
  50.8322450  43.3895681  47.0371444  49.8920782  41.9935779  47.6154535
  49.9638444  43.4824089  48.5877564  53.8894477  42.9509438  49.7117806
  54.7494802  42.3754342  49.0420926  54.0374975  43.2560752  50.9945982
  53.3860444  43.8431931  51.4955980  55.2475840  42.8204838  51.6839367
  56.0068063  42.5939475  50.9353634  55.7836568  43.9403211  52.6092093
  55.0096196  44.1709272  53.3411843  57.0831846  43.5299462  53.3445738
  57.8578777  43.2996213  52.6132047  57.4164291  44.3506077  53.9798390
  56.8912782  42.6503360  53.9590317  56.1000129  45.1005655  51.7857030
  56.4346313  45.8069226  52.3430992  54.9445280  41.5131104  52.4246532
  54.0411240  41.4650221  53.2860850  55.6579870  40.4453277  52.0553424
  56.3828136  40.5620174  51.3617219  55.4456088  39.1106220  52.6200035
  54.6288393  39.1312088  53.3415040  55.1112140  38.1362133  51.5054996
  55.9478575  38.0614345  50.8108513  54.8415086  36.7613325  52.1305722
  54.0046366  36.8352185  52.8250410  54.5989554  36.0457329  51.3449605
  55.7290423  36.4248441  52.6664441  53.8757713  38.6869228  50.7747497
  53.0902366  38.7537082  51.5274619  54.1479209  39.6893820  50.4444321
  53.3909835  37.9114967  49.6313858  53.1181838  36.9089927  49.9610311
  52.5174691  38.4027162  49.2026960  54.1758695  37.8446647  48.8780019
  56.7411665  38.6548769  53.3242588  57.7851082  38.5474184  52.6758913
  56.6712505  38.4433670  54.6411018  55.8075966  38.5458141  55.1546248
  57.8724768  38.0510423  55.3763804  57.6521336  38.0167897  56.4433269
  58.1997582  37.0666718  55.0417150  58.9897736  39.0525945  55.1339924
  60.1602353  38.6659752  54.9632114  58.6228550  40.3260394  55.0116867
  57.6523676  40.5949866  55.0886343  59.6094645  41.3664697  54.7637035
  59.1638770  42.2892917  55.1351203  60.4716907  41.1070187  55.3779923
  60.0826854  41.5871757  53.2898841  60.8721945  42.5043641  53.0621209
  59.7172239  40.7175931  52.3388163  59.1548890  39.9125038  52.5748459
  60.0700008  40.9298309  50.9345707  60.9505371  41.5696177  50.8760227
  60.3959436  39.5830492  50.2677828  59.5092671  38.9513963  50.3218175
  60.8069116  39.7548550  48.8160394  61.6938601  40.3860586  48.7612298
  61.0283635  38.7795168  48.3827110  59.9939208  40.2224887  48.2606429
  61.4881348  39.0030303  50.9845334  61.7163037  38.1577002  50.5908887
  58.8469148  41.5335789  50.1999177  57.7554943  40.9637598  50.2461068
  59.0528934  42.6255799  49.4634093  59.9520384  43.0856169  49.4652880
  57.9576786  43.2415085  48.7047022  56.9961538  43.0164184  49.1661172
  58.1325414  44.7884441  48.6477704  59.0459431  45.0267571  48.1027892
  56.9041063  45.4412104  47.9202297  55.9903258  45.2037053  48.4649278
  57.0347457  46.5227777  47.8849506  56.8330965  45.0510246  46.9049400
  58.2488752  45.3083000  49.9832996  58.3565932  46.2615603  49.9473579
  57.8366972  42.6527671  47.2930797  58.8174238  42.6500711  46.5295006
  56.6536129  42.1118486  46.9939581  55.9302865  42.1377563  47.6983919
  56.3362864  41.5293861  45.7029638  57.2392512  41.4577438  45.0966461
  55.7528380  40.1214471  45.8819438  55.2602298  40.2441212  46.8465098
  55.0111954  39.8632859  45.1260212  56.7971291  38.9976196  45.9795486
  57.2385478  38.9094420  44.9868376  57.8990560  39.1934844  47.0080826
  57.4584107  39.2812860  48.0011693  58.5744022  38.3382173  46.9851355
  58.4556617  40.1016039  46.7765453  56.1413305  37.6496144  46.1346459
  55.5029366  37.4542711  45.2730232  56.9078771  36.8775127  46.2007264
  55.5381897  37.6407143  47.0425230  55.2829185  42.3809870  45.0292590
  54.4977440  43.0436779  45.7104665  55.2636490  42.3930892  43.6977338
  55.9529584  41.8703074  43.1765322  54.2422099  43.1600668  42.9413402
  53.8186104  43.9548841  43.5552849  54.9294127  43.7982081  41.7122503
  55.6454593  43.0840152  41.3056730  54.1788138  44.0296197  40.9565056
  55.6736864  45.0855753  42.0724007  55.3700784  45.7236218  43.0849983
  56.6199084  45.4667956  41.2575700  57.1402038  46.3103211  41.4521392
  56.8271684  44.9163912  40.4364737  53.1537872  42.1812410  42.5063790
  53.3725788  41.3510357  41.6229407  52.0161783  42.2515702  43.1714760
  51.8732935  42.9362138  43.9001366  50.9648564  41.2968052  42.9139567
  51.3392800  40.4987584  42.2728424  50.4681631  40.6779814  44.2282697
  50.0815832  41.5452356  44.7635504  49.6542404  39.9798295  44.0327861
  51.5521289  39.9795659  45.0904871  52.2569644  40.7320123  45.4442274
  50.9200218  39.2641864  46.2945227  50.2153617  38.5112198  45.9415435
  51.7011223  38.7826313  46.8828147  50.3945414  39.9905143  46.9145376
  52.4370313  39.0078044  44.2793074  52.9475630  39.5556003  43.4872364
  53.1752258  38.5513115  44.9386892  51.8137078  38.2297113  43.8386965
  49.7906076  41.8722272  42.1670328  49.4922946  43.0867413  42.2574087
  49.1219686  40.9803901  41.4617559  49.4315737  40.0190163  41.4596414
  47.9005862  41.3191637  40.7238302  47.9228079  42.3382991  40.3378658
  47.8507140  40.3483025  39.5398761  48.7931207  40.5210654  39.0201436
  47.7994024  39.3082601  39.8620235  46.7180665  40.6121725  38.5830793
  45.8161175  41.4210098  38.8224521  46.7129220  39.8297606  37.5240863
  45.9898595  39.9338262  36.8266262  47.4320635  39.1291564  37.4141313
  46.7322125  41.0550627  41.6651588  46.3937902  39.8865336  41.9134796
  46.0792797  42.1119374  42.1659937  46.3396037  43.0579729  41.9265204
  44.9466158  41.9106542  43.0904193  45.2105064  41.1662315  43.8416154
  44.5967311  43.2208875  43.8017043  44.6701633  44.0744283  43.1277791
  43.5784189  43.1464467  44.1832785  45.4711269  43.5254320  44.9738778
  46.7854483  43.0801411  45.0049284  47.1901030  42.5064320  44.1711345
  47.5771193  43.3647786  46.0915198  48.5989936  42.9869950  46.1254780
  47.0919763  44.1150987  47.1240095  47.7287076  44.3350770  47.9809125
  45.7757975  44.6030824  47.0835850  45.4018053  45.2244435  47.8973051
  44.9762882  44.3047254  46.0422080  43.9476208  44.6647518  46.0241967
  43.7462070  41.4325595  42.2555851  43.3637866  42.1019161  41.2595226
  43.1102573  40.3494889  42.7009524  43.3593770  39.9490952  43.5941061
  42.1070557  39.6898468  41.9160367  41.7733758  40.3054272  41.0806819
  42.7791656  38.4034156  41.3492694  43.6557401  38.7264103  40.7876727
  43.0947857  37.7906848  42.1936892  41.8710809  37.5893097  40.4451744
  40.7074270  37.9834810  40.2213231  42.3342099  36.5183654  39.9564866
  41.6660568  36.1013716  39.4075887  40.8676708  39.3817397  42.7432344
  40.8262922  38.4042279  43.5044016  39.7943346  40.1465735  42.5092372
  39.8777016  40.9571340  41.9124617  38.5434396  39.9310978  43.2021331
  38.7415353  39.6572012  44.2383947  37.6449037  41.1798013  43.1868413
  36.7217497  40.9575887  43.7221062  38.3271302  42.3198194  43.8342257
  39.2502049  42.5429336  43.2991997  37.6754785  43.1933261  43.8133639
  38.5595904  42.0651958  44.8682613  37.3425629  41.4869110  41.8117359
  36.7811728  42.2647178  41.7735501  37.7854127  38.7238748  42.7204890
  36.7304832  38.4225330  43.2899728  38.2911562  38.0667384  41.6754127
  39.1109238  38.4447718  41.2224546  37.7224462  36.8332977  41.1545163
  36.6793247  36.7907222  41.4678595  37.7729359  36.8782458  40.0666147
  38.4429334  35.5611977  41.6373681  38.1442307  34.4611859  41.1664999
  39.3941995  35.7055569  42.5668944  39.5575839  36.6254371  42.9505940
  40.1577537  34.5686819  43.1228380  39.7172447  33.6246066  42.8022560
  41.6073791  34.6296877  42.6197373  41.6447693  34.4175708  41.5512301
  42.0307909  35.6161269  42.8088411  42.3658773  33.6392556  43.3308419
  43.2779285  33.6591815  43.0319014  40.2335319  34.6969332  44.6466147
  40.2312709  35.7981531  45.1872067  40.2854864  33.5373514  45.3359387
  40.1365547  32.6582874  44.8614229  40.4428381  33.5224877  46.7893600
  40.3786444  34.5551305  47.1323283  39.3302567  32.7373296  47.4207793
  39.3866978  31.6989933  47.0940191  39.4237921  32.7818161  48.5058472
  38.3711938  33.1601992  47.1216491  41.8039789  33.0077090  47.2085541
  42.0106409  32.6982890  48.3933512  42.7258447  32.9156490  46.2594718
  42.4837596  33.1032839  45.2970336  44.0921053  32.4633080  46.5589859
  44.1335312  32.0279193  47.5573945  44.5203937  31.3972196  45.5407430
  44.2008881  31.8476876  44.6010122  45.5917368  31.2000292  45.5027955
  43.7604008  30.0703250  45.7599332  42.5181857  30.0573711  45.8739979
  44.3666158  29.0342310  45.9756613  45.0982831  33.5845614  46.5937281
  44.9349204  34.5538529  45.8907369  46.1017462  33.4861163  47.4569032
  46.1452170  32.7090238  48.1005932  47.1868143  34.4447475  47.4638726
  46.9783324  35.2559594  46.7663272  47.3402706  35.0326764  48.8637600
  46.3077368  35.3682920  48.9603794  47.5610907  34.3080675  49.6475205
  48.2764621  36.2264943  48.9981382  47.9264577  37.0029910  48.3179540
  48.3279530  36.7853083  50.4310309  48.6783354  36.0094685  51.1117685
  49.0107311  37.6342365  50.4661818  47.3313150  37.1085982  50.7315251
  49.6483272  36.1239374  48.3976897  49.5639281  35.9529701  47.3244952
  50.1936134  37.0508113  48.5756476  50.1850660  35.2934508  48.8562770
  48.3911982  33.5995558  47.1194408  48.8553975  32.8234511  47.9663354
  48.8025369  33.6107739  45.8532518  48.2588334  34.0874459  45.1480783
  49.8952245  32.7789283  45.4252090  50.3694605  32.3444185  46.3052093
  49.4440075  31.6391016  44.4969481  50.2322360  30.8863846  44.4823874
  48.5287476  31.1984039  44.8921503  49.1610398  32.0023177  43.0440047
  47.9486161  32.1948852  42.4726488  47.0755124  32.0453053  43.1077988
  48.1008254  32.5595545  41.1325460  47.3519937  32.7341027  40.4776540
  49.4375627  32.5564164  40.8305568  50.0922573  32.7718431  39.6079193
  49.5052921  33.0456549  38.7312223  51.4509676  32.6199160  39.6013214
  51.9931116  32.7249773  38.6615651  52.1729463  32.3303186  40.7792000
  53.2601478  32.2543015  40.7614911  51.5313029  32.1357860  41.9806928
  52.1379416  31.9924518  42.8748659  50.1347062  32.1920671  42.0090497
  51.0221262  33.6293274  44.8858252  50.7973695  34.6853345  44.2567812
  52.2629447  33.1687398  45.1188692  52.3921473  32.2707555  45.5627501
  53.4357415  33.9356525  44.7716667  53.2402514  34.6999710  44.0195363
  54.0150982  34.6233219  46.0398203  54.9336534  35.1486143  45.7782417
  52.9959016  35.6237247  46.5982991  52.0771796  35.0990602  46.8605546
  53.4061681  36.1033006  47.4869998  52.7788630  36.3809287  45.8448816
  54.4132847  33.5666869  47.0794819  55.1689957  32.9055683  46.6553061
  54.8177085  34.0601276  47.9632563  53.5363205  32.9829319  47.3592403
  54.5350432  33.1276646  44.1509894  54.7211489  31.9475504  44.4574663
  55.3015179  33.7769463  43.2776099  55.0529891  34.7043297  42.9640930
  56.5536897  33.1894342  42.7880210  56.3334395  32.2624545  42.2585894
  57.2936709  34.1504828  41.8188893  57.2134286  35.1755857  42.1805861
  58.3453847  33.8771883  41.7334013  56.7247227  34.1411314  40.4058654
  55.3825561  34.4825775  40.1629801  54.7312034  34.7729060  40.9873278
  54.8892552  34.4488234  38.8697227  53.8496663  34.7065049  38.6673472
  55.7335242  34.0815647  37.8217595  55.3593904  34.0772027  36.7979896
  57.0222393  33.7291844  38.0763229  57.6494730  33.4000887  37.2478459
  57.5283951  33.7812218  39.3271955  58.5770107  33.5399769  39.5012821
  57.4058734  32.9999349  44.0524849  57.3762245  33.8402941  44.9740278
  58.1758498  31.9014278  44.0753613  58.2348453  31.2735287  43.2864623
  58.9574425  31.5848586  45.2765785  59.1703284  32.5036546  45.8230149
  58.1840376  30.6192981  46.2125815  58.6174077  30.6519203  47.2121942
  57.1364681  30.9164724  46.2614236  58.2781573  29.2910962  45.6964051
  57.8008831  28.6893886  46.2723888  60.2521535  30.9376665  44.9046659
  60.5175928  30.5896221  43.7361998  61.0804660  30.7631366  45.9218909
  60.7844143  31.0628840  46.8398256  62.4040145  30.1315731  45.7867718
  62.9647697  30.6077079  44.9824408  63.2054449  30.2708605  47.0950930
  64.0805437  29.6221120  47.0573082  63.6571465  31.7308763  47.2643165
  62.7825142  32.3802208  47.3026523  64.2244271  31.8313153  48.1896294
  64.2851556  32.0175440  46.4207961  62.3860577  29.8896908  48.1878858
  62.8824189  29.9752751  49.0051380  62.2597109  28.6484690  45.4960764
  63.2631695  27.9807896  45.3540906  61.0347632  28.1020020  45.5006580
  60.2465197  28.6450594  45.8229316  60.8194454  26.6932639  45.1763368
  61.7131526  26.1309331  45.4468377  59.6247966  26.0966930  45.9169705
  58.7213700  26.5863836  45.5534837  59.5789824  25.0325915  45.6852617
  59.7316131  26.2836630  47.4263686  60.5910354  25.7410753  47.8201867
  59.8838754  27.3540770  47.5646768  58.5116198  25.8628714  48.1464767
  58.6350344  25.2880040  49.2496550  57.3880635  26.1428271  47.6865789
  56.7080401  25.7995933  48.2708374  60.7053380  26.4602950  43.7066998
  60.6373581  25.3271116  43.2690376  60.5556510  27.5278626  42.9287433
  60.5141861  28.4563907  43.3239844  60.5283878  27.3922412  41.4732673
  59.8383167  26.5974384  41.1900898  60.0636614  28.7044354  40.8161746
  60.6514304  29.4900806  41.2909255  60.3155326  28.6527131  39.7569363
  58.5655063  29.0198612  40.9720417  58.2868605  28.9798293  42.0250635
  58.2984757  30.4197866  40.4287015  58.5764630  30.4604705  39.3755317
  57.2393378  30.6549402  40.5337277  58.8885231  31.1458269  40.9879957
  57.7177726  28.0065606  40.2415908  57.9084447  27.0128298  40.6468593
  56.6639663  28.2542801  40.3689819  57.9679475  28.0198972  39.1807733
  61.9740962  27.1446323  41.0111989  62.9278180  27.5803019  41.6704323
  62.1107979  26.6097949  39.8014891  61.0352118  26.0527612  38.9652703
  60.4130267  26.8615386  38.5820407  60.4230515  25.3745344  39.5597172
  61.8036354  25.3266218  37.8576982  61.2481383  25.3763390  36.9211887
  61.9599113  24.2833122  38.1318958  63.1105862  26.0556313  37.7585926
  62.8156612  26.9295624  37.1777633  63.9810343  25.5898155  37.2966020
  63.4421711  26.4732363  39.1972613  64.0881599  25.8363131  39.8015175
  64.0117303  27.8578429  39.1483954  63.2813612  28.8173580  38.8776451
  65.3063125  28.0071619  39.3796048  65.8765048  27.2029017  39.5990262
  65.9485696  29.3343504  39.3573694  65.5637635  29.9056730  40.2021262
  67.5056219  29.2099837  39.5038821  67.9067185  28.6480527  38.6604040
  67.9500909  30.2050965  39.5211438  67.7433866  28.6902722  40.4320346
  65.6515930  30.1110855  38.0694950  65.5468890  31.3456914  38.0853198
  65.6326564  29.4065587  36.9478545  65.8282355  28.4158168  36.9311574
  65.4053111  30.0940712  35.6677145  66.1237390  30.9074891  35.5661678
  65.5679566  29.1463243  34.4768357  65.4867777  29.7101346  33.5475203
  66.5442828  28.6640210  34.5244870  64.5646462  28.1726364  34.5202547
  64.6644894  27.5768085  33.7741848  64.0291377  30.7563795  35.6405025
  63.8551867  31.7755118  34.9663694  63.0551782  30.1692884  36.3347106
  63.2026272  29.2557273  36.7393887  61.7182844  30.7329380  36.3768425
  61.5071306  31.2421275  35.4365025  60.6820772  29.6528958  36.5843912
  60.9008563  29.1424308  37.5222933  59.7016974  30.1249792  36.6483648
  60.6853857  28.6593808  35.4628521  60.5132015  29.2222193  34.5454283
  61.6559511  28.1662020  35.4091918  59.6235361  27.6127595  35.5880932
  58.7264518  27.7305769  36.3725292  59.7486496  26.5483630  34.8271985
  59.0576341  25.8132892  34.8747954  60.5352233  26.4704687  34.1984412
  61.5895739  31.8794385  37.3658118  60.6359044  32.6682751  37.3046867
  62.5644838  32.0055684  38.2457129  63.3153024  31.3317101  38.2935219
  62.5529572  33.0873416  39.2034200  61.5397799  33.2702026  39.5613765
  63.4322099  32.7061459  40.3972246  64.4304519  32.5039556  40.0089836
  63.4685689  33.5719253  41.0584388  62.9382013  31.5017543  41.1700793
  61.9927545  31.8537187  41.5828170  62.7647986  30.5987319  40.5847725
  63.8639822  31.1671462  42.3069742  64.4940338  32.0577611  42.8857816
  64.0872313  29.8744590  42.5294887  64.7009775  29.5931042  43.2806588
  63.6419224  29.1804989  41.9462043  63.0366766  34.4255389  38.5895879
  62.7489078  35.5147201  39.1016254  63.8450314  34.3244871  37.5473691
  64.1091882  33.4089536  37.2125273  64.4440821  35.5010600  36.9035156
  65.0495396  36.0452741  37.6283269  65.3446433  35.0850025  35.7224252
  64.7740704  34.4671037  35.0290660  65.7019459  35.9754653  35.2052107
  66.4603911  34.3410750  36.2154169  67.0216137  34.0815972  35.4810463
  63.4118231  36.5018453  36.4366524  62.4064338  36.1186494  35.8723872
  63.6765241  37.7756268  36.6977755  64.5266063  38.0450795  37.1719639
  62.7454003  38.8201902  36.3061395  63.2960965  39.7583104  36.2371223
  62.3397995  38.5647135  35.3272018  61.5875579  38.9930074  37.2962992
  60.6598710  39.7730840  37.0226414  61.6978705  38.3671681  38.4798279
  62.5412306  37.8575464  38.7014780  60.6578640  38.4563655  39.4956081
  59.9563704  39.2541998  39.2517510  59.8798523  37.1115183  39.5544611
  60.6089220  36.3035167  39.4937151  59.2969200  37.0061816  40.4694442
  58.9353842  36.9176859  38.4240811  57.6838067  37.3942372  38.2465655
  57.1732788  37.9909005  38.8817458  57.2275403  36.9204439  37.0428850
  56.2058597  37.1349692  36.7294416  58.1882282  36.2437293  36.4505726
  58.1565584  35.8155409  35.5363781  59.2311146  36.2139526  37.2684549
  60.1381890  35.6850264  36.9759579  61.2445581  38.6528643  40.8456801
  62.3924864  38.3177328  41.0756961  60.4525828  39.2192846  41.7461745
  59.5899503  39.6593689  41.4593115  60.7805935  39.2062649  43.1559367
  61.8650166  39.2128125  43.2658583  60.2097129  40.4089112  43.8936008
  59.1340486  40.4756516  43.7305322  60.4102984  40.3262563  44.9617926
  60.8382138  41.5740431  43.3835075  60.4930121  42.3476199  43.8351871
  60.1094948  37.8989938  43.6170416  58.9957030  37.5174594  43.1472178
  60.7538429  37.2017113  44.5553116  61.6026326  37.5264495  44.9959935
  60.2201844  35.9048699  44.9545422  59.1704064  35.7288764  44.7198261
  61.0632784  34.7480295  44.3544924  60.6529139  33.8107994  44.7303914
  61.0563886  34.7301446  42.8224915  61.4670696  35.6669303  42.4458291
  61.6636166  33.8982807  42.4655922  60.0335685  34.6124821  42.4645860
  62.4968346  34.7316121  44.9476779  62.4420761  34.5972049  46.0279733
  63.0630968  33.9104820  44.5081415  62.9938887  35.6756022  44.7242484
  60.2116903  35.7555495  46.4654311  60.9792702  36.3579670  47.1927990
  59.1892014  35.0663667  46.9353510  58.5061418  34.6979934  46.2889532
  59.0159440  34.7937699  48.3452151  59.1803117  35.6926538  48.9394291
  57.5858402  34.3212193  48.5635568  56.9267599  35.1523861  48.3128096
  57.4292159  33.5075737  47.8553551  57.2771977  33.8382302  49.9611752
  57.5582341  34.6559022  51.0650719  57.9887907  35.6453062  50.9107986
  57.2875724  34.2050967  52.3618208  57.5281226  34.8134211  53.2337032
  56.7150006  32.9594773  52.5258322  56.4318808  32.5143161  53.8055243
  56.6739635  33.1476647  54.4851309  56.4081019  32.1527798  51.4497331
  55.9438884  31.1801060  51.6125578  56.6851403  32.5717016  50.1839159
  56.4509711  31.9305089  49.3341295  59.9947040  33.6897126  48.7299763
  60.1123452  32.6656468  48.0215372  60.6782583  33.9001098  49.8512690
  60.5239149  34.7434072  50.3852418  61.6290454  32.9180713  50.3669573
  61.7714455  32.0991295  49.6618646  62.9701454  33.6310452  50.5664446
  63.2625801  33.8996270  49.5513362  62.9119615  34.5317324  51.1775724
  64.0300250  32.7169184  51.1502711  63.9610915  31.4723352  51.0381733
  64.9366577  33.3111732  51.8959066  65.6745092  32.7662789  52.3187128
  64.8905687  34.3094855  52.0420202  61.0796487  32.4458971  51.7145310
  61.3209579  33.0630430  52.7104416  60.3678033  31.3303832  51.7413804
  60.0195719  30.5121194  50.5755604  60.9219006  30.2651732  50.0161672
  59.3326520  31.0616167  49.9319047  59.3833926  29.3137757  51.1941850
  60.1374852  28.5336505  51.2983391  58.5872465  28.9634266  50.5372922
  58.8407906  29.7217834  52.5124083  58.8945885  28.9093800  53.2371189
  57.8073365  30.0548455  52.4167954  59.7207432  30.8806497  52.9668546
  59.1194597  31.7148110  53.3284225  60.6740885  30.4270143  54.0680321
  60.3390813  30.5326090  55.2409084  61.8829850  30.0066076  53.6984140
  62.1408582  29.9825723  52.7221851  62.8326856  29.4820828  54.6797149
  62.3834665  28.6309483  55.1914488  64.1420829  29.0233123  54.0206184
  64.7831257  28.5887651  54.7876465  63.9073903  28.2663088  53.2723102
  64.8213513  30.1178414  53.3951478  65.6338245  29.8023051  52.9927501
  63.1634442  30.4318903  55.7986418  63.4302952  30.0048171  56.9215920
  63.1585998  31.7143008  55.4945810  62.9494519  32.0154983  54.5534984
  63.5243116  32.7105369  56.4632226  64.3735760  32.3040987  57.0124558
  63.9712093  33.9608572  55.7379823  63.1292226  34.3845810  55.1906099
  64.3375654  34.6895952  56.4610482  64.7692649  33.7104713  55.0390449
  62.4606008  33.0641067  57.4572235  62.7504371  33.2341254  58.6511023
  61.2078515  33.1379415  57.0014938  60.9519223  32.7832599  56.0911089
  60.1489030  33.6759731  57.8605829  60.5116202  33.8082437  58.8799160
  59.7686582  35.0502923  57.2931415  58.9113264  35.4524171  57.8329360
  60.9524089  35.9821831  57.4594994  61.8100546  35.5809277  56.9195573
  60.7004776  36.9650806  57.0613257  61.1991860  36.0716501  58.5174206
  59.4595456  34.9224257  55.8749580  59.2217665  35.7823182  55.5204918
  58.8501971  32.9038613  57.8958433  58.0232074  33.1374319  58.7495826
  58.6341911  32.0299927  56.9323388  59.3278851  31.8097282  56.2320735
  57.3541229  31.3541425  56.8676475  56.5919126  32.0902699  57.1230908
  57.2158128  31.0318292  55.8356185  57.2100801  30.1734715  57.7684836
  58.2329393  29.5388120  58.1378864  55.9748185  29.8680124  58.1469219
  55.2068177  30.4573979  57.8590004  55.6707430  28.6525192  58.9070030
  56.5908916  28.2635078  59.3430029  54.6898340  28.9182908  60.0138548
  53.7983025  29.3445593  59.5538918  54.4429271  27.9544340  60.4589584
  55.1923644  29.8416374  61.0741360  56.0698516  29.4202002  61.5645519
  55.4460465  30.8122569  60.6479375  54.0460528  30.0162405  62.1194305
  53.1623575  30.3584872  61.5808687  53.8489192  29.0365129  62.5545990
  54.3845639  31.0208742  63.2446819  55.2190503  30.6652907  63.8490769
  54.6255952  32.0015861  62.8345512  53.1548068  31.1251721  64.1014160
  52.9315386  30.2166101  64.4818974  53.3246719  31.7739610  64.8566105
  52.3815370  31.4550560  63.5416575  54.9992564  27.7111894  57.9406067
  53.8595390  27.9364175  57.5485078  55.6095177  26.5870184  57.6607250
  56.4850305  26.3555028  58.1079130  55.0455199  25.6361627  56.7145622
  54.7880336  26.1224272  55.7736335  56.1219827  24.5546153  56.4353004
  57.0392191  25.0817197  56.1727409  56.2711374  24.0088879  57.3669841
  55.7613186  23.5670371  55.3161611  54.9030282  22.9740528  55.6320852
  55.4839660  24.1775743  54.4568480  56.9023618  22.6407969  54.9316660
  58.0413996  22.8007692  55.4370131  56.6650406  21.7143326  54.1423837
  53.8135733  24.9319542  57.2054500  53.7622823  24.5423340  58.3733003
  52.8152137  24.7370328  56.3423667  52.8424258  25.1672300  55.4289724
  51.6519318  23.8881169  56.6837422  51.5717086  23.8136235  57.7682302
  50.3540186  24.4571117  56.1392209  50.4447208  24.5040784  55.0540175
  49.5661538  23.7532013  56.4073239  50.0039965  25.8461300  56.6826790
  50.7675286  26.5559398  56.3644187  48.6295945  26.2979602  56.1513839
  47.8654264  25.5888403  56.4696527  48.3940872  27.2864463  56.5457598
  48.6558755  26.3385934  55.0624584  49.9486683  25.7847616  58.1633686
  50.9182088  25.4720449  58.5510526  49.7000414  26.7694044  58.5593037
  49.1870310  25.0676652  58.4696043  51.9955778  22.5651991  56.0227083
  51.8040329  22.3470300  54.8251768  52.6306260  21.6932003  56.7927590
  52.8183512  21.8641029  57.7703329  53.1367438  20.4500863  56.1927762
  53.8153710  20.6734269  55.3695610  53.9046358  19.6491258  57.2598320
  54.7033748  20.2582026  57.6830821  53.2266948  19.3368818  58.0541870
  54.4648049  18.5000432  56.6360679  54.9487684  17.9865365  57.2869827
  51.9969256  19.6367032  55.6124837  50.9730113  19.4741468  56.2547802
  52.1925614  19.0931179  54.4120614  53.0564509  19.2394310  53.9096805
  51.1633377  18.2714300  53.7908072  51.6662325  17.5597665  53.1360316
  50.6520455  17.7321541  54.5882161  50.1298194  19.0536207  52.9761584
  49.3125984  18.4533525  52.3022333  50.1510706  20.3835014  53.0751517
  50.8120663  20.8544677  53.6762962  49.1498411  21.2062754  52.3477292
  48.2139173  20.6572511  52.2442007  48.8799555  22.4834109  53.1235950
  49.8189268  22.9540658  53.4149985  48.3740431  23.1082019  52.3875319
  47.9974560  22.3241591  54.3407271  48.3744627  21.5373566  55.4446373
  49.3444800  21.0402206  55.4493045  47.5112838  21.3925086  56.5307722
  47.7461718  20.6773547  57.3191150  46.3452192  22.1341977  56.5946370
  45.5252688  22.0998419  57.7037015  45.8536038  21.5204208  58.3951254
  45.9665244  22.9699681  55.5469167  45.0442181  23.5502880  55.5730034
  46.8166675  23.0514917  54.4308805  46.5586951  23.7026152  53.5956629
  49.6189521  21.5190006  50.9317508  50.8317701  21.6521576  50.6716859
  48.6478449  21.6281145  50.0328787  47.6815409  21.5716010  50.3212574
  48.9343871  21.9166936  48.6395411  49.9281267  22.3468477  48.5148482
  48.8362457  20.6250431  47.7659438  48.9544708  20.9101571  46.7205573
  49.9466354  19.5636181  48.1521571  49.8287557  19.2776556  49.1973506
  49.8419963  18.6814034  47.5206137  50.9343829  20.0003131  48.0046685
  47.5298205  20.0590035  47.9112072  47.4639854  19.2646150  47.3762185
  47.8613073  22.8558629  48.1210724  46.8470428  23.1198399  48.7679577
  48.1046125  23.3452753  46.9179938  48.9933071  23.1685260  46.4718090
  47.1227404  24.1666837  46.2079329  46.1181717  23.8195567  46.4496843
  47.2403601  25.6530696  46.6070866  46.4569543  26.2651872  46.1602235
  47.1632886  25.7013234  47.6932871  48.5372708  26.2885798  46.2432980
  49.6978924  26.2571352  46.9721148  49.6721473  25.7252502  47.9231854
  50.6817623  26.9350839  46.3102903  51.6253597  27.0719588  46.6434400
  50.1741850  27.4174310  45.1227906  50.7780331  28.1979863  44.1323306
  51.8141100  28.5076656  44.2692321  50.0158854  28.5274984  43.0376281
  50.4538136  29.1295004  42.2414419  48.6900449  28.1095317  42.9184023
  48.1107961  28.3289430  42.0215026  48.0699756  27.4029275  43.9367390
  46.9877401  27.2819779  43.8894293  48.8347365  26.9960299  45.0349977
  47.3922806  23.9823199  44.7289626  48.5148020  23.6750180  44.2936509
  46.3355118  24.1860564  43.9420846  45.4068548  24.3164308  44.3171821
  46.4947900  24.1438979  42.5066341  47.3746500  24.7337555  42.2497034
  46.6646495  22.7490486  41.9399937  46.9754370  22.8269627  40.8981493
  47.4338078  22.2279649  42.5100526  45.4713591  22.0392060  42.0155419
  45.5987067  21.1596750  41.6524887  45.3072847  24.8276463  41.8580039
  44.1659643  24.7336184  42.3388673  45.6071771  25.5647920  40.7947114
  46.5587593  25.6033575  40.4584028  44.5692119  26.3381743  40.0632951
  43.5888900  26.0112390  40.4099672  44.7276266  27.8597457  40.3213540
  43.9840851  28.3841552  39.7211531  44.5343685  28.2270910  41.8258548
  45.2779017  27.7033837  42.4266790  44.6546997  29.3025633  41.9561641
  43.5353416  27.9322442  42.1469617  46.1300371  28.2874273  39.9095857
  46.8391009  27.7042404  40.4971421  46.2513566  28.0485672  38.8530219
  46.3915106  29.7758364  40.1278307  46.2708247  30.0153810  41.1843121
  47.4075505  30.0164693  39.8150081  45.6830785  30.3597080  39.5401933
  44.7568546  26.0530885  38.5678964  45.8704191  25.9036175  38.0783797
  43.6467756  25.9873814  37.8390198  42.7747477  26.2701260  38.2629563
  43.6550235  25.6816018  36.4165610  44.6721941  25.6445134  36.0265770
  43.0131564  24.3078757  36.2367937  43.5042259  23.6085871  36.9135103
  41.9578528  24.3854492  36.4983596  43.1384119  23.8323297  34.8803546
  42.7251543  22.9691636  34.8044455  42.6755528  26.6857693  35.7736071
  41.6026764  26.9484861  36.3377152  43.0722775  27.3063586  34.6566570
  44.0026022  27.1389124  34.3009085  42.2199182  28.2809969  33.9525988
  41.3015103  28.4542191  34.5135090  42.9634124  29.6026436  33.8163619
  43.9263896  29.4585511  33.3264524  42.3369997  30.2494373  33.2020615
  43.1751751  30.2387920  35.1552636  42.1730138  31.0151016  35.7311501
  41.2155612  31.1146496  35.2198047  42.3811036  31.6533658  36.9331977
  41.6454784  32.3611474  37.3153005  43.5557250  31.4168667  37.6449067
  43.6945013  31.9828945  38.8905611  42.9330087  32.5057915  39.1519181
  44.5509983  30.6079850  37.1408368  45.4699395  30.4189910  37.6957501
  44.3585767  30.0195159  35.8759325  45.1340062  29.3853629  35.4462127
  41.7788025  27.7562945  32.5596045  42.4723205  26.9486780  31.9488006
  40.6225229  28.2502501  32.0935246  40.1096095  28.9088876  32.6620452
  40.0617880  27.8734747  30.7803914  39.8975156  26.7959330  30.7845810
  39.1064290  28.3856850  30.6662456  40.9765492  28.2396025  29.5837644
  40.7991401  27.6632427  28.4914781  41.9394837  29.1782885  29.7874864
  41.9951366  29.6758189  30.6646783  42.8763727  29.5317023  28.7343540
  42.3570291  29.5054429  27.7763917  43.4689088  30.9244887  28.9298426
  43.9196239  31.3413138  28.0291696  42.5897628  31.5095921  29.1997620
  44.4831181  30.9699549  30.0755085  44.3666515  30.1496735  31.0148396
  45.4599109  31.7249051  29.9562102  43.9851075  28.4946187  28.6785167
  44.8067523  28.5162550  27.7424677  43.9951093  27.5815771  29.6485610
  43.2804501  27.5669191  30.3621062  45.0479761  26.5727245  29.7031400
  44.6003349  25.6276762  30.0107116  45.4710593  26.4657119  28.7043166
  46.1717407  26.9369392  30.6857782  47.1192403  26.1828137  30.8290865
  46.0898362  28.0748966  31.3683993  45.3604717  28.7582532  31.2229669
  47.1469102  28.3823161  32.3350481  48.1069253  28.0762684  31.9193498
  47.2109293  29.8788505  32.6665483  48.0138425  30.0149929  33.3910446
  47.4614718  30.4033578  31.7444743  46.0177904  30.3968806  33.1889910
  46.1285236  31.3326387  33.3725524  46.9209715  27.5547834  33.6165813
  45.8081424  27.1438566  33.9017682  47.9553176  27.4715922  34.4622476
  48.8359682  27.9164078  34.2461622  47.8295591  26.7696472  35.7322192
  46.8893206  27.0304652  36.2180429  47.8484630  25.2605063  35.4821982
  47.6981992  24.7614258  36.4395062  47.0202987  25.0220988  34.8148108
  49.0631977  24.8165545  34.9041226  49.0245260  23.8670538  34.7679145
  49.0137959  27.1257384  36.6083768  50.0517977  27.6038850  36.1481060
  48.8501575  26.8442929  37.8984779  47.9644693  26.5047173  38.2453845
  49.9443266  27.0439556  38.8590090  50.9039118  26.6957788  38.4768201
  50.0811676  28.5085360  39.2571344  49.1306283  28.8690460  39.6503360
  50.8511503  28.6071736  40.0223125  50.3597417  29.0984595  38.3839300
  49.6014388  26.1722117  40.0618892  48.4361378  25.8254545  40.2927810
  50.6262527  25.7502308  40.7774915  51.5765431  25.9794647  40.5235241
  50.4065782  24.9121051  41.9543846  49.5397249  25.2734210  42.5076615
  50.1524922  23.4600626  41.5406891  49.9402025  22.8744887  42.4351921
  49.2892154  23.4326869  40.8757803  51.2706028  22.9179172  40.8798622
  51.0860051  22.0091280  40.6316168  51.6144235  24.9710400  42.8717947
  52.7056049  25.4769377  42.5078557  51.4147238  24.5150156  44.1119382
  50.5306956  24.1587318  44.4460870  52.5595580  24.5357966  45.0456848
  53.3251990  23.8460168  44.6905835  52.9709041  25.5443462  45.0871756
  52.1320205  24.1231872  46.4306665  51.2059606  23.3090510  46.6031925
  52.9019114  24.6324323  47.4031743  53.7381366  25.1389709  47.1497074
  52.6928898  24.3013869  48.8092073  51.7746616  23.7227617  48.9099501
  53.8574682  23.4755337  49.3732113  53.6072464  23.2210314  50.4031224
  53.9523260  22.5618278  48.7864885  55.1660954  24.1854534  49.3630651
  55.2471853  25.2921130  48.6886208  56.1484496  23.7065509  49.9785718
  57.0334102  24.1931983  49.9676707  56.0497364  22.8366039  50.4821081
  52.3320645  25.5483259  49.5903790  52.1314156  26.6298248  48.9764341
  52.2435905  25.4631167  50.9191279  52.5366595  24.6474957  51.4377532
  51.7061924  26.6109372  51.6685419  51.7248687  27.5481889  51.1123859
  50.2084549  26.2847176  52.0591622  50.2191123  25.4938426  52.8091637
  49.4787032  27.5003866  52.6143040  49.4672316  28.2915768  51.8646458
  48.4547462  27.2257598  52.8676663  49.9910045  27.8552891  53.5085597
  49.4198814  25.7048038  50.8414669  49.8982772  24.7859538  50.5024181
  48.3939923  25.4905377  51.1410355  49.4164317  26.4327568  50.0301880
  52.4849126  26.8912566  52.9546994  52.7947117  25.9453697  53.6988926
  52.6342013  28.1734411  53.2725887  52.2250605  28.8460142  52.6398577
  53.2622699  28.6702428  54.5098938  53.3622580  27.8497387  55.2204391
  54.6585271  29.2521369  54.2313907  54.6578330  30.1223221  53.5749787
  55.0851132  29.5259241  55.1963596  55.5771518  28.2689500  53.6276580
  55.5051950  27.9927441  52.2406762  54.7998311  28.5517891  51.6258346
  56.3165833  27.0259905  51.6616680  56.2017085  26.7628524  50.6101630
  57.3091306  26.3740947  52.4571954  57.9564064  25.6096157  52.0274212
  57.4498127  26.7438912  53.8618865  58.2243230  26.2944410  54.4833593
  56.5705742  27.6926776  54.4113391  56.6649507  27.9811616  55.4582249
  52.4257827  29.8367985  55.0274271  51.7779814  30.5223556  54.2499042
  52.4414276  30.0890704  56.3157067  52.8303707  29.4392424  56.9839478
  51.8077811  31.2716677  56.8099956  51.1835042  31.6940482  56.0226124
  50.9374264  31.0287386  58.0476120  50.5168705  31.9811279  58.3703932
  49.8039110  30.0489370  57.7415295  50.2237268  29.0961003  57.4191065
  49.2031981  29.8959280  58.6380959  49.1757176  30.4554102  56.9489053
  51.7444578  30.5028115  59.1021080  51.1988623  30.3507663  59.8772262
  52.9211332  32.2697715  57.0629323  54.0842969  31.8975729  57.4126644
  52.5864822  33.5491502  56.9307478  51.6511290  33.8463685  56.6922630
  53.6039381  34.5683388  57.1292019  54.2164056  34.3196045  57.9958702
  54.5242618  34.6558646  55.8790589  54.5293964  33.7096815  55.3379393
  54.0727241  35.4277762  55.2558685  55.9732005  35.0575585  56.2257929
  56.2057040  35.8433877  57.1560878  56.9022025  34.5063749  55.5826087
  52.9066308  35.8824483  57.3528308  51.6650883  35.9639552  57.3493936
  53.7108133  36.9241628  57.5711090  54.7080363  36.7750740  57.6295730
  53.1981468  38.3037548  57.7190687  52.2695503  38.3071811  58.2898542
  54.2385128  39.1466303  58.4698178  54.5243784  38.6066969  59.3725094
  55.1097343  39.2624634  57.8251040  53.7471263  40.4043368  58.8169310
  54.4273301  40.8962502  59.2827033  52.9733431  38.8833711  56.3179412
  53.8787713  38.8273048  55.4915627  51.7851139  39.4441658  56.0632892
  51.0802821  39.5522669  56.7785694  51.5033936  39.9703451  54.7255650
  52.4160325  40.0087338  54.1308249  50.4746425  39.1013781  53.9895917
  49.5897071  38.9819261  54.6146674  50.0698875  39.7886102  52.6346203
  50.9542904  39.9079875  52.0087756  49.3393763  39.1678936  52.1158093
  49.6349960  40.7670617  52.8385899  51.0433325  37.7041772  53.7131007
  51.2999628  37.2225356  54.6566389  50.2977635  37.1047049  53.1907412
  51.9370359  37.7908435  53.0951331  50.8977474  41.3554756  54.9318951
  49.9067286  41.4840081  55.6383406  51.5829057  42.3698450  54.4125504
  52.4432522  42.1689618  53.9231128  51.1879855  43.7632660  54.5718929
  50.3068164  43.8187464  55.2110815  52.3169328  44.5322406  55.2342507
  53.1870148  44.5294967  54.5777066  51.8917876  45.9437408  55.4925911
  51.0219730  45.9473108  56.1494849  52.7076581  46.4882722  55.9679224
  51.6356488  46.4251196  54.5487860  52.6213733  43.9031183  56.4955778
  53.3347760  44.3793184  56.9267278  50.8001902  44.4303564  53.2666978
  51.5644958  44.3591450  52.2678750  49.6011445  45.0219652  53.2737985
  49.0851792  45.1257390  54.1358369  49.0751145  45.6672690  52.0668149
  49.7791109  45.6804778  51.2347610  47.8201152  44.8922437  51.6359313
  47.1781312  44.7406200  52.5036674  47.0517354  45.6814266  50.5615236
  47.6929654  45.8330516  49.6932294  46.1645862  45.1222701  50.2641843
  46.7525645  46.6488095  50.9649697  48.1842556  43.4807870  51.1174171
  48.6840734  42.9206019  51.9076556  47.2758693  42.9568288  50.8200931
  48.8497382  43.5691122  50.2586783  48.5842231  47.0523826  52.4842785
  47.7519072  47.1470141  53.4043922  49.0989090  48.1234144  51.8654777
  49.8076342  48.0575446  51.1489101  48.6132468  49.4557103  52.2432935
  49.1519107  50.1946918  51.6501269  47.5497915  49.5085817  52.0101264
  48.8137709  49.7673677  53.7296716  48.0212871  50.5061013  54.3421836
  49.8546973  49.2035414  54.3263567  50.4761362  48.5871713  53.8223716
  50.1341062  49.4659383  55.7586921  51.1979901  49.2984372  55.9266011
  49.8952774  50.5104780  55.9586846  49.3163876  48.5611776  56.7359830
  49.4753381  48.6698430  57.9512782  48.4009411  47.7261880  56.2129571
  48.2657489  47.7182721  55.2120776  47.5834670  46.8272107  57.0313439
  47.5247420  47.1663527  58.0655747  46.1488786  46.7377692  56.4580542
  46.2113490  46.4011405  55.4232220  45.2757773  45.7555724  57.2661399
  45.2124550  46.0918148  58.3010468  44.2754201  45.7184819  56.8348507
  45.7216999  44.7614699  57.2342805  45.5006668  48.1438276  56.4548152
  46.0952475  48.8171706  55.8374134  44.4905309  48.0778659  56.0506196
  45.4592316  48.5277285  57.4741307  48.2441112  45.4577218  57.0108109
  48.4234721  44.8341612  55.9300678  48.6339497  44.9786471  58.1861910
  48.5308487  45.5093247  59.0393327  49.3119094  43.6677045  58.2543457
  49.6540856  43.3421471  57.2719878  50.5267177  43.7523160  59.1950416
  50.1737162  44.0575597  60.1800880  51.2696337  42.3964051  59.3099780
  51.6233576  42.0907178  58.3253287  52.1197043  42.5032552  59.9838194
  50.5888958  41.6405976  59.7017068  51.4211479  44.7574215  58.7112001
  52.1820505  44.8158605  59.2936195  48.4053906  42.5083524  58.6935123
  47.6495471  42.6255008  59.6728625  48.4166634  41.4278712  57.9137076
  48.9430846  41.4621867  57.0524281  47.7341500  40.1570607  58.2722731
  46.9496457  40.2596320  59.0220272  47.1437717  39.4921375  57.0392782
  47.9195956  39.3742601  56.2827715  46.7476654  38.5129643  57.3083879
  46.3401394  40.1117461  56.6413341  48.8264384  39.2515149  58.8452349
  49.7735431  38.9157617  58.1440933  48.7330183  38.9208451  60.1227528
  48.0208502  39.3068990  60.7259761  49.6639388  37.9842844  60.6826575
  50.6257812  38.1061687  60.1845586  49.8606555  38.1783928  62.1632285
  48.8368965  38.2020402  62.5366687  50.4319225  37.4337095  62.7174855
  50.4603268  39.4986654  62.4835243  51.8118753  39.7321961  62.3789522
  52.0539260  41.0073832  62.6507522  53.0741583  41.3910505  62.6557175
  50.9005847  41.6089108  62.8817273  50.7747881  42.5800899  63.1288836
  49.8839776  40.6952378  62.7314056  48.8458958  41.0152383  62.8213333
  49.1092656  36.5877167  60.4378019  47.8877761  36.3788901  60.4832860
  50.0117039  35.6337354  60.2104282  50.9995597  35.8358149  60.1520842
  49.5788502  34.2572976  60.0390899  50.4613279  33.6175788  60.0294967
  48.9447863  33.9881417  60.8838488  48.7954982  34.0451565  58.7405928
  47.9518408  33.1754259  58.6944751  48.9807115  34.9140863  57.7571229
  49.6255023  35.6853159  57.8548422  48.2482235  34.7808939  56.5054655
  47.1895588  34.6026505  56.6940323  48.3921775  36.0882008  55.7154282
  47.8342719  36.8436741  56.2686918  49.4529116  36.3387641  55.7281307
  47.8988968  36.0460028  54.2777765  48.1024239  37.0305915  53.8567508
  48.4309238  35.2883476  53.7024435  46.3966220  35.7717341  54.1763220
  45.6088914  36.3140212  54.9619009  46.0057012  34.8937102  53.2638621
  45.0238496  34.6806902  53.1604634  46.6914292  34.4416273  52.6760700
  48.8127562  33.6151331  55.6955299  50.0364226  33.5160392  55.5335460
  47.9372176  32.8104151  55.1073504  46.9479180  32.8854581  55.2964384
  48.3987820  31.7254341  54.2277502  49.2265622  31.2163381  54.7214104
  47.2816561  30.7174137  53.9861897  46.4491034  31.2103024  53.4841769
  47.6530852  29.9055564  53.3608671  46.9426224  30.3143748  54.9405036
  48.9340459  32.2777575  52.9148521  48.2396827  33.0294199  52.2108007
  50.1678738  31.9021600  52.5920374  50.6608400  31.3027696  53.2384234
  50.8317611  32.2848536  51.3755900  50.2430767  32.9596998  50.7541944
  52.1506745  32.9539997  51.7017141  52.7576057  32.2717764  52.2969495
  52.9086677  33.3174391  50.4003705  52.3025156  34.0000497  49.8047839
  53.8543412  33.7974752  50.6520996  53.1032073  32.4108604  49.8273338
  51.9423616  34.1794207  52.5808244  51.4637145  33.8809855  53.5135277
  52.9063945  34.6390975  52.7986260  51.3076187  34.8967637  52.0606115
  51.0854980  30.9931306  50.5663562  51.6947729  30.0586235  51.0715438
  50.5129644  30.9062191  49.3685475  49.9591293  31.6881570  49.0492685
  50.6072282  29.7328119  48.5133821  50.7267366  28.8248892  49.1045616
  49.3057159  29.6287590  47.7150007  49.1729186  30.5264791  47.1112104
  49.3437349  28.7556930  47.0635329  48.1268514  29.4887912  48.6899430
  48.1688289  28.4681351  49.0702059  48.2195901  30.1892806  49.5198925
  46.8017589  29.6994288  48.0333216  45.9682516  30.4501217  48.5239810
  46.5739791  28.9972740  46.9632258  45.6952102  29.0965384  46.4753598
  47.2768519  28.3557925  46.6247401  51.8398426  29.9086080  47.6200258
  51.8518175  30.6965961  46.6317701  52.9202955  29.2400512  48.0080817
  52.8845778  28.6413850  48.8207455  54.1709504  29.3589737  47.3013506
  54.3646922  30.3946063  47.0220149  55.3131686  28.8707459  48.1824840
  55.1379996  27.8321136  48.4629459  56.2526264  28.9451663  47.6347789
  55.3675378  29.4850308  49.0812595  54.1202224  28.5419328  46.0312653
  53.8882356  27.3312603  46.0761569  54.4984838  29.1516861  44.9069196
  54.7637277  30.1255494  44.8703777  54.4871911  28.4012484  43.6793180
  53.5731997  27.8078352  43.6552403  54.4972950  29.3441671  42.4515566
  55.4109246  29.9386024  42.4568182  54.4550918  28.7518365  41.5375196
  53.6329938  30.0069084  42.4946461  55.6766699  27.4464650  43.5801320
  56.8223217  27.8367140  43.8101267  55.3604701  26.2225555  43.1513972
  54.3832049  25.9750367  43.0898635  56.3665791  25.2040094  42.7796844
  57.3685696  25.5559617  43.0251307  56.0997422  23.9183006  43.5513010
  55.0418819  23.6706356  43.4635925  56.6971657  23.1178340  43.1149084
  56.4586617  24.0767513  45.0039648  57.4983857  24.3341714  45.2059790
  55.8134141  24.8942668  45.3255642  56.1018063  22.8325610  45.8031836
  54.9910687  22.3268115  45.7021758  57.1097861  22.2445262  46.4782427
  56.9304652  21.4150414  47.0258743  58.0396912  22.6361342  46.4332871
  56.2993030  24.9328160  41.2688803  57.3044350  24.5603762  40.6682272
  55.1303969  25.1773058  40.6666815  54.3626566  25.5085406  41.2332127
  54.9077288  24.9960517  39.2453160  55.8612790  24.9818691  38.7174523
  54.1879653  23.6695961  38.9906376  54.9246541  22.8795276  39.1361733
  53.4095730  23.5840100  39.7488464  53.5495032  23.5308899  37.5712759
  54.1848305  24.2002350  36.9912439  53.6024814  22.5262464  37.1517683
  52.0537531  24.0418629  37.4735656  51.2320250  23.8102164  38.4035569
  51.6656925  24.5729512  36.2758151  50.7220001  24.9137403  36.1600183
  52.3242933  24.6223317  35.5116765  54.0527419  26.1306403  38.7208657
  53.0387540  26.4913786  39.3253461  54.4152460  26.6347816  37.5459949
  55.2376317  26.2787898  37.0801076  53.6370895  27.6682782  36.8787423
  52.5830137  27.6194234  37.1519395  54.1741315  29.0947618  37.1486615
  53.6876520  29.7881681  36.4626398  53.8940634  29.5175563  38.5766221
  54.3806401  28.8248407  39.2632726  54.2811338  30.5231845  38.7409058
  52.8186745  29.5091952  38.7542960  55.6620570  29.1804353  36.8004595
  56.1926812  28.5374145  37.5026439  55.7775491  28.7876291  35.7902791
  56.2362173  30.5817241  36.8660249  56.1214997  30.9750447  37.8760935
  57.2942527  30.5539758  36.6054670  55.7063656  31.2252602  36.1637298
  53.7391837  27.4220967  35.3923936  54.7810912  26.9977499  34.8848331
  52.6339500  27.6867611  34.7094432  51.7994424  27.9752426  35.1998255
  52.5571888  27.4989169  33.2669175  53.1505055  26.6359444  32.9646712
  51.1059833  27.2574129  32.8651559  51.0840641  26.9918978  31.8082167
  50.7220232  26.4259170  33.4561629  50.3057701  28.3929299  33.0793449
  49.4026387  28.2023337  32.8154762  53.1491292  28.6795618  32.5234303
  53.4616121  29.7395554  33.0997957  53.2840996  28.5169207  31.2133716
  53.0223898  27.6321583  30.8025155  53.8674948  29.5495091  30.3368459
  54.9287949  29.5883989  30.5822614  53.7195643  29.1095143  28.8907099
  52.6624376  29.0745693  28.6273433  54.2322296  29.8183549  28.2404642
  54.1577088  28.1194001  28.7650025  53.2918543  30.9611735  30.4888840
  54.0460173  31.9281984  30.5420425  51.9713080  31.1143696  30.5226095
  51.3199302  30.3532925  30.3938925  51.4364826  32.4697388  30.6591566
  51.8113510  33.0682920  29.8289115  49.9064150  32.5317734  30.6554603
  49.5606447  31.7457030  31.3267542  49.6325828  33.5044081  31.0642361
  49.2365745  32.3489343  29.2469925  49.4421580  31.3452545  28.8748861
  48.1623480  32.4717338  29.3850501  49.7254060  33.3858014  28.1838109
  49.9517403  34.6379048  28.6104757  49.9199301  33.0404414  26.9982035
  50.2357530  33.7213737  26.3224161  49.7603201  32.0821709  26.7219000
  51.9593507  33.1568469  31.9014892  52.2341577  34.3496325  31.8897561
  52.1353863  32.4171354  32.9793409  51.8937124  31.4420603  33.0838477
  52.6432776  33.1128633  34.1148682  52.1981204  34.1071362  34.1516878
  52.3264514  32.3924060  35.4092207  52.7315241  31.3829051  35.3390540
  52.7552424  32.8959885  36.2756172  50.8701850  32.2489661  35.6778379
  50.0946962  33.3623645  36.0004957  50.5550102  34.3496822  36.0381068
  48.7214036  33.2145008  36.2772228  48.1282962  34.0900263  36.5413809
  48.1157359  31.9488903  36.2144325  47.0508250  31.8209484  36.4085860
  48.8880253  30.8662646  35.9029462  48.4173968  29.8851961  35.8388089
  50.2635152  31.0006400  35.6674045  50.8719255  30.1174720  35.4725940
  54.1387006  33.3488501  34.0131367  54.6243327  34.3901780  34.4525790
  54.8748083  32.3788867  33.4837121  54.4659042  31.5078261  33.1768730
  56.3092525  32.5457783  33.3601528  56.7441737  32.6556601  34.3535655
  56.9617598  31.3445807  32.6705198  56.5081037  31.2466491  31.6842618
  58.0233545  31.5663008  32.5611725  56.7926710  30.0427706  33.4372326
  57.1576573  30.2547640  34.4421926  55.7405450  29.7619774  33.4850664
  57.5925396  28.8584551  32.8627110  58.7011635  29.0410216  32.3613325
  56.9903312  27.6517661  32.8754607  57.4751987  26.8449159  32.5094037
  56.0572081  27.5604109  33.2510096  56.5862755  33.8163426  32.5574415
  57.2638295  34.7355918  33.0698140  55.9425948  33.9211122  31.3914833
  55.3830207  33.1352400  31.0925165  56.0949309  35.0677712  30.4654202
  57.1467906  35.2033685  30.2138181  55.3126024  34.8182574  29.1762627
  54.2700212  34.7031320  29.4726910  55.4216429  35.7219486  28.5766359
  55.7435607  33.6083648  28.3544842  56.5836602  33.9632998  27.7575297
  56.0520914  32.7380630  28.9336954  54.6042163  33.1881425  27.4018029
  53.6478626  34.1128086  27.1613426  54.5273535  32.0140790  26.9910463
  53.7782591  31.7483519  26.3678705  55.2145317  31.3340387  27.2833350
  55.7370473  36.4654399  30.9964941  56.1988463  37.4624526  30.4452371
  54.8747274  36.5750461  31.9951286  54.4463759  35.7702542  32.4297830
  54.5162805  37.8898256  32.4820656  54.6119567  38.6314548  31.6890136
  53.0560981  37.8638185  32.9559149  52.3933959  37.5125960  32.1649864
  53.0466154  37.1509435  33.7804265  52.5785201  39.2178795  33.4521660
  53.3693509  40.1992221  33.3765787  51.3917047  39.3281893  33.8463271
  55.4584301  38.2532274  33.6434588  55.2806086  37.7889955  34.7693439
  56.4719872  39.0705597  33.3845150  56.6627582  39.3785844  32.4417390
  57.3649730  39.4994511  34.4408557  57.4519202  38.7162476  35.1939372
  58.7835936  39.8157895  33.8865990  59.4042814  40.2108262  34.6908335
  59.4365384  38.5116701  33.3162510  58.8166123  38.1162783  32.5116042
  60.4296625  38.7409419  32.9299376  59.5184608  37.7687782  34.1096619
  58.6674201  40.8077714  32.8435206  59.5389783  41.0094148  32.4952010
  56.8425894  40.7211998  35.1840095  57.5310701  41.2888485  36.0278225
  55.6612886  41.1817993  34.8175053  55.1642623  40.7811564  34.0348499
  55.0871008  42.3516570  35.4767923  55.8622282  43.0990709  35.6460529
  53.9987145  42.9675817  34.6095017  53.1800749  42.3177685  34.3001939
  53.6166661  43.7394800  35.2775676  54.5714450  43.6278999  33.3931507
  55.7450478  44.0555778  33.4132030  53.8473940  43.5340383  32.2645458
  54.1859015  43.9608726  31.4140607  52.9681340  43.0371028  32.2721398
  54.5399116  42.0835773  36.8817899  54.4085787  43.0146216  37.6935031
  54.2063821  40.8314215  37.1598365  54.2062610  40.1020418  36.4611918
  53.7263047  40.5056045  38.5025732  53.9702111  41.3366805  39.1643297
  52.2062349  40.2540495  38.5670869  51.8572548  40.2979500  39.5987772
  51.7413650  41.0551529  37.9924311  51.7828704  38.9069527  37.9626320
  52.2731048  37.8390193  38.3339100  50.8180830  38.9536583  37.0553184
  50.4956828  38.1006607  36.6210915  50.4096318  39.8420369  36.8022337
  54.4995284  39.3039630  39.0401649  55.2365959  38.6333289  38.2962547
  54.4203099  39.1827602  40.3628478  53.9053540  39.8646678  40.9012917
  55.0912575  38.0993062  41.0773923  55.7312585  37.5304407  40.4029371
  55.9689550  38.7126297  42.1906284  55.3923619  39.2046288  42.9739397
  56.4814428  37.8456608  42.6075471  57.0011016  39.6921814  41.6254163
  57.5874614  39.3605599  40.5672649  57.1279579  40.8066132  42.1550456
  54.0379116  37.1243417  41.6742043  54.3165022  36.5105324  42.7315356
  52.8002392  37.1534659  41.1472310  52.5785081  37.7264049  40.3455605
  51.7424430  36.3478327  41.7315085  51.5874102  35.4555982  41.1248936
  52.0247945  36.0545595  42.7426306  50.4334352  37.1450905  41.7902408
  50.3491574  38.2565696  41.2775133  49.4400639  36.5637343  42.4463531
  49.6419528  35.6963727  42.9228236  48.0942064  37.1098177  42.5475535
  48.0587460  38.1090476  42.1135242  47.1068468  36.2010682  41.7776228
  47.5467311  35.2125972  41.9100090  46.1494437  36.2446281  42.2968356
  46.8901249  36.4676384  40.2835934  46.4617059  37.4638574  40.1735671
  48.2024835  36.3840114  39.4881022  48.6312880  35.3878656  39.5972760
  48.0024517  36.5794442  38.4345871  48.9057821  37.1253307  39.8674664
  45.8208564  35.4472137  39.7234378  44.8797869  35.5762419  40.2580773
  45.6628709  35.6323995  38.6609652  46.1814940  34.4283131  39.8644385
  47.6608841  37.1467841  44.0089628  48.0215506  36.2643349  44.7847179
  46.9421782  38.1982878  44.4007561  46.8148108  38.9703266  43.7621381
  46.3748346  38.3120671  45.7571176  46.6592327  37.4422332  46.3492374
  46.8915330  39.5610187  46.4501745  47.9760318  39.4516553  46.4490408
  46.6175424  40.4657142  45.9074451  46.3863381  39.6614914  47.9054777
  46.2156465  38.6577402  48.2946419  47.4060242  40.3651560  48.7622772
  47.5769117  41.3692085  48.3739798  47.0383551  40.4298988  49.7863517
  48.3417179  39.8062683  48.7473755  45.0281020  40.3388382  48.0551105
  44.2784794  39.7783102  47.4965644  44.7496553  40.3670172  49.1085689
  45.0840626  41.3559735  47.6672920  44.8620470  38.3104319  45.6031797
  44.2796498  39.2531644  45.0204620  44.2417504  37.2459124  46.0965453
  44.7579035  36.5608800  46.6298519  42.8235931  37.0305898  45.8915408
  42.5626041  37.3430036  44.8804119  42.6079359  35.9687507  46.0102378
  41.9784171  37.8265380  46.8935961  42.2690148  37.8375547  48.1008453
  40.8364434  38.3419584  46.4060544  40.6600700  38.2406228  45.4167502
  39.9014476  39.1124840  47.1930933  40.1103197  38.9726189  48.2537107
  40.0194748  40.6109675  46.8619953  39.8310290  40.6926354  45.7915198
  39.2275047  41.1216416  47.4098050  41.3772535  41.2620067  47.1957767
  42.1911988  40.6409633  46.8217462  41.4330963  42.6406332  46.5197260
  40.6196751  43.2624430  46.8936208  42.3871205  43.1176179  46.7442793
  41.3321644  42.5212458  45.4409954  41.5148887  41.3976684  48.7442474
  41.4608006  40.4100430  49.2022540  42.4732778  41.8574642  48.9854514
  40.7068624  42.0203921  49.1281844  38.4445520  38.6159414  47.0226386
  37.5009092  39.2911755  47.4369165  38.2869862  37.4455511  46.4316696
  39.0730634  36.9675849  46.0148599  36.9670879  36.8096333  46.3569295
  36.1739073  37.5277588  46.1489403  36.9541121  35.7293120  45.2576049
  37.7371392  34.9977623  45.4571135  35.9850505  35.2303635  45.2492158
  37.1309582  36.1947522  44.2879709  36.6689151  36.1708203  47.7332103
  37.4506630  36.2856995  48.6485775  35.5218021  35.5344669  47.8808418
  34.8322566  35.4918292  47.1440864  35.1897736  34.9463875  49.1734692
  35.3891938  35.6522340  49.9797640  33.7004222  34.5970643  49.1867700
  33.4758138  34.0365323  48.2793263  33.4161294  34.0065309  50.0577167
  32.8011734  35.8154299  49.1771443  32.4624900  36.4562941  47.9749065
  32.8032546  36.0348955  47.0291779  31.6888338  37.6346880  47.9834397
  31.4844370  38.1468944  47.0432444  31.1849509  38.1476250  49.1832288
  30.5479856  39.0321137  49.1906371  31.5063653  37.5143244  50.3749037
  31.1155247  37.9088830  51.3128095  32.3379907  36.3599554  50.3803482
  32.6179531  35.8943966  51.3253222  36.0791360  33.7126257  49.4852178
  36.3971765  32.9499832  48.5925098  36.4393553  33.5415931  50.7633535
  36.1400616  34.1935423  51.4743281  37.3360542  32.4703450  51.1473827
  38.2445159  32.5179953  50.5469445  37.7205089  32.5908842  52.6297059
  36.8236900  32.6311265  53.2479257  38.3301029  31.7385719  52.9298041
  38.4592221  33.7780216  52.7970038  38.7095462  33.8718790  53.7190279
  36.8125369  31.0795061  50.8878815  37.6253240  30.1517524  50.7566523
  35.4882898  30.9371908  50.7442674  34.8810870  31.7336269  50.8750099
  34.8779462  29.6398984  50.4577800  35.0843216  28.9463455  51.2729442
  33.3570636  29.7834541  50.3091392  32.9207153  28.7912131  50.1944345
  32.9595176  30.2528132  51.2090054  33.0260771  30.5886565  49.1618170
  32.0718841  30.6646895  49.0887791  35.4548263  28.9863358  49.1991791
  35.2941299  27.7811933  49.0094475  36.0708020  29.7607684  48.3055924
  36.0150231  30.7663504  48.3817034  36.6233019  29.1941002  47.0942564
  36.5169053  28.1097321  47.0638457  36.0346915  29.8123868  45.7834519
  36.5456130  29.3746934  44.9258483  34.5138107  29.5269166  45.6796858
  34.0021192  29.9647346  46.5367667  34.1231948  29.9650771  44.7612440
  34.3457048  28.4500213  45.6680163  36.3748314  31.3178329  45.6813637
  35.8008913  31.8280598  46.4549024  37.4392830  31.4197563  45.8926783
  36.0575161  31.9544672  44.2943274  34.9930886  31.8533343  44.0825115
  36.3257803  33.0108387  44.3089105  36.6314790  31.4450289  43.5202866
  38.1548587  29.1222258  47.0514557  38.7497837  28.8193673  46.0190207
  38.7839966  29.3654094  48.1961986  38.2875369  29.7129548  49.0041833
  40.2287367  29.1765460  48.2995124  40.7459287  29.7941572  47.5652318
  40.6886909  29.5825241  49.6827271  40.5135545  30.6424613  49.8670085
  40.1072491  28.9904698  50.3894783  42.1585356  29.2898746  49.9004489
  42.5115195  28.2013538  50.3570701  43.0305005  30.2193992  49.5228564
  44.0197487  30.0614513  49.6514655  42.6997840  31.0793495  49.1090776
  40.5603713  27.6771860  47.9987880  39.8289796  26.7834611  48.4419133
  41.6228590  27.4235971  47.2365744  42.2067344  28.1891866  46.9315144
  41.9334957  26.0842598  46.7559700  41.0543716  25.4399862  46.7436626
  42.5603081  26.1037204  45.3195924  42.6226682  25.0768232  44.9594625
  41.7079446  26.9522481  44.3255772  41.6455195  27.9794502  44.6848244
  42.1769210  26.9398451  43.3417040  40.7051038  26.5310539  44.2548218
  43.9163232  26.5843798  45.3619539  44.2820994  26.5888614  44.4743796
  42.8507367  25.2649491  47.6429699  43.1657570  24.1283179  47.3015779
  43.2780841  25.7888439  48.7782362  43.0189873  26.7180628  49.0774359
  44.2357487  25.0450941  49.5858478  45.0671145  24.6845751  48.9800788
  44.7902212  25.9509094  50.6876340  43.9598963  26.4255254  51.2105102
  45.6393658  25.1101297  51.7080804  46.4702058  24.6355511  51.1859875
  46.0276903  25.7669828  52.4864432  45.0100509  24.3438128  52.1606539
  45.6702139  27.0655609  50.0820336  45.0739753  27.6678082  49.3965412
  46.0554006  27.6993926  50.8807752  46.5034338  26.6175565  49.5406118
  43.6480624  23.7785027  50.1600125  42.4879461  23.7571048  50.5552862
  44.4196067  22.7009023  50.0343546  45.3313696  22.8528732  49.6273009
  44.0897890  21.3409992  50.5368622  43.0365239  21.2694130  50.8081687
  44.3747829  20.3405159  49.4166357  45.4333601  20.4215241  49.1697524
  44.1690544  19.3448745  49.8096675  43.5345327  20.5751117  48.1512261
  43.6844915  21.6149764  47.8608908  43.8335498  19.9226392  47.3308783
  42.0553054  20.3570957  48.4313413  41.6640940  19.8632367  49.5079921
  41.2186686  20.6584868  47.4391356  40.2243375  20.5346467  47.5659058
  41.5826357  21.0094115  46.5647894  45.0642533  20.9870567  51.6896666
  46.2216012  21.3452516  51.5897860  44.6606944  20.2346536  52.7316406
  45.6448066  19.6236960  53.6683519  46.1878234  20.4078775  54.1958861
  46.3494715  19.0059567  53.1116254  44.7627129  18.8064139  54.5893458
  44.4828781  19.4108949  55.4521287  45.3093769  17.9253784  54.9255545
  43.5666404  18.4167921  53.7857804  42.6980268  18.2469101  54.4219797
  43.7481812  17.5319207  53.1757434  43.3196344  19.6466243  52.8737596
  42.9853178  19.3846669  51.8699126  42.3070921  20.5317139  53.5191382
  41.1384337  20.1234643  53.6229693  42.7181088  21.6829930  54.0220254
  43.6888134  21.9598985  53.9880362  41.7522843  22.6045127  54.6339631
  40.7411312  22.2526979  54.4292807  41.9398141  22.6945275  56.1400321
  42.9451328  23.0659569  56.3387122  41.2080254  23.3991624  56.5350954
  41.7547995  21.3289535  56.8204749  40.8673540  20.7728219  56.5183840
  42.6460740  20.8069540  56.4722675  41.7932028  21.3961308  58.3513982
  40.7794895  21.1308353  58.9911166  42.9821480  21.5565142  58.9319390
  43.0466715  21.6052006  59.9387001  43.8131644  21.6286303  58.3624547
  42.0189962  23.9728590  54.0010586  43.1741236  24.4793467  53.9825925
  40.9444618  24.5493924  53.4519447  40.0525394  24.0761704  53.4267505
  41.0684102  25.8235741  52.7628207  41.8979512  25.7909870  52.0564929
  39.7881535  26.1160911  51.9957207  39.9095006  27.0137793  51.3894782
  39.5351038  25.2743872  51.3510499  38.7428749  26.3201778  52.9419191
  37.9233472  26.5068234  52.4780899  41.4575323  26.9709640  53.7207635
  41.2228800  26.8966294  54.9543301  42.0888598  28.0275570  53.1874043
  42.2385116  28.0652851  52.1892659  42.5772726  29.1373446  54.0038076
  42.4954301  28.9057710  55.0657749  44.0525703  29.3647058  53.6650474
  44.1226943  29.6935722  52.6282115  44.4417227  30.1442259  54.3200350
  44.8771264  28.0795707  53.8518844  44.5208807  27.2260106  53.2751478
  45.8677191  28.3673761  53.4997534  44.9807306  27.6698712  55.3125766
  45.3156423  28.4829393  56.1704037  44.5502859  26.4460587  55.6082327
  44.5929951  26.1156518  56.5617045  44.1828120  25.8531214  54.8778289
  41.7933198  30.4139925  53.7289857  41.0498072  30.4905625  52.7448636
  41.9459594  31.4036664  54.6028527  42.4670972  31.2771667  55.4587222
  41.2795855  32.6885455  54.3791331  40.4023477  32.5243455  53.7533606
  40.8273969  33.3782025  55.6977277  40.3670753  34.3393616  55.4688665
  39.8556322  32.5224038  56.3807372  40.3154060  31.5611628  56.6103530
  39.5356024  33.0017417  57.3058940  38.9913329  32.3662149  55.7352200
  41.9616480  33.5827128  56.5228301  41.6906800  34.0083988  57.3395112
  42.1136712  33.6932774  53.5833743  43.3487221  33.7344968  53.6841670
  41.4538320  34.4749910  52.7357157  40.4469864  34.4079451  52.6925169
  42.1098373  35.5044972  51.9485390  42.8633346  35.0459800  51.3081461
  41.0529684  36.2650531  51.0278210  41.5902465  36.9860313  50.4116855
  40.2808907  35.2880306  50.1195665  39.7429514  34.5669830  50.7350430
  39.5706175  35.8441192  49.5077033  40.9823176  34.7610588  49.4727269
  40.1099501  36.9405500  51.8770385  39.4664003  37.4036319  51.3357446
  42.6511088  36.5797442  52.8866835  42.2290997  36.6861679  54.0290478
  43.5312914  37.4230815  52.3518611  43.8376047  37.3018291  51.3970997
  44.0533333  38.5409051  53.1013353  44.7128434  38.1943047  53.8969570
  44.8590478  39.4430358  52.1538100  45.7724084  38.9036902  51.9028560
  44.3275616  39.7022683  51.2381566  45.2834878  40.7353917  52.7838632
  46.3589697  40.7786203  53.6665278  46.9449177  39.8761311  53.8405342
  46.6864297  41.9517914  54.3197082  47.5206030  41.9626643  55.0212332
  45.9582809  43.1147099  54.0862691  46.2317160  44.0517703  54.5712958
  44.8750506  43.0711626  53.2259844  44.2760740  43.9687838  53.0723506
  44.5475277  41.8918741  52.5583966  43.7125563  41.8760077  51.8579176
  42.9371246  39.3888421  53.7112320  42.9908850  39.8068687  54.8840579
  41.9198377  39.6675949  52.9001727  41.9198360  39.3666717  51.9360438
  40.7940845  40.4757657  53.3755459  41.1508919  41.4232241  53.7794150
  39.8405851  40.7698461  52.1948311  40.3675347  41.3658600  51.4497199
  39.4807372  39.8494828  51.7348952  38.6256914  41.5548916  52.5912916
  38.7418706  42.8318936  53.1441148  39.7231014  43.2932552  53.2556112
  37.5862887  43.5244724  53.5584083  37.6680835  44.4954703  54.0468480
  36.3574385  42.9697799  53.3435586  35.4664760  43.5417319  53.6027048
  36.2333112  41.7053593  52.8071531  35.2481969  41.2585051  52.6730961
  37.3770845  40.9974810  52.4352916  37.2857256  39.9948649  52.0175422
  40.0412924  39.7917652  54.5086202  39.7370478  40.4201804  55.5297522
  39.7108928  38.5043432  54.3414472  39.8480814  38.0284141  53.4612369
  39.0083079  37.8046057  55.3988737  38.1569610  38.4082617  55.7133688
  38.4944604  36.4240485  54.9533220  39.2660501  35.9869397  54.3195362
  38.3499788  35.7975350  55.8334959  37.1770655  36.5143875  54.1674915
  36.4206016  37.4487296  54.4766259  36.8735834  35.6799610  53.2852103
  39.8421352  37.7043303  56.6629445  39.3141111  37.7981324  57.7542156
  41.1572668  37.5780774  56.5080673  41.5663172  37.4265344  55.5971272
  42.0314650  37.5554505  57.6679176  41.6744345  36.7846137  58.3508810
  43.4775902  37.2183934  57.2578478  43.8273398  37.9776855  56.5583830
  44.4113090  37.1818524  58.4862305  44.0624395  36.4224195  59.1859815
  45.4250254  36.9415693  58.1656964  44.4068203  38.1557256  58.9757725
  43.4926245  35.9122174  56.6576335  44.3895308  35.6900090  56.3972822
  41.9843971  38.8687624  58.4632650  41.9178096  38.8405702  59.7068374
  42.0053145  40.0111876  57.7727867  42.0407301  40.0034822  56.7634376
  42.0509739  41.3011059  58.4577239  42.3873325  41.2090608  59.4904339
  42.9765697  42.3032799  57.7229679  43.0491863  43.2134215  58.3183405
  44.3874087  41.7078868  57.5189426  44.3156488  40.7979043  56.9232219
  45.0164738  42.4318952  57.0010725  44.8269618  41.4731715  58.4883772
  42.4005132  42.7502760  56.3901654  41.4392388  43.2372453  56.5542217
  43.0859864  43.4515849  55.9143588  42.2624156  41.8831614  55.7443000
  40.7151381  41.9860973  58.6655787  40.6333115  42.9987873  59.3627969
  39.6631017  41.4583193  58.0634443  39.7855361  40.6094503  57.5300302
  38.3753369  42.1027119  58.0352632  38.3898929  43.0195042  57.4458744
  37.4093343  41.0941576  57.3594649  37.6634198  41.1354758  56.3002989
  37.6962136  40.1234265  57.7637932  35.9943821  41.2797971  57.5195468
  35.7139052  41.0723163  58.5522061  35.7311652  42.3080922  57.2716997
  35.2606458  40.3397416  56.6024390  34.2450523  40.7115714  56.4667506
  35.7731258  40.3249112  55.6405431  35.2129541  38.9500066  57.1646207
  36.2138007  38.5182596  57.1635267  34.8314497  38.9790156  58.1852637
  34.3408363  38.1426692  56.3487673  34.6944049  38.1153063  55.4030716
  34.3038193  37.2047504  56.7216453  33.4132738  38.5423257  56.3499922
  37.8608280  42.6048368  59.3911393  37.3967197  43.7587622  59.5081039
  37.9234354  41.7678114  60.4064846  38.2287041  40.8092026  60.3171566
  37.3851162  42.2073090  61.6942440  36.4663117  42.7677321  61.5215488
  37.0744739  41.0354419  62.6171951  36.5746742  41.3937596  63.5171440
  36.4310061  40.3198899  62.1053019  38.2944484  40.4035871  62.9736494
  38.1126715  39.6623246  63.5559610  38.2603966  43.2309159  62.3913940
  37.8048756  43.8627278  63.3310218  39.4994665  43.3941414  61.9581826
  39.8874887  42.7720946  61.2634914  40.3611004  44.4104696  62.5283413
  40.0938230  44.5838334  63.5707457  41.8243698  43.9559742  62.4667271
  42.1402006  43.8753798  61.4266046  42.4555247  44.6796504  62.9825141
  41.9450826  42.6853765  63.0990530  42.8596746  42.3958094  63.0633827
  40.1802649  45.7754205  61.8405290  40.7031448  46.8051428  62.3149987
  39.5922249  45.7576735  60.6395877  39.2951987  44.8933595  60.2096621
  39.4016907  47.0028951  59.8966678  40.3324687  47.5698923  59.8803668
  38.9797316  46.7027606  58.4379448  38.1573653  46.0097206  58.6154507
  38.5999804  47.5977995  57.9452031  40.0290342  46.0319646  57.5414986
  40.4017142  45.1355569  58.0371433  39.4061719  45.6484076  56.1911203
  39.0336560  46.5444202  55.6946405  40.1607601  45.1733771  55.5641885
  38.5813985  44.9548122  56.3547500  41.3540482  46.8493889  57.3638912
  41.8210413  47.0013293  58.3369950  42.0365884  46.2996806  56.7157702
  41.1275198  47.8165751  56.9151878  38.3417461  47.8809564  60.5752221
  37.4492939  47.3695216  61.2266087  38.3452059  49.1856831  60.2653282
  39.0725831  49.6051058  59.7039850  37.3020643  50.0555727  60.8127647
  37.2515017  49.9288729  61.8941942  37.6067007  51.4921514  60.5125509
  37.6515379  51.6366975  59.4331084  36.8243188  52.1251793  60.9311850
  38.5660924  51.7607458  60.9547314  35.9319928  49.6434124  60.2483695
  34.9390574  49.5756430  60.9913920  35.8850072  49.2559793  58.9618812
  36.7147200  49.3103801  58.3885431  34.6656072  48.7174210  58.3656795
  33.9854364  48.4217058  59.1644407  33.9562866  49.7290420  57.4710086
  34.5966956  49.9377107  56.6140180  33.0217189  49.2864625  57.1263253
  33.6593299  51.0316092  58.2139140  33.1192232  50.8685912  59.1465504
  34.6355471  51.4651657  58.4310106  32.8757616  52.0065199  57.3662496
  33.1989205  52.2400923  56.2016968  31.7713535  52.5105324  57.9306964
  31.2012033  53.1682326  57.4183873  31.5133602  52.2307655  58.8662558
  35.1364521  47.5498997  57.5193503  36.2076196  47.6107812  56.8968363
  34.3476420  46.4660070  57.5288059  33.0954440  46.2766720  58.3140272
  32.3743277  47.0446210  58.0341238  33.3200924  46.3602163  59.3773486
  32.6282945  44.8424606  57.9156934  31.9682947  44.8672979  57.0485818
  32.1209761  44.3474077  58.7437345  33.9305500  44.1569387  57.5961154
  33.8031200  43.2758158  56.9672408  34.4686527  43.8807497  58.5029036
  34.7146942  45.2397356  56.8283689  35.7817876  45.0858613  56.9887830
  34.4258979  45.2647663  55.3367777  33.5539068  44.5346523  54.8054019
  35.1764393  46.1251113  54.6728628  35.9058770  46.6467771  55.1374969
  34.9770028  46.3380320  53.2421417  34.6472472  45.4106413  52.7738394
  33.8967720  47.4295318  52.9978084  33.9632678  47.5013339  51.9122109
  32.9129652  47.0522474  53.2768796  34.1075039  48.8304504  53.6210123
  34.4688506  48.6616694  54.6354295  35.1004614  49.7687957  52.8644778
  34.7395184  49.9384238  51.8500591  35.1712561  50.7219329  53.3885182
  36.0846533  49.3019005  52.8260640  32.7398817  49.4756745  53.8270813
  32.1422904  48.8560866  54.4957329  32.8668660  50.4652459  54.2660854
  32.2323295  49.5671714  52.8668115  36.2883431  46.7942278  52.6443784
  37.2165904  47.2200961  53.3649387  36.3525680  46.7076056  51.3173431
  35.6796300  46.1438809  50.8178751  37.4370710  47.3080931  50.5674064
  37.8481489  48.1098454  51.1808454  38.5906497  46.3465103  50.1689196
  39.3498113  46.9296267  49.6476248  39.0362598  45.8676329  51.0408187
  38.1836924  45.2531143  49.2438640  37.6863047  44.0700450  49.7610706
  37.6463535  43.9614131  50.8449078  37.2391732  43.0234087  48.9314853
  36.8181444  42.1108064  49.3533770  37.3431836  43.1705853  47.5360306
  36.9985425  42.3918314  46.8556889  37.9161087  44.3744889  47.0145760
  38.0218949  44.5044587  45.9375350  38.3404142  45.3845513  47.8867209
  38.8016271  46.2889643  47.4899594  36.7794467  47.9832725  49.3508108
  35.6002593  47.7017159  49.0102613  37.5260246  48.8548060  48.6818849
  38.4734650  49.0711642  48.9569213  36.9493510  49.5713226  47.5067285
  36.1821295  48.9679680  47.0215135  36.3363752  50.9002062  47.9139654
  37.0949033  51.5191625  48.3931610  35.9562171  51.4117475  47.0297112
  35.5175374  50.7246110  48.6116546  38.0505045  49.7814765  46.5082934
  39.2436085  49.8573463  46.8523408  37.6785650  49.9528921  45.2538535
  36.7166895  50.0159443  44.9523251  38.7190510  50.0305731  44.2500883
  39.6694613  50.3043218  44.7082163  38.8761615  48.6335755  43.5723901
  39.1117187  47.8889141  44.3327133  37.6603595  48.2733730  42.9139771
  37.4243737  49.0173758  42.1531411  37.7769620  47.2972732  42.4430913
  36.8509024  48.2302870  43.6426914  39.9945320  48.6222611  42.5274324
  40.9411004  48.8757027  43.0047979  40.0668124  47.6297998  42.0825776
  39.7732397  49.3532157  41.7497204  38.4363950  51.0629908  43.1761306
  37.2948248  51.2102581  42.6900547  39.4932927  51.7870717  42.8515074
  40.3316545  51.6940322  43.4070184  39.5121729  52.7066124  41.7204644
  38.6002984  52.6714201  41.1243556  39.7431660  54.1509891  42.1772174
  40.6577822  54.2039854  42.7677837  39.8365202  54.7979179  41.3049397
  38.8997377  54.4799237  42.7842841  40.6687211  52.2545282  40.8282038
  41.8535995  52.4373564  41.1397824  40.3165749  51.6440257  39.7084910
  39.3459929  51.4072583  39.5601296  41.2752701  51.3241840  38.6561366
  42.2711940  51.2666703  39.0953712  40.9714595  50.0084742  37.9725192
  40.0002795  50.1643156  37.5028149  41.7313225  49.8819195  37.2013563
  40.9194473  48.7608284  38.8426018  40.0675363  48.8195844  39.5200206
  40.7703487  47.5250842  37.9373682  41.6221825  47.4653931  37.2599355
  40.7322032  46.6259860  38.5524033  39.8509154  47.6074514  37.3577490
  42.2074358  48.6271506  39.7147748  42.3003712  49.4989115  40.3624594
  42.1414381  47.7267605  40.3255475  43.0810033  48.5623187  39.0661026
  41.1425530  52.4519042  37.6404520  40.0257044  52.8719600  37.3487682
  42.2555031  52.8883147  37.0768040  43.1364510  52.4352963  37.2737920
  42.2498167  54.0237262  36.1486410  41.2229839  54.3006609  35.9098508
  42.9462273  55.2274817  36.7744532  43.9931691  54.9635704  36.9239958
  42.8778839  56.0541651  36.0673297  42.3476203  55.6359886  38.0738299
  41.2607049  55.6285874  37.9922156  42.6577359  54.9391906  38.8525487
  42.8204273  57.0403743  38.4314277  43.9096063  57.0480230  38.3898381
  42.4239805  57.7278500  37.6842286  42.3675411  57.4727394  39.8015239
  41.3015393  57.2643539  39.8927171  42.9155038  56.8921691  40.5436655
  42.6201629  58.9820593  40.0381370  42.1121519  59.5202232  39.3508203
  42.3051610  59.2350531  40.9638086  43.6079375  59.1752915  39.9541021
  42.9741332  53.6944599  34.8710827  43.7299408  52.6852565  34.7746859
  42.7056422  54.5064335  33.8381216  42.0155153  55.2411023  33.9020434
  43.3786553  54.3049091  32.5716532  43.5838099  53.2438726  32.4294831
  42.5125191  54.7918006  31.4180772  41.6039764  54.1938531  31.3466069
  42.2470746  55.8410024  31.5477497  43.1959848  54.6855831  30.1026972
  43.6851218  53.4995644  29.6170857  43.6307447  52.6186879  30.1082063
  44.2258680  53.6930418  28.4307796  44.6612577  52.8668220  27.8687337
  44.1169941  54.9782142  28.1395350  43.4690540  55.6195118  29.1643325
  43.2752530  56.6902839  29.1011692  44.7295016  55.0379236  32.5808765
  44.8126551  56.2903403  32.6876426  45.8025339  54.2491229  32.5151413
  45.7243454  53.2530149  32.6626361  47.1303488  54.8405523  32.4938652
  47.8678117  54.0989141  32.8008188  47.4823333  55.3265365  31.0902049
  46.7709709  56.0766527  30.7446786  48.4900573  55.7408422  31.0594930
  47.4069557  54.0696755  30.1611324  46.4632526  53.5242797  30.1528370
  47.5680801  54.5308020  29.1867078  48.5707380  53.0536682  30.4335016
  49.7235791  53.4411941  30.2108962  48.3061717  51.8657369  31.0967511
  49.0551672  51.2113047  31.2723238  47.3655537  51.6597601  31.4015669
  47.4344681  55.8451678  33.5776291  48.1144175  56.8238331  33.3329171
  46.9748356  55.5661109  34.7952679  46.4529485  54.7139136  34.9418723
  47.3117139  56.3665080  35.9439448  48.2722636  56.8551897  35.7807470
  46.2542217  57.4389559  36.1872856  45.3160846  56.8872944  36.2478460
  46.4998834  57.8457459  37.1682404  46.1106870  58.5653444  35.1989360
  46.9128458  59.2528674  35.4671789  46.1676491  58.3390962  34.1341970
  44.7768191  59.2404128  35.4818618  44.6750679  60.0150988  36.4540929
  43.6991961  58.8130788  34.7542470  42.7927033  59.2315065  34.9068590
  43.8152863  58.0812166  34.0679510  47.2231077  55.4559600  37.1621912
  46.4784560  54.4662331  37.1468104  47.8483010  55.8617687  38.2622628
  48.8501265  56.9356053  38.4246715  48.4546015  57.8606684  38.0052449
  49.7616718  56.6579015  37.8954600  49.0479987  57.0144831  39.8759409
  48.3400136  57.7225985  40.3065551  50.0650882  57.3415303  40.0919747
  48.8154379  55.6422120  40.3814707  48.3620619  55.7896926  41.3616741
  49.6863913  54.9940240  40.4783837  47.7934080  55.0080122  39.4227932
  48.0008580  53.9764841  39.1381662  46.4092813  55.0969292  40.0132616
  45.7730869  56.1780841  39.9649632  46.0024753  54.0238750  40.6988743
  46.6207692  53.2312214  40.7964049  44.6855679  53.9530284  41.3182938
  44.2152830  54.9363039  41.3283229  44.0481165  53.2514403  40.7802145
  44.8554790  53.4660296  42.7634870  45.9742855  53.4605079  43.3104563
  43.7487964  53.1268973  43.3944972  42.8368478  53.1672732  42.9622716
  43.8415702  52.6479130  44.7507656  44.8387339  52.3069228  45.0291350
  43.3885618  53.7388485  45.7632167  43.4181084  53.3184996  46.7684694
  44.3125684  54.9709909  45.6944576  44.2831896  55.3921934  44.6895565
  43.9750954  55.7193335  46.4115321  45.3336566  54.6738514  45.9335991
  41.9002120  54.1228682  45.5609879  41.2745789  53.2416088  45.7026461
  41.6199109  54.8871371  46.2858493  41.7582390  54.5102343  44.5520815
  42.9628030  51.4542681  45.0267548  41.9433220  51.2182583  44.3688218
  43.3973043  50.6913433  46.0163706  44.3650834  50.8025581  46.2830806
  42.5730909  49.7327935  46.7671432  41.6096049  49.6407590  46.2658213
  43.2096045  48.3332579  46.8714297  44.2717211  48.4341250  47.0946635
  42.7111409  47.8290621  47.6993310  43.0370800  47.5284549  45.6208341
  41.8879610  46.7668096  45.4499896  41.1573646  46.7447683  46.2585950
  41.6553608  46.0378479  44.2747598  40.7282314  45.4828227  44.1316518
  42.5869784  46.1275299  43.2308371  42.3413680  45.3587154  42.1090253
  41.5376171  44.8384965  42.1794281  43.7509398  46.8658225  43.3836994
  44.4856286  46.9236385  42.5805866  43.9791033  47.5503908  44.6034099
  44.9058081  48.1046217  44.7522267  42.4829856  50.3522513  48.1620640
  43.5247527  50.4787446  48.8719533  41.2718503  50.7708881  48.5448674
  40.4928481  50.7064632  47.9052548  41.0269315  51.3084075  49.8862733
  41.9486808  51.7470089  50.2685118  39.9270370  52.3966639  49.8799480
  39.0103653  52.0182742  49.4275837  39.7464334  52.6230654  50.9307690
  40.3617409  53.6545118  49.1610043  41.5414359  54.0459189  49.3259473
  39.5486232  54.2107526  48.3797664  40.5622130  50.1668049  50.7649799
  39.5764707  49.4793821  50.4374572  41.2883070  49.9220357  51.8568964
  42.1276595  50.4465076  52.0581820  40.8840522  48.8523624  52.8014841
  40.1045648  48.2419002  52.3455953  42.0775035  47.9415556  53.1597522
  42.9973586  48.4778190  53.3929629  41.7710562  47.3535343  54.0248655
  42.4125083  46.9694735  52.0803458  41.7305024  45.7369103  52.0020521
  41.0009909  45.4681369  52.7660376  41.9867276  44.8726398  50.9594620
  41.4976319  43.8996834  50.9121142  42.8739797  45.2498676  49.9672317
  43.0286657  44.5949546  49.1097581  43.5726223  46.4650057  50.0579183
  44.3132507  46.7294798  49.3031845  43.3224574  47.3128774  51.0918280
  43.8389737  48.2710774  51.1480727  40.3383680  49.4774147  54.0691391
  41.0251381  50.2913515  54.6996911  39.1155504  49.0817037  54.4321913
  38.5480755  48.4915100  53.8408006  38.5717965  49.5018505  55.7077846
  37.8725132  48.7222090  56.0098790  39.4119464  49.5244757  56.4018564
  37.8546996  50.8586645  55.7470641  37.2875840  51.2307321  56.8090582
  37.7685023  51.5599397  54.5991429  38.2027551  51.2220516  53.7521745
  37.0471039  52.8198228  54.5479297  36.1186949  52.7456566  55.1141940
  37.8992042  53.9213575  55.1548304  37.2754975  54.7660876  55.4472691
  38.4290551  53.5419374  56.0285572  38.9414386  54.4604730  54.2218696
  40.0035346  53.6772779  53.8328559  40.0839038  52.6610624  54.2187921
  40.9586817  54.1627596  52.9665676  41.8064708  53.5333223  52.6960808
  40.8461397  55.4621389  52.4309570  41.5745565  55.8466748  51.7170655
  39.7717794  56.2624855  52.8338419  39.6580153  57.2758324  52.4487626
  38.8382636  55.7500140  53.7403004  38.0097919  56.3718565  54.0794855
  36.7554803  53.1255946  53.0835308  37.3754375  52.5543205  52.1717583
  35.7812323  54.0089522  52.9060816  35.3118249  54.3302924  53.7406452
  35.3318441  54.5268231  51.6153729  35.7100118  53.9446991  50.7750039
  33.8236829  54.5733303  51.5568861  33.4501272  55.0784812  52.4476044
  33.3504145  55.3394891  50.2904443  33.7232208  54.8346345  49.3992439
  32.2609558  55.3628265  50.2652315  33.7346335  56.3591728  50.3172786
  33.3048055  53.1293437  51.6300495  33.6207149  52.6311608  50.7134712
  33.7916055  52.6594958  52.4846653  31.8125380  53.0108623  51.7759231
  31.3250231  53.4801104  50.9213850  31.5336807  51.9580452  51.8196723
  31.4959135  53.5084478  52.6925787  35.8793053  55.9225310  51.3760826
  35.7717925  56.7807153  52.2613146  36.5223171  56.1458406  50.2317738
  36.6798197  55.3837597  49.5879377  37.0427219  57.4764267  49.8786585
  37.1586803  58.0872691  50.7739375  38.4055543  57.3278444  49.2101287
  39.0359301  56.7973448  49.9237783  38.3004031  56.7302491  48.3046326
  39.0508877  58.6752183  48.8611394  38.3149872  59.6936593  48.8857840
  40.2649572  58.6930859  48.5310546  36.0047823  58.1359921  48.9268183
  35.9784544  57.8314360  47.7481710  35.1231286  58.9640630  49.4702752
  35.0879245  59.1131497  50.4685904  34.0956916  59.5959580  48.6363334
  33.5916922  58.8412306  48.0326196  33.0697565  60.2845082  49.5026507
  33.5580283  60.9653694  50.1998723  32.3647963  60.8413552  48.8853562
  32.3729027  59.2816718  50.2298179  31.7120324  59.6941706  50.7907947
  34.6178697  60.5685070  47.5735934  33.8705430  60.9663579  46.6604650
  35.8768282  60.9749604  47.6787041  36.4533309  60.7553897  48.4784119
  36.4220624  61.8331700  46.6591371  35.6669652  62.5659864  46.3746945
  37.6727023  62.5778939  47.1317798  37.8702134  63.3877955  46.4295349
  37.4663521  62.9946879  48.1175802  38.8063749  61.7297589  47.2054978
  39.5654386  62.2355162  47.5048834  36.7328256  61.0644578  45.3798632
  37.1674960  61.6506404  44.3889658  36.6170055  59.7392971  45.4260781
  36.3564533  59.2775291  46.2857188  36.9292013  58.9142432  44.2655331
  37.6849382  59.4055709  43.6527053  37.4748580  57.5444252  44.7165802
  36.7276410  57.1001073  45.3741116  37.5829451  56.9299935  43.8227732
  38.7925046  57.6192893  45.4348322  38.7421446  58.4401793  46.1501674
  38.9407159  56.6809247  45.9692547  39.9479774  57.8471205  44.4875823
  39.9892569  56.9985469  43.8047076  39.7403260  58.7566585  43.9239150
  41.3385151  57.9935381  45.2319107  41.4188436  57.1423103  45.9079723
  42.1093780  57.9215000  44.4646558  41.5160001  59.2287975  45.9836941
  40.8020583  59.2955355  46.6949837  42.4269490  59.2294868  46.4198954
  41.4420276  60.0176713  45.3573512  35.7697967  58.6935790  43.3244766
  35.9023167  57.9935210  42.3338893  34.6244769  59.2669639  43.6311527
  34.5162968  59.7665222  44.5022657  33.4653407  59.1355331  42.7633992
  33.8009314  59.0595751  41.7291321  32.6356317  57.8915216  43.1018582
  31.7603167  57.8870625  42.4523176  33.2741803  57.0430402  42.8560230
  32.1959291  57.7884000  44.5351138  33.0386647  57.2073796  45.5056101
  34.0160778  56.8254953  45.2107753  32.6292066  57.1201511  46.8316897
  33.2733696  56.6590818  47.5804026  31.4033459  57.6156676  47.1936443
  30.9673625  57.5348206  48.4924900  31.6009422  57.1096223  49.0750557
  30.5658173  58.2173223  46.2651017  29.6024982  58.6287621  46.5664887
  30.9659997  58.2912916  44.9446924  30.3131770  58.7503202  44.2022536
  32.5818036  60.3787978  42.8228833  32.7251977  61.2361352  43.6869734
  31.7420455  60.5090613  41.8068741  31.7098643  59.7757912  41.1130595
  30.7899318  61.6098396  41.6950547  31.1817440  62.5146858  42.1596362
  30.5316273  61.8957888  40.1943666  30.0858984  61.0149475  39.7322578
  29.5690618  63.1010646  40.0431511  30.0143431  63.9824534  40.5046465
  29.3927392  63.2953938  38.9852071  28.6221811  62.8742064  40.5331030
  31.7719960  62.1847850  39.5574077  31.6197420  62.3631576  38.6264930
  29.4687802  61.1566922  42.2752554  28.9927200  60.0668447  41.9787404
  28.8004088  62.0114845  43.0325690  29.1630471  62.9153825  43.3000781
  27.4870951  61.6347831  43.5006645  26.9829612  62.5179591  43.8930270
  26.9145490  61.2311916  42.6655573  27.5703919  60.5827407  44.5988870
  28.6012810  60.4616156  45.2711893  26.4332186  59.9824791  44.9138343
  25.5913505  60.2421633  44.4199501  26.3388310  58.9638581  45.9526236
  27.1495868  59.0693355  46.6734903  25.0207040  59.1401100  46.6775079
  24.1929846  59.0310305  45.9767358  24.9277931  58.3949466  47.4675706
  24.9894538  60.4477067  47.2508145  24.1583423  60.5740694  47.7143723
  26.4064801  57.5500878  45.3732937  25.9892618  57.2774823  44.2508766
  26.8873480  56.6242516  46.2059540  27.1728479  56.8820056  47.1398448
  26.9595405  55.2171599  45.8237351  27.4811551  55.0984821  44.8740336
  27.7381718  54.4647915  46.9071760  27.2903813  54.7347478  47.8635789
  27.6226393  53.3936001  46.7419453  29.2255563  54.8203820  46.9225954
  29.3427903  55.9009097  46.8400303  29.8524695  54.3367051  48.2392390
  29.7360283  53.2561310  48.3223039  30.9126981  54.5894057  48.2518264
  29.3540787  54.8209447  49.0790123  29.9246715  54.1668423  45.7282095
  29.4767813  54.5277331  44.8023306  30.9842161  54.4223145  45.7423670
  29.8116242  53.0843763  45.7880967  25.5694104  54.5939820  45.7589539
  24.6651317  54.9750217  46.5249420  25.4019205  53.6623384  44.8298332
  26.1233404  53.4791266  44.1471282  24.2040139  52.8797158  44.7782604
  23.5017520  53.2621198  45.5189996  23.5304275  52.9298493  43.3862457
  24.2331395  52.5760861  42.6318270  22.2739862  52.0302725  43.3814640
  21.5705606  52.3837236  44.1353635  21.8028084  52.0685692  42.3993113
  22.5610713  51.0030858  43.6063419  23.1509703  54.2963531  43.1042659
  22.7313606  54.3404857  42.2419548  24.6291364  51.4492682  45.0817083
  25.5367690  50.9249065  44.4243136  23.9726240  50.8395169  46.0607460
  23.3178822  51.3642797  46.6229172  24.2640028  49.4382543  46.4457404
  25.2472194  49.1529436  46.0715988  24.2544632  49.2793355  47.9509922
  23.3243513  49.6665645  48.3669788  24.3097645  48.2046351  48.1243727
  25.4227342  49.9560132  48.6186351  26.6594693  49.2715417  48.7733059
  26.7430468  48.2583534  48.3801601  27.7340179  49.8563888  49.4000436
  28.6412416  49.2833392  49.5915149  27.6311562  51.1762417  49.8540037
  28.7245242  51.7630320  50.4703945  29.4823063  51.1764561  50.5277938
  26.4804622  51.9113631  49.6326132  26.4380804  52.9647859  49.9093886
  25.3566143  51.2899030  49.0445416  24.4287685  51.8479628  48.9189566
  23.3755063  48.3902067  45.8068483  22.1885967  48.6285655  45.5670074
  23.9192557  47.1895038  45.6527604  24.8983346  47.0394785  45.8502353
  23.1475795  46.0824266  45.1175483  22.0954875  46.2546103  45.3446042
  23.3140171  45.9780162  43.5605888  23.2497034  46.9798852  43.1360625
  24.6344474  45.3632742  43.1942894  24.6993087  44.3611397  43.6181043
  24.7199535  45.3045539  42.1092365  25.4437607  45.9773383  43.5893057
  22.2845812  45.1400358  43.0416209  22.3786398  45.0703640  42.0887835
  23.5889970  44.7916687  45.8471267  24.7149054  44.7029440  46.3481849
  22.6664531  43.8546419  45.9985214  21.7317707  43.9507517  45.6280742
  22.9887944  42.6768031  46.6998308  23.4334686  42.9653895  47.6522392
  22.0626529  42.1317236  46.8821756  23.9494847  41.7788554  45.9617860
  23.8950270  41.6411309  44.7544168  24.8113303  41.1140727  46.7405203
  24.8168114  41.2967765  47.7338423  25.7664913  40.1413985  46.2087916
  25.8551598  40.1693225  45.1227634  27.1609263  40.4158071  46.8267116
  27.0236190  40.5958450  47.8929349  28.1453320  39.2436439  46.6256821
  28.2835109  39.0632997  45.5596222  29.1048800  39.4925377  47.0789150
  27.7436158  38.3463281  47.0963731  27.6858000  41.7006857  46.2135447
  27.0012585  42.5181126  46.4400799  28.6690569  41.9258276  46.6266023
  27.7646631  41.5824283  45.1328520  25.3624273  38.7037428  46.5142002
  24.9429587  38.3916163  47.6609570  25.4798949  37.8333022  45.5264758
  25.7494242  38.1645308  44.6111940  25.2691757  36.3810122  45.7127348
  24.6858892  36.1944394  46.6144369  24.5060300  35.8243818  44.5145410
  23.5351365  36.3133628  44.4347754  25.1093095  36.0709367  43.6408337
  24.3089444  34.3084585  44.5866513  24.8219201  33.6422801  45.4963239
  23.5768692  33.7746975  43.7322491  26.6589861  35.7300991  45.7765552
  27.3725922  35.6929613  44.7645966  27.0831149  35.3316204  46.9866260
  26.5433036  35.5506882  47.8116790  28.3969231  34.7133057  47.1615950
  29.0255845  34.9598274  46.3059601  29.0947740  35.2083701  48.4447958
  30.1095095  34.8111272  48.4694786  29.1318350  36.2976357  48.4297329
  28.3735689  34.7674785  49.6955747  27.4354991  33.9924709  49.6103437
  28.8093125  35.2620822  50.8649662  28.3539217  34.9920251  51.7250756
  29.5905723  35.9020246  50.8793780  28.4210615  33.1942102  47.1067214
  29.4070572  32.5768390  47.4969857  27.3444604  32.5940105  46.6271335
  26.5267979  33.1330721  46.3802733  27.2430478  31.1440513  46.6161930
  27.4852937  30.7487475  47.6026772  25.8168213  30.7098934  46.2504525
  25.7278254  29.6269823  46.3369535  25.1029021  31.1873644  46.9216014
  25.5474330  31.0963962  44.9309607  24.6565041  30.8281763  44.6945215
  28.3002392  30.4310569  45.7759434  28.4839241  29.2077874  45.9195285
  28.8719968  31.1195792  44.7893719  28.4397507  31.9597777  44.4325399
  29.9947456  30.5519077  44.0505200  30.1687482  29.5460099  44.4326089
  29.7866651  30.4710870  42.5459119  29.3153052  31.3925040  42.2039912
  30.7559128  30.3575388  42.0603548  28.8507446  29.2203177  42.1714057
  27.9557113  29.2279558  42.7934652  28.5643778  29.2993259  41.1226666
  29.5750827  27.9006232  42.3789069  30.8501074  27.8160694  42.3201214
  28.8023578  26.8486806  42.6387571  29.2219701  25.9419750  42.7867840
  27.7998699  26.9618927  42.6867405  31.3022483  31.2041310  44.4492624
  32.2865528  31.1350667  43.7128761  31.2891196  31.8918754  45.5841378
  30.4415558  31.9827696  46.1258694  32.4991523  32.5358412  46.0806525
  32.3599124  32.7072031  47.1480543  33.3225642  31.8377822  45.9296367
  32.8468499  33.8823290  45.3945548  33.8645550  34.4862441  45.6951357
  32.0284327  34.3228915  44.4378506  31.1960556  33.8096451  44.1852128
  32.3311787  35.5695637  43.7065289  33.3840558  35.8188069  43.8385398
  32.0453860  35.4218512  42.1998449  30.9866116  35.1680724  42.1479568
  32.2330082  36.3182522  41.6087753  32.7912764  34.2985603  41.5278792
  34.1780786  34.2991439  41.4905514  34.7328548  35.0700219  42.0254069
  34.8728492  33.3039380  40.7616473  35.9625919  33.3112253  40.7390979
  34.1647938  32.3124106  40.0711077  34.6872605  31.5345679  39.5142511
  32.7659491  32.3302070  40.1033214  32.2060284  31.5651837  39.5654289
  32.0899273  33.3150849  40.8152898  31.0000666  33.3297861  40.8246339
  31.5202883  36.7736665  44.2068280  30.4959397  36.6234728  44.8822602
  31.9925578  37.9738433  43.8638322  32.9044456  38.0660364  43.4394968
  31.2189070  39.1732052  44.0929971  30.6814729  39.1116006  45.0392892
  32.1777919  40.3676461  44.1511479  32.8803108  40.4256430  43.3197618
  31.5959216  41.2880827  44.1993508  33.0108676  40.3127806  45.4214138
  34.2762707  39.8301751  45.5481337  34.7374535  39.4095373  44.6545599
  34.7166644  39.9908665  46.8541485  35.6180469  39.7058615  47.2096498
  33.7430580  40.6308588  47.5752459  33.7439908  41.0840753  48.9019546
  34.6263188  40.8915592  49.5123099  32.6218157  41.7492449  49.3549485
  32.6011971  42.1209133  50.3794178  31.5044579  41.9607308  48.5315201
  30.6094782  42.4634667  48.8980817  31.5149649  41.5214502  47.1931528
  30.6892518  41.8330880  46.5534806  32.6363096  40.8241947  46.7106834
  30.2224997  39.2863402  42.8868520  30.4216011  40.0882737  41.9323928
  29.2132501  38.4151905  42.9146613  29.1298677  37.7654814  43.6834427
  28.2354209  38.3433869  41.8434591  28.6642945  38.6738068  40.8974204
  27.8041162  36.8831685  41.7009549  28.6660013  36.2728387  41.4312312
  27.3915190  36.5307045  42.6462764  26.8171100  36.7811620  40.6873162
  26.5451791  35.8649684  40.5965269  27.0260838  39.2352965  42.1199063
  26.5198219  39.2856035  43.2537048  26.5832376  39.9291783  41.0613600
  27.0322401  39.8641850  40.1589898  25.4458966  40.8428133  41.2076359
  24.8230735  40.5128692  42.0390970  25.9082470  42.2709609  41.4814780
  25.0365264  42.9139107  41.6032077  26.5296131  42.3291389  42.3751331
  26.7209840  42.8547940  40.3517349  28.0995671  42.5344537  40.2122194
  28.5785917  41.8521271  40.9144058  28.8420105  43.0993585  39.1676556
  29.9108966  42.8948147  39.1064592  28.2309571  43.9152787  38.2119051
  28.7991504  44.2943406  37.3624533  26.8725132  44.2463015  38.3525579
  26.3917581  44.8898431  37.6157886  26.1415061  43.7546337  39.4290676
  25.1056032  44.0628036  39.5706177  24.5910414  40.8093508  39.9445683
  24.9638290  40.1799878  38.9469302  23.3628022  41.3031983  40.1049154
  23.0614360  41.6918083  40.9871059  22.4197256  41.3002968  38.9924366
  22.7298070  40.5673299  38.2476492  21.0310930  40.9413956  39.4752361
  20.6960562  41.6413920  40.2406474  20.3750052  41.0111307  38.6076038
  20.9473130  39.5463333  40.0301201  21.7320436  38.6325612  39.6585446
  20.0159259  39.3698384  40.9849953  19.8971205  38.4605722  41.4083392
  19.4398257  40.1474228  41.2740832  22.3167182  42.6704837  38.3034494
  22.3411179  43.7187025  38.9550644  22.1889393  42.6140716  36.9712271
  22.4184304  41.7650707  36.4746078  21.8800997  43.8061348  36.1944103
  21.5185927  44.6861861  36.7263140  22.9159688  44.2583011  35.1366042
  22.6106692  45.2367736  34.7658173  24.3222777  44.3468001  35.6972299
  24.6284713  43.3685304  36.0678171  25.0072159  44.6682006  34.9125886
  24.3433692  45.0673689  36.5148101  22.7726937  43.6212414  33.7989704
  21.7893631  43.8522965  33.3893652  23.5434636  44.0032582  33.1295852
  22.8801846  42.5409970  33.8970448  20.4964846  43.6117422  35.5961212
  20.1251625  42.5138994  35.1572018  19.7249206  44.6852540  35.6418211
  20.0489495  45.5326028  36.0857858  18.3719646  44.6494869  35.1411688
  17.8952826  43.6929751  35.3555480  17.6055568  45.7349644  35.8405240
  18.2632471  46.6028446  35.7922885  16.6627475  45.9662150  35.3448085
  17.3434891  45.3865679  37.2735210  17.0193497  44.2319897  37.5309175
  17.3741362  46.2873407  38.0819021  18.2153884  44.7744800  33.6366796
  17.2069540  44.2956010  33.0868879  19.1913597  45.4127478  32.9888924
  19.9982470  45.7507562  33.4936522  19.1440843  45.6141868  31.5592588
  18.8652786  44.6899806  31.0530873  18.0772839  46.7033068  31.2313375
  17.0979634  46.2381871  31.3440065  18.1896072  47.4961851  31.9708154
  18.1938155  47.2587646  29.9135920  17.5087735  47.9184467  29.7826844
  20.5221368  46.0991009  31.1414809  21.3199931  46.4911209  31.9979619
  20.8016052  46.0776502  29.8214406  20.1618865  45.6727507  29.1529230
  22.0177715  46.6906279  29.3247286  22.4581286  47.3004033  30.1136258
  23.0482289  45.6408608  28.8828061  24.0003954  46.1359697  28.6921611
  23.1569378  44.9572725  29.7248212  22.6234910  44.8537022  27.6374110
  21.8057489  43.7236592  27.7521000  21.4915937  43.3929192  28.7420581
  21.3910091  43.0197714  26.6140781  20.7581119  42.1364619  26.6995609
  21.7485255  43.4915079  25.3737928  21.2930888  42.8062061  24.2595685
  20.7542284  42.0436375  24.4825443  22.5817415  44.5818318  25.2236362
  22.8978340  44.8939567  24.2282649  23.0137053  45.2754499  26.3324885
  23.6551493  46.1486435  26.2133974  21.6511716  47.5109605  28.0952739
  20.5885585  47.3001034  27.4601654  22.5620503  48.4095735  27.7497934
  23.3844059  48.5548085  28.3178933  22.4197083  49.1910405  26.5271859
  21.6649168  48.7397561  25.8831894  22.0009480  50.6249339  26.8384581
  22.6762349  51.0398497  27.5867446  22.0589891  51.4885550  25.5567717
  21.3835644  51.0744965  24.8081351  21.7579829  52.5094256  25.7919683
  23.0763850  51.4912678  25.1656211  20.6638524  50.6079886  27.3583131
  20.3870975  51.5050980  27.5588165  23.7930450  49.1970298  25.8755752
  24.7824134  49.7192838  26.4153621  23.8597908  48.5499942  24.7075637
  23.0311021  48.0977728  24.3485788  25.0767022  48.4860230  23.9167063
  25.9793881  48.7915285  24.4457844  25.2718717  47.0456496  23.3998249
  24.3795960  46.7288134  22.8598629  26.1317260  47.0125580  22.7307541
  25.4423856  46.3764308  24.2431342  24.8854145  49.4402583  22.7513738
  24.2527083  49.0748027  21.7667023  25.3857416  50.6585994  22.8831420
  25.9097877  50.9462210  23.6972359  25.1757332  51.6377380  21.8083764
  25.6629073  52.5775723  22.0681304  25.5958105  51.2564379  20.8776537
  23.6832131  51.8893853  21.6132299  22.9837122  52.3395090  22.5189729
  23.2123280  51.6144267  20.4098663  23.8362828  51.2355521  19.7118450
  21.8315394  51.8645804  20.0360000  21.4446259  52.7515306  20.5377136
  21.7870525  52.1002876  18.5182305  20.7661252  52.3444370  18.2246360
  22.4455863  52.9316205  18.2665980  22.2123704  50.9332056  17.8268339
  22.1803847  51.0923133  16.8806513  20.8945834  50.7572091  20.3852077
  19.7154345  50.8375965  20.0022382  21.4139402  49.6465647  20.9462110
  22.4097313  49.5811303  21.1018318  20.5823942  48.4835514  21.2686100
  19.5511245  48.6683662  20.9679015  21.0900706  47.2574721  20.5320095
  22.1575838  47.1302062  20.7117822  20.5564201  46.3703358  20.8730468
  20.8512803  47.4504939  19.0706240  19.8234284  47.7358492  18.8465847
  21.5218948  48.2648332  18.7963438  21.1971661  46.2634647  18.2656067
  20.7047224  45.1048536  18.6950160  21.8172928  46.3767931  17.2081449
  22.0458162  45.5535062  16.6695567  22.0944419  47.2924918  16.8844387
  20.5023002  48.2007295  22.7637560  21.5453277  48.1049558  23.4287809
  19.3114312  47.9477680  23.2672036  18.4881184  48.0372278  22.6890579
  19.1352102  47.5824023  24.6750335  20.1057743  47.5839731  25.1711203
  18.2174128  48.5614071  25.3974920  17.2499071  48.5747753  24.8956421
  18.0873021  48.2293759  26.4275048  18.7836497  49.8929289  25.3881856
  18.1930639  50.4950036  25.8467859  18.5815159  46.1874751  24.7491737
  17.9265110  45.7258084  23.8153764  18.8212987  45.4938854  25.8626213
  19.3220729  45.8939312  26.6431903  18.3527966  44.1127369  25.9737809
  17.3768924  44.0242905  25.4964054  19.0615958  43.4511576  25.4757689
  18.2284874  43.6942770  27.4473085  18.4232382  44.5027509  28.3762047
  17.8088466  42.4542482  27.6177875  17.6570364  41.8730964  26.8058050
  17.5586826  41.8854865  28.9253154  16.7865670  42.4425588  29.4559821
  17.0754536  40.4571583  28.7230628  17.7705915  39.9706198  28.0388386
  17.0956713  39.9455923  29.6853473  15.6634548  40.3950876  28.1433278
  14.9753730  41.4376256  28.1482312  15.2480309  39.2853827  27.6946453
  18.7733750  41.8333235  29.8496803  19.9131102  41.6950295  29.4081237
  18.4590109  41.8372854  31.1421085  17.4820167  41.9303416  31.3806924
  19.4355608  41.7158036  32.2357635  20.2391060  42.4287220  32.0509348
  18.9313516  41.9710342  33.1678202  20.0280321  40.3260341  32.3599722
  19.6577884  39.3803358  31.6440566  20.9388974  40.2039162  33.3187676
  21.0800479  40.9819056  33.9471850  21.7539436  39.0048868  33.5062192
  21.1114610  38.1294083  33.6003081  22.6960729  38.8007371  32.2874439
  23.3963165  37.9774594  32.4287658  22.0582849  38.5912119  31.4287089
  23.5186038  40.0087168  31.9282922  24.7726670  40.2430915  32.4896254
  25.1687284  39.5018626  33.1837543  25.5172385  41.3843334  32.1876087
  26.4459876  41.6030927  32.7145529  25.0672231  42.2321642  31.2168424
  25.6763807  43.0813779  30.9072250  23.8333213  42.0116528  30.6246170
  23.4620172  42.7289695  29.8927084  23.0706274  40.8931125  30.9525416
  22.1234685  40.7113349  30.4446568  22.5602322  39.1878437  34.7641184
  22.3008825  40.1341742  35.5194397  23.4188900  38.2210794  35.1067954
  23.5198258  37.3585472  34.5910925  24.2368606  38.4137156  36.2990376
  23.9738535  39.3639686  36.7637371  24.0226685  37.2888331  37.3254431
  24.5525736  37.5523606  38.2407863  22.9555435  37.2111286  37.5335449
  24.4933884  36.0661748  36.8524153  24.3447291  35.3879238  37.5153450
  25.6994535  38.4498188  35.8749604  26.0749877  37.9350351  34.7979117
  26.5396909  38.9540093  36.7729576  26.2462246  39.3596432  37.6501338
  27.9633665  38.9176968  36.4714177  28.2232823  37.9506830  36.0408052
  28.2091799  39.7083829  35.7625520  28.7611638  39.1233889  37.7303201
  28.2016939  39.4283277  38.7774728  30.0776584  39.0954846  37.5780302
  30.5136408  38.9744152  36.6750568  30.9341357  39.2002224  38.7487063
  30.3655035  39.4409554  39.6469291  31.7158770  37.8852978  38.9711449
  32.3407901  37.9705739  39.8601399  30.7163770  36.7511174  39.1602917
  30.0913692  36.6649201  38.2714521  31.2531370  35.8157240  39.3184965
  30.0885196  36.9601105  40.0264419  32.6933794  37.5804122  37.8277488
  32.1176775  37.2173868  36.9763496  33.1978642  38.5075750  37.5557858
  33.7942522  36.4705272  38.2467958  33.2905091  35.5428747  38.5184640
  34.4640290  36.2870896  37.4066476  34.3706946  36.8330624  39.0979023
  31.9231428  40.3499681  38.6343434  32.4260393  40.6165539  37.5212737
  32.1385214  41.0882918  39.7267554  31.6233254  40.8994428  40.5746991
  33.1185795  42.1876147  39.7353862  33.1229300  42.7645849  38.8106237
  32.8595831  43.1633466  40.9328494  32.8614281  42.6015506  41.8669167
  33.6443370  43.9192431  40.9625497  31.8924812  43.6492648  40.8036333
  34.4867437  41.5324475  39.8698915  34.8154461  40.9729784  40.9362756
  35.3227670  41.6416499  38.8423907  35.1043342  42.2750955  38.0866572
  36.5629573  40.8352515  38.7472358  36.8431696  40.4008459  39.7068566
  36.2458281  39.6842664  37.7554539  35.4254716  39.1924687  38.2781866
  35.8975792  40.0377533  36.7849542  37.3847053  38.6955307  37.5558253
  38.3854958  38.8264189  38.2817960  37.2991863  37.9131483  36.5604714
  37.7708356  41.6519313  38.2688750  38.0435242  41.7723195  37.0731277
  38.5291005  42.1637822  39.2284582  38.3030648  41.9996915  40.1990670
  39.6948543  42.9764554  38.9199516  39.4224371  43.7940183  38.2525095
  40.3041985  43.5654501  40.1891288  41.2252666  44.0784353  39.9123977
  39.3326969  44.5813512  40.9137160  38.4115319  44.0689379  41.1911819
  39.8156874  44.9702600  41.8101363  39.1003068  45.4060642  40.2399625
  40.6236584  42.4802094  41.0960770  41.0083176  42.8375799  41.8997710
  40.7809047  42.1794095  38.2192388  41.6924615  42.7810994  37.6039914
  40.7341589  40.8372238  38.3188849  39.9899597  40.3741157  38.8206795
  41.7641289  40.0163147  37.7002485  42.7118583  40.5281401  37.8674097
  41.7661737  39.0656925  38.2335520  41.6019453  39.7482389  36.2106070
  42.4453009  39.0617650  35.6158710  40.4834166  40.1969775  35.6264793
  39.7530048  40.5877242  36.2043330  40.2237684  40.0355964  34.1923255
  40.9917144  39.4007698  33.7503377  38.8341005  39.3868181  33.9351141
  38.0978042  39.8950212  34.5577678  38.4157436  39.4960820  32.4483024
  39.1513712  38.9876738  31.8250266  37.4396012  39.0312326  32.3098822
  38.3613399  40.5463665  32.1618702  38.9345872  38.0050230  34.3126066
  38.0907645  37.5712040  34.1664406  40.3939408  41.3916804  33.5086198
  39.8411437  42.4101820  33.9613159  41.1832054  41.4286736  32.4468779
  41.5257772  40.5638103  32.0534884  41.5192323  42.6904395  31.7608504
  42.0120318  43.4037193  32.4215166  42.4773714  42.3565889  30.5896497
  41.9714226  41.6688569  29.9120505  42.8782361  43.6081368  29.8327163
  43.3846909  44.2961998  30.5096007  43.5504325  43.3406493  29.0174240
  41.9881041  44.0883584  29.4263264  43.6367507  41.7037378  31.1163813
  44.2383460  41.4918298  30.3989007  40.3001564  43.3600564  31.1164149
  40.1281600  44.5774747  31.2103506  39.4933000  42.5454132  30.4383786
  39.6696755  41.5511210  30.4190353  38.3876979  43.0712446  29.6310030
  38.4757571  44.1515367  29.5156171  38.4404468  42.4203521  28.2335591
  38.1678664  41.3756324  28.3830914  37.6836898  42.9084330  27.6193964
  39.7959413  42.4974507  27.5289283  40.5552946  42.0495023  28.1698851
  39.7475223  41.7352822  26.1711921  38.9886639  42.1829822  25.5294777
  40.7198220  41.7999247  25.6827707  39.5001524  40.6888821  26.3499527
  40.1988545  43.9216947  27.2705176  40.2704454  44.4570679  28.2172751
  41.1663509  43.9408184  26.7688342  39.4524741  44.4018778  26.6377149
  36.9943891  42.8945831  30.2434206  36.8482482  42.3306013  31.3372539
  35.9765820  43.4142879  29.5295356  36.1944895  43.9345768  28.6917319
  34.5688045  43.2495799  29.8981053  34.4728340  43.0240063  30.9601813
  33.8296045  44.5556958  29.6073830  34.2635890  45.2834949  30.2929960
  34.0565766  44.8438963  28.5809698  32.3045209  44.5139650  29.8025056
  31.8787821  43.8470765  29.0527676  31.9361786  44.0224213  31.1787522
  32.3612052  44.6891123  31.9290683  30.8511014  44.0060069  31.2809219
  32.3294502  43.0161323  31.3230448  31.6984174  45.9591683  29.5695851
  31.9244052  46.2894273  28.5557025  30.6177593  45.9272038  29.7083568
  32.1355134  46.6565459  30.2842252  34.0343655  42.1099980  29.0194534
  33.9675785  42.2686411  27.7825003  33.6899989  40.9817219  29.6509195
  33.7338289  40.9394266  30.6590809  33.2873279  39.7884252  28.9288751
  33.5122452  39.9101401  27.8693011  34.0358107  38.5470974  29.4517058
  33.6654492  38.4585529  30.4730243  33.7740901  37.6492942  28.8917488
  35.5686076  38.7100394  29.4736256  35.8224179  39.5432089  30.1289955
  36.2721881  37.3932668  29.9984241  36.0192027  36.5596946  29.3432489
  37.3528512  37.5355329  30.0037499  35.9298113  37.1763149  31.0102592
  36.1845659  39.1656520  28.0789322  35.7608223  40.1277345  27.7909424
  37.2665480  39.2590553  28.1721613  35.9488491  38.4226984  27.3169896
  31.8114772  39.5833232  29.0595385  31.2927377  39.3959242  30.1577948
  31.1512014  39.5253046  27.9166161  31.6593840  39.5130655  27.0438618
  29.6932862  39.4504433  27.8700885  29.2705252  39.3370920  28.8683489
  29.1787197  40.7820198  27.2619682  29.6143242  40.7814442  26.2627947
  28.0926124  40.7326586  27.1842869  29.5801690  42.0670978  27.9929394
  30.6574749  42.0487285  28.1577886  29.2086688  43.3145287  27.1813651
  28.1313826  43.3338361  27.0165002  29.5078592  44.2077823  27.7297117
  29.7223927  43.2896802  26.2203392  28.9697316  42.1740725  29.3999234
  29.3024202  41.3313479  30.0059210  29.2911022  43.1054589  29.8661225
  27.8822711  42.1613604  29.3266646  29.2454496  38.3029899  26.9887786
  30.0696046  37.6889483  26.2875772  27.9523788  37.9903011  27.0088500
  27.2977462  38.5019029  27.5831488  27.4360016  36.9224797  26.1510121
  27.8962129  35.9735258  26.4263144  25.9414962  36.7956138  26.3044812
  25.6414831  37.8417960  26.3644333  25.4486735  36.3250297  25.4537307
  25.5410816  36.0840776  27.5743105  26.3756912  35.4272736  28.2407348
  24.3160617  36.0697587  27.8170083  27.7072209  37.2696190  24.6794319
  27.6929786  38.4343915  24.2873768  27.9562581  36.2342846  23.8682450
  27.9840238  35.2950997  24.2387315  28.2522601  36.4299494  22.4397727
  29.1725371  37.0069511  22.3488972  28.4274951  35.1078706  21.6879147
  27.5998797  34.4032336  21.7693932  28.4942099  35.4722097  20.6627775
  29.7296430  34.4080095  22.0642098  30.6671276  35.1904453  22.4127495
  29.7653218  33.1178562  22.1956806  27.2079319  37.2199209  21.7540216
  27.5137896  38.0027562  20.8690487  25.9567072  37.0664824  22.1346832
  25.6860245  36.3809247  22.8252199  24.9143001  37.8242115  21.4742051
  24.9868123  37.7051467  20.3931572  23.5382290  37.3111209  21.9342698
  22.7733547  37.7371096  21.2849624  23.5249243  36.2247598  21.8462783
  23.2749123  37.6803854  23.2817448  22.4125280  37.3483504  23.5418332
  25.0525993  39.3250520  21.6879177  24.7678434  40.1199932  20.7996196
  25.4466112  39.7193840  22.8965272  25.5911877  39.0206047  23.6113030
  25.6283899  41.1115918  23.2507797  24.8052222  41.7225914  22.8804101
  25.7370008  41.3044893  24.7905528  26.5887472  40.7362042  25.1642898
  25.9234898  42.7468461  25.1117613  25.0718551  43.3157546  24.7387164
  25.9985316  42.8723185  26.1919122  26.8367567  43.1095329  24.6400586
  24.4806018  40.7458300  25.4780862  24.3859150  39.6830936  25.2550891
  24.5636893  40.8843600  26.5560499  23.6001090  41.2733664  25.1112910
  26.8834630  41.6530765  22.5554827  26.9028609  42.8055803  22.0663204
  27.9422355  40.8389025  22.5453519  27.9282992  39.9412224  23.0080350
  29.1710482  41.2492925  21.8634933  29.5756114  42.1854852  22.2481634
  30.2427068  40.1570928  22.0032845  29.8246209  39.2103923  21.6611417
  31.4705345  40.4933062  21.1809308  31.8894775  41.4397194  21.5228223
  32.2136483  39.7044307  21.2973691  31.1928060  40.5779242  20.1303080
  30.6327829  39.9317037  23.5130125  29.7502269  39.6264754  24.0751802
  31.3928392  39.1533019  23.5801295  31.0255341  40.8591817  23.9297042
  28.8534453  41.4986054  20.3492600  29.3106562  42.4702561  19.7657584
  28.0988357  40.5902847  19.7314550  27.7648259  39.7656508  20.2094882
  27.7659387  40.7544375  18.3251469  28.6779149  40.8339703  17.7334771
  26.9645155  39.5485888  17.8288104  26.1181759  39.3606517  18.4894830
  26.6018751  39.7277350  16.8166353  27.8267399  38.4174085  17.8298976
  27.3442224  37.6469831  17.5213180  26.9732296  42.0177206  18.1146189
  27.2083310  42.7655086  17.1578669  26.0160192  42.2921513  18.9965544
  25.6656327  41.6113615  19.6552302  25.2560310  43.5159183  18.8002328
  25.0764501  43.6335895  17.7315872  23.9167291  43.5364020  19.5237449
  23.3691323  44.3758219  19.0952461  23.4246644  42.6036337  19.2482167
  23.9397602  43.6596638  20.9433974  24.5440269  42.8742743  21.3974082
  24.3490529  44.6334843  21.2122006  22.4943330  43.5581230  21.5005470
  22.2002158  44.1759936  22.4765542  21.6150219  42.7929856  20.8456732
  20.6684305  42.7106352  21.1881415  21.9013632  42.3008182  20.0114782
  26.0758606  44.7632199  18.9804303  25.9311294  45.7204354  18.2253619
  27.0539510  44.7071404  19.8888202  27.1609622  43.9236093  20.5170932
  27.9144958  45.8327506  20.0584589  27.3116709  46.7347906  20.1634596
  28.8077324  45.6814582  21.3238731  28.1485538  45.5200521  22.1768273
  29.4376818  44.8034892  21.1809252  29.6633710  46.8681172  21.5776246
  29.1487753  47.9749795  22.2710344  28.1383042  47.9284866  22.6770960
  29.8992371  49.0996763  22.4386958  29.4791995  49.9588380  22.9616789
  31.2011470  49.1533698  21.9435093  31.9499572  50.2943997  22.0898752
  31.4802755  50.9950777  22.5481863  31.7580767  48.0474040  21.2930533
  32.7803784  48.0818986  20.9164769  31.0022405  46.9074227  21.1302394
  31.4369292  46.0287421  20.6537248  28.7506508  46.0675553  18.8002179
  28.7737020  47.1890007  18.2444070  29.4689800  45.0384179  18.3588805
  29.5499457  44.1925740  18.9048585  30.3525505  45.2088445  17.2165413
  30.8009453  46.2009158  17.2697937  31.4740291  44.1668479  17.1675931
  31.0918593  43.1460727  17.1755524  31.9984173  44.3506285  16.2298609
  32.4317841  44.3565609  18.3273582  33.2975051  45.4613249  18.3443809
  33.3269695  46.1176910  17.4746598  34.1135415  45.7277262  19.4504085
  34.7630382  46.6029659  19.4649430  34.1400065  44.8270164  20.5046127
  35.0053959  45.0884858  21.5699712  35.5099537  45.8968760  21.4536686
  33.2829085  43.7420826  20.5258445  33.2752034  43.0706477  21.3844574
  32.4132980  43.5026868  19.4298927  31.7319155  42.6521615  19.4505004
  29.6302864  45.3852761  15.8686320  30.2218729  45.9129299  14.9296646
  28.3574570  45.0259612  15.8029113  27.8973751  44.5679045  16.5766090
  27.5945802  45.2617456  14.5903122  28.0968311  44.7912332  13.7450542
  26.1817720  44.6751063  14.7096659  25.7577842  44.6106549  13.7075783
  26.2670412  43.6741336  15.1326115  25.3369893  45.4637439  15.5298493
  24.4672591  45.0598769  15.5752441  27.5263947  46.7929086  14.3507504
  27.2196245  47.2398986  13.2349960  27.6869861  47.5838729  15.4062663
  27.8224195  47.1573272  16.3117032  27.6486226  49.0333357  15.3268942
  27.0408371  49.3514829  14.4798533  27.0274421  49.5966998  16.6169073
  27.6516570  49.3296427  17.4696297  26.9570572  50.6820164  16.5445615
  25.6403705  49.0117051  16.8031932  25.1418387  49.6354594  16.0612380
  25.4434025  47.9618856  16.5859728  25.0707362  49.3395131  18.1760631
  25.1131767  50.5108383  18.5907701  24.8455837  48.3069176  18.9719713
  24.4679652  48.4586306  19.8963569  25.0523593  47.3716925  18.6515041
  29.0305636  49.6621930  15.1298497  29.1635572  50.8733322  15.1734800
  30.0792220  48.8482990  15.0297599  29.9573441  47.8457750  15.0435712
  31.4281122  49.3768345  14.9156442  31.4586935  50.4583471  15.0479109
  32.3740403  48.7292616  15.9412954  32.3094776  47.6451994  15.8478077
  33.8359256  49.1827392  15.6945433  33.9013757  50.2667236  15.7883256
  34.4909953  48.7147799  16.4293890  34.1446614  48.8859905  14.6921840
  31.8788529  49.0904535  17.3880921  30.8663386  48.7129477  17.5309428
  32.5425771  48.6362565  18.1238060  31.8836363  50.1730762  17.5146071
  31.9201035  49.0965899  13.5072314  32.1140685  47.9484654  13.1014227
  32.1133367  50.1629429  12.7466869  31.9643252  51.1065796  13.0744746
  32.4819528  49.9693822  11.3687778  31.7360000  49.3668180  10.8505405
  32.5622361  51.3199182  10.6978844  31.6806357  51.9206499  10.9214944
  33.4570258  51.8587638  11.0094880  32.6221810  51.0724866   9.3137261
  32.6746347  51.9066799   8.8415291  33.8025286  49.1973874  11.2152143
  34.7680666  49.4699865  11.9210783  33.7977194  48.1818797  10.3499356
  32.9507656  47.8930316   9.8816031  35.0322185  47.4573443  10.0579076
  34.8680863  46.9089552   9.1303143  35.8114172  48.2040347   9.9049296
  35.4835087  46.4857607  11.1327153  36.5194558  45.8537533  10.9816187
  34.7488859  46.3827624  12.2319617  33.9245792  46.9482301  12.3764060
  35.1423061  45.4482172  13.2863676  36.1091936  45.7430484  13.6941694
  34.1145549  45.4974547  14.3954109  33.1427394  45.1959681  14.0045395
  34.4100774  44.8190164  15.1957160  34.0492981  46.5129054  14.7861801
  35.2638261  44.0017744  12.7730788  34.3419566  43.4856289  12.1518329
  36.3439926  43.3172059  13.1627289  37.0551550  43.7745954  13.7151256
  36.5498199  41.9254694  12.7881214  35.5854645  41.4232983  12.7110373
  37.2650747  41.8172802  11.4435941  37.3630597  40.7555812  11.2171135
  36.6228571  42.2891297  10.6999446  38.6163956  42.4599025  11.4150546
  38.5593478  43.4690269  11.8231164  39.2826037  41.8563887  12.0315283
  39.2047744  42.5377938   9.9758988  38.3353435  42.6987910   8.9671675
  40.4212226  42.4806975   9.7978493  40.7942994  42.5320089   8.8606821
  41.0403832  42.3828156  10.5897841  37.3665197  41.2195931  13.8598457
  38.1541963  41.8429858  14.5530939  37.1687288  39.9107587  13.9706303
  36.4567418  39.4361683  13.4340319  37.8823946  39.1556962  14.9908792
  38.0483315  39.7986428  15.8552771  37.1119818  37.9273335  15.4407073
  36.9127535  37.3102468  14.5645730  37.7352037  37.3719135  16.1415662
  35.7983579  38.2932254  16.1114952  36.0148935  38.9735885  16.9350966
  35.1550439  38.7932101  15.3874342  35.0796764  37.1133788  16.6482893
  35.7064256  36.4573981  17.5691687  33.9377962  36.7732006  16.2205809
  33.4769877  35.9629963  16.6095875  33.4930764  37.3136393  15.4923971
  39.2758579  38.8149592  14.5613627  39.5056411  38.3734994  13.4148785
  40.1911464  38.9210757  15.5067982  39.9100062  39.2801248  16.4079881
  41.5992313  38.5769560  15.3056208  41.7072358  37.9399011  14.4277852
  42.4186981  39.8457218  15.0910017  42.0073597  40.2595937  14.1703443
  42.2943138  40.5657613  15.8998105  43.9102676  39.5493125  14.8959937
  44.3724768  38.4412721  15.2671408  44.6339312  40.4810240  14.4685622
  45.5397266  40.1729185  14.3897780  42.0619711  37.7946858  16.5739521
  42.3218380  38.3731116  17.6146104  42.1603081  36.4644649  16.4302983
  41.9478567  36.0631989  15.5281069  42.4840991  35.5541341  17.5397626
  41.8397322  35.7735721  18.3910777  42.2738991  34.0883181  17.1298498
  42.5567125  33.4350474  17.9552910  41.2249386  33.9262105  16.8818518
  43.0837692  33.7928944  15.9899005  42.9529984  32.8771592  15.7331361
  43.8842928  35.7589704  18.0426889  44.1769478  35.4283835  19.1890389
  44.7286034  36.3569156  17.2272068  44.4446059  36.6245784  16.2956482
  46.0866053  36.7115281  17.6718583  46.5893677  35.8406374  18.0924276
  46.8882674  37.2063865  16.4801326  46.3163944  38.0243835  16.0420213
  47.8680704  37.5722996  16.7870425  47.0811490  36.1262713  15.4229940
  47.1765274  34.9571072  15.7560351  47.1990387  36.5257660  14.1674392
  47.3284292  35.8438070  13.4337568  47.1591120  37.5108970  13.9482963
  46.0131390  37.8662244  18.6765408  46.7909875  37.9181209  19.6555237
  45.0948429  38.8029494  18.4191334  44.5651941  38.7575376  17.5603498
  44.9166839  39.9638033  19.2793012  45.9194181  40.2368193  19.6080650
  44.3262531  41.1431626  18.4503880  43.3186862  40.8883631  18.1217755
  44.2902958  42.0402148  19.0685342  44.9560489  41.3273116  17.5800171
  44.0807194  39.7012789  20.5483395  44.2206931  40.4298650  21.5551229
  43.1110251  38.7990448  20.4780513  42.9241311  38.2661439  19.6406824
  42.2846863  38.5623353  21.6392614  42.5037919  37.5651308  22.0209355
  42.5349881  39.3041701  22.3976343  40.7828440  38.6579806  21.3220884
  39.9359201  38.6328097  22.2369132  40.4425886  38.9344609  20.0540640
  41.1128099  39.0525257  19.3077642  39.0313366  39.0710162  19.7400172
  38.6648815  38.1181789  19.3580343  38.4936603  39.3268339  20.6530127
  38.7785086  40.1599552  18.6902386  39.6259800  40.4060148  17.8249509
  37.6559954  40.8547801  18.8231616  37.0212697  40.6620936  19.5848010
  37.3033168  41.9157639  17.8767530  37.2986076  41.5184941  16.8617389
  35.9226293  42.4693926  18.1879866  35.8603447  42.6398360  19.2627745
  35.8376700  43.4214724  17.6641298  34.7915903  41.5500612  17.7545337
  34.2506843  41.6485394  16.4666953  34.6555836  42.3889043  15.7767563
  33.2314202  40.8341891  16.0714697  32.7772724  40.9494790  15.0873154
  32.7416997  39.8886741  16.9517744  31.7314056  39.0266514  16.5535689
  31.4474168  39.1742623  15.6484938  33.2739004  39.7521711  18.2092923
  32.9010247  38.9855228  18.8884937  34.2784003  40.5864040  18.6071067
  34.6916447  40.5013033  19.6121376  38.2949200  43.0576900  17.9446348
  38.5665679  43.5770724  19.0455018  38.7205401  43.5257915  16.7591097
  38.3872930  43.0738851  15.9195704  39.6081135  44.6645616  16.6210452
  39.6966310  45.1596339  17.5880857  41.0436644  44.2496163  16.1362319
  41.6631982  45.1422202  16.0494260  41.6892395  43.2691836  17.1501622
  41.0704684  42.3760686  17.2371619  42.6837327  42.9891378  16.8028032
  41.7678102  43.7524101  18.1240310  40.9843536  43.5411346  14.7405472
  40.5512530  44.2200555  14.0059777  41.9918868  43.2649314  14.4295998
  40.3685845  42.6446879  14.8134339  39.0040752  45.5966811  15.5583858
  38.0728001  45.2069529  14.8025733  39.5047887  46.8168382  15.5246742
  40.2878456  47.0705931  16.1099347  38.9544807  47.8383941  14.6084327
  38.7493962  47.3918929  13.6354598  37.6381546  48.4133371  15.1747825
  37.6035833  49.3978739  14.7083155  36.7072360  47.8834159  14.9731043
  37.6894768  48.6419929  16.6563116  38.4508907  49.6668748  17.1701783
  38.9303806  50.3512619  16.4703185  38.6189589  49.8447705  18.5523958
  39.1617254  50.7100911  18.9328237  38.0915504  48.9147884  19.4345293
  38.2831367  48.9925265  20.5047402  37.2924207  47.8500327  18.9299146
  36.7957572  47.1594517  19.6114742  37.1474225  47.6941841  17.5493406
  36.6106568  46.8329631  17.1514954  39.9801788  48.9502037  14.5110584
  41.0285116  48.9536898  15.2242844  39.7663105  49.8168398  13.5150347
  39.0139343  49.6950074  12.8523234  40.6933450  50.9113551  13.3084112
  41.7026638  50.5155975  13.1954926  40.3318568  51.7209122  12.0324941
  39.2861598  52.0130746  12.1287131  40.9567708  52.6135184  12.0035700
  40.5254365  50.9074516  10.7136651  41.4231643  50.0048084  10.6924520
  39.7910927  51.1802729   9.6837245  40.7022158  51.7595819  14.5730727
  39.6853016  52.0649349  15.1420157  41.8869259  52.1746999  14.9707874
  42.7160478  51.9285754  14.4491755  42.0467369  52.8762864  16.2061282
  41.5787700  52.3098443  17.0112677  43.5198438  53.0653177  16.5370665
  43.9930010  53.6663345  15.7605355  43.6148952  53.5727930  17.4970322
  44.4237837  51.5189351  16.8391335  41.3333580  54.1869416  16.2842862
  41.1200028  54.6761160  17.3766368  41.0268091  54.7854671  15.1393094
  41.2971265  54.3974654  14.2468507  40.3234880  56.0557442  15.1530822
  40.6148988  56.6260848  16.0350632  40.6616542  56.8837374  13.8969612
  40.1307541  57.8353586  13.9226765  41.7348549  57.0681934  13.8488336
  40.2592340  56.1517141  12.7602123  40.4628736  56.6537906  11.9677163
  38.8218991  55.8731743  15.2350749  38.0925044  56.8425490  15.1877252
  38.3308056  54.6514603  15.2598965  38.9208698  53.8327297  15.2999444
  36.8817875  54.4628251  15.2803790  36.4728712  54.8486084  14.3465386
  36.5370568  52.9847035  15.3882374  36.8888598  52.5974007  16.3444441
  35.0224161  52.8081643  15.2938575  34.6699154  53.1948431  14.3376555
  34.7739695  51.7496629  15.3709829  34.5412229  53.3538601  16.1055038
  37.1372888  52.2834346  14.2970067  36.9229676  51.3497872  14.3600097
  36.1954262  55.1087092  16.4641475  36.7202449  55.0900382  17.5765065
  34.9936570  55.6543942  16.2359599  34.6171377  55.6737228  15.2989652
  34.1891643  56.2326435  17.3226380  34.8486716  56.6051624  18.1064614
  33.3327851  57.3922936  16.8125398  32.8067644  57.1386942  15.8921656
  32.6077581  57.5923653  17.6014677  34.1496153  58.6499653  16.5738382
  35.4936260  58.5217564  16.5801385  33.5830864  59.7151025  16.3119418
  34.1303916  60.5491192  16.1539137  32.5750932  59.7472288  16.2570008
  33.2802356  55.1580676  17.8795594  32.2726072  54.8139333  17.2474254
  33.6295772  54.6518361  19.0634543  34.4009984  55.0602462  19.5715979
  32.9371378  53.4997707  19.6562890  32.6064942  52.8126969  18.8773772
  33.9028714  52.7545307  20.5908915  34.2168725  53.4753146  21.3458571
  33.3388536  51.9526200  21.0672560  35.1504386  52.1628884  19.8927678
  35.6807048  52.9166334  19.3107137  36.0371492  51.6786495  21.0158372
  35.5077000  50.9244924  21.5980996  36.9461477  51.2439136  20.6001124
  36.2983151  52.5176437  21.6608035  34.8160780  50.9941240  18.9238107
  34.1415527  51.3491025  18.1446410  35.7348861  50.6252753  18.4679122
  34.3370211  50.1873393  19.4785195  31.7211354  53.9016378  20.4437381
  31.7674248  54.9163145  21.1625971  30.6697630  53.0962890  20.3602240
  30.4247060  51.9674257  19.4442460  30.8796099  51.0664839  19.8559092
  30.8711905  52.1888761  18.4748594  28.9384406  51.8793506  19.3784655
  28.6411097  50.8463691  19.1977932  28.5704037  52.5097135  18.5689639
  28.4463166  52.3629061  20.6917378  28.4231933  51.5107905  21.3710487
  27.4610831  52.8280697  20.6595306  29.4995451  53.3898884  21.1718577
  29.2200949  54.4305830  21.0076609  29.7684128  53.1663306  22.6468411
  30.7007933  52.4402835  23.0236531  28.9665223  53.7814833  23.5043373
  28.2353852  54.4019108  23.1871502  29.0734127  53.5136152  24.9304744
  30.1239980  53.5220407  25.2208169  28.3357549  54.5566226  25.7491432
  27.3354589  54.5069293  25.3189829  28.2845428  54.3289901  26.8138783
  28.8876293  55.9221506  25.5613087  30.0692808  56.1120888  25.1571240
  28.1506649  56.8322235  25.9764469  28.3868044  52.1785850  25.2235261
  27.6082858  51.6294299  24.4225751  28.6706400  51.6629283  26.4214262
  29.3225155  52.1130937  27.0479313  27.9902431  50.4457338  26.8816669
  27.1398124  50.2364527  26.2327691  28.9433769  49.2325541  26.8520687
  29.1739247  49.0315109  25.8058716  29.8699004  49.3923205  27.4035477
  28.3201004  47.9696706  27.4087811  27.5377776  47.1437631  26.6025722
  27.5015737  47.3434548  25.5316322  26.7978106  46.0613892  27.1485323
  26.1047510  45.4843013  26.5363732  26.9748709  45.7352064  28.5234681
  26.4880109  44.8561384  28.9457318  27.7631114  46.5334019  29.3189987
  27.8530403  46.2923080  30.3781902  28.4582233  47.6625527  28.7806505
  29.0860934  48.2752060  29.4275933  27.5974390  50.7180827  28.3277035
  28.4042014  51.2583987  29.0825876  26.3652188  50.3691776  28.7156915
  25.6856306  49.9449796  28.1006181  25.9881011  50.5991637  30.1191920
  26.8870391  50.7070029  30.7261355  25.1362324  51.8900211  30.2602914
  24.9483155  52.0451596  31.3227030  25.7284278  52.7185676  29.8718133
  23.9246094  51.8273177  29.5797240  23.4450940  52.6497050  29.7035952
  25.1520497  49.4130056  30.6060112  24.5221315  48.6676063  29.8065289
  25.0667725  49.3168675  31.9403584  25.6255348  49.9065488  32.5404916
  24.1507453  48.3647215  32.5633216  23.4078526  48.0192469  31.8443939
  24.8593158  47.1261952  33.1792553  24.1469959  46.5738684  33.7921458
  25.3997715  46.1972347  32.0442029  26.1125503  46.7487644  31.4311269
  25.8944465  45.3324581  32.4864231  24.5697202  45.8617819  31.4224409
  25.9968565  47.5585130  34.1276416  25.5866437  48.1649628  34.9351353
  26.4774789  46.6742389  34.5461642  26.7312545  48.1422051  33.5726065
  23.4056341  49.0568725  33.6925113  23.9022590  49.9735092  34.2916699
  22.1658832  48.6295158  33.9316449  21.7472846  47.9236157  33.3429347
  21.3675819  49.1858085  35.0190816  21.7435113  50.1658941  35.3126942
  19.9156233  49.3421073  34.5290684  19.8910284  49.9848436  33.6490773
  19.5050400  48.3646223  34.2759985  19.1354807  49.9306442  35.5697656
  18.2284769  50.0314235  35.2717934  21.4683429  48.2339562  36.2184324
  21.1190616  47.0413346  36.1124262  21.9485859  48.7686827  37.3396372
  22.1015580  49.7663761  37.3757875  22.1655474  47.9865097  38.5629128
  21.8711043  46.9492862  38.4030067  23.6714334  48.0424706  38.9733231
  23.9525869  49.0752793  39.1791368  23.8937203  47.1994324  40.2185320
  23.6132050  46.1663265  40.0133396  24.9452482  47.2402818  40.5026466
  23.2823275  47.5863153  41.0337741  24.5513815  47.5229730  37.8178501
  24.4869448  46.4349092  37.8259627  24.1255660  47.9047316  36.8899271
  26.0635469  47.9606436  37.9213023  26.4902032  47.5788306  38.8488168
  26.6178721  47.5572704  37.0738869  26.1288241  49.0486538  37.9127835
  21.3957463  48.6610636  39.7204353  21.7417689  49.7499090  40.1660617
  20.3504856  47.9936640  40.1867581  20.0140411  47.1719074  39.7054884
  19.5612894  48.5183912  41.2881131  18.5889973  48.0260882  41.3077361
  20.2674961  48.2714319  42.6411209  21.2951948  48.6309850  42.5895830
  19.7374992  48.7999929  43.4334759  20.2669385  46.8635923  42.9220436
  20.7045279  46.7046563  43.7615999  19.1585461  49.9685830  41.0834900
  19.2248774  50.7709276  42.0262383  18.8022777  50.3166010  39.8429779
  18.8114231  49.6261322  39.1059104  18.3901133  51.6934199  39.5069255
  17.6802383  51.6117955  38.6838131  17.8816861  52.0877538  40.3867562
  19.5186501  52.6641112  39.1021268  19.2708472  53.8143639  38.7248915
  20.7715983  52.2482721  39.2460840  20.9580465  51.3274061  39.6166811
  21.9157505  53.0863223  38.8504776  21.6382661  54.1396855  38.8113921
  23.0020402  52.9082701  39.9012493  22.6996011  53.4610066  40.7906942
  23.0724002  51.8470737  40.1400206  24.3478743  53.4086624  39.4311608
  24.5796775  54.7786614  39.2338715  23.7760020  55.4860006  39.4385086
  25.8046647  55.2352634  38.7871380  25.9620076  56.3025516  38.6314431
  26.8568439  54.3324651  38.5725683  28.0722281  54.7897023  38.1079078
  28.0864836  55.7390519  37.9660215  26.6542297  52.9854098  38.7910140
  27.4806559  52.2865821  38.6615529  25.4009909  52.5175865  39.1751701
  25.2278522  51.4466030  39.2806087  22.4611457  52.6386783  37.4972234
  22.5295254  51.4397361  37.2189721  22.7121002  53.6014953  36.6210954
  22.4920298  54.5650060  36.8292192  23.2719403  53.2897207  35.3203088
  23.0097115  52.2613621  35.0716849  22.7035498  54.2390834  34.1995039
  22.9894169  55.2645570  34.4335639  23.2648213  53.8497686  32.7901103
  22.9789427  52.8245071  32.5551385  22.8549242  54.5224498  32.0367289
  24.3517722  53.9310174  32.7961987  21.2696330  54.0985503  34.1707610
  20.9055265  54.6713304  33.4918282  24.8005275  53.4026526  35.3554299
  25.3521485  54.5003272  35.4951065  25.4692274  52.2547610  35.1946837
  24.9692297  51.3792544  35.1347688  26.9246805  52.2274187  35.1043634
  27.4115991  53.0637935  35.6058481  27.4241913  50.9175056  35.7360427
  26.9523202  50.0703884  35.2382172  28.5060733  50.8483023  35.6227181
  27.1687709  50.9039481  36.7956067  27.3034178  52.2979297  33.6519044
  27.1097320  51.3514617  32.9267298  27.8414169  53.4298455  33.2222481
  27.9832216  54.1977691  33.8627823  28.2133992  53.6145848  31.8382013
  27.7734764  52.8394796  31.2106831  27.7340003  55.0264251  31.3086365
  28.0992223  55.7986110  31.9857201  28.2871452  55.2975618  29.8538676
  27.9219425  54.5259883  29.1760763  27.9447894  56.2737782  29.5105118
  29.3768906  55.2802539  29.8698670  26.2855025  55.0593838  31.3135983
  25.9837559  55.9127251  30.9936641  29.7061934  53.5158302  31.6000063
  30.4862565  54.2067902  32.2585600  30.0790610  52.6633490  30.6585131
  29.4034685  52.0655207  30.2043376  31.4420039  52.6161808  30.2075520
  32.1000489  52.9958835  30.9891541  31.8825949  51.1613337  29.8471946
  31.3445850  50.8169581  28.9639902  33.4148344  51.1672712  29.5529226
  33.9535809  51.5111186  30.4358847  33.7405112  50.1584894  29.2991620
  33.6223652  51.8363621  28.7178477  31.5678273  50.1925603  31.0309042
  30.4966925  50.2005871  31.2326661  31.8797259  49.1820662  30.7668576
  32.1070487  50.5178859  31.9205695  31.4667455  53.4569638  28.9044047
  30.8881719  53.0338138  27.8881894  32.1459756  54.6078185  28.9130133
  32.8145041  55.2570218  30.0642620  33.4597770  54.5292671  30.5562946
  32.0557784  55.6024608  30.7664773  33.6022104  56.4144088  29.4384896
  34.6454753  56.1141472  29.3408150  33.5339643  57.2800343  30.0973799
  32.9998801  56.7047733  28.1235829  33.8266008  56.8800740  27.4351778
  32.3357873  57.5691065  28.1206327  32.2148278  55.4301190  27.6943566
  31.2024609  55.6508438  27.3559898  32.9509719  54.7030701  26.6182680
  33.9266025  53.9549924  26.8995076  32.5571180  54.9465858  25.3595463
  31.7811314  55.5607459  25.1576762  33.2488079  54.3228537  24.2461688
  33.0456391  53.2525063  24.2804918  32.8454037  54.7393037  23.3231662
  34.7943083  54.5479645  24.2725231  35.5367286  53.6670378  23.8431115
  35.2692731  55.6820606  24.7830518  34.6700433  56.4346358  25.0907100
  36.7056494  55.8869444  24.8206225  37.1112796  55.8590803  23.8092932
  37.0316067  57.2508374  25.4420394  38.1114406  57.3240914  25.5712364
  36.6938616  58.0320257  24.7610304  36.3938379  57.4110138  26.6978692
  36.6154017  58.2712574  27.0618614  37.4238007  54.7650252  25.5644115
  38.5538361  54.4276209  25.2339540  36.7991205  54.2458705  26.6147862
  35.8918694  54.6025599  26.8789217  37.4140572  53.2121770  27.4589944
  38.4867434  53.3977851  27.5137035  36.8491995  53.1977863  28.8752496
  35.7711125  53.1338848  28.7277899  37.2141776  52.2603806  29.2949658
  37.1623754  54.3353222  29.8303506  36.8092675  55.2783542  29.4130902
  36.4577824  54.0702034  31.1477396  36.8107360  53.1274983  31.5658660
  36.6734272  54.8797362  31.8450593  35.3823026  54.0126498  30.9800162
  38.6680418  54.4190307  30.0596228  39.1713630  54.5980839  29.1095137
  38.8866600  55.2371911  30.7458596  39.0235876  53.4817205  30.4875662
  37.2517042  51.8571224  26.8258920  37.9411878  50.9226950  27.2007624
  36.4031251  51.7389125  25.8230406  35.7212129  52.4641479  25.6523696
  36.2535349  50.4537486  25.1075949  36.5641529  49.6190379  25.7359847
  34.7990364  50.2312209  24.6386540  34.5261142  51.0597592  23.9850959
  34.6253485  48.9397179  23.9047660  34.8976557  48.1106266  24.5578794
  33.5850417  48.8329248  23.5974263  35.2665818  48.9329912  23.0233616
  33.8777415  50.2964446  25.8728073  34.0590462  49.3949192  26.4580264
  34.1759585  51.1707073  26.4514530  32.3820461  50.3936553  25.5323157
  32.0829660  49.5194499  24.9540287  31.8011044  50.4353147  26.4536573
  32.1998787  51.2952375  24.9474529  37.3502495  50.2657615  24.0375211
  37.4790920  49.2144935  23.4442800  38.1224176  51.3132687  23.7737956
  37.9488411  52.2276909  24.1659724  39.2759457  51.1456989  22.8863728
  39.0590506  50.3601210  22.1625474  39.6021415  52.4392674  22.1240699
  38.7788879  52.8565576  21.5442236  39.8713439  53.1313683  22.9219586
  40.8111491  52.2628685  21.2005907  41.5711941  51.2979401  21.3677309
  40.9061001  53.0893154  20.1367844  41.6886688  53.0049298  19.5038823
  40.1941143  53.7880595  19.9788802  40.4168274  50.7634621  23.8551482
  40.9680627  51.6398833  24.5570025  40.6718502  49.4535367  23.9547714
  40.0936090  48.7910413  23.4579451  41.6893932  48.9378664  24.8640653
  41.4975604  49.2700351  25.8843414  41.6473849  47.3889973  24.8313536
  40.7239039  47.0923542  25.3286311  41.6196283  47.0646962  23.7910852
  42.8258863  46.7438170  25.5295160  42.8514248  46.6392286  26.9118054
  42.0243470  47.0651385  27.4798218  43.8897090  46.0150412  27.5691829
  43.8532991  45.8549261  28.6467447  44.9258050  45.5141181  26.8409591
  45.9713249  44.9279775  27.5386491  45.8420598  44.9420324  28.4898024
  44.9705950  45.6759261  25.4519746  45.8340781  45.3369373  24.8796250
  43.9152852  46.2669221  24.8125820  43.9229206  46.3680670  23.7273117
  43.0690928  49.5161534  24.5451043  43.8215202  49.9623840  25.4392208
  43.4094297  49.4901966  23.2622489  42.7824432  49.1159979  22.5644219
  44.6833372  49.9957381  22.8322110  44.6171266  51.0483176  22.5569079
  45.4392352  49.8703380  23.6074480  45.0845474  49.2005108  21.6265460
  44.3267638  48.3683296  21.1173952  46.3369806  49.3912711  21.2326698
  47.2679267  50.3865483  21.8089655  47.5621874  50.0723994  22.8103752
  46.7748808  51.3571357  21.8634146  48.4628452  50.3812818  20.8033757
  49.4021810  50.5558010  21.3280569  48.3234018  51.1502279  20.0435211
  48.4219786  48.9861308  20.1814234  48.8850930  48.3311848  20.9194409
  48.8965807  48.8333244  19.2121440  46.9138365  48.6806974  20.0826770
  46.4155775  48.9935509  19.1650938  46.7171768  47.2105689  20.2798499
  46.9462382  46.6811762  21.3782507  46.3025508  46.5458353  19.2064108
  46.1588371  47.0303271  18.3319319  46.0040687  45.1220055  19.2638067
  45.4243172  44.8957858  20.1586877  45.1913237  44.7155274  18.0417763
  44.8080099  43.7025407  18.1643633  44.3583879  45.4036556  17.8975626
  46.0443185  44.7637625  16.9118209  45.5515080  44.5105512  16.1278428
  47.2583377  44.2566927  19.3390862  47.1836530  43.0843907  19.7631147
  48.3966695  44.8108345  18.9268321  48.4159790  45.7607244  18.5841433
  49.6543574  44.0576185  18.9587342  50.4939456  44.7506754  18.9052258
  49.7127690  43.4878445  19.8861202  49.7305970  43.0875114  17.7705083
  50.5022279  42.0965196  17.7820836  48.9014851  43.3683793  16.7648425
  48.3221698  44.1934870  16.8255910  48.8218767  42.5505462  15.5493584
  49.7664022  42.0239187  15.4128508  47.6675990  41.4958899  15.6255948
  47.6130286  41.1903098  16.6704594  46.7270296  41.9637275  15.3348077
  47.9235677  40.2449472  14.7314317  49.0964651  39.7591509  14.7166506
  46.9805981  39.7805456  14.0188986  48.5166479  43.6094093  14.4904376
  47.3497999  43.9180326  14.1946464  49.5909549  44.2227539  14.0007829
  50.5106140  43.9898286  14.3472973  49.4816109  45.2329714  12.9670758
  50.4788277  45.4635488  12.5922534  48.8701011  44.8412307  12.1542447
  48.8476317  46.5019937  13.4925518  49.0039913  46.8568131  14.6705980
  48.2109333  47.2194975  12.5893899  48.3007583  46.9561187  11.6184819
  47.6461444  48.4928759  12.8950484  47.9534106  48.8148757  13.8900372
  48.1264263  49.5052991  11.8928126  47.8322873  49.2117038  10.8851503
  47.7146226  50.4888639  12.1189055  49.5374171  49.5548095  11.9761292
  49.8729446  50.1955337  11.3448657  46.1752701  48.6483891  13.2117034
  45.5022786  49.4738091  12.5829918  45.7010866  47.8925566  14.2140742
  46.3485139  47.3137297  14.7297260  44.3205194  47.9714615  14.6807885
  43.8094998  48.8016578  14.1932106  43.5460335  46.6686395  14.3782781
  42.5626003  46.7217230  14.8453345  43.3816812  46.4847391  12.8486017
  44.3647657  46.4311018  12.3808759  42.8344641  45.5632944  12.6496240
  42.8300313  47.3302683  12.4376718  44.2683535  45.5579923  14.9318027
  43.7936196  44.7440478  14.7481658  44.3883353  48.0386341  16.1956214
  45.4699464  47.9755708  16.7977946  43.2214609  48.3045744  16.7752211
  42.4179247  48.4631739  16.1842261  43.0469381  48.4047820  18.2264169
  44.0060278  48.2635263  18.7247069  42.4957323  49.7858383  18.6060953
  41.7981208  50.1225582  17.8392465  41.9787472  49.7206274  19.5634740
  43.7883524  51.0601723  18.7155579  42.1054722  47.3262752  18.6727766
  41.1757100  46.9634081  17.9649661  42.3465973  46.8240997  19.8804783
  43.1261031  47.1655015  20.4244589  41.5083874  45.7770712  20.4545459
  41.1283067  45.1210136  19.6714583  42.3503803  44.9360529  21.4368113
  43.1599552  44.5550464  20.8142988  42.7615661  45.5867435  22.2085807
  41.6166416  43.7612152  22.0964800  40.6960119  44.1506786  22.5310604
  41.2795167  42.6261414  21.1141323  42.1997463  42.2358337  20.6794644
  40.7617063  41.8273063  21.6450143  40.6379144  43.0099730  20.3209613
  42.4636544  43.2310622  23.2731588  42.6106285  44.0269330  24.0032874
  41.9471058  42.3957742  23.7459937  43.4321449  42.8956131  22.9022154
  40.3319175  46.3497178  21.2010983  40.4717699  47.3254105  21.9077828
  39.1807530  45.7043266  21.0358034  39.1534200  44.9204507  20.3994931
  37.9462628  46.0762191  21.7340296  37.8193551  47.1569618  21.6708729
  37.1052473  45.5830559  21.2466053  37.9794873  45.6638438  23.2078952
  38.4389331  44.5609842  23.5458983  37.4314412  46.5226082  24.0762720
  37.0037330  47.3790349  23.7542497  37.4356953  46.2477210  25.5094468
  38.3967447  45.8266999  25.8047846  37.2564916  47.1679752  26.0654303
  36.3367385  45.2497801  25.8371905  36.3052796  44.7465070  26.9704762
  35.3377938  45.1343761  24.9603362  35.2922715  45.7561522  24.1657159
  34.2776873  44.1701213  25.1365943  34.2171829  43.8959255  26.1898061
  32.9285113  44.7479971  24.6795902  33.0658168  45.2468111  23.7201986
  31.8765630  43.6291774  24.5312252  31.7383663  43.1301735  25.4903901
  30.9296123  44.0607746  24.2070199  32.2174639  42.9050256  23.7912996
  32.4484273  45.7537450  25.7028572  32.2701652  45.2184976  26.6355059
  33.2448945  46.4832446  25.8497242  31.1816390  46.4680669  25.2811906
  30.3845378  45.7392098  25.1345730  30.8879171  47.1759713  26.0562377
  31.3592668  47.0039552  24.3487894  34.6348186  42.8965663  24.3402258
  34.9151580  42.9758234  23.1385881  34.5597229  41.7281635  24.9714514
  34.4006398  41.6873543  25.9680087  34.8163404  40.4658506  24.2517483
  34.5177274  40.5912556  23.2109779  36.3035954  40.0449027  24.2917670
  36.5343481  39.8337364  25.3359228  36.3776632  39.1256474  23.7107476
  37.3005656  41.0760223  23.7463885  37.0791666  41.9969924  24.2857376
  38.3219790  40.7643183  23.9646944  37.1827163  41.3479000  22.2462728
  36.6055658  40.5363198  21.4734113  37.7874497  42.4540182  21.8197827
  37.7526804  42.6994194  20.8406653  38.2783901  43.0430041  22.4771825
  33.9211431  39.3829977  24.7944944  33.1872940  39.5988293  25.7640532
  33.9774941  38.2124809  24.1729381  34.6111298  38.0920009  23.3957061
  33.1543356  37.0753752  24.5782795  32.0970646  37.3400825  24.5926697
  33.3641813  35.9639404  23.5571313  33.0797334  36.3304431  22.5707924
  34.4174074  35.6832902  23.5500553  32.5768177  34.8332656  23.8854574
  32.7202232  34.1432716  23.2335808  33.4829018  36.5000099  25.9529253
  34.6447657  36.3886504  26.3253139  32.4391875  36.0795383  26.6646319
  31.5016442  36.3015404  26.3616022  32.6063402  35.3566434  27.9141790
  33.5653407  35.6403272  28.3477004  31.4993133  35.6431093  28.9408871
  31.7280871  35.0647716  29.8360337  31.4940464  36.7050531  29.1865445
  30.1239065  35.2537253  28.4531194  29.9664585  34.6261218  27.3822958
  29.0901806  35.6443437  29.2161607  28.1467071  35.4125961  28.9400256
  29.2608948  36.1680964  30.0627070  32.6689004  33.8562306  27.6066084
  32.5506999  33.0231402  28.5254964  32.7270124  33.5269382  26.3107306
  32.5477896  34.2369321  25.6151106  32.8473950  32.1364108  25.8683092
  32.6526878  32.0675823  24.7980517  34.2391508  31.6256597  26.1383741
  34.4355669  31.5958538  27.2101164  34.3702590  30.6287237  25.7176256
  35.1433789  32.5225880  25.5175994  36.0436132  32.2261675  25.6702850
  31.7863167  31.1529141  26.3498111  32.0817811  29.9826164  26.5988918
  30.5626605  31.6322195  26.4169888  30.3928828  32.6181331  26.2782476
  29.4327937  30.7743698  26.6884385  28.5720255  31.2885231  26.2608598
  29.6246838  29.8598149  26.1273085  29.1271716  30.4146743  28.1274643
  28.1298417  29.7193091  28.3673107  29.8814932  30.9760189  29.0753504
  30.7083373  31.5018928  28.8306362  29.6615307  30.6444058  30.4843792
  29.4536103  29.5812843  30.6053791  30.8280038  31.0382523  31.3802594
  30.6348178  30.6829665  32.3924608  32.1118117  30.4292502  30.8699502
  32.3059214  30.7844567  29.8578976  32.9363560  30.7199551  31.5208865
  32.0213291  29.3430408  30.8621198  30.9206029  32.5537978  31.4869380
  31.1385250  32.9436837  30.4926545  29.9495386  32.9231332  31.8166727
  31.9626317  33.0019354  32.4296488  32.9341100  32.6333479  32.1002964
  31.9798460  34.0913184  32.4620181  31.7451245  32.6127951  33.4243147
  28.3576261  31.0588565  31.1327713  28.0290656  30.5356415  32.1679602
  27.5258362  31.8475211  30.5003001  27.7464852  32.2593394  29.6048566
  26.2241444  32.1513155  31.1034232  25.5745057  32.4848731  30.2942211
  25.8428389  31.2157561  31.5126102  26.2298616  33.2189190  32.2142181
  25.1967787  33.4524430  32.8516969  27.3567796  33.9039078  32.4052838
  28.2316667  33.5916115  32.0088713  27.3764586  35.0390499  33.3018110
  26.4539746  35.6030731  33.1639691  27.4917619  34.6410670  34.7794104
  27.4694326  35.5670694  35.3539713  26.6774617  33.9931256  35.1037361
  28.7697408  33.9401578  35.1433460  28.8439847  32.5515885  35.0485182
  27.9978768  31.9906521  34.6515905  29.9968113  31.8787350  35.4597381
  30.0174019  30.7889293  35.4592215  31.1033956  32.5869093  35.8643359
  32.0395119  32.0562878  36.0381956  31.0391885  33.9611065  36.0518443
  31.8740774  34.5017108  36.4977229  29.8752831  34.6590243  35.6576552
  29.8328099  35.7442274  35.7505543  28.4935302  35.9613862  32.8182700
  29.3873580  35.4937056  32.1041771  28.3830253  37.2598798  33.1184304
  27.5496392  37.5825497  33.5890163  29.3220512  38.2532703  32.6196563
  29.8818183  37.8521668  31.7747444  28.5652320  39.4827910  32.1592763
  27.9355022  39.8600322  32.9650236  29.2638795  40.2603609  31.8504451
  27.7478292  39.1116568  31.0517759  27.2586296  39.8782038  30.7440597
  30.4693152  38.5683290  33.5406060  30.3551752  38.4499560  34.7806846
  31.5943147  38.9443901  32.9444348  31.6674066  39.0057545  31.9389542
  32.7874212  39.2391916  33.7485722  32.6743596  39.0987037  34.8235510
  34.0081557  38.4356111  33.2504291  34.2765434  38.7786518  32.2512337
  35.2020354  38.6350307  34.1982039  34.9345443  38.2917633  35.1975620
  36.0551666  38.0625293  33.8341847  35.4640841  39.6923931  34.2358143
  33.6353156  36.9596524  32.9766461  32.8670493  36.9654007  32.2034484
  34.5319706  36.4724637  32.5935579  33.1267859  36.2014781  34.1889427
  32.2298136  36.6878410  34.5723377  32.8900432  35.1763623  33.9040046
  33.8947346  36.1949060  34.9624486  33.0981869  40.7345800  33.7045357
  33.5515995  41.2538760  32.6706046  32.7447506  41.4307749  34.7728280
  32.2477921  40.9885801  35.5328251  32.9663746  42.8564997  34.8373307
  32.8353449  43.3062302  33.8531189  31.9499647  43.4851583  35.8038591
  31.9204386  42.9302237  36.7415558  32.2000979  44.5265746  36.0063082
  30.5487681  43.4777973  35.2549166  30.1075520  44.5549432  34.5076209
  30.7592599  45.4166646  34.3633533  28.8246729  44.5409786  33.9355622
  28.4941550  45.3582410  33.2945155  27.9792071  43.4787398  34.1918421
  26.9747768  43.4848258  33.7685425  28.3947634  42.4126672  34.9773733
  27.7186541  41.5854922  35.1936092  29.6807397  42.4064187  35.4874818
  30.0283795  41.5593187  36.0788092  34.4152273  43.1118175  35.2231036
  34.7257052  43.3122710  36.4083423  35.2799892  43.0084129  34.2232134
  34.9003970  42.8005630  33.3106305  36.7171963  43.1717087  34.3500687
  37.0226204  42.7681020  35.3154272  37.1967912  42.6052226  33.5518321
  37.1637771  44.6450316  34.2581013  36.3643754  45.6144488  34.4037180
  38.4610539  44.8109046  34.1040619  39.0681621  44.0131727  33.9810056
  39.0737925  46.1329104  34.2584413  38.8381756  46.5215403  35.2491737
  40.6054298  46.0785534  34.1024234  40.8637496  45.7632397  33.0915093
  40.9697866  47.0919892  34.2706258  41.2443451  45.1422720  35.1000654
  40.5918944  44.8421782  36.1382700  42.3673238  44.6813990  34.8285881
  38.4803079  47.2250361  33.3551105  38.3595489  48.3658255  33.7882155
  38.1734353  46.8779172  32.1031690  38.3837961  45.9548699  31.7512722
  37.5700260  47.8602632  31.1775019  38.1819787  48.7355166  30.9594547
  37.1839674  47.1714416  29.8710270  36.7414073  46.2023808  30.1015959
  36.1827803  48.0138067  29.0907255  36.6248245  48.9829165  28.8593736
  35.9221690  47.5032785  28.1636098  35.2839860  48.1587906  29.6900983
  38.4532938  46.7705556  29.0471831  39.1040659  46.2059153  29.7148491
  38.1182606  46.1249044  28.2354031  39.2185413  47.9497517  28.4727036
  39.5543187  48.5956561  29.2839747  40.0828424  47.5865481  27.9166766
  38.5685122  48.5146467  27.8045301  36.3500444  48.5301565  31.8259686
  36.1566673  49.7559408  31.6958644  35.4783302  47.7113080  32.4257338
  35.5897545  46.7086382  32.3773886  34.3165760  48.2440341  33.1239975
  33.7958128  48.9685628  32.4979279  33.3496559  47.0925443  33.4518812
  32.9069266  46.7116941  32.5315317  33.8698041  46.2842244  33.9658509
  32.2086300  47.5030521  34.3402107  31.0353439  48.0276725  33.7958017
  30.9579793  48.1698346  32.7178849  29.9582866  48.3717220  34.6284327
  29.0259059  48.7296896  34.1918252  30.0787292  48.2576319  35.9906739
  29.2741633  48.6056363  36.6384907  31.2144465  47.7042205  36.5396284
  31.2605031  47.5177707  37.6125755  32.3041803  47.3822136  35.7274285
  33.2346577  47.0347250  36.1763866  34.6791265  48.9795136  34.3961881
  34.1527089  50.0270893  34.6933728  35.5445283  48.3669790  35.2041542
  35.8991557  47.4481560  34.9803171  35.9003111  48.9532625  36.5027977
  34.9979462  49.1680887  37.0752368  36.7762838  47.9606337  37.3120497
  37.6802307  47.7919396  36.7267963  37.0390400  48.4382877  38.2559278
  36.0958862  46.6266716  37.5906002  35.6352182  46.2577457  36.6742053
  37.1444836  45.5974736  38.0930552  37.6052810  45.9655162  39.0097390
  36.6533330  44.6447549  38.2910423  37.9119441  45.4586808  37.3315821
  35.0141450  46.7310103  38.6167223  34.2506482  47.4278783  38.2709666
  34.5656655  45.7500232  38.7736670  35.4361200  47.0913292  39.5549154
  36.5601224  50.3253977  36.4069849  36.4073748  51.1617193  37.3041266
  37.2874740  50.5819569  35.3376579  37.4028256  49.8571987  34.6437423
  37.9384915  51.8755307  35.1067163  38.6467227  52.0680320  35.9126015
  38.7041808  51.9035867  33.7558977  38.2198630  51.2081189  33.0704343
  38.6478827  52.9130048  33.3484596  40.1412677  51.5145416  33.9291807
  40.6157922  52.2762723  34.5478032  40.1622569  50.5580832  34.4515301
  40.9011659  51.3884472  32.5997655  40.4887278  52.1038880  31.8883315
  41.9535936  51.6137983  32.7721380  40.7713553  49.9976359  32.0436854
  41.1641942  49.2921624  32.7758639  39.7156245  49.7896948  31.8696386
  41.5160883  49.8567793  30.7759232  42.4944458  50.0490003  30.9370675
  41.4110886  48.9149228  30.4266648  41.1519460  50.5101038  30.0971990
  36.9057220  52.9972720  35.0761630  37.2694785  54.1628955  35.1908625
  35.6275059  52.6765167  34.8535406  35.3381107  51.7268158  34.6680197
  34.6220353  53.7277523  34.7978333  35.0945619  54.6752895  34.5390070
  33.5646629  53.4063864  33.7450021  32.9431889  54.2914329  33.6087595
  34.0767816  53.1753727  32.8109426  32.7400704  52.2980203  34.1238486
  32.0918024  52.1315322  33.4356406  33.9411511  53.9997404  36.1063245
  33.2273485  55.0150689  36.2190940  34.2046928  53.1781425  37.1370774
  34.9918897  52.5472563  37.0880574  33.4755629  53.2650562  38.3758275
  32.8016410  54.1217523  38.3752911  32.6386461  51.9807080  38.5217612
  33.3567833  51.1824775  38.7093947  32.0231987  52.1309419  39.4087529
  31.7500059  51.5974125  37.3470646  32.3494573  51.5565522  36.4376201
  31.3258720  50.6133319  37.5465589  30.6264362  52.5705042  37.1376492
  29.8951781  52.9340834  38.0742392  30.4842560  53.0222914  35.8838617
  29.7490476  53.6802147  35.6677441  31.1129690  52.7027692  35.1608631
  34.4111082  53.2348811  39.5850493  35.5644379  52.8178718  39.4904782
  33.8926984  53.7046038  40.7032326  33.0527071  54.2651308  40.6852519
  34.4812346  53.3835563  41.9966621  35.5201744  53.0888439  41.8488521
  34.4425755  54.5589951  42.9524754  34.8215778  55.5004724  42.5548865
  33.3613961  54.6254485  43.0738636  35.0939996  54.2798244  44.3146102
  36.5030520  54.2735444  44.4507062  37.1217951  54.3506048  43.5566603
  37.1117546  54.1688931  45.7276127  38.1929458  54.0965339  45.8454751
  36.2989756  54.1030629  46.8241899  36.8551665  54.0559889  48.1041558
  37.8149456  54.0752965  48.0970256  34.9152134  54.1363631  46.7074669
  34.2927465  54.0655006  47.5994389  34.3264256  54.2593648  45.4603709
  33.2428909  54.3415733  45.3749631  33.5536405  52.2652030  42.5145048
  32.3433523  52.3872739  42.4743426  34.1231296  51.1705711  43.0283026
  35.1271763  51.1063421  43.1169836  33.3184199  50.0363266  43.4581686
  32.2571572  50.2843823  43.4751663  33.5292751  48.7949228  42.5162166
  34.5634979  48.4592789  42.5925431  32.5871064  47.6504929  42.9294907
  31.5526127  47.9852593  42.8529724  32.7416326  46.7960649  42.2705711
  32.7987848  47.3584007  43.9580703  33.2952430  49.1865432  41.0430864
  33.9984804  49.9692243  40.7585347  33.4457003  48.3146410  40.4064950
  32.2758976  49.5529604  40.9215367  33.6793484  49.6267169  44.8869512
  34.8476273  49.4157145  45.1874429  32.6578681  49.6094855  45.7372542
  31.7535314  49.9261312  45.4178643  32.7969043  49.2023411  47.1409021
  33.8299633  49.1961430  47.4885369  31.9826185  50.0933712  48.0578208
  30.9503545  50.1011119  47.7078630  32.0265699  49.5989085  49.4832036
  33.0585384  49.5913262  49.8340377  31.4331433  50.2590466  50.1157880
  31.6198140  48.5887582  49.5306113  32.4503884  51.5429544  47.9375967
  32.3257611  51.8813757  46.9089855  31.8577240  52.1727453  48.6010815
  33.5018585  51.6103260  48.2168323  32.3689677  47.7411050  47.2842241
  31.2495390  47.3868702  46.9295044  33.2694824  46.9103273  47.8479320
  34.1427650  47.3163880  48.1522206  33.0436066  45.4537619  48.0895172
  32.2083903  45.0886729  47.4918358  34.3255394  44.6776224  47.6778770
  35.2130591  45.0697149  48.1745374  34.1925309  43.6296774  47.9466148
  34.6134382  44.7110330  46.1777113  35.0849049  45.8738749  45.5436460
  35.2013920  46.7843832  46.1314431  35.4032893  45.8753428  44.1791391
  35.7939180  46.7791854  43.7116154  35.2185273  44.7085758  43.4114238
  35.4169462  44.7003512  42.3396671  34.7645319  43.5273216  44.0594081
  34.6601613  42.5985736  43.4984854  34.4534147  43.5600059  45.4131997
  34.0715725  42.6661049  45.9063908  32.8185969  45.3570853  49.5890629
  33.7941378  45.3858828  50.4004147  31.5429596  45.3090390  49.9713076
  30.8006903  45.2492966  49.2889833  31.1790531  45.3419968  51.3973987
  32.0048788  45.7015834  52.0112460  30.0059253  46.3114665  51.5403906
  30.2299609  47.2282403  50.9950164  29.1508817  45.8156694  51.0808413
  29.6768258  46.6511776  52.9938478  30.2385663  46.0123691  53.9312492
  28.8613833  47.6148308  53.1602364  30.7730818  43.9570907  51.8847574
  29.8171245  43.3634069  51.3486397  31.5042145  43.4231079  52.8641568
  32.3347922  43.8672896  53.2287698  31.1431244  42.1038511  53.3759872
  30.9832133  41.4323721  52.5323975  32.2246692  41.5075576  54.2767563
  31.9351360  40.5022517  54.5827461  33.1703164  41.4641218  53.7364188
  32.3707286  42.3089019  55.4006687  33.0490014  41.9396845  55.9709531
  29.8244897  42.1016082  54.1246064  29.2477250  41.0582252  54.3299924
  29.3717436  43.2599212  54.5592857  29.9072690  44.1012902  54.3998802
  28.0993735  43.3724009  55.2716239  27.9746330  42.5775124  56.0069410
  28.1345729  44.7154985  56.0045460  28.9667950  44.6034165  56.6994872
  28.3359312  45.5463462  55.3283456  26.8735903  44.9906531  56.7739475
  26.3341008  44.0065625  57.3406713  26.3646649  46.1753752  56.7217229
  26.9630883  43.3279406  54.2471126  26.7665834  44.2608392  53.4862842
  26.2699192  42.2110455  54.1593179  26.4797460  41.4473291  54.7860629
  25.1899872  42.0292423  53.1737199  24.2147429  42.1811652  53.6362317
  25.3075074  42.7207036  52.3393521  25.2731314  40.5994548  52.6489459
  24.4373583  39.7251428  53.0136260  26.3234263  40.3029886  51.8591121
  26.5513757  38.9512442  51.3475583  25.6457717  38.5849243  50.8640384
  26.8168711  38.2879229  52.1707327  27.6739554  39.1432057  50.3885435
  27.2626286  39.2312545  49.3829806  28.3281775  38.2727754  50.4379988
  28.3983935  40.3722541  50.7860364  28.7723121  40.7862218  49.8495991
  29.2194677  40.2849015  51.4975884  27.3114976  41.2765875  51.3547845
  27.6184784  41.9477404  52.1569159  26.6506770  42.0983996  50.2190631
  25.5384438  41.7806491  49.7503297  27.3293210  43.1622960  49.7851212
  28.2552693  43.3844714  50.1218068  26.7451614  44.0140297  48.7447769
  26.1618743  43.4213093  48.0401083  25.8131275  45.0312870  49.4198216
  25.3960137  45.6596189  48.6328562  25.0114731  44.4680557  49.8975461
  26.5072545  45.9112271  50.4599385  26.8461086  45.2507426  51.2580857
  27.3659407  46.4171163  50.0185359  25.5627434  46.9781634  51.0677870
  24.3993876  47.1271953  50.6563655  26.0822830  47.7495145  52.0165110
  25.5142699  48.4632422  52.4501644  27.0428813  47.6186512  52.2997550
  27.8908579  44.7706005  48.0636469  29.0219752  44.8329733  48.5796520
  27.6096676  45.2421528  46.8410123  26.6999019  45.0565264  46.4435597
  28.5548603  46.0601184  46.0668075  29.5259546  46.0819215  46.5613776
  28.7315117  45.4613351  44.6667561  27.7331965  45.2236540  44.2993685
  29.1576127  46.2645930  44.0656615  29.6191200  44.2236942  44.5641234
  29.3665581  43.5371971  45.3722292  29.4060893  43.5176482  43.2016694
  29.6589084  44.2034186  42.3930284  30.0460739  42.6371877  43.1441370
  28.3631898  43.2148807  43.1078997  31.1025767  44.6440449  44.6615896
  31.2785691  45.1387526  45.6167809  31.7366796  43.7605018  44.5883352
  31.3405919  45.3298725  43.8485163  27.9472992  47.4813831  45.9174922
  26.7563390  47.6101052  45.6220513  28.7545033  48.5084059  46.0866072
  29.7058003  48.3539565  46.3887310  28.3154526  49.8884078  45.8485752
  27.2391252  49.9333734  45.6824530  28.5805054  50.5333049  46.6864022
  29.0451997  50.3913798  44.5729960  30.2632517  50.1476054  44.3807793
  28.3244564  51.1707769  43.7388029  27.3845731  51.4379897  43.9943729
  28.8977831  51.7312730  42.5060448  29.9729330  51.5531005  42.4858834
  28.2638681  51.0694098  41.2608352  27.1931351  51.2549639  41.1759837
  28.7753607  51.4948533  40.3974273  28.4494006  49.5842797  41.1802851
  27.5077267  48.7095753  41.7559720  26.6693609  49.1141863  42.3230104
  27.6451356  47.3282733  41.6024641  26.9231905  46.6427481  42.0462558
  28.7401129  46.8206899  40.8586955  28.8578723  45.7440674  40.7357453
  29.6488164  47.6782753  40.2952104  30.4836680  47.2788437  39.7193829
  29.5098648  49.0452766  40.4547278  30.2379267  49.7228200  40.0086776
  28.5571603  53.2083206  42.3621408  27.4531346  53.6267991  42.7111583
  29.4909894  53.9580090  41.7701614  30.4041418  53.5618943  41.5988572
  29.2523567  55.3569692  41.3784181  28.2773900  55.4784270  40.9064148
  29.3431256  56.3072920  42.5516186  30.3174994  56.2038554  43.0291084
  29.2179865  57.3316268  42.2006503  28.5593970  56.0722142  43.2717625
  30.3228109  55.6959047  40.3136367  31.3542373  55.0254860  40.2332164
  30.0852789  56.7219589  39.4887238  28.9250181  57.6280548  39.5181543
  29.0934493  58.4266053  40.2406834  28.0265161  57.0748845  39.7916423
  28.8789935  58.1395747  38.0774173  28.4078346  59.1215385  38.0343434
  28.3292280  57.4451864  37.4420558  30.3407534  58.2072261  37.6689611
  30.7408332  59.1663084  37.9978930  30.5062338  58.0932805  36.5976384
  31.0355372  57.0566051  38.4357974  31.1963634  56.1693909  37.8233563
  32.3491259  57.5204299  38.9989780  32.3594814  58.2874441  39.9625941
  33.4531267  57.0470112  38.4375068  33.4180072  56.4299750  37.6386749
  34.7419842  57.3575575  39.0054921  34.7294460  57.1701013  40.0791783
  35.8182067  56.4908076  38.3738428  35.3686893  55.5549822  38.0417825
  36.2371502  57.0165968  37.5158613  36.9002452  56.2007381  39.3544786
  37.3243587  57.0904511  39.8199237  36.4074444  55.5938166  40.1140152
  38.0129170  55.4002107  38.7496625  39.0660780  55.9672349  38.4997937
  37.8500343  54.0694134  38.6279389  38.5861102  53.5085630  38.2232904
  36.9924982  53.6378906  38.9418200  35.0774791  58.8180645  38.8388678
  34.7099539  59.4291380  37.8284103  35.6604269  59.4042468  39.8755858
  35.8510480  58.8938814  40.7260505  36.0200650  60.7891773  39.8198638
  35.7376379  61.2530212  38.8747803  35.4383248  61.5719694  40.9196406
  35.7199589  61.1250102  41.8730606  35.8108255  62.5953522  40.8745732
  34.3521979  61.5768362  40.8279685  37.5035105  60.8001295  39.8870997
  38.0319788  60.1158826  40.8539344  37.9621653  61.4563581  38.9152892
  41.4945422  34.0003932  33.3283870  41.1943050  35.1999343  33.4756585
  41.0888937  35.8412291  34.6348933  40.6986125  36.7728062  34.6502124
  40.8653658  35.9725965  32.1580720  40.1401174  36.7780709  32.2737207
  40.1223223  35.2047411  31.0913999  40.5591834  34.2526753  30.7883404
  38.7359514  34.9128203  31.6752662  38.2700916  35.8470654  31.9892118
  38.8362160  34.2500544  32.5350397  38.1156624  34.4338520  30.9170493
  40.1017701  36.1486845  29.8640313  39.6668035  37.1063886  30.1500432
  39.5038821  35.7006299  29.0703103  41.1203403  36.3032202  29.5077961
  42.2328995  36.3934924  31.8042395  42.8998374  35.6588673  31.6169090
  42.6763252  37.6427932  31.7066940  41.9479811  38.6616705  31.7903954
  44.1650519  37.9555660  31.6661595  44.3948074  38.3837913  30.6904057
  44.3782626  38.6888997  32.4446123  45.0823571  36.7517052  31.8836736
  45.8835360  36.3292881  30.8498099  45.9016452  36.9021664  29.9339843
  46.6814481  35.1728654  30.9483791  47.3625071  34.9340381  30.1448456
  46.6174822  34.3401653  32.0383735  47.2295068  33.4520595  32.0924022
  45.7096419  34.6803457  33.1140758  45.5523394  33.8577439  34.2786912
  44.6919728  34.1887140  35.3080532  44.5657409  33.5192536  36.1458379
  46.1269261  32.9462369  34.3537861  44.9974965  35.9131315  33.0664846
  44.1441966  36.2569371  34.1658131  43.6177321  37.1996425  34.1448653
  43.9738325  35.4132247  35.2596985  42.9428817  35.7434441  36.3255224
  42.9017176  36.8244991  36.4615172  43.2319891  35.2696088  37.2631972
  41.5288509  35.2228440  35.8998152  41.5838254  34.1453223  35.7428255
  40.3451775  35.6057153  37.2129781  40.8540716  35.0958393  38.5012123
  40.0128339  37.0247989  37.2655751  39.1307594  34.6782884  36.8513471
  38.2064197  34.2165409  37.8222949  38.4090604  34.5385100  38.8436889
  38.3006417  32.7071621  37.5702414  37.4760308  32.1610024  38.4464540
  37.5098154  30.7119449  38.4958283  36.7999104  30.3571791  39.2430759
  38.5133592  30.3812939  38.7618447  37.2409221  30.3082658  37.5194126
  39.1975634  32.0970046  37.0440655  36.7834077  34.7188934  37.5049170
  36.7946538  35.8090425  37.5145928  36.1107555  34.3566246  38.2819796
  36.2615229  34.2679133  36.1867515  36.6830736  34.8499066  35.0102866
  37.3904393  35.6658301  35.0384783  36.2078008  34.3973265  33.7979595
  36.6149643  34.7952712  32.8798899  35.2066432  33.4307135  33.7491055
  34.7362880  33.1697721  32.8127030  34.8256212  32.8092559  34.9329187
  34.1491752  31.9679631  34.9120323  35.3182547  33.2763392  36.1359579
  34.9514175  32.8497790  37.0580197  48.8776439  38.6532021  24.4938877
  19.2619521  34.2261017  28.6546061  21.2704419  46.1758758  54.9446968
  36.1110836  25.1048495  41.0606339  14.3133797  39.8822646  35.0200953
  40.2537224  47.3327481   5.9927131  41.0026375  32.7143247  23.6488968
  36.4101172  62.3205195  33.5171278  59.6026316  46.4279871  36.7628467
  22.2437024  34.8371803  51.0093763  61.3928116  19.7432498  52.5969886
  12.3014544  43.4434098  24.0078111  53.2711638  37.2275327  17.2368601
  46.0293023  56.4307511  23.1353214  27.1191326  47.7012313  61.9064571
  30.2037035  28.1792421  20.0689457  23.6647246  58.5676950  23.6443736
  61.8781262  29.4696175  62.5550126  35.8784895  43.3985334  86.9872636
  36.6515771  42.8514321  86.8485511  36.2310294  44.2629583  87.1987097
  38.2151173  39.5578000  84.6191085  38.4676693  39.0359521  83.8574548
  37.2775732  39.3944145  84.7217769  37.9347461  41.4606106  86.8215460
  37.8183719  40.7851009  87.4896545  38.0449721  40.9738480  86.0047613
  39.9184489  35.9506152  85.5223498  40.0858892  36.8186389  85.8893969
  39.7281658  36.1133434  84.5984787  39.8973710  38.4063810  86.5070165
  39.7773335  38.8520861  87.3455645  39.2026299  38.7549128  85.9483703
  45.5958776  38.8785283  87.3350499  46.5076632  39.1112670  87.1598197
  45.0868423  39.4622327  86.7725578  43.2461717  40.0488778  85.9137165
  42.7308341  40.8193382  86.1525552  42.9739026  39.3753914  86.5370226
  43.0348021  37.9215870  87.7396946  42.7298156  38.2362019  88.5907089
  43.9878463  37.9997290  87.7824279  39.6247053  41.8986303  82.3924873
  38.7174114  41.6675557  82.5916022  40.1218085  41.1023923  82.5798854
  40.8035286  41.9998898  86.9148863  39.8946505  41.7157931  87.0121333
  40.8330370  42.4197977  86.0552170  40.5011374  43.5407642  84.2536941
  40.0630804  42.8243501  83.7942579  41.2421815  43.7683757  83.6922033
  44.6222601  42.3992023  83.8468999  44.0051772  41.6738852  83.7502052
  44.1539090  43.1601384  83.5036073  36.4121147  36.6177448  82.9690303
  35.5350614  36.4966249  82.6052550  36.8878900  35.8263526  82.7169192
  37.0891335  45.7982915  88.0224728  37.2379456  46.4818380  87.3691401
  37.8957779  45.7788005  88.5374184  40.9733539  39.6291858  82.8352528
  41.9192644  39.4998067  82.9040946  40.5947784  38.8906520  83.3121956
  39.1576456  37.5541835  82.7707413  38.2507912  37.2574947  82.8470127
  39.4352437  37.2571653  81.9041700  37.9275241  34.4128770  82.9119393
  38.7894405  34.7383668  83.1715210  38.1125585  33.6260266  82.3992458
  44.0075969  45.2102062  83.2058984  44.7111819  45.4152064  83.8216639
  43.2838618  45.7778823  83.4708067  45.5708559  42.1516704  86.6213783
  45.5157362  41.9860975  85.6802227  44.9454614  42.8592737  86.7775973
  41.9529269  23.3158319  73.3130808  41.3017249  23.9012399  72.9264822
  42.7473632  23.8464514  73.3725845  35.8784896  20.4047456  73.7117942
  36.6515772  19.8576443  73.5730818  36.2310295  21.2691705  73.9232404
  38.2151174  16.5640122  71.3436392  38.4676695  16.0421644  70.5819855
  37.2775733  16.4006268  71.4463076  43.4304534  21.0048751  73.8499792
  42.7950367  21.0783377  74.5620697  43.1001940  21.5942350  73.1718871
  37.9347463  18.4668228  73.5460767  37.8183721  17.7913132  74.2141851
  38.0449723  17.9800602  72.7292920  39.9184491  12.9568275  72.2468805
  40.0858893  13.8248511  72.6139276  39.7281660  13.1195557  71.3230094
  39.8973711  15.4125932  73.2315472  39.7773337  15.8582983  74.0700952
  39.2026300  15.7611250  72.6729010  37.6580604  28.1829574  76.8805603
  37.5804633  29.1337399  76.9594083  37.0542247  27.8375447  77.5380529
  45.5958778  15.8847406  74.0595806  46.5076634  16.1174792  73.8843503
  45.0868425  16.4684450  73.4970884  48.0817592  21.8027662  78.8053751
  47.3968630  22.1826563  78.2550784  48.1661441  22.4122989  79.5385699
  54.5420344  18.6698325  79.9256423  53.7884053  18.1005723  79.7700428
  54.6767886  18.6360989  80.8727058  39.9318972  23.5411727  75.6011143
  39.7964647  24.3863263  76.0295990  40.4728785  23.7431005  74.8377076
  43.2461719  17.0550900  72.6382471  42.7308342  17.8255505  72.8770859
  42.9739027  16.3816036  73.2615533  48.2195993  19.8083255  74.5735645
  47.4425436  19.4694414  74.1290807  48.8987474  19.8135878  73.8990610
  43.0348022  14.9277992  74.4642252  42.7298157  15.2424141  75.3152396
  43.9878464  15.0059412  74.5069585  41.4794454  21.0868216  76.1135206
  40.9515815  20.3520975  75.8008444  40.9781956  21.8642892  75.8675175
  39.6247054  18.9048426  69.1170179  38.7174116  18.6737679  69.3161328
  40.1218086  18.1086045  69.3044161  42.5315133  27.6145933  72.0366866
  41.8576832  27.9177630  72.6451823  42.9180955  28.4175013  71.6872323
  40.8035287  19.0061021  73.6394169  39.8946507  18.7220054  73.7366639
  40.8330371  19.4260099  72.7797476  46.0354555  22.6167610  77.4085337
  45.5816882  21.7758520  77.4650527  45.4048521  23.2529009  77.7460117
  44.4787494  24.4544107  78.3435155  44.7710468  25.0149164  77.6247521
  44.9886115  24.7472668  79.0988314  40.5011375  20.5469764  70.9782248
  40.0630805  19.8305623  70.5187885  41.2421816  20.7745879  70.4167339
  39.4421119  25.2324458  79.4328608  39.3997298  25.4585304  78.5037140
  40.3583818  24.9987833  79.5814410  48.6184490  18.8226961  77.0358567
  48.4802389  19.0128557  76.1079756  48.2620709  19.5846344  77.4926618
  40.7306348  27.7825605  74.2513945  40.9058104  27.3113649  75.0659567
  40.0439136  28.4091372  74.4795205  44.6222603  19.4054146  70.5714306
  44.0051773  18.6800974  70.4747358  44.1539091  20.1663506  70.2281380
  35.2967433  30.9314968  81.0253805  35.5364031  31.5633492  81.7032823
  34.4536630  30.5803008  81.3119164  36.4121149  13.6239570  69.6935610
  35.5350615  13.5028371  69.3297857  36.8878902  12.8325649  69.4414499
  39.5985075  25.9765861  76.9398130  38.8152597  26.5187541  77.0336355
  40.2977820  26.4939840  77.3392372  43.9911506  20.5432177  77.1570759
  43.0567784  20.6633640  76.9875464  44.1688174  19.6404644  76.8930769
  47.3784057  16.3849497  77.6920793  47.8444509  17.2177488  77.6181096
  47.8291557  15.9194478  78.3966052  45.4460288  22.7293318  74.6906945
  45.7220132  22.6149913  75.6000819  44.5764787  22.3310803  74.6519118
  42.0814352  26.9779669  78.3339759  42.2636747  26.1601325  78.7967511
  42.9047338  27.1947361  77.8964649  42.4156517  25.9047854  75.5954807
  42.9444284  25.3940309  74.9824970  42.6784737  25.5890384  76.4600340
  35.7712265  26.9562971  78.3552583  35.1022641  27.4409098  77.8716623
  35.6325135  27.2032191  79.2695962  43.0485921  26.9388690  81.9398924
  42.9237061  26.1378430  81.4309869  43.7065012  27.4334883  81.4512894
  42.1167263  24.5350426  79.7682826  41.9692225  23.6067133  79.9490396
  42.9420756  24.5570517  79.2839901  45.7201385  25.3578985  80.8547699
  46.6447932  25.1521846  80.7172150  45.5516688  25.1095386  81.7637040
  45.5096701  25.8764652  76.2109790  45.6833579  25.3111075  75.4583643
  46.0025592  26.6765547  76.0289280  51.3636092  18.6401075  77.8300090
  51.8067238  17.8908400  77.4319213  50.4862602  18.6311211  77.4473822
  46.4971874  25.1931417  73.3106689  47.1922778  25.8138109  73.5294003
  46.8395024  24.3426768  73.5859067  48.3963297  22.6431122  74.8394019
  48.9214621  22.9818395  74.1143340  48.3085649  21.7078137  74.6557154
  40.0803957  28.7103105  79.1989273  39.6408948  28.2179484  79.8922129
  40.8312074  28.1676073  78.9581348  37.0891336  22.8045038  74.7470035
  37.2379457  23.4880502  74.0936708  37.8957780  22.7850128  75.2619491
  50.9068957  20.1106313  80.2222538  51.7415848  20.5496117  80.3860098
  51.0428086  19.6344967  79.4030784  40.5886742  25.2993168  72.2181782
  40.0160709  25.9183355  71.7652254  41.1619536  25.8492530  72.7521704
  43.8084002  25.5830318  73.3490365  44.7414675  25.5175880  73.5523240
  43.7207215  26.4186585  72.8904897  46.4372018  24.8996189  70.3094312
  46.3585650  24.5656052  71.2030070  47.2581685  25.3917957  70.3085785
  40.9733540  16.6353981  69.5597835  41.9192645  16.5060189  69.6286253
  40.5947785  15.8968643  70.0367263  39.1576458  14.5603957  69.4952720
  38.2507913  14.2637070  69.5715434  39.4352439  14.2633775  68.6287006
  37.9275242  11.4190893  69.6364699  38.7894406  11.7445791  69.8960517
  38.1125586  10.6322389  69.1237765  44.0075970  22.2164184  69.9304290
  44.7111820  22.4214187  70.5461946  43.2838619  22.7840946  70.1953374
  44.8373780  17.9674045  76.0506561  44.7808982  18.4242597  75.2114193
  45.3902123  17.2064730  75.8729403  52.9590924  16.4959850  79.3827972
  52.3990482  16.5653040  80.1559534  52.3534428  16.3200835  78.6627468
  45.9162668  22.6546713  71.9802751  46.7508272  22.2227912  71.7980225
  45.7547011  22.4828727  72.9079645  45.5708560  19.1578827  73.3459090
  45.5157364  18.9923098  72.4047534  44.9454615  19.8654860  73.5021280
  38.8094249  27.3355826  81.0112165  37.8589880  27.3357688  80.8976537
  39.1126735  26.5888561  80.4948200  54.5446943  33.1716364  82.0757927
  55.1825353  33.0523112  81.3721267  54.4267786  34.1197208  82.1345879
  51.3536649  33.1243793  82.0119452  51.0155160  33.0084857  81.1239987
  52.2226417  32.7234958  81.9920458  47.2123465  34.9779269  78.0016343
  46.6488330  34.8869206  77.2332631  47.0975860  34.1579173  78.4818835
  51.8356432  34.2778644  87.9705657  51.8245073  33.8831443  87.0986161
  51.9977071  33.5444717  88.5639429  44.7587897  36.4730461  80.8400563
  45.5509189  36.1321285  80.4246863  44.9984547  36.5825436  81.7602717
  52.7923023  38.6450237  73.3130808  52.1411003  39.2304317  72.9264822
  53.5867386  39.1756432  73.3725845  46.7178651  35.7339374  73.7117942
  47.4909527  35.1868361  73.5730818  47.0704049  36.5983623  73.9232404
  48.5563693  37.0615756  86.9184841  48.2653559  37.9661387  86.8031508
  49.1920677  37.1032284  87.6328911  49.4819900  34.4392605  83.5086201
  50.0783472  34.2148627  82.7943164  49.5394871  33.6977350  84.1111649
  49.0544928  31.8932040  71.3436392  49.3070449  31.3713561  70.5819855
  48.1169487  31.7298185  71.4463076  54.0988211  30.8967818  79.1511135
  54.8851300  30.4787241  78.8001552  54.3626916  31.8013910  79.3192784
  54.2698289  36.3340669  73.8499792  53.6344122  36.4075295  74.5620697
  53.9395695  36.9234267  73.1718871  59.4996638  30.8343051  80.0544114
  60.2321810  30.2642268  80.2881943  58.7435994  30.4464652  80.4950619
  48.7741217  33.7960146  73.5460767  48.6577475  33.1205049  74.2141851
  48.8843477  33.3092520  72.7292920  51.1172758  33.2570293  77.2507456
  50.7530965  32.7300914  77.9620378  51.9739874  32.8668762  77.0773942
  50.7578245  28.2860193  72.2468805  50.9252647  29.1540429  72.6139276
  50.5675414  28.4487474  71.3230094  53.5153578  36.7477172  83.9134635
  53.2154301  37.6502210  83.8050442  53.1704638  36.4809355  84.7655788
  46.9666060  33.1990968  79.9471340  46.0416556  33.0667183  80.1549031
  47.2150473  33.9785188  80.4441282  56.9150722  29.2659712  81.5932072
  56.0067599  29.1975120  81.2990833  56.8638318  29.7431657  82.4213898
  50.7367466  30.7417850  73.2315472  50.6167091  31.1874901  74.0700952
  50.0420054  31.0903168  72.6729010  44.3274871  32.8424242  80.7815129
  44.4567252  33.0958721  81.6954540  43.6472322  33.4351950  80.4619784
  48.4974358  43.5121492  76.8805603  48.4198388  44.4629317  76.9594083
  47.8936002  43.1667364  77.5380529  58.7812368  27.4676150  83.3709946
  58.1386749  27.7608683  82.7249741  58.2767297  27.3529070  84.1763143
  56.4352532  31.2139323  74.0595806  57.3470388  31.4466710  73.8843503
  55.9262179  31.7976368  73.4970884  49.2437960  33.4934811  89.0984937
  49.9852644  34.0319855  88.8219760  48.5374946  34.1201099  89.2556489
  51.0724370  30.5736558  85.0690655  51.9185565  30.9975972  85.2125304
  51.0123007  29.9170182  85.7629218  55.0422114  36.1965142  81.4509387
  54.4130977  36.3610856  80.7485455  54.6547776  36.6106751  82.2220351
  58.9211346  37.1319580  78.8053751  58.2362384  37.5118481  78.2550784
  59.0055196  37.7414906  79.5385699  54.2223815  28.2340926  86.7271829
  53.9784747  28.9882987  86.1906105  54.4983746  28.6126274  87.5619076
  56.1762278  34.7779539  85.4049094  56.3879173  35.4211299  84.7283475
  56.1292026  33.9441855  84.9371024  53.7788507  27.3897359  82.3085667
  52.9172986  27.6878613  82.6002404  53.8050941  27.6067758  81.3766699
  50.5950076  35.9339550  78.7159472  51.0588422  36.2127253  77.9264095
  50.3306874  35.0322994  78.5332563  47.4874157  35.4811031  81.6539235
  48.0575514  35.9098300  81.0156720  48.0782269  35.1993616  82.3523421
  49.5318962  32.0562702  75.5249037  50.2343006  32.5083746  75.9922964
  49.1999591  31.4146521  76.1528930  43.2744296  30.3146255  80.8266171
  42.4843350  30.5703783  80.3506282  43.7655544  31.1294593  80.9318211
  57.2908106  37.6551494  83.5771452  58.1125550  37.2531681  83.2954133
  57.2870509  37.5519728  84.5287568  45.2259042  30.6790834  77.7849648
  44.4290205  30.7909528  78.3033143  44.9984634  31.0177486  76.9190538
  51.0564709  37.2035537  85.7332162  51.1209142  37.6655945  86.5690334
  50.3475633  36.5732902  85.8614472  41.5581999  30.5676745  83.2581162
  41.8090038  31.4523755  83.5238738  42.0941548  30.3881347  82.4856254
  65.3814099  33.9990243  79.9256423  64.6277807  33.4297641  79.7700428
  65.5161640  33.9652907  80.8727058  50.7712727  38.8703645  75.6011143
  50.6358402  39.7155181  76.0295990  51.3122539  39.0722923  74.8377076
  44.2242124  36.3879083  76.1739068  44.7366645  37.1822333  76.3244632
  44.8764837  35.6905373  76.1072669  46.0337009  39.5044839  78.2561821
  46.2103637  40.4262804  78.0682805  46.8293843  39.1903258  78.6856201
  47.1568324  41.0223013  84.2572163  47.7075750  40.8940076  83.4849157
  46.3179800  41.3217902  83.9067056  54.1205190  22.3934207  84.1310036
  53.7769460  23.2835848  84.0549147  54.4884153  22.2035864  83.2679621
  42.1891041  34.7167737  76.9498638  43.0266263  35.1264746  76.7332346
  42.3669309  33.7767179  76.9198832  54.0855473  32.3842818  72.6382471
  53.5702097  33.1547423  72.8770859  53.8132782  31.7107954  73.2615533
  51.6702584  27.2292519  77.6967710  50.8144181  26.8399369  77.5173348
  52.0829536  27.3084479  76.8367495  53.2001731  24.7638862  82.0959269
  52.6966526  24.7268997  81.2827075  53.4932338  25.6731605  82.1555926
  49.4444617  24.8477592  81.1025451  50.3097614  24.6520400  80.7431341
  49.5122126  24.6187943  82.0294808  59.0589747  35.1375173  74.5735645
  58.2819190  34.7986332  74.1290807  59.7381228  35.1427796  73.8990610
  53.8741776  30.2569910  74.4642252  53.5691912  30.5716059  75.3152396
  54.8272218  30.3351330  74.5069585  52.3188208  36.4160133  76.1135206
  51.7909570  35.6812893  75.8008444  51.8175711  37.1934810  75.8675175
  57.2981054  34.6109154  81.2302253  56.6404729  35.3008415  81.3182381
  58.1021453  35.0005586  81.5736239  47.0506936  27.0779800  78.4741818
  47.6250688  26.8554981  77.7415011  47.6377918  27.1468494  79.2270419
  56.1086513  32.9653526  79.2806194  56.6218395  33.5983518  79.7827904
  56.7587737  32.3654722  78.9149554  47.3776523  29.1084261  72.4937703
  46.5413835  29.4458947  72.8146978  47.2381293  28.9733240  71.5564840
  49.3529604  23.9521048  77.2016887  48.6994016  23.6370066  76.5773502
  49.3110078  23.3296789  77.9276710  50.4640808  34.2340344  69.1170179
  49.5567870  34.0029597  69.3161328  50.9611840  33.4377963  69.3044161
  53.3708887  42.9437851  72.0366866  52.6970586  43.2469547  72.6451823
  53.7574709  43.7466931  71.6872323  52.5867344  30.4402982  81.5264535
  51.6689905  30.6617929  81.3686223  53.0027488  30.5149292  80.6676242
  53.3702392  31.8394398  76.6567215  54.1174211  32.3515795  76.3474337
  53.6393981  31.5178450  77.5171609  51.6429042  34.3352938  73.6394169
  50.7340261  34.0511971  73.7366639  51.6724126  34.7552017  72.7797476
  56.8748309  37.9459528  77.4085337  56.4210636  37.1050438  77.4650527
  56.2442276  38.5820926  77.7460117  55.8181229  28.8751514  78.6386004
  55.0803986  28.3628900  78.9696247  56.0708002  28.4351896  77.8269281
  55.3181248  39.7836025  78.3435155  55.6104223  40.3441082  77.6247521
  55.8279869  40.0764586  79.0988314  55.9192856  21.6527766  79.2327774
  56.2251733  20.7925129  78.9453689  56.6445461  22.2445386  79.0326768
  42.2117212  32.0558453  77.6209372  42.0141612  31.4627813  76.8960438
  41.6563876  31.7510663  78.3385310  50.1913936  31.9481559  79.7403965
  50.2462546  30.9955395  79.6646441  49.3805138  32.1040998  80.2245263
  51.3405130  35.8761682  70.9782248  50.9024560  35.1597541  70.5187885
  52.0815571  36.1037797  70.4167339  48.1306296  30.5658619  77.4994344
  47.3174161  30.8652789  77.9059536  48.6265290  30.1714308  78.2168826
  50.2814874  40.5616376  79.4328608  50.2391052  40.7877222  78.5037140
  51.1977573  40.3279750  79.5814410  53.7280507  31.0300443  86.3309238
  54.0829895  31.2571916  87.1903703  54.3752639  31.3618820  85.7086493
  59.4578244  34.1518879  77.0358567  59.3196143  34.3420475  76.1079756
  59.1014463  34.9138262  77.4926618  47.6220371  28.1376974  83.1155579
  48.2619750  27.9965733  82.4178542  46.7897901  27.8511488  82.7394181
  59.4847624  36.2195406  82.0469838  59.9184131  36.1270695  82.8952892
  60.1979205  36.1952907  81.4089854  48.3980674  37.4379405  79.2290571
  49.1921273  36.9429725  79.0273146  47.6872367  36.9097268  78.8658277
  53.2175519  39.8197500  83.5802939  53.2712541  40.3888437  84.3480655
  52.3490300  39.9899385  83.2156976  44.7063438  31.5822486  75.3050324
  43.7761026  31.5206942  75.5220286  44.8020910  31.0598439  74.5086965
  44.6248987  28.1077299  77.8928565  44.8855804  29.0222633  77.7837726
  45.4466159  27.6401742  78.0425178  46.0973912  29.5215056  85.0627390
  46.7696966  29.3132419  84.4140039  45.2703699  29.3237142  84.6232622
  52.1763619  33.9857762  85.1389871  53.1055679  34.1368922  84.9658838
  51.7554649  34.0741783  84.2838517  50.9751950  38.0108427  82.9088408
  50.8363036  37.6427211  83.7814346  50.1866547  38.5256066  82.7372366
  51.5700102  43.1117523  74.2513945  51.7451858  42.6405566  75.0659567
  50.8832890  43.7383289  74.4795205  52.5257166  37.3890029  80.2977246
  52.1906998  37.3490799  81.1934896  52.0261111  36.7234745  79.8247656
  46.5001410  32.7957659  85.8229827  46.3621207  32.0637898  86.4241366
  47.4106333  32.7066560  85.5414015  55.4616357  34.7346064  70.5714306
  54.8445528  34.0092892  70.4747358  54.9932846  35.4955424  70.2281380
  49.1283710  32.5077619  85.3113507  49.8383329  31.8670811  85.2700125
  49.0853018  32.7590514  86.2339688  46.1361188  46.2606886  81.0253805
  46.3757786  46.8925410  81.7032823  45.2930384  45.9094926  81.3119164
  47.2514903  28.9531488  69.6935610  46.3744369  28.8320289  69.3297857
  47.7272656  28.1617566  69.4414499  38.7717043  33.7408648  79.7877117
  39.4588083  33.4270378  79.1998132  38.6165172  34.6450012  79.5144368
  43.5751765  28.6298844  84.2162141  43.4909954  28.0224514  83.4812551
  42.7534472  29.1207863  84.2171637  50.6489050  42.0686008  83.4295309
  50.5759221  42.8740980  83.9414613  50.2066443  42.2677974  82.6043330
  50.4378829  41.3057778  76.9398130  49.6546351  41.8479459  77.0336355
  51.1371574  41.8231758  77.3392372  53.7475479  27.1152408  79.5832336
  54.2444179  26.3622370  79.2633406  52.9762461  27.1516725  79.0175545
  61.6005237  32.8192773  81.2250627  61.5895113  33.7017489  80.8544560
  60.7322616  32.4664324  81.0305164  54.8305260  35.8724095  77.1570759
  53.8961539  35.9925558  76.9875464  55.0081928  34.9696562  76.8930769
  50.3310448  29.2569791  79.3104020  49.9608236  28.7040831  79.9984926
  50.8269541  28.6527924  78.7579020  58.2177811  31.7141414  77.6920793
  58.6838264  32.5469406  77.6181096  58.6685312  31.2486396  78.3966052
  48.1599647  39.7167286  86.4059038  48.8609106  40.3503769  86.5588433
  47.6894762  40.0582017  85.6454678  56.2854042  38.0585236  74.6906945
  56.5613886  37.9441830  75.6000819  55.4158541  37.6602721  74.6519118
  56.1894474  24.0822001  81.7311695  55.2757554  24.3126228  81.8993902
  56.6187576  24.1660445  82.5825727  55.9600933  32.2711893  84.2311589
  55.3072383  32.5187801  83.5764041  56.3381312  31.4576032  83.8974066
  52.9208106  42.3071586  78.3339759  53.1030501  41.4893242  78.7967511
  53.7441092  42.5239279  77.8964649  53.2550272  41.2339772  75.5954807
  53.7838038  40.7232226  74.9824970  53.5178492  40.9182302  76.4600340
  43.7567365  39.2503641  83.3390141  44.3420802  38.5047329  83.4718045
  43.5592203  39.5607598  84.2226805  46.6106020  42.2854888  78.3552583
  45.9416395  42.7701016  77.8716623  46.4718890  42.5324109  79.2695962
  38.3485019  31.8209241  82.0594584  38.3869119  31.2872832  82.8531702
  37.8425312  31.2944447  81.4405561  41.9793597  30.5473343  75.1348516
  42.2747038  29.6384022  75.0815569  41.0781633  30.5261083  74.8129518
  53.8879676  42.2680607  81.9398924  53.7630815  41.4670347  81.4309869
  54.5458767  42.7626801  81.4512894  45.5087844  28.6229340  81.1176064
  44.7874430  29.2365308  80.9783537  46.2981100  29.1587105  81.0392710
  55.9514584  40.0689627  83.5678474  55.0044920  39.9494979  83.4956801
  56.2997357  39.1812125  83.6504735  43.7081439  28.2287441  75.2587841
  43.3794145  27.3484820  75.0762947  44.0620809  28.1735110  76.1464230
  52.9561017  39.8642344  79.7682826  52.8085980  38.9359051  79.9490396
  53.7814511  39.8862434  79.2839901  46.8223262  28.5160411  75.6263318
  47.1619334  29.0446332  74.9041927  47.2695382  28.8540817  76.4021885
  56.5595139  40.6870902  80.8547699  57.4841687  40.4813764  80.7172150
  56.3910443  40.4387304  81.7637040  50.1683174  23.9846774  83.5293709
  50.9909244  23.5107252  83.4072600  50.4121238  24.7637258  84.0292396
  48.8091409  27.0135032  73.8256611  49.5299771  27.3916285  73.3220328
  48.1856713  27.7323909  73.9291589  52.9522532  27.7180181  74.7614943
  53.1686146  28.6004819  74.4603772  52.4716599  27.3266395  74.0320585
  47.6921753  30.6765895  81.3385688  47.5466334  30.9906198  82.2309970
  47.2146957  31.2950795  80.7856587  49.5518136  27.6668443  81.3866578
  49.5379705  26.7709536  81.0498876  50.2690564  27.6739106  82.0204864
  51.4044267  28.1005783  83.4319705  51.1462045  29.0222853  83.4304035
  50.8729307  27.7036217  84.1220169  56.3490456  41.2056570  76.2109790
  56.5227333  40.6402992  75.4583643  56.8419347  42.0057465  76.0289280
  42.1667415  33.2171239  84.2773349  41.6220883  33.9931047  84.4093624
  43.0446765  33.5642043  84.1192471  48.9555032  26.5482823  76.6554148
  49.0770943  25.6199469  76.8545035  48.6657074  26.5621509  75.7432463
  51.8246222  24.2337733  79.7920868  51.8467919  24.2977066  78.8372847
  52.2414281  23.3942242  79.9861374  62.2029847  33.9692993  77.8300090
  62.6460993  33.2200318  77.4319213  61.3256357  33.9603129  77.4473822
  57.3365628  40.5223334  73.3106689  58.0316533  41.1430027  73.5294003
  57.6788778  39.6718685  73.5859067  59.2357051  37.9723040  74.8394019
  59.7608375  38.3110313  74.1143340  59.1479404  37.0370055  74.6557154
  50.9197712  44.0395023  79.1989273  50.4802702  43.5471402  79.8922129
  51.6705829  43.4967991  78.9581348  43.3990051  40.2306564  79.2013901
  44.2248071  39.9310336  78.8212544  43.0484103  39.4614186  79.6503689
  48.3671584  39.5833032  81.2711574  47.7451593  38.9203737  80.9713802
  49.0376451  39.6094164  80.5885222  41.5998656  38.1492890  80.1602834
  40.7630564  37.7215065  79.9786836  41.5722301  38.3425334  81.0973626
  47.9285091  38.1336955  74.7470035  48.0773211  38.8172420  74.0936708
  48.7351534  38.1142046  75.2619491  61.7462711  35.4398231  80.2222538
  62.5809603  35.8788035  80.3860098  61.8821840  34.9636884  79.4030784
  58.7954217  32.9977966  86.1700026  59.2708339  33.1905612  85.3618877
  57.8719783  33.0537152  85.9243409  45.6837724  34.1602133  75.7531104
  45.4383766  33.2564463  75.9511314  45.8533638  34.1619284  74.8110582
  53.3734434  25.0325809  85.1355859  53.8916378  25.7686836  84.8102348
  53.0189567  25.3389803  85.9702619  44.9533371  29.8930491  73.2517265
  44.2602616  29.9674846  72.5957301  44.7085123  29.1290834  73.7738782
  53.6247028  21.4526092  80.6556756  53.9048782  20.7849281  81.2817183
  54.4097635  21.6455188  80.1431420  51.4280496  40.6285086  72.2181782
  50.8554464  41.2475273  71.7652254  52.0013290  41.1784448  72.7521704
  57.4955886  29.8743726  84.4028331  58.4473309  29.9741824  84.4240555
  57.3259337  29.0821995  84.9126415  55.5170266  26.9599309  84.5887732
  54.9220198  27.2404322  83.8934221  55.2319962  27.4493210  85.3604473
  54.6477756  40.9122236  73.3490365  55.5808429  40.8467798  73.5523240
  54.5600969  41.7478503  72.8904897  57.2765773  40.2288106  70.3094312
  57.1979404  39.8947970  71.2030070  58.0975440  40.7209874  70.3085785
  59.9743964  33.0949846  83.5170631  59.9420284  32.1565846  83.7030315
  60.5844588  33.1733882  82.7836456  51.8127295  31.9645899  69.5597835
  52.7586400  31.8352107  69.6286253  51.4341540  31.2260561  70.0367263
  57.7849179  23.6301905  79.5224727  57.5874001  23.3216993  80.4068059
  58.3948885  24.3563544  79.6522656  49.9970212  29.8895875  69.4952720
  49.0901667  29.5928988  69.5715434  50.2746193  29.5925693  68.6287006
  40.9148152  31.2102238  79.9451766  40.5950937  30.3567547  79.6526140
  40.3681581  31.4250817  80.7009734  44.6928060  33.9264679  83.6621273
  44.9114070  34.8581787  83.6809307  45.1053834  33.5672654  84.4476077
  51.6132278  24.4332765  75.6496961  50.8033006  24.0879850  76.0252207
  52.3016695  24.1240309  76.2384573  53.5422826  23.5110812  77.2721258
  54.0953865  23.9306265  77.9311281  53.7792912  22.5846560  77.3144214
  48.7668997  26.7482810  69.6364699  49.6288161  27.0737709  69.8960517
  48.9519341  25.9614306  69.1237765  40.7836412  34.8305150  81.9144888
  40.0899884  34.4159103  81.4014842  41.5309403  34.8725686  81.3178307
  56.9201633  25.6211337  76.7799922  56.3400302  26.2796141  76.3977975
  56.6537566  24.7988681  76.3687340  55.3705200  25.0216394  78.9821243
  55.8704978  25.1332929  78.1735561  56.0140807  24.7177447  79.6222051
  42.6973155  34.7623404  79.7910903  42.6743843  34.8611091  78.8392786
  43.0073792  35.6088555  80.1128069  45.3560533  36.8199559  83.9057517
  46.3103786  36.7883501  83.8387449  45.1573056  36.3590183  84.7207743
  45.9459915  35.3900675  86.4728315  46.7652804  35.8844753  86.4963152
  46.2196723  34.4732643  86.4445882  55.7026511  27.7811427  75.8356271
  54.8152366  28.0661078  75.6176465  56.1180500  27.6205190  74.9883547
  59.0541047  27.8057948  79.5510610  59.8301437  28.2954401  79.8235227
  58.3289182  28.2316002  80.0082479  61.4913606  28.5185567  80.6084550
  62.0858097  28.2781303  79.8977859  61.5640190  27.7992698  81.2358087
  43.7110762  42.3619178  80.9227715  43.5765230  41.6019579  80.3565713
  43.2942824  43.0860078  80.4556504  54.8469725  37.5456102  69.9304290
  55.5505575  37.7506104  70.5461946  54.1232373  38.1132864  70.1953374
  55.6767535  33.2965963  76.0506561  55.6202736  33.7534514  75.2114193
  56.2295877  32.5356648  75.8729403  59.4872341  29.0855695  76.8756680
  59.2309275  28.6852331  77.7064888  58.8625209  29.7999489  76.7506819
  63.7984679  31.8251768  79.3827972  63.2384237  31.8944957  80.1559534
  63.1928182  31.6492753  78.6627468  46.8679888  43.2588495  81.1346158
  46.7512272  44.2033928  81.0324848  46.0472334  42.9562057  81.5231957
  56.7556422  37.9838631  71.9802751  57.5902026  37.5519829  71.7980225
  56.5940765  37.8120645  72.9079645  56.4102314  34.4870744  73.3459090
  56.3551118  34.3215016  72.4047534  55.7848370  35.1946777  73.5021280
  49.7198440  23.9878853  72.9244408  49.7077110  24.9320693  73.0812679
  50.6121862  23.8048999  72.6303869  47.8934402  43.9116757  84.3502086
  48.7961648  43.9440367  84.6668581  47.6671772  42.9817208  84.3648422
  49.6488004  42.6647744  81.0112165  48.6983635  42.6649605  80.8976537
  49.9520490  41.9180478  80.4948200  53.5350559  20.5821630  77.1790345
  52.7682955  20.0280117  77.3247027  53.9461264  20.6543499  78.0404497
  57.5572405  51.0631291  73.7117942  58.3303281  50.5160279  73.5730818
  57.9097804  51.9275541  73.9232404  59.8938683  47.2223958  71.3436392
  60.1464204  46.7005479  70.5819855  58.9563242  47.0590103  71.4463076
  59.6134972  49.1252064  73.5460767  59.4971230  48.4496967  74.2141851
  59.7237231  48.6384437  72.7292920  61.5972000  43.6152110  72.2468805
  61.7646402  44.4832347  72.6139276  61.4069169  43.7779392  71.3230094
  61.5761220  46.0709768  73.2315472  61.4560846  46.5166819  74.0700952
  60.8813809  46.4195086  72.6729010  67.2746287  46.5431241  74.0595806
  68.1864143  46.7758628  73.8843503  66.7655934  47.1268285  73.4970884
  60.3712717  47.3854620  75.5249037  61.0736760  47.8375664  75.9922964
  60.0393345  46.7438439  76.1528930  54.1138051  45.6438173  80.8266171
  53.3237105  45.8995701  80.3506282  54.6049298  46.4586510  80.9318211
  56.0652796  46.0082752  77.7849648  55.2683959  46.1201446  78.3033143
  55.8378388  46.3469404  76.9190538  55.0635879  51.7171001  76.1739068
  55.5760399  52.5114251  76.3244632  55.7158592  51.0197291  76.1072669
  53.0284796  50.0459655  76.9498638  53.8660018  50.4556663  76.7332346
  53.2063063  49.1059097  76.9198832  64.9249228  47.7134736  72.6382471
  64.4095851  48.4839340  72.8770859  64.6526536  47.0399872  73.2615533
  62.5096339  42.5584436  77.6967710  61.6537935  42.1691287  77.5173348
  62.9223290  42.6376397  76.8367495  60.2838371  40.1769509  81.1025451
  61.1491368  39.9812318  80.7431341  60.3515880  39.9479861  82.0294808
  64.7135531  45.5861828  74.4642252  64.4085666  45.9007977  75.3152396
  65.6665973  45.6643248  74.5069585  57.8900690  42.4071717  78.4741818
  58.4644442  42.1846899  77.7415011  58.4771673  42.4760412  79.2270419
  58.2170277  44.4376178  72.4937703  57.3807590  44.7750865  72.8146978
  58.0775047  44.3025158  71.5564840  60.1923358  39.2812966  77.2016887
  59.5387770  38.9661983  76.5773502  60.1503832  38.6588707  77.9276710
  61.3034563  49.5632261  69.1170179  60.3961625  49.3321515  69.3161328
  61.8005595  48.7669880  69.3044161  62.4822796  49.6644856  73.6394169
  61.5734016  49.3803889  73.7366639  62.5117880  50.0843935  72.7797476
  66.7586611  36.9819684  79.2327774  67.0645487  36.1217047  78.9453689
  67.4839215  37.5737304  79.0326768  53.0510967  47.3850370  77.6209372
  52.8535367  46.7919731  76.8960438  52.4957631  47.0802580  78.3385310
  62.1798884  51.2053600  70.9782248  61.7418314  50.4889459  70.5187885
  62.9209325  51.4329715  70.4167339  58.9700050  45.8950536  77.4994344
  58.1567916  46.1944707  77.9059536  59.4659044  45.5006225  78.2168826
  55.5457192  46.9114404  75.3050324  54.6154781  46.8498860  75.5220286
  55.6414664  46.3890357  74.5086965  55.4642741  43.4369217  77.8928565
  55.7249559  44.3514550  77.7837726  56.2859914  42.9693660  78.0425178
  66.3010112  50.0637981  70.5714306  65.6839282  49.3384810  70.4747358
  65.8326600  50.8247342  70.2281380  58.0908658  44.2823406  69.6935610
  57.2138124  44.1612206  69.3297857  58.5666411  43.4909484  69.4414499
  49.6110798  49.0700565  79.7877117  50.2981838  48.7562295  79.1998132
  49.4558926  49.9741930  79.5144368  64.5869234  42.4444326  79.5832336
  65.0837933  41.6914288  79.2633406  63.8156215  42.4808642  79.0175545
  61.1704203  44.5861709  79.3104020  60.8001990  44.0332749  79.9984926
  61.6663295  43.9819842  78.7579020  49.1878774  47.1501159  82.0594584
  49.2262873  46.6164749  82.8531702  48.6819067  46.6236364  81.4405561
  52.8187351  45.8765261  75.1348516  53.1140793  44.9675939  75.0815569
  51.9175387  45.8553000  74.8129518  56.3481598  43.9521258  81.1176064
  55.6268184  44.5657225  80.9783537  57.1374854  44.4879022  81.0392710
  54.5475193  43.5579359  75.2587841  54.2187899  42.6776738  75.0762947
  54.9014564  43.5027027  76.1464230  57.6617016  43.8452328  75.6263318
  58.0013089  44.3738250  74.9041927  58.1089137  44.1832735  76.4021885
  59.6485163  42.3426950  73.8256611  60.3693526  42.7208203  73.3220328
  59.0250468  43.0615827  73.9291589  63.7916286  43.0472099  74.7614943
  64.0079901  43.9296737  74.4603772  63.3110353  42.6558312  74.0320585
  59.7948786  41.8774740  76.6554148  59.9164698  40.9491387  76.8545035
  59.5050829  41.8913426  75.7432463  62.6639977  39.5629651  79.7920868
  62.6861674  39.6268984  78.8372847  63.0808036  38.7234160  79.9861374
  58.7678845  53.4628873  74.7470035  58.9166966  54.1464338  74.0936708
  59.5745289  53.4433963  75.2619491  56.5231478  49.4894051  75.7531104
  56.2777520  48.5856381  75.9511314  56.6927393  49.4911201  74.8110582
  55.7927126  45.2222408  73.2517265  55.0996371  45.2966763  72.5957301
  55.5478878  44.4582752  73.7738782  64.4640782  36.7818010  80.6556756
  64.7442536  36.1141199  81.2817183  65.2491389  36.9747105  80.1431420
  62.6521049  47.2937816  69.5597835  63.5980154  47.1644024  69.6286253
  62.2735294  46.5552478  70.0367263  60.8363967  45.2187793  69.4952720
  59.9295422  44.9220905  69.5715434  61.1139948  44.9217611  68.6287006
  51.7541907  46.5394156  79.9451766  51.4344691  45.6859464  79.6526140
  51.2075335  46.7542734  80.7009734  62.4526032  39.7624682  75.6496961
  61.6426761  39.4171767  76.0252207  63.1410449  39.4532226  76.2384573
  64.3816581  38.8402729  77.2721258  64.9347619  39.2598183  77.9311281
  64.6186667  37.9138477  77.3144214  59.6062751  42.0774728  69.6364699
  60.4681915  42.4029626  69.8960517  59.7913095  41.2906224  69.1237765
  67.7595388  40.9503254  76.7799922  67.1794057  41.6088058  76.3977975
  67.4931320  40.1280599  76.3687340  66.2098954  40.3508312  78.9821243
  66.7098732  40.4624847  78.1735561  66.8534562  40.0469365  79.6222051
  66.5420266  43.1103345  75.8356271  65.6546121  43.3952995  75.6176465
  66.9574255  42.9497108  74.9883547  65.6863479  52.8748019  69.9304290
  66.3899329  53.0798022  70.5461946  64.9626128  53.4424781  70.1953374
  67.2496069  49.8162662  73.3459090  67.1944873  49.6506933  72.4047534
  66.6242124  50.5238695  73.5021280  60.5592194  39.3170771  72.9244408
  60.5470864  40.2612611  73.0812679  61.4515616  39.1340916  72.6303869
  64.3744314  35.9113548  77.1790345  63.6076709  35.3572034  77.3247027
  64.7855019  35.9835416  78.0404497  41.9529270   0.3220442  60.0376114
  41.3017250   0.9074522  59.6510128  42.7473633   0.8526636  60.0971152
  35.8784897  -2.5890421  60.4363249  36.6515773  -3.1361434  60.2976125
  36.2310296  -1.7246172  60.6477710  37.6580605   5.1891697  63.6050910
  37.5804634   6.1399522  63.6839390  37.0542248   4.8437569  64.2625836
  39.9318974   0.5473850  62.3256449  39.7964648   1.3925386  62.7541297
  40.4728786   0.7493127  61.5622383  42.5315134   4.6208056  58.7612172
  41.8576833   4.9239752  59.3697130  42.9180956   5.4237136  58.4117629
  44.4787495   1.4606230  65.0680462  44.7710470   2.0211287  64.3492827
  44.9886116   1.7534791  65.8233621  39.4421120   2.2386581  66.1573915
  39.3997299   2.4647427  65.2282447  40.3583819   2.0049955  66.3059716
  40.7306349   4.7887728  60.9759251  40.9058105   4.3175771  61.7904874
  40.0439137   5.4153494  61.2040512  35.2967434   7.9377091  67.7499112
  35.5364033   8.5695615  68.4278130  34.4536631   7.5865131  68.0364471
  39.5985076   2.9827983  63.6643437  38.8152598   3.5249664  63.7581662
  40.2977821   3.5001963  64.0637678  42.0814353   3.9841791  65.0585066
  42.2636748   3.1663447  65.5212818  42.9047339   4.2009484  64.6209956
  42.4156519   2.9109977  62.3200114  42.9444285   2.4002431  61.7070276
  42.6784738   2.5952507  63.1845647  35.7712267   3.9625093  65.0797890
  35.1022642   4.4471221  64.5961930  35.6325136   4.2094314  65.9941269
  43.0485923   3.9450812  68.6644231  42.9237062   3.1440552  68.1555176
  43.7065014   4.4397006  68.1758201  42.1167264   1.5412549  66.4928133
  41.9692227   0.6129256  66.6735703  42.9420758   1.5632639  66.0085208
  45.7201386   2.3641107  67.5793006  46.6447934   2.1583969  67.4417457
  45.5516689   2.1157508  68.4882347  45.5096702   2.8826775  62.9355097
  45.6833580   2.3173197  62.1828950  46.0025594   3.6827670  62.7534587
  46.4971875   2.1993539  60.0351995  47.1922779   2.8200232  60.2539310
  46.8395025   1.3488890  60.3104373  40.0803959   5.7165228  65.9234579
  39.6408949   5.2241607  66.6167436  40.8312076   5.1738196  65.6826655
  37.0891338  -0.1892840  61.4715342  37.2379458   0.4942625  60.8182014
  37.8957781  -0.2087750  61.9864797  40.5886743   2.3055291  58.9427089
  40.0160710   2.9245478  58.4897561  41.1619537   2.8554653  59.4767011
  43.8084003   2.5892441  60.0735671  44.7414676   2.5238003  60.2768547
  43.7207216   3.4248708  59.6150204  46.4372020   1.9058311  57.0339619
  46.3585651   1.5718175  57.9275377  47.2581686   2.3980079  57.0331091
  38.8094250   4.3417949  67.7357472  37.8589881   4.3419810  67.6221844
  39.1126737   3.5950683  67.2193506  54.5446944  10.1778487  68.8003234
  55.1825354  10.0585234  68.0966574  54.4267787  11.1259331  68.8591186
  51.3536650  10.1305915  68.7364759  51.0155162  10.0146980  67.8485293
  52.2226418   9.7297080  68.7165765  47.2123466  11.9841392  64.7261650
  46.6488331  11.8931328  63.9577937  47.0975861  11.1641296  65.2064142
  51.8356433  11.2840767  74.6950964  51.8245074  10.8893565  73.8231468
  51.9977073  10.5506839  75.2884736  44.7587898  13.4792583  67.5645870
  45.5509190  13.1383408  67.1492169  44.9984548  13.5887558  68.4848023
  52.7923025  15.6512359  60.0376114  52.1411004  16.2366440  59.6510128
  53.5867387  16.1818554  60.0971152  46.7178652  12.7401496  60.4363249
  47.4909528  12.1930483  60.2976125  47.0704051  13.6045746  60.6477710
  48.5563694  14.0677879  73.6430148  48.2653560  14.9723510  73.5276814
  49.1920679  14.1094406  74.3574218  49.4819901  11.4454727  70.2331508
  50.0783473  11.2210750  69.5188471  49.5394873  10.7039473  70.8356956
  49.0544930   8.8994163  58.0681699  49.3070450   8.3775684  57.3065162
  48.1169489   8.7360308  58.1708382  54.0988212   7.9029941  65.8756442
  54.8851302   7.4849364  65.5246859  54.3626917   8.8076033  66.0438090
  54.2698290  13.3402791  60.5745099  53.6344123  13.4137418  61.2866003
  53.9395696  13.9296390  59.8964178  59.4996640   7.8405174  66.7789420
  60.2321812   7.2704391  67.0127250  58.7435995   7.4526775  67.2195926
  48.7741218  10.8022268  60.2706074  48.6577476  10.1267172  60.9387158
  48.8843478  10.3154642  59.4538227  51.1172759  10.2632416  63.9752763
  50.7530967   9.7363037  64.6865684  51.9739875   9.8730885  63.8019248
  50.7578246   5.2922315  58.9714111  50.9252649   6.1602552  59.3384582
  50.5675415   5.4549597  58.0475401  53.5153579  13.7539294  70.6379942
  53.2154303  14.6564333  70.5295749  53.1704639  13.4871477  71.4901095
  46.9666061  10.2053091  66.6716646  46.0416557  10.0729305  66.8794338
  47.2150474  10.9847310  67.1686589  56.9150723   6.2721834  68.3177379
  56.0067601   6.2037243  68.0236140  56.8638319   6.7493779  69.1459205
  50.7367467   7.7479973  59.9560778  50.6167092   8.1937024  60.7946259
  50.0420056   8.0965290  59.3974316  44.3274872   9.8486365  67.5060435
  44.4567253  10.1020843  68.4199847  43.6472323  10.4414073  67.1865090
  48.4974359  20.5183615  63.6050910  48.4198389  21.4691440  63.6839390
  47.8936003  20.1729487  64.2625836  56.4352533   8.2201446  60.7841112
  57.3470389   8.4528833  60.6088810  55.9262180   8.8038490  60.2216191
  49.2437961  10.4996933  75.8230243  49.9852646  11.0381977  75.5465067
  48.5374947  11.1263222  75.9801795  54.7193301  12.6426074  74.4202405
  55.1276657  12.2008484  73.6757037  53.9970562  12.0678701  74.6736598
  51.0724371   7.5798681  71.7935962  51.9185566   8.0038094  71.9370611
  51.0123009   6.9232305  72.4874525  55.0422116  13.2027264  68.1754694
  54.4130978  13.3672979  67.4730762  54.6547778  13.6168874  68.9465658
  58.9211348  14.1381702  65.5299058  58.2362386  14.5180604  64.9796091
  59.0055197  14.7477029  66.2631005  54.2223816   5.2403049  73.4517135
  53.9784748   5.9945109  72.9151411  54.4983747   5.6188397  74.2864383
  56.1762279  11.7841661  72.1294401  56.3879174  12.4273421  71.4528782
  56.1292027  10.9503978  71.6616331  53.7788508   4.3959482  69.0330973
  52.9172987   4.6940735  69.3247711  53.8050943   4.6129881  68.1012006
  50.5950077  12.9401672  65.4404779  51.0588423  13.2189375  64.6509401
  50.3306876  12.0385117  65.2577870  47.4874159  12.4873154  68.3784542
  48.0575516  12.9160422  67.7402027  48.0782270  12.2055739  69.0768728
  49.5318964   9.0624825  62.2494344  50.2343007   9.5145869  62.7168270
  49.1999592   8.4208644  62.8774237  43.2744297   7.3208378  67.5511478
  42.4843351   7.5765906  67.0751588  43.7655545   8.1356715  67.6563518
  57.2908107  14.6613617  70.3016758  58.1125551  14.2593804  70.0199440
  57.2870510  14.5581851  71.2532874  45.2259043   7.6852957  64.5094954
  44.4290206   7.7971651  65.0278450  44.9984635   8.0239609  63.6435845
  51.0564711  14.2097660  72.4577469  51.1209143  14.6718067  73.2935641
  50.3475634  13.5795025  72.5859779  41.5582000   7.5738868  69.9826468
  41.8090039   8.4585878  70.2484044  42.0941549   7.3943469  69.2101560
  65.3814100  11.0052365  66.6501730  64.6277808  10.4359763  66.4945734
  65.5161641  10.9715030  67.5972365  50.7712728  15.8765767  62.3256449
  50.6358403  16.7217303  62.7541297  51.3122541  16.0785045  61.5622383
  44.2242126  13.3941206  62.8984374  44.7366646  14.1884456  63.0489939
  44.8764838  12.6967496  62.8317976  46.0337010  16.5106962  64.9807127
  46.2103639  17.4324926  64.7928111  46.8293844  16.1965381  65.4101507
  52.3981205  16.4989334  76.4556791  51.9545059  15.7125713  76.1377696
  53.0598418  16.6868484  75.7900682  47.1568326  18.0285136  70.9817470
  47.7075751  17.9002199  70.2094464  46.3179802  18.3280025  70.6312363
  54.4962443  16.7792134  74.4838193  54.4780918  17.6001015  73.9918462
  55.4182363  16.6546209  74.7088334  50.9535497  14.2936263  75.3261701
  51.4863834  13.5324552  75.0961009  50.4249578  14.0009915  76.0685855
  42.1891042  11.7229860  63.6743945  43.0266264  12.1326868  63.4577653
  42.3669310  10.7829302  63.6444139  54.0855474   9.3904940  59.3627778
  53.5702098  10.1609545  59.6016165  53.8132783   8.7170077  59.9860839
  51.6702585   4.2354641  64.4213016  50.8144182   3.8461492  64.2418655
  52.0829537   4.3146602  63.5612802  49.4444618   1.8539714  67.8270758
  50.3097615   1.6582523  67.4676647  49.5122127   1.6250066  68.7540114
  59.0589749  12.1437295  61.2980951  58.2819191  11.8048455  60.8536113
  59.7381230  12.1489918  60.6235916  53.8741778   7.2632033  61.1887559
  53.5691913   7.5778182  62.0397702  54.8272220   7.3413452  61.2314892
  52.3188209  13.4222256  62.8380513  51.7909571  12.6875015  62.5253750
  51.8175712  14.1996932  62.5920481  57.2981055  11.6171276  67.9547559
  56.6404730  12.3070538  68.0427688  58.1021455  12.0067708  68.2981546
  47.0506937   4.0841922  65.1987124  47.6250689   3.8617104  64.4660317
  47.6377920   4.1530617  65.9515726  56.1086514   9.9715649  66.0051501
  56.6218396  10.6045641  66.5073211  56.7587738   9.3716845  65.6394861
  47.3776524   6.1146383  59.2183010  46.5413836   6.4521070  59.5392284
  47.2381294   5.9795363  58.2810147  50.4640810  11.2402466  55.8415486
  49.5567871  11.0091720  56.0406635  50.9611842  10.4440085  56.0289468
  52.5867345   7.4465105  68.2509842  51.6689907   7.6680052  68.0931530
  53.0027489   7.5211415  67.3921549  53.3702393   8.8456520  63.3812522
  54.1174212   9.3577918  63.0719644  53.6393982   8.5240573  64.2416915
  51.6429043  11.3415061  60.3639476  50.7340262  11.0574094  60.4611946
  51.6724127  11.7614140  59.5042783  56.8748311  14.9521651  64.1330644
  56.4210638  14.1112560  64.1895834  56.2442277  15.5883049  64.4705424
  55.8181230   5.8813637  65.3631311  55.0803987   5.3691023  65.6941554
  56.0708004   5.4414018  64.5514588  55.3181250  16.7898147  65.0680462
  55.6104224  17.3503204  64.3492827  55.8279870  17.0826708  65.8233621
  42.2117213   9.0620575  64.3454678  42.0141613   8.4689936  63.6205745
  41.6563877   8.7572785  65.0630617  50.1913937   8.9543682  66.4649271
  50.2462547   8.0017518  66.3891748  49.3805139   9.1103121  66.9490570
  51.3405131  12.8823805  57.7027555  50.9024561  12.1659664  57.2433192
  52.0815572  13.1099920  57.1412646  48.1306297   7.5720741  64.2239650
  47.3174163   7.8714912  64.6304842  48.6265291   7.1776430  64.9414133
  50.2814875  17.5678498  66.1573915  50.2391054  17.7939345  65.2282447
  51.1977574  17.3341873  66.3059716  53.7280509   8.0362566  73.0554544
  54.0829896   8.2634039  73.9149010  54.3752640   8.3680943  72.4331800
  59.4578246  11.1581002  63.7603873  59.3196144  11.3482598  62.8325062
  59.1014464  11.9200385  64.2171924  47.6220372   5.1439097  69.8400885
  48.2619751   5.0027856  69.1423849  46.7897902   4.8573610  69.4639487
  59.4847625  13.2257529  68.7715145  59.9184132  13.1332818  69.6198199
  60.1979206  13.2015029  68.1335161  48.3980676  14.4441527  65.9535878
  49.1921274  13.9491847  65.7518453  47.6872368  13.9159390  65.5903583
  53.2175520  16.8259623  70.3048245  53.2712542  17.3950559  71.0725961
  52.3490302  16.9961508  69.9402282  44.7063439   8.5884609  62.0295630
  43.7761027   8.5269065  62.2465593  44.8020911   8.0660562  61.2332272
  44.6248988   5.1139422  64.6173872  44.8855806   6.0284755  64.5083033
  45.4466161   4.6463864  64.7670485  46.0973914   6.5277179  71.7872697
  46.7696967   6.3194541  71.1385346  45.2703700   6.3299265  71.3477929
  60.3463175  13.2681229  71.3048030  60.5399065  14.1727040  71.5507305
  60.2463793  12.8088648  72.1386615  55.4078284  13.4187972  76.8788911
  55.2563790  13.1898524  75.9618994  55.3982963  14.3758574  76.8920256
  52.1763620  10.9919885  71.8635177  53.1055680  11.1431044  71.6904145
  51.7554650  11.0803906  71.0083824  50.9751952  15.0170549  69.6333715
  50.8363037  14.6489334  70.5059653  50.1866548  15.5318189  69.4617673
  51.5700104  20.1179646  60.9759251  51.7451859  19.6467689  61.7904874
  50.8832892  20.7445412  61.2040512  52.5257167  14.3952152  67.0222553
  52.1906999  14.3552922  67.9180202  52.0261113  13.7296868  66.5492963
  46.5001411   9.8019782  72.5475134  46.3621209   9.0700021  73.1486673
  47.4106334   9.7128682  72.2659322  55.4616359  11.7408186  57.2959612
  54.8445529  11.0155014  57.1992665  54.9932847  12.5017547  56.9526687
  49.1283711   9.5139741  72.0358813  49.8383330   8.8732934  71.9945432
  49.0853020   9.7652636  72.9584994  57.1170490  16.4507095  74.9565393
  57.0583036  15.7666315  74.2895976  57.5190009  17.1926085  74.5046019
  46.1361189  23.2669009  67.7499112  46.3757787  23.8987533  68.4278130
  45.2930385  22.9157049  68.0364471  47.2514904   5.9593611  56.4180917
  46.3744371   5.8382411  56.0543163  47.7272657   5.1679689  56.1659805
  57.1187897  14.4146679  73.1879372  56.2314676  14.0772600  73.3105771
  57.6886448  13.6829710  73.4248138  38.7717045  10.7470770  66.5122424
  39.4588084  10.4332500  65.9243439  38.6165173  11.6512135  66.2389675
  43.5751767   5.6360967  70.9407447  43.4909955   5.0286636  70.2057857
  42.7534473   6.1269985  70.9416944  50.6489051  19.0748131  70.1540616
  50.5759222  19.8803102  70.6659920  50.2066444  19.2740097  69.3288637
  50.4378830  18.3119901  63.6643437  49.6546352  18.8541581  63.7581662
  51.1371576  18.8293881  64.0637678  53.7475481   4.1214530  66.3077642
  54.2444180   3.3684493  65.9878713  52.9762462   4.1578847  65.7420852
  61.6005238   9.8254896  67.9495934  61.5895114  10.7079611  67.5789867
  60.7322617   9.4726447  67.7550471  53.1087734  18.9734965  72.3098774
  53.8215707  19.6082430  72.2374676  52.6177763  19.0698831  71.4938776
  54.8305261  12.8786218  63.8816066  53.8961540  12.9987680  63.7120770
  55.0081930  11.9758684  63.6176076  50.3310449   6.2631913  66.0349327
  49.9608237   5.7102954  66.7230233  50.8269542   5.6590047  65.4824327
  58.2177813   8.7203537  64.4166100  58.6838265   9.5531529  64.3426403
  58.6685313   8.2548519  65.1211358  48.1599648  16.7229408  73.1304345
  48.8609107  17.3565891  73.2833739  47.6894763  17.0644140  72.3699984
  56.2854044  15.0647358  61.4152252  56.5613888  14.9503953  62.3246126
  55.4158542  14.6664843  61.3764425  55.9600934   9.2774016  70.9556895
  55.3072384   9.5249923  70.3009348  56.3381314   8.4638154  70.6219373
  52.9208108  19.3133709  65.0585066  53.1030502  18.4955365  65.5212818
  53.7441094  19.5301401  64.6209956  53.2550273  18.2401894  62.3200114
  53.7838040  17.7294349  61.7070276  53.5178493  17.9244424  63.1845647
  43.7567366  16.2565763  70.0635448  44.3420803  15.5109451  70.1963352
  43.5592204  16.5669720  70.9472112  46.6106021  19.2917011  65.0797890
  45.9416396  19.7763139  64.5961930  46.4718891  19.5386231  65.9941269
  38.3485021   8.8271364  68.7839891  38.3869120   8.2934954  69.5777009
  37.8425313   8.3006569  68.1650868  50.7511290  21.3260754  71.6780548
  51.3029598  21.4892376  72.4429634  51.0917483  21.9165192  71.0060573
  55.6022164  16.1522012  77.5329203  56.1462068  16.7651970  77.0384158
  55.0209009  16.7101590  78.0496216  41.9793598   7.5535466  61.8593822
  42.2747039   6.6446144  61.8060876  41.0781634   7.5323205  61.5374825
  53.8879677  19.2742730  68.6644231  53.7630816  18.4732470  68.1555176
  54.5458768  19.7688923  68.1758201  45.5087845   5.6291462  67.8421371
  44.7874431   6.2427430  67.7028844  46.2981101   6.1649227  67.7638017
  55.9514585  17.0751750  70.2923781  55.0044921  16.9557101  70.2202107
  56.2997359  16.1874248  70.3750042  43.7081440   5.2349564  61.9833147
  43.3794146   4.3546942  61.8008253  44.0620811   5.1797232  62.8709537
  52.9561019  16.8704466  66.4928133  52.8085981  15.9421174  66.6735703
  53.7814512  16.8924557  66.0085208  46.8223263   5.5222533  62.3508625
  47.1619336   6.0508455  61.6287233  47.2695383   5.8602939  63.1267192
  56.5595141  17.6933025  67.5793006  57.4841688  17.4875886  67.4417457
  56.3910444  17.4449426  68.4882347  48.8091410   4.0197155  60.5501918
  49.5299773   4.3978408  60.0465635  48.1856714   4.7386032  60.6536896
  52.9522533   4.7242304  61.4860250  53.1686147   5.6066942  61.1849078
  52.4716600   4.3328517  60.7565892  47.6921754   7.6828017  68.0630995
  47.5466335   7.9968320  68.9555276  47.2146958   8.3012917  67.5101893
  49.5518137   4.6730565  68.1111884  49.5379706   3.7771658  67.7744182
  50.2690565   4.6801229  68.7450170  51.4044268   5.1067905  70.1565012
  51.1462046   6.0284976  70.1549342  50.8729308   4.7098340  70.8465476
  56.3490457  18.2118692  62.9355097  56.5227334  17.6465115  62.1828950
  56.8419348  19.0119587  62.7534587  42.1667417  10.2233362  71.0018656
  41.6220885  10.9993169  71.1338930  43.0446766  10.5704166  70.8437777
  48.9555033   3.5544945  63.3799454  49.0770944   2.6261592  63.5790342
  48.6657076   3.5683631  62.4677770  62.2029848  10.9755115  64.5545397
  62.6460994  10.2262441  64.1564520  61.3256358  10.9665252  64.1719129
  57.3365629  17.5285457  60.0351995  58.0316534  18.1492150  60.2539310
  57.6788779  16.6780808  60.3104373  59.2357052  14.9785162  61.5639326
  59.7608376  15.3172435  60.8388646  59.1479405  14.0432178  61.3802461
  50.8977101  18.8919236  73.6929203  51.2064228  18.6468383  74.5651902
  51.6952583  19.0965874  73.2048073  50.9197713  21.0457146  65.9234579
  50.4802703  20.5533524  66.6167436  51.6705830  20.5030113  65.6826655
  43.3990052  17.2368686  65.9259207  44.2248072  16.9372458  65.5457851
  43.0484104  16.4676309  66.3748996  48.3671585  16.5895155  67.9956881
  47.7451595  15.9265860  67.6959109  49.0376452  16.6156287  67.3130529
  41.5998657  15.1555013  66.8848141  40.7630565  14.7277187  66.7032142
  41.5722303  15.3487456  67.8218932  58.9250958  15.6118066  76.8690524
  58.1346502  15.5942205  76.3295024  58.6884313  16.1506360  77.6239561
  59.0448833  12.4610532  74.1823253  59.0946838  12.2960540  75.1238775
  58.9362757  11.5937791  73.7921133  47.9285092  15.1399078  61.4715342
  48.0773213  15.8234542  60.8182014  48.7351536  15.1204168  61.9864797
  60.5467030  14.8807474  74.4265274  60.2551839  15.2437454  75.2628735
  59.9339162  14.1674482  74.2478606  61.7462713  12.4460354  66.9467844
  62.5809604  12.8850158  67.1105405  61.8821841  11.9699007  66.1276090
  58.7954219  10.0040089  72.8945332  59.2708340  10.1967735  72.0864184
  57.8719784  10.0599274  72.6488716  45.6837725  11.1664256  62.4776410
  45.4383767  10.2626586  62.6756621  45.8533640  11.1681406  61.5355888
  44.9533373   6.8992613  59.9762572  44.2602618   6.9736968  59.3202608
  44.7085125   6.1352957  60.4984089  57.4955888   6.8805849  71.1273638
  58.4473310   6.9803946  71.1485862  57.3259338   6.0884117  71.6371722
  55.5170267   3.9661432  71.3133039  54.9220199   4.2466445  70.6179527
  55.2319964   4.4555333  72.0849780  59.9743965  10.1011968  70.2415937
  59.9420285   9.1627969  70.4275621  60.5844589  10.1796005  69.5081762
  51.8127296   8.9708021  56.2843141  52.7586401   8.8414229  56.3531559
  51.4341541   8.2322683  56.7612570  51.6965989  13.0225767  77.7443798
  52.6168998  13.2004366  77.9383845  51.6615572  12.0781813  77.5923498
  49.9970213   6.8957998  56.2198027  49.0901669   6.5991110  56.2960740
  50.2746194   6.5987816  55.3532313  40.9148154   8.2164361  66.6697073
  40.5950938   7.3629669  66.3771447  40.3681582   8.4312939  67.4255040
  44.6928061  10.9326802  70.3866580  44.9114071  11.8643910  70.4054613
  45.1053835  10.5734776  71.1721383  48.7668998   3.7544933  56.3610006
  49.6288162   4.0799831  56.6205823  48.9519342   2.9676429  55.8483072
  40.7836414  11.8367273  68.6390195  40.0899885  11.4221225  68.1260149
  41.5309405  11.8787809  68.0423614  42.6973156  11.7685526  66.5156210
  42.6743844  11.8673214  65.5638093  43.0073793  12.6150677  66.8373376
  45.3560534  13.8261681  70.6302824  46.3103788  13.7945624  70.5632756
  45.1573058  13.3652305  71.4453050  45.9459916  12.3962797  73.1973622
  46.7652805  12.8906876  73.2208459  46.2196724  11.4794766  73.1691189
  55.7026512   4.7873550  62.5601577  54.8152368   5.0723200  62.3421772
  56.1180502   4.6267313  61.7128854  59.0541049   4.8120071  66.2755916
  59.8301439   5.3016523  66.5480533  58.3289183   5.2378125  66.7327786
  43.7110763  19.3681301  67.6473022  43.5765231  18.6081702  67.0811020
  43.2942825  20.0922201  67.1801811  54.8469726  14.5518224  56.6549597
  55.5505576  14.7568227  57.2707253  54.1232375  15.1194986  56.9198681
  55.6767536  10.3028086  62.7751867  55.6202738  10.7596637  61.9359500
  56.2295879   9.5418770  62.5974710  59.4872342   6.0917818  63.6001987
  59.2309276   5.6914453  64.4310194  58.8625210   6.8061611  63.4752126
  63.7984680   8.8313891  66.1073278  63.2384238   8.9007080  66.8804840
  63.1928183   8.6554875  65.3872774  46.8679889  20.2650618  67.8591464
  46.7512273  21.2096050  67.7570155  46.0472335  19.9624179  68.2477264
  56.7556423  14.9900754  58.7048057  57.5902027  14.5581952  58.5225532
  56.5940766  14.8182767  59.6324952  56.4102316  11.4932867  60.0704396
  56.3551119  11.3277138  59.1292841  55.7848371  12.2008900  60.2266586
  53.7248223  13.7981779  79.3957959  54.5939382  13.9722431  79.0344594
  53.2454974  14.6176196  79.2733689  47.8934403  20.9178880  71.0747393
  48.7961650  20.9502490  71.3913888  47.6671773  19.9879331  71.0893729
  49.6488005  19.6709866  67.7357472  48.6983636  19.6711728  67.6221844
  49.9520491  18.9242601  67.2193506  65.3840698  25.5070405  68.8003234
  66.0219108  25.3877152  68.0966574  65.2661541  26.4551249  68.8591186
  62.1930405  25.4597833  68.7364759  61.8548916  25.3438898  67.8485293
  63.0620173  25.0588998  68.7165765  58.0517220  27.3133309  64.7261650
  57.4882086  27.2223246  63.9577937  57.9369615  26.4933214  65.2064142
  62.6750188  26.6132685  74.6950964  62.6638828  26.2185483  73.8231468
  62.8370827  25.8798757  75.2884736  55.5981652  28.8084501  67.5645870
  56.3902944  28.4675325  67.1492169  55.8378303  28.9179476  68.4848023
  59.3957449  29.3969796  73.6430148  59.1047315  30.3015427  73.5276814
  60.0314433  29.4386324  74.3574218  60.3213656  26.7746645  70.2331508
  60.9177228  26.5502667  69.5188471  60.3788627  26.0331390  70.8356956
  59.8938684  24.2286080  58.0681699  60.1464205  23.7067601  57.3065162
  58.9563243  24.0652226  58.1708382  64.9381967  23.2321859  65.8756442
  65.7245056  22.8141282  65.5246859  65.2020671  24.1367951  66.0438090
  65.1092044  28.6694709  60.5745099  64.4737877  28.7429335  61.2866003
  64.7789451  29.2588308  59.8964178  70.3390394  23.1697092  66.7789420
  71.0715566  22.5996309  67.0127250  69.5829750  22.7818692  67.2195926
  59.6134973  26.1314186  60.2706074  59.4971231  25.4559090  60.9387158
  59.7237233  25.6446560  59.4538227  61.9566514  25.5924333  63.9752763
  61.5924721  25.0654954  64.6865684  62.8133630  25.2022802  63.8019248
  61.5972001  20.6214233  58.9714111  61.7646403  21.4894469  59.3384582
  61.4069170  20.7841515  58.0475401  64.3547334  29.0831212  70.6379942
  64.0548057  29.9856251  70.5295749  64.0098393  28.8163395  71.4901095
  57.8059815  25.5345009  66.6716646  56.8810312  25.4021223  66.8794338
  58.0544229  26.3139228  67.1686589  67.7544478  21.6013752  68.3177379
  66.8461355  21.5329160  68.0236140  67.7032074  22.0785697  69.1459205
  61.5761222  23.0771890  59.9560778  61.4560847  23.5228941  60.7946259
  60.8813810  23.4257208  59.3974316  55.1668626  25.1778282  67.5060435
  55.2961008  25.4312761  68.4199847  54.4866078  25.7705990  67.1865090
  59.3368114  35.8475532  63.6050910  59.2592143  36.7983357  63.6839390
  58.7329757  35.5021405  64.2625836  61.8285344  23.0203398  76.2612276
  61.0518678  23.5797318  76.2515141  62.4675907  23.5060181  76.7827147
  69.6206124  19.8030190  70.0955253  68.9780504  20.0962724  69.4495048
  69.1161053  19.6883111  70.9008450  67.2746288  23.5493364  60.7841112
  68.1864144  23.7820750  60.6088810  66.7655935  24.1330408  60.2216191
  60.0831716  25.8288851  75.8230243  60.8246400  26.3673895  75.5465067
  59.3768701  26.4555140  75.9801795  65.5587055  27.9717991  74.4202405
  65.9670411  27.5300402  73.6757037  64.8364317  27.3970619  74.6736598
  61.9118126  22.9090598  71.7935962  62.7579321  23.3330012  71.9370611
  61.8516763  22.2524223  72.4874525  65.8815870  28.5319182  68.1754694
  65.2524733  28.6964896  67.4730762  65.4941532  28.9460792  68.9465658
  69.7605102  29.4673620  65.5299058  69.0756140  29.8472521  64.9796091
  69.8448951  30.0768947  66.2631005  65.0617571  20.5694967  73.4517135
  64.8178503  21.3237027  72.9151411  65.3377501  20.9480314  74.2864383
  67.0156034  27.1133579  72.1294401  67.2272929  27.7565339  71.4528782
  66.9685782  26.2795896  71.6616331  64.6182263  19.7251400  69.0330973
  63.7566742  20.0232653  69.3247711  64.6444697  19.9421798  68.1012006
  58.3267913  27.8165072  68.3784542  58.8969270  28.2452340  67.7402027
  58.9176025  27.5347656  69.0768728  60.3712718  24.3916743  62.2494344
  61.0736761  24.8437786  62.7168270  60.0393347  23.7500561  62.8774237
  58.8193080  22.9828499  76.6245553  58.1891740  23.6644780  76.8580950
  58.7129167  22.8711581  75.6798692  54.1138052  22.6500295  67.5511478
  53.3237106  22.9057824  67.0751588  54.6049299  23.4648633  67.6563518
  68.1301862  29.9905534  70.3016758  68.9519305  29.5885722  70.0199440
  68.1264264  29.8873769  71.2532874  56.0652797  23.0144874  64.5094954
  55.2683961  23.1263569  65.0278450  55.8378390  23.3531527  63.6435845
  61.8958465  29.5389578  72.4577469  61.9602898  30.0009985  73.2935641
  61.1869389  28.9086943  72.5859779  52.3975755  22.9030786  69.9826468
  52.6483793  23.7877796  70.2484044  52.9335303  22.7235387  69.2101560
  76.2207855  26.3344283  66.6501730  75.4671563  25.7651681  66.4945734
  76.3555396  26.3006947  67.5972365  61.0141783  18.7007144  76.5791061
  61.7551497  19.3014297  76.4995523  61.2459706  17.9584782  76.0209104
  56.1583121  23.8863511  74.8569291  56.0436636  22.9848769  75.1576390
  55.3027639  24.1327208  74.5054107  63.2374959  31.8281252  76.4556791
  62.7938813  31.0417630  76.1377696  63.8992173  32.0160402  75.7900682
  57.9962080  33.3577053  70.9817470  58.5469505  33.2294117  70.2094464
  57.1573556  33.6571942  70.6312363  65.3356197  32.1084052  74.4838193
  65.3174672  32.9292933  73.9918462  66.2576117  31.9838127  74.7088334
  61.7929251  29.6228181  75.3261701  62.3257588  28.8616469  75.0961009
  61.2643332  29.3301833  76.0685855  64.9598946  14.7288247  70.8555343
  64.6163216  15.6189889  70.7794453  65.3277909  14.5389905  69.9924928
  64.9249229  24.7196858  59.3627778  64.4095852  25.4901463  59.6016165
  64.6526537  24.0461994  59.9860839  62.5096340  19.5646559  64.4213016
  61.6537936  19.1753409  64.2418655  62.9223292  19.6438520  63.5612802
  64.0395487  17.0992902  68.8204576  63.5360282  17.0623037  68.0072381
  64.3326093  18.0085645  68.8801233  60.2838372  17.1831632  67.8270758
  61.1491369  16.9874441  67.4676647  60.3515881  16.9541984  68.7540114
  69.8983503  27.4729213  61.2980951  69.1212946  27.1340372  60.8536113
  70.5774984  27.4781836  60.6235916  64.7135532  22.5923950  61.1887559
  64.4085668  22.9070099  62.0397702  65.6665974  22.6705370  61.2314892
  68.1374810  26.9463194  67.9547559  67.4798484  27.6362455  68.0427688
  68.9415209  27.3359626  68.2981546  57.8900692  19.4133840  65.1987124
  58.4644443  19.1909021  64.4660317  58.4771674  19.4822534  65.9515726
  66.9480269  25.3007567  66.0051501  67.4612151  25.9337559  66.5073211
  67.5981493  24.7008762  65.6394861  58.2170279  21.4438301  59.2183010
  57.3807591  21.7812987  59.5392284  58.0775048  21.3087281  58.2810147
  60.1923359  16.2875089  63.9262194  59.5387772  15.9724106  63.3018809
  60.1503833  15.6650829  64.6522017  63.4261100  22.7757022  68.2509842
  62.5083661  22.9971969  68.0931530  63.8421243  22.8503333  67.3921549
  64.2096147  24.1748438  63.3812522  64.9567966  24.6869835  63.0719644
  64.4787737  23.8532491  64.2416915  62.4822798  26.6706979  60.3639476
  61.5734017  26.3866012  60.4611946  62.5117881  27.0906057  59.5042783
  67.7142065  30.2813568  64.1330644  67.2604392  29.4404478  64.1895834
  67.0836032  30.9174967  64.4705424  66.6574985  21.2105554  65.3631311
  65.9197741  20.6982940  65.6941554  66.9101758  20.7705936  64.5514588
  66.1575004  32.1190065  65.0680462  66.4497979  32.6795122  64.3492827
  66.6673625  32.4118626  65.8233621  66.7586612  13.9881806  65.9573080
  67.0645489  13.1279170  65.6698995  67.4839217  14.5799426  65.7572074
  53.0510968  24.3912493  64.3454678  52.8535368  23.7981854  63.6205745
  52.4957632  24.0864703  65.0630617  61.0307692  24.2835599  66.4649271
  61.0856301  23.3309436  66.3891748  60.2198894  24.4395038  66.9490570
  58.9700052  22.9012659  64.2239650  58.1567917  23.2006830  64.6304842
  59.4659046  22.5068348  64.9414133  61.1208629  32.8970416  66.1573915
  61.0784808  33.1231262  65.2282447  62.0371328  32.6633791  66.3059716
  64.5674263  23.3654484  73.0554544  64.9223651  23.5925957  73.9149010
  65.2146394  23.6972860  72.4331800  70.2972000  26.4872919  63.7603873
  70.1589899  26.6774515  62.8325062  69.9408219  27.2492302  64.2171924
  58.4614126  20.4731015  69.8400885  59.1013506  20.3319774  69.1423849
  57.6291657  20.1865528  69.4639487  70.3241380  28.5549446  68.7715145
  70.7577886  28.4624735  69.6198199  71.0372960  28.5306947  68.1335161
  59.2374430  29.7733445  65.9535878  60.0315029  29.2783765  65.7518453
  58.5266123  29.2451308  65.5903583  64.0569275  32.1551541  70.3048245
  64.1106297  32.7242477  71.0725961  63.1884056  32.3253426  69.9402282
  55.5457194  23.9176527  62.0295630  54.6154782  23.8560982  62.2465593
  55.6414666  23.3952479  61.2332272  55.4642743  20.4431340  64.6173872
  55.7249560  21.3576673  64.5083033  56.2859915  19.9755782  64.7670485
  56.9367668  21.8569097  71.7872697  57.6090721  21.6486459  71.1385346
  56.1097455  21.6591183  71.3477929  71.1856929  28.5973147  71.3048030
  71.3792819  29.5018958  71.5507305  71.0857547  28.1380566  72.1386615
  62.8393240  18.4831038  73.8038357  62.1921155  19.1820987  73.7102834
  63.6094255  18.9167182  74.1714606  66.2472038  28.7479890  76.8788911
  66.0957544  28.5190441  75.9618994  66.2376717  29.7050491  76.8920256
  63.0157374  26.3211803  71.8635177  63.9449434  26.4722962  71.6904145
  62.5948404  26.4095823  71.0083824  61.8145706  30.3462467  69.6333715
  61.6756792  29.9781251  70.5059653  61.0260302  30.8610106  69.4617673
  63.3650921  29.7244070  67.0222553  63.0300754  29.6844840  67.9180202
  62.8654867  29.0588786  66.5492963  57.3395165  25.1311700  72.5475134
  57.2014963  24.3991939  73.1486673  58.2500089  25.0420600  72.2659322
  66.3010113  27.0700104  57.2959612  65.6839284  26.3446932  57.1992665
  65.8326601  27.8309464  56.9526687  59.9677466  24.8431659  72.0358813
  60.6777084  24.2024851  71.9945432  59.9246774  25.0944554  72.9584994
  67.9564245  31.7799012  74.9565393  67.8976791  31.0958232  74.2895976
  68.3583763  32.5218002  74.5046019  58.6806400  21.8296877  73.8554453
  58.1443757  21.3787615  74.5076049  58.0923108  21.9642786  73.1124917
  56.9754943  38.5960926  67.7499112  57.2151542  39.2279450  68.4278130
  56.1324140  38.2448966  68.0364471  67.9581652  29.7438596  73.1879372
  67.0708431  29.4064518  73.3105771  68.5280203  29.0121628  73.4248138
  49.6110799  26.0762688  66.5122424  50.2981839  25.7624418  65.9243439
  49.4558928  26.9804053  66.2389675  54.4145521  20.9652885  70.9407447
  54.3303710  20.3578554  70.2057857  53.5928228  21.4561903  70.9416944
  61.4882805  34.4040049  70.1540616  61.4152977  35.2095020  70.6659920
  61.0460198  34.6032014  69.3288637  61.2772585  33.6411819  63.6643437
  60.4940107  34.1833499  63.7581662  61.9765330  34.1585798  64.0637678
  64.5869235  19.4506448  66.3077642  65.0837935  18.6976410  65.9878713
  63.8156217  19.4870765  65.7420852  72.4398992  25.1546814  67.9495934
  72.4288869  26.0371529  67.5789867  71.5716372  24.8018364  67.7550471
  63.9481489  34.3026883  72.3098774  64.6609461  34.9374347  72.2374676
  63.4571517  34.3990749  71.4938776  65.6699016  28.2078135  63.8816066
  64.7355294  28.3279598  63.7120770  65.8475684  27.3050602  63.6176076
  61.1704204  21.5923831  66.0349327  60.8001991  21.0394871  66.7230233
  61.6663296  20.9881965  65.4824327  69.0571567  24.0495455  64.4166100
  69.5232019  24.8823446  64.3426403  69.5079068  23.5840436  65.1211358
  58.9993402  32.0521326  73.1304345  59.7002862  32.6857809  73.2833739
  58.5288517  32.3936058  72.3699984  67.1247798  30.3939276  61.4152252
  67.4007642  30.2795871  62.3246126  66.2552297  29.9956761  61.3764425
  67.0288230  16.4176042  68.4557001  66.1151310  16.6480268  68.6239208
  67.4581331  16.5014486  69.3071034  66.7994688  24.6065934  70.9556895
  66.1466139  24.8541841  70.3009348  67.1775068  23.7930072  70.6219373
  63.7601862  34.6425627  65.0585066  63.9424257  33.8247283  65.5212818
  64.5834848  34.8593319  64.6209956  64.0944028  33.5693812  62.3200114
  64.6231794  33.0586266  61.7070276  64.3572247  33.2536342  63.1845647
  62.8482261  25.3485745  77.4422932  62.1722898  25.2479874  78.1125308
  63.6709895  25.1924958  77.9058930  54.5961120  31.5857681  70.0635448
  55.1814557  30.8401369  70.1963352  54.3985959  31.8961638  70.9472112
  57.4499776  34.6208929  65.0797890  56.7810151  35.1055056  64.5961930
  57.3112645  34.8678149  65.9941269  49.1878775  24.1563281  68.7839891
  49.2262875  23.6226872  69.5777009  48.6819068  23.6298487  68.1650868
  61.5905044  36.6552672  71.6780548  62.1423352  36.8184294  72.4429634
  61.9311238  37.2457110  71.0060573  56.5669537  19.0027822  72.2802433
  56.6310864  19.8642653  71.8679831  56.5036658  18.3901824  71.5474792
  56.0421810  21.0750954  75.9275467  56.6693849  20.6928032  76.5412992
  55.1849729  20.8565156  76.2931160  66.4415919  31.4813930  77.5329203
  66.9855823  32.0943888  77.0384158  65.8602763  32.0393508  78.0496216
  52.8187353  22.8827384  61.8593822  53.1140794  21.9738062  61.8060876
  51.9175389  22.8615123  61.5374825  64.7273432  34.6034648  68.6644231
  64.6024571  33.8024387  68.1555176  65.3852523  35.0980841  68.1758201
  56.3481600  20.9583380  67.8421371  55.6268186  21.5719348  67.7028844
  57.1374856  21.4941145  67.7638017  66.7908340  32.4043668  70.2923781
  65.8438675  32.2849019  70.2202107  67.1391113  31.5166166  70.3750042
  59.1507913  18.2937807  74.1162023  59.6742315  18.5400103  74.8788332
  58.9320247  19.1257841  73.6965160  54.5475194  20.5641481  61.9833147
  54.2187900  19.6838860  61.8008253  54.9014565  20.5089150  62.8709537
  63.7954773  32.1996384  66.4928133  63.6479736  31.2713091  66.6735703
  64.6208267  32.2216475  66.0085208  57.6617017  20.8514451  62.3508625
  58.0013090  21.3800372  61.6287233  58.1089138  21.1894857  63.1267192
  67.3988895  33.0224943  67.5793006  68.3235443  32.8167804  67.4417457
  67.2304198  32.7741344  68.4882347  60.3560458  19.2351502  71.8011693
  60.0157279  18.4359315  72.2032373  59.6499465  19.5353213  71.2288526
  61.0076930  16.3200814  70.2539016  61.8302999  15.8461292  70.1317906
  61.2514994  17.0991298  70.7537702  59.6485165  19.3489073  60.5501918
  60.3693527  19.7270325  60.0465635  59.0250469  20.0677949  60.6536896
  63.7916288  20.0534222  61.4860250  64.0079902  20.9358859  61.1849078
  63.3110355  19.6620435  60.7565892  58.5315509  23.0119935  68.0630995
  58.3860090  23.3260238  68.9555276  58.0540713  23.6304835  67.5101893
  60.3911892  20.0022483  68.1111884  60.3773461  19.1063576  67.7744182
  61.1084320  20.0093147  68.7450170  62.2438022  20.4359823  70.1565012
  61.9855800  21.3576894  70.1549342  61.7123063  20.0390258  70.8465476
  67.1884211  33.5410610  62.9355097  67.3621089  32.9757033  62.1828950
  67.6813102  34.3411505  62.7534587  53.0061171  25.5525279  71.0018656
  52.4614639  26.3285087  71.1338930  53.8840521  25.8996084  70.8437777
  59.7948788  18.8836863  63.3799454  59.9164699  17.9553509  63.5790342
  59.5050830  18.8975549  62.4677770  62.6639978  16.5691773  66.5166174
  62.6861675  16.6331107  65.5618154  63.0808037  15.7296282  66.7106680
  73.0423602  26.3047033  64.5545397  73.4854748  25.5554358  64.1564520
  72.1650113  26.2957169  64.1719129  68.1759384  32.8577375  60.0351995
  68.8710288  33.4784067  60.2539310  68.5182534  32.0072726  60.3104373
  53.7927193  24.6795175  73.8948813  53.0508929  24.8277811  74.4813443
  53.4719937  24.9403441  73.0315562  70.0750807  30.3077080  61.5639326
  70.6002131  30.6464353  60.8388646  69.9873159  29.3724095  61.3802461
  61.7370856  34.2211154  73.6929203  62.0457982  33.9760300  74.5651902
  62.5346338  34.4257792  73.2048073  61.7591468  36.3749063  65.9234579
  61.3196458  35.8825442  66.6167436  62.5099585  35.8322031  65.6826655
  59.2065340  31.9187072  67.9956881  58.5845349  31.2557777  67.6959109
  59.8770207  31.9448204  67.3130529  59.2789867  20.3968860  77.5889387
  59.3278023  21.2730983  77.2067157  59.8212381  19.8546253  77.0161030
  69.7644713  30.9409984  76.8690524  68.9740257  30.9234123  76.3295024
  69.5278067  31.4798277  77.6239561  69.8842588  27.7902450  74.1823253
  69.9340593  27.6252457  75.1238775  69.7756511  26.9229709  73.7921133
  61.5089156  21.1500233  74.3435746  60.6392465  21.4433799  74.0718334
  61.7448636  21.7340678  75.0643009  71.3860785  30.2099392  74.4265274
  71.0945593  30.5729372  75.2628735  70.7732916  29.4966400  74.2478606
  72.5856467  27.7752271  66.9467844  73.4203359  28.2142075  67.1105405
  72.7215596  27.2990925  66.1276090  69.6347973  25.3332006  72.8945332
  70.1102095  25.5259653  72.0864184  68.7113538  25.3891192  72.6488716
  64.2128190  17.3679850  71.8601166  64.7310133  18.1040877  71.5347655
  63.8583322  17.6743843  72.6947925  64.4640784  13.7880132  67.3802063
  64.7442537  13.1203321  68.0062489  65.2491391  13.9809228  66.8676726
  68.3349642  22.2097766  71.1273638  69.2867065  22.3095864  71.1485862
  68.1653092  21.4176035  71.6371722  66.3564022  19.2953349  71.3133039
  65.7613954  19.5758362  70.6179527  66.0713718  19.7847250  72.0849780
  68.1159529  32.5642147  57.0339619  68.0373160  32.2302010  57.9275377
  68.9369195  33.0563915  57.0331091  70.8137720  25.4303886  70.2415937
  70.7814040  24.4919887  70.4275621  71.4238343  25.5087923  69.5081762
  62.6521051  24.2999939  56.2843141  63.5980155  24.1706147  56.3531559
  62.2735296  23.5614601  56.7612570  68.6242935  15.9655945  66.2470033
  68.4267756  15.6571033  67.1313365  69.2342641  16.6917584  66.3767963
  62.5359743  28.3517685  77.7443798  63.4562753  28.5296284  77.9383845
  62.5009326  27.4073730  77.5923498  51.7541908  23.5456279  66.6697073
  51.4344693  22.6921587  66.3771447  51.2075336  23.7604857  67.4255040
  55.5321816  26.2618720  70.3866580  55.7507826  27.1935828  70.4054613
  55.9447590  25.9026694  71.1721383  62.4526034  16.7686805  62.3742268
  61.6426762  16.4233890  62.7497514  63.1410451  16.4594349  62.9629880
  64.3816582  15.8464852  63.9966565  64.9347620  16.2660305  64.6556588
  64.6186668  14.9200600  64.0389521  59.6062752  19.0836851  56.3610006
  60.4681916  19.4091749  56.6205823  59.7913097  18.2968346  55.8483072
  51.6230168  27.1659190  68.6390195  50.9293640  26.7513143  68.1260149
  52.3703159  27.2079727  68.0423614  67.7595389  17.9565377  63.5045229
  67.1794058  18.6150181  63.1223281  67.4931322  17.1342722  63.0932646
  66.2098955  17.3570435  65.7066549  66.7098734  17.4686969  64.8980868
  66.8534563  17.0531488  66.3467358  60.2680951  25.2649064  78.5934390
  59.7848033  26.0649424  78.7998279  60.3541890  25.2757009  77.6401834
  53.5366911  27.0977444  66.5156210  53.5137599  27.1965131  65.5638093
  53.8467547  27.9442595  66.8373376  56.1954289  29.1553599  70.6302824
  57.1497542  29.1237541  70.5632756  55.9966812  28.6944223  71.4453050
  56.7853671  27.7254715  73.1973622  57.6046560  28.2198794  73.2208459
  57.0590478  26.8086683  73.1691189  66.5420267  20.1165467  62.5601577
  65.6546122  20.4015118  62.3421772  66.9574256  19.9559231  61.7128854
  69.8934803  20.1411988  66.2755916  70.6695193  20.6308441  66.5480533
  69.1682937  20.5670043  66.7327786  72.3307362  20.8539608  67.3329857
  72.9251853  20.6135344  66.6223165  72.4033945  20.1346738  67.9603393
  54.5504517  34.6973219  67.6473022  54.4158985  33.9373619  67.0811020
  54.1336580  35.4214118  67.1801811  66.5161291  25.6320003  62.7751867
  66.4596492  26.0888555  61.9359500  67.0689633  24.8710688  62.5974710
  70.3266097  21.4209735  63.6001987  70.0703031  21.0206371  64.4310194
  69.7018965  22.1353529  63.4752126  74.6378434  24.1605808  66.1073278
  74.0777992  24.2298998  66.8804840  74.0321938  23.9846793  65.3872774
  57.7073643  35.5942536  67.8591464  57.5906027  36.5387968  67.7570155
  56.8866090  35.2916097  68.2477264  67.5950178  30.3192671  58.7048057
  68.4295782  29.8873870  58.5225532  67.4334521  30.1474685  59.6324952
  67.2496070  26.8224785  60.0704396  67.1944874  26.6569056  59.1292841
  66.6242125  27.5300817  60.2266586  52.0388585  22.0592849  73.8965819
  52.6847449  21.5491803  74.3853044  51.8305736  22.7961531  74.4709244
  64.5641977  29.1273696  79.3957959  65.4333137  29.3014349  79.0344594
  64.0848729  29.9468113  79.2733689  60.5592195  16.3232894  59.6489715
  60.5470865  17.2674733  59.8057986  61.4515617  16.1403039  59.3549176
  58.7328157  36.2470797  71.0747393  59.6355404  36.2794408  71.3913888
  58.5065527  35.3171248  71.0893729  60.4881759  35.0001784  67.7357472
  59.5377390  35.0003646  67.6221844  60.7914246  34.2534519  67.2193506
  64.3744315  12.9175670  63.9035652  63.6076711  12.3634157  64.0492334
  64.7855020  12.9897539  64.7649803  56.3786076  19.2060466  77.9940833
  57.2417538  18.8497271  78.2044157  55.8051487  18.8674361  78.6816237
  76.2234453  40.8362322  68.8003234  76.8612863  40.7169070  68.0966574
  76.1055296  41.7843166  68.8591186  73.0324159  40.7889750  68.7364759
  72.6942671  40.6730815  67.8485293  73.9013927  40.3880916  68.7165765
  68.8910975  42.6425227  64.7261650  68.3275840  42.5515164  63.9577937
  68.7763370  41.8225131  65.2064142  73.5143942  41.9424602  74.6950964
  73.5032583  41.5477400  73.8231468  73.6764582  41.2090675  75.2884736
  66.4375407  44.1376418  67.5645870  67.2296699  43.7967243  67.1492169
  66.6772057  44.2471394  68.4848023  74.4710534  46.3096195  60.0376114
  73.8198513  46.8950275  59.6510128  75.2654896  46.8402390  60.0971152
  68.3966161  43.3985332  60.4363249  69.1697037  42.8514319  60.2976125
  68.7491560  44.2629581  60.6477710  70.2351203  44.7261714  73.6430148
  69.9441069  45.6307345  73.5276814  70.8708188  44.7678242  74.3574218
  71.1607410  42.1038563  70.2331508  71.7570982  41.8794585  69.5188471
  71.2182382  41.3623308  70.8356956  70.7332439  39.5577998  58.0681699
  70.9857959  39.0359519  57.3065162  69.7956998  39.3944143  58.1708382
  75.7775721  38.5613776  65.8756442  76.5638811  38.1433199  65.5246859
  76.0414426  39.4659868  66.0438090  75.9485799  43.9986627  60.5745099
  75.3131632  44.0721253  61.2866003  75.6183205  44.5880225  59.8964178
  70.4528727  41.4606104  60.2706074  70.3364985  40.7851007  60.9387158
  70.5630987  40.9738478  59.4538227  72.7960268  40.9216251  63.9752763
  72.4318475  40.3946872  64.6865684  73.6527384  40.5314720  63.8019248
  72.4365755  35.9506151  58.9714111  72.6040158  36.8186387  59.3384582
  72.2462924  36.1133432  58.0475401  75.1941088  44.4123130  70.6379942
  74.8941812  45.3148168  70.5295749  74.8492148  44.1455313  71.4901095
  68.6453570  40.8636926  66.6716646  67.7204066  40.7313140  66.8794338
  68.8937983  41.6431146  67.1686589  78.5938232  36.9305670  68.3177379
  77.6855110  36.8621078  68.0236140  78.5425828  37.4077615  69.1459205
  72.4154976  38.4063808  59.9560778  72.2954601  38.8520859  60.7946259
  71.7207565  38.7549126  59.3974316  66.0062381  40.5070200  67.5060435
  66.1354762  40.7604679  68.4199847  65.3259832  41.0997908  67.1865090
  70.1761868  51.1767450  63.6050910  70.0985898  52.1275275  63.6839390
  69.5723512  50.8313322  64.2625836  72.6679098  38.3495315  76.2612276
  71.8912432  38.9089235  76.2515141  73.3069661  38.8352098  76.7827147
  80.4599879  35.1322108  70.0955253  79.8174259  35.4254641  69.4495048
  79.9554807  35.0175028  70.9008450  78.1140042  38.8785281  60.7841112
  79.0257898  39.1112668  60.6088810  77.6049689  39.4622326  60.2216191
  70.9225470  41.1580769  75.8230243  71.6640155  41.6965813  75.5465067
  70.2162456  41.7847057  75.9801795  72.7511880  38.2382516  71.7935962
  73.5973075  38.6621929  71.9370611  72.6910518  37.5816140  72.4874525
  76.7209625  43.8611100  68.1754694  76.0918487  44.0256814  67.4730762
  76.3335287  44.2752709  68.9465658  80.5998856  44.7965538  65.5299058
  79.9149895  45.1764439  64.9796091  80.6842706  45.4060864  66.2631005
  75.9011325  35.8986884  73.4517135  75.6572257  36.6528945  72.9151411
  76.1771256  36.2772232  74.2864383  77.8549788  42.4425497  72.1294401
  78.0666683  43.0857257  71.4528782  77.8079536  41.6087813  71.6616331
  75.4576017  35.0543317  69.0330973  74.5960496  35.3524571  69.3247711
  75.4838452  35.2713716  68.1012006  72.2737586  43.5985508  65.4404779
  72.7375932  43.8773211  64.6509401  72.0094385  42.6968952  65.2577870
  69.1661668  43.1456989  68.3784542  69.7363025  43.5744258  67.7402027
  69.7569779  42.8639574  69.0768728  71.2106473  39.7208660  62.2494344
  71.9130516  40.1729704  62.7168270  70.8787101  39.0792479  62.8774237
  69.6586834  38.3120417  76.6245553  69.0285495  38.9936698  76.8580950
  69.5522922  38.2003498  75.6798692  64.9531806  37.9792213  67.5511478
  64.1630860  38.2349741  67.0751588  65.4443054  38.7940551  67.6563518
  78.9695616  45.3197452  70.3016758  79.7913060  44.9177639  70.0199440
  78.9658019  45.2165686  71.2532874  66.9046552  38.3436792  64.5094954
  66.1077715  38.4555486  65.0278450  66.6772144  38.6823444  63.6435845
  72.7352219  44.8681495  72.4577469  72.7996652  45.3301903  73.2935641
  72.0263143  44.2378860  72.5859779  63.2369509  38.2322703  69.9826468
  63.4877548  39.1169713  70.2484044  63.7729058  38.0527305  69.2101560
  72.4500237  46.5349603  62.3256449  72.3145912  47.3801139  62.7541297
  72.9910050  46.7368880  61.5622383  65.9029635  44.0525041  62.8984374
  66.4154155  44.8468291  63.0489939  66.5552347  43.3551331  62.8317976
  67.7124519  47.1690797  64.9807127  67.8891148  48.0908762  64.7928111
  68.5081353  46.8549216  65.4101507  71.8535538  34.0299062  76.5791061
  72.5945251  34.6306215  76.4995523  72.0853461  33.2876700  76.0209104
  66.9976876  39.2155429  74.8569291  66.8830391  38.3140686  75.1576390
  66.1421394  39.4619126  74.5054107  68.8355835  48.6868971  70.9817470
  69.3863260  48.5586034  70.2094464  67.9967311  48.9863860  70.6312363
  75.7992701  30.0580165  70.8555343  75.4556970  30.9481806  70.7794453
  76.1671663  29.8681822  69.9924928  63.8678551  42.3813695  63.6743945
  64.7053773  42.7910704  63.4577653  64.0456819  41.4413137  63.6444139
  75.7642983  40.0488776  59.3627778  75.2489607  40.8193380  59.6016165
  75.4920292  39.3753912  59.9860839  73.3490094  34.8938477  64.4213016
  72.4931691  34.5045327  64.2418655  73.7617046  34.9730437  63.5612802
  74.8789241  32.4284820  68.8204576  74.3754037  32.3914955  68.0072381
  75.1719848  33.3377563  68.8801233  71.1232127  32.5123550  67.8270758
  71.9885124  32.3166358  67.4676647  71.1909636  32.2833901  68.7540114
  75.5529287  37.9215868  61.1887559  75.2479422  38.2362017  62.0397702
  76.5059729  37.9997288  61.2314892  73.9975718  44.0806091  62.8380513
  73.4697080  43.3458851  62.5253750  73.4963221  44.8580768  62.5920481
  78.9768564  42.2755112  67.9547559  78.3192239  42.9654373  68.0427688
  79.7808964  42.6651544  68.2981546  68.7294446  34.7425758  65.1987124
  69.3038198  34.5200939  64.4660317  69.3165429  34.8114452  65.9515726
  77.7874023  40.6299484  66.0051501  78.3005905  41.2629476  66.5073211
  78.4375247  40.0300680  65.6394861  69.0564033  36.7730219  59.2183010
  68.2201345  37.1104905  59.5392284  68.9168803  36.6379198  58.2810147
  71.0317114  31.6167006  63.9262194  70.3781526  31.3016024  63.3018809
  70.9897588  30.9942747  64.6522017  72.1428319  41.8986301  55.8415486
  71.2355380  41.6675555  56.0406635  72.6399351  41.1023921  56.0289468
  75.0496398  50.6083809  58.7612172  74.3758096  50.9115505  59.3697130
  75.4362219  51.4112889  58.4117629  74.2654854  38.1048940  68.2509842
  73.3477416  38.3263887  68.0931530  74.6814998  38.1795250  67.3921549
  75.0489902  39.5040356  63.3812522  75.7961721  40.0161753  63.0719644
  75.3181491  39.1824408  64.2416915  73.3216552  41.9998896  60.3639476
  72.4127771  41.7157929  60.4611946  73.3511636  42.4197975  59.5042783
  78.5535819  45.6105486  64.1330644  78.0998147  44.7696396  64.1895834
  77.9229786  46.2466884  64.4705424  77.4968739  36.5397472  65.3631311
  76.7591496  36.0274858  65.6941554  77.7495513  36.0997853  64.5514588
  76.9968759  47.4481983  65.0680462  77.2891733  48.0087040  64.3492827
  77.5067379  47.7410544  65.8233621  77.5980366  29.3173724  65.9573080
  77.9039243  28.4571087  65.6698995  78.3232971  29.9091344  65.7572074
  63.8904722  39.7204410  64.3454678  63.6929122  39.1273771  63.6205745
  63.3351386  39.4156621  65.0630617  71.8701446  39.6127517  66.4649271
  71.9250056  38.6601353  66.3891748  71.0592648  39.7686956  66.9490570
  73.0192640  43.5407640  57.7027555  72.5812070  42.8243499  57.2433192
  73.7603081  43.7683755  57.1412646  69.8093806  38.2304577  64.2239650
  68.9961672  38.5298747  64.6304842  70.3052800  37.8360265  64.9414133
  71.9602384  48.2262334  66.1573915  71.9178563  48.4523180  65.2282447
  72.8765083  47.9925708  66.3059716  75.4068018  38.6946401  73.0554544
  75.7617405  38.9217874  73.9149010  76.0540149  39.0264778  72.4331800
  69.3007881  35.8022932  69.8400885  69.9407260  35.6611691  69.1423849
  68.4685411  35.5157446  69.4639487  70.0768185  45.1025363  65.9535878
  70.8708783  44.6075683  65.7518453  69.3659877  44.5743226  65.5903583
  74.8963029  47.4843458  70.3048245  74.9500051  48.0534395  71.0725961
  74.0277811  47.6545343  69.9402282  66.3850948  39.2468444  62.0295630
  65.4548536  39.1852900  62.2465593  66.4808420  38.7244397  61.2332272
  66.3036497  35.7723257  64.6173872  66.5643315  36.6868590  64.5083033
  67.1253670  35.3047700  64.7670485  67.7761423  37.1861014  71.7872697
  68.4484476  36.9778377  71.1385346  66.9491209  36.9883100  71.3477929
  73.6786995  33.8122955  73.8038357  73.0314910  34.5112905  73.7102834
  74.4488010  34.2459099  74.1714606  73.8551129  41.6503720  71.8635177
  74.7843189  41.8014880  71.6904145  73.4342159  41.7387741  71.0083824
  72.6539461  45.6754385  69.6333715  72.5150546  45.3073169  70.5059653
  71.8654057  46.1902024  69.4617673  73.2487613  50.7763481  60.9759251
  73.4239368  50.3051524  61.7904874  72.5620401  51.4029247  61.2040512
  74.2044676  45.0535987  67.0222553  73.8694508  45.0136757  67.9180202
  73.7048622  44.3880703  66.5492963  68.1788920  40.4603617  72.5475134
  68.0408718  39.7283856  73.1486673  69.0893843  40.3712517  72.2659322
  77.1403867  42.3992022  57.2959612  76.5233038  41.6738850  57.1992665
  76.6720356  43.1601382  56.9526687  70.8071220  40.1723577  72.0358813
  71.5170839  39.5316769  71.9945432  70.7640529  40.4236472  72.9584994
  69.5200154  37.1588795  73.8554453  68.9837511  36.7079533  74.5076049
  68.9316863  37.2934703  73.1124917  67.8148698  53.9252844  67.7499112
  68.0545296  54.5571368  68.4278130  66.9717894  53.5740884  68.0364471
  68.9302413  36.6177446  56.4180917  68.0531880  36.4966247  56.0543163
  69.4060166  35.8263524  56.1659805  60.4504554  41.4054606  66.5122424
  61.1375593  41.0916336  65.9243439  60.2952682  42.3095970  66.2389675
  65.2539276  36.2944802  70.9407447  65.1697464  35.6870472  70.2057857
  64.4321982  36.7853821  70.9416944  72.3276560  49.7331966  70.1540616
  72.2546731  50.5386938  70.6659920  71.8853953  49.9323932  69.3288637
  72.1166339  48.9703736  63.6643437  71.3333861  49.5125417  63.7581662
  72.8159085  49.4877716  64.0637678  75.4262990  34.7798366  66.3077642
  75.9231689  34.0268328  65.9878713  74.6549971  34.8162682  65.7420852
  76.5092770  43.5370053  63.8816066  75.5749049  43.6571515  63.7120770
  76.6869439  42.6342520  63.6176076  72.0097958  36.9215749  66.0349327
  71.6395746  36.3686789  66.7230233  72.5057051  36.3173882  65.4824327
  79.8965322  39.3787372  64.4166100  80.3625774  40.2115364  64.3426403
  80.3472822  38.9132354  65.1211358  69.8387157  47.3813244  73.1304345
  70.5396616  48.0149727  73.2833739  69.3682272  47.7227975  72.3699984
  77.9641553  45.7231194  61.4152252  78.2401397  45.6087788  62.3246126
  77.0946051  45.3248678  61.3764425  77.8681984  31.7467959  68.4557001
  76.9545064  31.9772186  68.6239208  78.2975086  31.8306403  69.3071034
  77.6388443  39.9357851  70.9556895  76.9859893  40.1833759  70.3009348
  78.0168823  39.1221989  70.6219373  74.5995617  49.9717544  65.0585066
  74.7818011  49.1539200  65.5212818  75.4228603  50.1885237  64.6209956
  74.9337782  48.8985730  62.3200114  75.4625549  48.3878184  61.7070276
  75.1966002  48.5828260  63.1845647  65.4354875  46.9149599  70.0635448
  66.0208312  46.1693287  70.1963352  65.2379713  47.2253556  70.9472112
  68.2893530  49.9500846  65.0797890  67.6203905  50.4346974  64.5961930
  68.1506400  50.1970067  65.9941269  60.0272530  39.4855199  68.7839891
  60.0656629  38.9518790  69.5777009  59.5212822  38.9590405  68.1650868
  67.4063292  34.3319740  72.2802433  67.4704618  35.1934570  71.8679831
  67.3430412  33.7193741  71.5474792  66.8815564  36.4042872  75.9275467
  67.5087603  36.0219949  76.5412992  66.0243483  36.1857074  76.2931160
  63.6581107  38.2119301  61.8593822  63.9534548  37.3029980  61.8060876
  62.7569143  38.1907041  61.5374825  75.5667186  49.9326565  68.6644231
  75.4418325  49.1316305  68.1555176  76.2246277  50.4272759  68.1758201
  67.1875354  36.2875298  67.8421371  66.4661940  36.9011266  67.7028844
  67.9768610  36.8233063  67.7638017  77.6302094  47.7335585  70.2923781
  76.6832430  47.6140937  70.2202107  77.9784868  46.8458083  70.3750042
  69.9901668  33.6229724  74.1162023  70.5136070  33.8692021  74.8788332
  69.7714001  34.4549759  73.6965160  65.3868949  35.8933399  61.9833147
  65.0581655  35.0130778  61.8008253  65.7408320  35.8381068  62.8709537
  74.6348528  47.5288302  66.4928133  74.4873490  46.6005009  66.6735703
  75.4602021  47.5508392  66.0085208  68.5010772  36.1806369  62.3508625
  68.8406844  36.7092290  61.6287233  68.9482892  36.5186775  63.1267192
  78.2382650  48.3516860  67.5793006  79.1629197  48.1459722  67.4417457
  78.0697953  48.1033261  68.4882347  71.1954213  34.5643419  71.8011693
  70.8551033  33.7651232  72.2032373  70.4893219  34.8645130  71.2288526
  71.8470685  31.6492732  70.2539016  72.6696754  31.1753210  70.1317906
  72.0908748  32.4283216  70.7537702  70.4878919  34.6780990  60.5501918
  71.2087282  35.0562243  60.0465635  69.8644223  35.3969867  60.6536896
  74.6310042  35.3826139  61.4860250  74.8473656  36.2650777  61.1849078
  74.1504109  34.9912353  60.7565892  69.3709263  38.3411852  68.0630995
  69.2253844  38.6552156  68.9555276  68.8934467  38.9596753  67.5101893
  71.2305646  35.3314400  68.1111884  71.2167215  34.4355494  67.7744182
  71.9478074  35.3385064  68.7450170  73.0831777  35.7651741  70.1565012
  72.8249555  36.6868811  70.1549342  72.5516817  35.3682175  70.8465476
  78.0277966  48.8702528  62.9355097  78.2014843  48.3048950  62.1828950
  78.5206857  49.6703423  62.7534587  63.8454926  40.8817197  71.0018656
  63.3008394  41.6577005  71.1338930  64.7234275  41.2288001  70.8437777
  70.6342542  34.2128781  63.3799454  70.7558453  33.2845427  63.5790342
  70.3444585  34.2267467  62.4677770  73.5033733  31.8983691  66.5166174
  73.5255429  31.9623024  65.5618154  73.9201792  31.0588200  66.7106680
  79.0153138  48.1869292  60.0351995  79.7104043  48.8075985  60.2539310
  79.3576288  47.3364643  60.3104373  64.6320947  40.0087093  73.8948813
  63.8902683  40.1569728  74.4813443  64.3113692  40.2695359  73.0315562
  72.5985222  51.7040981  65.9234579  72.1590212  51.2117360  66.6167436
  73.3493339  51.1613949  65.6826655  65.0777561  47.8952522  65.9259207
  65.9035581  47.5956294  65.5457851  64.7271613  47.1260144  66.3748996
  70.0459094  47.2478990  67.9956881  69.4239104  46.5849695  67.6959109
  70.7163961  47.2740122  67.3130529  63.2786166  45.8138848  66.8848141
  62.4418074  45.3861023  66.7032142  63.2509812  46.0071292  67.8218932
  70.1183622  35.7260778  77.5889387  70.1671777  36.6022901  77.2067157
  70.6606136  35.1838171  77.0161030  69.6072601  45.7982913  61.4715342
  69.7560722  46.4818378  60.8182014  70.4139045  45.7788003  61.9864797
  72.3482910  36.4792151  74.3435746  71.4786220  36.7725717  74.0718334
  72.5842391  37.0632596  75.0643009  80.4741728  40.6623924  72.8945332
  80.9495849  40.8551570  72.0864184  79.5507293  40.7183110  72.6488716
  67.3625234  41.8248091  62.4776410  67.1171276  40.9210421  62.6756621
  67.5321149  41.8265242  61.5355888  75.0521944  32.6971767  71.8601166
  75.5703888  33.4332794  71.5347655  74.6977077  33.0035761  72.6947925
  66.6320882  37.5576449  59.9762572  65.9390127  37.6320804  59.3202608
  66.3872634  36.7936792  60.4984089  75.3034538  29.1172050  67.3802063
  75.5836292  28.4495239  68.0062489  76.0885145  29.3101146  66.8676726
  73.1068007  48.2931044  58.9427089  72.5341974  48.9121231  58.4897561
  73.6800800  48.8430406  59.4767011  79.1743397  37.5389684  71.1273638
  80.1260819  37.6387782  71.1485862  79.0046847  36.7467953  71.6371722
  77.1957776  34.6245267  71.3133039  76.6007708  34.9050280  70.6179527
  76.9107473  35.1139168  72.0849780  76.3265266  48.5768194  60.0735671
  77.2595940  48.5113756  60.2768547  76.2388479  49.4124461  59.6150204
  78.9553283  47.8934064  57.0339619  78.8766915  47.5593928  57.9275377
  79.7762950  48.3855832  57.0331091  73.4914805  39.6291857  56.2843141
  74.4373910  39.4998065  56.3531559  73.1129050  38.8906519  56.7612570
  79.4636690  31.2947863  66.2470033  79.2661511  30.9862951  67.1313365
  80.0736395  32.0209502  66.3767963  71.6757722  37.5541833  56.2198027
  70.7689178  37.2574946  56.2960740  71.9533703  37.2571651  55.3532313
  62.5935663  38.8748196  66.6697073  62.2738447  38.0213505  66.3771447
  62.0469091  39.0896775  67.4255040  66.3715570  41.5910637  70.3866580
  66.5901580  42.5227745  70.4054613  66.7841344  41.2318612  71.1721383
  73.2919788  32.0978723  62.3742268  72.4820516  31.7525808  62.7497514
  73.9804205  31.7886266  62.9629880  75.2210336  31.1756770  63.9966565
  75.7741375  31.5952223  64.6556588  75.4580423  30.2492518  64.0389521
  70.4456507  34.4128768  56.3610006  71.3075671  34.7383667  56.6205823
  70.6306851  33.6260264  55.8483072  62.4623923  42.4951108  68.6390195
  61.7687394  42.0805061  68.1260149  63.2096914  42.5371644  68.0423614
  78.5989143  33.2857295  63.5045229  78.0187812  33.9442099  63.1223281
  78.3325076  32.4634639  63.0932646  77.0492710  32.6862352  65.7066549
  77.5492488  32.7978887  64.8980868  77.6928318  32.3823405  66.3467358
  64.3760665  42.4269362  66.5156210  64.3531353  42.5257049  65.5638093
  64.6861302  43.2734512  66.8373376  67.0348043  44.4845517  70.6302824
  67.9891297  44.4529459  70.5632756  66.8360567  44.0236140  71.4453050
  67.6247425  43.0546633  73.1973622  68.4440314  43.5490711  73.2208459
  67.8984233  42.1378601  73.1691189  77.3814021  35.4457385  62.5601577
  76.4939876  35.7307036  62.3421772  77.7968011  35.2851148  61.7128854
  65.3898272  50.0265136  67.6473022  65.2552740  49.2665537  67.0811020
  64.9730334  50.7506036  67.1801811  76.5257235  45.2102060  56.6549597
  77.2293085  45.4152062  57.2707253  75.8019884  45.7778822  56.9198681
  77.3555045  40.9611921  62.7751867  77.2990247  41.4180472  61.9359500
  77.9083388  40.2002606  62.5974710  68.5467398  50.9234453  67.8591464
  68.4299782  51.8679886  67.7570155  67.7259844  50.6208015  68.2477264
  78.4343932  45.6484589  58.7048057  79.2689536  45.2165787  58.5225532
  78.2728275  45.4766603  59.6324952  78.0889825  42.1516702  60.0704396
  78.0338628  41.9860974  59.1292841  77.4635880  42.8592735  60.2266586
  62.8782339  37.3884767  73.8965819  63.5241203  36.8783721  74.3853044
  62.6699491  38.1253448  74.4709244  71.3985950  31.6524811  59.6489715
  71.3864620  32.5966651  59.8057986  72.2909372  31.4694957  59.3549176
  69.5721912  51.5762715  71.0747393  70.4749159  51.6086325  71.3913888
  69.3459282  50.6463166  71.0893729  71.3275514  50.3293702  67.7357472
  70.3771145  50.3295563  67.6221844  71.6308000  49.5826436  67.2193506
  75.2138069  28.2467588  63.9035652  74.4470465  27.6926075  64.0492334
  75.6248774  28.3189457  64.7649803  67.2179830  34.5352384  77.9940833
  68.0811292  34.1789189  78.2044157  66.6445241  34.1966279  78.6816237
  79.2359915  58.7277249  60.4363249  80.0090791  58.1806237  60.2976125
  79.5885314  59.5921499  60.6477710  75.7925561  53.3084131  67.5511478
  75.0024615  53.5641659  67.0751588  76.2836808  54.1232468  67.6563518
  77.7440306  53.6728710  64.5094954  76.9471470  53.7847404  65.0278450
  77.5165899  54.0115362  63.6435845  76.7423389  59.3816959  62.8984374
  77.2547910  60.1760209  63.0489939  77.3946102  58.6843249  62.8317976
  74.7072306  57.7105613  63.6743945  75.5447528  58.1202621  63.4577653
  74.8850574  56.7705055  63.6444139  79.5688201  50.0717675  65.1987124
  80.1431952  49.8492857  64.4660317  80.1559183  50.1406370  65.9515726
  79.8957788  52.1022136  59.2183010  79.0595100  52.4396823  59.5392284
  79.7562557  51.9671116  58.2810147  74.7298477  55.0496328  64.3454678
  74.5322877  54.4565689  63.6205745  74.1745141  54.7448538  65.0630617
  77.2244703  54.5760362  62.0295630  76.2942291  54.5144818  62.2465593
  77.3202175  54.0536315  61.2332272  77.1430252  51.1015175  64.6173872
  77.4037069  52.0160508  64.5083033  77.9647424  50.6339617  64.7670485
  79.7696168  51.9469364  56.4180917  78.8925634  51.8258164  56.0543163
  80.2453921  51.1555442  56.1659805  71.2898308  56.7346523  66.5122424
  71.9769348  56.4208253  65.9243439  71.1346437  57.6387888  66.2389675
  70.8666284  54.8147117  68.7839891  70.9050384  54.2810707  69.5777009
  70.3606577  54.2882322  68.1650868  74.4974862  53.5411219  61.8593822
  74.7928303  52.6321897  61.8060876  73.5962897  53.5198958  61.5374825
  78.0269109  51.6167215  67.8421371  77.3055694  52.2303183  67.7028844
  78.8162364  52.1524980  67.7638017  76.2262703  51.2225317  61.9833147
  75.8975409  50.3422695  61.8008253  76.5802074  51.1672985  62.8709537
  79.3404526  51.5098286  62.3508625  79.6800599  52.0384208  61.6287233
  79.7876647  51.8478692  63.1267192  78.2018989  57.1540009  62.4776410
  77.9565031  56.2502339  62.6756621  78.3714903  57.1557159  61.5355888
  77.4714636  52.8868366  59.9762572  76.7783881  52.9612721  59.3202608
  77.2266388  52.1228710  60.4984089  73.4329417  54.2040114  66.6697073
  73.1132202  53.3505422  66.3771447  72.8862845  54.4188692  67.4255040
  46.1361190   0.2731131  54.4744418  46.3757788   0.9049655  55.1523437
  45.2930387  -0.0780829  54.7609777  55.5981654   5.8146623  54.2891177
  56.3902946   5.4737448  53.8737476  55.8378304   5.9241598  55.2093330
  63.6316780   7.9866400  46.7621421  62.9804760   8.5720480  46.3755435
  64.4261143   8.5172594  46.8216459  57.5572408   5.0755537  47.1608555
  58.3303284   4.5284524  47.0221431  57.9097806   5.9399786  47.3723017
  59.3957450   6.4031919  60.3675455  59.1047316   7.3077550  60.2522121
  60.0314434   6.4448447  61.0819524  59.3368115  12.8537655  50.3296216
  59.2592145  13.8045480  50.4084697  58.7329759  12.5083527  50.9871142
  61.8958466   6.5451700  59.1822776  61.9602899   7.0072107  60.0180947
  61.1869390   5.9149065  59.3105085  61.6106484   8.2119808  49.0501756
  61.4752159   9.0571343  49.4786604  62.1516296   8.4139085  48.2867690
  55.0635881   5.7295246  49.6229681  55.5760402   6.5238496  49.7735246
  55.7158594   5.0321536  49.5563282  56.8730766   8.8461002  51.7052434
  57.0497394   9.7678967  51.5173418  57.6687600   8.5319421  52.1346814
  63.2374960   8.8343374  63.1802098  62.7938814   8.0479753  62.8623002
  63.8992174   9.0222525  62.5145989  57.9962081  10.3639176  57.7062776
  58.5469507  10.2356239  56.9339770  57.1573557  10.6634065  57.3557669
  65.3356198   9.1146174  61.2083499  65.3174674   9.9355055  60.7163768
  66.2576118   8.9900249  61.4333640  61.7929253   6.6290304  62.0507008
  62.3257589   5.8678592  61.8206316  61.2643334   6.3363955  62.7931162
  53.0284798   4.0583900  50.3989251  53.8660020   4.4680908  50.1822959
  53.2063066   3.1183342  50.3689445  64.2102644  12.2854014  45.4857479
  63.5364343  12.5885710  46.0942437  64.5968466  13.0883094  45.1362936
  66.1575005   9.1252187  51.7925768  66.4497980   9.6857245  51.0738134
  66.6673626   9.4180748  52.5478928  61.1208631   9.9032539  52.8819222
  61.0784809  10.1293385  51.9527754  62.0371330   9.6695913  53.0305023
  59.2374431   6.7795568  52.6781184  60.0315030   6.2845888  52.4763759
  58.5266124   6.2513431  52.3148890  64.0569276   9.1613663  57.0293552
  64.1106298   9.7304599  57.7971268  63.1884057   9.3315548  56.6647589
  61.8145707   7.3524590  56.3579021  61.6756793   6.9843374  57.2304960
  61.0260304   7.8672229  56.1862979  62.4093859  12.4533686  47.7004558
  62.5845615  11.9821729  48.5150181  61.7226647  13.0799452  47.9285819
  63.3650923   6.7306192  53.7467859  63.0300755   6.6906962  54.6425509
  62.8654868   6.0650908  53.2738269  67.9564246   8.7861135  61.6810699
  67.8976792   8.1020355  61.0141282  68.3583764   9.5280125  61.2291325
  56.9754945  15.6023049  54.4744418  57.2151543  16.2341573  55.1523437
  56.1324141  15.2511089  54.7609777  49.6110800   3.0824811  53.2367730
  50.2981840   2.7686541  52.6488746  49.4558929   3.9866175  52.9634982
  61.4882807  11.4102171  56.8785922  61.4152978  12.2157143  57.3905227
  61.0460200  11.6094137  56.0533944  61.2772586  10.6473941  50.3888744
  60.4940108  11.1895621  50.4826968  61.9765331  11.1647921  50.7882985
  63.9481490  11.3089005  59.0344081  64.6609462  11.9436470  58.9619982
  63.4571519  11.4052871  58.2184083  58.9993404   9.0583449  59.8549652
  59.7002863   9.6919932  60.0079046  58.5288519   9.3998180  59.0945291
  63.7601863  11.6487749  51.7830372  63.9424258  10.8309405  52.2458125
  64.5834849  11.8655442  51.3455262  64.0944029  10.5755934  49.0445421
  64.6231795  10.0648389  48.4315583  64.3572249  10.2598465  49.9090954
  54.5961122   8.5919804  56.7880754  55.1814559   7.8463492  56.9208659
  54.3985960   8.9023760  57.6717418  57.4499777  11.6271051  51.8043197
  56.7810152  12.1117179  51.3207237  57.3112647  11.8740272  52.7186575
  61.5905046  13.6614795  58.4025855  62.1423354  13.8246416  59.1674940
  61.9311239  14.2519233  57.7305880  66.4415920   8.4876052  64.2574509
  66.9855824   9.1006010  63.7629464  65.8602765   9.0455631  64.7741522
  64.7273433  11.6096770  55.3889537  64.6024572  10.8086510  54.8800483
  65.3852524  12.1042964  54.9003507  66.7908341   9.4105790  57.0169087
  65.8438677   9.2911141  56.9447414  67.1391114   8.5228288  57.0995349
  63.7954774   9.2058507  53.2173440  63.6479737   8.2775214  53.3981010
  64.6208268   9.2278597  52.7330515  67.3988896  10.0287065  54.3038312
  68.3235444   9.8229927  54.1662763  67.2304200   9.7803466  55.2127654
  67.1884213  10.5472733  49.6600404  67.3621090   9.9819155  48.9074256
  67.6813104  11.3473628  49.4779894  53.0061172   2.5587402  57.7263963
  52.4614640   3.3347210  57.8584237  53.8840522   2.9058206  57.5683084
  68.1759385   9.8639497  46.7597302  68.8710290  10.4846190  46.9784617
  68.5182535   9.0134848  47.0349680  61.7370857  11.2273276  60.4174509
  62.0457983  10.9822423  61.2897209  62.5346339  11.4319915  59.9293380
  61.7591469  13.3811186  52.6479886  61.3196459  12.8887565  53.3412743
  62.5099586  12.8384154  52.4071961  54.2383808   9.5722727  52.6504514
  55.0641828   9.2726499  52.2703158  53.8877860   8.8030349  53.0994303
  59.2065341   8.9249195  54.7202188  58.5845350   8.2619900  54.4204415
  59.8770208   8.9510327  54.0375835  52.4392413   7.4909053  53.6093448
  51.6024321   7.0631228  53.4277449  52.4116058   7.6841497  54.5464239
  58.7678848   7.4753118  48.1960648  58.9166968   8.1588583  47.5427321
  59.5745291   7.4558208  48.7110104  62.2674253   9.9701249  45.6672396
  61.6948221  10.5891436  45.2142867  62.8407047  10.5200610  46.2012318
  65.4871513  10.2538399  46.7980978  66.4202186  10.1883961  47.0013853
  65.3994726  11.0894666  46.3395511  68.1159530   9.5704269  43.7584925
  68.0373161   9.2364133  44.6520683  68.9369197  10.0626037  43.7576398
  51.6230169   4.1721313  55.3635501  50.9293641   3.7575266  54.8505456
  52.3703160   4.2141849  54.7668920  53.5366912   4.1039567  53.2401516
  53.5137600   4.2027254  52.2883399  53.8467549   4.9504717  53.5618682
  56.1954290   6.1615722  57.3548131  57.1497543   6.1299664  57.2878062
  55.9966813   5.7006345  58.1698357  54.5504519  11.7035341  54.3718328
  54.4158987  10.9435742  53.8056327  54.1336581  12.4276241  53.9047117
  57.7073645  12.6004658  54.5836771  57.5906029  13.5450091  54.4815461
  56.8866091  12.2978220  54.9722570  58.7328159  13.2532920  57.7992700
  59.6355405  13.2856530  58.1159194  58.5065529  12.3233371  57.8139035
  60.4881761  12.0063907  54.4602778  59.5377392  12.0065768  54.3467150
  60.7914247  11.2596641  53.9438813  76.2234454  17.8424445  55.5248541
  76.8612864  17.7231192  54.8211881  76.1055297  18.7905289  55.5836493
  73.0324160  17.7951873  55.4610065  72.6942672  17.6792938  54.5730600
  73.9013929  17.3943038  55.4411071  68.8910976  19.6487349  51.4506956
  68.3275841  19.5577286  50.6823244  68.7763371  18.8287254  51.9309449
  73.5143943  18.9486725  61.4196271  73.5032584  18.5539523  60.5476774
  73.6764583  18.2152797  62.0130042  66.4375408  21.1438541  54.2891177
  67.2296700  20.8029366  53.8737476  66.6772058  21.2533516  55.2093330
  74.4710535  23.3158317  46.7621421  73.8198515  23.9012398  46.3755435
  75.2654898  23.8464512  46.8216459  68.3966162  20.4047454  47.1608555
  69.1697038  19.8576441  47.0221431  68.7491561  21.2691704  47.3723017
  70.2351205  21.7323837  60.3675455  69.9441071  22.6369467  60.2522121
  70.8708189  21.7740364  61.0819524  71.1607411  19.1100685  56.9576814
  71.7570984  18.8856708  56.2433777  71.2182383  18.3685431  57.5602262
  70.7332440  16.5640120  44.7927005  70.9857961  16.0421642  44.0310468
  69.7956999  16.4006266  44.8953689  75.7775723  15.5675899  52.6001749
  76.5638812  15.1495322  52.2492166  76.0414427  16.4721991  52.7683397
  75.9485800  21.0048749  47.2990405  75.3131633  21.0783376  48.0111310
  75.6183206  21.5942348  46.6209485  70.4528729  18.4668226  46.9951380
  70.3364987  17.7913130  47.6632465  70.5630988  17.9800600  46.1783533
  72.7960270  17.9278374  50.6998070  72.4318477  17.4008994  51.4110991
  73.6527385  17.5376843  50.5264555  72.4365757  12.9568273  45.6959418
  72.6040159  13.8248510  46.0629889  72.2462926  13.1195555  44.7720707
  75.1941090  21.4185252  57.3625248  74.8941813  22.3210291  57.2541056
  74.8492149  21.1517435  58.2146401  68.6453571  17.8699049  53.3961953
  67.7204068  17.7375263  53.6039645  68.8937984  18.6493268  53.8931895
  78.5938233  13.9367792  55.0422686  77.6855111  13.8683201  54.7481447
  78.5425829  14.4139737  55.8704511  72.4154977  15.4125931  46.6806085
  72.2954603  15.8582981  47.5191565  71.7207566  15.7611248  46.1219623
  66.0062382  17.5132323  54.2305742  66.1354763  17.7666801  55.1445154
  65.3259834  18.1060031  53.9110397  70.1761869  28.1829572  50.3296216
  70.0985899  29.1337398  50.4084697  69.5723513  27.8375445  50.9871142
  72.6679099  15.3557438  62.9857583  71.8912433  15.9151358  62.9760448
  73.3069662  15.8414221  63.5072453  78.1140044  15.8847404  47.5086419
  79.0257900  16.1174791  47.3334116  77.6049691  16.4684448  46.9461498
  70.9225472  18.1642891  62.5475550  71.6640156  18.7027935  62.2710374
  70.2162457  18.7909180  62.7047102  76.3980811  20.3072032  61.1447712
  76.8064167  19.8654442  60.4002344  75.6758073  19.7324659  61.3981904
  72.7511881  15.2444638  58.5181268  73.5973076  15.6684052  58.6615917
  72.6910519  14.5878263  59.2119832  76.7209626  20.8673222  54.9000000
  76.0918488  21.0318936  54.1976068  76.3335288  21.2814832  55.6710964
  80.5998858  21.8027660  52.2544364  79.9149896  22.1826562  51.7041397
  80.6842707  22.4122987  52.9876312  75.9011327  12.9049007  60.1762442
  75.6572258  13.6591067  59.6396718  76.1771257  13.2834354  61.0109689
  77.8549789  19.4487619  58.8539708  78.0666685  20.0919379  58.1774089
  77.8079538  18.6149936  58.3861638  75.4576018  12.0605440  55.7576280
  74.5960497  12.3586693  56.0493017  75.4838453  12.2775839  54.8257312
  72.2737588  20.6047630  52.1650086  72.7375933  20.8835333  51.3754708
  72.0094386  19.7031075  51.9823176  69.1661669  20.1519112  55.1029849
  69.7363026  20.5806380  54.4647333  69.7569781  19.8701697  55.8014034
  71.2106474  16.7270783  48.9739651  71.9130517  17.1791826  49.4413577
  70.8787102  16.0854602  49.6019544  69.6586835  15.3182539  63.3490860
  69.0285496  15.9998820  63.5826257  69.5522923  15.2065621  62.4043998
  64.9531808  14.9854335  54.2756784  64.1630862  15.2411864  53.7996895
  65.4443055  15.8002673  54.3808825  78.9695617  22.3259575  57.0262065
  79.7913061  21.9239762  56.7444747  78.9658020  22.2227809  57.9778181
  66.9046553  15.3498915  51.2340261  66.1077716  15.4617609  51.7523757
  66.6772145  15.6885567  50.3681151  72.7352221  21.8743618  59.1822776
  72.7996653  22.3364025  60.0180947  72.0263145  21.2440983  59.3105085
  63.2369511  15.2384826  56.7071775  63.4877549  16.1231836  56.9729351
  63.7729059  15.0589427  55.9346867  72.4500238  23.5411725  49.0501756
  72.3145913  24.3863261  49.4786604  72.9910051  23.7431003  48.2867690
  65.9029636  21.0587163  49.6229681  66.4154156  21.8530414  49.7735246
  66.5552349  20.3613454  49.5563282  67.7124520  24.1752920  51.7052434
  67.8891149  25.0970884  51.5173418  68.5081354  23.8611339  52.1346814
  71.8535539  11.0361184  63.3036368  72.5945252  11.6368338  63.2240830
  72.0853462  10.2938822  62.7454410  66.9976877  16.2217552  61.5814597
  66.8830392  15.3202809  61.8821696  66.1421395  16.4681248  61.2299414
  74.0768715  24.1635292  63.1802098  73.6332569  23.3771670  62.8623002
  74.7385928  24.3514442  62.5145989  68.8355836  25.6931094  57.7062776
  69.3863261  25.5648157  56.9339770  67.9967312  25.9925983  57.3557669
  76.1749953  24.4438092  61.2083499  76.1568428  25.2646973  60.7163768
  77.0969873  24.3192167  61.4333640  72.6323007  21.9582221  62.0507008
  73.1651344  21.1970510  61.8206316  72.1037088  21.6655873  62.7931162
  63.8678553  19.3875818  50.3989251  64.7053775  19.7972826  50.1822959
  64.0456820  18.4475260  50.3689445  75.7642985  17.0550898  46.0873084
  75.2489608  17.8255503  46.3261472  75.4920293  16.3816035  46.7106146
  73.3490096  11.9000599  51.1458323  72.4931692  11.5107450  50.9663962
  73.7617047  11.9792560  50.2858108  71.1232128   9.5185672  54.5516064
  71.9885125   9.3228481  54.1921954  71.1909637   9.2896024  55.4785421
  75.5529288  14.9277991  47.9132866  75.2479423  15.2424140  48.7643009
  76.5059730  15.0059410  47.9560199  73.9975720  21.0868214  49.5625820
  73.4697081  20.3520973  49.2499057  73.4963222  21.8642890  49.3165788
  78.9768566  19.2817234  54.6792866  78.3192240  19.9716496  54.7672995
  79.7808965  19.6713666  55.0226852  68.7294447  11.7487880  51.9232431
  69.3038199  11.5263062  51.1905624  69.3165430  11.8176575  52.6761032
  77.7874025  17.6361607  52.7296808  78.3005906  18.2691599  53.2318517
  78.4375248  17.0362803  52.3640168  69.0564034  13.7792341  45.9428316
  68.2201347  14.1167028  46.2637591  68.9168804  13.6441321  45.0055453
  72.1428320  18.9048424  42.5660793  71.2355382  18.6737678  42.7651942
  72.6399352  18.1086043  42.7534774  75.0496399  27.6145931  45.4857479
  74.3758098  27.9177628  46.0942437  75.4362221  28.4175012  45.1362936
  74.2654855  15.1111063  54.9755148  73.3477417  15.3326010  54.8176836
  74.6814999  15.1857373  54.1166856  75.0489903  16.5102478  50.1057828
  75.7961722  17.0223875  49.7964950  75.3181493  16.1886531  50.9662222
  73.3216553  19.0061019  47.0884783  72.4127773  18.7220052  47.1857252
  73.3511637  19.4260098  46.2288090  78.5535821  22.6167608  50.8575950
  78.0998148  21.7758518  50.9141141  77.9229787  23.2529007  51.1950730
  77.4968740  13.5459594  52.0876618  76.7591497  13.0336981  52.4186860
  77.7495514  13.1059976  51.2759895  76.9968760  24.4544105  51.7925768
  77.2891734  25.0149162  51.0738134  77.5067381  24.7472666  52.5478928
  63.8904724  16.7266533  51.0699985  63.6929124  16.1335894  50.3451052
  63.3351388  16.4218743  51.7875924  71.8701447  16.6189640  53.1894578
  71.9250057  15.6663476  53.1137055  71.0592649  16.7749079  53.6735876
  73.0192641  20.5469763  44.4272861  72.5812071  19.8305622  43.9678499
  73.7603082  20.7745877  43.8657953  69.8093807  15.2366699  50.9484957
  68.9961673  15.5360870  51.3550149  70.3052801  14.8422388  51.6659439
  71.9602385  25.2324456  52.8819222  71.9178564  25.4585303  51.9527754
  72.8765084  24.9987831  53.0305023  75.4068019  15.7008524  59.7799851
  75.7617407  15.9279997  60.6394317  76.0540150  16.0326901  59.1577106
  69.3007882  12.8085055  56.5646192  69.9407261  12.6673814  55.8669155
  68.4685413  12.5219568  56.1884794  70.0768186  22.1087485  52.6781184
  70.8708784  21.6137805  52.4763759  69.3659878  21.5805348  52.3148890
  74.8963030  24.4905581  57.0293552  74.9500053  25.0596517  57.7971268
  74.0277812  24.6607466  56.6647589  66.3850949  16.2530567  48.7540937
  65.4548538  16.1915022  48.9710899  66.4808421  15.7306520  47.9577578
  66.3036498  12.7785380  51.3419179  66.5643316  13.6930713  51.2328339
  67.1253671  12.3109822  51.4915792  67.7761424  14.1923137  58.5118003
  68.4484477  13.9840499  57.8630652  66.9491210  13.9945223  58.0723236
  73.6786996  10.8185078  60.5283664  73.0314911  11.5175028  60.4348141
  74.4488011  11.2521222  60.8959912  77.0865794  21.0833930  63.6034217
  76.9351300  20.8544482  62.6864301  77.0770473  22.0404531  63.6165562
  73.8551130  18.6565843  58.5880484  74.7843190  18.8077002  58.4149451
  73.4342160  18.7449864  57.7329130  72.6539462  22.6816507  56.3579021
  72.5150548  22.3135292  57.2304960  71.8654058  23.1964147  56.1862979
  73.2487614  27.7825604  47.7004558  73.4239370  27.3113647  48.5150181
  72.5620402  28.4091370  47.9285819  74.2044677  22.0598110  53.7467859
  73.8694510  22.0198880  54.6425509  73.7048623  21.3942826  53.2738269
  68.1788921  17.4665740  59.2720440  68.0408719  16.7345979  59.8731979
  69.0893845  17.3774640  58.9904628  77.1403869  19.4054144  44.0204919
  76.5233039  18.6800972  43.9237972  76.6720357  20.1663505  43.6771993
  70.8071222  17.1785699  58.7604120  71.5170840  16.5378891  58.7190738
  70.7640530  17.4298594  59.6830301  78.7958000  24.1153053  61.6810699
  78.7370547  23.4312273  61.0141282  79.1977519  24.8572043  61.2291325
  69.5200156  14.1650917  60.5799760  68.9837513  13.7141656  61.2321356
  68.9316864  14.2996826  59.8370224  68.9302415  13.6239569  43.1426223
  68.0531881  13.5028369  42.7788470  69.4060168  12.8325647  42.8905112
  78.7975408  22.0792637  59.9124679  77.9102186  21.7418558  60.0351078
  79.3673959  21.3475668  60.1493444  65.2539277  13.3006925  57.6652754
  65.1697466  12.6932594  56.9303164  64.4321983  13.7915943  57.6662250
  72.3276561  26.7394089  56.8785922  72.2546733  27.5449060  57.3905227
  71.8853954  26.9386055  56.0533944  72.1166341  25.9765859  50.3888744
  71.3333863  26.5187539  50.4826968  72.8159086  26.4939839  50.7882985
  75.4262991  11.7860488  53.0322949  75.9231690  11.0330451  52.7124019
  74.6549972  11.8224805  52.4666158  74.7875245  26.6380923  59.0344081
  75.5003217  27.2728388  58.9619982  74.2965273  26.7344789  58.2184083
  76.5092771  20.5432176  50.6061372  75.5749050  20.6633638  50.4366077
  76.6869440  19.6404642  50.3421382  72.0097960  13.9277871  52.7594634
  71.6395747  13.3748912  53.4475539  72.5057052  13.3236005  52.2069634
  79.8965323  16.3849495  51.1411407  80.3625775  17.2177486  51.0671709
  80.3472823  15.9194476  51.8456665  69.8387158  24.3875366  59.8549652
  70.5396618  25.0211849  60.0079046  69.3682273  24.7290098  59.0945291
  77.9641554  22.7293316  48.1397559  78.2401398  22.6149911  49.0491433
  77.0946053  22.3310801  48.1009732  77.6388444  16.9419974  57.6802202
  76.9859894  17.1895881  57.0254655  78.0168824  16.1284112  57.3464679
  74.5995618  26.9779667  51.7830372  74.7818012  26.1601323  52.2458125
  75.4228604  27.1947359  51.3455262  74.9337783  25.9047852  49.0445421
  75.4625550  25.3940307  48.4315583  75.1966003  25.5890382  49.9090954
  73.6876017  17.6839785  64.1668239  73.0116654  17.5833914  64.8370614
  74.5103651  17.5278999  64.6304236  65.4354876  23.9211721  56.7880754
  66.0208313  23.1755409  56.9208659  65.2379715  24.2315678  57.6717418
  68.2893531  26.9562969  51.8043197  67.6203907  27.4409096  51.3207237
  68.1506401  27.2032189  52.7186575  60.0272531  16.4917322  55.5085197
  60.0656630  15.9580912  56.3022316  59.5212824  15.9652527  54.8896175
  72.4298800  28.9906712  58.4025855  72.9817108  29.1538334  59.1674940
  72.7704993  29.5811150  57.7305880  67.4063293  11.3381862  59.0047740
  67.4704620  12.1996693  58.5925137  67.3430413  10.7255864  58.2720098
  66.8815566  13.4104995  62.6520774  67.5087605  13.0282072  63.2658298
  66.0243485  13.1919197  63.0176467  77.2809674  23.8167970  64.2574509
  77.8249578  24.4297928  63.7629464  76.6996519  24.3747548  64.7741522
  63.6581109  15.2181424  48.5839129  63.9534550  14.3092102  48.5306183
  62.7569144  15.1969163  48.2620131  75.5667187  26.9388688  55.3889537
  75.4418327  26.1378428  54.8800483  76.2246278  27.4334881  54.9003507
  67.1875356  13.2937420  54.5666677  66.4661941  13.9073388  54.4274151
  67.9768611  13.8295185  54.4883323  77.6302096  24.7397708  57.0169087
  76.6832431  24.6203059  56.9447414  77.9784869  23.8520206  57.0995349
  69.9901669  10.6291847  60.8407329  70.5136071  10.8754143  61.6033638
  69.7714002  11.4611882  60.4210467  65.3868950  12.8995521  48.7078454
  65.0581656  12.0192900  48.5253560  65.7408321  12.8443190  49.5954843
  74.6348529  24.5350424  53.2173440  74.4873491  23.6067132  53.3981010
  75.4602022  24.5570515  52.7330515  68.5010773  13.1868491  49.0753932
  68.8406846  13.7154413  48.3532540  68.9482894  13.5248897  49.8512498
  78.2382651  25.3578983  54.3038312  79.1629198  25.1521844  54.1662763
  78.0697954  25.1095384  55.2127654  71.1954214  11.5705542  58.5257000
  70.8551034  10.7713355  58.9277680  70.4893220  11.8707253  57.9533833
  70.4878920  11.6843113  47.2747224  71.2087283  12.0624366  46.7710941
  69.8644225  12.4031990  47.3782202  74.6310043  12.3888262  48.2105557
  74.8473658  13.2712900  47.9094385  74.1504110  11.9974475  47.4811199
  69.3709265  15.3473975  54.7876301  69.2253845  15.6614278  55.6800583
  68.8934468  15.9658875  54.2347200  71.2305648  12.3376523  54.8357191
  71.2167216  11.4417616  54.4989489  71.9478076  12.3447187  55.4695477
  73.0831778  12.7713863  56.8810318  72.8249556  13.6930934  56.8794649
  72.5516819  12.3744298  57.5710782  78.0277967  25.8764650  49.6600404
  78.2014845  25.3111073  48.9074256  78.5206858  26.6765545  49.4779894
  63.8454927  17.8879319  57.7263963  63.3008395  18.6639127  57.8584237
  64.7234277  18.2350124  57.5683084  70.6342543  11.2190903  50.1044761
  70.7558455  10.2907550  50.3035649  70.3444586  11.2329589  49.1923076
  79.0153139  25.1931415  46.7597302  79.7104044  25.8138107  46.9784617
  79.3576290  24.3426766  47.0349680  64.6320949  17.0149216  60.6194119
  63.8902685  17.1631851  61.2058750  64.3113693  17.2757481  59.7560869
  72.5764611  26.5565194  60.4174509  72.8851738  26.3114341  61.2897209
  73.3740093  26.7611832  59.9293380  72.5985223  28.7103104  52.6479886
  72.1590214  28.2179482  53.3412743  73.3493340  28.1676071  52.4071961
  65.0777562  24.9014644  52.6504514  65.9035582  24.6018416  52.2703158
  64.7271614  24.1322267  53.0994303  70.0459096  24.2541113  54.7202188
  69.4239105  23.5911818  54.4204415  70.7163962  24.2802245  54.0375835
  63.2786167  22.8200971  53.6093448  62.4418076  22.3923145  53.4277449
  63.2509813  23.0133414  54.5464239  70.1183623  12.7322901  64.3134694
  70.1671778  13.6085024  63.9312463  70.6606137  12.1900294  63.7406337
  80.6038469  23.2764024  63.5935831  79.8134012  23.2588163  63.0540330
  80.3671823  23.8152318  64.3484867  80.7236344  20.1256490  60.9068559
  80.7734349  19.9606498  61.8484082  80.6150267  19.2583749  60.5166440
  69.6072602  22.8045036  48.1960648  69.7560723  23.4880500  47.5427321
  70.4139046  22.7850126  48.7110104  72.3482911  13.4854273  61.0681052
  71.4786221  13.7787839  60.7963641  72.5842392  14.0694718  61.7888316
  80.4741729  17.6686046  59.6190639  80.9495850  17.8613693  58.8109490
  79.5507294  17.7245232  59.3734022  67.3625235  18.8310214  49.2021717
  67.1171277  17.9272544  49.4001927  67.5321150  18.8327364  48.2601195
  66.6320883  14.5638571  46.7007879  65.9390128  14.6382926  46.0447915
  66.3872635  13.7998915  47.2229395  73.1068008  25.2993166  45.6672396
  72.5341975  25.9183354  45.2142867  73.6800802  25.8492528  46.2012318
  79.1743398  14.5451807  57.8518944  80.1260821  14.6449904  57.8731168
  79.0046848  13.7530075  58.3617029  77.1957777  11.6307390  58.0378345
  76.6007709  11.9112402  57.3424834  76.9107474  12.1201291  58.8095086
  76.3265268  25.5830317  46.7980978  77.2595941  25.5175878  47.0013853
  76.2388481  26.4186583  46.3395511  78.9553284  24.8996187  43.7584925
  78.8766916  24.5656051  44.6520683  79.7762951  25.3917955  43.7576398
  73.4914806  16.6353979  43.0088448  74.4373911  16.5060187  43.0776866
  73.1129051  15.8968641  43.4857876  73.3753499  20.6871725  64.4689105
  74.2956508  20.8650324  64.6629152  73.3403082  19.7427771  64.3168804
  71.6757724  14.5603956  42.9443333  70.7689179  14.2637068  43.0206047
  71.9533705  14.2633774  42.0777620  62.5935664  15.8810319  53.3942380
  62.2738448  15.0275627  53.1016754  62.0469092  16.0958897  54.1500347
  66.3715572  18.5972760  57.1111886  66.5901581  19.5289868  57.1299920
  66.7841345  18.2380734  57.8966690  70.4456508  11.4190891  43.0855313
  71.3075672  11.7445789  43.3451130  70.6306852  10.6322387  42.5728378
  71.1074707  17.6003105  65.3179697  70.6241789  18.4003465  65.5243586
  71.1935646  17.6111049  64.3647141  67.0348044  21.4907639  57.3548131
  67.9891298  21.4591582  57.2878062  66.8360568  21.0298263  58.1698357
  67.6247427  20.0608755  59.9218928  68.4440316  20.5552834  59.9453766
  67.8984234  19.1440723  59.8936496  77.3814023  12.4519508  49.2846884
  76.4939878  12.7369158  49.0667079  77.7968012  12.2913271  48.4374161
  76.5257236  22.2164182  43.3794904  77.2293086  22.4214185  43.9952559
  75.8019885  22.7840944  43.6443987  77.3555046  17.9674044  49.4997174
  77.2990248  18.4242595  48.6604806  77.9083389  17.2064728  49.3220017
  68.5467399  27.9296576  54.5836771  68.4299783  28.8742008  54.4815461
  67.7259845  27.6270137  54.9722570  78.4343934  22.6546712  45.4293364
  79.2689538  22.2227910  45.2470839  78.2728277  22.4828725  46.3570258
  78.0889826  19.1578825  46.7949703  78.0338630  18.9923096  45.8538147
  77.4635881  19.8654858  46.9511893  62.8782341  14.3946889  60.6211125
  63.5241204  13.8845843  61.1098351  62.6699492  15.1315571  61.1954551
  75.4035733  21.4627737  66.1203266  76.2726893  21.6368389  65.7589901
  74.9242484  22.2822154  65.9978995  69.5721913  28.5824838  57.7992700
  70.4749160  28.6148448  58.1159194  69.3459283  27.6525289  57.8139035
  71.3275515  27.3355824  54.4602778  70.3771146  27.3357686  54.3467150
  71.6308001  26.5888559  53.9438813  67.2179832  11.5414506  64.7186140
  68.0811293  11.1851311  64.9289464  66.6445242  11.2028401  65.4061544
  79.7304731  34.9779267  51.4506956  79.1669596  34.8869204  50.6823244
  79.6157126  34.1579172  51.9309449  77.2769163  36.4730459  54.2891177
  78.0690455  36.1321283  53.8737476  77.5165813  36.5825434  55.2093330
  79.2359917  35.7339372  47.1608555  80.0090793  35.1868359  47.0221431
  79.5885315  36.5983621  47.3723017  79.4847326  33.1990967  53.3961953
  78.5597822  33.0667181  53.6039645  79.7331739  33.9785186  53.8931895
  76.8456137  32.8424240  54.2305742  76.9748518  33.0958719  55.1445154
  76.1653588  33.4351948  53.9110397  81.0155624  43.5121490  50.3296216
  80.9379654  44.4629315  50.4084697  80.4117268  43.1667363  50.9871142
  80.0055423  35.4811030  55.1029849  80.5756780  35.9098298  54.4647333
  80.5963535  35.1993614  55.8014034  80.4980590  30.6474457  63.3490860
  79.8679250  31.3290738  63.5826257  80.3916678  30.5357539  62.4043998
  75.7925562  30.3146253  54.2756784  75.0024616  30.5703782  53.7996895
  76.2836810  31.1294591  54.3808825  77.7440308  30.6790832  51.2340261
  76.9471471  30.7909527  51.7523757  77.5165900  31.0177485  50.3681151
  74.0763265  30.5676744  56.7071775  74.3271304  31.4523754  56.9729351
  74.6122814  30.3881345  55.9346867  76.7423390  36.3879081  49.6229681
  77.2547911  37.1822331  49.7735246  77.3946103  35.6905372  49.5563282
  78.5518275  39.5044837  51.7052434  78.7284903  40.4262802  51.5173418
  79.3475109  39.1903257  52.1346814  77.8370632  31.5509469  61.5814597
  77.7224147  30.6494727  61.8821696  76.9815149  31.7973166  61.2299414
  79.6749590  41.0223011  57.7062776  80.2257016  40.8940075  56.9339770
  78.8361066  41.3217900  57.3557669  74.7072307  34.7167735  50.3989251
  75.5447529  35.1264744  50.1822959  74.8850575  33.7767178  50.3689445
  79.5688202  27.0779798  51.9232431  80.1431954  26.8554979  51.1905624
  80.1559184  27.1468492  52.6761032  79.8957789  29.1084259  45.9428316
  79.0595101  29.4458945  46.2637591  79.7562559  28.9733239  45.0055453
  74.7298478  32.0558451  51.0699985  74.5322878  31.4627811  50.3451052
  74.1745142  31.7510661  51.7875924  80.1401637  28.1376973  56.5646192
  80.7801016  27.9965732  55.8669155  79.3079167  27.8511486  56.1884794
  77.2244704  31.5822485  48.7540937  76.2942292  31.5206940  48.9710899
  77.3202176  31.0598437  47.9577578  77.1430253  28.1077297  51.3419179
  77.4037070  29.0222631  51.2328339  77.9647425  27.6401740  51.4915792
  78.6155178  29.5215055  58.5118003  79.2878232  29.3132417  57.8630652
  77.7884965  29.3237141  58.0723236  79.0182676  32.7957658  59.2720440
  78.8802473  32.0637896  59.8731979  79.9287599  32.7066558  58.9904628
  80.3593910  29.4942835  60.5799760  79.8231267  29.0433573  61.2321356
  79.7710619  29.6288744  59.8370224  78.6542454  46.2606884  54.4744418
  78.8939052  46.8925408  55.1523437  77.8111650  45.9094924  54.7609777
  79.7696169  28.9531486  43.1426223  78.8925635  28.8320287  42.7788470
  80.2453922  28.1617565  42.8905112  71.2898309  33.7408646  53.2367730
  71.9769349  33.4270376  52.6488746  71.1346438  34.6450011  52.9634982
  76.0933031  28.6298843  57.6652754  76.0091220  28.0224512  56.9303164
  75.2715738  29.1207861  57.6662250  76.2748631  39.2503639  56.7880754
  76.8602067  38.5047327  56.9208659  76.0773469  39.5607596  57.6717418
  79.1287286  42.2854887  51.8043197  78.4597661  42.7701014  51.3207237
  78.9900156  42.5324107  52.7186575  70.8666285  31.8209239  55.5085197
  70.9050385  31.2872830  56.3022316  70.3606578  31.2944445  54.8896175
  78.2457048  26.6673780  59.0047740  78.3098374  27.5288611  58.5925137
  78.1824168  26.0547781  58.2720098  77.7209320  28.7396912  62.6520774
  78.3481359  28.3573990  63.2658298  76.8637239  28.5211114  63.0176467
  74.4974863  30.5473341  48.5839129  74.7928304  29.6384020  48.5306183
  73.5962899  30.5261081  48.2620131  78.0269110  28.6229338  54.5666677
  77.3055696  29.2365306  54.4274151  78.8162366  29.1587103  54.4883323
  76.2262705  28.2287439  48.7078454  75.8975411  27.3484818  48.5253560
  76.5802075  28.1735108  49.5954843  79.3404528  28.5160409  49.0753932
  79.6800600  29.0446330  48.3532540  79.7876648  28.8540815  49.8512498
  80.2103019  30.6765893  54.7876301  80.0647600  30.9906196  55.6800583
  79.7328223  31.2950793  54.2347200  74.6848681  33.2171237  57.7263963
  74.1402149  33.9931045  57.8584237  75.5628031  33.5642042  57.5683084
  75.4714703  32.3441133  60.6194119  74.7296439  32.4923769  61.2058750
  75.1507447  32.6049399  59.7560869  75.9171317  40.2306562  52.6504514
  76.7429337  39.9310334  52.2703158  75.5665369  39.4614185  53.0994303
  74.1179922  38.1492889  53.6093448  73.2811830  37.7215063  53.4277449
  74.0903567  38.3425332  54.5464239  78.2018990  34.1602131  49.2021717
  77.9565032  33.2564461  49.4001927  78.3714904  34.1619282  48.2601195
  77.4714637  29.8930489  46.7007879  76.7783882  29.9674844  46.0447915
  77.2266389  29.1290833  47.2229395  73.4329418  31.2102237  53.3942380
  73.1132203  30.3567545  53.1016754  72.8862847  31.4250815  54.1500347
  77.2109326  33.9264678  57.1111886  77.4295336  34.8581785  57.1299920
  77.6235100  33.5672652  57.8966690  73.3017678  34.8305148  55.3635501
  72.6081150  34.4159101  54.8505456  74.0490669  34.8725685  54.7668920
  75.2154421  34.7623402  53.2401516  75.1925109  34.8611089  52.2883399
  75.5255057  35.6088553  53.5618682  77.8741799  36.8199557  57.3548131
  78.8285052  36.7883499  57.2878062  77.6754322  36.3590181  58.1698357
  78.4641181  35.3900673  59.9218928  79.2834070  35.8844752  59.9453766
  78.7377989  34.4732641  59.8936496  76.2292028  42.3619176  54.3718328
  76.0946496  41.6019577  53.8056327  75.8124090  43.0860076  53.9047117
  79.3861154  43.2588494  54.5836771  79.2693538  44.2033926  54.4815461
  78.5653600  42.9562055  54.9722570  73.7176095  29.7238807  60.6211125
  74.3634959  29.2137761  61.1098351  73.5093246  30.4607489  61.1954551
  78.0573586  26.8706424  64.7186140  78.9205048  26.5143229  64.9289464
  77.4838997  26.5320319  65.4061544  67.8148700   7.9377089  41.1989725
  68.0545299   8.5695613  41.8768743  66.9717897   7.5865129  41.4855084
  77.2769164  13.4792581  41.0136483  78.0690456  13.1383406  40.5982783
  77.5165814  13.5887556  41.9338637  79.2359918  12.7401495  33.8853862
  80.0090794  12.1930482  33.7466738  79.5885317  13.6045744  34.0968323
  81.0155625  20.5183613  37.0541523  80.9379655  21.4691438  37.1330003
  80.4117269  20.1729485  37.7116449  76.7423392  13.3941204  36.3474988
  77.2547912  14.1884454  36.4980552  77.3946104  12.6967494  36.2808589
  78.5518276  16.5106960  38.4297741  78.7284905  17.4324925  38.2418725
  79.3475110  16.1965379  38.8592121  79.6749592  18.0285134  44.4308083
  80.2257017  17.9002197  43.6585077  78.8361068  18.3280023  44.0802976
  74.7072308  11.7229858  37.1234558  75.5447530  12.1326866  36.9068266
  74.8850576  10.7829300  37.0934752  78.6542455  23.2669007  41.1989725
  78.8939053  23.8987531  41.8768743  77.8111651  22.9157047  41.4855084
  71.2898311  10.7470769  39.9613037  71.9769350  10.4332499  39.3734052
  71.1346439  11.6512133  39.6880288  76.2748632  16.2565762  43.5126061
  76.8602069  15.5109450  43.6453965  76.0773470  16.5669718  44.3962725
  79.1287287  19.2917009  38.5288503  78.4597662  19.7763137  38.0452543
  78.9900157  19.5386230  39.4431882  74.6848683  10.2233360  44.4509269
  74.1402151  10.9993168  44.5829543  75.5628032  10.5704164  44.2928391
  75.9171318  17.2368685  39.3749821  76.7429338  16.9372457  38.9948464
  75.5665370  16.4676307  39.8239609  74.1179923  15.1555011  40.3338754
  73.2811831  14.7277186  40.1522756  74.0903569  15.3487455  41.2709545
  73.3017680  11.8367271  42.0880808  72.6081151  11.4221224  41.5750762
  74.0490671  11.8787807  41.4914227  75.2154422  11.7685525  39.9646823
  75.1925110  11.8673212  39.0128706  75.5255059  12.6150675  40.2863989
  77.8741800  13.8261680  44.0793437  78.8285054  13.7945622  44.0123369
  77.6754324  13.3652303  44.8943663  76.2292029  19.3681299  41.0963635
  76.0946497  18.6081700  40.5301633  75.8124091  20.0922199  40.6292424
  79.3861155  20.2650616  41.3082078  79.2693539  21.2096049  41.2060768
  78.5653601  19.9624178  41.6967877  20.2741760  38.6450237  73.3130805
  19.6229740  39.2304317  72.9264819  21.0686123  39.1756432  73.3725842
  14.1997387  35.7339374  73.7117939  14.9728263  35.1868361  73.5730815
  14.5522786  36.5983623  73.9232400  16.5363665  31.8932040  71.3436389
  16.7889186  31.3713561  70.5819852  15.5988224  31.7298185  71.4463073
  21.7517025  36.3340669  73.8499789  21.1162858  36.4075295  74.5620694
  21.4214431  36.9234267  73.1718868  16.2559954  33.7960146  73.5460764
  16.1396212  33.1205049  74.2141848  16.3662214  33.3092520  72.7292917
  18.2396982  28.2860193  72.2468802  18.4071384  29.1540429  72.6139273
  18.0494151  28.4487474  71.3230091  18.2186202  30.7417850  73.2315469
  18.0985828  31.1874901  74.0700949  17.5238791  31.0903168  72.6729007
  15.9793095  43.5121492  76.8805600  15.9017124  44.4629317  76.9594080
  15.3754738  43.1667364  77.5380526  23.9171269  31.2139323  74.0595803
  24.8289125  31.4466710  73.8843500  23.4080916  31.7976368  73.4970881
  26.4030083  37.1319580  78.8053748  25.7181121  37.5118481  78.2550781
  26.4873932  37.7414906  79.5385696  32.8632835  33.9990243  79.9256420
  32.1096544  33.4297641  79.7700425  32.9980377  33.9652907  80.8727055
  18.2531463  38.8703645  75.6011140  18.1177138  39.7155181  76.0295987
  18.7941276  39.0722923  74.8377073  21.5674210  32.3842818  72.6382468
  21.0520833  33.1547423  72.8770855  21.2951518  31.7107954  73.2615530
  26.5408484  35.1375173  74.5735642  25.7637927  34.7986332  74.1290804
  27.2199965  35.1427796  73.8990607  21.3560513  30.2569910  74.4642249
  21.0510648  30.5716059  75.3152392  22.3090955  30.3351330  74.5069582
  19.8006945  36.4160133  76.1135203  19.2728306  35.6812893  75.8008441
  19.2994447  37.1934810  75.8675172  17.9459545  34.2340344  69.1170176
  17.0386607  34.0029597  69.3161325  18.4430577  33.4377963  69.3044158
  20.8527624  42.9437851  72.0366862  20.1789323  43.2469547  72.6451820
  21.2393446  43.7466931  71.6872320  19.1247778  34.3352938  73.6394166
  18.2158998  34.0511971  73.7366636  19.1542862  34.7552017  72.7797473
  24.3567046  37.9459528  77.4085334  23.9029373  37.1050438  77.4650524
  23.7261012  38.5820926  77.7460114  22.7999985  39.7836025  78.3435152
  23.0922959  40.3441082  77.6247518  23.3098606  40.0764586  79.0988311
  18.8223866  35.8761682  70.9782245  18.3843296  35.1597541  70.5187882
  19.5634307  36.1037797  70.4167336  17.7633610  40.5616376  79.4328605
  17.7209789  40.7877222  78.5037137  18.6796309  40.3279750  79.5814406
  26.9396981  34.1518879  77.0358564  26.8014880  34.3420475  76.1079753
  26.5833200  34.9138262  77.4926615  19.0518839  43.1117523  74.2513942
  19.2270595  42.6405566  75.0659564  18.3651627  43.7383289  74.4795202
  22.9435094  34.7346064  70.5714303  22.3264264  34.0092892  70.4747355
  22.4751582  35.4955424  70.2281377  14.7333640  28.9531488  69.6935607
  13.8563106  28.8320289  69.3297853  15.2091393  28.1617566  69.4414495
  17.9197566  41.3057778  76.9398127  17.1365088  41.8479459  77.0336352
  18.6190311  41.8231758  77.3392368  22.3123997  35.8724095  77.1570756
  21.3780275  35.9925558  76.9875460  22.4900665  34.9696562  76.8930766
  25.6996548  31.7141414  77.6920790  26.1657000  32.5469406  77.6181093
  26.1504048  31.2486396  78.3966049  23.7672779  38.0585236  74.6906942
  24.0432623  37.9441830  75.6000816  22.8977278  37.6602721  74.6519115
  20.4026843  42.3071586  78.3339756  20.5849238  41.4893242  78.7967508
  21.2259829  42.5239279  77.8964646  20.7369008  41.2339772  75.5954804
  21.2656775  40.7232226  74.9824966  20.9997228  40.9182302  76.4600337
  14.0924756  42.2854888  78.3552580  13.4235132  42.7701016  77.8716620
  13.9537626  42.5324109  79.2695959  21.3698412  42.2680607  81.9398921
  21.2449552  41.4670347  81.4309866  22.0277503  42.7626801  81.4512891
  20.4379754  39.8642344  79.7682823  20.2904716  38.9359051  79.9490393
  21.2633247  39.8862434  79.2839898  24.0413876  40.6870902  80.8547696
  24.9660423  40.4813764  80.7172147  23.8729179  40.4387304  81.7637037
  23.8309192  41.2056570  76.2109787  24.0046070  40.6402992  75.4583640
  24.3238083  42.0057465  76.0289277  29.6848583  33.9692993  77.8300087
  30.1279729  33.2200318  77.4319210  28.8075093  33.9603129  77.4473819
  24.8184365  40.5223334  73.3106686  25.5135269  41.1430027  73.5294000
  25.1607515  39.6718685  73.5859064  26.7175788  37.9723040  74.8394016
  27.2427112  38.3110313  74.1143336  26.6298140  37.0370055  74.6557151
  18.4016448  44.0395023  79.1989270  17.9621439  43.5471402  79.8922126
  19.1524565  43.4967991  78.9581345  15.4103827  38.1336955  74.7470032
  15.5591948  38.8172420  74.0936705  16.2170271  38.1142046  75.2619488
  29.2281448  35.4398231  80.2222535  30.0628339  35.8788035  80.3860095
  29.3640577  34.9636884  79.4030780  18.9099233  40.6285086  72.2181779
  18.3373200  41.2475273  71.7652251  19.4832027  41.1784448  72.7521701
  22.1296493  40.9122236  73.3490362  23.0627166  40.8467798  73.5523237
  22.0419706  41.7478503  72.8904894  24.7584509  40.2288106  70.3094309
  24.6798141  39.8947970  71.2030067  25.5794176  40.7209874  70.3085781
  19.2946031  31.9645899  69.5597832  20.2405136  31.8352107  69.6286250
  18.9160276  31.2260561  70.0367260  17.4788949  29.8895875  69.4952717
  16.5720404  29.5928988  69.5715431  17.7564930  29.5925693  68.6287003
  16.2487733  26.7482810  69.6364696  17.1106897  27.0737709  69.8960513
  16.4338077  25.9614306  69.1237762  22.3288461  37.5456102  69.9304287
  23.0324311  37.7506104  70.5461943  21.6051110  38.1132864  70.1953371
  23.1586271  33.2965963  76.0506558  23.1021473  33.7534514  75.2114190
  23.7114614  32.5356648  75.8729400  31.2803415  31.8251768  79.3827968
  30.7202973  31.8944957  80.1559531  30.6746919  31.6492753  78.6627465
  24.2375159  37.9838631  71.9802747  25.0720763  37.5519829  71.7980222
  24.0759502  37.8120645  72.9079642  23.8921051  34.4870744  73.3459087
  23.8369855  34.3215016  72.4047531  23.2667106  35.1946777  73.5021276
  17.1306740  42.6647744  81.0112162  16.1802371  42.6649605  80.8976534
  17.4339226  41.9180478  80.4948196  32.8659434  48.5008282  82.0757924
  33.5037844  48.3815029  81.3721264  32.7480277  49.4489126  82.1345876
  29.6749140  48.4535710  82.0119449  29.3367652  48.3376775  81.1239984
  30.5438908  48.0526875  81.9920455  25.5335956  50.3071187  78.0016340
  24.9700821  50.2161124  77.2332628  25.4188351  49.4871091  78.4818832
  30.1568923  49.6070562  87.9705654  30.1457564  49.2123360  87.0986158
  30.3189562  48.8736635  88.5639426  23.0800388  51.8022378  80.8400560
  23.8721680  51.4613203  80.4246860  23.3197038  51.9117353  81.7602714
  31.1135514  53.9742154  73.3130805  30.4623494  54.5596235  72.9264819
  31.9079877  54.5048349  73.3725842  25.0391142  51.0631291  73.7117939
  25.8122018  50.5160279  73.5730815  25.3916540  51.9275541  73.9232400
  26.8776184  52.3907674  86.9184838  26.5866050  53.2953305  86.8031505
  27.5133168  52.4324201  87.6328908  27.8032391  49.7684522  83.5086198
  28.3995963  49.5440545  82.7943161  27.8607363  49.0269268  84.1111646
  27.3757419  47.2223958  71.3436389  27.6282940  46.7005479  70.5819852
  26.4381978  47.0590103  71.4463073  32.4200702  46.2259736  79.1511132
  33.2063791  45.8079159  78.8001549  32.6839407  47.1305828  79.3192781
  32.5910780  51.6632586  73.8499789  31.9556613  51.7367213  74.5620694
  32.2608186  52.2526185  73.1718868  37.8209129  46.1634969  80.0544111
  38.5534301  45.5934186  80.2881940  37.0648485  45.7756570  80.4950616
  27.0953708  49.1252064  73.5460764  26.9789966  48.4496967  74.2141848
  27.2055968  48.6384437  72.7292917  29.4385249  48.5862211  77.2507453
  29.0743456  48.0592832  77.9620375  30.2952365  48.1960680  77.0773939
  35.3434550  39.8756543  84.5138719  35.0117874  40.7451954  84.2899934
  34.7480163  39.5592827  85.1932750  29.0790736  43.6152110  72.2468802
  29.2465138  44.4832347  72.6139273  28.8887905  43.7779392  71.3230091
  31.8366069  52.0769089  83.9134632  31.5366792  52.9794128  83.8050439
  31.4917129  51.8101272  84.7655785  25.2878551  48.5282886  79.9471337
  24.3629047  48.3959100  80.1549028  25.5362964  49.3077105  80.4441279
  35.2363213  44.5951629  81.5932069  34.3280090  44.5267038  81.2990830
  35.1850809  45.0723574  82.4213895  29.0579957  46.0709768  73.2315469
  28.9379582  46.5166819  74.0700949  28.3632545  46.4195086  72.6729007
  22.6487362  48.1716160  80.7815126  22.7779743  48.4250639  81.6954537
  21.9684813  48.7643868  80.4619781  26.8186849  58.8413410  76.8805600
  26.7410879  59.7921235  76.9594080  26.2148493  58.4959282  77.5380526
  37.1024859  42.7968068  83.3709943  36.4599240  43.0900601  82.7249738
  36.5979788  42.6820988  84.1763140  34.7565023  46.5431241  74.0595803
  35.6682879  46.7758628  73.8843500  34.2474670  47.1268285  73.4970881
  27.5650451  48.8226728  89.0984934  28.3065135  49.3611772  88.8219757
  26.8587437  49.4493017  89.2556485  29.3936861  45.9028476  85.0690652
  30.2398056  46.3267889  85.2125301  29.3335498  45.2462100  85.7629215
  33.3634605  51.5257059  81.4509384  32.7343468  51.6902774  80.7485452
  32.9760267  51.9398669  82.2220348  37.2423837  52.4611497  78.8053748
  36.5574875  52.8410399  78.2550781  37.3267687  53.0706824  79.5385696
  32.5436306  43.5632844  86.7271826  32.2997238  44.3174905  86.1906101
  32.8196237  43.9418192  87.5619073  34.4974769  50.1071456  85.4049091
  34.7091664  50.7503216  84.7283472  34.4504517  49.2733773  84.9371021
  32.1000998  42.7189277  82.3085663  31.2385477  43.0170531  82.6002401
  32.1263432  42.9359676  81.3766696  28.9162567  51.2631468  78.7159469
  29.3800913  51.5419171  77.9264092  28.6519365  50.3614912  78.5332560
  25.8086648  50.8102949  81.6539232  26.3788005  51.2390217  81.0156717
  26.3994760  50.5285534  82.3523418  27.8531453  47.3854620  75.5249034
  28.5555497  47.8375664  75.9922961  27.5212082  46.7438439  76.1528927
  21.5956787  45.6438173  80.8266168  20.8055841  45.8995701  80.3506278
  22.0868035  46.4586510  80.9318208  35.6120597  52.9843412  83.5771449
  36.4338041  52.5823599  83.2954130  35.6083000  52.8811646  84.5287564
  23.5471533  46.0082752  77.7849645  22.7502696  46.1201446  78.3033140
  23.3197125  46.3469404  76.9190535  29.3777200  52.5327455  85.7332159
  29.4421633  52.9947862  86.5690331  28.6688124  51.9024820  85.8614469
  19.8794490  45.8968663  83.2581159  20.1302529  46.7815673  83.5238735
  20.4154039  45.7173265  82.4856250  43.7026590  49.3282160  79.9256420
  42.9490298  48.7589558  79.7700425  43.8374131  49.2944825  80.8727055
  29.0925218  54.1995563  75.6011140  28.9570893  55.0447098  76.0295987
  29.6335030  54.4014840  74.8377073  22.5454615  51.7171001  76.1739065
  23.0579136  52.5114251  76.3244629  23.1977328  51.0197291  76.1072666
  24.3549500  54.8336757  78.2561818  24.5316128  55.7554722  78.0682802
  25.1506334  54.5195176  78.6856198  25.4780815  56.3514931  84.2572160
  26.0288241  56.2231994  83.4849154  24.6392291  56.6509820  83.9067053
  32.4417681  37.7226124  84.1310033  32.0981951  38.6127766  84.0549144
  32.8096644  37.5327782  83.2679618  20.5103532  50.0459655  76.9498635
  21.3478754  50.4556663  76.7332343  20.6881800  49.1059097  76.9198829
  32.4067964  47.7134736  72.6382468  31.8914588  48.4839340  72.8770855
  32.1345273  47.0399872  73.2615530  29.9915075  42.5584436  77.6967706
  29.1356672  42.1691287  77.5173345  30.4042027  42.6376397  76.8367492
  31.5214222  40.0930780  82.0959266  31.0179017  40.0560915  81.2827072
  31.8144829  41.0023522  82.1555923  27.7657108  40.1769509  81.1025448
  28.6310105  39.9812318  80.7431337  27.8334617  39.9479861  82.0294805
  37.3802238  50.4667090  74.5735642  36.6031681  50.1278250  74.1290804
  38.0593719  50.4719713  73.8990607  32.1954267  45.5861828  74.4642249
  31.8904403  45.9007977  75.3152392  33.1484710  45.6643248  74.5069582
  30.6400699  51.7452051  76.1135203  30.1122061  51.0104811  75.8008441
  30.1388202  52.5226727  75.8675172  35.6193545  49.9401071  81.2302250
  34.9617220  50.6300333  81.3182378  36.4233944  50.3297503  81.5736236
  25.3719427  42.4071717  78.4741815  25.9463179  42.1846899  77.7415008
  25.9590409  42.4760412  79.2270416  34.4299004  48.2945444  79.2806191
  34.9430886  48.9275436  79.7827901  35.0800228  47.6946640  78.9149551
  25.6989014  44.4376178  72.4937700  24.8626326  44.7750865  72.8146975
  25.5593784  44.3025158  71.5564837  27.6742095  39.2812966  77.2016884
  27.0206507  38.9661983  76.5773499  27.6322569  38.6588707  77.9276707
  28.7853299  49.5632261  69.1170176  27.8780361  49.3321515  69.3161325
  29.2824331  48.7669880  69.3044158  31.6921378  58.2729768  72.0366862
  31.0183077  58.5761465  72.6451820  32.0787200  59.0758849  71.6872320
  30.9079835  45.7694900  81.5264532  29.9902396  45.9909847  81.3686220
  31.3239979  45.8441210  80.6676239  31.6914883  47.1686315  76.6567212
  32.4386702  47.6807713  76.3474334  31.9606472  46.8470368  77.5171606
  29.9641533  49.6644856  73.6394166  29.0552752  49.3803889  73.7366636
  29.9936617  50.0843935  72.7797473  35.1960800  53.2751446  77.4085334
  34.7423127  52.4342355  77.4650524  34.5654767  53.9112844  77.7460114
  34.1393720  44.2043432  78.6386001  33.4016477  43.6920818  78.9696244
  34.3920493  43.7643813  77.8269278  33.6393740  55.1127942  78.3435152
  33.9316714  55.6732999  77.6247518  34.1492360  55.4056503  79.0988311
  34.2405347  36.9819684  79.2327771  34.5464224  36.1217047  78.9453686
  34.9657952  37.5737304  79.0326765  20.5329703  47.3850370  77.6209369
  20.3354103  46.7919731  76.8960435  19.9776367  47.0802580  78.3385307
  28.5126427  47.2773477  79.7403962  28.5675037  46.3247313  79.6646438
  27.7017629  47.4332916  80.2245260  29.6617621  51.2053600  70.9782245
  29.2237051  50.4889459  70.5187882  30.4028062  51.4329715  70.4167336
  26.4518787  45.8950536  77.4994341  25.6386652  46.1944707  77.9059533
  26.9477781  45.5006225  78.2168823  28.6027365  55.8908293  79.4328605
  28.5603543  56.1169140  78.5037137  29.5190064  55.6571668  79.5814406
  32.0492998  46.3592361  86.3309234  32.4042386  46.5863834  87.1903700
  32.6965130  46.6910738  85.7086490  37.7790735  49.4810797  77.0358564
  37.6408634  49.6712393  76.1079753  37.4226954  50.2430180  77.4926615
  25.9432862  43.4668892  83.1155576  26.5832241  43.3257651  82.4178539
  25.1110392  43.1803405  82.7394178  37.8060115  51.5487324  82.0469835
  38.2396622  51.4562613  82.8952889  38.5191696  51.5244824  81.4089851
  26.7193165  52.7671322  79.2290568  27.5133764  52.2721643  79.0273143
  26.0084858  52.2389186  78.8658274  31.5388010  55.1489418  83.5802936
  31.5925032  55.7180354  84.3480652  30.6702791  55.3191303  83.2156973
  23.0275929  46.9114404  75.3050321  22.0973517  46.8498860  75.5220283
  23.1233401  46.3890357  74.5086962  22.9461478  43.4369217  77.8928562
  23.2068295  44.3514550  77.7837723  23.7678650  42.9693660  78.0425175
  24.4186403  44.8506974  85.0627387  25.0909457  44.6424336  84.4140036
  23.5916190  44.6529060  84.6232619  30.4976110  49.3149680  85.1389867
  31.4268170  49.4660840  84.9658835  30.0767140  49.4033701  84.2838514
  29.2964441  53.3400344  82.9088405  29.1575527  52.9719129  83.7814343
  28.5079038  53.8547984  82.7372363  29.8912593  58.4409441  74.2513942
  30.0664349  57.9697484  75.0659564  29.2045381  59.0675207  74.4795202
  30.8469657  52.7181947  80.2977243  30.5119489  52.6782717  81.1934893
  30.3473602  52.0526663  79.8247653  24.8213901  48.1249577  85.8229824
  24.6833699  47.3929816  86.4241363  25.7318824  48.0358477  85.5414012
  33.7828848  50.0637981  70.5714303  33.1658019  49.3384810  70.4747355
  33.3145337  50.8247342  70.2281377  27.4496201  47.8369536  85.3113504
  28.1595820  47.1962729  85.2700122  27.4065509  48.0882431  86.2339684
  25.5727394  44.2823406  69.6935607  24.6956860  44.1612206  69.3297853
  26.0485147  43.4909484  69.4414495  17.0929534  49.0700565  79.7877114
  17.7800574  48.7562295  79.1998129  16.9377663  49.9741930  79.5144365
  21.8964256  43.9590762  84.2162138  21.8122445  43.3516432  83.4812548
  21.0746963  44.4499780  84.2171634  28.9701541  57.3977926  83.4295306
  28.8971712  58.2032898  83.9414610  28.5278934  57.5969892  82.6043327
  28.7591320  56.6349696  76.9398127  27.9758842  57.1771376  77.0336352
  29.4584065  57.1523676  77.3392368  32.0687970  42.4444326  79.5832333
  32.5656670  41.6914288  79.2633403  31.2974952  42.4808642  79.0175542
  39.9217728  48.1484691  81.2250624  39.9107604  49.0309406  80.8544557
  39.0535107  47.7956242  81.0305161  33.1517751  51.2016013  77.1570756
  32.2174030  51.3217475  76.9875460  33.3294419  50.2988480  76.8930766
  28.6522939  44.5861709  79.3104017  28.2820727  44.0332749  79.9984923
  29.1482032  43.9819842  78.7579017  36.5390302  47.0433332  77.6920790
  37.0050755  47.8761324  77.6181093  36.9897803  46.5778314  78.3966049
  26.4812138  55.0459204  86.4059035  27.1821597  55.6795687  86.5588429
  26.0107253  55.3873935  85.6454675  34.6066533  53.3877153  74.6906942
  34.8826377  53.2733748  75.6000816  33.7371032  52.9894638  74.6519115
  34.5106965  39.4113919  81.7311692  33.5970045  39.6418146  81.8993899
  34.9400067  39.4952363  82.5825724  34.2813424  47.6003811  84.2311586
  33.6284874  47.8479718  83.5764038  34.6593804  46.7867949  83.8974063
  31.2420597  57.6363504  78.3339756  31.4242992  56.8185160  78.7967508
  32.0653584  57.8531196  77.8964646  31.5762763  56.5631689  75.5954804
  32.1050529  56.0524144  74.9824966  31.8390983  56.2474220  76.4600337
  24.9318511  57.6146806  78.3552580  24.2628886  58.0992934  77.8716620
  24.7931381  57.8616026  79.2695959  16.6697510  47.1501159  82.0594581
  16.7081610  46.6164749  82.8531699  16.1637803  46.6236364  81.4405558
  20.3006088  45.8765261  75.1348512  20.5959529  44.9675939  75.0815566
  19.3994124  45.8553000  74.8129515  32.2092167  57.5972525  81.9398921
  32.0843306  56.7962265  81.4309866  32.8671258  58.0918718  81.4512891
  23.8300335  43.9521258  81.1176061  23.1086921  44.5657225  80.9783534
  24.6193591  44.4879022  81.0392707  34.2727075  55.3981545  83.5678471
  33.3257411  55.2786896  83.4956798  34.6209848  54.5104043  83.6504732
  22.0293930  43.5579359  75.2587838  21.7006636  42.6776738  75.0762944
  22.3833300  43.5027027  76.1464227  31.2773508  55.1934261  79.7682823
  31.1298471  54.2650969  79.9490393  32.1027002  55.2154352  79.2839898
  25.1435753  43.8452328  75.6263315  25.4831825  44.3738250  74.9041924
  25.5907873  44.1832735  76.4021882  34.8807630  56.0162820  80.8547696
  35.8054178  55.8105681  80.7172147  34.7122934  55.7679221  81.7637037
  28.4895665  39.3138692  83.5293706  29.3121735  38.8399170  83.4072597
  28.7333729  40.0929175  84.0292393  27.1303900  42.3426950  73.8256608
  27.8512262  42.7208203  73.3220325  26.5069204  43.0615827  73.9291586
  31.2735023  43.0472099  74.7614940  31.4898637  43.9296737  74.4603769
  30.7929090  42.6558312  74.0320582  26.0134244  46.0057812  81.3385685
  25.8678825  46.3198115  82.2309967  25.5359448  46.6242713  80.7856584
  27.8730627  42.9960360  81.3866575  27.8592196  42.1001453  81.0498872
  28.5903055  43.0031024  82.0204861  29.7256758  43.4297700  83.4319702
  29.4674536  44.3514771  83.4304032  29.1941798  43.0328135  84.1220166
  34.6702947  56.5348487  76.2109787  34.8439824  55.9694910  75.4583640
  35.1631838  57.3349382  76.0289277  20.4879906  48.5463157  84.2773346
  19.9433374  49.3222965  84.4093621  21.3659256  48.8933961  84.1192468
  27.2767523  41.8774740  76.6554145  27.3983434  40.9491387  76.8545032
  26.9869565  41.8913426  75.7432460  30.1458713  39.5629651  79.7920865
  30.1680410  39.6268984  78.8372844  30.5626772  38.7234160  79.9861371
  40.5242338  49.2984910  77.8300087  40.9673484  48.5492236  77.4319210
  39.6468848  49.2895047  77.4473819  35.6578119  55.8515252  73.3106686
  36.3529024  56.4721945  73.5294000  36.0001269  55.0010603  73.5859064
  37.5569542  53.3014957  74.8394016  38.0820866  53.6402230  74.1143336
  37.4691895  52.3661973  74.6557151  29.2410203  59.3686941  79.1989270
  28.8015193  58.8763319  79.8922126  29.9918320  58.8259908  78.9581345
  21.7202542  55.5598482  79.2013898  22.5460562  55.2602253  78.8212541
  21.3696594  54.7906104  79.6503686  26.6884075  54.9124950  81.2711571
  26.0664084  54.2495655  80.9713799  27.3588942  54.9386082  80.5885219
  19.9211147  53.4784808  80.1602831  19.0843055  53.0506982  79.9786833
  19.8934792  53.6717251  81.0973622  26.2497582  53.4628873  74.7470032
  26.3985702  54.1464338  74.0936705  27.0564025  53.4433963  75.2619488
  40.0675202  50.7690149  80.2222535  40.9022094  51.2079953  80.3860095
  40.2034331  50.2928802  79.4030780  37.1166708  48.3269884  86.1700022
  37.5920830  48.5197530  85.3618874  36.1932274  48.3829069  85.9243406
  24.0050215  49.4894051  75.7531101  23.7596257  48.5856381  75.9511311
  24.1746129  49.4911201  74.8110579  31.6946925  40.3617727  85.1355856
  32.2128869  41.0978754  84.8102345  31.3402058  40.6681720  85.9702615
  23.2745862  45.2222408  73.2517262  22.5815107  45.2966763  72.5957298
  23.0297614  44.4582752  73.7738779  31.9459519  36.7818010  80.6556753
  32.2261273  36.1141199  81.2817179  32.7310126  36.9747105  80.1431417
  29.7492987  55.9577004  72.2181779  29.1766955  56.5767191  71.7652251
  30.3225781  56.5076365  72.7521701  35.8168377  45.2035644  84.4028328
  36.7685800  45.3033741  84.4240552  35.6471828  44.4113912  84.9126412
  33.8382757  42.2891227  84.5887729  33.2432689  42.5696240  83.8934218
  33.5532453  42.7785128  85.3604470  32.9690247  56.2414154  73.3490362
  33.9020920  56.1759715  73.5523237  32.8813460  57.0770421  72.8904894
  35.5978264  55.5580024  70.3094309  35.5191895  55.2239888  71.2030067
  36.4187931  56.0501792  70.3085781  38.2956455  48.4241763  83.5170628
  38.2632775  47.4857764  83.7030312  38.9057079  48.5025800  82.7836453
  30.1339786  47.2937816  69.5597832  31.0798891  47.1644024  69.6286250
  29.7554031  46.5552478  70.0367260  38.4450944  45.2152807  83.5628911
  37.9289992  44.4311263  83.3758840  39.3290892  44.8871523  83.7275430
  36.1061671  38.9593822  79.5224724  35.9086492  38.6508911  80.4068056
  36.7161376  39.6855461  79.6522653  44.1133005  49.4857770  82.6576664
  44.8436393  49.2243058  83.2184368  43.5039950  48.7486492  82.6978732
  42.1948302  47.6265633  83.2551116  41.4681466  47.4921598  82.6467607
  41.7795589  47.9342461  84.0607834  28.3182703  45.2187793  69.4952717
  27.4114159  44.9220905  69.5715431  28.5958684  44.9217611  68.6287003
  19.2360643  46.5394156  79.9451763  18.9163428  45.6859464  79.6526137
  18.6894072  46.7542734  80.7009731  23.0140551  49.2556597  83.6621270
  23.2326561  50.1873705  83.6809304  23.4266325  48.8964572  84.4476074
  29.9344769  39.7624682  75.6496958  29.1245497  39.4171767  76.0252204
  30.6229186  39.4532226  76.2384570  31.8635317  38.8402729  77.2721255
  32.4166356  39.2598183  77.9311278  32.1005403  37.9138477  77.3144211
  27.0881488  42.0774728  69.6364696  27.9500652  42.4029626  69.8960513
  27.2731832  41.2906224  69.1237762  19.1048904  50.1597068  81.9144885
  18.4112375  49.7451020  81.4014839  19.8521895  50.2017604  81.3178304
  35.2414124  40.9503254  76.7799919  34.6612793  41.6088058  76.3977972
  34.9750057  40.1280599  76.3687337  33.6917691  40.3508312  78.9821239
  34.1917469  40.4624847  78.1735558  34.3353299  40.0469365  79.6222048
  21.0185646  50.0915321  79.7910900  20.9956334  50.1903009  78.8392783
  21.3286283  50.9380472  80.1128066  23.6773024  52.1491476  83.9057514
  24.6316277  52.1175419  83.8387446  23.4785547  51.6882100  84.7207740
  24.2672406  50.7192592  86.4728312  25.0865295  51.2136671  86.4963149
  24.5409214  49.8024561  86.4445879  34.0239002  43.1103345  75.8356267
  33.1364857  43.3952995  75.6176462  34.4392991  42.9497108  74.9883544
  37.3753538  43.1349866  79.5510607  38.1513928  43.6246318  79.8235223
  36.6501673  43.5607920  80.0082476  39.8126097  43.8477485  80.6084547
  40.4070588  43.6073221  79.8977856  39.8852681  43.1284616  81.2358084
  22.0323253  57.6911096  80.9227712  21.8977721  56.9311497  80.3565710
  21.6155315  58.4151996  80.4556501  33.1682216  52.8748019  69.9304287
  33.8718066  53.0798022  70.5461943  32.4444864  53.4424781  70.1953371
  33.9980026  48.6257881  76.0506558  33.9415227  49.0826432  75.2114190
  34.5508368  47.8648565  75.8729400  37.8084832  44.4147613  76.8756677
  37.5521766  44.0144248  77.7064885  37.1837700  45.1291407  76.7506816
  42.1197170  47.1543686  79.3827968  41.5596728  47.2236875  80.1559531
  41.5140673  46.9784670  78.6627465  25.1892379  58.5880413  81.1346155
  25.0724763  59.5325845  81.0324845  24.3684825  58.2853975  81.5231954
  35.0768913  53.3130549  71.9802747  35.9114517  52.8811747  71.7980222
  34.9153256  53.1412562  72.9079642  34.7314805  49.8162662  73.3459087
  34.6763609  49.6506933  72.4047531  34.1060861  50.5238695  73.5021276
  28.0410931  39.3170771  72.9244405  28.0289601  40.2612611  73.0812676
  28.9334353  39.1340916  72.6303866  27.9700495  57.9939661  81.0112162
  27.0196126  57.9941523  80.8976534  28.2732981  57.2472396  80.4948196
  31.8563050  35.9113548  77.1790342  31.0895446  35.3572034  77.3247024
  32.2673755  35.9835416  78.0404494  35.8784896  66.3923209  73.7117939
  36.6515772  65.8452196  73.5730815  36.2310295  67.2567458  73.9232400
  38.2151174  62.5515875  71.3436389  38.4676695  62.0297397  70.5819852
  37.2775733  62.3882021  71.4463073  37.9347463  64.4543981  73.5460764
  37.8183721  63.7788885  74.2141848  38.0449723  63.9676355  72.7292917
  39.9184491  58.9444028  72.2468802  40.0858893  59.8124264  72.6139273
  39.7281660  59.1071310  71.3230091  39.8973711  61.4001686  73.2315469
  39.7773337  61.8458736  74.0700949  39.2026300  61.7487003  72.6729007
  45.5958778  61.8723159  74.0595803  46.5076634  62.1050545  73.8843500
  45.0868425  62.4560203  73.4970881  38.6925208  62.7146538  75.5249034
  39.3949251  63.1667581  75.9922961  38.3605836  62.0730356  76.1528927
  32.4350542  60.9730090  80.8266168  31.6449596  61.2287619  80.3506278
  32.9261789  61.7878428  80.9318208  34.3865287  61.3374670  77.7849645
  33.5896450  61.4493364  78.3033140  34.1590879  61.6761322  76.9190535
  33.3848370  67.0462918  76.1739065  33.8972890  67.8406169  76.3244629
  34.0371083  66.3489209  76.1072666  31.3497287  65.3751573  76.9498635
  32.1872509  65.7848581  76.7332343  31.5275554  64.4351015  76.9198829
  43.2461719  63.0426653  72.6382468  42.7308342  63.8131258  72.8770855
  42.9739027  62.3691789  73.2615530  40.8308830  57.8876354  77.6967706
  39.9750426  57.4983204  77.5173345  41.2435782  57.9668315  76.8367492
  38.6050862  55.5061427  81.1025448  39.4703859  55.3104236  80.7431337
  38.6728371  55.2771779  82.0294805  43.0348022  60.9153745  74.4642249
  42.7298157  61.2299894  75.3152392  43.9878464  60.9935165  74.5069582
  36.2113181  57.7363635  78.4741815  36.7856933  57.5138816  77.7415008
  36.7984164  57.8052329  79.2270416  36.5382768  59.7668096  72.4937700
  35.7020081  60.1042782  72.8146975  36.3987538  59.6317076  71.5564837
  38.5135849  54.6104884  77.2016884  37.8600261  54.2953901  76.5773499
  38.4716323  53.9880624  77.9276707  39.6247054  64.8924179  69.1170176
  38.7174116  64.6613432  69.3161325  40.1218086  64.0961798  69.3044158
  40.8035287  64.9936774  73.6394166  39.8946507  64.7095807  73.7366636
  40.8330371  65.4135852  72.7797473  45.0799102  52.3111601  79.2327771
  45.3857978  51.4508965  78.9453686  45.8051706  52.9029221  79.0326765
  31.3723458  62.7142288  77.6209369  31.1747858  62.1211649  76.8960435
  30.8170122  62.4094498  78.3385307  40.5011375  66.5345517  70.9782245
  40.0630805  65.8181376  70.5187882  41.2421816  66.7621632  70.4167336
  37.2912541  61.2242454  77.4994341  36.4780407  61.5236625  77.9059533
  37.7871535  60.8298143  78.2168823  33.8669683  62.2406322  75.3050321
  32.9367272  62.1790777  75.5220283  33.9627155  61.7182275  74.5086962
  33.7855232  58.7661135  77.8928562  34.0462050  59.6806468  77.7837723
  34.6072405  58.2985577  78.0425175  44.6222603  65.3929899  70.5714303
  44.0051773  64.6676727  70.4747355  44.1539091  66.1539259  70.2281377
  36.4121149  59.6115323  69.6935607  35.5350615  59.4904124  69.3297853
  36.8878902  58.8201402  69.4414495  27.9323289  64.3992483  79.7877114
  28.6194329  64.0854213  79.1998129  27.7771417  65.3033848  79.5144365
  42.9081725  57.7736243  79.5832333  43.4050424  57.0206206  79.2633403
  42.1368706  57.8100560  79.0175542  39.4916694  59.9153626  79.3104017
  39.1214481  59.3624667  79.9984923  39.9875786  59.3111760  78.7579017
  27.5091265  62.4793076  82.0594581  27.5475364  61.9456667  82.8531699
  27.0031558  61.9528282  81.4405558  31.1399843  61.2057179  75.1348512
  31.4353284  60.2967857  75.0815566  30.2387878  61.1844918  74.8129515
  34.6694090  59.2813175  81.1176061  33.9480675  59.8949143  80.9783534
  35.4587345  59.8170940  81.0392707  32.8687684  58.8871276  75.2587838
  32.5400390  58.0068655  75.0762944  33.2227055  58.8318945  76.1464227
  35.9829507  59.1744246  75.6263315  36.3225580  59.7030167  74.9041924
  36.4301628  59.5124652  76.4021882  37.9697654  57.6718868  73.8256608
  38.6906017  58.0500120  73.3220325  37.3462959  58.3907744  73.9291586
  42.1128777  58.3764017  74.7614940  42.3292392  59.2588655  74.4603769
  41.6322844  57.9850230  74.0320582  38.1161277  57.2066658  76.6554145
  38.2377189  56.2783304  76.8545032  37.8263320  57.2205344  75.7432460
  40.9852468  54.8921569  79.7920865  41.0074165  54.9560902  78.8372844
  41.4020527  54.0526077  79.9861371  37.0891336  68.7920791  74.7470032
  37.2379457  69.4756255  74.0936705  37.8957780  68.7725881  75.2619488
  34.8443969  64.8185968  75.7531101  34.5990011  63.9148298  75.9511311
  35.0139884  64.8203119  74.8110579  34.1139617  60.5514326  73.2517262
  33.4208862  60.6258681  72.5957298  33.8691369  59.7874670  73.7738779
  42.7853273  52.1109927  80.6556753  43.0655027  51.4433116  81.2817179
  43.5703880  52.3039023  80.1431417  40.9733540  62.6229734  69.5597832
  41.9192645  62.4935942  69.6286250  40.5947785  61.8844396  70.0367260
  39.1576458  60.5479710  69.4952717  38.2507913  60.2512823  69.5715431
  39.4352439  60.2509528  68.6287003  30.0754398  61.8686074  79.9451763
  29.7557182  61.0151382  79.6526137  29.5287826  62.0834652  80.7009731
  40.7738523  55.0916600  75.6496958  39.9639252  54.7463685  76.0252204
  41.4622940  54.7824144  76.2384570  42.7029072  54.1694647  77.2721255
  43.2560110  54.5890100  77.9311278  42.9399158  53.2430395  77.3144211
  37.9275242  57.4066646  69.6364696  38.7894406  57.7321544  69.8960513
  38.1125586  56.6198142  69.1237762  46.0807879  56.2795172  76.7799919
  45.5006548  56.9379976  76.3977972  45.8143811  55.4572517  76.3687337
  44.5311445  55.6800230  78.9821239  45.0311223  55.7916764  78.1735558
  45.1747053  55.3761283  79.6222048  44.8632757  58.4395262  75.8356267
  43.9758612  58.7244913  75.6176462  45.2786746  58.2789026  74.9883544
  44.0075970  68.2039937  69.9304287  44.7111820  68.4089940  70.5461943
  43.2838619  68.7716699  70.1953371  45.5708560  65.1454580  73.3459087
  45.5157364  64.9798851  72.4047531  44.9454615  65.8530613  73.5021276
  38.8804685  54.6462689  72.9244405  38.8683355  55.5904529  73.0812676
  39.7728107  54.4632834  72.6303866  42.6956805  51.2405465  77.1790342
  41.9289201  50.6863952  77.3247024  43.1067510  51.3127334  78.0404494
  20.2741761  15.6512359  60.0376111  19.6229741  16.2366440  59.6510125
  21.0686124  16.1818554  60.0971149  14.1997388  12.7401496  60.4363246
  14.9728264  12.1930483  60.2976122  14.5522787  13.6045746  60.6477707
  16.5363666   8.8994163  58.0681696  16.7889187   8.3775684  57.3065159
  15.5988225   8.7360308  58.1708379  21.7517026  13.3402791  60.5745096
  21.1162859  13.4137418  61.2866000  21.4214433  13.9296390  59.8964175
  16.2559955  10.8022268  60.2706071  16.1396213  10.1267172  60.9387155
  16.3662215  10.3154642  59.4538224  18.2396983   5.2922315  58.9714108
  18.4071385   6.1602552  59.3384579  18.0494152   5.4549597  58.0475398
  18.2186204   7.7479973  59.9560775  18.0985829   8.1937024  60.7946255
  17.5238792   8.0965290  59.3974313  15.9793096  20.5183615  63.6050906
  15.9017125  21.4691440  63.6839387  15.3754739  20.1729487  64.2625833
  23.9171270   8.2201446  60.7841109  24.8289126   8.4528833  60.6088807
  23.4080917   8.8038490  60.2216188  26.4030084  14.1381702  65.5299054
  25.7181122  14.5180604  64.9796088  26.4873933  14.7477029  66.2631002
  32.8632837  11.0052365  66.6501727  32.1096545  10.4359763  66.4945731
  32.9980378  10.9715030  67.5972361  18.2531465  15.8765767  62.3256446
  18.1177139  16.7217303  62.7541294  18.7941277  16.0785045  61.5622380
  21.5674211   9.3904940  59.3627775  21.0520834  10.1609545  59.6016162
  21.2951519   8.7170077  59.9860836  26.5408485  12.1437295  61.2980948
  25.7637928  11.8048455  60.8536110  27.2199966  12.1489918  60.6235913
  21.3560514   7.2632033  61.1887556  21.0510650   7.5778182  62.0397699
  22.3090956   7.3413452  61.2314889  19.8006946  13.4222256  62.8380510
  19.2728308  12.6875015  62.5253747  19.2994449  14.1996932  62.5920478
  17.9459546  11.2402466  55.8415483  17.0386608  11.0091720  56.0406632
  18.4430578  10.4440085  56.0289464  20.8527625  19.9499973  58.7612169
  20.1789324  20.2531670  59.3697127  21.2393447  20.7529054  58.4117626
  19.1247780  11.3415061  60.3639473  18.2158999  11.0574094  60.4611943
  19.1542863  11.7614140  59.5042780  24.3567047  14.9521651  64.1330641
  23.9029374  14.1112560  64.1895831  23.7261014  15.5883049  64.4705421
  22.7999986  16.7898147  65.0680459  23.0922961  17.3503204  64.3492824
  23.3098607  17.0826708  65.8233618  18.8223867  12.8823805  57.7027552
  18.3843297  12.1659664  57.2433189  19.5634308  13.1099920  57.1412643
  17.7633611  17.5678498  66.1573912  17.7209790  17.7939345  65.2282444
  18.6796310  17.3341873  66.3059713  26.9396982  11.1581002  63.7603870
  26.8014881  11.3482598  62.8325059  26.5833201  11.9200385  64.2171921
  19.0518840  20.1179646  60.9759248  19.2270596  19.6467689  61.7904871
  18.3651628  20.7445412  61.2040509  22.9435095  11.7408186  57.2959609
  22.3264266  11.0155014  57.1992662  22.4751583  12.5017547  56.9526683
  13.6179925  23.2669009  67.7499108  13.8576524  23.8987533  68.4278127
  12.7749122  22.9157049  68.0364468  14.7333641   5.9593611  56.4180913
  13.8563107   5.8382411  56.0543160  15.2091394   5.1679689  56.1659802
  17.9197567  18.3119901  63.6643434  17.1365089  18.8541581  63.7581658
  18.6190312  18.8293881  64.0637675  22.3123998  12.8786218  63.8816063
  21.3780277  12.9987680  63.7120767  22.4900666  11.9758684  63.6176073
  25.6996549   8.7203537  64.4166097  26.1657001   9.5531529  64.3426400
  26.1504050   8.2548519  65.1211355  23.7672780  15.0647358  61.4152249
  24.0432624  14.9503953  62.3246123  22.8977279  14.6664843  61.3764422
  20.4026844  19.3133709  65.0585063  20.5849239  18.4955365  65.5212815
  21.2259830  19.5301401  64.6209953  20.7369010  18.2401894  62.3200111
  21.2656776  17.7294349  61.7070273  20.9997229  17.9244424  63.1845644
  14.0924758  19.2917011  65.0797887  13.4235133  19.7763139  64.5961927
  13.9537627  19.5386231  65.9941266  21.3698414  19.2742730  68.6644228
  21.2449553  18.4732470  68.1555173  22.0277505  19.7688923  68.1758197
  20.4379755  16.8704466  66.4928130  20.2904718  15.9421174  66.6735700
  21.2633249  16.8924557  66.0085205  24.0413877  17.6933025  67.5793003
  24.9660425  17.4875886  67.4417454  23.8729180  17.4449426  68.4882344
  23.8309193  18.2118692  62.9355094  24.0046071  17.6465115  62.1828946
  24.3238085  19.0119587  62.7534584  29.6848584  10.9755115  64.5545394
  30.1279730  10.2262441  64.1564517  28.8075095  10.9665252  64.1719126
  24.8184366  17.5285457  60.0351992  25.5135270  18.1492150  60.2539307
  25.1607516  16.6780808  60.3104370  26.7175789  14.9785162  61.5639323
  27.2427113  15.3172435  60.8388643  26.6298141  14.0432178  61.3802458
  18.4016450  21.0457146  65.9234576  17.9621440  20.5533524  66.6167433
  19.1524567  20.5030113  65.6826651  15.4103829  15.1399078  61.4715338
  15.5591949  15.8234542  60.8182011  16.2170272  15.1204168  61.9864794
  29.2281449  12.4460354  66.9467841  30.0628341  12.8850158  67.1105402
  29.3640578  11.9699007  66.1276087  18.9099234  17.6347209  58.9427086
  18.3373201  18.2537396  58.4897558  19.4832028  18.1846570  59.4767008
  22.1296494  17.9184359  60.0735668  23.0627167  17.8529920  60.2768544
  22.0419707  18.7540625  59.6150201  24.7584511  17.2350229  57.0339616
  24.6798142  16.9010093  57.9275374  25.5794177  17.7271997  57.0331088
  19.2946033   8.9708021  56.2843138  20.2405137   8.8414229  56.3531556
  18.9160278   8.2322683  56.7612567  17.4788950   6.8957998  56.2198024
  16.5720405   6.5991110  56.2960737  17.7564931   6.5987816  55.3532310
  16.2487735   3.7544933  56.3610003  17.1106899   4.0799831  56.6205820
  16.4338079   2.9676429  55.8483069  22.3288462  14.5518224  56.6549594
  23.0324313  14.7568227  57.2707250  21.6051111  15.1194986  56.9198678
  23.1586273  10.3028086  62.7751864  23.1021474  10.7596637  61.9359497
  23.7114615   9.5418770  62.5974707  31.2803417   8.8313891  66.1073275
  30.7202974   8.9007080  66.8804837  30.6746920   8.6554875  65.3872771
  24.2375160  14.9900754  58.7048054  25.0720764  14.5581952  58.5225529
  24.0759503  14.8182767  59.6324949  23.8921052  11.4932867  60.0704393
  23.8369856  11.3277138  59.1292838  23.2667107  12.2008900  60.2266583
  17.1306741  19.6709866  67.7357468  16.1802372  19.6711728  67.6221841
  17.4339228  18.9242601  67.2193503  32.8659435  25.5070405  68.8003231
  33.5037845  25.3877152  68.0966571  32.7480278  26.4551249  68.8591183
  29.6749141  25.4597833  68.7364756  29.3367653  25.3438898  67.8485290
  30.5438909  25.0588998  68.7165762  25.5335957  27.3133309  64.7261646
  24.9700822  27.2223246  63.9577934  25.4188352  26.4933214  65.2064139
  30.1568924  26.6132685  74.6950961  30.1457565  26.2185483  73.8231465
  30.3189564  25.8798757  75.2884733  23.0800389  28.8084501  67.5645867
  23.8721681  28.4675325  67.1492166  23.3197039  28.9179476  68.4848020
  31.1135516  30.9804277  60.0376111  30.4623495  31.5658357  59.6510125
  31.9079878  31.5110472  60.0971149  25.0391143  28.0693414  60.4363246
  25.8122019  27.5222401  60.2976122  25.3916542  28.9337663  60.6477707
  26.8776185  29.3969796  73.6430145  26.5866051  30.3015427  73.5276811
  27.5133170  29.4386324  74.3574215  27.8032392  26.7746645  70.2331505
  28.3995964  26.5502667  69.5188468  27.8607364  26.0331390  70.8356953
  27.3757421  24.2286080  58.0681696  27.6282941  23.7067601  57.3065159
  26.4381980  24.0652226  58.1708379  32.4200703  23.2321859  65.8756439
  33.2063793  22.8141282  65.5246856  32.6839408  24.1367951  66.0438087
  32.5910781  28.6694709  60.5745096  31.9556614  28.7429335  61.2866000
  32.2608187  29.2588308  59.8964175  37.8209131  23.1697092  66.7789417
  38.5534303  22.5996309  67.0127247  37.0648486  22.7818692  67.2195923
  27.0953709  26.1314186  60.2706071  26.9789967  25.4559090  60.9387155
  27.2055969  25.6446560  59.4538224  29.4385250  25.5924333  63.9752760
  29.0743458  25.0654954  64.6865681  30.2952366  25.2022802  63.8019245
  35.3434551  16.8818666  71.2384026  35.0117876  17.7514077  71.0145241
  34.7480164  16.5654950  71.9178056  29.0790737  20.6214233  58.9714108
  29.2465140  21.4894469  59.3384579  28.8887906  20.7841515  58.0475398
  31.8366070  29.0831212  70.6379939  31.5366794  29.9856251  70.5295746
  31.4917130  28.8163395  71.4901092  25.2878552  25.5345009  66.6716643
  24.3629048  25.4021223  66.8794335  25.5362965  26.3139228  67.1686586
  35.2363214  21.6013752  68.3177376  34.3280092  21.5329160  68.0236137
  35.1850810  22.0785697  69.1459202  29.0579958  23.0771890  59.9560775
  28.9379583  23.5228941  60.7946255  28.3632547  23.4257208  59.3974313
  22.6487363  25.1778282  67.5060432  22.7779744  25.4312761  68.4199844
  21.9684814  25.7705990  67.1865087  26.8186850  35.8475532  63.6050906
  26.7410880  36.7983357  63.6839387  26.2148494  35.5021405  64.2625833
  37.1024861  19.8030190  70.0955250  36.4599241  20.0962724  69.4495045
  36.5979789  19.6883111  70.9008447  34.7565024  23.5493364  60.7841109
  35.6682880  23.7820750  60.6088807  34.2474671  24.1330408  60.2216188
  27.5650452  25.8288851  75.8230240  28.3065137  26.3673895  75.5465064
  26.8587438  26.4555140  75.9801792  33.0405792  27.9717991  74.4202402
  33.4489148  27.5300402  73.6757034  32.3183053  27.3970619  74.6736595
  29.3936862  22.9090598  71.7935959  30.2398057  23.3330012  71.9370608
  29.3335500  22.2524223  72.4874522  33.3634607  28.5319182  68.1754691
  32.7343469  28.6964896  67.4730759  32.9760269  28.9460792  68.9465655
  37.2423839  29.4673620  65.5299054  36.5574877  29.8472521  64.9796088
  37.3267688  30.0768947  66.2631002  32.5436307  20.5694967  73.4517132
  32.2997239  21.3237027  72.9151408  32.8196238  20.9480314  74.2864379
  34.4974770  27.1133579  72.1294398  34.7091665  27.7565339  71.4528779
  34.4504518  26.2795896  71.6616328  32.1000999  19.7251400  69.0330970
  31.2385478  20.0232653  69.3247708  32.1263434  19.9421798  68.1012003
  28.9162569  28.2693590  65.4404776  29.3800914  28.5481293  64.6509398
  28.6519367  27.3677035  65.2577866  25.8086650  27.8165072  68.3784539
  26.3788007  28.2452340  67.7402024  26.3994761  27.5347656  69.0768725
  27.8531455  24.3916743  62.2494341  28.5555498  24.8437786  62.7168267
  27.5212083  23.7500561  62.8774234  21.5956789  22.6500295  67.5511474
  20.8055843  22.9057824  67.0751585  22.0868036  23.4648633  67.6563515
  35.6120598  29.9905534  70.3016755  36.4338042  29.5885722  70.0199437
  35.6083001  29.8873769  71.2532871  23.5471534  23.0144874  64.5094951
  22.7502697  23.1263569  65.0278447  23.3197126  23.3531527  63.6435842
  29.3777202  29.5389578  72.4577466  29.4421634  30.0009985  73.2935638
  28.6688125  28.9086943  72.5859776  19.8794492  22.9030786  69.9826465
  20.1302530  23.7877796  70.2484041  20.4154040  22.7235387  69.2101557
  43.7026591  26.3344283  66.6501727  42.9490300  25.7651681  66.4945731
  43.8374132  26.3006947  67.5972361  29.0925219  31.2057685  62.3256446
  28.9570894  32.0509221  62.7541294  29.6335032  31.4076963  61.5622380
  22.5454617  28.7233123  62.8984371  23.0579137  29.5176373  63.0489936
  23.1977329  28.0259414  62.8317973  24.3549501  31.8398879  64.9807124
  24.5316130  32.7616844  64.7928108  25.1506335  31.5257299  65.4101504
  30.7193696  31.8281252  76.4556788  30.2757550  31.0417630  76.1377693
  31.3810909  32.0160402  75.7900679  25.4780817  33.3577053  70.9817467
  26.0288242  33.2294117  70.2094461  24.6392293  33.6571942  70.6312360
  32.8174934  32.1084052  74.4838190  32.7993409  32.9292933  73.9918459
  33.7394854  31.9838127  74.7088331  29.2747988  29.6228181  75.3261698
  29.8076325  28.8616469  75.0961006  28.7462069  29.3301833  76.0685852
  32.4417683  14.7288247  70.8555340  32.0981952  15.6189889  70.7794450
  32.8096645  14.5389905  69.9924925  20.5103533  27.0521777  63.6743942
  21.3478755  27.4618786  63.4577649  20.6881801  26.1121220  63.6444136
  32.4067965  24.7196858  59.3627775  31.8914589  25.4901463  59.6016162
  32.1345274  24.0461994  59.9860836  29.9915077  19.5646559  64.4213013
  29.1356673  19.1753409  64.2418652  30.4042028  19.6438520  63.5612799
  31.5214223  17.0992902  68.8204573  31.0179019  17.0623037  68.0072378
  31.8144830  18.0085645  68.8801230  27.7657109  17.1831632  67.8270755
  28.6310106  16.9874441  67.4676644  27.8334618  16.9541984  68.7540111
  37.3802240  27.4729213  61.2980948  36.6031682  27.1340372  60.8536110
  38.0593721  27.4781836  60.6235913  32.1954269  22.5923950  61.1887556
  31.8904404  22.9070099  62.0397699  33.1484711  22.6705370  61.2314889
  30.6400700  28.7514174  62.8380510  30.1122062  28.0166933  62.5253747
  30.1388203  29.5288850  62.5920478  35.6193547  26.9463194  67.9547556
  34.9617221  27.6362455  68.0427685  36.4233946  27.3359626  68.2981543
  25.3719428  19.4133840  65.1987121  25.9463180  19.1909021  64.4660314
  25.9590411  19.4822534  65.9515723  34.4299005  25.3007567  66.0051498
  34.9430887  25.9337559  66.5073208  35.0800229  24.7008762  65.6394858
  25.6989015  21.4438301  59.2183007  24.8626327  21.7812987  59.5392281
  25.5593785  21.3087281  58.2810144  27.6742096  16.2875089  63.9262191
  27.0206508  15.9724106  63.3018806  27.6322570  15.6650829  64.6522014
  28.7853301  26.5694384  55.8415483  27.8780362  26.3383637  56.0406632
  29.2824333  25.7732003  56.0289464  31.6921380  35.2791891  58.7612169
  31.0183078  35.5823588  59.3697127  32.0787202  36.0820971  58.4117626
  30.9079836  22.7757022  68.2509838  29.9902398  22.9971969  68.0931527
  31.3239980  22.8503333  67.3921546  31.6914884  24.1748438  63.3812519
  32.4386703  24.6869835  63.0719641  31.9606473  23.8532491  64.2416912
  29.9641534  26.6706979  60.3639473  29.0552753  26.3866012  60.4611943
  29.9936618  27.0906057  59.5042780  35.1960802  30.2813568  64.1330641
  34.7423129  29.4404478  64.1895831  34.5654768  30.9174967  64.4705421
  34.1393721  21.2105554  65.3631308  33.4016478  20.6982940  65.6941551
  34.3920495  20.7705936  64.5514585  33.6393741  32.1190065  65.0680459
  33.9316715  32.6795122  64.3492824  34.1492361  32.4118626  65.8233618
  34.2405348  13.9881806  65.9573077  34.5464225  13.1279170  65.6698992
  34.9657953  14.5799426  65.7572071  20.5329704  24.3912493  64.3454675
  20.3354104  23.7981854  63.6205742  19.9776368  24.0864703  65.0630614
  28.5126428  24.2835599  66.4649268  28.5675038  23.3309436  66.3891745
  27.7017630  24.4395038  66.9490567  29.6617622  28.2115722  57.7027552
  29.2237052  27.4951581  57.2433189  30.4028063  28.4391837  57.1412643
  26.4518788  22.9012659  64.2239647  25.6386654  23.2006830  64.6304839
  26.9477782  22.5068348  64.9414129  28.6027366  32.8970416  66.1573912
  28.5603545  33.1231262  65.2282444  29.5190065  32.6633791  66.3059713
  32.0493000  23.3654484  73.0554541  32.4042387  23.5925957  73.9149007
  32.6965131  23.6972860  72.4331796  37.7790737  26.4872919  63.7603870
  37.6408635  26.6774515  62.8325059  37.4226956  27.2492302  64.2171921
  25.9432863  20.4731015  69.8400882  26.5832242  20.3319774  69.1423846
  25.1110393  20.1865528  69.4639484  37.8060116  28.5549446  68.7715142
  38.2396623  28.4624735  69.6198196  38.5191697  28.5306947  68.1335158
  26.7193167  29.7733445  65.9535875  27.5133765  29.2783765  65.7518450
  26.0084859  29.2451308  65.5903580  31.5388011  32.1551541  70.3048242
  31.5925033  32.7242477  71.0725958  30.6702793  32.3253426  69.9402279
  23.0275930  23.9176527  62.0295627  22.0973518  23.8560982  62.2465589
  23.1233402  23.3952479  61.2332269  22.9461479  20.4431340  64.6173869
  23.2068297  21.3576673  64.5083029  23.7678652  19.9755782  64.7670482
  24.4186405  21.8569097  71.7872694  25.0909458  21.6486459  71.1385342
  23.5916191  21.6591183  71.3477926  38.6675666  28.5973147  71.3048027
  38.8611556  29.5018958  71.5507302  38.5676284  28.1380566  72.1386612
  33.7290775  28.7479890  76.8788908  33.5776281  28.5190441  75.9618991
  33.7195454  29.7050491  76.8920253  30.4976111  26.3211803  71.8635174
  31.4268171  26.4722962  71.6904141  30.0767141  26.4095823  71.0083821
  29.2964443  30.3462467  69.6333712  29.1575528  29.9781251  70.5059650
  28.5079039  30.8610106  69.4617670  29.8912595  35.4471563  60.9759248
  30.0664350  34.9759607  61.7904871  29.2045383  36.0737330  61.2040509
  30.8469658  29.7244070  67.0222550  30.5119490  29.6844840  67.9180199
  30.3473604  29.0588786  66.5492960  24.8213902  25.1311700  72.5475131
  24.6833700  24.3991939  73.1486670  25.7318825  25.0420600  72.2659318
  33.7828850  27.0700104  57.2959609  33.1658020  26.3446932  57.1992662
  33.3145338  27.8309464  56.9526683  27.4496202  24.8431659  72.0358810
  28.1595821  24.2024851  71.9945429  27.4065511  25.0944554  72.9584991
  35.4382981  31.7799012  74.9565390  35.3795527  31.0958232  74.2895973
  35.8402500  32.5218002  74.5046016  24.4573680  38.5960926  67.7499108
  24.6970278  39.2279450  68.4278127  23.6142876  38.2448966  68.0364468
  25.5727395  21.2885528  56.4180913  24.6956862  21.1674329  56.0543160
  26.0485148  20.4971607  56.1659802  35.4400388  29.7438596  73.1879369
  34.5527167  29.4064518  73.3105768  36.0098940  29.0121628  73.4248135
  17.0929536  26.0762688  66.5122421  17.7800575  25.7624418  65.9243436
  16.9377664  26.9804053  66.2389672  21.8964258  20.9652885  70.9407444
  21.8122446  20.3578554  70.2057854  21.0746964  21.4561903  70.9416941
  28.9701542  34.4040049  70.1540612  28.8971713  35.2095020  70.6659917
  28.5278935  34.6032014  69.3288634  28.7591321  33.6411819  63.6643434
  27.9758843  34.1833499  63.7581658  29.4584067  34.1585798  64.0637675
  32.0687972  19.4506448  66.3077639  32.5656671  18.6976410  65.9878710
  31.2974953  19.4870765  65.7420849  39.9217729  25.1546814  67.9495931
  39.9107605  26.0371529  67.5789864  39.0535108  24.8018364  67.7550468
  31.4300225  34.3026883  72.3098771  32.1428198  34.9374347  72.2374673
  30.9390254  34.3990749  71.4938773  33.1517752  28.2078135  63.8816063
  32.2174031  28.3279598  63.7120767  33.3294421  27.3050602  63.6176073
  28.6522940  21.5923831  66.0349324  28.2820728  21.0394871  66.7230230
  29.1482033  20.9881965  65.4824324  36.5390304  24.0495455  64.4166097
  37.0050756  24.8823446  64.3426400  36.9897804  23.5840436  65.1211355
  26.4812139  32.0521326  73.1304342  27.1821598  32.6857809  73.2833736
  26.0107254  32.3936058  72.3699981  34.6066535  30.3939276  61.4152249
  34.8826379  30.2795871  62.3246123  33.7371033  29.9956761  61.3764422
  34.5106966  16.4176042  68.4556998  33.5970046  16.6480268  68.6239205
  34.9400068  16.5014486  69.3071031  34.2813425  24.6065934  70.9556892
  33.6284875  24.8541841  70.3009345  34.6593805  23.7930072  70.6219370
  31.2420599  34.6425627  65.0585063  31.4242993  33.8247283  65.5212815
  32.0653585  34.8593319  64.6209953  31.5762764  33.5693812  62.3200111
  32.1050531  33.0586266  61.7070273  31.8390984  33.2536342  63.1845644
  22.0779857  31.5857681  70.0635445  22.6633294  30.8401369  70.1963349
  21.8804695  31.8961638  70.9472108  24.9318512  34.6208929  65.0797887
  24.2628887  35.1055056  64.5961927  24.7931382  34.8678149  65.9941266
  16.6697512  24.1563281  68.7839888  16.7081611  23.6226872  69.5777006
  16.1637805  23.6298487  68.1650865  29.0723781  36.6552672  71.6780545
  29.6242089  36.8184294  72.4429631  29.4129974  37.2457110  71.0060570
  33.9234655  31.4813930  77.5329200  34.4674559  32.0943888  77.0384155
  33.3421500  32.0393508  78.0496213  20.3006089  22.8827384  61.8593819
  20.5959530  21.9738062  61.8060873  19.3994125  22.8615123  61.5374821
  32.2092168  34.6034648  68.6644228  32.0843307  33.8024387  68.1555173
  32.8671259  35.0980841  68.1758197  23.8300336  20.9583380  67.8421368
  23.1086922  21.5719348  67.7028841  24.6193592  21.4941145  67.7638014
  34.2727076  32.4043668  70.2923778  33.3257412  32.2849019  70.2202104
  34.6209850  31.5166166  70.3750039  22.0293931  20.5641481  61.9833144
  21.7006637  19.6838860  61.8008250  22.3833302  20.5089150  62.8709534
  31.2773510  32.1996384  66.4928130  31.1298472  31.2713091  66.6735700
  32.1027003  32.2216475  66.0085205  25.1435754  20.8514451  62.3508622
  25.4831827  21.3800372  61.6287230  25.5907874  21.1894857  63.1267188
  34.8807632  33.0224943  67.5793003  35.8054179  32.8167804  67.4417454
  34.7122935  32.7741344  68.4882344  28.4895667  16.3200814  70.2539013
  29.3121736  15.8461292  70.1317903  28.7333730  17.0991298  70.7537699
  27.1303901  19.3489073  60.5501915  27.8512264  19.7270325  60.0465632
  26.5069205  20.0677949  60.6536893  31.2735024  20.0534222  61.4860247
  31.4898638  20.9358859  61.1849075  30.7929091  19.6620435  60.7565889
  26.0134245  23.0119935  68.0630992  25.8678826  23.3260238  68.9555273
  25.5359449  23.6304835  67.5101890  27.8730628  20.0022483  68.1111881
  27.8592197  19.1063576  67.7744179  28.5903056  20.0093147  68.7450167
  29.7256759  20.4359823  70.1565009  29.4674537  21.3576894  70.1549339
  29.1941799  20.0390258  70.8465473  34.6702948  33.5410610  62.9355094
  34.8439825  32.9757033  62.1828946  35.1631839  34.3411505  62.7534584
  20.4879908  25.5525279  71.0018653  19.9433376  26.3285087  71.1338927
  21.3659257  25.8996084  70.8437774  27.2767524  18.8836863  63.3799451
  27.3983435  17.9553509  63.5790339  26.9869567  18.8975549  62.4677767
  30.1458715  16.5691773  66.5166171  30.1680411  16.6331107  65.5618151
  30.5626774  15.7296282  66.7106677  40.5242339  26.3047033  64.5545394
  40.9673485  25.5554358  64.1564517  39.6468849  26.2957169  64.1719126
  35.6578120  32.8577375  60.0351992  36.3529025  33.4784067  60.2539307
  36.0001270  32.0072726  60.3104370  37.5569543  30.3077080  61.5639323
  38.0820867  30.6464353  60.8388643  37.4691896  29.3724095  61.3802458
  29.2189592  34.2211154  73.6929200  29.5276719  33.9760300  74.5651899
  30.0165074  34.4257792  73.2048070  29.2410204  36.3749063  65.9234576
  28.8015194  35.8825442  66.6167433  29.9918321  35.8322031  65.6826651
  21.7202543  32.5660604  65.9259204  22.5460563  32.2664376  65.5457848
  21.3696595  31.7968227  66.3748993  26.6884076  31.9187072  67.9956878
  26.0664086  31.2557777  67.6959106  27.3588943  31.9448204  67.3130526
  19.9211148  30.4846931  66.8848138  19.0843056  30.0569105  66.7032139
  19.8934794  30.6779374  67.8218929  37.2463449  30.9409984  76.8690521
  36.4558993  30.9234123  76.3295020  37.0096804  31.4798277  77.6239558
  37.3661325  27.7902450  74.1823250  37.4159329  27.6252457  75.1238772
  37.2575248  26.9229709  73.7921130  26.2497583  30.4690996  61.4715338
  26.3985704  31.1526460  60.8182011  27.0564027  30.4496086  61.9864794
  34.6565087  23.7733378  75.4982556  35.5574950  23.6339843  75.2066554
  34.7313061  23.9387833  76.4380734  38.8679521  30.2099392  74.4265271
  38.5764330  30.5729372  75.2628732  38.2551653  29.4966400  74.2478603
  40.0675204  27.7752271  66.9467841  40.9022095  28.2142075  67.1105402
  40.2034332  27.2990925  66.1276087  37.1166710  25.3332006  72.8945329
  37.5920831  25.5259653  72.0864180  36.1932275  25.3891192  72.6488713
  24.0050216  26.4956173  62.4776407  23.7596258  25.5918503  62.6756618
  24.1746131  26.4973324  61.5355885  31.6946926  17.3679850  71.8601163
  32.2128870  18.1040877  71.5347652  31.3402059  17.6743843  72.6947922
  23.2745864  22.2284531  59.9762569  22.5815109  22.3028886  59.3202605
  23.0297616  21.4644875  60.4984086  31.9459520  13.7880132  67.3802060
  32.2261274  13.1203321  68.0062486  32.7310127  13.9809228  66.8676723
  29.7492989  32.9639126  58.9427086  29.1766956  33.5829313  58.4897558
  30.3225782  33.5138488  59.4767008  35.8168379  22.2097766  71.1273635
  36.7685801  22.3095864  71.1485859  35.6471829  21.4176035  71.6371719
  33.8382758  19.2953349  71.3133036  33.2432690  19.5758362  70.6179524
  33.5532455  19.7847250  72.0849777  32.9690249  33.2476276  60.0735668
  33.9020922  33.1821838  60.2768544  32.8813461  34.0832543  59.6150201
  35.5978265  32.5642147  57.0339616  35.5191897  32.2302010  57.9275374
  36.4187932  33.0563915  57.0331088  38.2956456  25.4303886  70.2415934
  38.2632776  24.4919887  70.4275618  38.9057080  25.5087923  69.5081759
  30.1339787  24.2999939  56.2843138  31.0798892  24.1706147  56.3531556
  29.7554032  23.5614601  56.7612567  38.4450945  22.2214929  70.2874218
  37.9289993  21.4373386  70.1004146  39.3290893  21.8933646  70.4520737
  36.1061672  15.9655945  66.2470030  35.9086493  15.6571033  67.1313362
  36.7161377  16.6917584  66.3767960  44.1133006  26.4919893  69.3821971
  44.8436395  26.2305181  69.9429674  43.5039952  25.7548615  69.4224039
  42.1948303  24.6327755  69.9796422  41.4681467  24.4983720  69.3712914
  41.7795590  24.9404584  70.7853140  30.0178480  28.3517685  77.7443795
  30.9381489  28.5296284  77.9383842  29.9828063  27.4073730  77.5923495
  28.3182704  22.2249915  56.2198024  27.4114160  21.9283028  56.2960737
  28.5958685  21.9279733  55.3532310  19.2360645  23.5456279  66.6697070
  18.9163429  22.6921587  66.3771444  18.6894073  23.7604857  67.4255037
  23.0140552  26.2618720  70.3866577  23.2326562  27.1935828  70.4054610
  23.4266326  25.9026694  71.1721380  29.9344770  16.7686805  62.3742265
  29.1245498  16.4233890  62.7497511  30.6229187  16.4594349  62.9629876
  31.8635318  15.8464852  63.9966562  32.4166357  16.2660305  64.6556585
  32.1005405  14.9200600  64.0389518  27.0881489  19.0836851  56.3610003
  27.9500653  19.4091749  56.6205820  27.2731833  18.2968346  55.8483069
  19.1048905  27.1659190  68.6390192  18.4112376  26.7513143  68.1260146
  19.8521896  27.2079727  68.0423610  35.2414125  17.9565377  63.5045226
  34.6612795  18.6150181  63.1223278  34.9750058  17.1342722  63.0932643
  33.6917692  17.3570435  65.7066546  34.1917470  17.4686969  64.8980865
  34.3353300  17.0531488  66.3467355  21.0185647  27.0977444  66.5156206
  20.9956335  27.1965131  65.5638090  21.3286284  27.9442595  66.8373373
  23.6773025  29.1553599  70.6302821  24.6316279  29.1237541  70.5632752
  23.4785549  28.6944223  71.4453047  24.2672407  27.7254715  73.1973619
  25.0865296  28.2198794  73.2208456  24.5409215  26.8086683  73.1691186
  34.0239003  20.1165467  62.5601574  33.1364859  20.4015118  62.3421769
  34.4392993  19.9559231  61.7128851  37.3753540  20.1411988  66.2755913
  38.1513930  20.6308441  66.5480530  36.6501674  20.5670043  66.7327783
  39.8126098  20.8539608  67.3329854  40.4070589  20.6135344  66.6223162
  39.8852682  20.1346738  67.9603390  22.0323254  34.6973219  67.6473019
  21.8977722  33.9373619  67.0811017  21.6155316  35.4214118  67.1801808
  33.1682217  29.8810142  56.6549594  33.8718067  30.0860145  57.2707250
  32.4444866  30.4486904  56.9198678  33.9980027  25.6320003  62.7751864
  33.9415229  26.0888555  61.9359497  34.5508370  24.8710688  62.5974707
  37.8084833  21.4209735  63.6001984  37.5521767  21.0206371  64.4310191
  37.1837701  22.1353529  63.4752123  42.1197171  24.1605808  66.1073275
  41.5596729  24.2298998  66.8804837  41.5140674  23.9846793  65.3872771
  25.1892380  35.5942536  67.8591461  25.0724764  36.5387968  67.7570152
  24.3684826  35.2916097  68.2477261  35.0768914  30.3192671  58.7048054
  35.9114518  29.8873870  58.5225529  34.9153257  30.1474685  59.6324949
  34.7314807  26.8224785  60.0704393  34.6763610  26.6569056  59.1292838
  34.1060862  27.5300817  60.2266583  32.0460714  29.1273696  79.3957956
  32.9151873  29.3014349  79.0344591  31.5667465  29.9468113  79.2733686
  28.0410932  16.3232894  59.6489712  28.0289602  17.2674733  59.8057983
  28.9334354  16.1403039  59.3549173  26.2146894  36.2470797  71.0747390
  27.1174141  36.2794408  71.3913885  25.9884264  35.3171248  71.0893726
  27.9700496  35.0001784  67.7357468  27.0196127  35.0003646  67.6221841
  28.2732982  34.2534519  67.2193503  31.8563051  12.9175670  63.9035649
  31.0895447  12.3634157  64.0492331  32.2673756  12.9897539  64.7649800
  43.7053189  40.8362322  68.8003231  44.3431599  40.7169070  68.0966571
  43.5874032  41.7843166  68.8591183  40.5142896  40.7889750  68.7364756
  40.1761407  40.6730815  67.8485290  41.3832664  40.3880916  68.7165762
  40.9962679  41.9424602  74.6950961  40.9851319  41.5477400  73.8231465
  41.1583318  41.2090675  75.2884733  33.9194143  44.1376418  67.5645867
  34.7115435  43.7967243  67.1492166  34.1590794  44.2471394  68.4848020
  37.7169940  44.7261714  73.6430145  37.4259806  45.6307345  73.5276811
  38.3526924  44.7678242  74.3574215  38.6426147  42.1038563  70.2331505
  39.2389719  41.8794585  69.5188468  38.7001118  41.3623308  70.8356953
  43.2594458  38.5613776  65.8756439  44.0457547  38.1433199  65.5246856
  43.5233162  39.4659868  66.0438087  48.6602885  38.4989009  66.7789417
  49.3928057  37.9288226  67.0127247  47.9042241  38.1110610  67.2195923
  46.1828305  32.2110584  71.2384026  45.8511630  33.0805994  71.0145241
  45.5873919  31.8946868  71.9178056  42.6759825  44.4123130  70.6379939
  42.3760548  45.3148168  70.5295746  42.3310884  44.1455313  71.4901092
  36.1272306  40.8636926  66.6716643  35.2022803  40.7313140  66.8794335
  36.3756720  41.6431146  67.1686586  46.0756969  36.9305670  68.3177376
  45.1673846  36.8621078  68.0236137  46.0244565  37.4077615  69.1459202
  33.4881117  40.5070200  67.5060432  33.6173499  40.7604679  68.4199844
  32.8078569  41.0997908  67.1865087  40.1497835  38.3495315  76.2612273
  39.3731169  38.9089235  76.2515138  40.7888398  38.8352098  76.7827143
  47.9418615  35.1322108  70.0955250  47.2992995  35.4254641  69.4495045
  47.4373544  35.0175028  70.9008447  38.4044207  41.1580769  75.8230240
  39.1458891  41.6965813  75.5465064  37.6981192  41.7847057  75.9801792
  43.8799546  43.3009909  74.4202402  44.2882903  42.8592320  73.6757034
  43.1576808  42.7262537  74.6736595  40.2330617  38.2382516  71.7935959
  41.0791812  38.6621929  71.9370608  40.1729254  37.5816140  72.4874522
  44.2028361  43.8611100  68.1754691  43.5737224  44.0256814  67.4730759
  43.8154023  44.2752709  68.9465655  48.0817593  44.7965538  65.5299054
  47.3968631  45.1764439  64.9796088  48.1661442  45.4060864  66.2631002
  43.3830062  35.8986884  73.4517132  43.1390994  36.6528945  72.9151408
  43.6589992  36.2772232  74.2864379  45.3368525  42.4425497  72.1294398
  45.5485420  43.0857257  71.4528779  45.2898273  41.6087813  71.6616328
  42.9394754  35.0543317  69.0330970  42.0779233  35.3524571  69.3247708
  42.9657188  35.2713716  68.1012003  36.6480404  43.1456989  68.3784539
  37.2181761  43.5744258  67.7402024  37.2388516  42.8639574  69.0768725
  37.1405571  38.3120417  76.6245550  36.5104231  38.9936698  76.8580947
  37.0341658  38.2003498  75.6798689  32.4350543  37.9792213  67.5511474
  31.6449597  38.2349741  67.0751585  32.9261790  38.7940551  67.6563515
  46.4514353  45.3197452  70.3016755  47.2731796  44.9177639  70.0199437
  46.4476755  45.2165686  71.2532871  34.3865288  38.3436792  64.5094951
  33.5896452  38.4555486  65.0278447  34.1590881  38.6823444  63.6435842
  40.2170956  44.8681495  72.4577466  40.2815389  45.3301903  73.2935638
  39.5081880  44.2378860  72.5859776  30.7188246  38.2322703  69.9826465
  30.9696284  39.1169713  70.2484041  31.2547794  38.0527305  69.2101557
  54.5420346  41.6636201  66.6501727  53.7884054  41.0943599  66.4945731
  54.6767887  41.6298865  67.5972361  36.4186313  32.6141183  78.9870801
  36.0253259  32.0607381  79.6618446  37.2352454  32.9251761  79.3777319
  33.3848371  44.0525041  62.8984371  33.8972892  44.8468291  63.0489936
  34.0371084  43.3551331  62.8317973  35.1943256  47.1690797  64.9807124
  35.3709884  48.0908762  64.7928108  35.9900089  46.8549216  65.4101504
  39.3354274  34.0299062  76.5791058  40.0763988  34.6306215  76.4995520
  39.5672197  33.2876700  76.0209101  34.4795612  39.2155429  74.8569288
  34.3649127  38.3140686  75.1576387  33.6240130  39.4619126  74.5054104
  41.5587450  47.1573169  76.4556788  41.1151304  46.3709548  76.1377693
  42.2204664  47.3452320  75.7900679  36.3174571  48.6868971  70.9817467
  36.8681996  48.5586034  70.2094461  35.4786047  48.9863860  70.6312360
  43.6568688  47.4375969  74.4838190  43.6387163  48.2584850  73.9918459
  44.5788608  47.3130044  74.7088331  40.1141742  44.9520099  75.3261698
  40.6470079  44.1908387  75.0961006  39.5855823  44.6593751  76.0685852
  43.2811437  30.0580165  70.8555340  42.9375707  30.9481806  70.7794450
  43.6490400  29.8681822  69.9924925  31.3497288  42.3813695  63.6743942
  32.1872510  42.7910704  63.4577649  31.5275556  41.4413137  63.6444136
  40.8308831  34.8938477  64.4213013  39.9750427  34.5045327  64.2418652
  41.2435783  34.9730437  63.5612799  42.3607978  32.4284820  68.8204573
  41.8572773  32.3914955  68.0072378  42.6538584  33.3377563  68.8801230
  38.6050864  32.5123550  67.8270755  39.4703860  32.3166358  67.4676644
  38.6728372  32.2833901  68.7540111  46.4587301  42.2755112  67.9547556
  45.8010975  42.9654373  68.0427685  47.2627700  42.6651544  68.2981543
  36.2113183  34.7425758  65.1987121  36.7856934  34.5200939  64.4660314
  36.7984165  34.8114452  65.9515723  45.2692760  40.6299484  66.0051498
  45.7824642  41.2629476  66.5073208  45.9193984  40.0300680  65.6394858
  38.5135850  31.6167006  63.9262191  37.8600263  31.3016024  63.3018806
  38.4716324  30.9942747  64.6522014  41.7473591  38.1048940  68.2509838
  40.8296152  38.3263887  68.0931527  42.1633734  38.1795250  67.3921546
  46.0354556  45.6105486  64.1330641  45.5816883  44.7696396  64.1895831
  45.4048523  46.2466884  64.4705421  44.9787476  36.5397472  65.3631308
  44.2410232  36.0274858  65.6941551  45.2314249  36.0997853  64.5514585
  44.4787495  47.4481983  65.0680459  44.7710470  48.0087040  64.3492824
  44.9886116  47.7410544  65.8233618  45.0799103  29.3173724  65.9573077
  45.3857980  28.4571087  65.6698992  45.8051708  29.9091344  65.7572071
  31.3723459  39.7204410  64.3454675  31.1747859  39.1273771  63.6205742
  30.8170123  39.4156621  65.0630614  39.3520183  39.6127517  66.4649268
  39.4068792  38.6601353  66.3891745  38.5411385  39.7686956  66.9490567
  42.8886754  38.6946401  73.0554541  43.2436142  38.9217874  73.9149007
  43.5358885  39.0264778  72.4331796  36.7826617  35.8022932  69.8400882
  37.4225997  35.6611691  69.1423846  35.9504148  35.5157446  69.4639484
  48.6453871  43.8841364  68.7715142  49.0790377  43.7916653  69.6198196
  49.3585451  43.8598865  68.1335158  42.3781766  47.4843458  70.3048242
  42.4318788  48.0534395  71.0725958  41.5096547  47.6545343  69.9402279
  33.7855234  35.7723257  64.6173869  34.0462051  36.6868590  64.5083029
  34.6072406  35.3047700  64.7670482  35.2580159  37.1861014  71.7872694
  35.9303212  36.9778377  71.1385342  34.4309946  36.9883100  71.3477926
  49.5069420  43.9265065  71.3048027  49.7005310  44.8310875  71.5507302
  49.4070039  43.4672484  72.1386612  41.1605731  33.8122955  73.8038354
  40.5133646  34.5112905  73.7102831  41.9306746  34.2459099  74.1714603
  44.5684529  44.0771807  76.8788908  44.4170035  43.8482359  75.9618991
  44.5589208  45.0342409  76.8920253  41.3369865  41.6503720  71.8635174
  42.2661925  41.8014880  71.6904141  40.9160895  41.7387741  71.0083821
  40.1358197  45.6754385  69.6333712  39.9969283  45.3073169  70.5059650
  39.3472793  46.1902024  69.4617670  41.6863412  45.0535987  67.0222550
  41.3513245  45.0136757  67.9180199  41.1867358  44.3880703  66.5492960
  35.6607656  40.4603617  72.5475131  35.5227454  39.7283856  73.1486670
  36.5712580  40.3712517  72.2659318  38.2889957  40.1723577  72.0358810
  38.9989576  39.5316769  71.9945429  38.2459265  40.4236472  72.9584991
  46.2776736  47.1090930  74.9565390  46.2189282  46.4250150  74.2895973
  46.6796254  47.8509920  74.5046016  37.0018891  37.1588795  73.8554450
  36.4656248  36.7079533  74.5076046  36.4135599  37.2934703  73.1124914
  35.2967434  53.9252844  67.7499108  35.5364033  54.5571368  68.4278127
  34.4536631  53.5740884  68.0364468  46.2794143  45.0730514  73.1879369
  45.3920922  44.7356436  73.3105768  46.8492694  44.3413545  73.4248135
  27.9323290  41.4054606  66.5122421  28.6194330  41.0916336  65.9243436
  27.7771419  42.3095970  66.2389672  32.7358012  36.2944802  70.9407444
  32.6516201  35.6870472  70.2057854  31.9140719  36.7853821  70.9416941
  39.8095296  49.7331966  70.1540612  39.7365468  50.5386938  70.6659917
  39.3672689  49.9323932  69.3288634  42.9081726  34.7798366  66.3077639
  43.4050426  34.0268328  65.9878710  42.1368708  34.8162682  65.7420849
  50.7611483  40.4838731  67.9495931  50.7501360  41.3663447  67.5789864
  49.8928863  40.1310282  67.7550468  42.2693980  49.6318800  72.3098771
  42.9821952  50.2666265  72.2374673  41.7784008  49.7282666  71.4938773
  39.4916695  36.9215749  66.0349324  39.1214482  36.3686789  66.7230230
  39.9875787  36.3173882  65.4824324  37.3205893  47.3813244  73.1304342
  38.0215353  48.0149727  73.2833736  36.8501008  47.7227975  72.3699981
  45.3500721  31.7467959  68.4556998  44.4363801  31.9772186  68.6239205
  45.7793822  31.8306403  69.3071031  45.1207179  39.9357851  70.9556892
  44.4678630  40.1833759  70.3009345  45.4987559  39.1221989  70.6219370
  41.1694752  40.6777662  77.4422929  40.4935389  40.5771792  78.1125305
  41.9922386  40.5216876  77.9058927  32.9173611  46.9149599  70.0635445
  33.5027048  46.1693287  70.1963349  32.7198450  47.2253556  70.9472108
  27.5091266  39.4855199  68.7839888  27.5475366  38.9518790  69.5777006
  27.0031559  38.9590405  68.1650865  39.9117535  51.9844590  71.6780545
  40.4635843  52.1476211  72.4429631  40.2523729  52.5749028  71.0060570
  34.8882028  34.3319740  72.2802430  34.9523355  35.1934570  71.8679828
  34.8249149  33.7193741  71.5474789  34.3634301  36.4042872  75.9275464
  34.9906340  36.0219949  76.5412989  33.5062220  36.1857074  76.2931157
  44.7628410  46.8105847  77.5329200  45.3068314  47.4235806  77.0384155
  44.1815254  47.3685426  78.0496213  31.1399844  38.2119301  61.8593819
  31.4353285  37.3029980  61.8060873  30.2387880  38.1907041  61.5374821
  43.0485923  49.9326565  68.6644228  42.9237062  49.1316305  68.1555173
  43.7065014  50.4272759  68.1758197  34.6694091  36.2875298  67.8421368
  33.9480677  36.9011266  67.7028841  35.4587347  36.8233063  67.7638014
  45.1120831  47.7335585  70.2923778  44.1651166  47.6140937  70.2202104
  45.4603604  46.8458083  70.3750039  37.4720404  33.6229724  74.1162019
  37.9954806  33.8692021  74.8788329  37.2532738  34.4549759  73.6965157
  32.8687685  35.8933399  61.9833144  32.5400392  35.0130778  61.8008250
  33.2227056  35.8381068  62.8709534  42.1167264  47.5288302  66.4928130
  41.9692227  46.6005009  66.6735700  42.9420758  47.5508392  66.0085205
  35.9829509  36.1806369  62.3508622  36.3225581  36.7092290  61.6287230
  36.4301629  36.5186775  63.1267188  45.7201386  48.3516860  67.5793003
  46.6447934  48.1459722  67.4417454  45.5516689  48.1033261  68.4882344
  38.6772949  34.5643419  71.8011690  38.3369770  33.7651232  72.2032370
  37.9711956  34.8645130  71.2288523  39.3289421  31.6492732  70.2539013
  40.1515490  31.1753210  70.1317903  39.5727485  32.4283216  70.7537699
  37.9697656  34.6780990  60.5501915  38.6906018  35.0562243  60.0465632
  37.3462960  35.3969867  60.6536893  36.8528000  38.3411852  68.0630992
  36.7072581  38.6552156  68.9555273  36.3753204  38.9596753  67.5101890
  38.7124383  35.3314400  68.1111881  38.6985952  34.4355494  67.7744179
  39.4296811  35.3385064  68.7450167  40.5650514  35.7651741  70.1565009
  40.3068291  36.6868811  70.1549339  40.0335554  35.3682175  70.8465473
  31.3273662  40.8817197  71.0018653  30.7827130  41.6577005  71.1338927
  32.2053012  41.2288001  70.8437774  38.1161279  34.2128781  63.3799451
  38.2377190  33.2845427  63.5790339  37.8263321  34.2267467  62.4677767
  40.9852469  31.8983691  66.5166171  41.0074166  31.9623024  65.5618151
  41.4020528  31.0588200  66.7106677  32.1139684  40.0087093  73.8948810
  31.3721420  40.1569728  74.4813440  31.7932428  40.2695359  73.0315559
  40.0583347  49.5503071  73.6929200  40.3670473  49.3052218  74.5651899
  40.8558829  49.7549710  73.2048070  32.5596298  47.8952522  65.9259204
  33.3854318  47.5956294  65.5457848  32.2090350  47.1260144  66.3748993
  37.5277831  47.2478990  67.9956878  36.9057840  46.5849695  67.6959106
  38.1982698  47.2740122  67.3130526  30.7604903  45.8138848  66.8848138
  29.9236811  45.3861023  66.7032139  30.7328548  46.0071292  67.8218929
  37.6002358  35.7260778  77.5889384  37.6490514  36.6022901  77.2067154
  38.1424872  35.1838171  77.0161027  48.0857204  46.2701901  76.8690521
  47.2952748  46.2526040  76.3295020  47.8490559  46.8090195  77.6239558
  48.2055079  43.1194368  74.1823250  48.2553084  42.9544375  75.1238772
  48.0969002  42.2521627  73.7921130  45.4958841  39.1025296  75.4982556
  46.3968704  38.9631761  75.2066554  45.5706816  39.2679751  76.4380734
  39.8301647  36.4792151  74.3435743  38.9604956  36.7725717  74.0718331
  40.0661127  37.0632596  75.0643006  49.7073276  45.5391309  74.4265271
  49.4158084  45.9021290  75.2628732  49.0945407  44.8258318  74.2478603
  50.9068958  43.1044189  66.9467841  51.7415850  43.5433993  67.1105402
  51.0428087  42.6282842  66.1276087  47.9560464  40.6623924  72.8945329
  48.4314586  40.8551570  72.0864180  47.0326029  40.7183110  72.6488713
  42.5340681  32.6971767  71.8601163  43.0522624  33.4332794  71.5347652
  42.1795813  33.0035761  72.6947922  42.7853275  29.1172050  67.3802060
  43.0655028  28.4495239  68.0062486  43.5703882  29.3101146  66.8676723
  46.6562133  37.5389684  71.1273635  47.6079556  37.6387782  71.1485859
  46.4865583  36.7467953  71.6371719  44.6776513  34.6245267  71.3133036
  44.0826445  34.9050280  70.6179524  44.3926209  35.1139168  72.0849777
  49.1350211  40.7595804  70.2415934  49.1026531  39.8211804  70.4275618
  49.7450835  40.8379840  69.5081759  49.2844699  37.5506847  70.2874218
  48.7683748  36.7665304  70.1004146  50.1684648  37.2225564  70.4520737
  46.9455426  31.2947863  66.2470030  46.7480247  30.9862951  67.1313362
  47.5555132  32.0209502  66.3767960  54.9526761  41.8211810  69.3821971
  55.6830149  41.5597099  69.9429674  54.3433706  41.0840532  69.4224039
  53.0342058  39.9619673  69.9796422  52.3075221  39.8275638  69.3712914
  52.6189345  40.2696502  70.7853140  40.8572234  43.6809603  77.7443795
  41.7775244  43.8588202  77.9383842  40.8221817  42.7365648  77.5923495
  30.0754399  38.8748196  66.6697070  29.7557184  38.0213505  66.3771444
  29.5287827  39.0896775  67.4255037  33.8534307  41.5910637  70.3866577
  34.0720317  42.5227745  70.4054610  34.2660081  41.2318612  71.1721380
  40.7738525  32.0978723  62.3742265  39.9639253  31.7525808  62.7497511
  41.4622942  31.7886266  62.9629876  42.7029073  31.1756770  63.9966562
  43.2560111  31.5952223  64.6556585  42.9399159  30.2492518  64.0389518
  38.7262172  37.1643843  79.7769325  38.6258899  38.1138200  79.7081417
  38.5083714  36.8362082  78.9045396  29.9442659  42.4951108  68.6390192
  29.2506131  42.0805061  68.1260146  30.6915650  42.5371644  68.0423610
  46.0807880  33.2857295  63.5045226  45.5006549  33.9442099  63.1223278
  45.8143813  32.4634639  63.0932643  44.5311446  32.6862352  65.7066546
  45.0311225  32.7978887  64.8980865  45.1747054  32.3823405  66.3467355
  38.5893442  40.5940982  78.5934387  38.1060524  41.3941342  78.7998276
  38.6754381  40.6048927  77.6401831  31.8579402  42.4269362  66.5156206
  31.8350090  42.5257049  65.5638090  32.1680038  43.2734512  66.8373373
  34.5166780  44.4845517  70.6302821  35.4710033  44.4529459  70.5632752
  34.3179303  44.0236140  71.4453047  35.1066162  43.0546633  73.1973619
  35.9259051  43.5490711  73.2208456  35.3802969  42.1378601  73.1691186
  44.8632758  35.4457385  62.5601574  43.9758613  35.7307036  62.3421769
  45.2786747  35.2851148  61.7128851  48.2147294  35.4703906  66.2755913
  48.9907684  35.9600358  66.5480530  47.4895428  35.8961960  66.7327783
  50.6519853  36.1831525  67.3329854  51.2464344  35.9427261  66.6223162
  50.7246436  35.4638656  67.9603390  32.8717008  50.0265136  67.6473019
  32.7371476  49.2665537  67.0811017  32.4549071  50.7506036  67.1801808
  52.9590925  39.4897726  66.1073275  52.3990483  39.5590915  66.8804837
  52.3534429  39.3138711  65.3872771  36.0286134  50.9234453  67.8591461
  35.9118518  51.8679886  67.7570152  35.2078581  50.6208015  68.2477261
  30.3601076  37.3884767  73.8965816  31.0059940  36.8783721  74.3853041
  30.1518227  38.1253448  74.4709241  42.8854468  44.4565614  79.3957956
  43.7545628  44.6306266  79.0344591  42.4061220  45.2760031  79.2733686
  37.0540648  51.5762715  71.0747390  37.9567895  51.6086325  71.3913885
  36.8278019  50.6463166  71.0893726  42.6956806  28.2467588  63.9035649
  41.9289202  27.6926075  64.0492331  43.1067511  28.3189457  64.7649800
  34.6998567  34.5352384  77.9940830  35.5630029  34.1789189  78.2044154
  34.1263978  34.1966279  78.6816234  54.5446944  56.1654240  68.8003231
  55.1825354  56.0460987  68.0966571  54.4267787  57.1135084  68.8591183
  51.3536650  56.1181668  68.7364756  51.0155162  56.0022733  67.8485290
  52.2226418  55.7172833  68.7165762  47.2123466  57.9717145  64.7261646
  46.6488331  57.8807082  63.9577934  47.0975861  57.1517049  65.2064139
  51.8356433  57.2716520  74.6950961  51.8245074  56.8769318  73.8231465
  51.9977073  56.5382592  75.2884733  44.7587898  59.4668336  67.5645867
  45.5509190  59.1259161  67.1492166  44.9984548  59.5763311  68.4848020
  52.7923025  61.6388112  60.0376111  52.1411004  62.2242193  59.6510125
  53.5867387  62.1694307  60.0971149  46.7178652  58.7277249  60.4363246
  47.4909528  58.1806237  60.2976122  47.0704051  59.5921499  60.6477707
  48.5563694  60.0553632  73.6430145  48.2653560  60.9599263  73.5276811
  49.1920679  60.0970159  74.3574215  49.4819901  57.4330480  70.2331505
  50.0783473  57.2086503  69.5188468  49.5394873  56.6915226  70.8356953
  49.0544930  54.8869916  58.0681696  49.3070450  54.3651437  57.3065159
  48.1169489  54.7236061  58.1708379  54.0988212  53.8905694  65.8756439
  54.8851302  53.4725117  65.5246856  54.3626917  54.7951786  66.0438087
  54.2698290  59.3278544  60.5745096  53.6344123  59.4013171  61.2866000
  53.9395696  59.9172143  59.8964175  59.4996640  53.8280927  66.7789417
  60.2321812  53.2580144  67.0127247  58.7435995  53.4402528  67.2195923
  48.7741218  56.7898021  60.2706071  48.6577476  56.1142925  60.9387155
  48.8843478  56.3030395  59.4538224  51.1172759  56.2508169  63.9752760
  50.7530967  55.7238790  64.6865681  51.9739875  55.8606638  63.8019245
  57.0222060  47.5402501  71.2384026  56.6905385  48.4097912  71.0145241
  56.4267673  47.2238785  71.9178056  53.5153579  59.7415047  70.6379939
  53.2154303  60.6440086  70.5295746  53.1704639  59.4747230  71.4901092
  46.9666061  56.1928844  66.6716643  46.0416557  56.0605058  66.8794335
  47.2150474  56.9723063  67.1686586  56.9150723  52.2597587  68.3177376
  56.0067601  52.1912996  68.0236137  56.8638319  52.7369532  69.1459202
  50.7367467  53.7355726  59.9560775  50.6167092  54.1812777  60.7946255
  50.0420056  54.0841043  59.3974313  44.3274872  55.8362118  67.5060432
  44.4567253  56.0896597  68.4199844  43.6472323  56.4289826  67.1865087
  48.4974359  66.5059368  63.6050906  48.4198389  67.4567193  63.6839387
  47.8936003  66.1605240  64.2625833  50.9891589  53.6787233  76.2612273
  50.2124923  54.2381153  76.2515138  51.6282152  54.1644016  76.7827143
  58.7812370  50.4614026  70.0955250  58.1386750  50.7546559  69.4495045
  58.2767298  50.3466946  70.9008447  56.4352533  54.2077199  60.7841109
  57.3470389  54.4404586  60.6088807  55.9262180  54.7914243  60.2216188
  49.2437961  56.4872686  75.8230240  49.9852646  57.0257730  75.5465064
  48.5374947  57.1138975  75.9801792  51.0724371  53.5674434  71.7935959
  51.9185566  53.9913847  71.9370608  51.0123009  52.9108058  72.4874522
  55.0422116  59.1903017  68.1754691  54.4130978  59.3548732  67.4730759
  54.6547778  59.6044627  68.9465655  58.9211348  60.1257455  65.5299054
  58.2362386  60.5056357  64.9796088  59.0055197  60.7352782  66.2631002
  54.2223816  51.2278802  73.4517132  53.9784748  51.9820862  72.9151408
  54.4983747  51.6064150  74.2864379  56.1762279  57.7717414  72.1294398
  56.3879174  58.4149174  71.4528779  56.1292027  56.9379731  71.6616328
  53.7788508  50.3835235  69.0330970  52.9172987  50.6816489  69.3247708
  53.8050943  50.6005634  68.1012003  50.5950077  58.9277426  65.4404776
  51.0588423  59.2065129  64.6509398  50.3306876  58.0260870  65.2577866
  47.4874159  58.4748907  68.3784539  48.0575516  58.9036175  67.7402024
  48.0782270  58.1931492  69.0768725  49.5318964  55.0500578  62.2494341
  50.2343007  55.5021622  62.7168267  49.1999592  54.4084397  62.8774234
  47.9799325  53.6412335  76.6245550  47.3497986  54.3228615  76.8580947
  47.8735413  53.5295416  75.6798689  43.2744297  53.3084131  67.5511474
  42.4843351  53.5641659  67.0751585  43.7655545  54.1232468  67.6563515
  57.2908107  60.6489370  70.3016755  58.1125551  60.2469557  70.0199437
  57.2870510  60.5457604  71.2532871  45.2259043  53.6728710  64.5094951
  44.4290206  53.7847404  65.0278447  44.9984635  54.0115362  63.6435842
  51.0564711  60.1973413  72.4577466  51.1209143  60.6593820  73.2935638
  50.3475634  59.5670778  72.5859776  41.5582000  53.5614621  69.9826465
  41.8090039  54.4461631  70.2484041  42.0941549  53.3819223  69.2101557
  65.3814100  56.9928118  66.6501727  64.6277808  56.4235516  66.4945731
  65.5161641  56.9590783  67.5972361  50.7712728  61.8641521  62.3256446
  50.6358403  62.7093056  62.7541294  51.3122541  62.0660798  61.5622380
  47.2580068  47.9433100  78.9870801  46.8647013  47.3899299  79.6618446
  48.0746208  48.2543679  79.3777319  44.2242126  59.3816959  62.8984371
  44.7366646  60.1760209  63.0489936  44.8764838  58.6843249  62.8317973
  46.0337010  62.4982715  64.9807124  46.2103639  63.4200680  64.7928108
  46.8293844  62.1841134  65.4101504  50.1748029  49.3590979  76.5791058
  50.9157742  49.9598133  76.4995520  50.4065952  48.6168617  76.0209101
  45.3189367  54.5447347  74.8569288  45.2042882  53.6432604  75.1576387
  44.4633885  54.7911043  74.5054104  47.1568326  64.0160889  70.9817467
  47.7075751  63.8877952  70.2094461  46.3179802  64.3155778  70.6312360
  54.1205192  45.3872082  70.8555340  53.7769461  46.2773724  70.7794450
  54.4884154  45.1973740  69.9924925  42.1891042  57.7105613  63.6743942
  43.0266264  58.1202621  63.4577649  42.3669310  56.7705055  63.6444136
  54.0855474  55.3780693  59.3627775  53.5702098  56.1485298  59.6016162
  53.8132783  54.7045830  59.9860836  51.6702585  50.2230394  64.4213013
  50.8144182  49.8337245  64.2418652  52.0829537  50.3022355  63.5612799
  53.2001732  47.7576738  68.8204573  52.6966528  47.7206873  68.0072378
  53.4932339  48.6669480  68.8801230  49.4444618  47.8415467  67.8270755
  50.3097615  47.6458276  67.4676644  49.5122127  47.6125819  68.7540111
  59.0589749  58.1313048  61.2980948  58.2819191  57.7924208  60.8536110
  59.7381230  58.1365671  60.6235913  53.8741778  53.2507786  61.1887556
  53.5691913  53.5653935  62.0397699  54.8272220  53.3289205  61.2314889
  52.3188209  59.4098009  62.8380510  51.7909571  58.6750768  62.5253747
  51.8175712  60.1872685  62.5920478  57.2981055  57.6047029  67.9547556
  56.6404730  58.2946291  68.0427685  58.1021455  57.9943461  68.2981543
  47.0506937  50.0717675  65.1987121  47.6250689  49.8492857  64.4660314
  47.6377920  50.1406370  65.9515723  56.1086514  55.9591402  66.0051498
  56.6218396  56.5921394  66.5073208  56.7587738  55.3592598  65.6394858
  49.3529605  46.9458924  63.9262191  48.6994017  46.6307941  63.3018806
  49.3110079  46.3234665  64.6522014  50.4640810  57.2278219  55.8415483
  49.5567871  56.9967473  56.0406632  50.9611842  56.4315838  56.0289464
  53.3708889  65.9375726  58.7612169  52.6970587  66.2407423  59.3697127
  53.7574710  66.7404807  58.4117626  52.5867345  53.4340858  68.2509838
  51.6689907  53.6555805  68.0931527  53.0027489  53.5087168  67.3921546
  53.3702393  54.8332273  63.3812519  54.1174212  55.3453671  63.0719641
  53.6393982  54.5116326  64.2416912  51.6429043  57.3290814  60.3639473
  50.7340262  57.0449847  60.4611943  51.6724127  57.7489893  59.5042780
  56.8748311  60.9397404  64.1330641  56.4210638  60.0988313  64.1895831
  56.2442277  61.5758802  64.4705421  55.8181230  51.8689390  65.3631308
  55.0803987  51.3566776  65.6941551  56.0708004  51.4289771  64.5514585
  55.3181250  62.7773900  65.0680459  55.6104224  63.3378957  64.3492824
  55.8279870  63.0702461  65.8233618  55.9192857  44.6465642  65.9573077
  56.2251734  43.7863005  65.6698992  56.6445462  45.2383262  65.7572071
  42.2117213  55.0496328  64.3454675  42.0141613  54.4565689  63.6205742
  41.6563877  54.7448538  65.0630614  50.1913937  54.9419435  66.4649268
  50.2462547  53.9893271  66.3891745  49.3805139  55.0978874  66.9490567
  51.3405131  58.8699558  57.7027552  50.9024561  58.1535417  57.2433189
  52.0815572  59.0975673  57.1412643  48.1306297  53.5596494  64.2239647
  47.3174163  53.8590665  64.6304839  48.6265291  53.1652183  64.9414129
  50.2814875  63.5554251  66.1573912  50.2391054  63.7815098  65.2282444
  51.1977574  63.3217626  66.3059713  53.7280509  54.0238319  73.0554541
  54.0829896  54.2509792  73.9149007  54.3752640  54.3556696  72.4331796
  59.4578246  57.1456755  63.7603870  59.3196144  57.3358351  62.8325059
  59.1014464  57.9076138  64.2171921  47.6220372  51.1314850  69.8400882
  48.2619751  50.9903609  69.1423846  46.7897902  50.8449363  69.4639484
  59.4847625  59.2133282  68.7715142  59.9184132  59.1208571  69.6198196
  60.1979206  59.1890782  68.1335158  48.3980676  60.4317280  65.9535875
  49.1921274  59.9367600  65.7518450  47.6872368  59.9035143  65.5903580
  53.2175520  62.8135376  70.3048242  53.2712542  63.3826312  71.0725958
  52.3490302  62.9837261  69.9402279  44.7063439  54.5760362  62.0295627
  43.7761027  54.5144818  62.2465589  44.8020911  54.0536315  61.2332269
  46.0973914  52.5152932  71.7872694  46.7696967  52.3070294  71.1385342
  45.2703700  52.3175018  71.3477926  51.9999486  49.1414873  73.8038354
  51.3527401  49.8404823  73.7102831  52.7700501  49.5751017  74.1714603
  52.1763620  56.9795638  71.8635174  53.1055680  57.1306798  71.6904141
  51.7554650  57.0679659  71.0083821  50.9751952  61.0046302  69.6333712
  50.8363037  60.6365087  70.5059650  50.1866548  61.5193942  69.4617670
  51.5700104  66.1055399  60.9759248  51.7451859  65.6343442  61.7904871
  50.8832892  66.7321165  61.2040509  52.5257167  60.3827905  67.0222550
  52.1906999  60.3428675  67.9180199  52.0261113  59.7172621  66.5492960
  46.5001411  55.7895535  72.5475131  46.3621209  55.0575774  73.1486670
  47.4106334  55.7004435  72.2659318  55.4616359  57.7283939  57.2959609
  54.8445529  57.0030768  57.1992662  54.9932847  58.4893300  56.9526683
  49.1283711  55.5015494  72.0358810  49.8383330  54.8608687  71.9945429
  49.0853020  55.7528389  72.9584991  47.8412645  52.4880712  73.8554450
  47.3050002  52.0371451  74.5076046  47.2529354  52.6226621  73.1124914
  46.1361189  69.2544762  67.7499108  46.3757787  69.8863286  68.4278127
  45.2930385  68.9032802  68.0364468  38.7717045  56.7346523  66.5122421
  39.4588084  56.4208253  65.9243436  38.6165173  57.6387888  66.2389672
  43.5751767  51.6236720  70.9407444  43.4909955  51.0162390  70.2057854
  42.7534473  52.1145738  70.9416941  50.6489051  65.0623884  70.1540612
  50.5759222  65.8678855  70.6659917  50.2066444  65.2615850  69.3288634
  50.4378830  64.2995654  63.6643434  49.6546352  64.8417334  63.7581658
  51.1371576  64.8169634  64.0637675  53.7475481  50.1090283  66.3077639
  54.2444180  49.3560246  65.9878710  52.9762462  50.1454600  65.7420849
  61.6005238  55.8130649  67.9495931  61.5895114  56.6955364  67.5789864
  60.7322617  55.4602200  67.7550468  54.8305261  58.8661971  63.8816063
  53.8961540  58.9863433  63.7120767  55.0081930  57.9634437  63.6176073
  50.3310449  52.2507666  66.0349324  49.9608237  51.6978707  66.7230230
  50.8269542  51.6465800  65.4824324  58.2177813  54.7079290  64.4166097
  58.6838265  55.5407282  64.3426400  58.6685313  54.2424272  65.1211355
  48.1599648  62.7105161  73.1304342  48.8609107  63.3441644  73.2833736
  47.6894763  63.0519893  72.3699981  56.2854044  61.0523111  61.4152249
  56.5613888  60.9379706  62.3246123  55.4158542  60.6540596  61.3764422
  56.1894475  47.0759877  68.4556998  55.2757555  47.3064104  68.6239205
  56.6187577  47.1598321  69.3071031  55.9600934  55.2649769  70.9556892
  55.3072384  55.5125676  70.3009345  56.3381314  54.4513907  70.6219370
  52.9208108  65.3009462  65.0585063  53.1030502  64.4831118  65.5212815
  53.7441094  65.5177154  64.6209953  53.2550273  64.2277647  62.3200111
  53.7838040  63.7170102  61.7070273  53.5178493  63.9120177  63.1845644
  43.7567366  62.2441517  70.0635445  44.3420803  61.4985204  70.1963349
  43.5592204  62.5545473  70.9472108  46.6106021  65.2792764  65.0797887
  45.9416396  65.7638892  64.5961927  46.4718891  65.5261984  65.9941266
  38.3485021  54.8147117  68.7839888  38.3869120  54.2810707  69.5777006
  37.8425313  54.2882322  68.1650865  45.7275783  49.6611657  72.2802430
  45.7917109  50.5226488  71.8679828  45.6642903  49.0485659  71.5474789
  45.2028056  51.7334790  75.9275464  45.8300094  51.3511867  76.5412989
  44.3455974  51.5148992  76.2931157  53.8879677  65.2618483  68.6644228
  53.7630816  64.4608223  68.1555173  54.5458768  65.7564676  68.1758197
  45.5087845  51.6167215  67.8421368  44.7874431  52.2303183  67.7028841
  46.2981101  52.1524980  67.7638014  55.9514585  63.0627503  70.2923778
  55.0044921  62.9432854  70.2202104  56.2997359  62.1750001  70.3750039
  48.3114159  48.9521642  74.1162019  48.8348561  49.1983939  74.8788329
  48.0926492  49.7841677  73.6965157  52.9561019  62.8580219  66.4928130
  52.8085981  61.9296927  66.6735700  53.7814512  62.8800310  66.0085205
  46.8223263  51.5098286  62.3508622  47.1619336  52.0384208  61.6287230
  47.2695383  51.8478692  63.1267188  56.5595141  63.6808778  67.5793003
  57.4841688  63.4751639  67.4417454  56.3910444  63.4325179  68.4882344
  49.5166704  49.8935337  71.8011690  49.1763524  49.0943150  72.2032370
  48.8105710  50.1937048  71.2288523  50.1683176  46.9784649  70.2539013
  50.9909245  46.5045128  70.1317903  50.4121239  47.7575133  70.7537699
  52.9522533  50.7118057  61.4860247  53.1686147  51.5942695  61.1849075
  52.4716600  50.3204270  60.7565889  47.6921754  53.6703770  68.0630992
  47.5466335  53.9844073  68.9555273  47.2146958  54.2888670  67.5101890
  49.5518137  50.6606318  68.1111881  49.5379706  49.7647411  67.7744179
  50.2690565  50.6676982  68.7450167  51.4044268  51.0943658  70.1565009
  51.1462046  52.0160729  70.1549339  50.8729308  50.6974093  70.8465473
  56.3490457  64.1994445  62.9355094  56.5227334  63.6340868  62.1828946
  56.8419348  64.9995340  62.7534584  42.1667417  56.2109115  71.0018653
  41.6220885  56.9868922  71.1338927  43.0446766  56.5579919  70.8437774
  48.9555033  49.5420698  63.3799451  49.0770944  48.6137345  63.5790339
  48.6657076  49.5559384  62.4677767  51.8246224  47.2275609  66.5166171
  51.8467920  47.2914942  65.5618151  52.2414283  46.3880117  66.7106677
  62.2029848  56.9630868  64.5545394  62.6460994  56.2138194  64.1564517
  61.3256358  56.9541005  64.1719126  57.3365629  63.5161210  60.0351992
  58.0316534  64.1367903  60.2539307  57.6788779  62.6656561  60.3104370
  42.9533438  55.3379011  73.8948810  42.2115174  55.4861646  74.4813440
  42.6326183  55.5987276  73.0315559  59.2357052  60.9660915  61.5639323
  59.7608376  61.3048188  60.8388643  59.1479405  60.0307931  61.3802458
  50.9197713  67.0332899  65.9234576  50.4802703  66.5409277  66.6167433
  51.6705830  66.4905866  65.6826651  43.3990052  63.2244440  65.9259204
  44.2248072  62.9248211  65.5457848  43.0484104  62.4552062  66.3748993
  48.3671585  62.5770908  67.9956878  47.7451595  61.9141613  67.6959106
  49.0376452  62.6032040  67.3130526  41.5998657  61.1430766  66.8848138
  40.7630565  60.7152940  66.7032139  41.5722303  61.3363209  67.8218929
  48.4396113  51.0552696  77.5889384  48.4884268  51.9314819  77.2067154
  48.9818627  50.5130089  77.0161027  47.9285092  61.1274831  61.4715338
  48.0773213  61.8110295  60.8182011  48.7351536  61.1079921  61.9864794
  50.6695401  51.8084068  74.3435743  49.7998711  52.1017634  74.0718331
  50.9054882  52.3924513  75.0643006  61.7462713  58.4336107  66.9467841
  62.5809604  58.8725911  67.1105402  61.8821841  57.9574760  66.1276087
  58.7954219  55.9915842  72.8945329  59.2708340  56.1843488  72.0864180
  57.8719784  56.0475027  72.6488713  45.6837725  57.1540009  62.4776407
  45.4383767  56.2502339  62.6756618  45.8533640  57.1557159  61.5355885
  53.3734435  48.0263685  71.8601163  53.8916379  48.7624712  71.5347652
  53.0189568  48.3327678  72.6947922  53.6247029  44.4463968  67.3802060
  53.9048783  43.7787157  68.0062486  54.4097636  44.6393063  66.8676723
  51.4280498  63.6222962  58.9427086  50.8554465  64.2413149  58.4897558
  52.0013291  64.1722323  59.4767008  57.4955888  52.8681602  71.1273635
  58.4473310  52.9679699  71.1485859  57.3259338  52.0759870  71.6371719
  55.5170267  49.9537185  71.3133036  54.9220199  50.2342198  70.6179524
  55.2319964  50.4431086  72.0849777  54.6477757  63.9060112  60.0735668
  55.5808431  63.8405673  60.2768544  54.5600970  64.7416379  59.6150201
  57.2765774  63.2225982  57.0339616  57.1979406  62.8885846  57.9275374
  58.0975441  63.7147750  57.0331088  59.9743965  56.0887721  70.2415934
  59.9420285  55.1503722  70.4275618  60.5844589  56.1671758  69.5081759
  51.8127296  54.9583774  56.2843138  52.7586401  54.8289982  56.3531556
  51.4341541  54.2198436  56.7612567  60.1238454  52.8798765  70.2874218
  59.6077502  52.0957221  70.1004146  61.0078402  52.5517481  70.4520737
  57.7849181  46.6239780  66.2470030  57.5874002  46.3154869  67.1313362
  58.3948886  47.3501419  66.3767960  65.7920515  57.1503728  69.3821971
  66.5223904  56.8889016  69.9429674  65.1827461  56.4132450  69.4224039
  63.8735812  55.2911591  69.9796422  63.1468976  55.1567556  69.3712914
  63.4583099  55.5988419  70.7853140  44.6928061  56.9202555  70.3866577
  44.9114071  57.8519663  70.4054610  45.1053835  56.5610529  71.1721380
  51.6132279  47.4270640  62.3742265  50.8033007  47.0817725  62.7497511
  52.3016696  47.1178184  62.9629876  53.5422827  46.5048687  63.9966562
  54.0953866  46.9244141  64.6556585  53.7792914  45.5784435  64.0389518
  40.7836414  57.8243026  68.6390192  40.0899885  57.4096978  68.1260146
  41.5309405  57.8663562  68.0423610  56.9201634  48.6149212  63.5045226
  56.3400304  49.2734016  63.1223278  56.6537567  47.7926557  63.0932643
  55.3705201  48.0154270  65.7066546  55.8704979  48.1270805  64.8980865
  56.0140809  47.7115323  66.3467355  42.6973156  57.7561279  66.5156206
  42.6743844  57.8548967  65.5638090  43.0073793  58.6026430  66.8373373
  45.3560534  59.8137434  70.6302821  46.3103788  59.7821377  70.5632752
  45.1573058  59.3528058  71.4453047  45.9459916  58.3838550  73.1973619
  46.7652805  58.8782629  73.2208456  46.2196724  57.4670519  73.1691186
  55.7026512  50.7749303  62.5601574  54.8152368  51.0598953  62.3421769
  56.1180502  50.6143066  61.7128851  59.0541049  50.7995824  66.2755913
  59.8301439  51.2892276  66.5480530  58.3289183  51.2253878  66.7327783
  61.4913607  51.5123443  67.3329854  62.0858098  51.2719179  66.6223162
  61.5640191  50.7930574  67.9603390  43.7110763  65.3557054  67.6473019
  43.5765231  64.5957455  67.0811017  43.2942825  66.0797954  67.1801808
  54.8469726  60.5393977  56.6549594  55.5505576  60.7443980  57.2707250
  54.1232375  61.1070739  56.9198678  55.6767536  56.2903839  62.7751864
  55.6202738  56.7472390  61.9359497  56.2295879  55.5294523  62.5974707
  59.4872342  52.0793571  63.6001984  59.2309276  51.6790206  64.4310191
  58.8625210  52.7937364  63.4752123  63.7984680  54.8189644  66.1073275
  63.2384238  54.8882833  66.8804837  63.1928183  54.6430628  65.3872771
  46.8679889  66.2526371  67.8591461  46.7512273  67.1971803  67.7570152
  46.0472335  65.9499932  68.2477261  56.7556423  60.9776507  58.7048054
  57.5902027  60.5457705  58.5225529  56.5940766  60.8058520  59.6324949
  56.4102316  57.4808620  60.0704393  56.3551119  57.3152891  59.1292838
  55.7848371  58.1884653  60.2266583  41.1994831  52.7176684  73.8965816
  41.8453694  52.2075638  74.3853041  40.9911982  53.4545366  74.4709241
  47.8934403  66.9054633  71.0747390  48.7961650  66.9378243  71.3913885
  47.6671773  65.9755084  71.0893726  49.6488005  65.6585619  67.7357468
  48.6983636  65.6587481  67.6221841  49.9520491  64.9118354  67.2193503
  45.5392322  49.8644301  77.9940830  46.4023783  49.5081106  78.2044154
  44.9657732  49.5258196  78.6816234  57.5572406  74.0569167  60.4363246
  58.3303282  73.5098154  60.2976122  57.9097805  74.9213416  60.6477707
  59.8938684  70.2161833  58.0681696  60.1464205  69.6943354  57.3065159
  58.9563243  70.0527979  58.1708379  59.6134973  72.1189939  60.2706071
  59.4971231  71.4434843  60.9387155  59.7237233  71.6322313  59.4538224
  61.5972001  66.6089986  58.9714108  61.7646403  67.4770222  59.3384579
  61.4069170  66.7717268  58.0475398  61.5761222  69.0647643  59.9560775
  61.4560847  69.5104694  60.7946255  60.8813810  69.4132961  59.3974313
  67.2746288  69.5369117  60.7841109  68.1864144  69.7696503  60.6088807
  66.7655935  70.1206161  60.2216188  60.3712718  70.3792496  62.2494341
  61.0736761  70.8313539  62.7168267  60.0393347  69.7376314  62.8774234
  54.1138052  68.6376048  67.5511474  53.3237106  68.8933577  67.0751585
  54.6049299  69.4524386  67.6563515  56.0652797  69.0020627  64.5094951
  55.2683961  69.1139322  65.0278447  55.8378390  69.3407280  63.6435842
  55.0635880  74.7108876  62.8984371  55.5760401  75.5052126  63.0489936
  55.7158593  74.0135167  62.8317973  53.0284797  73.0397531  63.6743942
  53.8660019  73.4494539  63.4577649  53.2063065  72.0996973  63.6444136
  64.9249229  70.7072611  59.3627775  64.4095852  71.4777216  59.6016162
  64.6526537  70.0337747  59.9860836  62.5096340  65.5522312  64.4213013
  61.6537936  65.1629162  64.2418652  62.9223292  65.6314273  63.5612799
  60.2838372  63.1707385  67.8270755  61.1491369  62.9750194  67.4676644
  60.3515881  62.9417737  68.7540111  64.7135532  68.5799703  61.1887556
  64.4085668  68.8945852  62.0397699  65.6665974  68.6581123  61.2314889
  57.8900692  65.4009593  65.1987121  58.4644443  65.1784774  64.4660314
  58.4771674  65.4698287  65.9515723  58.2170279  67.4314054  59.2183007
  57.3807591  67.7688740  59.5392281  58.0775048  67.2963034  58.2810144
  60.1923359  62.2750842  63.9262191  59.5387772  61.9599859  63.3018806
  60.1503833  61.6526582  64.6522014  61.3034564  72.5570137  55.8415483
  60.3961626  72.3259390  56.0406632  61.8005596  71.7607756  56.0289464
  62.4822798  72.6582732  60.3639473  61.5734017  72.3741765  60.4611943
  62.5117881  73.0781810  59.5042780  66.7586612  59.9757559  65.9573077
  67.0645489  59.1154923  65.6698992  67.4839217  60.5675179  65.7572071
  53.0510968  70.3788246  64.3454675  52.8535368  69.7857607  63.6205742
  52.4957632  70.0740456  65.0630614  62.1798885  74.1991475  57.7027552
  61.7418315  73.4827334  57.2433189  62.9209326  74.4267590  57.1412643
  58.9700052  68.8888412  64.2239647  58.1567917  69.1882583  64.6304839
  59.4659046  68.4944101  64.9414129  55.5457194  69.9052280  62.0295627
  54.6154782  69.8436735  62.2465589  55.6414666  69.3828233  61.2332269
  55.4642743  66.4307093  64.6173869  55.7249560  67.3452426  64.5083029
  56.2859915  65.9631535  64.7670482  66.3010113  73.0575857  57.2959609
  65.6839284  72.3322685  57.1992662  65.8326601  73.8185217  56.9526683
  58.0908659  67.2761281  56.4180913  57.2138125  67.1550082  56.0543160
  58.5666412  66.4847360  56.1659802  49.6110799  72.0638441  66.5122421
  50.2981839  71.7500171  65.9243436  49.4558928  72.9679806  66.2389672
  64.5869235  65.4382201  66.3077639  65.0837935  64.6852163  65.9878710
  63.8156217  65.4746518  65.7420849  61.1704204  67.5799584  66.0349324
  60.8001991  67.0270625  66.7230230  61.6663296  66.9757718  65.4824324
  49.1878775  70.1439034  68.7839888  49.2262875  69.6102625  69.5777006
  48.6819068  69.6174240  68.1650865  52.8187353  68.8703137  61.8593819
  53.1140794  67.9613815  61.8060873  51.9175389  68.8490876  61.5374821
  56.3481600  66.9459133  67.8421368  55.6268186  67.5595101  67.7028841
  57.1374856  67.4816898  67.7638014  54.5475194  66.5517234  61.9833144
  54.2187900  65.6714613  61.8008250  54.9014565  66.4964903  62.8709534
[truncated: 933,890 more chars]
