# Supplementary material for: An Efficient Implementation of the Nwat-MMGBSA Method to Rescore Docking Results in Medium-Throughput Virtual Screenings
Source: Front Chem. 2018 Mar 5;6:43. doi: 10.3389/fchem.2018.00043 (PMC5844977; doi:10.3389/fchem.2018.00043)
Supplement: Supplementary file 2 [file DataSheet2.ZIP › SI_Examples_and_Scripts/examples/penicillopepsin/2WEB_complex_wat.crd]

default_name
 36499
  40.8183773  51.1868157  67.1881296  41.5817779  51.7938144  66.9256926
  41.1608141  50.4998220  67.8445418  40.0177703  51.7555734  67.4240165
  40.4150181  50.4223580  66.0017212  40.5197407  49.3687687  66.2607229
  38.9482433  50.6959959  65.6447072  38.8292338  51.7451762  65.3742310
  38.6556185  50.0687877  64.8026378  38.3162977  50.4687125  66.5032445
  41.3427799  50.6858464  64.7949892  42.0614260  51.6846781  64.7460305
  41.4058597  49.7367278  63.8714439  40.9406431  48.8499286  64.0028212
  42.2818109  49.8882297  62.7337895  42.9332615  50.7112970  63.0275095
  43.1470428  48.6153729  62.5424016  42.5099359  47.7845369  62.2392411
  43.8967509  48.7974279  61.7724056  43.6433897  48.3683185  63.4808595
  41.5999407  50.3048055  61.4277031  40.3882897  50.1390116  61.2178816
  42.4322198  50.8442117  60.5473733  43.4057501  50.9584091  60.7908834
  42.0099837  51.2235167  59.2214102  41.4076184  50.4242566  58.7896250
  41.1742940  52.5022703  59.2527309  40.6723439  52.6415941  58.2952685
  40.4302199  52.4404601  60.0468552  42.0352628  53.5986488  59.4976410
  41.5221488  54.4097103  59.5198482  43.3370672  51.4945303  58.5072668
  44.3845854  51.6369673  59.1368273  43.2902955  51.5346775  57.1873393
  42.4363996  51.3869325  56.6685594  44.5048220  51.8000022  56.4478081
  45.0097038  52.6703490  56.8669621  45.1665624  50.9355699  56.5021750
  44.1702850  52.0762724  54.9901268  43.0702259  51.7824055  54.5202235
  45.1695200  52.5572657  54.2567279  46.0882704  52.6702071  54.6607592
  44.9988124  52.8429992  52.8378846  44.0695524  52.4083854  52.4695290
  44.9898507  54.3621449  52.5331896  45.9152359  54.8121057  52.8927679
  44.8726430  54.5756895  51.0177982  43.9472106  54.1263704  50.6575371
  44.8660853  55.6437476  50.8002909  45.7212786  54.1088169  50.5178489
  43.8405435  55.0580454  53.2676721  43.9567447  54.9164796  54.3421759
  43.8545086  56.1235892  53.0384973  42.8910784  54.6301453  52.9459293
  46.2284975  52.2807828  52.1471392  47.3637820  52.5213784  52.5745884
  45.9654443  51.4207097  51.1640775  45.0064892  51.1889812  50.9477299
  47.0137346  50.8198619  50.3659983  48.0288644  51.0128500  50.7129368
  46.8034124  49.3224600  50.2945766  45.7941602  49.1133004  49.9399468
  47.5274583  48.8857395  49.6067299  46.9369601  48.8886039  51.2855524
  46.8790121  51.4312435  48.9905640  45.7774814  51.5001166  48.4576405
  47.9738274  51.9019327  48.4093006  48.8765710  51.8924469  48.8621398
  47.8768484  52.4761448  47.0834633  46.8879715  52.8886747  46.8833618
  48.9037266  53.5890466  46.9492810  49.8811479  53.1893784  47.2194903
  48.9550543  54.1375260  45.5334163  47.9780448  54.5378192  45.2626447
  49.7004135  54.9308700  45.4773435  49.2235809  53.3379573  44.8429933
  48.5686334  54.6219405  47.8798554  49.2072943  55.3352493  47.8098331
  48.1126477  51.4383641  46.0060869  49.0616382  50.6652504  46.0964265
  47.2405077  51.3780372  45.0125244  46.3809126  51.9077940  45.0360466
  47.4505802  50.4590645  43.9136355  48.2380672  49.7531466  44.1775354
  46.1756803  49.6730515  43.5942111  46.4052294  49.0210595  42.7514105
  45.8882169  49.0674138  44.4536690  45.0015834  50.5659200  43.2132999
  45.0517885  51.2962785  42.2154994  43.9466379  50.5403061  44.0308352
  43.1397016  51.1125277  43.8270804  43.9602139  49.9488205  44.8494079
  47.9814864  51.2128852  42.7059377  47.7742931  52.4277089  42.5817874
  48.6003655  50.4927100  41.7713006  48.6689403  49.4864763  41.8250654
  49.0860986  51.1554849  40.5662617  48.6015349  52.1274814  40.4739577
  50.6188357  51.3672545  40.5892973  51.1172815  50.4188655  40.3887720
  51.0176615  52.3898121  39.5195712  50.5199338  53.3386597  39.7197085
  52.0977189  52.5352710  39.5399887  50.7193737  52.0237721  38.5371559
  51.0261323  51.8458250  41.8769038  51.9773873  51.9749097  41.8840836
  48.8531881  50.2130238  39.4074029  49.2009352  49.0335862  39.4988353
  48.2855660  50.7179276  38.3178819  47.8240891  52.1113256  38.1394351
  48.6790789  52.7821014  38.2240085  47.0990208  52.3477625  38.9181985
  47.2160939  52.1238762  36.7699438  47.8802044  52.6730588  36.1025200
  46.2537913  52.6329632  36.8238471  47.0430884  50.6836466  36.3186725
  47.3050753  50.6276188  35.2621107  46.0410321  50.2807603  36.4658644
  48.0561920  49.8847277  37.1505689  47.6651878  48.9219124  37.4795076
  49.3539518  49.6669679  36.3659645  50.2671160  50.4932958  36.4032276
  49.4335314  48.5159822  35.7177979  48.6933569  47.8361378  35.8180609
  50.5486033  48.1978349  34.8363717  51.4622053  48.6528955  35.2189295
  50.7629683  46.6603470  34.7370419  51.5820887  46.4639271  34.0452606
  51.0975764  46.0704187  36.0995727  50.2786579  46.2660496  36.7918158
  51.2429862  44.9943621  36.0044021  52.0110607  46.5277591  36.4796868
  49.5745084  46.0464557  34.2433756  49.7063118  45.0975363  34.1818926
  50.1598450  48.7572208  33.4550813  49.1111553  49.4061544  33.2971225
  50.9624779  48.4685320  32.4334550  51.8165578  47.9497621  32.5801682
  50.6611602  48.9431751  31.0786751  50.7652448  50.0280436  31.0606229
  51.6662905  48.3375104  30.0894545  51.5678450  47.2519652  30.0895356
  51.4669865  48.7198151  29.0883445  52.6788793  48.6100067  30.3869588
  49.2279367  48.6064767  30.6423578  48.7748070  47.4782234  30.7634973
  48.5123115  49.6025164  30.1342915  48.9006496  50.5345425  30.1093837
  47.1385677  49.4155792  29.6927031  46.7372698  50.3520790  29.3053695
  47.0927733  48.3797431  28.5941079  47.4675196  47.4138988  28.9329430
  46.0491276  48.2796691  28.2959652  47.8893119  48.8107620  27.4062447
  47.6405125  50.0390345  26.9518777  48.7639835  48.0733542  26.9278042
  49.2940244  48.3792758  26.1243314  48.9420380  47.1704608  27.3439543
  46.1571400  49.0463451  30.7866263  45.0564791  48.5946995  30.4749619
  46.5634384  49.2178519  32.0471806  47.4727038  49.6164431  32.2328168
  45.7074623  48.8813684  33.1861739  46.2045321  49.1669892  34.1132346
  44.3634504  49.6212089  33.1015756  43.9228472  49.3366739  32.1460611
  43.7297659  49.2649457  33.9137459  44.4788049  51.1452570  33.1760183
  45.5237354  51.7016683  33.5922163  43.4571096  51.7692446  32.8195577
  45.4104345  47.3737268  33.1497135  44.2988560  46.9376044  33.4770809
  46.3661414  46.5787479  32.6927169  47.2617028  46.9267767  32.3813570
  46.1012583  45.1597192  32.5723489  45.1836349  44.9922987  32.0084013
  47.2526255  44.4906163  31.8370660  47.5210599  45.1125342  30.9830986
  48.1010353  44.4236948  32.5181111  46.8861254  43.1174230  31.3593185
  46.6068986  42.5044081  32.2162584  46.0351467  43.2061121  30.6839900
  48.0325539  42.4737464  30.6367680  49.1855517  42.8121778  30.9745937
  47.7829074  41.6312590  29.7472531  45.8857862  44.5310897  33.9482565
  45.0616517  43.6180095  34.1104446  46.6134821  45.0222696  34.9434399
  47.3446569  45.6961232  34.7662281  46.4226505  44.5538282  36.3086428
  45.3626844  44.3556480  36.4676889  47.2060412  43.2786141  36.6010415
  46.9631613  42.9838268  37.6219279  46.8451376  42.5183938  35.9082835
  48.7076759  43.4178617  36.4597992  48.9068341  43.7923123  35.4556958
  49.0733656  44.1358030  37.1939180  49.4200406  42.0844914  36.6550374
  49.4946190  41.6056438  37.8039713  49.9239502  41.5293910  35.6601567
  50.3362063  40.7047674  35.9278133  46.8276442  45.6735176  37.2423761
  47.4805009  46.6335623  36.8149556  46.4624580  45.5386178  38.5163298
  45.9663633  44.7121899  38.8180023  46.7652368  46.5563743  39.5023678
  47.3558703  47.3533342  39.0505868  45.4633149  47.1578321  40.0429035
  44.8314786  46.3183756  40.3330673  45.6925469  47.7602323  40.9219181
  44.7360754  48.0074980  39.0258492  44.0229463  47.4264425  37.9863803
  43.9656781  46.3389448  37.9398138  43.3888601  48.1994887  37.0163884
  42.8280126  47.7422057  36.2012540  43.4523372  49.5827987  37.1254074
  42.8310773  50.3626655  36.1856474  42.3879926  49.8496065  35.5059076
  44.1555580  50.1807913  38.1379698  44.2146571  51.2678411  38.1921026
  44.7899782  49.4058237  39.0907223  45.3392259  49.8819266  39.9029742
  47.5403626  45.9083649  40.6413259  47.1369199  44.8839979  41.1975733
  48.7020264  46.4723969  40.9409510  49.0927708  47.1912500  40.3487783
  49.5242592  45.9384445  42.0055792  49.0191202  45.0731084  42.4346797
  50.9255018  45.5281461  41.5278007  51.4593324  45.0413468  42.3439819
  50.8017116  44.5592375  40.3502791  50.2683586  45.0455188  39.5334771
  51.7963388  44.2687225  40.0120210  50.2521160  43.6721863  40.6652141
  51.7017126  46.7623920  41.1117134  51.2974834  47.0967355  40.1562480
  51.5279530  47.5286033  41.8672446  53.1736575  46.5221683  40.9740772
  53.3482392  45.7563522  40.2183347  53.6667644  47.4468595  40.6742591
  53.5787085  46.1882176  41.9293314  49.5674938  46.8447709  43.2305694
  49.5414307  48.0791558  43.1343158  49.7675912  46.2156480  44.3776851
  49.9514371  45.2225241  44.3799189  49.8147797  46.9202197  45.6296460
  50.0215576  47.9851323  45.5233291  48.4483538  46.7498557  46.3364503
  48.2451124  45.6857881  46.4570875  48.4580641  47.4266380  47.7109718
  48.6607974  48.4908886  47.5910992  47.4874461  47.2937634  48.1888256
  49.2328691  46.9774277  48.3322512  47.4062775  47.2731009  45.5069309
  46.5609304  47.1654295  45.9489664  50.8719631  46.2356021  46.4825475
  50.9367365  45.0191381  46.5412998  51.6984253  46.9971792  47.1697429
  51.8060763  48.4653149  47.1277578  50.8246442  48.9139249  47.2815122
  52.2020494  48.7808812  46.1625002  52.7548253  48.7514892  48.2575005
  52.1808898  48.9526366  49.1620649  53.3543313  49.6264212  48.0061282
  53.6120886  47.5490090  48.4153198  53.9034325  47.4561450  49.4615483
  54.5044788  47.5563623  47.7894721  52.7083012  46.3797176  48.0216102
  53.2305002  45.6224222  47.4368793  52.0911311  45.7278900  49.2673733
  51.1838271  46.2854705  49.8930118  52.6897094  44.6173471  49.6948045
  53.5471917  44.3224740  49.2499751  52.2284272  43.8792118  50.8634709
  51.5796212  44.4716995  51.5085354  51.4511711  42.6380902  50.3907722
  52.0661123  42.0803375  49.6844730  51.1034063  41.7408558  51.5848802
  50.4880456  42.2978119  52.2914438  50.5537570  40.8668724  51.2353959
  52.0208905  41.4192611  52.0777304  50.1996519  43.0678318  49.6510290
  50.4770505  43.6703623  48.7860960  49.6526708  42.1856737  49.3183004
  49.5681036  43.6568901  50.3160537  53.4995615  43.3756107  51.5296883
  54.3679409  42.8128278  50.8683172  53.6324572  43.6109165  52.8245299
  52.9527721  44.1526023  53.3390240  54.8268180  43.1654378  53.5199643
  55.5904057  42.9345810  52.7771735  55.3522166  44.2637692  54.4320759
  54.6078037  44.4608994  55.2034963  56.6807776  43.8515761  55.0943232
  57.4258683  43.6547176  54.3234885  57.0307684  44.6570254  55.7399679
  56.5269922  42.9509411  55.6887198  55.5999210  45.4248472  53.6143526
  55.9336246  46.1378702  54.1637526  54.5441809  41.8869319  54.2792718
  53.6170239  41.8217887  55.0842565  55.2690678  40.8338358  53.9154237
  55.9058357  40.8940121  53.1337557  55.1301235  39.5573058  54.5934757
  54.3986036  39.5842699  55.4010962  54.7403192  38.5027391  53.6015590
  55.5361994  38.3683540  52.8690185  54.5091697  37.1740565  54.3614237
  53.7130539  37.3075371  55.0938739  54.2245255  36.3951372  53.6540601
  55.4269339  36.8825766  54.8721561  53.5148640  39.0127884  52.8377669
  52.7144296  39.1455854  53.5656203  53.7812666  39.9797338  52.4109815
  53.0547070  38.1047835  51.7566306  52.7876677  37.1377157  52.1827404
  52.1836993  38.5373181  51.2643313  53.8545061  37.9718622  51.0281024
  56.4260578  39.1640922  55.3099382  57.4695109  39.0030916  54.6629255
  56.3643074  39.0168246  56.6309424  55.4975043  39.1535766  57.1309931
  57.5548595  38.6517284  57.3953633  57.3170848  38.6871565  58.4585224
  57.8526795  37.6389965  57.1237447  58.7232727  39.6098000  57.1118578
  59.8696504  39.1797573  56.9512481  58.4256765  40.8981165  56.9792152
  57.4734997  41.2205047  57.0768089  59.4701387  41.8892398  56.6874201
  59.1034605  42.8329762  57.0911625  60.3467974  41.5697526  57.2508887
  59.8700878  42.0961619  55.2106307  60.6221709  43.0292015  54.9053160
  59.4382734  41.2154593  54.3119260  58.8618310  40.4368967  54.5976773
  59.7694926  41.3490823  52.8940639  60.6362027  41.9979084  52.7678207
  60.0995646  39.9555717  52.2882794  59.2230330  39.3171460  52.3987563
  60.4734135  40.0546279  50.8123326  61.3502037  40.6925666  50.7010991
  60.6969189  39.0601708  50.4260690  59.6405717  40.4820141  50.2539276
  61.1982372  39.3813780  53.0057179  61.4067913  38.5203159  52.6360187
  58.5783170  41.9402594  52.1298412  57.4763726  41.3939949  52.2102069
  58.7852349  43.0102457  51.3557617  59.6913163  43.4558436  51.3321305
  57.6912881  43.6107342  50.5738231  56.7232660  43.3919431  51.0245590
  57.8604616  45.1552621  50.4842015  58.8007650  45.3607880  49.9726461
  56.7121595  45.8287493  49.7300243  55.7715154  45.6240426  50.2412810
  56.8803798  46.9051836  49.6970053  56.6653586  45.4375000  48.7137397
  57.9420738  45.6984547  51.8027865  58.0464898  46.6513219  51.7504255
  57.5703607  43.0375857  49.1693548  58.5482655  42.9845902  48.4277095
  56.3883015  42.5189774  48.8487843  55.6638758  42.5125279  49.5525352
  56.0871295  41.9562330  47.5473823  56.9850456  41.9633491  46.9294864
  55.5915748  40.5063284  47.6773866  54.9164481  40.6024860  48.5277141
  55.0151637  40.2808756  46.7801568  56.5878587  39.3726352  47.9423022
  57.3193048  39.3577456  47.1343011  57.2919924  39.5609663  49.2483432
  56.5611865  39.5754965  50.0569287  57.9915246  38.7400999  49.4062476
  57.8371491  40.5047496  49.2350144  55.9079410  38.0157857  47.8759904
  55.4756064  37.8734679  46.8855703  56.6405618  37.2319150  48.0681227
  55.1191055  37.9670220  48.6266298  55.0064009  42.7947029  46.8723602
  54.2051423  43.4248469  47.5679551  54.9644517  42.8026771  45.5459027
  55.6598645  42.3058645  45.0076857  53.9293046  43.5304810  44.8300353
  53.4913643  44.2833290  45.4854186  54.5077911  44.2307688  43.5991781
  55.1437447  43.5325925  43.0549244  53.6838276  44.5457839  42.9589051
  55.3299739  45.4501861  43.9655917  55.0410539  46.1190312  44.9479590
  56.3543250  45.7362119  43.1872948  56.9312974  46.5395298  43.3919480
  56.5576379  45.1507688  42.3897855  52.8814104  42.5216664  44.4182586
  53.1391935  41.6828493  43.5570771  51.7112195  42.5713958  45.0566546
  51.5717478  43.2402889  45.8004482  50.6399721  41.6149427  44.7736293
  51.0130002  40.8342809  44.1106689  50.1340329  40.9606348  46.0652131
  49.7513501  41.8094377  46.6319464  49.3123343  40.2874555  45.8207930
  51.1767765  40.2104518  46.9084361  51.9125185  40.9276967  47.2722277
  50.5311297  39.5162946  48.0792440  49.7955431  38.7985108  47.7162048
  51.2929939  38.9938698  48.6578077  50.0370368  40.2535408  48.7120478
  51.9666346  39.2239084  46.0764647  52.4883114  39.7549850  45.2802798
  52.6931845  38.7140394  46.7091257  51.2882301  38.4909853  45.6397838
  49.4547662  42.1814931  44.0111068  49.1677422  43.3694609  44.0929342
  48.7516204  41.3075379  43.3058775  49.0362638  40.3384831  43.3090808
  47.5531844  41.6721227  42.5652595  47.5762382  42.7104203  42.2343430
  47.5330343  40.7674093  41.3337500  48.4408652  40.9664701  40.7642615
  47.5271579  39.7257499  41.6547036  46.3535017  41.0005301  40.4482255
  45.4544067  41.7730023  40.7721637  46.3333105  40.3074645  39.3098946
  45.5623634  40.4201808  38.6672162  47.0890511  39.6727471  39.0952068
  46.3642445  41.3583117  43.4801856  46.1340246  40.1975343  43.7932663
  45.6724553  42.3746451  43.9952390  45.9431510  43.3265511  43.7935010
  44.5097670  42.1492117  44.8794197  44.7456359  41.3761942  45.6107944
  44.1503612  43.4322976  45.6244412  44.1028348  44.3316366  45.0104136
  43.1670208  43.2306566  46.0492735  45.0518756  43.7438215  46.7666854
  46.3926061  43.3418692  46.7599065  46.7658448  42.7817629  45.9025421
  47.2381825  43.6411552  47.8107222  48.2513587  43.2405539  47.8437882
  46.7807972  44.4672851  48.8378434  47.4455261  44.7456171  49.6556250
  45.4661080  44.9378677  48.8156095  45.1187440  45.5998134  49.6088726
  44.6046585  44.5686878  47.7939124  43.5744716  44.9247985  47.7942719
  43.3397413  41.6985283  44.0341509  42.9359711  42.3721493  43.0780204
  42.7166667  40.6045299  44.4512066  42.9106324  40.2048814  45.3582665
  41.7018000  39.9849657  43.6334505  41.4339463  40.6032152  42.7766418
  42.3154771  38.6741756  43.1200591  43.2274634  38.9084089  42.5709552
  42.5629758  38.0727362  43.9947677  41.3823736  37.9059284  42.2336800
  40.3465033  38.4557358  41.7959398  41.7140539  36.7329532  41.9616552
  41.0507549  36.3362387  41.3922228  40.4538591  39.6366399  44.4191149
  40.4311640  38.6905739  45.1873037  39.4073037  40.4146679  44.2084676
  39.4676828  41.2306470  43.6163259  38.1485938  40.1577874  44.9095993
  38.3445756  39.9076279  45.9522452  37.2174593  41.3790866  44.8643806
  36.2811525  41.1375867  45.3674787  37.8785261  42.5580350  45.5626464
  38.8147312  42.8004332  45.0597917  37.2137547  43.4211353  45.5274900
  38.0814023  42.2984173  46.6016558  36.9261201  41.7169809  43.5071105
  36.3443257  42.4802863  43.4851926  37.4204881  38.9258749  44.3694809
  36.3386142  38.6021923  44.8484134  37.9679949  38.3072689  43.3221376
  38.8296867  38.6630560  42.9335476  37.3631587  37.1174358  42.7040194
  36.2930530  37.1603097  42.9068365  37.5322009  37.1937645  41.6299160
  37.9123385  35.7735527  43.2017442  37.5003859  34.7177457  42.7072337
  38.8653946  35.8083079  44.1283763  39.2972553  36.6771653  44.4088805
  39.3987001  34.5556553  44.6798974  38.6044727  33.8092295  44.6921705
  40.5753314  34.0078924  43.8542579  40.7790978  32.9784887  44.1490571
  40.3220766  34.0384492  42.7945276  41.7213199  34.7994734  44.0870343
  42.4560296  34.4580933  43.5719992  39.7706410  34.7546049  46.1486258
  39.8094615  35.8847633  46.6528527  39.9203906  33.6442825  46.8600372
  39.6914234  32.7528555  46.4440668  40.1710838  33.6928050  48.2889450
  40.1178195  34.7705542  48.4429539  39.0125195  33.0259435  49.0622461
  39.0578647  31.9455526  48.9251349  39.1001892  33.2610506  50.1229718
  38.0606206  33.3998820  48.6852080  41.5292335  33.2488026  48.7994469
  41.6865903  32.9759521  49.9918200  42.4852909  33.0848391  47.8870247
  42.2774684  33.1588842  46.9014151  43.8338389  32.6735006  48.2832556
  43.8197200  32.3683369  49.3295705  44.3509893  31.4964166  47.4339978
  44.2344189  31.8396319  46.4060319  45.4034726  31.2929365  47.6314185
  43.5365034  30.2159166  47.6397578  42.2882559  30.2701000  47.6291967
  44.1670546  29.1668454  47.9024834  44.8641721  33.8050943  48.2765279
  44.8890933  34.6182634  47.3612389  45.7270619  33.8270288  49.2752341
  45.6620900  33.1571693  50.0283384  46.8229157  34.7829930  49.2953824
  46.6348999  35.5882050  48.5851832  46.9500739  35.3861910  50.6962164
  45.9195658  35.7325435  50.7749083  47.1443585  34.6460743  51.4724771
  47.9022757  36.5731582  50.8730514  47.4938870  37.4096498  50.3059523
  48.0851756  36.9877413  52.3293403  48.4939936  36.1518524  52.8970167
  48.7710668  37.8331478  52.3835806  47.1213664  37.2749388  52.7496851
  49.2244531  36.4632705  50.1359486  49.0380928  36.3749969  49.0656323
  49.8230677  37.3537579  50.3277665  49.7630985  35.5820259  50.4843279
  48.0400981  33.9106906  48.9665172  48.5105413  33.1497987  49.8260635
  48.5415434  33.9795017  47.7396355  48.1300646  34.5339389  47.0024897
  49.6780163  33.1207828  47.4092007  50.0699732  32.6921245  48.3315460
  49.3061502  31.9841088  46.4630945  50.1954707  31.3539195  46.4547482
  48.4495974  31.3984619  46.7969135  49.0338995  32.3682438  45.0239500
  47.8124598  32.5244143  44.4302482  46.9404023  32.3731126  45.0664268
  47.9608936  32.8555801  43.0900222  47.2111664  33.0537840  42.4429336
  49.2963177  32.8454806  42.7819193  49.9398297  33.0776309  41.5535079
  49.3308399  33.3258412  40.6842429  51.3103352  32.9754309  41.5279944
  51.8430533  33.0999984  40.5852356  52.0455681  32.7124089  42.6964194
  53.1350622  32.6870589  42.6749842  51.4032918  32.4744403  43.9256192
  52.0196640  32.3325493  44.8133427  50.0054255  32.5176955  43.9674391
  50.8049693  33.9592803  46.8561899  50.5425506  34.9573602  46.2185639
  52.0512398  33.5443393  47.1146988  52.2214142  32.6770589  47.6035389
  53.1992463  34.3295967  46.6812005  52.9021020  35.0583501  45.9270633
  53.8243279  35.0787192  47.8686256  54.7201832  35.6025715  47.5352769
  52.8194014  36.0906445  48.4259003  51.9234028  35.5674515  48.7599011
  53.2652704  36.6203684  49.2677399  52.5531213  36.8055117  47.6473366
  54.2245905  34.1003769  48.9533740  54.9525089  33.3934618  48.5552436
  54.6660296  34.6438971  49.7887284  53.3436938  33.5586952  49.2979067
  54.3216691  33.5030979  46.0727630  54.4527622  32.2965406  46.3315292
  55.1075851  34.1659672  45.2249345  54.9097520  35.1244737  44.9754817
  56.3021593  33.5344567  44.6613052  56.0293887  32.6235171  44.1284971
  56.9799273  34.4924616  43.6774988  56.9138272  35.5308139  44.0023905
  58.0278751  34.2051485  43.5917285  56.4025319  34.4383701  42.2857483
  55.0965860  34.8554377  42.0223076  54.4790606  35.2121744  42.8466263
  54.5788946  34.8205741  40.7270802  53.5487750  35.1231922  40.5389937
  55.3827708  34.3975884  39.6738660  54.9943329  34.3977410  38.6554280
  56.6834706  33.9741861  39.9216111  57.2993580  33.6120573  39.0984188
  57.1958228  34.0107858  41.2025040  58.2262670  33.7065880  41.3862114
  57.1878217  33.2940606  45.8674797  57.2762251  34.1307056  46.7585818
  57.8615971  32.1470797  45.9106822  57.8413623  31.4870834  45.1464213
  58.6803428  31.8295645  47.0787937  58.8844511  32.7377428  47.6459367
  57.9456652  30.8335567  47.9931084  58.4342817  30.8200177  48.9673619
  56.9113157  31.1567517  48.1104375  57.9729867  29.5289100  47.4318808
  57.5112022  28.9206225  48.0135518  59.9870108  31.1811395  46.6459081
  60.1923860  30.9010572  45.4721859  60.8407021  30.9532138  47.6238473
  60.5996554  31.2599721  48.5554562  62.1368790  30.3389789  47.4165963
  62.6326785  30.7781969  46.5509350  63.0258328  30.5491414  48.6498849
  63.9396038  29.9685372  48.5233081  63.3827115  32.0314007  48.8314061
  62.4694052  32.6126187  48.9585155  64.0129854  32.1485867  49.7129509
  63.9194583  32.3867798  47.9517987  62.3314784  30.0841798  49.8101571
  62.8824018  30.2128316  50.5857424  61.9960863  28.8480556  47.1013598
  62.9791239  28.1743756  46.7990714  60.7761558  28.3197135  47.1944958
  59.9886005  28.8602466  47.5226419  60.5657809  26.9047876  46.8845228
  61.4434671  26.3332676  47.1864021  59.3402434  26.3490499  47.6239552
  58.4551586  26.8501737  47.2320380  59.2758879  25.2815249  47.4133635
  59.4188259  26.5599074  49.0924010  60.2607482  25.9705851  49.4556735
  59.6125617  27.6176328  49.2706780  58.1545794  26.1451429  49.8293516
  58.3195671  25.5927259  50.9380028  57.0314246  26.3485568  49.3237074
  56.3494352  26.0276984  49.9182994  60.4152771  26.6672791  45.4031521
  60.3000906  25.5200363  44.9737140  60.2821388  27.7386320  44.6241873
  60.3162858  28.6681375  45.0178278  60.1687376  27.6046592  43.1764876
  59.4683999  26.8035709  42.9400902  59.6611546  28.9056520  42.5355038
  60.2967175  29.6834409  42.9588282  59.8687995  28.8074547  41.4699800
  58.1899172  29.2834591  42.7360710  57.9764395  29.2604754  43.8047150
  57.8693526  30.6760498  42.1811391  58.0821551  30.6996741  41.1123754
  56.8154147  30.8997700  42.3462598  58.4822326  31.4202947  42.6896448
  57.3513432  28.2535578  42.0308640  57.5503661  27.2695597  42.4554073
  56.2960203  28.4959601  42.1559076  57.5989291  28.2475554  40.9693725
  61.5726955  27.3719797  42.6404498  62.5458909  27.7439817  43.2871284
  61.6595876  26.8425102  41.4254022  60.5773055  26.2514192  40.6215546
  59.9760367  27.0453463  40.1785470  59.9466312  25.6309259  41.2582154
  61.3184386  25.4483519  39.5938807  60.7408552  25.3978302  38.6708726
  61.4973274  24.4394367  39.9656203  62.5878468  26.1681510  39.3952119
  62.2738542  27.0054682  38.7719884  63.4460404  25.6765976  38.9369776
  62.9571039  26.6683441  40.7878540  63.6139877  26.0383635  41.3876260
  63.5499620  28.0605553  40.6833350  62.8450317  29.0431517  40.4423546
  64.8565825  28.1417824  40.8787246  65.4014819  27.3235194  41.1103053
  65.5333045  29.4251321  40.8185906  65.1929454  30.0358558  41.6548151
  67.0339759  29.2191095  40.9466763  67.3911620  28.6168277  40.1113471
  67.5361546  30.1864924  40.9373431  67.2521728  28.7060726  41.8833099
  65.2217249  30.1882285  39.5284511  65.1620139  31.4199017  39.5334173
  65.0379186  29.4729813  38.4245160  65.1108574  28.4657040  38.4114055
  64.7950839  30.1622367  37.1691709  65.5517643  30.9352256  37.0349246
  64.8519942  29.2122174  35.9772096  64.8620340  29.8060837  35.0632505
  65.7721706  28.6316335  36.0427671  63.7414325  28.3349719  35.9572842
  63.8075352  27.7522826  35.1972162  63.4626398  30.8832106  37.1935736
  63.2724772  31.8943694  36.5163876  62.5162519  30.3393447  37.9382520
  62.6268051  29.4177510  38.3364260  61.2130918  30.9677560  38.0124607
  61.0021998  31.5012786  37.0856503  60.1365729  29.9111713  38.2214840
  60.3342354  29.4037928  39.1657275  59.1705189  30.4131813  38.2746419
  60.1163058  28.8914705  37.0928718  59.8105055  29.4324193  36.1973488
  61.1111766  28.4725634  36.9417063  59.1427089  27.7543838  37.3278271
  58.4143692  27.7512535  38.3194346  59.1600959  26.7502138  36.4425376
  58.5295537  25.9695066  36.5566173  59.8036740  26.7779539  35.6646308
  61.1367639  32.1433979  38.9922348  60.1884868  32.9161956  38.9618651
  62.1357517  32.2793435  39.8605078  62.8827018  31.5996389  39.8734176
  62.1736443  33.3658718  40.8306163  61.1687869  33.5625095  41.2043734
  63.0691891  32.9977846  42.0099705  64.1007972  32.9503104  41.6612156
  62.9785838  33.7735305  42.7703054  62.6776751  31.6694104  42.5998084
  61.6492775  31.7773122  42.9445640  62.7301432  30.8716529  41.8589088
  63.5370730  31.2951739  43.7676043  64.1655220  32.1559858  44.3965143
  63.6309778  29.9943184  44.0356373  64.1965807  29.6812719  44.8116507
  63.1361737  29.3265771  43.4617106  62.6703210  34.6653760  40.2332722
  62.5327077  35.7330799  40.8423206  63.3096904  34.5628887  39.0735153
  63.4780018  33.6557125  38.6626600  63.9066522  35.7285503  38.4398389
  64.5634973  36.2327332  39.1486784  64.7258398  35.3267040  37.2167522
  64.0985772  34.7725142  36.5185297  65.1161387  36.2178489  36.7251960
  65.7992617  34.5114458  37.6331204  66.3204198  34.2537700  36.8691850
  62.9337167  36.8341703  38.0909724  61.9242130  36.5933222  37.4340779
  63.3038045  38.0545037  38.4776432  64.1694903  38.1792972  38.9827313
  62.4935892  39.2317418  38.1942519  63.1259238  40.1144576  38.2894618
  62.1263526  39.1572021  37.1706893  61.3025474  39.3690056  39.1409447
  60.3235502  40.0589028  38.8234431  61.4232596  38.7670057  40.3209136
  62.2855947  38.3033135  40.5688394  60.3590726  38.8234040  41.3142289
  59.6526298  39.6111477  41.0525083  59.5948962  37.4710935  41.3754234
  60.3424952  36.6834657  41.2814154  59.0386519  37.3345295  42.3028081
  58.6219823  37.2718527  40.2604666  57.3656939  37.7425237  40.0991524
  56.8426140  38.3051810  40.7548229  56.9245671  37.3141558  38.8722929
  55.9251095  37.5837881  38.5309987  57.8729294  36.6004359  38.2958852
  57.8259298  36.1427531  37.3967648  58.9182397  36.5800663  39.1023698
  59.8299054  36.0647499  38.8000193  60.9543905  39.0215203  42.6753095
  62.1390860  38.7929620  42.8735687  60.1548372  39.5365101  43.5990920
  59.2298607  39.8543708  43.3471349  60.5516548  39.6111045  44.9913813
  61.6394653  39.6544017  45.0451683  59.9797679  40.8372671  45.6950087
  58.9050789  40.8957038  45.5225906  60.1724603  40.7733291  46.7659343
  60.6047975  41.9942929  45.1717752  60.2521728  42.7734248  45.6079048
  59.8994714  38.3337358  45.4960612  58.7695306  38.0293564  45.1070317
  60.6696745  37.5218570  46.2096683  61.6411621  37.7477566  46.3686671
  60.1714963  36.2374393  46.6873163  59.1168531  36.0781978  46.4626628
  60.9814081  35.0614702  46.1078853  60.5352367  34.1273357  46.4490937
  60.9818975  35.0970326  44.5861872  61.4283730  36.0307384  44.2442016
  61.5603059  34.2564721  44.2027785  59.9573621  35.0293918  44.2203271
  62.3753618  35.0498239  46.6682304  62.3308434  34.9462907  47.7523895
  62.9301625  34.2118501  46.2462165  62.8778351  35.9828725  46.4131976
  60.1061375  36.1041955  48.2011840  60.9381216  36.6468577  48.9283141
  59.1272964  35.3455831  48.6777995  58.4440563  34.9309562  48.0602504
  59.0142768  35.0884538  50.0979344  59.3367009  35.9517212  50.6800952
  57.5443377  34.8123851  50.4075970  56.9033787  35.6701705  50.2039428
  57.3535728  34.0335222  49.6693007  57.2480714  34.2801984  51.7872584
  57.5051739  35.0526337  52.9193039  57.9716080  36.0292683  52.7899845
  57.1808749  34.6029110  54.1878940  57.4427122  35.1832038  55.0726557
  56.5084003  33.3980145  54.3231283  56.1775128  32.9547562  55.5837934
  56.4596721  33.5544342  56.2783236  56.1749141  32.6398706  53.1981031
  55.6274607  31.7035698  53.3064362  56.5431264  33.0832269  51.9430809
  56.2842325  32.4980414  51.0606796  59.8766983  33.8691568  50.4381285
  59.8522728  32.8765558  49.7113600  60.6533786  33.9596852  51.5149936
  60.6720252  34.8232120  52.0385136  61.4458572  32.8321613  52.0078793
  61.5065868  32.0511352  51.2499813  62.8583117  33.3095246  52.3301439
  63.3092564  33.5820149  51.3759441  62.8334059  34.1826525  52.9821619
  63.7197103  32.2343774  52.9873851  63.4022330  31.0384077  52.9771057
  64.7976428  32.6790545  53.6231789  65.4152136  32.0248469  54.0822197
  64.9948500  33.6693809  53.6447148  60.7665760  32.3859194  53.2852129
  60.9487917  32.9917951  54.3227076  60.0195540  31.2934811  53.2231103
  59.7423891  30.5107547  52.0059732  60.6117903  29.8999505  51.7627448
  59.5330068  31.1894327  51.1791393  58.5539143  29.6912118  52.3843278
  58.6270845  28.7157406  51.9034939  57.6502867  30.1967335  52.0437307
  58.5668097  29.5696717  53.8517700  59.1154175  28.6781975  54.1557475
  57.5507295  29.5215302  54.2433861  59.2693737  30.8158377  54.3798278
  58.5780828  31.6131597  54.6527618  60.1104254  30.4412644  55.5865762
  59.6735416  30.6224662  56.7232118  61.3182035  29.9365075  55.3339135
  61.6086583  29.8254108  54.3729802  62.2175624  29.4668898  56.3896757
  61.6977646  28.7437521  57.0181511  63.4559210  28.7947344  55.7923283
  64.0524344  28.3762955  56.6029946  63.1330021  27.9929610  55.1282629
  64.2377254  29.7264367  55.0627237  65.0070960  29.2826556  54.6984063
  62.6563129  30.5552146  57.3434525  62.9391227  30.2918132  58.5104042
  62.7301829  31.7831571  56.8476930  62.5726548  31.9526691  55.8645603
  63.1603941  32.8944880  57.6776804  64.0629018  32.5240257  58.1638252
  63.5340247  34.0667268  56.7906171  62.6391110  34.4544285  56.3038760
  63.9865081  34.8517684  57.3964791  64.2453370  33.7375847  56.0331215
  62.1933860  33.3613848  58.7804404  62.6448811  33.7636835  59.8620831
  60.8804123  33.3158166  58.5156960  60.5460440  32.8955396  57.6603222
  59.8946520  33.8541098  59.4568240  60.3329030  33.8670773  60.4547554
  59.5216919  35.3137449  59.0576796  58.7875889  35.6955090  59.7672212
  60.7435141  36.2032511  59.0698094  61.4779291  35.8223577  58.3601233
  60.4584483  37.2168784  58.7880360  61.1766021  36.2129429  60.0700301
  58.9964457  35.3205650  57.7292949  58.7658765  36.2187736  57.4809819
  58.5587603  33.1292549  59.5574909  57.7674164  33.4154328  60.4566417
  58.2601724  32.2633402  58.6022350  58.9123155  32.0541979  57.8598953
  56.9626171  31.5811660  58.6001026  56.2108581  32.2984395  58.9294600
  56.7498458  31.2774700  57.5751165  56.9068717  30.3609978  59.4977390
  57.9425274  29.8059776  59.8466097  55.7091363  30.0179906  59.9547697
  54.9159578  30.6094861  59.7520373  55.4850922  28.7985529  60.7410552
  56.4396875  28.4063122  61.0917604  54.6041694  29.0935958  61.9525743
  53.6896153  29.5715395  61.6014904  54.3572883  28.1472631  62.4338270
  55.3015566  30.0062342  62.9548414  56.0278075  29.4067091  63.5036858
  55.8218250  30.7827229  62.3940490  54.3220072  30.6588359  63.9459393
  53.4948198  31.0880605  63.3805844  53.9422893  29.8860572  64.6143155
  55.0052421  31.7635454  64.7744325  55.7318726  31.2818581  65.4287154
  55.5244288  32.4226586  64.0786494  54.0382501  32.5710456  65.6053500
  53.5573661  31.9605495  66.2504428  54.5451528  33.2751584  66.1224331
  53.3651102  33.0178156  64.9992326  54.7866828  27.8431520  59.7799623
  53.7089199  28.1500150  59.2664527  55.4016367  26.7050753  59.4863923
  56.2838475  26.4619192  59.9138013  54.8152127  25.7699764  58.5249747
  54.4954602  26.2980866  57.6266667  55.8623158  24.7306428  58.1331204
  56.7285448  25.2671088  57.7458856  56.1440666  24.1913051  59.0374607
  55.3726665  23.7503633  57.0950257  54.5288577  23.1949460  57.5044144
  55.0380980  24.3431853  56.2437177  56.4509428  22.7738776  56.6412007
  57.6066476  22.8733963  57.1167882  56.1260671  21.8870533  55.8265176
  53.6071466  25.0224226  59.0467299  53.6116224  24.6197043  60.2052531
  52.5654109  24.8721543  58.2310828  52.5513803  25.2978692  57.3152939
  51.4237659  24.0457911  58.6303051  51.3707888  24.0269296  59.7188531
  50.0905380  24.5709886  58.0837998  50.2402453  24.6189535  57.0051959
  49.3195383  23.8346598  58.3106907  49.6512142  25.9460042  58.6000244
  50.3525616  26.7033621  58.2498507  48.2607436  26.2689588  58.0865510
  47.5587085  25.5122394  58.4367241  47.9542608  27.2472536  58.4568326
  48.2687705  26.2797595  56.9966339  49.6748954  26.0024870  60.0984749
  50.6866797  25.8075436  60.4539872  49.3579011  26.9911530  60.4303715
  48.9973421  25.2498746  60.5017057  51.7477369  22.6974091  57.9967502
  51.4573766  22.4530236  56.8309644  52.3280482  21.8001431  58.7761150
  52.5874025  22.0014669  59.7312608  52.7093172  20.5217847  58.2169016
  53.3567959  20.6576853  57.3506444  53.4746880  19.7311711  59.2802034
  54.4076098  20.2507062  59.4989257  52.8671616  19.6805015  60.1837765
  53.7596703  18.4199062  58.8294659  54.2390736  17.9441559  59.5116932
  51.5045692  19.7446348  57.6601375  50.4641569  19.6519072  58.3020751
  51.6507356  19.2009994  56.4582003  52.5163641  19.3250726  55.9528365
  50.5894662  18.4187157  55.8314680  51.0740951  17.7055386  55.1646754
  50.0799106  17.8800191  56.6303789  49.5619334  19.2195902  55.0391566
  48.7153092  18.6380651  54.3475137  49.6604398  20.5489029  55.1158919
  50.3237646  20.9683171  55.7516523  48.7476451  21.4270266  54.3891226
  47.7943938  20.9214087  54.2349744  48.4973586  22.7101068  55.1761677
  49.4376017  23.1115868  55.5541307  48.0693848  23.4063567  54.4549365
  47.5398190  22.5204215  56.3171928  47.8600654  21.7088440  57.3957846
  48.8204303  21.1934152  57.4072718  46.9777859  21.5498980  58.4478321
  47.2323053  20.9010375  59.2858666  45.7683343  22.2446241  58.4459877
  44.8666127  22.0831418  59.4742745  45.1692506  21.4668544  60.1452438
  45.4471414  23.0873971  57.3961526  44.5106313  23.6451039  57.3926242
  46.3304152  23.2164442  56.3451362  46.0910205  23.8743262  55.5096834
  49.2056857  21.7353949  52.9737909  50.3881542  21.9248634  52.7267383
  48.2584351  21.8501654  52.0557816  47.2843029  21.7557832  52.3052966
  48.5899158  22.1564591  50.6712926  49.5590087  22.6523296  50.6158798
  48.6380944  20.8790556  49.8015057  48.9478371  21.1432104  48.7903767
  49.6309183  19.8865642  50.3934368  49.3215632  19.6215635  51.4044628
  49.6600360  18.9888524  49.7758894  50.6224800  20.3381928  50.4240579
  47.3349223  20.2816609  49.7260666  47.3765853  19.4902681  49.1842531
  47.5018051  23.0502060  50.1088226  46.4255726  23.1977780  50.6928894
  47.7841260  23.6139252  48.9431336  48.6933293  23.4845417  48.5227664
  46.8187347  24.4549070  48.2530125  45.8079392  24.1409750  48.5134705
  46.9922285  25.9221500  48.6491927  46.2309822  26.5086682  48.1348001
  46.8835857  26.0513091  49.7260468  48.3199076  26.5193464  48.2763313
  49.4853445  26.4574585  48.9889552  49.4576553  25.9104478  49.9313523
  50.4857212  27.1345509  48.3234596  51.4544662  27.1884234  48.6040489
  49.9515075  27.6929506  47.1856988  50.5503164  28.4796103  46.2052472
  51.5983823  28.7530536  46.3272527  49.7782365  28.8624972  45.1420110
  50.2318611  29.4478444  44.3422027  48.4268700  28.5257216  45.0512099
  47.8101161  28.8718823  44.2218205  47.8308048  27.7379086  46.0188498
  46.7684502  27.5156649  45.9182946  48.6022896  27.3022668  47.1046598
  47.0402133  24.2576223  46.7569065  48.1326935  23.9037507  46.2966721
  45.9785814  24.4801614  46.0017065  45.1182020  24.8123909  46.4133741
  46.0254858  24.2937504  44.5702660  46.9809739  24.6310732  44.1685757
  45.8659611  22.8009615  44.2655476  46.6595273  22.2419444  44.7613821
  44.8978492  22.4570830  44.6296999  45.9444924  22.5940678  42.8769113
  45.8444543  21.6584468  42.6866339  44.8467786  25.0708013  44.0242668
  43.6894670  24.7994525  44.3633017  45.1311408  25.9944604  43.1143943
  46.0780134  26.1826855  42.8175729  44.0659453  26.8355840  42.5944292
  43.0888486  26.3878702  42.7759057  44.1167449  28.2580419  43.2456103
  44.0840835  28.1505441  44.3298049  45.3886913  28.9870993  42.8474600
  45.4218422  29.0953928  41.7633594  45.4030908  29.9734174  43.3112165
  46.2550540  28.4163267  43.1817254  42.8954273  29.0952178  42.8625661
  43.0127225  29.4159644  41.8274505  42.0096659  28.4659229  42.9492499
  42.7380528  30.3251107  43.7634334  43.6232925  30.9551635  43.6769237
  41.8585467  30.8909829  43.4562576  42.6202381  30.0051217  44.7987240
  44.1229288  26.9127077  41.0828834  45.2050666  26.8571039  40.4909435
  42.9375714  27.0242177  40.4860991  42.1178964  27.0516037  41.0755753
  42.7549216  27.1285855  39.0412962  43.7240182  27.2568602  38.5591172
  42.0966017  25.8751186  38.4838759  41.1589773  25.6900925  39.0080182
  41.8976751  26.0081173  37.4204664  42.9634998  24.7736202  38.6665916
  42.5514856  23.9805653  38.3160090  41.8461505  28.3198219  38.7467783
  40.7586598  28.4434131  39.3135774  42.3465720  29.2288431  37.9179003
  43.3037504  29.1367538  37.6089854  41.6212241  30.4355589  37.5617520
  40.8376718  30.6211490  38.2963957  42.5520805  31.6397249  37.5285928
  43.3002818  31.4552679  36.7577039  41.9645039  32.5179818  37.2611631
  43.2432380  31.8797266  38.8557708  42.6014597  32.5591786  39.8885315
  41.5842785  32.9177298  39.7307882  43.2440154  32.7854057  41.1191998
  42.7231824  33.2932906  41.9309188  44.5404297  32.3287034  41.3054897
  45.2226294  32.5616373  42.4829286  44.7068824  33.0567268  43.1236242
  45.1886722  31.6465244  40.2805250  46.2043245  31.2799131  40.4293435
  44.5443957  31.4327344  39.0707698  45.0569873  30.9058319  38.2659570
  40.8062028  30.3238183  36.2869652  40.9976561  29.3987424  35.4867820
  39.9825271  31.3456713  36.0651798  39.9737118  32.0981584  36.7388153
  39.0975926  31.4405081  34.9125403  38.3478788  30.6557787  35.0136749
  38.6110714  32.4149194  34.9563478  39.7920145  31.2926082  33.5622107
  39.2331679  30.6837646  32.6466398  40.9781418  31.8752300  33.4152689
  41.3610724  32.4518919  34.1507446  41.7165128  31.7781041  32.1525948
  41.0143696  31.7579880  31.3191145  42.6521719  32.9739490  31.9743953
  43.0005267  33.0331785  30.9432599  42.0531629  33.8546203  32.2061415
  43.8384615  32.9151054  32.9025787  43.8066963  32.1128118  33.8682649
  44.8240682  33.6335903  32.6291232  42.4994871  30.4646261  32.0186666
  43.2468000  30.2737477  31.0546755  42.3270816  29.5675994  32.9876611
  41.6924850  29.7713418  33.7465258  43.0273676  28.2867833  32.9960594
  42.3734790  27.5648497  33.4852841  43.1774267  27.9943851  31.9567881
  44.3817548  28.2973618  33.7114030  44.9817414  27.2411843  33.9061705
  44.8856931  29.4571190  34.1211081  44.4191604  30.3395282  33.9668339
  46.1690189  29.4653584  34.8138730  46.9185363  28.9755926  34.1922202
  46.6351756  30.8946711  35.1081725  47.5373728  30.8607022  35.7188980
  46.8518439  31.4034388  34.1688588  45.6246825  31.5961487  35.8006961
  45.9227819  32.4904994  35.9820064  46.0223762  28.6998568  36.1347303
  44.9146990  28.5000160  36.6218093  47.1394308  28.3228598  36.7413334
  48.0458862  28.4868378  36.3271485  47.0783319  27.6052313  38.0023624
  46.2869766  28.0219643  38.6254111  46.7845460  26.1274235  37.7649531
  46.7319269  25.6149158  38.7255083  45.8287994  26.0315389  37.2497304
  47.8088636  25.5447406  36.9736080  47.6135444  24.6157223  36.8308661
  48.3670892  27.7481000  38.8074948  49.4061772  28.1897825  38.2923077
  48.2726950  27.4047908  40.0926366  47.3858184  27.0783206  40.4489602
  49.3975782  27.4783256  41.0082411  50.3364526  27.1487671  40.5632632
  49.5815667  28.9163517  41.5401940  48.6523571  29.2570093  41.9969456
  50.3779187  28.9299214  42.2843309  49.8444742  29.5785832  40.7153132
  49.0767559  26.5278299  42.1526567  47.9068048  26.2218680  42.4234921
  50.1322159  26.0520462  42.8015597  51.0631462  26.2585713  42.4686700
  49.9891747  25.1546028  43.9396210  49.1744824  25.5020141  44.5749800
  49.6791184  23.7238408  43.4838268  49.5378556  23.0922768  44.3609077
  48.7656436  23.7284748  42.8891484  50.7467136  23.2165894  42.7044036
  50.5416966  22.3213303  42.4249773  51.2423785  25.2147647  44.8014856
  52.2985164  25.7089722  44.3808365  51.1119537  24.7719895  46.0457948
  50.2313290  24.4138937  46.3869208  52.2401379  24.7928054  46.9502268
  53.0002122  24.1040278  46.5814836  52.6493824  25.8026227  46.9800140
  51.8407587  24.3815508  48.3514787  50.9047251  23.5896479  48.5508375
  52.6509962  24.8302319  49.2993998  53.5307492  25.2327625  49.0093942
  52.4598528  24.5396537  50.7016784  51.5345020  23.9766340  50.8234730
  53.6064823  23.7225697  51.2815652  53.4160222  23.5000243  52.3314689
  53.6549902  22.7917977  50.7164010  54.9428934  24.4262213  51.1707420
  54.9785377  25.5512857  50.4830323  55.9296605  23.9654245  51.7385667
  56.8190632  24.4378746  51.6620585  55.8468090  23.1163342  52.2791979
  52.0546071  25.7745392  51.5053039  51.9014225  26.8552118  50.9305456
  51.9221067  25.6440559  52.8226025  52.1621557  24.7854715  53.2972694
  51.3673400  26.7355905  53.6093757  51.3955400  27.7207274  53.1437479
  49.8730704  26.3943089  53.9756625  49.8734159  25.5361544  54.6477264
  49.1628013  27.5806140  54.6578480  49.1616504  28.4390654  53.9861629
  48.1354418  27.3029090  54.8934596  49.6884662  27.8397348  55.5768879
  49.0809130  25.8749978  52.7622880  49.5513268  24.9684192  52.3815936
  48.0571887  25.6533685  53.0638981  49.0724936  26.6349532  51.9809445
  52.1098751  27.0680655  54.8839701  52.4951277  26.1898081  55.6577850
  52.2241251  28.3703691  55.1476697  51.7957600  29.0325263  54.5166780
  52.8842867  28.8804683  56.3375867  53.0378076  28.0683314  57.0481950
  54.2591481  29.4932379  55.9828720  54.1091882  30.2674660  55.2304213
  54.7488534  29.9254047  56.8555235  55.2268852  28.5006255  55.3930249
  55.1209580  28.1226857  54.0560736  54.3861098  28.6149639  53.4190805
  55.9511737  27.1157709  53.5254827  55.8201395  26.7771863  52.4977224
  56.9481608  26.5501630  54.3261339  57.6260013  25.8068212  53.9065209
  57.0754433  26.9347059  55.6555124  57.8384074  26.4830269  56.2895250
  56.2123206  27.9130880  56.1818588  56.3091623  28.2223189  57.2225786
  52.0236912  30.0054311  56.9066965  51.1751385  30.5682671  56.1928759
  52.1736400  30.2793810  58.1961696  52.7121663  29.6910171  58.8157797
  51.4893530  31.4444273  58.7644604  50.8037490  31.8454718  58.0179956
  50.7065217  31.1647922  60.0459882  50.2633226  32.0936387  60.4050411
  49.6005996  30.1446771  59.7736786  50.0430945  29.2153473  59.4150089
  49.0484950  29.9522973  60.6936078  48.9206955  30.5381297  59.0180159
  51.5959715  30.6762492  61.0435727  51.1062625  30.4996989  61.8501801
  52.5840240  32.4763473  59.0019985  53.7289683  32.1102403  59.3078599
  52.2476884  33.7549703  58.8661473  51.3035417  34.0491141  58.6608043
  53.2731669  34.7863346  59.0456761  53.9169047  34.5448847  59.8914910
  54.1390264  34.8538309  57.7706637  54.1838161  33.8999002  57.2452026
  53.6039666  35.5802195  57.1589688  55.5543612  35.3557322  58.0335768
  55.7690629  36.1168073  58.9934971  56.4807242  34.8822017  57.3362351
  52.5538852  36.1078654  59.2508252  51.3214473  36.1496540  59.2457801
  53.3195730  37.1696238  59.4682220  54.3200800  37.0534676  59.5430070
  52.7608527  38.5195777  59.6289394  51.7924259  38.4534383  60.1247965
  53.6809864  39.4067601  60.4696763  54.6839030  39.3821238  60.0434716
  53.3032960  40.4290376  60.4497106  53.7257338  38.9472918  61.8058441
  54.3062689  39.5134970  62.3196441  52.5724659  39.1296604  58.2443151
  53.5018373  39.1158537  57.4366870  51.4007206  39.6980083  57.9863950
  50.6780500  39.7487063  58.6901536  51.1299690  40.2713105  56.6775943
  52.0337889  40.3615070  56.0750386  50.1072710  39.4082882  55.9070061
  49.2230936  39.2755161  56.5304652  49.7001459  40.0830752  54.5689968
  50.5837931  40.2157660  53.9447679  48.9793303  39.4527796  54.0481774
  49.2511335  41.0550122  54.7735154  50.6977196  38.0095427  55.6586606
  50.9251778  37.5358181  56.6136212  49.9753080  37.4009805  55.1147183
  51.6116109  38.0993935  55.0714381  50.5651489  41.6528453  56.8754525
  49.5733184  41.8274529  57.5724148  51.2962127  42.6443686  56.3776493
  52.1861267  42.4515365  55.9406500  50.8781219  44.0363254  56.5112355
  49.9953378  44.1200755  57.1450945  51.9869714  44.8472086  57.1222447
  52.8571173  44.8275828  56.4660731  51.5298296  46.2578616  57.3002660
  50.6599317  46.2783381  57.9567398  52.3325899  46.8473344  57.7432071
  51.2628603  46.6788961  56.3309580  52.3387769  44.2604783  58.3824865
  53.0468952  44.7683044  58.7853282  50.4430005  44.6666242  55.2058911
  51.1596380  44.5883214  54.2151276  49.2853391  45.3197097  55.2113152
  48.7598644  45.4359739  56.0659838  48.7848351  45.9684800  53.9925557
  49.5666743  46.0510311  53.2375644  47.5758222  45.2096970  53.3750753
  46.7929634  45.1108190  54.1270423  47.0308810  45.9808067  52.1698953
  47.8130898  46.0796909  51.4172517  46.1846388  45.4410087  51.7449333
  46.7063961  46.9714906  52.4882608  47.9518171  43.7799639  52.9703380
  48.2896366  43.2300724  53.8487453  47.0814468  43.2819514  52.5430924
  48.7521372  43.8096796  52.2309427  48.2633899  47.3304626  54.4195434
  47.4027921  47.4116745  55.2921080  48.8487162  48.3908925  53.8646573
  49.5949517  48.2848363  53.1923598  48.4217178  49.7430487  54.2182334
  49.0708433  50.4383302  53.6859563  47.3967606  49.8623192  53.8670401
  48.4752199  50.0584375  55.7160760  47.6487565  50.8037843  56.2308200
  49.4573756  49.5161218  56.4150586  50.1354179  48.9075928  55.9791108
  49.5858753  49.7833622  57.8332326  50.6336031  49.6579389  58.1064261
  49.2859009  50.8162078  58.0102770  48.7321278  48.8620880  58.7018171
  48.8575504  48.8929405  59.9176145  47.8728566  48.0525132  58.0898133
  47.7805774  48.0746080  57.0842808  47.0504612  47.0946464  58.8446920
  46.9331502  47.4085356  59.8819050  45.6624988  46.9394864  58.2210321
  45.7725186  46.6548112  57.1746312  44.8720572  45.8759165  58.9524624
  44.7612186  46.1601351  59.9989019  43.8867153  45.7771804  58.4969923
  45.3982006  44.9234228  58.8889763  44.9295082  48.2726546  58.2570373
  45.4961976  49.0147504  57.6946683  43.9414271  48.1567609  57.8116566
  44.8251494  48.6026980  59.2906144  47.7397444  45.7328880  58.8209454
  47.9762370  45.1830979  57.7491170  48.0979422  45.2261367  59.9967568
  47.9348374  45.7528134  60.8429884  48.7890031  43.9440605  60.1016399
  49.1483080  43.6309536  59.1213525  49.9780565  44.0326536  61.0506274
  49.6259009  44.3052381  62.0455064  50.6925151  42.6806712  61.1153773
  51.0453855  42.4076183  60.1208803  51.5416459  42.7500586  61.7952754
  50.0000557  41.9201180  61.4761534  50.8856039  45.0429015  60.5919773
  51.6336872  45.0969146  61.1911886  47.9438567  42.7567443  60.5484595
  47.2529865  42.8164324  61.5720183  47.9754856  41.6881016  59.7738833
  48.4730873  41.6890117  58.8949686  47.2984111  40.4704506  60.1798909
  46.5576326  40.6251228  60.9643799  46.6267429  39.8091629  59.0084570
  47.3578766  39.6394146  58.2180590  46.2038897  38.8549015  59.3225919
  45.8308476  40.4530929  58.6342858  48.3882677  39.5538857  60.7462720
  49.3289532  39.1854438  60.0409761  48.2769907  39.1798991  62.0115930
  47.5458328  39.5356262  62.6107305  49.2423780  38.2565285  62.5782351
  50.1973093  38.3506012  62.0611704  49.4558029  38.5663738  64.0559535
  48.5229495  38.5239085  64.6181639  50.1567594  37.8362110  64.4604559
  50.0500717  39.9194367  64.3122757  51.4095326  40.1269976  64.3881092
  52.1063895  39.4084946  64.2530403  51.6472002  41.3984315  64.6618170
  52.6695838  41.7630306  64.7613072  50.4877772  42.0260649  64.7688289
  49.4731114  41.1242502  64.5492004  48.4344122  41.4524309  64.5879637
  48.7096454  36.8264371  62.3876084  47.5095708  36.5749483  62.5368779
  49.5874607  35.8865740  62.0717623  50.5658270  36.1071395  61.9523906
  49.1608544  34.4965838  61.8864376  50.0560329  33.8747643  61.8766800
  48.5397504  34.2250249  62.7400095  48.3705735  34.2527279  60.5973870
  47.6469590  33.2567247  60.4771349  48.4902133  35.1634769  59.6271749
  49.0704123  35.9806762  59.7522899  47.7981459  35.0001603  58.3675955
  46.7418486  34.7973969  58.5442938  47.9180536  36.2785930  57.5380872
  47.3025458  37.0386416  58.0193101  48.9629526  36.5877715  57.5644476
  47.4777854  36.1099366  56.0981286  47.7721167  37.0325607  55.5978941
  47.9728800  35.2644211  55.6205441  45.9861551  35.9387342  55.9548910
  45.2077094  36.4759791  56.7510758  45.5738475  35.1164148  54.9846260
  44.5856593  34.9635829  54.8424012  46.2524572  34.6518164  54.3983339
  48.4204053  33.8436398  57.5865304  49.6418233  33.7208058  57.5409375
  47.5772047  33.0090051  56.9927127  46.5794487  33.0926408  57.1253304
  48.0749776  31.9129168  56.1754112  48.8915342  31.4173551  56.7005333
  46.9741592  30.8964902  55.9197854  46.1531667  31.3756796  55.3864479
  47.3680462  30.0769837  55.3186511  46.6107159  30.5068654  56.8706801
  48.6338245  32.4381541  54.8453492  47.9422957  33.1338265  54.0767838
  49.9041449  32.1548454  54.5916087  50.4513263  31.6289406  55.2580290
  50.5366584  32.5608841  53.3496371  49.9128269  33.2428939  52.7718862
  51.8720611  33.2436141  53.6339472  52.5120047  32.5620138  54.1942975
  52.5591210  33.6214965  52.3143231  51.9199359  34.3034942  51.7535892
  53.5112079  34.1080875  52.5261257  52.7347895  32.7216198  51.7248622
  51.6445356  34.4451361  54.5013490  51.1883911  34.1342530  55.4412351
  52.5978610  34.9329459  54.7046024  50.9816996  35.1429841  53.9897267
  50.7917365  31.3117789  52.5267627  51.4874771  30.4146447  52.9891968
  50.2587469  31.2735538  51.3194935  49.6793221  32.0379363  51.0031303
  50.4058356  30.1140297  50.4517691  50.5775317  29.2114552  51.0382663
  49.1201574  29.9397477  49.6560560  48.9858894  30.7900648  48.9874514
  49.1744718  29.0223629  49.0699203  47.9321840  29.8581856  50.6243540
  48.0244560  28.8760233  51.0879746  47.9813091  30.6286621  51.3938049
  46.5836832  29.9448423  49.9375001  45.6370835  30.5178530  50.4976043
  46.4539613  29.3050074  48.7802091  45.5734867  29.3345699  48.2862536
  47.2364280  28.7920368  48.3998037  51.6361546  30.2718300  49.5662274
  51.6497747  31.0829466  48.6255992  52.6778468  29.5208080  49.9051557
  52.6249084  28.9270606  50.7204844  53.9476228  29.5881789  49.1757634
  54.0934988  30.6195046  48.8545365  55.1152837  29.1866664  50.0700799
  54.9881010  28.1532235  50.3924466  56.0483345  29.2812328  49.5145858
  55.1454047  29.8380781  50.9434954  53.9050232  28.7315969  47.9262153
  53.6630015  27.5242961  47.9956357  54.1426675  29.3535853  46.7785735
  54.2928217  30.3519951  46.7515387  54.1116175  28.6262635  45.5186137
  53.1921642  28.0408822  45.5244090  54.0681635  29.5952548  44.3307384
  54.9863050  30.1822083  44.3062073  53.9739341  29.0301316  43.4034537
  53.2133233  30.2631184  44.4370669  55.2800991  27.6592677  45.3460571
  56.4292250  27.9860391  45.6521015  54.9364197  26.4520562  44.9032133
  53.9542446  26.2208575  44.8587322  55.9136563  25.4192263  44.5267984
  56.9219066  25.7603172  44.7617187  55.6455218  24.1328207  45.2913279
  54.5726472  23.9422892  45.2641766  56.1706666  23.3236852  44.7837625
  56.1028098  24.2083725  46.7151357  57.1743132  24.3857672  46.8073979
  55.5576149  25.0400828  47.1613671  55.7564922  22.9462053  47.4665158
  54.6388762  22.4493445  47.3652536  56.7417680  22.3757463  48.1533237
  56.5654308  21.5288001  48.6745613  57.6620074  22.7919839  48.1506376
  55.8635065  25.1713199  43.0118128  56.8545693  24.7560254  42.3967664
  54.7159738  25.4658752  42.4026700  53.9355938  25.8027625  42.9482095
  54.5394362  25.3135167  40.9715158  55.4995563  25.4227490  40.4671975
  53.9721387  23.9335842  40.6471305  52.9829118  23.8630420  41.0994060
  53.8822386  23.8543174  39.5637401  54.8533912  22.7979944  41.1696664
  55.8745439  22.9976212  40.8448631  54.8119331  22.8012327  42.2588738
  54.4420166  21.4074793  40.6673990  53.4409364  21.2470162  39.9436441
  55.2182142  20.3872284  41.0667464  55.0016970  19.4461141  40.7708993
  56.0150636  20.5655427  41.6611674  53.5754411  26.4003132  40.5027004
  52.6136616  26.7346960  41.2027984  53.8320135  26.9248298  39.3112982
  54.6169449  26.5810319  38.7767096  52.9866782  27.9539222  38.7151875
  51.9766212  27.8897318  39.1198646  53.5502681  29.3679972  38.9624913
  52.9892002  30.0778977  38.3547541  53.4371930  29.7550551  40.4258581
  53.9984311  29.0458294  41.0342258  53.8424017  30.7566682  40.5696555
  52.3894326  29.7410058  40.7260245  55.0108287  29.4269588  38.5112925
  55.5550234  28.6990719  39.1130678  55.0291441  29.1195296  37.4657059
  55.6578327  30.7701433  38.6475754  55.6403090  31.0780558  39.6930336
  56.6904934  30.7131855  38.3033852  55.1144277  31.4985143  38.0456729
  52.9705331  27.7313775  37.2123038  53.9605091  27.3046428  36.6312272
  51.8196806  27.9690643  36.6021838  51.0135585  28.2546684  37.1394889
  51.6569091  27.7596854  35.1802036  52.1514357  26.8350255  34.8826356
  50.1845738  27.6573546  34.8275110  50.0816801  27.4061400  33.7718579
  49.7205005  26.8785766  35.4326892  49.5483121  28.8920851  35.0813568
  48.6172762  28.8242988  34.8573546  52.3347133  28.8729972  34.3937136
  52.7773873  29.8754458  34.9561952  52.3974148  28.6922758  33.0809748
  52.0383913  27.8349219  32.6858221  53.0688913  29.6338790  32.1940054
  54.1203619  29.5735601  32.4748440  52.9233970  29.1671034  30.7632262
  51.8770442  29.2303511  30.4644865  53.5257564  29.7995826  30.1111269
  53.2623543  28.1344021  30.6811574  52.6416637  31.0983806  32.3141088
  53.4835778  31.9951884  32.2525741  51.3458366  31.3369855  32.4910120
  50.6697627  30.5866709  32.4981740  50.8602045  32.7042189  32.6012761
  51.0816739  33.2433360  31.6801880  49.3444324  32.7376508  32.8365765
  49.1804473  32.2147758  33.7788131  49.0874977  33.7901579  32.9562157
  48.4591407  32.1153536  31.7448280  47.4874160  32.6090978  31.7365404
  48.9814164  32.3266132  30.8117151  48.2374636  30.5929543  31.8517324
  48.9618733  29.8824018  32.5528113  47.1720901  30.1055354  31.1903179
  46.9720853  29.1160016  31.2206877  46.5771419  30.7313707  30.6664208
  51.5872791  33.4617257  33.7084757  51.9836353  34.6220404  33.5476269
  51.7609124  32.8138774  34.8502048  51.3645365  31.8968165  34.9984772
  52.4517759  33.4470837  35.9492095  52.1359981  34.4866454  36.0369319
  52.1350373  32.7325057  37.2503644  52.4059374  31.6779202  37.1997497
  52.6726951  33.2061952  38.0717306  50.6876340  32.7845308  37.6019748
  50.1071756  34.0004376  37.9389329  50.7204408  34.9015268  37.9455539
  48.7608258  34.0752778  38.2650158  48.3121036  35.0359601  38.5176788
  47.9821103  32.9201234  38.2692097  46.9291006  32.9713660  38.5460575
  48.5513513  31.6982969  37.9188303  47.9460136  30.7918890  37.9092869
  49.9004413  31.6380811  37.5796853  50.3485012  30.6865457  37.2934639
  53.9509157  33.5177059  35.7290792  54.6022356  34.4683679  36.1404648
  54.5075307  32.5040363  35.0802467  53.9783128  31.7011500  34.7713757
  55.9384803  32.5337196  34.8094695  56.4827562  32.6787587  35.7426504
  56.4052494  31.2219590  34.1690895  55.8969871  31.1314967  33.2090972
  57.4794226  31.3063406  34.0043720  56.1176008  29.9908577  35.0121149
  56.7498461  30.1226719  35.8901763  55.0746238  29.9269816  35.3223099
  56.5014122  28.6892920  34.3283866  57.4819895  28.6338200  33.5744237
  55.6601182  27.6624164  34.4970660  55.8626714  26.7716066  34.0663321
  54.8264309  27.7828674  35.0543437  56.2274816  33.7065855  33.8592675
  57.3195253  34.2690569  33.8937291  55.2738527  34.0624854  33.0031851
  54.4112255  33.5432960  32.9230846  55.5144487  35.1530646  32.0644643
  56.5698831  35.1768634  31.7931876  54.6895483  34.9679015  30.7960448
  53.6383446  34.9682970  31.0842631  54.8881281  35.8208080  30.1470327
  55.0097569  33.6839210  30.0551200  56.0191095  33.7624678  29.6512159
  54.9612092  32.8454102  30.7498464  54.0487963  33.4217260  28.9109249
  53.2608501  34.4309720  28.5451761  54.0068176  32.3173508  28.3660009
  53.3619793  32.1571463  27.6053303  54.6174565  31.5778157  28.6827173
  55.2907907  36.5403288  32.6425534  55.8561415  37.5132351  32.1681509
  54.4253914  36.6361422  33.6405483  53.9279575  35.8226478  33.9735432
  54.0907535  37.9290125  34.2109393  54.1985668  38.7226582  33.4716139
  52.6329189  37.8804452  34.6660791  52.0377951  37.4957095  33.8378850
  52.5764254  37.1879047  35.5058983  52.0934400  39.2347726  35.0902061
  52.8845184  40.1919486  35.1910919  50.8640011  39.3263668  35.3161036
  55.0309870  38.3511769  35.3352801  54.9260062  37.8840313  36.4613325
  55.9630417  39.2403609  35.0356140  56.1261862  39.5503434  34.0883052
  56.8701967  39.6921240  36.0725436  56.9255944  38.9250966  36.8450067
  58.2857012  39.9424320  35.5261739  58.9351353  40.2896279  36.3297849
  58.8348232  38.6361263  34.9567957  58.1861237  38.2885293  34.1527653
  59.8388043  38.8029055  34.5665318  58.8720341  37.8832385  35.7441176
  58.2248581  40.9275839  34.4822793  59.1075684  41.0855583  34.1395448
  56.3648391  40.9171152  36.8332191  57.0938358  41.4812923  37.6395435
  55.1555952  41.3635308  36.5206419  54.6265623  40.9197648  35.7835563
  54.5818224  42.5402937  37.1746900  55.3521838  43.3026423  37.2907380
  53.4351411  43.1261158  36.3519474  52.6789477  42.3743633  36.1258082
  52.9944411  43.9103062  36.9675195  53.9068962  43.7365080  35.0612893
  54.9490131  44.3833795  35.0231360  53.1824394  43.4743786  33.9857668
  53.4535946  43.8587680  33.0919998  52.3615639  42.8910831  34.0634230
  54.0811191  42.2725662  38.5915105  54.0044144  43.1948358  39.4169105
  53.8056497  41.0109860  38.9114683  53.8529789  40.2406001  38.2600355
  53.3454710  40.7438117  40.2587083  53.5529093  41.6131538  40.8826576
  51.8359308  40.4510791  40.3095909  51.5547391  40.5037211  41.3613795
  51.2858595  41.2066868  39.7487179  51.4581086  39.0735766  39.7721254
  51.8965786  38.0353724  40.2791146  50.6785248  39.0635842  38.6980037
  50.3927017  38.1834104  38.2934064  50.3746942  39.9362006  38.2901700
  54.1398117  39.5803884  40.8338240  54.8329071  38.8654409  40.0878100
  54.0953371  39.4863217  42.1601390  53.6105468  40.2179720  42.6599045
  54.7680839  38.4401171  42.9385198  55.3594558  37.8158916  42.2686534
  55.6982148  39.0405269  43.9963362  55.1472823  39.5223396  44.8040671
  56.2323461  38.1746432  44.3875512  56.7061113  40.0369802  43.3978335
  57.2880880  39.7233998  42.3404819  56.8326924  41.1615166  43.9259660
  53.7444583  37.5006913  43.5842503  54.0549624  36.8613375  44.5842922
  52.5159288  37.5036804  43.0711164  52.2941214  38.0946232  42.2826447
  51.4568321  36.6605299  43.6254965  51.3316880  35.7815745  42.9931393
  51.7386271  36.3471367  44.6307207  50.1238860  37.4207415  43.6941841
  50.0296865  38.5896194  43.2771014  49.1198369  36.7842786  44.2999741
  49.2808827  35.8748165  44.7086821  47.7923302  37.3684452  44.4181445
  47.7937200  38.3876741  44.0317901  46.7944405  36.5430223  43.6121749
  47.2197286  35.5427874  43.6943903  45.8329355  36.5717122  44.1248006
  46.5958792  36.8920144  42.1381183  46.2553948  37.9256818  42.0772674
  47.8735199  36.7323148  41.3340659  48.2143878  35.6987249  41.3940639
  47.6828538  36.9916018  40.2926641  48.6420247  37.3917835  41.7373050
  45.4770958  36.0706898  41.5442641  44.5513989  36.2734681  42.0828416
  45.3507846  36.3333991  40.4939639  45.7201458  35.0113277  41.6265897
  47.3091683  37.3812931  45.8460897  47.6898776  36.5289272  46.6379873
  46.5724319  38.4271484  46.2131255  46.4516094  39.2148620  45.5926350
  45.9735755  38.4969664  47.5502842  46.2760330  37.6269706  48.1331443
  46.4290705  39.7602326  48.2848234  47.5184299  39.7432093  48.2515715
  46.0619776  40.6136594  47.7147307  45.9621414  39.8813256  49.7479466
  45.8467507  38.8807789  50.1647104  46.9663368  40.6550022  50.5680425
  47.0819259  41.6558808  50.1521338  46.6161548  40.7281731  51.5976634
  47.9269338  40.1402975  50.5472339  44.6094420  40.5852584  49.8330809
  43.8667632  40.0150065  49.2751019  44.3021978  40.6580953  50.8763436
  44.6925834  41.5857775  49.4086424  44.4587987  38.4385157  47.3393318
  43.8771697  39.3627448  46.7534050  43.8323846  37.3243947  47.7424976
  44.3492507  36.5995339  48.2194940  42.4040420  37.1193672  47.5117355
  42.1635408  37.4536260  46.5025133  42.1864823  36.0552047  47.6029788
  41.5375057  37.8941208  48.5143221  41.8238149  37.9062686  49.7153672
  40.4357775  38.4402701  48.0107460  40.2655124  38.3884146  47.0165528
  39.4969093  39.2022620  48.8371872  39.7060276  39.0145671  49.8903440
  39.6217164  40.7247727  48.5709052  39.5412634  40.8202646  47.4880812
  38.7870583  41.2423024  49.0437783  40.9436723  41.3482340  49.0426570
  41.7681629  40.7195390  48.7064150  41.1141602  42.7588652  48.4752750
  40.2902314  43.3883112  48.8114862  42.0575454  43.1795057  48.8233939
  41.1163353  42.7151747  47.3861530  41.0134209  41.3708074  50.5763488
  40.9474781  40.3521660  50.9586062  41.9572152  41.8160720  50.8911393
  40.1851534  41.9602312  50.9696065  38.0449779  38.7400393  48.6428692
  37.1164195  39.4666286  48.9914784  37.8530186  37.5788609  48.0152879
  38.6377991  37.0888746  47.6101553  36.5233710  36.9742117  47.9024399
  35.7315891  37.6864595  47.6703113  36.5183559  35.8737900  46.8391540
  37.3000463  35.1478997  47.0630811  35.5494431  35.3744876  46.8368383
  36.7020016  36.3140121  45.8590631  36.2168660  36.3777645  49.2906889
  37.0038799  36.5389404  50.2182283  35.0613947  35.7372443  49.4671261
  34.3494769  35.7139961  48.7510731  34.7515323  35.1520500  50.7737167
  34.9872275  35.8603114  51.5680169  33.2665845  34.8130451  50.8479249
  33.0284171  34.2398227  49.9519385  32.9796233  34.2420058  51.7309127
  32.3950269  36.0287146  50.8225281  32.0486128  36.6202990  49.6124896
  32.3748756  36.1653705  48.6772395  31.2870538  37.7908065  49.5912991
  31.0195506  38.2560158  48.6425510  30.8685691  38.3643980  50.7916979
  30.2565748  39.2663101  50.7808520  31.2288387  37.7908413  51.9912947
  30.9072279  38.2429518  52.9295180  32.0048129  36.6320790  52.0055388
  32.3102563  36.1923438  52.9549793  35.6450374  33.9353439  51.0969964
  36.0126458  33.1822076  50.1937059  35.9872610  33.7595761  52.3736082
  35.7077233  34.4359553  53.0696464  36.8892986  32.6892422  52.7743630
  37.7927126  32.7327916  52.1660490  37.2832437  32.8109468  54.2397712
  36.3786369  32.8716574  54.8448331  37.8531433  31.9272695  54.5268756
  38.0756763  33.9767019  54.4521286  38.3142480  34.0367689  55.3800701
  36.3953774  31.2783448  52.4666839  37.1997755  30.3394143  52.4503659
  35.0908088  31.1343360  52.2410907  34.4810376  31.9332675  52.3410253
  34.4881900  29.8346636  51.9504651  34.6956633  29.1454408  52.7690162
  32.9686684  29.9572090  51.7863625  32.5684911  28.9607149  51.5993949
  32.5590181  30.3434621  52.7196873  32.6072045  30.8202161  50.7181202
  31.6504785  30.8660248  50.6534925  35.0925295  29.1332428  50.7280054
  34.9561120  27.9161753  50.5598330  35.6507779  29.9097221  49.8095635
  35.4602226  30.9014346  49.8267230  36.2893587  29.3493733  48.6257591
  36.1929064  28.2636868  48.6167657  35.7728976  29.9192230  47.2986026
  36.3124597  29.4656020  46.4672176  34.2924987  29.6055569  47.1721563
  33.7521766  30.0592698  48.0029975  33.9146849  30.0063883  46.2315758
  34.1464970  28.5255442  47.1910051  36.0723279  31.4315030  47.1879518
  35.4802608  31.9386552  47.9497615  37.1323961  31.5712830  47.3996508
  35.7496435  32.0110773  45.8317947  34.6895758  31.8720780  45.6195786
  35.9843354  33.0754941  45.8258013  36.3417100  31.5047038  45.0694673
  37.8174280  29.2707534  48.6820540  38.4431611  29.0260624  47.6636978
  38.4170658  29.5322786  49.8371306  37.8920589  29.8563165  50.6367972
  39.8604733  29.3712934  49.9763733  40.3789362  30.0123672  49.2634078
  40.2928408  29.7592901  51.3832645  40.1204721  30.8135425  51.5999214
  39.6823688  29.1478093  52.0477307  41.7472350  29.4456412  51.6394478
  42.0698368  28.3702580  52.1576745  42.6495515  30.3401736  51.1899383
  43.6352440  30.1758580  51.3366023  42.3359621  31.1707944  50.7084494
  40.1912391  27.8873872  49.6892142  39.4601208  26.9966043  50.1289195
  41.2609103  27.6355022  48.9341569  41.7988851  28.4120949  48.5769647
  41.6280801  26.2826464  48.5093694  40.7559059  25.6304339  48.4643119
  42.3192572  26.2833784  47.1194415  42.3765972  25.2561699  46.7593649
  41.5303776  27.1455853  46.0987509  41.4730157  28.1731016  46.4579437
  42.0397940  27.1259362  45.1353154  40.5233536  26.7442713  45.9849511
  43.6611420  26.7567443  47.2386890  44.0795928  26.7534179  46.3746935
  42.5021783  25.4480990  49.4585565  42.8317423  24.3069238  49.1175732
  42.9536267  26.0029582  50.5803902  42.7940965  26.9793414  50.7836764
  43.8305546  25.2432924  51.4714588  44.6689144  24.8386418  50.9044404
  44.3755169  26.1028697  52.5950197  43.5439860  26.5493200  53.1403067
  45.2104215  25.2516500  53.5485538  46.0424703  24.8052083  53.0040491
  45.5972503  25.8784947  54.3520024  44.5884713  24.4626510  53.9713544
  45.2472049  27.2299224  51.9967245  44.6416610  27.8426247  51.3288813
  45.6414532  27.8509004  52.8011213  46.0742213  26.7923405  51.4375583
  43.2026537  23.9574616  52.0176930  42.0314348  23.9468942  52.3750760
  43.9544578  22.8643048  51.9248497  44.9057271  22.9998281  51.6136913
  43.5570887  21.5301983  52.3851620  42.4897363  21.4894424  52.6024107
  43.8646039  20.5423743  51.2596385  44.9361206  20.6183077  51.0747458
  43.6337121  19.5528113  51.6540421  43.1191780  20.7547366  49.9743260
  43.1887507  21.8337054  49.8361710  43.5390061  20.2497498  49.1043635
  41.6638596  20.3771183  50.0951185  41.0652952  20.4801578  51.1772375
  41.1288422  19.7808393  49.0243693  40.1583212  19.5015439  49.0379551
  41.6977245  19.6125096  48.2069714  44.5107588  21.1508063  53.5142904
  45.6944420  21.4599484  53.4077575  44.0934625  20.3862232  54.5253822
  45.0531447  19.8293876  55.4999770  45.5709286  20.6442763  56.0058985
  45.7796735  19.2061074  54.9786550  44.1724887  19.0289225  56.4372356
  43.8764286  19.6431146  57.2876563  44.7088297  18.1496188  56.7939775
  42.9909543  18.6344446  55.6112926  42.1011454  18.4318600  56.2073618
  43.2318457  17.7580795  55.0095825  42.7436482  19.8442977  54.6990147
  42.4145354  19.5509563  53.7021527  41.6978588  20.7701653  55.3295920
  40.5094774  20.4419457  55.3762670  42.1317237  21.9304833  55.8076009
  43.1096476  22.1785087  55.7601917  41.2098450  22.8757195  56.4148119
  40.1811958  22.5793698  56.2094905  41.4157928  22.9065796  57.9255664
  42.4475564  23.1978582  58.1223400  40.7416570  23.6530507  58.3455924
  41.1355425  21.5369290  58.5767446  40.1784090  21.1206170  58.2626098
  41.9441924  20.9056641  58.2083807  41.1846248  21.5513135  60.1179094
  40.2434199  21.0891444  60.7825830  42.3184334  21.9750167  60.6813088
  42.3990798  22.0026312  61.6877059  43.0903289  22.2659942  60.0985475
  41.5159434  24.2418060  55.7982915  42.6599575  24.7021987  55.8097528
  40.4860706  24.8594764  55.2355248  39.5733523  24.4269945  55.2375084
  40.6385757  26.1498049  54.5720915  41.4516093  26.1088247  53.8472493
  39.3578762  26.4968134  53.8433818  39.4724149  27.4389451  53.3073147
  39.0995353  25.7070661  53.1379321  38.3291965  26.6242144  54.8052831
  37.5050402  26.8447063  54.3651132  40.9789708  27.2729387  55.5360929
  40.6941499  27.1966783  56.7337783  41.6746765  28.2813015  55.0175717
  41.9181476  28.2648827  54.0374944  42.1125464  29.4154361  55.8186570
  41.9831494  29.2089880  56.8810763  43.5985020  29.6652249  55.5461675
  43.7053445  30.0317328  54.5252092  43.9544422  30.4239388  56.2431322
  44.4218458  28.3903861  55.7178326  44.0134255  27.5973580  55.0914141
  45.4478591  28.5997041  55.4152028  44.4287120  27.9162874  57.1550745
  44.7634474  28.6766372  58.0635712  44.0379722  26.6532619  57.3735945
  44.0244064  26.2877995  58.3150586  43.7588100  26.0725179  56.5958373
  41.3231050  30.6675040  55.4816192  40.6004968  30.7031946  54.5056599
  41.4565245  31.6902784  56.3109688  41.9754264  31.5934600  57.1720532
  40.7767665  32.9561427  56.0509715  39.9112490  32.7702766  55.4150214
  40.2965756  33.6296213  57.3520973  39.8396920  34.5907619  57.1163719
  39.2829643  32.7452696  58.0334166  39.7392853  31.7840447  58.2698854
  38.9439531  33.2220127  58.9531375  38.4319005  32.5895668  57.3704326
  41.4104545  33.8327482  58.2265945  41.1094896  34.2521032  59.0360152
  41.6384775  33.9342118  55.2465736  42.8624007  33.9771063  55.3800136
  40.9643675  34.7562128  54.4545213  39.9549687  34.7234932  54.4664768
  41.6136994  35.7799385  53.6426020  42.3873104  35.3341894  53.0173557
  40.5988960  36.4985248  52.7329637  41.1319164  37.2411849  52.1392924
  39.8862164  35.5119669  51.7976893  39.3525566  34.7692241  52.3906818
  39.1776105  36.0526015  51.1702413  40.6216613  35.0124825  51.1670255
  39.6350531  37.1695910  53.5693445  38.9937657  37.6235327  53.0177217
  42.1397040  36.8490723  54.5919713  41.7457587  36.9317883  55.7564249
  43.0553435  37.6700315  54.0910568  43.3548896  37.5883527  53.1299636
  43.5928838  38.7543780  54.8885429  44.2670492  38.3745400  55.6562169
  44.3806450  39.6883690  53.9635483  45.2847252  39.1918454  53.6111245
  43.7705136  39.9805389  53.1088692  44.8188342  40.9529315  54.6282317
  45.9041227  40.9502414  55.4898451  46.4485755  40.0198534  55.6512429
  46.3043594  42.1186150  56.1485034  47.1463131  42.0996347  56.8404964
  45.6213015  43.3087961  55.9160772  45.9301456  44.2241052  56.4209778
  44.5480367  43.3288471  55.0419727  44.0154282  44.2610578  54.8537934
  44.1445665  42.1450209  54.3961112  43.2984422  42.1601687  53.7091293
  42.4659398  39.5825832  55.4887556  42.5422955  39.9896158  56.6504240
  41.4417977  39.8541630  54.6840933  41.4506423  39.5621586  53.7172663
  40.3272633  40.6735728  55.1492111  40.7091438  41.5943106  55.5902422
  39.4017458  41.0338481  53.9972358  39.8876068  41.6519193  53.2422349
  39.0649723  40.1025299  53.5419007  38.1649981  41.7739124  54.4285719
  38.2621372  43.0599866  54.9519362  39.2361995  43.5390326  55.0510194
  37.1114951  43.7343110  55.3491685  37.1918896  44.7238112  55.7991980
  35.8711781  43.1540596  55.1748894  34.9756505  43.6995120  55.4725668
  35.7607297  41.8951355  54.6292152  34.7837981  41.4309601  54.4941377
  36.9120467  41.2149950  54.2488861  36.8368135  40.2242389  53.8007319
  39.5584229  40.0163317  56.2756393  39.2935709  40.6516739  57.2952126
  39.2194592  38.7392346  56.1138289  39.3623352  38.2557863  55.2386355
  38.4998245  38.0461526  57.1776852  37.6622909  38.6656942  57.4983175
  37.9585074  36.6880909  56.7253755  38.7416644  36.2008843  56.1445191
  37.7397346  36.0919336  57.6112846  36.6947540  36.8151532  55.8715597
  35.9796514  37.8324017  56.0011853  36.3924137  35.9036821  55.0730537
  39.3435688  37.9177561  58.4288038  38.8270466  37.9281352  59.5458101
  40.6562501  37.8360507  58.2697189  41.0797694  37.7964201  57.3536620
  41.5162683  37.7389341  59.4268283  41.1805242  36.9698935  60.1224946
  42.9655719  37.4107669  58.9876970  43.2770871  38.1487635  58.2484950
  43.9225481  37.4367536  60.1605765  43.6119248  36.6986425  60.9000389
  44.9290401  37.2019884  59.8142264  43.9166408  38.4283665  60.6130911
  42.9846231  36.1207679  58.3471217  43.8808635  35.9127926  58.0730782
  41.5207271  39.0041992  60.2818179  41.5821775  38.9281797  61.5017318
  41.5609071  40.1645095  59.6264062  41.5824023  40.1512413  58.6167224
  41.6283004  41.4575851  60.3038716  42.0206065  41.3778476  61.3176946
  42.5196759  42.4381468  59.5043533  42.6553548  43.3549508  60.0780787
  43.8762495  41.7980912  59.2427375  43.7414129  40.8814092  58.6686172
  44.5025264  42.4900506  58.6796480  44.3573171  41.5639654  60.1924010
  41.8574706  42.8570247  58.2072663  40.9104530  43.3507871  58.4251159
  42.5106421  43.5454393  57.6710276  41.6743201  41.9765677  57.5913506
  40.2854150  42.1413341  60.5468454  40.2106855  43.1078163  61.2946159
  39.2507097  41.6402364  59.8936983  39.4176779  40.8404622  59.2999120
  37.9145238  42.2227045  59.9089281  37.8735802  43.1271474  59.3019637
  36.9454873  41.1907693  59.3170851  37.3142726  40.9568896  58.3183875
  37.0154057  40.3037005  59.9466250  35.5297785  41.6258492  59.2317671
  35.0891729  41.6150541  60.2286879  35.4877527  42.6372190  58.8274564
  34.7592387  40.6926347  58.3318294  33.7614887  41.1043798  58.1799746
  35.2759618  40.6310730  57.3740681  34.6476222  39.3137187  58.9319115
  35.6342409  38.9150118  59.1679556  34.0390370  39.3348343  59.8359455
  33.9971268  38.4523371  57.9198519  34.5611141  38.4322908  57.0822265
  33.9035541  37.5154096  58.2852432  33.0827161  38.8213740  57.7013023
  37.4191721  42.7048384  61.2702399  36.8961925  43.8255506  61.3828341
  37.6008303  41.8883598  62.3015633  38.0081390  40.9739859  62.1669555
  37.1092741  42.2396111  63.6347265  36.0995816  42.6405049  63.5458203
  37.0747797  41.0257596  64.5786499  36.4190238  41.2655582  65.4156566
  36.6650162  40.1792299  64.0276677  38.3708860  40.6895896  65.0714653
  38.3044064  39.9297357  65.6543910  37.8854201  43.3820965  64.2742025
  37.4007276  43.9997848  65.2188592  39.1023363  43.6402417  63.8051908
  39.5135575  43.0559797  63.0913040  39.9088885  44.7131289  64.3679168
  39.6263550  44.8780994  65.4076566  41.4007689  44.3563782  64.3157561
  41.9552462  45.0683334  64.9271268  41.5372929  43.3514808  64.7153088
  41.8800710  44.4037750  62.9858399  42.8130969  44.1781286  62.9737420
  39.6532846  46.0581610  63.6747594  40.0589190  47.1035636  64.1607359
  39.0552609  46.0259255  62.4943918  38.7848155  45.1494907  62.0715198
  38.8137823  47.2541219  61.7514761  39.7088098  47.8761717  61.7603668
  38.4576354  46.9322033  60.3018051  37.5596847  46.3177432  60.3667856
  38.2172245  47.8752142  59.8108539  39.5218180  46.1939587  59.4922575
  39.8009615  45.2612342  59.9823645  38.9216031  45.8929964  58.1485188
  38.6426135  46.8253256  57.6575748  39.6504779  45.3637297  57.5347444
  38.0355666  45.2712381  58.2768011  40.7976416  47.0362394  59.3553551
  41.2003033  47.2502819  60.3453798  41.5369938  46.4849413  58.7743818
  40.5629373  47.9724883  58.8489454  37.6980890  48.1199322  62.3528203
  36.7844260  47.6100001  62.9947535  37.7395873  49.4197101  62.0548733
  38.5132009  49.7867698  61.5192536  36.7110603  50.3552125  62.5214806
  36.6436683  50.3312744  63.6091315  37.0622928  51.7967703  62.0791585
  37.1243280  51.8387770  60.9917363  36.2886459  52.4822198  62.4251784
  38.0215299  52.0856390  62.5087144  35.3448934  49.9400391  61.9717125
  34.3600654  49.8982166  62.7094053  35.2924716  49.5439606  60.7011627
  36.1217450  49.5729080  60.1253442  34.0673529  49.0186684  60.1197049
  33.3784010  48.7495080  60.9203280  33.3885540  50.0373432  59.2161383
  34.1236051  50.3888149  58.4920757  32.5751380  49.5349143  58.6926695
  32.8385055  51.2163100  59.9887921  32.1715491  50.8080258  60.7481169
  33.6288026  51.7913585  60.4713393  32.0475031  52.1380785  59.0989562
  32.7360168  53.0650187  58.4220789  30.8142326  52.0576720  59.0660968
  30.2865681  52.6774490  58.4681437  30.3404876  51.3726042  59.6373666
  34.5462259  47.8431766  59.2914545  35.6297161  47.9064959  58.7328082
  33.7746243  46.7572011  59.2775191  32.4504869  46.6530883  59.9249731
  31.7799794  47.4051040  59.5090496  32.5545785  46.8135248  60.9980640
  32.0141565  45.2267877  59.5883969  31.3384249  45.2428913  58.7332791
  31.5038187  44.7881981  60.4458908  33.2665407  44.4833830  59.2778679
  33.0686938  43.6543863  58.5983680  33.7734204  44.1100848  60.1677112
  34.1354536  45.5270203  58.5833014  35.1940695  45.3426860  58.7661990
  33.8825556  45.5910035  57.0748725  32.9954620  44.9292562  56.5167385
  34.6578570  46.4475541  56.4223715  35.3735576  46.9738188  56.9029103
  34.5085617  46.6369201  54.9893923  34.1986084  45.7070746  54.5125112
  33.4300388  47.7067938  54.7299378  33.4772656  47.7609630  53.6423098
  32.4542891  47.3264916  55.0322337  33.6390014  49.1127138  55.3232054
  34.0372232  48.9774119  56.3287966  34.5783855  50.0014118  54.5213979
  34.1805667  50.1375601  53.5157624  34.6677101  50.9713463  55.0106311
  35.5607876  49.5328738  54.4625885  32.2883744  49.7658755  55.5479176
  31.7022375  49.1609098  56.2396976  32.4310814  50.7615487  55.9678829
  31.7599708  49.8451448  54.5978624  35.8295207  47.1154031  54.3927900
  36.7430159  47.4980155  55.1098696  35.8924669  47.0924582  53.0694906
  35.1825535  46.5944883  52.5516602  37.0159264  47.6572267  52.3334545
  37.4266469  48.4606894  52.9448918  38.1519624  46.6767779  51.9805558
  38.8982461  47.2511591  51.4316970  38.6149640  46.2249972  52.8578379
  37.7354600  45.5459527  51.0841528  37.3085908  44.3501824  51.6273194
  37.2718087  44.2361787  52.7107169  36.9284635  43.2991507  50.8061419
  36.5919922  42.3600541  51.2454429  36.9761174  43.4420692  49.4269365
  36.6223312  42.6426716  48.7758615  37.4790541  44.6139221  48.8772362
  37.5781999  44.7137501  47.7963548  37.8536675  45.6534297  49.7031877
  38.2485565  46.5746948  49.2748967  36.3811911  48.3209281  51.1029471
  35.2443722  48.0272178  50.7273290  37.0992869  49.2586117  50.4995783
  38.0304851  49.5046407  50.8036162  36.5360884  49.9666099  49.3595490
  35.7230724  49.4247041  48.8763902  36.0123627  51.3473120  49.8039544
  36.8176770  51.9054703  50.2814774  35.6553132  51.8983106  48.9338874
  35.1933919  51.2154528  50.5110607  37.6510897  50.1248086  48.3329764
  38.8251920  50.1299476  48.6920564  37.2869505  50.2971156  47.0702473
  36.3282418  50.3632449  46.7594355  38.3477363  50.4004038  46.0709606
  39.2949740  50.7344002  46.4943827  38.5759624  49.0313144  45.3560109
  38.8996895  48.2989184  46.0955351  37.3234302  48.5572384  44.7033465
  36.9993162  49.2889487  43.9633119  37.5081787  47.6018633  44.2121980
  36.5450946  48.4335610  45.4563400  39.6989254  49.1041017  44.3588920
  40.6211829  49.3818576  44.8691810  39.8263479  48.1318942  43.8827873
  39.4645114  49.8514004  43.6008051  38.0211656  51.4216085  44.9942323
  36.8798374  51.5432526  44.5402162  39.0724148  52.1225043  44.5819508
  39.9628281  51.9700346  45.0336328  39.0108204  53.0709932  43.4842952
  38.1153410  53.0210373  42.8648436  39.1585191  54.4970835  44.0154830
  40.0559662  54.5652114  44.6303386  39.2386760  55.1906552  43.1784445
  38.2863610  54.7534959  44.6168914  40.2186943  52.7126633  42.5895973
  41.3810083  52.9297627  42.9458824  39.9081983  52.0400550  41.4864603
  38.9360487  51.8017569  41.3514104  40.8627022  51.6677732  40.4470457
  41.8574396  51.5930731  40.8863820  40.5091083  50.3202449  39.8010789
  39.5018586  50.5038270  39.4271206  41.1924328  50.2021722  38.9601113
  40.5146034  49.0521948  40.6400388  39.7064079  49.0883137  41.3705292
  40.3147043  47.8591134  39.7235056  41.1228237  47.8220599  38.9929792
  40.3167149  46.9426381  40.3135647  39.3608043  47.9545665  39.2047919
  41.7964391  48.8897113  41.4501810  41.9099164  49.7376422  42.1256331
  41.7460190  47.9681380  42.0300619  42.6508411  48.8470585  40.7746983
  40.7448830  52.7516784  39.4043827  39.6435101  53.1288616  39.0130354
  41.8865077  53.2768379  38.9919176  42.7597592  52.9959904  39.4145945
  41.9088179  54.3494441  38.0140780  40.8964655  54.6036741  37.7000574
  42.5396473  55.5688517  38.6422814  43.5556605  55.3173051  38.9464863
  42.5701441  56.3663313  37.8998554  41.7525691  56.0329958  39.8486060
  40.7257678  56.2400889  39.5471224  41.7575572  55.2460495  40.6027895
  42.3690725  57.2829841  40.4230639  43.3358887  57.0448534  40.8665266
  42.5043223  58.0218072  39.6331604  41.4527124  57.8438104  41.4851293
  41.3214980  57.1150864  42.2850322  41.8767229  58.7603712  41.8952886
  40.1207026  58.1450284  40.8591400  39.7274367  57.2957725  40.4793952
  39.4971898  58.5212295  41.5590003  40.2420067  58.8205834  40.1181880
  42.5719282  54.0233491  36.6940808  43.3180403  53.0590083  36.5790558
  42.2784269  54.8369630  35.6875345  41.5431659  55.5225788  35.7845990
  42.9128729  54.6901773  34.3963036  43.1496329  53.6410036  34.2194463
  41.9769397  55.1803258  33.2728672  41.1204540  54.5087374  33.2137017
  41.6286030  56.1977612  33.4505935  42.6159797  55.1772599  31.9239430
  43.1920720  54.0527220  31.3776964  43.2466893  53.1541924  31.8356933
  43.6551317  54.3406405  30.1714188  44.1477319  53.5757247  29.5711289
  43.4030543  55.6115842  29.9178662  42.7399389  56.1561344  30.9930914
  42.4271346  57.2000039  30.9687768  44.2759886  55.3957354  34.3693150
  44.3601764  56.6221130  34.4698903  45.3480002  54.6098716  34.2894393
  45.2479943  53.6055406  34.3270884  46.6919015  55.1684795  34.2405775
  47.4270372  54.3757071  34.3790940  46.9430237  55.8361390  32.8913483
  46.2021859  56.6289955  32.7882116  47.9399024  56.2746728  32.9363046
  46.8549206  54.9073771  31.7030251  47.6108536  54.1252978  31.7738632
  45.8634889  54.4544385  31.6995695  47.0536980  55.6641157  30.3803841
  47.1675874  56.9941660  30.4714308  47.1308572  55.0609864  29.2965633
  47.2616176  55.5812599  28.4408071  47.0624287  54.0535003  29.2768000
  47.0259161  56.1507534  35.3546714  47.7010199  57.1422527  35.1118279
  46.5605147  55.8970991  36.5714126  46.0602565  55.0379219  36.7493326
  46.8802765  56.7513960  37.6969409  47.8203189  57.2716655  37.5132582
  45.7859140  57.7839841  37.8999936  44.9548166  57.2423989  38.3517257
  46.1882750  58.4969706  38.6196157  45.3002159  58.5218035  36.6809936
  46.1806548  59.1005151  36.4016709  44.9609738  57.9406771  35.8234920
  44.1910228  59.4867205  37.0852170  44.2591321  60.0937633  38.1579589
  43.0902205  59.4726589  36.3424595  42.3250560  60.0924023  36.5672767
  43.0232596  58.8422877  35.5561709  46.8086803  55.8452595  38.9252355
  46.0978395  54.8444495  38.9093085  47.5012779  56.2144417  39.9934303
  48.4464976  57.3346964  40.1201385  47.8998534  58.2559506  40.3215613
  49.0132272  57.4438737  39.1954780  49.3024394  56.9156595  41.2646111
  49.6994208  57.7961888  41.7697575  50.1275170  56.3022888  40.9024994
  48.4215246  56.1404203  42.1499796  47.8816193  56.8931363  42.7244532
  48.8845993  55.4269556  42.8316169  47.4548751  55.4116341  41.2065786
  47.7104650  54.3762702  40.9812044  46.0263154  55.4748347  41.7709471
  45.3401533  56.4997491  41.6682525  45.6236125  54.4114322  42.4514591
  46.2444077  53.6248797  42.5781388  44.2865990  54.3391916  43.0346685
  43.8040263  55.3165300  43.0403702  43.6587997  53.6277006  42.4982471
  44.4590695  53.8633389  44.4708482  45.5783655  53.8611326  45.0189026
  43.3590421  53.5013759  45.1219145  42.4367618  53.4871368  44.7104589
  43.5051917  53.0651348  46.4984693  44.5073465  52.7085362  46.7364237
  43.1216508  54.1883871  47.5122374  43.1375692  53.7657996  48.5168595
  44.0962619  55.3717864  47.4398955  44.0805520  55.7952184  46.4356249
  43.7973742  56.1338268  48.1596601  45.1040177  55.0279619  47.6729500
  41.6674882  54.6420345  47.3274078  40.9994701  53.7949568  47.4833353
  41.4358385  55.4245838  48.0499413  41.5327190  55.0292680  46.3174631
  42.6041138  51.8982262  46.8461617  41.5852198  51.6616224  46.1972552
  42.9886367  51.2441996  47.9390095  43.8845082  51.4955842  48.3318446
  42.1831187  50.2431320  48.6352806  41.2411891  50.1264269  48.0993257
  42.8693686  48.8669036  48.7302033  43.9315508  49.0832959  48.8444074
  42.5142069  48.3213093  49.6044384  42.6578127  48.0298655  47.4964916
  41.4893047  47.3042672  47.3521582  40.7479951  47.3385332  48.1505225
  41.2534953  46.5476992  46.2251956  40.3036249  46.0265502  46.1058143
  42.2060001  46.4826753  45.2291115  41.9283852  45.6932265  44.1355729
  41.0726413  45.2618046  44.1919381  43.4104885  47.1610966  45.3595617
  44.1689134  47.1175049  44.5779020  43.6423391  47.9089617  46.5172909
  44.6016696  48.4057356  46.6622071  42.0564552  50.8162351  50.0444116
  43.0613713  51.0133502  50.7332964  40.8389984  51.1812108  50.4273185
  40.0467995  51.0774570  49.8094550  40.6050765  51.6992458  51.7706685
  41.5196119  52.1536928  52.1517225  39.5024849  52.7547889  51.7628175
  38.6395793  52.3333144  51.2472087  39.2359218  52.9739881  52.7967400
  39.9280304  54.0273294  51.0728974  41.0803792  54.4367148  51.2808727
  39.1093705  54.6039980  50.3356659  40.1415389  50.5465477  52.6282889
  39.1623977  49.8882808  52.2908450  40.8527305  50.2833462  53.7138406
  41.7169199  50.7745113  53.8928180  40.4545357  49.2281443  54.6355297
  39.6684125  48.6232778  54.1835939  41.6475695  48.3157326  54.9668380
  42.5661645  48.8520409  55.2048629  41.3487158  47.7104082  55.8226236
  41.9851325  47.3539881  53.8547680  41.3411740  46.1299005  53.7707022
  40.6165793  45.8565235  54.5377272  41.6073746  45.2617277  52.7329608
  41.1368064  44.2788394  52.7085294  42.4711729  45.6388121  51.7240536
  42.6424969  44.9759545  50.8758980  43.1198448  46.8597657  51.7902878
  43.8261987  47.1479982  51.0117723  42.8709025  47.7105547  52.8426565
  43.3702962  48.6782126  52.8910728  39.8443665  49.7916635  55.9148942
  40.5015505  50.5515843  56.6319420  38.6368758  49.3406713  56.2371879
  38.1501087  48.7216551  55.6047513  37.9772919  49.7116467  57.4896624
  37.2119315  48.9552530  57.6634188  38.7400392  49.6408202  58.2650975
  37.3321138  51.0951932  57.5518020  36.9221672  51.5315780  58.6369688
  37.2264721  51.7725902  56.4099534  37.5917820  51.4193187  55.5371148
  36.5966761  53.0882897  56.4140569  35.6479178  53.0342813  56.9479483
  37.4922729  54.1343453  57.1059810  36.8688591  54.9703090  57.4231863
  38.0049877  53.7151317  57.9717082  38.5580510  54.7074638  56.2099446
  39.6648306  53.9545431  55.8569921  39.7478833  52.9348853  56.2331571
  40.6494295  54.4712053  55.0470000  41.5193624  53.8671034  54.7893603
  40.5336935  55.7600162  54.5594031  41.2942206  56.1650563  53.8918397
  39.4405823  56.5408258  54.9242459  39.3514639  57.5631036  54.5566780
  38.4694897  56.0188109  55.7522082  37.6222602  56.6344915  56.0542670
  36.3183002  53.4964552  54.9715935  36.8287939  52.8949778  54.0376374
  35.4009469  54.4383957  54.8117154  34.9707927  54.8414270  55.6318572
  34.9851937  54.9245611  53.5056980  35.3998212  54.3234953  52.6964371
  33.4521828  54.9326709  53.4035675  33.0456350  55.4491000  54.2731193
  32.9924997  55.6431574  52.1272688  33.3983010  55.1269916  51.2572120
  31.9036163  55.6353737  52.0785558  33.3479196  56.6735431  52.1362883
  32.9084579  53.4970153  53.4656189  33.2093196  53.0036995  52.5413773
  33.3940586  53.0102365  54.3113954  31.4038682  53.4002346  53.6230115
  30.9175437  53.8864244  52.7773119  31.1083662  52.3516295  53.6577276
  31.1022824  53.8929638  54.5473295  35.5073681  56.3462741  53.3161822
  35.3884355  57.1836076  54.2176918  36.1583869  56.5977484  52.1830978
  36.3044649  55.8827653  51.4848429  36.6842093  57.9300488  51.9267008
  36.7935724  58.4749700  52.8643573  38.0497299  57.8327913  51.2580002
  38.6777598  57.2785347  51.9554794  37.9624902  57.2744986  50.3259065
  38.6806255  59.1958561  50.9777039  37.9726874  60.2319399  51.0879671
  39.8755393  59.2187517  50.5980595  35.6681846  58.5913423  51.0172754
  35.6438129  58.3180670  49.8124718  34.8483736  59.4779578  51.5874621
  34.8536292  59.6061856  52.5892751  33.8105663  60.1376034  50.8141719
  33.2923868  59.4027736  50.1980434  32.7919355  60.8127451  51.7284480
  33.2914742  61.5053372  52.4058523  32.0522764  61.3530787  51.1376486
  32.1468126  59.7996684  52.4804433  31.4989228  60.1990006  53.0655693
  34.3269121  61.0762492  49.7350184  33.5623276  61.5028250  48.8606846
  35.6014832  61.4478190  49.8148271  36.1923761  61.1995616  50.5954122
  36.1423893  62.3475097  48.7927550  35.3732407  63.0683754  48.5155145
  37.3636475  63.1042450  49.2769956  37.5868066  63.9096795  48.5772995
  37.1574038  63.5252398  50.2610317  38.4723462  62.2332056  49.3608672
  39.2399987  62.7210209  49.6680245  36.4496100  61.6150676  47.4848720
  36.8231528  62.2392932  46.4882852  36.3458087  60.2847373  47.5078610
  36.1778143  59.8156673  48.3864113  36.6127381  59.4664154  46.3244338
  37.3505194  59.9554813  45.6883580  37.1609504  58.1039580  46.7500195
  36.4458280  57.6530971  47.4380773  37.2481490  57.4825914  45.8587283
  38.5021263  58.2093909  47.4199637  38.4670282  58.9830340  48.1870004
  38.7565898  57.2542581  47.8793891  39.5458806  58.5667281  46.3942375
  39.5486359  57.7846501  45.6349975  39.2553592  59.5134651  45.9388413
  40.9290189  58.6971272  46.9873257  41.1524028  57.7746980  47.5233523
  41.6356473  58.8200205  46.1665501  41.0447371  59.8484811  47.9155793
  40.3903429  59.7345855  48.6764313  41.9844480  59.8913338  48.2832843
  40.8382006  60.7033667  47.4189784  35.4645772  59.2913882  45.3279811
  35.6519097  58.7384895  44.2366944  34.2707489  59.7579352  45.6928329
  34.1316105  60.1969553  46.5917217  33.1226301  59.6201436  44.8062142
  33.4697089  59.5445012  43.7757222  32.3007020  58.3641954  45.1414069
  31.4416803  58.3405799  44.4708673  32.9539431  57.5191234  44.9240838
  31.8218691  58.2767007  46.5805611  32.6314644  57.7354871  47.5632102
  33.6283514  57.3891166  47.2905506  32.1962609  57.6297199  48.8727010
  32.8362790  57.1717421  49.6268463  30.9544873  58.1178055  49.2255804
  30.5424447  58.0234083  50.5243337  31.1915532  57.6046062  51.0943008
  30.1369959  58.6816292  48.2699578  29.1527518  59.0639315  48.5405292
  30.5740120  58.7606081  46.9578030  29.9354569  59.2091128  46.1967571
  32.2311711  60.8455491  44.9193747  32.3762687  61.6592935  45.8443491
  31.3753246  60.9946739  43.9163002  31.3719251  60.2845146  43.1981348
  30.3847163  62.0629951  43.8373827  30.7416681  62.9538869  44.3540997
  30.1166134  62.4207733  42.3748050  29.7681950  61.5330843  41.8468721
  29.0742039  63.4927960  42.2902368  29.4221280  64.3810251  42.8175863
  28.8907074  63.7402030  41.2446661  28.1500318  63.1384874  42.7468240
  31.3251340  62.8782560  41.7664732  31.1562495  63.1026755  40.8484785
  29.0650196  61.5450116  44.3891061  28.6550775  60.4130786  44.1059100
  28.3475902  62.3977567  45.1120404  28.6922176  63.3227369  45.3259165
  27.0436823  62.0177354  45.6145280  26.5366557  62.9189822  45.9591688
  26.4791877  61.5752167  44.7937829  27.1145465  61.0183427  46.7633976
  28.0890527  60.9660244  47.5186469  26.0255441  60.2804815  46.9316110
  25.2377695  60.4022728  46.3113872  25.9288824  59.2763661  47.9809478
  26.7157255  59.4236282  48.7207390  24.5727791  59.4011413  48.6781457
  23.7752092  59.2141195  47.9591156  24.5106623  58.6726212  49.4865392
  24.4332435  60.7087652  49.2089081  23.5823857  60.7873849  49.6464693
  26.0374426  57.8685279  47.4060539  25.7304139  57.6332967  46.2502361
  26.3981013  56.9251618  48.2630432  26.6280145  57.1608535  49.2178671
  26.4803832  55.5249325  47.8565195  26.9653754  55.4309110  46.8849014
  27.3112395  54.7721574  48.8909442  26.8857725  55.0227092  49.8626956
  27.1515924  53.7133605  48.6870764  28.8123833  55.0688173  48.8999621
  28.9727315  56.1465850  48.8715735  29.4252299  54.5007583  50.1628330
  29.2656777  53.4228862  50.1917075  30.4949776  54.7096054  50.1739400
  28.9567895  54.9603109  51.0331637  29.4623203  54.4179579  47.6798277
  29.0160246  54.8217418  46.7710494  30.5320877  54.6269836  47.6825115
  29.3031427  53.3401947  47.7142964  25.1107752  54.8712282  47.7563113
  24.1965616  55.1953611  48.5167701  24.9481712  53.9854191  46.7835749
  25.6831096  53.8355484  46.1071848  23.7376330  53.1850314  46.6757657
  23.0040764  53.5461747  47.3965773  23.1136890  53.2409628  45.2683569
  23.8561454  52.9160355  44.5394666  21.8885472  52.3323474  45.1863642
  21.1454072  52.6569632  45.9146959  21.4622721  52.3858359  44.1846019
  22.1824810  51.3049493  45.4012053  22.7321419  54.5954818  44.9872034
  22.3415536  54.6427022  44.1115258  24.1896508  51.7526683  46.9670763
  25.1682517  51.2920659  46.3847392  23.5185342  51.0693713  47.8799649
  22.7560086  51.5162784  48.3687678  23.8636540  49.6888759  48.2421386
  24.8689489  49.4560745  47.8910191  23.8216129  49.5065375  49.7452818
  22.8879265  49.9524713  50.0880237  23.8246717  48.4429202  49.9836277
  24.9692351  50.1715668  50.4266638  24.9064132  51.5152718  50.7736785
  23.9917122  52.0727062  50.5719645  25.9848021  52.1468934  51.3677640
  25.9360630  53.2118924  51.5947074  27.1232595  51.4370266  51.6507304
  28.1661587  52.0682301  52.2669135  27.9890758  52.9938273  52.4499742
  27.2065812  50.0956974  51.3373179  28.0992407  49.5225467  51.5878330
  26.1386432  49.4753721  50.6960607  26.2145634  48.4294744  50.3986818
  22.9534506  48.6683649  47.6144883  21.7740734  48.9256525  47.4372611
  23.4617614  47.4547130  47.4047136  24.4319390  47.2529027  47.5999759
  22.6379542  46.3982229  46.8530513  21.5954531  46.6052976  47.0947340
  22.7744243  46.2801952  45.3241905  22.6663412  47.2694075  44.8793566
  24.1372925  45.7049646  44.9577888  24.2459302  44.7154948  45.4019139
  24.2198521  45.6271181  43.8737118  24.9222427  46.3602749  45.3353099
  21.7502478  45.4152778  44.8336669  21.8279708  45.3359375  43.8801133
  23.0967044  45.1218587  47.5569937  24.2356195  45.0479465  48.0474082
  22.1789863  44.1616948  47.7010375  21.2442980  44.2605228  47.3313210
  22.5160222  42.9332419  48.4064468  22.9774294  43.2193295  49.3516222
  21.5821003  42.4068022  48.6032982  23.4653354  41.9985305  47.6512576
  23.3997491  41.8924493  46.4308502  24.3407717  41.3381603  48.3971775
  24.3719315  41.5199056  49.3902017  25.2910319  40.3832505  47.8389860
  25.3344088  40.4654852  46.7529588  26.7116005  40.6351688  48.4127595
  26.6239628  40.7876772  49.4884732  27.6547990  39.4581226  48.1390579
  27.7433079  39.3052860  47.0634613  28.6379401  39.6749216  48.5568285
  27.2547555  38.5560375  48.6019935  27.2758760  41.9121165  47.7789245
  26.6255256  42.7540841  48.0160681  28.2743997  42.1029374  48.1721642
  27.3294280  41.7884343  46.6972888  24.8795965  38.9478216  48.1291633
  24.4625700  38.6456154  49.2491751  24.9791160  38.0868303  47.1190055
  25.2512997  38.4355349  46.2110294  24.7530933  36.6479824  47.2709242
  24.1333757  36.4565871  48.1469477  24.0365903  36.1010451  46.0369777
  23.0593036  36.5816498  45.9919330  24.6154845  36.3726092  45.1542351
  23.8560602  34.5815835  46.0807767  24.2649662  33.9370559  47.0609114
  23.3085702  34.0348430  45.1085027  26.1596729  36.0370769  47.3718325
  26.8811091  35.9759846  46.3711810  26.5544613  35.6087182  48.5665312
  25.9903806  35.7879378  49.3849398  27.8750952  35.0168923  48.7526880
  28.4982429  35.2526770  47.8900226  28.5598023  35.5480072  50.0084902
  29.5772467  35.1571218  50.0191997  28.5898689  36.6370451  49.9739569
  27.8649297  35.1234234  51.2849062  26.7682307  34.5674593  51.2651748
  28.4967065  35.4094370  52.4130495  28.0844542  35.1519416  53.2983991
  29.3878956  35.8837522  52.3829200  27.9211052  33.4792481  48.7258122
  28.9062696  32.8846882  49.1639030  26.8310310  32.8613230  48.2840975
  26.0031759  33.4001163  48.0732491  26.7353395  31.4122887  48.2555057
  26.9204689  31.0073968  49.2504373  25.3470841  30.9879180  47.8094704
  25.2337395  29.9170409  47.9782145  24.6061306  31.5284471  48.3984664
  25.1565091  31.2706998  46.4405728  24.2752028  30.9962403  46.1768096
  27.8213511  30.6656709  47.4691827  28.1058673  29.5121141  47.7746105
  28.3694311  31.2631152  46.4199699  27.9758232  32.1257150  46.0719848
  29.4619842  30.6446623  45.6661271  29.5733714  29.6087369  45.9863624
  29.2023254  30.6650005  44.1633016  28.8092238  31.6443757  43.8905480
  30.1455655  30.4952065  43.6441019  28.1940993  29.5788902  43.7607341
  27.2433488  29.6640958  44.2869606  28.0302446  29.7128832  42.6914822
  28.7586656  28.1793879  43.9963850  29.9691816  27.9718476  43.9490581
  27.8887938  27.2366580  44.3437703  28.2104532  26.2940245  44.5113374
  26.9100301  27.4671493  44.4386214  30.7909218  31.2892198  46.0213319
  31.7819840  31.1253591  45.3186325  30.7826960  32.0676044  47.1007038
  29.9060514  32.2097927  47.5817194  31.9791647  32.7289231  47.6274079
  31.7975664  32.9211781  48.6848384  32.8044948  32.0245986  47.5232132
  32.3564854  34.0440747  46.9394033  33.4074225  34.6115951  47.2607408
  31.5456661  34.4975035  45.9805517  30.7090053  34.0025463  45.7064798
  31.8843872  35.7423936  45.2708584  32.9390163  35.9675968  45.4294152
  31.6292163  35.6292764  43.7654753  30.5702516  35.4135476  43.6235102
  31.8855164  36.5496381  43.2407424  32.3904241  34.5191485  43.0861701
  33.7783450  34.5442640  43.0114788  34.3167912  35.3752076  43.4672290
  34.4839845  33.5246302  42.3641103  35.5739027  33.5340267  42.3545911
  33.8001373  32.5096021  41.7392488  34.3436553  31.7388777  41.1927399
  32.4176401  32.4672324  41.8049469  31.8759899  31.6468639  41.3340853
  31.7155604  33.4762625  42.4750286  30.6268875  33.4456137  42.5192083
  31.0934506  36.9389388  45.7846726  30.0823729  36.7706464  46.4571787
  31.5250402  38.1424957  45.4006540  32.3816980  38.2479119  44.8761312
  30.7609702  39.3336100  45.7155871  30.2536745  39.2084898  46.6721932
  31.6876247  40.5430848  45.8093694  32.3597096  40.5882363  44.9524199
  31.1099433  41.4656528  45.8663997  32.5491554  40.5034398  47.0254764
  33.8101701  39.9948625  47.1304899  34.2420302  39.5571063  46.2305087
  34.2764632  40.1549509  48.4055446  35.1754780  39.8461366  48.7468737
  33.3130306  40.7863397  49.1539508  33.3206095  41.1675331  50.5016274
  34.2033560  40.9456894  51.1013294  32.2057708  41.8015814  50.9843814
  32.1667397  42.0970311  52.0328498  31.1111234  42.0803174  50.1603854
  30.2455085  42.6189179  50.5460274  31.0914496  41.6804400  48.8256940
  30.2416614  41.9737986  48.2093326  32.2062825  41.0020954  48.3153930
  29.8054067  39.4424805  44.5336799  30.0359906  40.2032504  43.5765319
  28.7588205  38.6185699  44.5787740  28.6707760  37.9691453  45.3472759
  27.7801767  38.5586793  43.5143613  28.2219520  38.8741848  42.5691682
  27.2936811  37.1142958  43.3690322  28.1495842  36.4706303  43.1659959
  26.8195600  36.8044739  44.3003322  26.3648532  37.0094515  42.3108269
  26.0699392  36.0991999  42.2329328  26.6082206  39.5220040  43.7312287
  26.0775418  39.5973722  44.8299864  26.1281793  40.1522054  42.6680727
  26.5437333  40.0380015  41.7546333  25.0040999  41.0756472  42.8073052
  24.3753390  40.7495888  43.6358249  25.4767452  42.5233310  43.0849493
  24.6081435  43.1690463  43.2141083  26.0869318  42.5511142  43.9877231
  26.3158981  43.1389810  41.9726398  27.6928594  42.9117525  41.8844429
  28.1677183  42.2840419  42.6384909  28.4529578  43.4664217  40.8645818
  29.5237228  43.2665526  40.8243893  27.8672547  44.2606672  39.9117849
  28.4560255  44.6973392  39.1050839  26.5002186  44.5056809  39.9863005
  26.0256001  45.1341256  39.2327127  25.7325167  43.9504992  41.0219072
  24.6642873  44.1591780  41.0805508  24.1633967  41.0355880  41.5487428
  24.5739543  40.4585480  40.5585588  22.9230242  41.5095312  41.6453859
  22.5890134  41.8981521  42.5157364  22.0313499  41.5302574  40.4916523
  22.4050088  40.8417202  39.7337639  20.6170876  41.1116871  40.8750059
  20.1466399  41.8050336  41.5721780  20.0590259  41.1040976  39.9387316
  20.5769070  39.7333188  41.4686382  21.4850714  38.8614471  41.0235247
  19.7958791  39.4776892  42.3816196  19.7730403  38.5487080  42.7773114
  19.1804200  40.1977569  42.7320670  21.8923650  42.9113723  39.9099041
  21.8855251  43.9048868  40.6467542  21.7416836  42.9598835  38.5913235
  21.8726363  42.1326911  38.0267852  21.4296920  44.2038233  37.9228997
  21.2815483  45.0470799  38.5974891  22.4161123  44.6309832  36.8046934
  22.1278830  45.6179938  36.4429846  23.8546074  44.6794795  37.3281071
  24.1437297  43.6926463  37.6895895  24.5246566  44.9817157  36.5232544
  23.9206802  45.3986411  38.1445277  22.2346584  43.8064536  35.5400075
  21.2192357  43.9342281  35.1649176  22.9454159  44.1392450  34.7835861
  22.4090649  42.7540002  35.7636707  20.0394823  43.9791766  37.3658173
  19.7080708  42.8766210  36.9277312  19.2414435  45.0318451  37.3921471
  19.5550955  45.8703744  37.8596835  17.8681805  44.9856090  36.9024032
  17.4341055  44.0012069  37.0774193  17.0391718  46.0207210  37.6442675
  17.5256839  46.9947746  37.6955015  16.1290491  46.1005682  37.0497920
  16.6917300  45.5609748  39.0324399  16.3022696  44.3784435  39.1631246
  16.9077310  46.3311792  39.9765182  17.7017310  45.1073726  35.4033054
  16.7574852  44.5594570  34.8260409  18.6337712  45.8189617  34.7798585
  19.3742268  46.2545761  35.3109563  18.6227497  45.9982323  33.3397784
  18.4920924  45.0298854  32.8567337  17.4919704  46.9160087  32.9022883
  17.5036080  47.0153181  31.8168844  16.5380308  46.4934144  33.2177456
  17.6611508  48.1850838  33.4917063  16.9470621  48.7640733  33.2152135
  19.9612084  46.6111607  32.9316707  20.7681738  46.9913758  33.7828049
  20.1533878  46.7237396  31.6195540  19.4447173  46.4092201  30.9722806
  21.3701470  47.3117145  31.0785119  21.8138761  47.9715234  31.8240694
  22.4054604  46.2253838  30.7007741  23.3713209  46.6967009  30.5189146
  22.4743190  45.5843137  31.5796300  22.0119596  45.3826185  29.4841876
  21.2379297  44.2319039  29.6203486  20.9288298  43.9221665  30.6186569
  20.8613428  43.4864537  28.5170303  20.3046427  42.5599052  28.6573682
  21.2234396  43.8854359  27.2536095  20.7827213  43.1483588  26.1756105
  20.2427223  42.3967440  26.4307107  21.9786150  45.0326519  27.0729819
  22.2672345  45.3586830  26.0737307  22.3694111  45.7722535  28.1869725
  22.9662839  46.6753615  28.0595402  20.9850009  48.0820048  29.8273879
  19.9297314  47.8427026  29.2206542  21.8983587  48.9629161  29.4300182
  22.7326963  49.0833162  29.9863311  21.7736070  49.7283952  28.1994997
  21.0068916  49.2775506  27.5694316  21.3888249  51.1917492  28.4703847
  22.1287516  51.6384701  29.1345000  21.3410045  51.9796042  27.1550434
  20.6009152  51.5337223  26.4905460  21.0673692  53.0144945  27.3605306
  22.3207019  51.9512127  26.6780868  20.0995884  51.2174186  29.1000484
  19.8469662  52.1269151  29.2749727  23.1534057  49.7339429  27.5187480
  24.1651671  50.1464179  28.0992480  23.1838545  49.1452907  26.3333913
  22.3382517  48.7353400  25.9632619  24.3939372  49.0787591  25.5262313
  25.3103991  49.3787143  26.0343884  24.5813436  47.6671280  24.9748083
  23.6750300  47.3561864  24.4551824  25.4202371  47.6567295  24.2789276
  24.7827225  46.9794220  25.7961524  24.1576944  50.0755446  24.3991585
  23.4922124  49.7519671  23.4246118  24.6614514  51.3014307  24.5386619
  25.1933184  51.5774610  25.3516959  24.4438476  52.2883245  23.4869533
  24.8958176  53.2403681  23.7652254  24.8780009  51.9408436  22.5494740
  22.9454014  52.4879553  23.2955257  22.2341159  52.8991780  24.2132091
  22.4780479  52.2449851  22.0776591  23.1311293  52.0040074  21.3458711
  21.0748295  52.4238894  21.7210073  20.6430066  53.2304786  22.3134952
  20.9401731  52.7805203  20.2361423  21.1877360  51.9057509  19.6348185
  19.9124636  53.0814982  20.0328552  21.8152391  53.8409893  19.9072913
  21.7223487  54.0554573  18.9761766  20.1269269  51.2722350  22.0441078
  18.9599482  51.3352115  21.6438146  20.6625044  50.1756114  22.5867525
  21.6513509  50.1664462  22.7921736  19.8743840  48.9905687  22.9203826
  18.8634087  49.0774087  22.5222785  20.5369641  47.7700841  22.3016993
  21.5212014  47.6784980  22.7610338  19.9278179  46.9082160  22.5741405
  20.6863009  47.8264115  20.7963490  20.9541315  48.8546912  20.5534320
  21.4773953  47.1562854  20.4598928  19.4184170  47.4758230  20.0694135
  18.4185991  46.9862946  20.8041584  19.3546705  47.5946704  18.8444500
  18.5001833  47.3576576  18.3609441  20.1572285  47.9284984  18.3300951
  19.7829874  48.7401947  24.4224371  20.7875455  48.8212099  25.1201357
  18.6024356  48.4269805  24.9354151  17.7695639  48.4437628  24.3643262
  18.4623493  48.1119954  26.3566009  19.4336335  48.2153382  26.8403636
  17.4668249  49.0389673  27.0560710  16.5222588  49.0173534  26.5125391
  17.3079286  48.6829223  28.0739530  17.9658974  50.3815484  27.0925097
  17.3289183  50.9478232  27.5343132  18.0402408  46.6607877  26.4633467
  17.5067956  46.1149464  25.5036002  18.2271464  46.0372230  27.6214207
  18.6259102  46.5028463  28.4240924  17.8497099  44.6373068  27.7525511
  16.9351366  44.4505478  27.1897224  18.6490449  44.0049781  27.3661274
  17.6093292  44.2929634  29.2182805  17.7429459  45.1355115  30.0973034
  17.2056301  43.0489895  29.4353542  17.0978290  42.4591960  28.6225677
  16.8570181  42.5045752  30.7281801  16.1926270  43.1718783  31.2771703
  16.1184830  41.1745570  30.4722948  16.7833475  40.4225176  30.0474523
  15.7947690  40.8546994  31.4627495  14.8764539  41.3474070  29.5519619
  13.9239948  42.0620054  29.9560867  14.8727695  40.8498315  28.3870010
  18.0741260  42.3062205  31.6312664  19.1999660  42.1983946  31.1587583
  17.8301528  42.2510599  32.9358642  16.8745920  42.3453326  33.2490982
  18.8746767  42.0607148  33.9427801  19.6245078  42.8264174  33.7439033
  18.4016276  42.2573714  34.9048872  19.5626136  40.6897740  33.9954394
  19.2403338  39.7529568  33.2415426  20.5240920  40.5786788  34.9131987
  20.7272242  41.3590318  35.5213812  21.3229196  39.3598694  35.0573200
  20.6665045  38.4980454  35.1776438  22.2018299  39.1412856  33.7993042
  22.9031523  38.3244606  33.9697244  21.5684901  38.9033503  32.9446887
  23.0302092  40.3490439  33.4027835  24.2474380  40.6095735  34.0188746
  24.6097114  39.9168683  34.7784913  24.9912663  41.7153481  33.6871880
  25.9318036  41.9125139  34.2015962  24.5434254  42.5873423  32.6912730
  25.1335501  43.4621208  32.4181152  23.3423951  42.3347879  32.0503021
  22.9877823  43.0061393  31.2682298  22.5872412  41.2206538  32.4065417
  21.6396429  41.0217981  31.9059283  22.1738438  39.5430779  36.3060432
  22.0738852  40.5690457  36.9564949  22.9416257  38.5339183  36.7014972
  22.9233824  37.6348903  36.2415894  23.7894082  38.6923600  37.8713044
  23.5761256  39.6566463  38.3325653  23.5622175  37.5951550  38.9075464
  24.1301510  37.8194030  39.8104659  22.5016543  37.5344625  39.1517231
  23.9950803  36.3565621  38.3732081  23.8545959  35.6620516  39.0209110
  25.2492327  38.7201320  37.4396932  25.6023486  38.2661655  36.3417530
  26.1024762  39.1893887  38.3376029  25.8038052  39.5346979  39.2385227
  27.5200353  39.2132402  38.0270175  27.8095935  38.2686743  37.5665281
  27.7299979  40.0318722  37.3386449  28.3239290  39.4120404  39.2844031
  27.7682563  39.6037737  40.3754504  29.6359561  39.2531354  39.1451626
  30.0246903  38.9346742  38.2690533  30.5254574  39.3999017  40.2775769
  29.9251048  39.6532250  41.1513636  31.3197676  38.1125739  40.5573256
  31.8904368  38.2415608  41.4769991  30.3774186  36.9238171  40.7069944
  29.8066993  36.7939064  39.7874819  30.9574396  36.0223231  40.9044403
  29.6933105  37.1039665  41.5362359  32.2949311  37.8030048  39.4156111
  31.7184979  37.4572268  38.5575533  32.8186425  38.7224935  39.1541414
  33.3157822  36.7284464  39.8120620  32.7928052  35.8084562  40.0732384
  33.9878724  36.5386703  38.9751755  33.8929485  37.0737224  40.6698285
  31.4727679  40.6076318  40.1612157  31.9730549  40.8933883  39.0658230
  31.7189907  41.2891070  41.2808553  31.2603258  41.0204616  42.1396658
  32.6443536  42.4135241  41.3146582  32.6771770  43.0220223  40.4109150
  32.3303935  43.3295699  42.5141841  32.3031899  42.7359906  43.4279804
  33.1030720  44.0935027  42.6006418  31.3626171  43.8078282  42.3632637
  34.0182188  41.7559708  41.4599821  34.3436114  41.2103093  42.5167523
  34.8593208  41.8959948  40.4343044  34.6647983  42.5359458  39.6775197
  36.1195232  41.1513813  40.4070180  36.3603311  40.7030751  41.3709331
  35.8914569  40.0276335  39.3867330  35.0017129  39.4870029  39.7094919
  35.7065773  40.4823883  38.4135333  37.0576553  39.0636561  39.2806194
  36.9430134  38.1513744  38.4483104  38.0593110  39.1789375  40.0048964
  38.6876359  38.4838790  39.7958448  37.3048149  41.9922973  39.9377016
  37.5442809  42.1484210  38.7409099  38.0788968  42.4569639  40.9029788
  37.8659914  42.2568897  41.8697988  39.2335919  43.2911569  40.6095790
  38.9535203  44.1179792  39.9568739  39.8508480  43.8738397  41.9127952
  40.7513513  44.4308089  41.6539917  38.8572886  44.8083283  42.6266054
  37.9566574  44.2519129  42.8861528  39.3152385  45.2012503  43.5343462
  38.5954899  45.6344162  41.9654391  40.2284741  42.8109507  42.8022863
  40.6077125  43.1825559  43.6020913  40.3157816  42.5269084  39.8665637
  41.2087206  43.1432728  39.2739122  40.2595427  41.2021059  39.9496631
  39.4828620  40.7842051  40.4418269  41.2679007  40.3158434  39.3630781
  42.2401273  40.7552355  39.5862578  41.1776143  39.3566463  39.8728709
  41.1587962  40.0907423  37.8601863  42.0280154  39.4165753  37.2811433
  40.0568885  40.5381024  37.2620447  39.3219327  40.9505449  37.8186689
  39.8335019  40.3799002  35.8307500  40.6254206  39.7825583  35.3789241
  38.4921980  39.6926279  35.5678303  37.7331046  40.1849096  36.1757250
  38.0981023  39.7609566  34.1275873  38.8565402  39.2684366  33.5190682
  37.1399170  39.2603484  33.9884059  38.0100608  40.8039836  33.8235414
  38.6091244  38.3271309  35.9797712  37.7774164  37.8736330  35.8242021
  39.9239479  41.7496190  35.1706078  39.3239431  42.7081291  35.6351233
  40.7163234  41.8418465  34.1171771  41.1372479  41.0029968  33.7440109
  40.9693593  43.1098389  33.4306860  41.3587456  43.8842202  34.0916028
  42.0203132  42.8427079  32.2981817  41.5793209  42.1709747  31.5617032
  42.4280172  44.1388880  31.6204211  42.8695480  44.8109976  32.3562328
  43.1575554  43.9269484  30.8387852  41.5500299  44.6104945  31.1790300
  43.1645908  42.1777027  32.8599717  43.8100905  42.0127079  32.1688081
  39.7348613  43.6856053  32.7424020  39.5137632  44.8845782  32.7539183
  38.9635320  42.8162510  32.1044247  39.1790264  41.8305243  32.1491967
  37.8491926  43.2431184  31.2654522  37.9163568  44.3106728  31.0558912
  37.8998139  42.4815282  29.9416921  37.6656093  41.4474452  30.1945158
  37.1359202  42.8726771  29.2697032  39.2647881  42.5411167  29.2517300
  40.0462980  42.2511598  29.9540605  39.2623640  41.5745382  28.0635389
  38.4813639  41.8641495  27.3605006  40.2307806  41.6090378  27.5644600
  39.0732188  40.5616001  28.4188992  39.5829543  43.9693235  28.8032943
  39.5985360  44.6283060  29.6713950  40.5574546  43.9889138  28.3153735
  38.8198037  44.3094180  28.1032687  36.4624708  43.0952396  31.8757346
  36.3139223  42.6062772  32.9775613  35.4717365  43.5795426  31.1476671
  35.7033732  44.0494574  30.2841720  34.0701539  43.4650802  31.5154139
  33.9654672  43.2668997  32.5821212  33.3683316  44.7972924  31.1910962
  33.8488255  45.4760457  31.8957371  33.6119744  45.0995437  30.1725765
  31.8464663  44.8474376  31.3893218  31.3742121  44.2577786  30.6035870
  31.4411083  44.2828176  32.7716442  31.9126409  44.8722915  33.5579497
  30.3577676  44.3321532  32.8813701  31.7669430  43.2456759  32.8508226
  31.3141801  46.2825852  31.1708001  31.5480387  46.6069295  30.1567930
  30.2339767  46.2960573  31.3159915  31.7847538  46.9579223  31.8853483
  33.5765985  42.3133864  30.6390439  33.4987995  42.4597499  29.4108574
  33.3192542  41.1498901  31.2485480  33.4484816  41.0688513  32.2469629
  32.9019155  39.9551235  30.5005592  33.1234521  40.0874384  29.4415439
  33.6492771  38.7125753  31.0067823  33.3026481  38.6586933  32.0387921
  33.3649697  37.8013617  30.4805132  35.1843021  38.8592789  30.9874600
  35.4403381  39.7080508  31.6215993  35.9290307  37.5982657  31.4883811
  35.6738379  36.7491171  30.8544079  37.0045299  37.7708372  31.4481142
  35.6339250  37.3855437  32.5158841  35.6528251  39.3160625  29.5905946
  35.1978949  40.2770374  29.3504586  36.7381192  39.4171357  29.5858728
  35.3540047  38.5772516  28.8469793  31.4043958  39.7609739  30.6208530
  30.9050357  39.5134900  31.7156526  30.7224049  39.7237025  29.4917997
  31.2085362  39.7318010  28.6065257  29.2749108  39.6409259  29.4804025
  28.8943011  39.4897669  30.4905443  28.6987435  40.9524113  28.9304851
  29.1118969  40.9978101  27.9228431  27.6124574  40.8821564  28.8743892
  29.0909827  42.2242541  29.7031573  30.1690875  42.2227356  29.8637450
  28.7043257  43.4445931  28.9344635  27.6262236  43.4470500  28.7738754
  28.9894862  44.3340471  29.4962961  29.2146139  43.4447720  27.9712884
  28.5031396  42.2751308  31.1166569  28.8586986  41.4187542  31.6896284
  28.8167909  43.1960441  31.6082288  27.4150111  42.2468502  31.0594245
  28.8072963  38.5122163  28.5782489  29.6026474  37.8974347  27.8682979
  27.5212971  38.2068656  28.6295906  26.8779942  38.6844508  29.2445483
  27.0004396  37.1701452  27.7616884  27.4894533  36.2218136  27.9844707
  25.4970935  37.0045119  27.9696455  25.0305338  37.9892414  27.9426432
  25.1214442  36.4022481  27.1424418  25.1621670  36.3206852  29.2877871
  26.0507184  35.7469601  29.9498821  23.9797020  36.3778699  29.6731914
  27.2164869  37.5207439  26.2990828  27.1505372  38.6973098  25.9147544
  27.3825520  36.4831025  25.4791653  27.4057836  35.5497194  25.8643351
  27.5754767  36.6424954  24.0496609  28.5213416  37.1480688  23.8551504
  27.6036751  35.2672375  23.3642386  26.7098290  34.7189685  23.6617944
  27.5830862  35.4379497  22.2878867  28.8431038  34.4537542  23.7263150
  29.8760099  35.0768338  24.0622836  28.7847928  33.1976540  23.6854721
  26.5115592  37.4923884  23.3793181  26.8331840  38.2580050  22.4826768
  25.2506714  37.3719187  23.8018545  25.0207111  36.6929639  24.5133585
  24.1623466  38.1437016  23.2021592  24.1824677  38.0077751  22.1208552
  22.7839484  37.6988926  23.7288701  22.0211685  38.3087573  23.2447926
  22.6373781  36.6530160  23.4591308  22.6804922  37.8435091  25.1434545
  21.8107032  37.5571056  25.4316210  24.3554781  39.6359320  23.4272518
  24.0723171  40.4260133  22.5352494  24.8203764  40.0042529  24.6201953
  24.9769420  39.2989378  25.3259694  25.0601154  41.4058680  24.9736375
  24.2445024  42.0418755  24.6295893  25.2386886  41.6114392  26.4949596
  26.0835020  41.0141456  26.8379318  25.4976805  43.0852694  26.8057484
  24.6530299  43.6831859  26.4634587  25.6213397  43.2141047  27.8810207
  26.4036461  43.4111350  26.2947304  24.0033266  41.1014935  27.2604798
  23.8655861  40.0385678  27.0621906  24.1488194  41.2552295  28.3297303
  23.1200559  41.6492772  26.9320489  26.2865274  41.9407378  24.2411882
  26.2854220  43.0629984  23.7248367  27.3271076  41.1203923  24.1615882
  27.3376963  40.2261627  24.6309926  28.5285526  41.5359213  23.4297742
  28.9429841  42.4792806  23.7853286  29.6067334  40.4507679  23.5490987
  29.1962557  39.5106602  23.1805818  30.8490473  40.8144553  22.7410209
  31.2603856  41.7542856  23.1092879  31.5947189  40.0263311  22.8455892
  30.5806808  40.9229015  21.6901544  29.9268412  40.2437947  25.0283607
  29.0254604  39.9309677  25.5553845  30.6924060  39.4746968  25.1308227
  30.2913906  41.1778276  25.4558969  28.1982900  41.8273804  21.9506447
  28.6157515  42.8419560  21.3762700  27.4197557  40.9390608  21.3438188
  27.0777768  40.1231368  21.8310741  27.0327469  41.1250418  19.9565545
  27.9209666  41.1364314  19.3248622  26.1163058  39.9842484  19.4936441
  25.3475357  39.8132468  20.2472025  25.6449059  40.2626037  18.5510940
  26.8647876  38.8087682  19.3134462  26.2843007  38.1009925  19.0241568
  26.2858553  42.4237617  19.7829551  26.5308566  43.1562873  18.8230856
  25.3356407  42.6710264  20.6845245  25.2020640  42.0429606  21.4641333
  24.5320027  43.8790591  20.6282310  23.9275075  43.8607795  19.7213956
  23.6032488  44.0076309  21.8302874  24.1770510  43.6329855  22.6779259
  23.4354441  45.0779199  21.9503832  22.2926275  43.3039760  21.7687508
  21.8079005  43.3776172  20.7952430  22.4860806  42.2563718  21.9994095
  21.3519877  43.8691373  22.8247581  21.8169263  43.9502920  24.0622944
  20.2457994  44.2944511  22.5069585  19.6291010  44.6673291  23.2145929
  19.9574558  44.2695512  21.5393122  25.4013213  45.0963857  20.7023933
  25.1441724  46.0860360  20.0247402  26.3551875  45.0594631  21.6213678
  26.4763562  44.2606498  22.2274327  27.2386096  46.1970331  21.7976768
  26.6447662  47.0924070  21.9814014  28.1873025  45.9851438  22.9860597
  27.5893038  45.7609830  23.8693766  28.8382886  45.1394450  22.7644503
  29.0265851  47.2105363  23.2454644  28.5165300  48.2849077  23.9724855
  27.5063390  48.2120439  24.3753560  29.2706005  49.4350509  24.1881019
  28.8351691  50.2892461  24.7066111  30.5508569  49.5164878  23.6780024
  31.3011952  50.6419161  23.9098744  30.8381460  51.3002314  24.4331392
  31.1008050  48.4394515  22.9981665  32.1313593  48.4775750  22.6451723
  30.3267417  47.3036418  22.7674558  30.7400372  46.4679190  22.2027840
  28.0688026  46.4434541  20.5392725  28.1008743  47.5594473  20.0109208
  28.7710421  45.4154486  20.0713737  28.9077951  44.5880846  20.6342829
  29.6158827  45.5999389  18.8961440  30.0278822  46.6087356  18.9223147
  30.7656586  44.6071491  18.8238410  30.3656441  43.5933597  18.8416948
  31.2903006  44.7736592  17.8830301  31.7251296  44.7889307  19.9730828
  32.5911440  45.8777674  20.0022184  32.5755748  46.5899042  19.1771619
  33.4552056  46.0611319  21.0488516  34.1217603  46.9235119  21.0592157
  33.4793546  45.1530549  22.0975408  34.3475434  45.3584593  23.1430738
  34.8790751  46.1510877  23.0390844  32.6460583  44.0604694  22.0833206
  32.6829138  43.3301472  22.8916347  31.7571036  43.8896426  21.0363159
  31.0704515  43.0431153  21.0369787  28.9156440  45.8075138  17.5680976
  29.5210797  46.3405322  16.6359388  27.6434740  45.4440558  17.4961904
  27.1754085  44.9700667  18.2553665  26.9000567  45.6778690  16.2645605
  27.4478288  45.2462435  15.4268587  25.5082042  45.0439532  16.3173478
  25.0893131  45.0439934  15.3110529  25.6085531  44.0169661  16.6685282
  24.6414699  45.7629438  17.1928460  23.7784521  45.3426425  17.2049681
  26.8086699  47.1968501  16.0345655  26.5133268  47.6631574  14.9133211
  27.0093355  47.9625763  17.1040821  27.1318545  47.5269157  18.0070152
  26.9552596  49.4229780  17.0403349  26.3636567  49.7477723  16.1844062
  26.2998671  49.9489354  18.3137863  26.9320959  49.6795781  19.1598553
  26.2341891  51.0345214  18.2410574  24.9180913  49.3737235  18.5151041
  24.3930973  49.9463619  17.7505341  24.7606261  48.3089751  18.3430064
  24.3469940  49.7335705  19.8638661  24.3249319  50.8999623  20.2438456
  24.1335730  48.7231151  20.6790405  23.7522759  48.8921580  21.5988983
  24.3520266  47.7830886  20.3811652  28.3058357  50.1087439  16.8006845
  28.4243359  51.3299401  16.8498320  29.3621378  49.3104395  16.7398730
  29.2575918  48.3147759  16.8733777  30.7000412  49.8427375  16.5468383
  30.7304822  50.9252579  16.6706213  31.6904059  49.2091121  17.5307019
  31.7066724  48.1303503  17.3754360  33.0882147  49.7748352  17.3103340
  33.0728409  50.8535696  17.4658873  33.7815939  49.3164328  18.0154530
  33.4113996  49.5597074  16.2918188  31.1983285  49.4522546  18.9648858
  30.2144923  49.0009810  19.0934178  31.8979799  49.0042341  19.6704814
  31.1327318  50.5243811  19.1502033  31.1205589  49.6059250  15.1091702
  31.2667375  48.4585644  14.6725701  31.2886129  50.6847462  14.3571937
  31.1341189  51.6225103  14.6989968  31.6170801  50.5099883  12.9611177
  30.8843158  49.8544825  12.4905139  31.6100543  51.8419315  12.2383875
  30.6586873  52.3496549  12.3971856  32.4222148  52.4707447  12.6032017
  31.7879982  51.5969279  10.8591731  31.7863504  52.4306541  10.3832553
  32.9490115  49.8003872  12.7626937  33.9671135  50.2022219  13.3156151
  32.9225766  48.7504730  11.9509713  32.0543532  48.4736666  11.5154650
  34.1190392  47.9719653  11.6618330  33.9083131  47.4247293  10.7430151
  34.9132245  48.6958011  11.4789920  34.5834058  46.9830698  12.7356582
  35.6184827  46.3584410  12.5641249  33.8662623  46.8438830  13.8522786
  33.0479079  47.4088894  14.0288090  34.3032045  45.9009867  14.8975912
  35.3177626  46.1657326  15.1953840  33.4048122  45.9526399  16.1287627
  32.3871500  45.6810269  15.8482449  33.7737940  45.2522913  16.8780721
  33.4104395  46.9615734  16.5412195  34.3514527  44.4886602  14.3282935
  33.4450153  44.0645227  13.6184149  35.3856609  43.7428856  14.7024561
  36.0272387  44.0911943  15.4004234  35.5677589  42.3816971  14.2145103
  34.6072058  41.9242906  13.9774108  36.4111421  42.4309436  12.9440546
  36.4767372  41.4307834  12.5157137  35.9421263  43.1032625  12.2256456
  37.8019229  42.9320672  13.2701540  37.7434081  43.9142931  13.7390987
  38.2208856  42.2165863  13.9777269  38.7181059  43.0219724  12.0765687
  38.1477253  43.2582282  10.8885661  39.9376858  42.9262332  12.2287396
  40.5497651  42.9867583  11.4276172  40.3187640  42.7877456  13.1537812
  36.3852104  41.6336509  15.2515706  37.1512913  42.2295357  16.0105306
  36.1787432  40.3281045  15.3241024  35.4516525  39.8686645  14.7946184
  36.9531495  39.5379484  16.2523148  37.1199334  40.1074593  17.1666121
  36.2320974  38.2610629  16.6046731  35.9547469  37.7426651  15.6868280
  36.8953967  37.6271517  17.1931378  35.0111398  38.5619465  17.3902026
  35.1910968  39.2623935  18.2057333  34.3070899  39.0011345  16.6834284
  34.4101176  37.3227614  17.9518872  35.0977168  36.6903940  18.8995226
  33.2903105  36.9791526  17.5948633  32.8785815  36.1383538  17.9738596
  32.7840102  37.5382582  16.9231772  38.3365334  39.2531466  15.6911179
  38.4819771  38.9962899  14.4960699  39.3234316  39.2293685  16.5792200
  39.1199459  39.3593411  17.5599341  40.6984961  38.9742854  16.1894978
  40.7310869  38.4843713  15.2163477  41.4590890  40.3044508  16.0947959
  40.9914110  40.8857495  15.3001461  41.3464876  40.8299157  17.0431142
  42.9487928  40.1231135  15.7855060  43.4542344  38.9832701  15.8255794
  43.6198003  41.1463165  15.5116126  41.2604210  38.1350629  17.3118756
  41.5617582  38.6369328  18.3996980  41.3977382  36.8447513  17.0214347
  41.0560360  36.4824591  16.1427519  41.8819536  35.9018337  18.0127913
  41.3308195  36.0506634  18.9413386  41.7023844  34.4397565  17.5627835
  42.0638174  33.7833344  18.3543487  40.6418324  34.2537996  17.3932266
  42.4204917  34.1834598  16.3748829  42.2931608  33.2680670  16.1151856
  43.3062653  36.2035120  18.4430937  43.6975837  35.8312232  19.5445823
  44.0711568  36.8915659  17.6009840  43.7224388  37.1841251  16.6993720
  45.4278145  37.2806789  17.9784082  46.0018208  36.3953275  18.2518472
  46.1325502  37.9799521  16.8136277  45.5640673  38.8513052  16.4885580
  47.1054708  38.2999847  17.1865949  46.3477221  37.0644113  15.6153797
  46.6310867  35.8703294  15.7554582  46.1584001  37.6218404  14.4195005
  46.2845766  37.0701934  13.5829213  45.8896352  38.5933127  14.3554089
  45.3275627  38.2750017  19.1390691  46.1522097  38.2889811  20.0603660
  44.3387715  39.1544236  19.0585009  43.7396667  39.1793549  18.2457579
  44.1523294  40.1695971  20.0844790  45.1421275  40.4595297  20.4370950
  43.4762459  41.3866419  19.4838101  42.4803531  41.1142580  19.1343753
  43.3944931  42.1676343  20.2397648  44.0671850  41.7541707  18.6448746
  43.3842136  39.6500426  21.2923313  43.6316273  40.0707392  22.4059635
  42.5062651  38.6764806  21.1026643  42.3386189  38.2670969  20.1947000
  41.7487524  38.1698051  22.2392726  41.8690524  37.0864689  22.2423760
  42.2056398  38.5881554  23.1361206  40.2541030  38.5053678  22.2383447
  39.5350589  38.2143844  23.1991601  39.7537535  39.0612845  21.1433396
  40.3198843  39.2787735  20.3356926  38.3397705  39.3724697  21.0948337
  37.7765400  38.4714820  20.8517456  38.0167098  39.7517880  22.0642917
  38.0686300  40.4206819  20.0417505  38.7916816  40.5605406  19.0552786
  36.9872067  41.1509459  20.2486423  36.4079085  40.9961520  21.0613857
  36.6147568  42.2103360  19.3302901  36.5276066  41.8206018  18.3160853
  35.2627309  42.7901375  19.7489465  35.3127192  42.8020484  20.8377341
  35.1202562  43.8062719  19.3811533  34.1150353  41.9368854  19.3123300
  33.6811570  40.8654153  20.0760285  34.1611128  40.6631549  21.0335423
  32.6503213  40.0562925  19.6347860  32.2820618  39.2300315  20.2428810
  32.0591321  40.3342633  18.4117997  31.0276121  39.5697793  17.9078524
  30.7783390  38.8468112  18.4881795  32.5063786  41.3703058  17.6320643
  32.0434109  41.5754139  16.6668223  33.5382485  42.1465194  18.0723540
  33.9230844  42.9494381  17.4436068  37.6165403  43.3363695  19.3450333
  37.9979557  43.8116839  20.4157885  37.9453250  43.8402027  18.1592498
  37.5559711  43.4436218  17.3159074  38.8658433  44.9605707  18.0337758
  38.9930270  45.4773266  18.9850312  40.2549631  44.5460960  17.5086625
  40.8746284  45.4376414  17.4124292  40.9186992  43.5711853  18.4543932
  40.2998013  42.6791227  18.5507807  41.8972353  43.2933030  18.0627951
  41.0383058  44.0372035  19.4324642  40.1469911  43.9517423  16.0897545
  39.7234544  44.6956115  15.4149380  41.1385096  43.6660251  15.7385335
  39.5025813  43.0728991  16.1114695  38.2344270  45.9353942  17.0621141
  37.2983700  45.5963198  16.3490841  38.7279546  47.1651944  17.0689599
  39.5020312  47.4080288  17.6705712  38.1719607  48.1970648  16.2123595
  37.9198621  47.7766851  15.2387957  36.8922514  48.7791173  16.8437745
  36.8032533  49.7646333  16.3866782  35.9674358  48.2230539  16.6901199
  37.0184477  49.0008496  18.3178475  37.7874754  50.0411774  18.8183337
  38.2119083  50.7626464  18.1201653  38.0213561  50.1739566  20.1850874
  38.6252500  50.9986231  20.5636874  37.4909976  49.2667507  21.0489151
  37.6524127  49.3727725  22.1216706  36.7399259  48.2001094  20.5594823
  36.3342198  47.4670162  21.2566747  36.5075253  48.0666747  19.2033296
  35.9220649  47.2260933  18.8308260  39.2165116  49.2877810  16.0617920
  40.2597480  49.2939709  16.7326731  38.9506408  50.1878439  15.1146523
  38.1126187  50.1089295  14.5564490  39.8471858  51.2955514  14.8546792
  40.8327462  50.9297655  14.5666330  39.2799360  52.1407403  13.7009638
  39.0750381  51.5884799  12.7838354  38.3404082  52.4765001  14.1398862
  40.1454634  53.3407067  13.3840503  40.4264040  54.1561220  14.2885580
  40.6908927  53.3815063  12.2645686  39.9383161  52.1170717  16.1347143
  38.9222505  52.4707394  16.7248209  41.1450470  52.4603552  16.5458967
  41.9781124  52.1216705  16.0861206  41.2947873  53.1934703  17.7818138
  40.8178568  52.6432597  18.5929271  42.7612948  53.3872751  18.1236187
  43.2271615  54.0299378  17.3765898  42.8476584  53.8513491  19.1061036
  43.6529544  51.8340029  18.4419119  40.5436170  54.5122867  17.9002176
  40.2911654  54.9686984  19.0030261  40.2606396  55.1657451  16.7860821
  40.6022669  54.8338512  15.8954438  39.5700218  56.4445460  16.8262992
  39.7738239  56.9501540  17.7701872  40.0502379  57.3296325  15.6875634
  39.6796750  58.3452572  15.8264480  41.1398734  57.3413228  15.6619158
  39.5556147  56.8100991  14.4679135  39.8531465  57.3619909  13.7409402
  38.0428073  56.3518111  16.8435285  37.3390135  57.3625249  16.9046675
  37.5279819  55.1354690  16.7664383  38.1390362  54.3330355  16.7134060
  36.0921277  54.9086438  16.7797897  35.6561088  55.3381149  15.8778246
  35.8060533  53.4038859  16.7931058  36.1447259  52.9869175  17.7415459
  34.3413493  53.1478402  16.6309585  34.0020194  53.5641446  15.6824621
  34.1562584  52.0737345  16.6426843  33.7968614  53.6187873  17.4493974
  36.4878530  52.7925635  15.6955790  36.3137297  51.8484870  15.6965274
  35.4186046  55.5002047  18.0178512  35.9807837  55.4693827  19.1112192
  34.2238870  56.0517046  17.8288834  33.8336316  56.0632487  16.8973971
  33.4174056  56.5911909  18.9265478  34.0595257  57.0902856  19.6522788
  32.4053831  57.6127506  18.3813549  31.8850514  57.1254350  17.5568079
  31.6853383  57.8910068  19.1509061  33.0709361  58.8789035  17.8566636
  34.1324778  59.3170329  18.5433934  32.6100885  59.4844968  16.8760912
  33.0661345  60.3221388  16.5437092  31.7813153  59.1366498  16.4153980
  32.6442676  55.4058436  19.5084226  31.7652901  54.8600615  18.8369961
  32.9588306  55.0108913  20.7405366  33.6932764  55.4698330  21.2602108
  32.2780925  53.8671050  21.3600005  31.9173497  53.1878072  20.5876545
  33.2488496  53.0986250  22.2774203  33.5150860  53.8187478  23.0511390
  32.6393815  52.3068237  22.7129650  34.5288851  52.4905162  21.6815153
  35.1199402  53.2758143  21.2102812  35.3422576  51.8397213  22.7881712
  34.7519892  51.0539509  23.2596020  36.2501662  51.4081751  22.3667800
  35.6087966  52.5896249  23.5329543  34.1573835  51.4550745  20.6523797
  33.5733703  51.9229669  19.8598491  35.0633892  51.0222490  20.2282135
  33.5661991  50.6697233  21.1233612  31.0494310  54.2892347  22.1695722
  31.1058098  55.2730560  22.9057693  29.9683156  53.5251102  22.0884784
  29.7747352  52.3257453  21.2551955  30.2142221  51.4627624  21.7554075
  30.2610836  52.4727162  20.2908492  28.2975355  52.2243119  21.1349153
  28.0140657  51.1739327  21.0682256  27.9740182  52.7453343  20.2338195
  27.7069664  52.8887969  22.3980704  27.5171391  52.1055328  23.1319382
  26.7879331  53.4458823  22.2160449  28.8020485  53.8375895  22.9169902
  28.5592277  54.8920358  22.7855398  29.0705724  53.5551682  24.4073738
  29.9882880  52.8098194  24.7820740  28.2814491  54.1792609  25.2726776
  27.5526960  54.8094738  24.9696098  28.4284916  53.9286624  26.7012422
  29.4864100  53.9239609  26.9637032  27.7235155  55.0143579  27.5256061
  26.6666504  54.9919133  27.2598401  27.8375358  54.7672418  28.5810838
  28.2824072  56.4084326  27.2673737  29.4838083  56.5582732  26.9391967
  27.5055009  57.3807688  27.4034175  27.7630724  52.5973015  27.0108640
  26.9743297  52.0697902  26.2313733  28.0208193  52.1068655  28.2057653
  28.6278109  52.5935852  28.8497875  27.3688598  50.9028843  28.6580695
  26.5453368  50.6533040  27.9890263  28.3576602  49.7369998  28.6717786
  28.7089137  49.5350174  27.6598876  29.2098702  49.9588108  29.3141477
  27.7560954  48.4566872  29.1819439  27.0030688  47.6461141  28.3377051
  26.8890981  47.9240582  27.2899181  26.3979060  46.4888996  28.8207980
  25.7862517  45.8659483  28.1681791  26.5807911  46.1314673  30.1505909
  26.1182520  45.2206231  30.5307492  27.3439451  46.9227158  30.9910889
  27.4805819  46.6416380  32.0353235  27.9369792  48.0789708  30.4996310
  28.5511011  48.6971643  31.1544524  26.9696999  51.1915829  30.0900207
  27.7751346  51.6753473  30.8883420  25.7465754  50.8348304  30.4600373
  25.0532535  50.4499405  29.8345264  25.3711744  51.0686725  31.8456606
  26.2623428  51.0659286  32.4732835  24.6733534  52.4181641  31.9952072
  24.6535268  52.7123084  33.0445809  25.2009846  53.1758817  31.4159237
  23.3463788  52.2956417  31.5142822  22.8950061  53.1383136  31.6024099
  24.4697102  49.9575022  32.3668381  23.8246335  49.2456942  31.5901366
  24.4154661  49.8314555  33.6830124  24.9700046  50.4134688  34.2944426
  23.5492847  48.8296146  34.2834694  22.8342869  48.4615038  33.5476897
  24.3272276  47.6436860  34.8425035  23.6637136  47.0256909  35.4474254
  24.8844507  46.8144806  33.6920171  25.5484676  47.4317162  33.0868703
  25.4408407  45.9663052  34.0909271  24.0632237  46.4513975  33.0740701
  25.4559268  48.1402189  35.7459010  25.0353792  48.7148313  36.5711660
  26.0072530  47.2872297  36.1415632  26.1311332  48.7731654  35.1700747
  22.7918417  49.5065024  35.3999505  23.2697976  50.4823546  35.9873683
  21.5696380  49.0455596  35.6185981  21.1866454  48.2919214  35.0659268
  20.7495190  49.6109006  36.6722221  21.0743386  50.6229036  36.9139683
  19.3006198  49.6660156  36.1839288  19.2300014  50.3405572  35.3306376
  18.9795103  48.6681600  35.8851431  18.4663663  50.1374782  37.2290054
  17.5574139  50.1718422  36.9220453  20.9051858  48.6672708  37.8510922
  20.5833081  47.4900851  37.7225048  21.2803534  49.1926678  39.0145818
  21.3230303  50.1969355  39.1131942  21.4995522  48.3679524  40.2053288
  21.1975607  47.3260707  40.0986380  22.9952960  48.4332790  40.6262323
  23.2866429  49.4779497  40.7352297  23.2127211  47.7062964  41.9448626
  22.9220110  46.6613811  41.8365104  24.2652471  47.7631546  42.2224540
  22.6069026  48.1727567  42.7217138  23.9219413  47.9336263  39.5048204
  23.7541915  46.8621466  39.3957697  23.6273126  48.4422608  38.5868964
  25.4234415  48.1953489  39.7805671  25.7189381  47.6866110  40.6981549
  26.0174857  47.8171563  38.9485928  25.5920587  49.2667259  39.8892840
  20.7400696  49.0171590  41.3667942  21.1289175  50.0901676  41.8392757
  19.6603402  48.3699467  41.8114634  19.3289764  47.5493696  41.3246876
  18.8607756  48.8894732  42.9133425  17.8749625  48.4246038  42.9003826
  19.5218431  48.5916309  44.2530685  20.5423613  48.9745626  44.2507713
  18.9570740  49.0688161  45.0539619  19.5440777  47.1870783  44.4617778
  19.9601369  46.9954967  45.3054549  18.5375317  50.3695691  42.7724609
  18.7052338  51.1326381  43.7268977  18.1577128  50.7770255  41.5623997
  18.1115534  50.0989564  40.8152779  17.8016671  52.1697112  41.2616509
  17.0373485  52.1301916  40.4855359  17.3706275  52.5801875  42.1747848
  18.9380196  53.0799960  40.7949664  18.7104735  54.1647786  40.2326369
  20.1676750  52.6543579  41.0386258  20.3267166  51.7991238  41.5518311
  21.3241816  53.4277970  40.6111338  21.0817346  54.4887898  40.5510280
  22.4262732  53.2399532  41.6350703  22.1928917  53.6860252  42.6018443
  22.4568191  52.1548853  41.7340381  23.7591793  53.7357939  41.1655978
  24.0249600  55.0883651  41.0959932  23.2324885  55.7963987  41.3384322
  25.2780704  55.5509428  40.7242766  25.4747882  56.6218402  40.6734575
  26.3025745  54.6490569  40.5069858  27.5338114  55.1177243  40.1079477
  27.5596543  56.0729229  40.0156034  26.0632072  53.2982133  40.6012145
  26.8653877  52.5840933  40.4150974  24.8026341  52.8481769  40.9325823
  24.6102589  51.7785308  41.0159423  21.8263946  53.0201632  39.2155490
  21.9543947  51.8301122  38.9008181  22.0936934  54.0031648  38.3670061
  21.9018995  54.9697395  38.5884735  22.6191659  53.6906398  37.0533867
  22.3775356  52.6594068  36.7959522  22.0122796  54.6155611  35.9921089
  22.2374223  55.6493188  36.2543225  22.5879959  54.3037806  34.6128465
  22.3628345  53.2702575  34.3497268  22.1443291  54.9711711  33.8740306
  23.6684290  54.4470066  34.6286903  20.5948621  54.4178509  35.9707271
  20.2016458  54.9919337  35.3093570  24.1458920  53.7909803  37.0321680
  24.7036704  54.8982759  37.0946325  24.8174329  52.6467378  36.9164318
  24.3333611  51.7606496  36.8915048  26.2747019  52.6402830  36.8602923
  26.6981120  53.5016536  37.3768808  26.8274830  51.3872329  37.4823651
  26.4196681  50.5160396  36.9697158  27.9138060  51.3852812  37.3929302
  26.5501048  51.3510901  38.5358613  26.6819413  52.7518323  35.3963036
  26.3960838  51.8652798  34.6061871  27.2998355  53.8619672  35.0176638
  27.4860155  54.6106307  35.6695375  27.6625354  54.0555801  33.6253395
  27.2612601  53.2754804  32.9784069  27.1453737  55.4267022  33.1262434
  27.4981958  56.2011174  33.8073439  27.6459006  55.7242990  31.7145017
  27.2930655  54.9505059  31.0327017  27.2666434  56.6935571  31.3907703
  28.7357586  55.7415470  31.7109542  25.7031873  55.4527103  33.1762035
  25.3875731  56.3045832  32.8658803  29.1498059  53.9555805  33.3493404
  29.9528676  54.5564449  34.0541097  29.5073883  53.1409098  32.3628032
  28.8127589  52.6016984  31.8659729  30.8962864  53.0479309  31.9274975
  31.5760837  53.4531027  32.6770378  31.2922163  51.5985941  31.6411126
  30.6585008  51.2045404  30.8466155  32.7609190  51.5296374  31.2047340
  33.3953284  51.9231203  31.9989611  33.0323885  50.4933692  31.0033562
  32.9003256  52.1233483  30.3013101  31.0467305  50.7490019  32.8844468
  29.9906783  50.7909289  33.1510888  31.3287746  49.7160119  32.6807747
  31.6451134  51.1322576  33.7109781  30.9405090  53.8348687  30.6209447
  30.3616015  53.4073503  29.6213752  31.6091784  54.9844785  30.6163966
  32.3206403  55.6235638  31.7341134  33.0108153  54.9089791  32.1825858
  31.6007326  55.9521126  32.4837050  33.0289552  56.7754840  31.0756449
  34.0628331  56.4817757  30.8941760  33.0075965  57.6250548  31.7581950
  32.3436042  57.0884019  29.8395724  33.0892484  57.3703238  29.0961790
  31.6124627  57.8902626  29.9422915  31.6404420  55.7885710  29.4085543
  30.6157733  55.9818970  29.0910999  32.3872567  55.0764626  28.2974168
  33.3113600  54.3057358  28.5585338  31.9901800  55.3370383  27.0578558
  31.2331474  55.9784292  26.8691264  32.6469965  54.6946845  25.9302975
  32.4002487  53.6337261  25.9700731  32.2331041  55.1295818  25.0205411
  34.1819866  54.8528323  25.9092351  34.9003944  53.9297751  25.5283904
  34.6960134  55.9827275  26.3820946  34.1096288  56.7574789  26.6577986
  36.1381559  56.1724941  26.3898170  36.5343992  56.0275179  25.3847935
  36.4905510  57.5814044  26.8539136  37.5726272  57.7093796  26.8250561
  36.0215589  58.3068065  26.1891292  36.0284561  57.7837822  28.1711176
  36.2537760  58.6723241  28.4562912  36.8938872  55.1151344  27.2069551
  38.0070770  54.7456265  26.8474759  36.2948501  54.6173250  28.2849131
  35.4059328  54.9881088  28.5889604  36.9274386  53.5792598  29.0975147
  37.9988283  53.7715661  29.1544493  36.3592471  53.5492165  30.5197755
  35.2764719  53.4720709  30.4210547  36.7543698  52.6160334  30.9212073
  36.7033745  54.6970652  31.4675212  36.3459487  55.6451171  31.0655944
  36.0039854  54.4122671  32.8059415  36.3612660  53.4645314  33.2087397
  36.2271447  55.2132275  33.5107557  34.9267722  54.3567509  32.6490014
  38.2187792  54.7021333  31.6894238  38.7258378  54.8420912  30.7347496
  38.4849662  55.5156275  32.3643112  38.5255606  53.7522931  32.1273597
  36.7892261  52.2091057  28.4645076  37.4841631  51.2687183  28.8373119
  35.8716625  52.0705781  27.5282021  35.1741314  52.7845363  27.3738861
  35.6926175  50.7848611  26.8847033  35.9661530  49.9760875  27.5623187
  34.2334779  50.5840993  26.4039045  33.9660964  51.4087939  25.7432333
  34.0802179  49.2553261  25.6508507  34.3469975  48.4300724  26.3110671
  33.0467672  49.1392433  25.3243461  34.7379051  49.2517578  24.7816361
  33.2739306  50.6416747  27.6097383  33.4622328  49.7488357  28.2059611
  33.5440093  51.5264902  28.1861569  31.7949580  50.7056359  27.2440106
  31.5240088  49.8208634  26.6679342  31.1963793  50.7433132  28.1541662
  31.6057858  51.5985173  26.6481276  36.8030224  50.5391392  25.8423834
  36.9817211  49.4323302  25.3166823  37.5439531  51.5875504  25.5104790
  37.3517154  52.5233414  25.8382581  38.6740735  51.3888133  24.6089595
  38.4343932  50.5922031  23.9046408  38.9985712  52.6551499  23.8210757
  38.1153731  52.9447224  23.2516830  39.2632792  53.4555085  24.5120576
  40.1576736  52.4456237  22.8503201  40.9391850  51.5082928  23.0110547
  40.2772728  53.3235206  21.8508207  41.0291123  53.2251510  21.1836172
  39.6153229  54.0817182  21.7667986  39.8267582  50.9755576  25.5263370
  40.4375691  51.7945606  26.2168174  40.0964628  49.6807986  25.5688988
  39.5403826  49.0175190  25.0483851  41.1385827  49.1714874  26.4377607
  41.0024915  49.5364585  27.4557855  41.0653694  47.6481631  26.4522820
  40.1427647  47.3539133  26.9525989  41.0314687  47.3278631  25.4109565
  42.2340300  47.0005139  27.1369184  42.2953337  46.9621707  28.5184135
  41.4973377  47.4294281  29.0954510  43.3449527  46.3451653  29.1667585
  43.3620771  46.2887247  30.2551624  44.3449073  45.7539967  28.4321535
  45.3718016  45.1589385  29.1258737  45.2698598  45.2264976  30.0780519
  44.3363889  45.8092130  27.0467843  45.1561743  45.3908144  26.4628366
  43.2615904  46.4092519  26.4040188  43.2153430  46.4212101  25.3150660
  42.5553847  49.6313846  26.0865106  43.3525557  49.9553814  26.9617606
  42.8903826  49.6122967  24.8066852  42.2508346  49.3373874  24.0749048
  44.2365997  50.0032386  24.4326331  44.3026563  51.0774486  24.2599816
  44.9588206  49.7133429  25.1958217  44.5594524  49.2819906  23.1549550
  43.7359682  48.5352402  22.6232469  45.7696808  49.5072345  22.6616373
  46.8776189  50.0486758  23.4596821  47.2107959  49.3100593  24.1887493
  46.5592393  50.9527639  23.9786794  47.9104992  50.3266271  22.4080208
  48.9085151  50.2871737  22.8444917  47.7439778  51.3115316  21.9717468
  47.7124108  49.2191251  21.3566326  48.3088494  48.3899654  21.7372297
  47.9980925  49.4283918  20.3257626  46.2249726  48.8643015  21.4245506
  45.6236169  49.1964067  20.5782790  46.0633124  47.3717431  21.6018005
  46.2564727  46.8487359  22.6981488  45.5859583  46.7330455  20.5411307
  45.4055933  47.2583448  19.6975500  45.3162683  45.3022533  20.5342814
  44.7656835  45.0172245  21.4307825  44.4764178  44.9486330  19.3145102
  44.1429449  43.9140067  19.3947816  43.6088866  45.6071555  19.2716410
  45.2467046  45.1059385  18.1366892  44.7114977  44.8815071  17.3719776
  46.6032252  44.4931684  20.4738041  46.5795306  43.2724916  20.6198298
  47.7163080  45.1794422  20.2296113  47.6736620  46.1849481  20.1445319
  49.0135520  44.5262240  20.0780035  49.8355566  45.2269759  20.2241350
  49.1242363  43.6884674  20.7664889  49.0573702  44.0006313  18.6445122
  50.1201177  43.7111953  18.0874221  47.8703230  43.8762348  18.0674321
  47.0624490  43.9017393  18.6730627  47.6929967  43.4135915  16.7018192
  48.5919401  42.8840948  16.3861722  46.4994582  42.4715726  16.5673151
  45.6876955  42.9061163  17.1506781  46.2026597  42.4128484  15.5201465
  46.8040316  41.0800900  17.0844575  47.5514644  40.3512045  16.3939518
  46.2803539  40.6998986  18.1563358  47.7870837  44.4551655  15.6006343
  46.8941137  44.5916272  14.7627006  48.8662357  45.2211940  15.6379728
  49.5386412  45.1094383  16.3832787  49.1204444  46.2339953  14.6265107
  50.2049351  46.3029858  14.5415432  48.7083588  45.8369820  13.6987903
  48.5539736  47.6230098  14.8643980  49.1784267  48.4066609  15.5795590
  47.3560307  47.9110073  14.3619735  46.8509566  47.2590590  13.7789102
  46.8212795  49.2585741  14.5157065  47.3580930  49.7818004  15.3070122
  46.9788687  50.0437241  13.2186844  46.4017877  49.5648065  12.4276631
  46.6217678  51.0635926  13.3616778  48.3442237  50.0696451  12.8555210
  48.4487829  50.5632580  12.0388121  45.4016620  49.3926071  15.0383042
  44.8003877  50.4609066  14.9324771  44.8509796  48.2945824  15.5481077
  45.3789193  47.4338792  15.5719606  43.5095781  48.2982396  16.1173787
  42.9405810  49.1504048  15.7456853  42.7595032  47.0251305  15.7693675
  41.7899032  47.0339277  16.2672619  42.5545124  46.9305326  14.2560480
  43.5237521  46.9212163  13.7574628  42.0154877  46.0134012  14.0185158
  41.9780580  47.7894961  13.9125622  43.5113051  45.9005075  16.2459440
  43.0449967  45.0894601  16.0306331  43.5888710  48.3602944  17.6306714
  44.6514495  48.1789383  18.2291485  42.4520542  48.6602997  18.2397907
  41.6402849  48.9107047  17.6935057  42.3454741  48.6962235  19.6866726
  43.3270567  48.5426250  20.1350053  41.8081233  50.0450395  20.1428947
  41.0853351  50.4138016  19.4150959  41.3224718  49.9341778  21.1124061
  43.1206766  51.2921841  20.3284162  41.4532624  47.5686653  20.1814906
  40.5289342  47.1574502  19.4833987  41.7383171  47.0748935  21.3774668
  42.5117633  47.4383449  21.9157822  40.9577382  45.9927568  21.9411979
  40.5795974  45.3325129  21.1606938  41.8756111  45.1859693  22.8617464
  42.6136747  44.8701078  22.1244589  42.3635169  45.7870731  23.6290287
  41.2422985  43.9565752  23.5057078  40.3690124  44.2903052  24.0661509
  40.8205717  42.8971906  22.4902168  41.6934643  42.5626155  21.9296662
  40.3774913  42.0489640  23.0120329  40.0892720  43.3226515  21.8029874
  42.0707026  43.3904682  24.6328579  42.1927772  44.1454945  25.4094739
  41.5685659  42.5179604  25.0508175  43.0499840  43.0984615  24.2535969
  39.7736805  46.5658283  22.7242543  39.9378341  47.5023689  23.4829489
  38.5939492  45.9722096  22.5694609  38.4927878  45.1984658  21.9282229
  37.4158259  46.4141042  23.3137698  37.3750145  47.5032570  23.3003631
  36.5223957  46.0116541  22.8363645  37.4625510  45.9371340  24.7612110
  37.9159284  44.8120935  25.0479385  36.9830523  46.7893127  25.6727578
  36.6201123  47.6804864  25.3658646  36.9603703  46.4868728  27.1039855
  37.9198622  46.0613509  27.3979338  36.7839619  47.4052681  27.6639225
  35.8512019  45.4851033  27.4287771  35.8731044  44.8980396  28.5009289
  34.8540333  45.3550149  26.5501414  34.8291628  45.9653615  25.7458045
  33.7835271  44.3717668  26.7074870  33.6925810  43.9879088  27.7235977
  32.4243511  44.9530487  26.2527816  32.5678179  45.4606350  25.2989086
  31.3686480  43.8549928  26.0926873  31.2242883  43.3472283  27.0463309
  30.4265836  44.2999182  25.7722864  31.7026970  43.1352719  25.3453505
  31.9827503  46.0644608  27.2042131  31.9935217  45.6568585  28.2150766
  32.7122725  46.8709668  27.1304230  30.6333780  46.5907600  26.8991599
  29.9032001  45.7848709  26.9732075  30.3798780  47.3765536  27.6107535
  30.6219505  46.9989774  25.8885523  34.1210779  43.1389136  25.8651411
  34.3584702  43.2671496  24.6763478  34.0495932  41.9381542  26.4562965
  33.8343037  41.8765502  27.4411593  34.3065264  40.6847052  25.7151514
  34.0290250  40.8309548  24.6712629  35.7867139  40.2552119  25.7761533
  36.0043697  40.0548251  26.8252341  35.8603364  39.3285795  25.2069151
  36.8062857  41.2815081  25.2248426  36.6648497  42.2024523  25.7904914
  37.8126377  40.9002555  25.3980594  36.6520639  41.5930702  23.7399229
  36.0189714  40.8522234  22.9863541  37.2627218  42.6997346  23.3064233
  37.1978510  42.9601941  22.3327426  37.7863667  43.2706923  23.9544238
  33.4290424  39.5892590  26.3122481  32.7485618  39.7906423  27.3301936
  33.3836122  38.4504141  25.6401198  33.9186783  38.3483421  24.7895994
  32.5429426  37.3264493  26.0730628  31.5181253  37.6517913  26.2519523
  32.5360297  36.2850219  24.9610524  31.9033825  36.6428967  24.1487825
  33.5548683  36.1537986  24.5965687  32.0415578  35.0473506  25.4328664
  32.0460010  34.4072993  24.7173845  32.9621669  36.6429179  27.3630915
  34.1474287  36.5209579  27.6647405  31.9680052  36.1823509  28.1175148
  31.0232374  36.4418281  27.8721890  32.1780120  35.4226798  29.3333762
  33.1624819  35.6606241  29.7362419  31.1191539  35.7427332  30.4020546
  31.4173731  35.1654777  31.2772349  31.1052150  36.8030520  30.6543043
  29.7269801  35.3245804  30.0004376  29.5176901  34.7418146  28.9298533
  28.7418514  35.6986871  30.8197322  27.7874101  35.4483180  30.6041934
  28.9553856  36.2304180  31.6514570  32.2443439  33.9198312  29.0545157
  32.2603616  33.0973764  29.9791737  32.2871639  33.5497325  27.7782174
  32.1804587  34.2209155  27.0310717  32.4257973  32.1358678  27.4262792
  32.4904366  32.0380660  26.3426022  33.6868392  31.5252929  28.0494649
  33.6310905  31.6450672  29.1314286  33.7157227  30.4639305  27.8029377
  34.8605646  32.1547132  27.5646310  35.6310789  31.7520158  27.9717456
  31.2579000  31.2526060  27.8069714  31.4396075  30.0428483  27.9551801
  30.0915044  31.8549395  28.0172514  30.0220655  32.8611140  27.9634891
  28.8897640  31.0963089  28.3281173  28.0481185  31.7568190  28.1196504
  28.8709397  30.2549570  27.6353893  28.7657479  30.5709280  29.7467861
  27.9440836  29.6874441  29.9966780  29.5398885  31.1094494  30.6811527
  30.2562927  31.7790897  30.4393962  29.4582218  30.6495661  32.0728660
  29.3858914  29.5626359  32.1109482  30.6264339  31.1059664  32.9149683
  30.5102903  30.7071144  33.9227024  31.9380032  30.6201281  32.3272197
  32.0550798  31.0189752  31.3195915  32.7645512  30.9610420  32.9506753
  31.9380286  29.5308159  32.2885165  30.6003550  32.6218534  33.0443106
  30.6648470  33.0483248  32.0432792  29.6518195  32.9066381  33.4995880
  31.7230825  33.1354892  33.8752662  32.6720179  32.8514745  33.4203408
  31.6617101  34.2219339  33.9382785  31.6589914  32.7097857  34.8766496
  28.1774523  30.9794352  32.8565584  28.0178472  30.5263052  33.9839348
  27.2874598  31.7773739  32.2887087  27.4623867  32.2044578  31.3903217
  26.0190215  32.0613386  32.9553040  25.2992423  32.1974697  32.1481575
  25.7788069  31.1519297  33.5060959  25.9327720  33.2559678  33.9055646
  24.8608642  33.5178585  34.4563821  27.0241399  33.9982736  34.0733983
  27.9160155  33.7209301  33.6890313  26.9730014  35.1948557  34.9145470
  26.0268208  35.7019749  34.7256777  27.0803927  34.9017646  36.4138448
  27.0085684  35.8057938  37.0185527  26.2684612  34.2238024  36.6769693
  28.3579703  34.2179183  36.8128523  28.4724438  32.8399367  36.7255397
  27.6307857  32.2557224  36.3535113  29.6525966  32.1986033  37.1089883
  29.7024543  31.1097566  37.1037240  30.7507137  32.9365408  37.4927604
  31.6867769  32.4407538  37.7498225  30.6598281  34.3159003  37.5507351
  31.5241503  34.9047913  37.8577445  29.4618221  34.9545849  37.2163093
  29.3894286  36.0407793  37.2714522  28.0821405  36.0918950  34.4003759
  28.9311351  35.6287692  33.6448630  27.9632578  37.3839699  34.6698631
  27.1465239  37.7287135  35.1538021  28.9218107  38.3515701  34.1590057
  29.4738416  37.9269977  33.3204955  28.1891738  39.5976350  33.6784890
  27.6317820  40.0308716  34.5089826  28.9147794  40.3231770  33.3108133
  27.2872583  39.2542436  32.6289449  26.8286564  40.0429701  32.3302901
  30.0338921  38.6870222  35.1325876  29.9040877  38.5065759  36.3407697
  31.1780490  39.0720433  34.5799840  31.2803860  39.1019367  33.5756271
  32.3259283  39.4151297  35.3990530  32.0859052  39.1727252  36.4342961
  33.5892620  38.6447702  34.9713764  33.8018345  38.8499837  33.9221859
  34.7765823  39.0908372  35.8290382  34.5649268  38.8855041  36.8783908
  35.6700063  38.5451153  35.5255880  34.9412735  40.1599006  35.6945785
  33.3908178  37.1363075  35.1574010  34.3628224  36.6643950  35.0138520
  33.0597635  36.9801332  36.1841006  32.3959110  36.5283120  34.2136220
  32.7265430  36.6836909  33.1866655  32.3137457  35.4593991  34.4105315
  31.4234840  36.9994312  34.3569128  32.5658064  40.9195185  35.3032096
  32.9238112  41.4306961  34.2323749  32.2912543  41.6296375  36.3900758
  31.9066947  41.1851792  37.2114588  32.4795680  43.0841364  36.4102241
  32.3352932  43.4959553  35.4113802  31.4560610  43.7260302  37.3582167
  31.4185304  43.2338114  38.3300250  31.7205597  44.7748622  37.4927226
  30.0661285  43.7024961  36.8135297  29.6090407  44.7302008  36.0045552
  30.2720423  45.5692266  35.7934519  28.3207684  44.7034246  35.4617934
  27.9765054  45.5121685  34.8171873  27.4812862  43.6415832  35.7475758
  26.4704968  43.6183466  35.3403110  27.9249915  42.6123536  36.5485140
  27.2586457  41.7820378  36.7823070  29.2206896  42.6305090  37.0591427
  29.5814778  41.7956306  37.6599005  33.9115130  43.3664490  36.8302453
  34.2138507  43.5312191  38.0112270  34.7914796  43.2987547  35.8266726
  34.4228598  43.1033409  34.9068725  36.2272186  43.4854575  35.9689558
  36.5326287  43.0168286  36.9044829  36.7128680  42.9797668  35.1343775
  36.6607231  44.9529615  35.9823706  35.8515057  45.8705279  36.0743546
  37.9575643  45.1499256  35.8346140  38.5789678  44.3614675  35.7237505
  38.5364622  46.4662354  35.9478037  38.3423260  46.8789980  36.9377721
  40.0518392  46.3829282  35.7407928  40.1841329  46.0068724  34.7263079
  40.5069993  47.3698340  35.8241365  40.7180205  45.4332036  36.7239625
  40.1505991  45.1790594  37.8154013  41.8462532  44.9842990  36.4373728
  37.9430490  47.5344173  35.0474509  37.9008233  48.7040358  35.4473304
  37.5429494  47.1655313  33.8299549  37.6401180  46.2111466  33.5140319
  36.9777169  48.1525756  32.9005584  37.6440632  48.9869223  32.6815895
  36.5490561  47.4746191  31.5778548  36.0166811  46.5528710  31.8124986
  35.6398107  48.3945095  30.7630858  36.1716915  49.3163405  30.5276479
  35.3520524  47.8952349  29.8378719  34.7464316  48.6288132  31.3419421
  37.7770111  46.9834906  30.7776995  38.3931634  46.3945588  31.4571230
  37.4077912  46.3438671  29.9760399  38.6138283  48.1134966  30.1822859
  38.9838067  48.7533218  30.9834348  39.4574321  47.6923106  29.6354457
  37.9984333  48.7026318  29.5023530  35.7676740  48.8400993  33.5593310
  35.6009435  50.0628434  33.4784129  34.9399642  48.0428893  34.2296099
  35.1036019  47.0464558  34.2506417  33.7651771  48.5732344  34.9441133
  33.2317911  49.2811669  34.3097395  32.8129650  47.4326264  35.3123626
  32.3966614  46.9285632  34.4401752  33.3834922  46.7184985  35.9061809
  31.6437513  47.8623610  36.1609871  30.4998238  48.4044132  35.5715482
  30.4638588  48.5238869  34.4887128  29.3994762  48.7953155  36.3605194
  28.5221410  49.2552753  35.9057441  29.4417778  48.5897799  37.7226335
  28.5892202  48.8834665  38.3350007  30.5558388  48.0150037  38.3152567
  30.5764160  47.8422494  39.3912831  31.6555746  47.6565158  37.5279977
  32.5349761  47.2093454  37.9914538  34.1450997  49.2969975  36.2144782
  33.6308514  50.3734481  36.5093268  35.0467614  48.6944861  36.9835193
  35.3496626  47.7589896  36.7528760  35.4648762  49.2616301  38.2609420
  34.5842231  49.5514224  38.8341520  36.2716246  48.2502152  39.0809669
  37.2115737  48.0636714  38.5615476  36.4756596  48.7222867  40.0420175
  35.5404462  46.9186996  39.3098626  35.1498993  46.5275046  38.3704264
  36.5673150  45.9337685  39.8864711  36.9579940  46.3240871  40.8262158
  36.0879535  44.9711999  40.0647264  37.3860891  45.8057459  39.1784318
  34.3978049  47.0951971  40.3078790  33.6867681  47.8254270  39.9214978
  33.8931265  46.1404529  40.4557446  34.7969126  47.4458491  41.2596432
  36.1580942  50.6203984  38.1683595  36.1038047  51.4219518  39.1027785
  36.7962198  50.8838136  37.0370588  36.9039871  50.1550123  36.3461651
  37.4494067  52.1676589  36.7967670  38.1295657  52.3911287  37.6186819
  38.2562091  52.1374494  35.4843401  37.7141741  51.5315743  34.7582459
  38.3473821  53.1571172  35.1100874  39.6239403  51.5587836  35.6963358
  40.1220589  52.1617391  36.4555613  39.4968520  50.5415417  36.0666999
  40.4690932  51.5358288  34.4331491  40.2317438  52.4317691  33.8595158
  41.5161682  51.5648436  34.7346315  40.2238572  50.3091028  33.5778419
  40.3915175  49.4229149  34.1899380  39.1876913  50.3259363  33.2399423
  41.1408160  50.2745734  32.3830581  42.1009931  50.2585362  32.6959516
  40.9508631  49.4465988  31.8367286  40.9853162  51.0954373  31.8155182
  36.4736730  53.3433734  36.8072164  36.9007225  54.4874854  36.9150186
  35.1784176  53.0771224  36.6745486  34.8625893  52.1273938  36.5390221
  34.1798791  54.1480192  36.6701930  34.6614593  55.0944276  36.4242444
  33.0899715  53.8748309  35.6418979  32.4455453  54.7515907  35.5778180
  33.5612266  53.6994696  34.6748058  32.3112830  52.7394673  36.0026578
  31.6342041  52.5916488  35.3383433  33.5058788  54.3810774  38.0106733
  32.7445689  55.3401896  38.1439105  33.7611017  53.5152621  38.9913201
  34.5308389  52.8642344  38.9299458  33.0207070  53.5983578  40.2525602
  32.3713463  54.4736219  40.2710659  32.1467810  52.3343878  40.3665181
  32.8292586  51.5033870  40.5447349  31.5122649  52.4767736  41.2412842
  31.2871072  52.0295093  39.1671495  31.8794692  52.0155294  38.2522655
  30.8651799  51.0396939  39.3413472  30.1584816  53.0097319  38.9943286
  29.4489147  53.3286154  39.9483234  30.0255930  53.5421346  37.7942112
  29.2855150  54.2067495  37.6190740  30.6645778  53.2825429  37.0563684
  33.9144958  53.5036888  41.4635913  35.0517669  53.0243524  41.3720483
  33.3986916  53.9737463  42.5953342  32.5211643  54.4737263  42.5872631
  34.0464136  53.7428370  43.8715396  35.0948424  53.5023600  43.6952807
  33.9723491  54.9669974  44.7973986  34.3900975  55.8653171  44.3428581
  32.8940218  55.0832041  44.9060555  34.5984069  54.7537477  46.1643167
  35.9775866  54.7923889  46.3350570  36.6137552  54.9116921  45.4580417
  36.5438367  54.6826565  47.5880577  37.6278758  54.6667801  47.7007912
  35.7354564  54.5706190  48.6954180  36.2827002  54.4737365  49.9436599
  37.2424510  54.4938336  49.9350543  34.3790866  54.5778882  48.5537629
  33.7430832  54.5117171  49.4364982  33.8122041  54.6683682  47.3017355
  32.7275898  54.6736487  47.1936426  33.1697623  52.6072185  44.3814210
  31.9393921  52.7147308  44.3482668  33.7740178  51.5278937  44.8629096
  34.7774762  51.4502933  44.9474605  32.9552811  50.3927020  45.2750223
  31.8934317  50.6388168  45.2766277  33.1812709  49.1862319  44.3354598
  34.2215855  48.8704293  44.4136486  32.2580807  48.0119964  44.7170102
  31.2175149  48.3269203  44.6386088  32.4357523  47.1751397  44.0415813
  32.4673181  47.7025232  45.7409964  32.9451166  49.6120689  42.8836661
  33.6399219  50.4097359  42.6208450  33.1051879  48.7594245  42.2237612
  31.9218994  49.9706023  42.7715000  33.2864193  49.9718010  46.6930124
  34.4517602  49.8488097  47.0537892  32.2394276  49.8564688  47.5082294
  31.3114448  50.0715481  47.1725387  32.3939685  49.4553796  48.8951247
  33.4425944  49.5648393  49.1717138  31.5417829  50.3257509  49.8401154
  30.5020670  50.2948400  49.5143325  31.6419397  49.8038640  51.2680750
  32.6813747  49.8349051  51.5947435  31.0360015  50.4264527  51.9263475
  31.2801972  48.7763452  51.3061419  32.0536941  51.7571315  49.8166724
  31.9859821  52.1512060  48.8026594  31.4498072  52.3705200  50.4853838
  33.0928288  51.7773457  50.1451405  31.9905881  47.9840559  49.0599877
  30.8783518  47.6124144  48.6897028  32.9126020  47.1648564  49.5856402
  33.8139894  47.5500695  49.8289732  32.6690085  45.7308823  49.8492661
  31.8208019  45.3802510  49.2613016  33.9057814  44.9130959  49.4607585
  34.7970496  45.2927395  49.9603694  33.7509100  43.8703427  49.7378518
  34.2012631  44.9272705  47.9809779  34.7705619  46.0433824  47.3725322
  35.0189006  46.9157027  47.9770858  35.0252374  46.0507243  45.9899995
  35.4603279  46.9340501  45.5225249  34.7235117  44.9353072  45.2202098
  34.9082532  44.9301555  44.1459919  34.1746149  43.8064172  45.8419023
  33.9414562  42.9200360  45.2519315  33.9287357  43.8156978  47.2014063
  33.5101274  42.9334008  47.6855746  32.4172489  45.6327768  51.3514294
  33.3489197  45.6679131  52.1545726  31.1464538  45.5355246  51.7274492
  30.4264803  45.4624571  51.0228936  30.7441703  45.5185439  53.1357491
  31.5243349  45.9016406  53.7935328  29.5378445  46.4443409  53.2208614
  29.7322627  47.3628165  52.6670534  28.7266490  45.8964124  52.7414491
  29.1446057  46.7861083  54.6419664  29.7086420  46.2336044  55.6116026
  28.2817172  47.6845214  54.7578997  30.3579389  44.1142455  53.6060143
  29.4072241  43.5260039  53.0837586  31.0582002  43.5955099  54.6088086
  31.8602874  44.0822838  54.9827159  30.7536993  42.2616232  55.1255962
  30.6311386  41.5803694  54.2835918  31.8468040  41.7203015  56.0334695
  31.5920127  40.7074416  56.3453915  32.7938325  41.7063767  55.4939854
  31.9657017  42.5441448  57.1678970  32.6558865  42.2021061  57.7408319
  29.4169405  42.2243072  55.8367673  28.8405718  41.1571282  55.9701167
  28.9385274  43.3629818  56.3418563  29.4968770  44.2046026  56.3374410
  27.5982645  43.4142513  56.9639077  27.4688831  42.5113017  57.5605999
  27.3757092  44.6274027  57.8611434  27.6978327  45.5655842  57.4093123
  26.2919952  44.6341707  57.9778409  28.0155903  44.4741171  59.1922950
  28.1535680  43.2973932  59.6655106  28.5183014  45.4926290  59.7437085
  26.5172476  43.4085723  55.8943119  26.3313259  44.3705125  55.1668910
  25.8167679  42.2933570  55.7941169  25.9772852  41.5116542  56.4132083
  24.7916654  42.1671037  54.7820833  23.7969821  42.3325831  55.1959927
  24.9590507  42.8554642  53.9536865  24.8819616  40.7308496  54.2620343
  24.0983425  39.8778963  54.6699972  25.8759697  40.4336993  53.4234297
  26.2106068  39.0653104  52.9908101  25.3107296  38.5632164  52.6355315
  26.6298545  38.5085450  53.8288689  27.2176589  39.2952888  51.8919629
  26.7064390  39.3973364  50.9347067  27.9133197  38.4575047  51.8442644
  27.9245734  40.5535068  52.2687566  28.2611985  41.0075445  51.3367522
  28.7696986  40.4541624  52.9499275  26.8334258  41.4255418  52.9105454
  27.1766838  42.0540832  53.7322558  26.1608274  42.2959143  51.8515794
  25.0734661  41.9777298  51.3548169  26.8346479  43.3643137  51.4501934
  27.7307537  43.6044263  51.8494925  26.2794789  44.2368505  50.4260933
  25.7653029  43.6429031  49.6704819  25.2701197  45.2172896  51.0522227
  24.9007221  45.8523851  50.2470529  24.4491561  44.6199825  51.4488877
  25.8455790  46.0867004  52.1599648  26.2661048  45.3998454  52.8944640
  26.6365315  46.7241501  51.7648014  24.7951032  46.9801226  52.8628633
  23.6136242  46.9763905  52.5206535  25.2576962  47.7897688  53.8206074
  24.6203055  48.3969887  54.3157018  26.2425009  47.7906049  54.0447955
  27.4124394  45.0074651  49.7609807  28.5311648  45.0261523  50.2637125
  27.1340676  45.5109134  48.5675939  26.2143892  45.3726964  48.1736560
  28.0938127  46.3162218  47.8186316  29.0601726  46.2979266  48.3225294
  28.2710569  45.7705372  46.4031904  27.2716323  45.5285599  46.0416705
  28.6784377  46.5954840  45.8187215  29.1745131  44.5486619  46.2566890
  28.9414102  43.8251554  47.0379075  28.9415920  43.9131451  44.8896593
  29.1749450  44.6359511  44.1078686  29.5846223  43.0398746  44.7800624
  27.8985355  43.6088509  44.8028354  30.6350724  44.9993792  46.3728713
  30.7962660  45.4637361  47.3457478  31.2917305  44.1354923  46.2699111
  30.8572373  45.7198509  45.5856850  27.5269967  47.7158088  47.6962146
  26.3290222  47.8547160  47.4482329  28.3717405  48.7280772  47.8531973
  29.3337878  48.5574776  48.1090491  27.9419419  50.1063393  47.6630716
  26.8613256  50.1573680  47.5297908  28.2317806  50.7207079  48.5155058
  28.6238239  50.6457047  46.4067914  29.8224777  50.3904977  46.1835663
  27.9161673  51.4841985  45.6520435  26.9980928  51.7733845  45.9580010
  28.4592034  52.0778543  44.4280330  29.5290071  51.8821537  44.3550908
  27.7619922  51.4591588  43.2050680  26.6971868  51.6174736  43.3760218
  28.0490108  51.9149136  42.2574352  27.9569728  49.9719179  43.0452364
  29.0065660  49.4792761  42.2800780  29.7235277  50.1803432  41.8527951
  29.1494702  48.1240631  42.0574795  29.9630032  47.7574478  41.4314939
  28.2727729  47.2442087  42.6208187  28.4100785  46.1731136  42.4724862
  27.2098356  47.7081036  43.3799312  26.5143083  47.0033450  43.8356253
  27.0312450  49.0788605  43.5600814  26.1631798  49.4482615  44.1060718
  28.1624445  53.5789321  44.3269169  27.0765223  54.0302467  44.6968914
  29.1111530  54.3288800  43.7600188  30.0036994  53.9095284  43.5418343
  28.9114037  55.7485275  43.4386433  27.9282202  55.9566295  43.0165736
  29.1179928  56.6402906  44.6502078  30.1020668  56.4499435  45.0785375
  29.0495785  57.6854907  44.3485848  28.3508386  56.4264721  45.3944223
  29.9508676  56.0641308  42.3551861  30.9711853  55.3781912  42.2743676
  29.6948640  57.0588408  41.5050596  28.4790324  57.8902494  41.4615233
  28.5001026  58.6033837  42.2855960  27.6013717  57.2509966  41.5572653
  28.5573252  58.5595124  40.1159594  28.1744389  59.5753639  40.2136473
  27.9336512  58.0023703  39.4168709  29.9624518  58.5546939  39.6843102
  30.3745603  59.5102060  40.0087516  30.1176228  58.4380770  38.6117329
  30.6509549  57.4010916  40.4445122  30.8559211  56.5112541  39.8493010
  31.9437732  57.9148542  41.0453307  31.9230762  58.6392404  42.0450933
  33.0872805  57.5435598  40.4729415  33.1323366  56.9201656  39.6795633
  34.3357719  58.0420489  41.0305182  34.3518153  57.8375584  42.1010440
  35.5564865  57.3857486  40.3901091  35.3444464  57.2873047  39.3254744
  36.3960018  58.0664429  40.5314219  35.9029295  56.0401972  40.9573540
  35.9212535  56.2160879  42.0329131  35.1806405  55.2561041  40.7302005
  37.2825061  55.5726934  40.5175509  38.1686049  56.3921393  40.2572503
  37.4222254  54.2769460  40.2999226  38.3165196  53.9108827  40.0060910
  36.6340871  53.6585360  40.4284079  34.4470990  59.5459839  40.8360014
  33.9509692  60.0929012  39.8328615  35.0864025  60.1940783  41.8035151
  35.3921344  59.6864283  42.6213896  35.2897410  61.6351752  41.7697038
  34.3929462  62.0872555  41.3460509  35.4833159  62.1671642  43.1675215
  36.3826945  61.7304872  43.6017234  35.5868442  63.2516870  43.1329879
  34.6205175  61.9043662  43.7795799  36.4631721  62.0278377  40.8673837
  37.4984329  61.3200590  40.8759506  36.3325983  63.0448642  40.1477154
  44.8888280  36.9713120  37.7046940  44.7011011  37.8837405  38.2509557
  46.1106809  36.8340128  36.9910348  47.0991543  37.8987837  36.9956419
  46.9431579  38.8026666  37.5660934  48.2507310  37.7157797  36.2425579
  49.0231276  38.4700298  36.2729450  48.4403451  36.5689154  35.4371257
  49.3415779  36.4862491  34.8478289  47.5096848  35.5527082  35.3806610
  47.6656729  34.6939285  34.7447977  46.3122267  35.6663105  36.1983074
  45.2900997  34.6744232  36.2059238  45.4307894  33.7795598  35.6169425
  44.1256721  34.8115774  36.9375918  43.3702364  34.0398413  36.9113964
  43.9345437  35.9736816  37.7208778  42.7032869  36.1270291  38.5753205
  42.5985530  37.1824033  38.8262168  42.8535511  35.5496907  39.4876171
  41.3881001  35.6616575  37.9328854  41.4499329  34.5840972  37.7782972
  41.1797962  36.2728625  36.6232747  41.0768505  35.5393342  35.5164471
  40.9436875  36.0933863  34.0909339  42.2511926  36.6917325  33.7708616
  42.3418570  37.9766111  33.4279623  41.6480957  38.9934126  33.2214966
  43.3818448  38.2256002  33.2752313  43.0849885  36.1239171  33.8114939
  40.2124647  36.8971657  34.0048187  40.1280167  35.2659093  33.0729973
  40.5263446  34.2536098  33.0121488  38.6391644  35.4493204  33.3252260
  38.4046976  36.5131759  33.3575166  38.3728371  34.9892605  34.2769968
  38.0736384  34.9773902  32.5223455  40.0231678  36.2884668  31.9225696
  39.5813929  37.2116775  32.2971560  39.3956437  35.8803824  31.1299343
  41.0180749  36.4946835  31.5273778  41.0798128  34.3114104  35.4809601
  41.1120772  37.2780529  36.5548899  39.9913202  36.0250025  39.0465156
  40.2733001  35.4955592  40.3671196  39.6575135  37.4397988  39.0085338
  38.8858372  35.0985993  38.4808139  38.0032883  34.4001813  39.3065432
  38.1307876  34.7144057  40.3424181  38.3000789  32.9135113  39.1892252
  37.3586931  32.1461457  39.7327995  37.7591507  30.7711467  40.0690979
  36.9118086  30.2418597  40.5048372  38.5788578  30.7964151  40.7871777
  38.0834669  30.2552269  39.1653880  39.2849642  32.4612098  38.6785931
  36.5672083  34.6937993  38.8941250  36.3975865  35.7668969  38.9767018
  35.8985682  34.1668475  39.5743743  36.2496639  34.2706105  37.4965711
  36.6795047  35.0228407  36.4177812  37.2569904  35.9201371  36.5865753
  36.3758034  34.6357640  35.1229712  36.6974570  35.2405396  34.2874130
  35.6551135  33.4664552  34.9013206  35.4125838  33.1635487  33.8933370
  35.2513706  32.6946757  35.9699755  34.6986356  31.7821952  35.8025411
  35.5581364  33.0955189  37.2575680  35.2523772  32.4807617  38.0909502
  48.4152184  38.2503478  25.1397594  18.9770580  34.5368392  31.1899299
  40.6653192  32.9380903  25.9876875  12.5036765  41.4674425  36.6728189
  24.9212430  49.8729553  58.9472750  54.1640977  41.2096980  27.8216679
  36.5449687  61.4749524  35.0248449  35.4800995  25.8497265  42.6870467
  48.9361404  41.2586795  11.0089922  20.5591238  36.3978690  52.5916503
  11.0948082  43.4460321  25.5777626  61.0419811  45.3316883  39.8509620
  28.9380905  61.9492476  25.0794717  59.6037037  17.7783515  56.9315062
  28.5628479  27.8783048  22.8366940  28.9888965  44.3278225  64.9226994
  44.0596324  57.4207902  11.0854715  35.7462794  21.6184641  51.6327477
  35.9101857  43.3451621  86.9080977  36.6832733  42.7980608  86.7693853
  36.2627256  44.2095870  87.1195438  38.2468135  39.5044287  84.5399427
  38.4993656  38.9825809  83.7782890  37.3092694  39.3410433  84.6426110
  37.9664424  41.4072393  86.7423802  37.8500682  40.7317297  87.4104886
  38.0766684  40.9204767  85.9255955  39.9501452  35.8972440  85.4431840
  40.1175854  36.7652676  85.8102311  39.7598621  36.0599722  84.5193129
  39.9290673  38.3530097  86.4278506  39.8090298  38.7987148  87.2663987
  39.2343261  38.7015415  85.8692044  45.6275739  38.8251571  87.2558840
  46.5393595  39.0578957  87.0806538  45.1185386  39.4088615  86.6933919
  43.2778680  39.9955065  85.8345506  42.7625304  40.7659670  86.0733893
  43.0055989  39.3220201  86.4578567  43.0664983  37.8682157  87.6605287
  42.7615119  38.1828306  88.5115430  44.0195425  37.9463577  87.7032620
  39.6564015  41.8452591  82.3133214  38.7491077  41.6141844  82.5124363
  40.1535047  41.0490210  82.5007196  40.8352249  41.9465186  86.8357204
  39.9263468  41.6624219  86.9329674  40.8647333  42.3664264  85.9760511
  40.5328337  43.4873929  84.1745283  40.0947766  42.7709788  83.7150920
  41.2738777  43.7150044  83.6130374  44.6539564  42.3458311  83.7677340
  44.0368735  41.6205139  83.6710393  44.1856053  43.1067671  83.4244415
  36.4438110  36.5643735  82.8898645  35.5667576  36.4432536  82.5260891
  36.9195863  35.7729814  82.6377533  37.1208298  45.7449203  87.9433070
  37.2696418  46.4284667  87.2899742  37.9274741  45.7254293  88.4582525
  41.0050502  39.5758146  82.7560870  41.9509607  39.4464354  82.8249288
  40.6264747  38.8372808  83.2330298  39.1893419  37.5008122  82.6915755
  38.2824874  37.2041235  82.7678468  39.4669400  37.2037940  81.8250041
  37.9592204  34.3595058  82.8327734  38.8211368  34.6849956  83.0923551
  38.1442548  33.5726554  82.3200800  44.0392932  45.1568349  83.1267325
  44.7428782  45.3618352  83.7424981  43.3155580  45.7245111  83.3916409
  45.6025521  42.0982992  86.5422125  45.5474325  41.9327263  85.6010569
  44.9771576  42.8059025  86.6984314  41.9846232  23.2624607  73.2339149
  41.3334211  23.8478687  72.8473163  42.7790594  23.7930801  73.2934187
  35.9101859  20.3513744  73.6326284  36.6832735  19.8042731  73.4939159
  36.2627258  21.2157993  73.8440745  38.2468137  16.5106410  71.2644733
  38.4993657  15.9887931  70.5028196  37.3092696  16.3472555  71.3671417
  43.4621497  20.9515039  73.7708133  42.8267330  21.0249665  74.4829038
  43.1318903  21.5408637  73.0927213  37.9664425  18.4134516  73.4669108
  37.8500683  17.7379419  74.1350193  38.0766685  17.9266890  72.6501261
  39.9501453  12.9034563  72.1677146  40.1175856  13.7714799  72.5347617
  39.7598622  13.0661844  71.2438435  39.9290674  15.3592220  73.1523813
  39.8090299  15.8049271  73.9909293  39.2343262  15.7077538  72.5937351
  37.6897566  28.1295862  76.8013944  37.6121596  29.0803687  76.8802425
  37.0859210  27.7841734  77.4588871  45.6275740  15.8313693  73.9804147
  46.5393596  16.0641080  73.8051845  45.1185387  16.4150737  73.4179226
  48.1134554  21.7493950  78.7262092  47.4285593  22.1292851  78.1759126
  48.1978404  22.3589276  79.4594040  54.5737307  18.6164612  79.8464765
  53.8201015  18.0472011  79.6908769  54.7084848  18.5827277  80.7935399
  39.9635935  23.4878015  75.5219484  39.8281610  24.3329551  75.9504332
  40.5045748  23.6897292  74.7585418  43.2778681  17.0017188  72.5590813
  42.7625305  17.7721792  72.7979200  43.0055990  16.3282324  73.1823874
  48.2512955  19.7549542  74.4943986  47.4742398  19.4160702  74.0499148
  48.9304436  19.7602166  73.8198951  43.0664985  14.8744280  74.3850594
  42.7615120  15.1890429  75.2360737  44.0195427  14.9525700  74.4277927
  41.5111416  21.0334503  76.0343548  40.9832778  20.2987263  75.7216785
  41.0098919  21.8109180  75.7883516  39.6564017  18.8514713  69.0378521
  38.7491078  18.6203967  69.2369670  40.1535049  18.0552333  69.2252502
  42.5632095  27.5612221  71.9575207  41.8893794  27.8643917  72.5660165
  42.9497917  28.3641301  71.6080664  40.8352250  18.9527308  73.5602511
  39.9263469  18.6686341  73.6574981  40.8647334  19.3726387  72.7005818
  46.0671517  22.5633898  77.3293678  45.6133845  21.7224808  77.3858869
  45.4365484  23.1995296  77.6668459  44.5104457  24.4010395  78.2643497
  44.8027431  24.9615452  77.5455862  45.0203077  24.6938956  79.0196656
  40.5328338  20.4936052  70.8990589  40.0947768  19.7771911  70.4396227
  41.2738779  20.7212167  70.3375681  39.4738082  25.1790746  79.3536950
  39.4314261  25.4051592  78.4245482  40.3900781  24.9454120  79.5022751
  48.6501453  18.7693249  76.9566908  48.5119351  18.9594845  76.0288097
  48.2937671  19.5312632  77.4134959  40.7623311  27.7291893  74.1722286
  40.9375066  27.2579936  74.9867909  40.0756099  28.3557659  74.4003547
  44.6539565  19.3520434  70.4922647  44.0368736  18.6267262  70.3955700
  44.1856054  20.1129794  70.1489721  35.3284396  30.8781256  80.9462146
  35.5680994  31.5099780  81.6241165  34.4853592  30.5269296  81.2327505
  36.4438111  13.5705858  69.6143951  35.5667578  13.4494659  69.2506198
  36.9195864  12.7791936  69.3622840  39.6302037  25.9232148  76.8606472
  38.8469559  26.4653829  76.9544696  40.3294783  26.4406128  77.2600713
  44.0228468  20.4898465  77.0779101  43.0884747  20.6099927  76.9083805
  44.2005137  19.5870932  76.8139110  47.4101020  16.3315784  77.6129135
  47.8761472  17.1643776  77.5389437  47.8608520  15.8660766  78.3174393
  45.4777251  22.6759606  74.6115287  45.7537095  22.5616200  75.5209161
  44.6081749  22.2777090  74.5727460  42.1131315  26.9245956  78.2548100
  42.2953709  26.1067612  78.7175853  42.9364301  27.1413649  77.8172990
  42.4473480  25.8514142  75.5163149  42.9761247  25.3406596  74.9033311
  42.7101700  25.5356672  76.3808682  35.8029228  26.9029258  78.2760925
  35.1339603  27.3875386  77.7924965  35.6642098  27.1498479  79.1904303
  43.0802884  26.8854977  81.8607265  42.9554023  26.0844717  81.3518211
  43.7381975  27.3801171  81.3721235  42.1484226  24.4816714  79.6891168
  42.0009188  23.5533421  79.8698738  42.9737719  24.5036804  79.2048243
  45.7518347  25.3045272  80.7756040  46.6764895  25.0988134  80.6380491
  45.5833651  25.0561673  81.6845382  45.5413664  25.8230940  76.1318132
  45.7150541  25.2577362  75.3791984  46.0342555  26.6231835  75.9497622
  51.3953055  18.5867363  77.7508432  51.8384201  17.8374688  77.3527555
  50.5179565  18.5777499  77.3682164  46.5288836  25.1397704  73.2315030
  47.2239741  25.7604397  73.4502345  46.8711986  24.2893055  73.5067408
  48.4280259  22.5897410  74.7602361  48.9531583  22.9284682  74.0351681
  48.3402612  21.6544425  74.5765495  40.1120920  28.6569393  79.1197614
  39.6725910  28.1645772  79.8130471  40.8629037  28.1142361  78.8789689
  37.1208299  22.7511325  74.6678376  37.2696419  23.4346790  74.0145049
  37.9274743  22.7316415  75.1827832  50.9385920  20.0572601  80.1430879
  51.7732811  20.4962405  80.3068439  51.0745048  19.5811254  79.3239125
  40.6203705  25.2459456  72.1390124  40.0477672  25.8649643  71.6860596
  41.1936498  25.7958818  72.6730046  43.8400964  25.5296606  73.2698706
  44.7731638  25.4642168  73.4731581  43.7524177  26.3652873  72.8113239
  46.4688981  24.8462476  70.2302654  46.3902613  24.5122340  71.1238411
  47.2898648  25.3384244  70.2294126  41.0050503  16.5820269  69.4806176
  41.9509608  16.4526477  69.5494594  40.6264748  15.8434931  69.9575604
  39.1893420  14.5070245  69.4161061  38.2824876  14.2103358  69.4923775
  39.4669401  14.2100063  68.5495348  37.9592205  11.3657180  69.5573041
  38.8211369  11.6912079  69.8168858  38.1442549  10.5788676  69.0446106
  44.0392933  22.1630472  69.8512632  44.7428783  22.3680474  70.4670287
  43.3155582  22.7307234  70.1161715  44.8690743  17.9140333  75.9714902
  44.8125945  18.3708884  75.1322534  45.4219086  17.1531018  75.7937745
  52.9907887  16.4426138  79.3036313  52.4307445  16.5119327  80.0767875
  52.3851390  16.2667123  78.5835809  45.9479630  22.6013001  71.9011092
  46.7825234  22.1694199  71.7188567  45.7863973  22.4295015  72.8287986
  45.6025522  19.1045114  73.2667431  45.5474326  18.9389386  72.3255875
  44.9771578  19.8121147  73.4229621  38.8411212  27.2822114  80.9320506
  37.8906843  27.2823975  80.8184879  39.1443698  26.5354848  80.4156541
  54.5763905  33.1182652  81.9966269  55.2142315  32.9989399  81.2929609
  54.4584748  34.0663496  82.0554221  51.3853612  33.0710080  81.9327793
  51.0472123  32.9551145  81.0448328  52.2543380  32.6701245  81.9128799
  47.2440427  34.9245557  77.9224684  46.6805292  34.8335493  77.1540972
  47.1292822  34.1045461  78.4027177  51.8673395  34.2244932  87.8913999
  51.8562035  33.8297730  87.0194503  52.0294034  33.4911004  88.4847770
  44.7904859  36.4196748  80.7608905  45.5826151  36.0787573  80.3455204
  45.0301509  36.5291723  81.6811058  52.8239986  38.5916524  73.2339149
  52.1727966  39.1770605  72.8473163  53.6184349  39.1222719  73.2934187
  46.7495613  35.6805661  73.6326284  47.5226489  35.1334648  73.4939159
  47.1021012  36.5449911  73.8440745  48.5880656  37.0082044  86.8393183
  48.2970522  37.9127675  86.7239849  49.2237640  37.0498571  87.5537252
  49.5136863  34.3858892  83.4294542  50.1100435  34.1614915  82.7151505
  49.5711834  33.6443638  84.0319990  49.0861891  31.8398328  71.2644733
  49.3387412  31.3179849  70.5028196  48.1486450  31.6764473  71.3671417
  54.1305174  30.8434106  79.0719477  54.9168263  30.4253529  78.7209894
  54.3943878  31.7480198  79.2401125  54.3015251  36.2806956  73.7708133
  53.6661084  36.3541583  74.4829038  53.9712658  36.8700555  73.0927213
  59.5313601  30.7809339  79.9752455  60.2638773  30.2108556  80.2090285
  58.7752957  30.3930940  80.4158961  48.8058180  33.7426433  73.4669108
  48.6894438  33.0671337  74.1350193  48.9160440  33.2558807  72.6501261
  51.1489721  33.2036581  77.1715798  50.7847928  32.6767202  77.8828719
  52.0056837  32.8135050  76.9982283  50.7895208  28.2326480  72.1677146
  50.9569610  29.1006717  72.5347617  50.5992377  28.3953762  71.2438435
  53.5470541  36.6943459  83.8342977  53.2471264  37.5968498  83.7258784
  53.2021600  36.4275642  84.6864129  46.9983022  33.1457256  79.8679681
  46.0733519  33.0133470  80.0757373  47.2467436  33.9251475  80.3649623
  56.9467685  29.2125999  81.5140414  56.0384562  29.1441408  81.2199175
  56.8955280  29.6897944  82.3422239  50.7684429  30.6884138  73.1523813
  50.6484054  31.1341189  73.9909293  50.0737017  31.0369455  72.5937351
  44.3591833  32.7890530  80.7023470  44.4884215  33.0425008  81.6162882
  43.6789285  33.3818238  80.3828125  48.5291321  43.4587780  76.8013944
  48.4515350  44.4095605  76.8802425  47.9252964  43.1133652  77.4588871
  58.8129331  27.4142438  83.2918288  58.1703711  27.7074971  82.6458082
  58.3084260  27.2995358  84.0971484  56.4669495  31.1605611  73.9804147
  57.3787351  31.3932998  73.8051845  55.9579142  31.7442655  73.4179226
  49.2754923  33.4401098  89.0193278  50.0169607  33.9786142  88.7428102
  48.5691908  34.0667387  89.1764830  51.1041332  30.5202846  84.9898997
  51.9502528  30.9442259  85.1333646  51.0439970  29.8636470  85.6837560
  55.0739077  36.1431429  81.3717728  54.4447939  36.3077144  80.6693796
  54.6864739  36.5573039  82.1428693  58.9528309  37.0785867  78.7262092
  58.2679347  37.4584769  78.1759126  59.0372158  37.6881194  79.4594040
  54.2540778  28.1807214  86.6480170  54.0101710  28.9349274  86.1114446
  54.5300708  28.5592562  87.4827417  56.2079241  34.7245826  85.3257436
  56.4196136  35.3677586  84.6491817  56.1608989  33.8908143  84.8579366
  53.8105469  27.3363647  82.2294008  52.9489949  27.6344900  82.5210745
  53.8367904  27.5534046  81.2975041  50.6267039  35.8805837  78.6367814
  51.0905384  36.1593540  77.8472436  50.3623837  34.9789282  78.4540904
  47.5191120  35.4277319  81.5747577  48.0892477  35.8564587  80.9365061
  48.1099232  35.1459904  82.2731763  49.5635925  32.0028990  75.4457379
  50.2659968  32.4550034  75.9131305  49.2316553  31.3612809  76.0737272
  43.3061259  30.2612543  80.7474512  42.5160313  30.5170071  80.2714623
  43.7972506  31.0760880  80.8526553  57.3225068  37.6017782  83.4979793
  58.1442512  37.1997969  83.2162475  57.3187471  37.4986016  84.4495909
  45.2576004  30.6257122  77.7057989  44.4607168  30.7375816  78.2241485
  45.0301596  30.9643774  76.8398880  51.0881672  37.1501825  85.6540504
  51.1526104  37.6122232  86.4898675  50.3792596  36.5199190  85.7822813
  41.5898962  30.5143033  83.1789503  41.8407000  31.3990043  83.4447079
  42.1258510  30.3347634  82.4064595  65.4131062  33.9456530  79.8464765
  64.6594770  33.3763928  79.6908769  65.5478603  33.9119195  80.7935399
  50.8029690  38.8169932  75.5219484  50.6675364  39.6621468  75.9504332
  51.3439502  39.0189210  74.7585418  44.2559087  36.3345371  76.0947409
  44.7683608  37.1288621  76.2452974  44.9081800  35.6371661  76.0281010
  46.0653972  39.4511127  78.1770162  46.2420600  40.3729091  77.9891146
  46.8610805  39.1369546  78.6064542  47.1885287  40.9689301  84.1780505
  47.7392712  40.8406364  83.4057498  46.3496763  41.2684190  83.8275397
  54.1522153  22.3400494  84.0518377  53.8086423  23.2302136  83.9757488
  54.5201116  22.1502152  83.1887962  42.2208004  34.6634025  76.8706980
  43.0583226  35.0731033  76.6540687  42.3986271  33.7233467  76.8407173
  54.1172436  32.3309105  72.5590813  53.6019059  33.1013710  72.7979200
  53.8449744  31.6574242  73.1823874  51.7019547  27.1758806  77.6176051
  50.8461143  26.7865657  77.4381690  52.1146499  27.2550767  76.7575836
  53.2318694  24.7105150  82.0167611  52.7283489  24.6735285  81.2035416
  53.5249300  25.6197892  82.0764267  49.4761579  24.7943879  81.0233792
  50.3414576  24.5986688  80.6639682  49.5439088  24.5654231  81.9503149
  59.0906710  35.0841460  74.4943986  58.3136153  34.7452620  74.0499148
  59.7698191  35.0894083  73.8198951  53.9058739  30.2036198  74.3850594
  53.6008875  30.5182347  75.2360737  54.8589181  30.2817617  74.4277927
  52.3505171  36.3626421  76.0343548  51.8226532  35.6279180  75.7216785
  51.8492674  37.1401097  75.7883516  57.3298017  34.5575441  81.1510594
  56.6721691  35.2474703  81.2390723  58.1338416  34.9471873  81.4944580
  47.0823898  27.0246087  78.3950159  47.6567650  26.8021269  77.6623352
  47.6694881  27.0934782  79.1478761  56.1403476  32.9119814  79.2014536
  56.6535357  33.5449806  79.7036245  56.7904700  32.3121010  78.8357896
  47.4093486  29.0550548  72.4146044  46.5730798  29.3925235  72.7355319
  47.2698255  28.9199528  71.4773181  49.3846566  23.8987336  77.1225229
  48.7310979  23.5836353  76.4981843  49.3427040  23.2763077  77.8485052
  50.4957771  34.1806631  69.0378521  49.5884833  33.9495885  69.2369670
  50.9928803  33.3844250  69.2252502  53.4025850  42.8904138  71.9575207
  52.7287549  43.1935835  72.5660165  53.7891672  43.6933219  71.6080664
  52.6184307  30.3869270  81.4472876  51.7006868  30.6084217  81.2894564
  53.0344450  30.4615580  80.5884584  53.4019354  31.7860685  76.5775557
  54.1491173  32.2982083  76.2682679  53.6710944  31.4644738  77.4379950
  51.6746004  34.2819226  73.5602511  50.7657224  33.9978259  73.6574981
  51.7041088  34.7018305  72.7005818  56.9065272  37.8925816  77.3293678
  56.4527599  37.0516725  77.3858869  56.2759239  38.5287214  77.6668459
  55.8498191  28.8217802  78.5594346  55.1120948  28.3095188  78.8904588
  56.1024965  28.3818183  77.7477623  55.3498211  39.7302312  78.2643497
  55.6421186  40.2907369  77.5455862  55.8596832  40.0230873  79.0196656
  55.9509819  21.5994054  79.1536115  56.2568696  20.7391417  78.8662030
  56.6762424  22.1911674  78.9535109  42.2434175  32.0024740  77.5417713
  42.0458575  31.4094101  76.8168780  41.6880839  31.6976950  78.2593652
  50.2230899  31.8947847  79.6612306  50.2779508  30.9421683  79.5854783
  49.4122101  32.0507286  80.1453605  51.3722092  35.8227970  70.8990589
  50.9341522  35.1063829  70.4396227  52.1132533  36.0504085  70.3375681
  48.1623258  30.5124906  77.4202685  47.3491124  30.8119077  77.8267877
  48.6582253  30.1180595  78.1377167  50.3131836  40.5082663  79.3536950
  50.2708015  40.7343510  78.4245482  51.2294535  40.2746038  79.5022751
  53.7597470  30.9766731  86.2517579  54.1146858  31.2038204  87.1112045
  54.4069601  31.3085108  85.6294834  59.4895207  34.0985167  76.9566908
  59.3513106  34.2886763  76.0288097  59.1331426  34.8604550  77.4134959
  47.6537333  28.0843262  83.0363920  48.2936713  27.9432021  82.3386883
  46.8214864  27.7977775  82.6602522  59.5164587  36.1661694  81.9678179
  59.9501093  36.0736983  82.8161233  60.2296167  36.1419194  81.3298195
  48.4297637  37.3845692  79.1498912  49.2238236  36.8896012  78.9481487
  47.7189329  36.8563555  78.7866618  53.2492482  39.7663788  83.5011280
  53.3029504  40.3354724  84.2688996  52.3807263  39.9365673  83.1365317
  44.7380401  31.5288774  75.2258665  43.8077989  31.4673230  75.4428627
  44.8337873  31.0064727  74.4295306  44.6565950  28.0543587  77.8136907
  44.9172767  28.9688920  77.7046067  45.4783122  27.5868029  77.9633520
  46.1290875  29.4681344  84.9835731  46.8013928  29.2598706  84.3348380
  45.3020661  29.2703430  84.5440964  52.2080581  33.9324050  85.0598212
  53.1372641  34.0835209  84.8867179  51.7871611  34.0208071  84.2046858
  51.0068913  37.9574714  82.8296750  50.8679999  37.5893499  83.7022688
  50.2183509  38.4722354  82.6580707  51.6017065  43.0583811  74.1722286
  51.7768821  42.5871854  74.9867909  50.9149853  43.6849577  74.4003547
  52.5574128  37.3356317  80.2185587  52.2223961  37.2957087  81.1143237
  52.0578074  36.6701033  79.7455998  46.5318372  32.7423947  85.7438168
  46.3938170  32.0104186  86.3449708  47.4423296  32.6532847  85.4622356
  55.4933320  34.6812351  70.4922647  54.8762491  33.9559179  70.3955700
  55.0249808  35.4421712  70.1489721  49.1600673  32.4543906  85.2321848
  49.8700291  31.8137099  85.1908467  49.1169981  32.7056801  86.1548029
  46.1678150  46.2073174  80.9462146  46.4074749  46.8391698  81.6241165
  45.3247347  45.8561214  81.2327505  47.2831866  28.8997776  69.6143951
  46.4061332  28.7786576  69.2506198  47.7589619  28.1083854  69.3622840
  38.8034006  33.6874935  79.7085458  39.4905046  33.3736665  79.1206474
  38.6482135  34.5916300  79.4352710  43.6068728  28.5765132  84.1370482
  43.5226917  27.9690801  83.4020892  42.7851434  29.0674150  84.1379978
  50.6806012  42.0152296  83.3503650  50.6076184  42.8207267  83.8622955
  50.2383405  42.2144262  82.5251672  50.4695792  41.2524066  76.8606472
  49.6863314  41.7945746  76.9544696  51.1688537  41.7698046  77.2600713
  53.7792442  27.0618695  79.5040677  54.2761141  26.3088658  79.1841747
  53.0079423  27.0983012  78.9383886  61.6322199  32.7659061  81.1458969
  61.6212076  33.6483776  80.7752902  60.7639579  32.4130612  80.9513506
  54.8622223  35.8190383  77.0779101  53.9278501  35.9391845  76.9083805
  55.0398891  34.9162849  76.8139110  50.3627411  29.2036078  79.2312362
  49.9925198  28.6507119  79.9193267  50.8586503  28.5994212  78.6787362
  58.2494774  31.6607702  77.6129135  58.7155226  32.4935694  77.5389437
  58.7002274  31.1952684  78.3174393  48.1916609  39.6633573  86.3267380
  48.8926069  40.2970056  86.4796774  47.7211724  40.0048305  85.5663019
  56.3171005  38.0051523  74.6115287  56.5930849  37.8908118  75.5209161
  55.4475504  37.6069008  74.5727460  56.2211437  24.0288289  81.6520036
  55.3074517  24.2592516  81.8202243  56.6504538  24.1126733  82.5034068
  55.9917895  32.2178181  84.1519930  55.3389345  32.4654088  83.4972383
  56.3698275  31.4042319  83.8182407  52.9525069  42.2537874  78.2548100
  53.1347464  41.4359530  78.7175853  53.7758055  42.4705566  77.8172990
  53.2867235  41.1806059  75.5163149  53.8155001  40.6698514  74.9033311
  53.5495454  40.8648589  76.3808682  43.7884327  39.1969929  83.2598482
  44.3737764  38.4513616  83.3926387  43.5909166  39.5073885  84.1435146
  46.6422983  42.2321176  78.2760925  45.9733358  42.7167304  77.7924965
  46.5035852  42.4790396  79.1904303  38.3801982  31.7675529  81.9802926
  38.4186082  31.2339119  82.7740044  37.8742275  31.2410734  81.3613903
  42.0110560  30.4939631  75.0556857  42.3064001  29.5850309  75.0023911
  41.1098595  30.4727370  74.7337859  53.9196638  42.2146895  81.8607265
  53.7947778  41.4136635  81.3518211  54.5775730  42.7093088  81.3721235
  45.5404807  28.5695627  81.0384406  44.8191392  29.1831595  80.8991879
  46.3298062  29.1053392  80.9601051  55.9831547  40.0155915  83.4886815
  55.0361882  39.8961266  83.4165142  56.3314320  39.1278413  83.5713077
  43.7398401  28.1753729  75.1796182  43.4111107  27.2951107  74.9971288
  44.0937772  28.1201397  76.0672571  52.9877980  39.8108631  79.6891168
  52.8402943  38.8825339  79.8698738  53.8131474  39.8328722  79.2048243
  46.8540224  28.4626698  75.5471660  47.1936297  28.9912620  74.8250268
  47.3012345  28.8007104  76.3230226  56.5912102  40.6337190  80.7756040
  57.5158649  40.4280051  80.6380491  56.4227405  40.3853591  81.6845382
  50.2000137  23.9313061  83.4502051  51.0226206  23.4573540  83.3280941
  50.4438201  24.7103545  83.9500737  48.8408372  26.9601320  73.7464953
  49.5616734  27.3382573  73.2428669  48.2173676  27.6790197  73.8499930
  52.9839494  27.6646469  74.6823285  53.2003109  28.5471107  74.3812113
  52.5033562  27.2732682  73.9528927  47.7238716  30.6232182  81.2594029
  47.5783297  30.9372485  82.1518311  47.2463919  31.2417082  80.7064928
  49.5835099  27.6134730  81.3074919  49.5696667  26.7175823  80.9707217
  50.3007527  27.6205394  81.9413205  51.4361229  28.0472070  83.3528046
  51.1779007  28.9689141  83.3512377  50.9046270  27.6502505  84.0428511
  56.3807418  41.1522857  76.1318132  56.5544296  40.5869280  75.3791984
  56.8736309  41.9523752  75.9497622  42.1984378  33.1637527  84.1981691
  41.6537846  33.9397334  84.3301965  43.0763728  33.5108331  84.0400812
  48.9871995  26.4949110  76.5762489  49.1087906  25.5665757  76.7753377
  48.6974037  26.5087796  75.6640805  51.8563185  24.1804021  79.7129209
  51.8784882  24.2443354  78.7581189  52.2731244  23.3408529  79.9069715
  62.2346809  33.9159280  77.7508432  62.6777955  33.1666606  77.3527555
  61.3573320  33.9069417  77.3682164  57.3682591  40.4689622  73.2315030
  58.0633495  41.0896315  73.4502345  57.7105741  39.6184973  73.5067408
  59.2674014  37.9189327  74.7602361  59.7925338  38.2576600  74.0351681
  59.1796366  36.9836343  74.5765495  50.9514675  43.9861311  79.1197614
  50.5119665  43.4937689  79.8130471  51.7022791  43.4434278  78.8789689
  43.4307013  40.1772851  79.1222242  44.2565033  39.8776623  78.7420886
  43.0801065  39.4080474  79.5712031  48.3988547  39.5299320  81.1919916
  47.7768556  38.8670025  80.8922144  49.0693414  39.5560452  80.5093563
  41.6315619  38.0959178  80.0811176  40.7947527  37.6681352  79.8995177
  41.6039264  38.2891621  81.0181967  47.9602054  38.0803243  74.6678376
  48.1090174  38.7638707  74.0145049  48.7668497  38.0608333  75.1827832
  61.7779674  35.3864519  80.1430879  62.6126565  35.8254323  80.3068439
  61.9138803  34.9103172  79.3239125  58.8271180  32.9444254  86.0908367
  59.3025302  33.1371900  85.2827218  57.9036745  33.0003439  85.8451751
  45.7154687  34.1068421  75.6739445  45.4700728  33.2030751  75.8719655
  45.8850601  34.1085571  74.7318923  53.4051396  24.9792097  85.0564201
  53.9233340  25.7153124  84.7310689  53.0506529  25.2856090  85.8910960
  44.9850334  29.8396778  73.1725607  44.2919579  29.9141133  72.5165643
  44.7402086  29.0757122  73.6947124  53.6563991  21.3992380  80.5765097
  53.9365744  20.7315569  81.2025524  54.4414598  21.5921475  80.0639761
  51.4597459  40.5751374  72.1390124  50.8871426  41.1941561  71.6860596
  52.0330253  41.1250735  72.6730046  57.5272849  29.8210014  84.3236672
  58.4790272  29.9208111  84.3448897  57.3576299  29.0288282  84.8334757
  55.5487228  26.9065597  84.5096073  54.9537161  27.1870610  83.8142562
  55.2636925  27.3959498  85.2812814  54.6794719  40.8588524  73.2698706
  55.6125392  40.7934085  73.4731581  54.5917932  41.6944790  72.8113239
  57.3082736  40.1754394  70.2302654  57.2296367  39.8414258  71.1238411
  58.1292402  40.6676162  70.2294126  60.0060927  33.0416133  83.4378972
  59.9737247  32.1032134  83.6238656  60.6161550  33.1200170  82.7044797
  51.8444258  31.9112186  69.4806176  52.7903362  31.7818394  69.5494594
  51.4658503  31.1726848  69.9575604  57.8166142  23.5768192  79.4433068
  57.6190963  23.2683280  80.3276400  58.4265848  24.3029831  79.5730998
  50.0287175  29.8362163  69.4161061  49.1218630  29.5395275  69.4923775
  50.3063156  29.5391981  68.5495348  40.9465115  31.1568526  79.8660108
  40.6267899  30.3033834  79.5734482  40.3998543  31.3717104  80.6218075
  44.7245023  33.8730967  83.5829614  44.9431032  34.8048075  83.6017648
  45.1370797  33.5138941  84.3684418  51.6449240  24.3799052  75.5705303
  50.8349969  24.0346137  75.9460549  52.3333657  24.0706596  76.1592914
  53.5739789  23.4577099  77.1929599  54.1270827  23.8772553  77.8519622
  53.8109875  22.5312847  77.2352555  48.7985959  26.6949098  69.5573041
  49.6605123  27.0203996  69.8168858  48.9836304  25.9080594  69.0446106
  40.8153375  34.7771438  81.8353229  40.1216847  34.3625390  81.3223184
  41.5626366  34.8191974  81.2386648  56.9518596  25.5677624  76.7008264
  56.3717265  26.2262428  76.3186316  56.6854529  24.7454969  76.2895681
  55.4022162  24.9682682  78.9029584  55.9021941  25.0799217  78.0943903
  56.0457770  24.6643735  79.5430392  42.7290118  34.7089691  79.7119244
  42.7060806  34.8077379  78.7601127  43.0390754  35.5554842  80.0336410
  45.3877496  36.7665846  83.8265859  46.3420749  36.7349789  83.7595790
  45.1890019  36.3056470  84.6416085  45.9776878  35.3366962  86.3936656
  46.7969767  35.8311041  86.4171494  46.2513685  34.4198931  86.3654224
  55.7343474  27.7277715  75.7564612  54.8469329  28.0127365  75.5384807
  56.1497463  27.5671478  74.9091889  59.0858010  27.7524236  79.4718951
  59.8618400  28.2420688  79.7443568  58.3606144  28.1782290  79.9290821
  61.5230569  28.4651855  80.5292892  62.1175059  28.2247591  79.8186200
  61.5957152  27.7458985  81.1566428  43.7427724  42.3085466  80.8436057
  43.6082192  41.5485867  80.2774055  43.3259787  43.0326366  80.3764845
  54.8786687  37.4922389  69.8512632  55.5822537  37.6972392  70.4670287
  54.1549336  38.0599151  70.1161715  55.7084498  33.2432251  75.9714902
  55.6519699  33.7000802  75.1322534  56.2612840  32.4822935  75.7937745
  59.5189304  29.0321983  76.7965022  59.2626238  28.6318618  77.6273229
  58.8942172  29.7465776  76.6715161  63.8301641  31.7718056  79.3036313
  63.2701199  31.8411245  80.0767875  63.2245145  31.5959040  78.5835809
  46.8996850  43.2054783  81.0554499  46.7829234  44.1500215  80.9533189
  46.0789296  42.9028344  81.4440298  56.7873385  37.9304919  71.9011092
  57.6218989  37.4986117  71.7188567  56.6257728  37.7586932  72.8287986
  56.4419277  34.4337032  73.2667431  56.3868081  34.2681303  72.3255875
  55.8165332  35.1413065  73.4229621  49.7515402  23.9345141  72.8452750
  49.7394072  24.8786981  73.0021020  50.6438824  23.7515286  72.5512211
  47.9251364  43.8583045  84.2710428  48.8278611  43.8906655  84.5876923
  47.6988734  42.9283496  84.2856763  49.6804966  42.6114031  80.9320506
  48.7300597  42.6115893  80.8184879  49.9837452  41.8646766  80.4156541
  53.5667522  20.5287918  77.0998686  52.7999918  19.9746404  77.2455369
  53.9778227  20.6009786  77.9612838  57.5889368  51.0097579  73.6326284
  58.3620244  50.4626566  73.4939159  57.9414767  51.8741828  73.8440745
  59.9255646  47.1690245  71.2644733  60.1781166  46.6471766  70.5028196
  58.9880205  47.0056391  71.3671417  59.6451934  49.0718351  73.4669108
  59.5288192  48.3963255  74.1350193  59.7554194  48.5850725  72.6501261
  61.6288962  43.5618398  72.1677146  61.7963365  44.4298634  72.5347617
  61.4386131  43.7245680  71.2438435  61.6078183  46.0176055  73.1523813
  61.4877808  46.4633106  73.9909293  60.9130771  46.3661373  72.5937351
  67.3063249  46.4897529  73.9804147  68.2181105  46.7224915  73.8051845
  66.7972896  47.0734573  73.4179226  60.4029679  47.3320908  75.4457379
  61.1053723  47.7841951  75.9131305  60.0710308  46.6904726  76.0737272
  54.1455013  45.5904460  80.7474512  53.3554067  45.8461989  80.2714623
  54.6366261  46.4052798  80.8526553  56.0969759  45.9549039  77.7057989
  55.3000922  46.0667734  78.2241485  55.8695351  46.2935692  76.8398880
  55.0952841  51.6637288  76.0947409  55.6077362  52.4580538  76.2452974
  55.7475554  50.9663579  76.0281010  53.0601758  49.9925942  76.8706980
  53.8976980  50.4022951  76.6540687  53.2380026  49.0525385  76.8407173
  64.9566190  47.6601023  72.5590813  64.4412814  48.4305628  72.7979200
  64.6843499  46.9866159  73.1823874  62.5413301  42.5050724  77.6176051
  61.6854898  42.1157574  77.4381690  62.9540253  42.5842685  76.7575836
  60.3155334  40.1235797  81.0233792  61.1808331  39.9278606  80.6639682
  60.3832843  39.8946149  81.9503149  64.7452494  45.5328115  74.3850594
  64.4402629  45.8474264  75.2360737  65.6982936  45.6109535  74.4277927
  57.9217653  42.3538005  78.3950159  58.4961405  42.1313186  77.6623352
  58.5088635  42.4226699  79.1478761  58.2487240  44.3842466  72.4146044
  57.4124552  44.7217152  72.7355319  58.1092010  44.2491446  71.4773181
  60.2240321  39.2279254  77.1225229  59.5704733  38.9128271  76.4981843
  60.1820795  38.6054994  77.8485052  61.3351526  49.5098549  69.0378521
  60.4278587  49.2787802  69.2369670  61.8322558  48.7136168  69.2252502
  62.5139759  49.6111144  73.5602511  61.6050978  49.3270177  73.6574981
  62.5434843  50.0310222  72.7005818  66.7903573  36.9285971  79.1536115
  67.0962450  36.0683335  78.8662030  67.5156178  37.5203591  78.9535109
  53.0827929  47.3316658  77.5417713  52.8852329  46.7386019  76.8168780
  52.5274593  47.0268868  78.2593652  62.2115847  51.1519887  70.8990589
  61.7735277  50.4355746  70.4396227  62.9526288  51.3796002  70.3375681
  59.0017013  45.8416824  77.4202685  58.1884878  46.1410995  77.8267877
  59.4976007  45.4472513  78.1377167  55.5774155  46.8580692  75.2258665
  54.6471743  46.7965147  75.4428627  55.6731627  46.3356644  74.4295306
  55.4959704  43.3835505  77.8136907  55.7566521  44.2980838  77.7046067
  56.3176876  42.9159947  77.9633520  66.3327074  50.0104269  70.4922647
  65.7156245  49.2851097  70.3955700  65.8643563  50.7713629  70.1489721
  58.1225620  44.2289693  69.6143951  57.2455087  44.1078494  69.2506198
  58.5983373  43.4375772  69.3622840  49.6427760  49.0166853  79.7085458
  50.3298800  48.7028583  79.1206474  49.4875889  49.9208218  79.4352710
  64.6186196  42.3910613  79.5040677  65.1154896  41.6380575  79.1841747
  63.8473178  42.4274930  78.9383886  61.2021165  44.5327996  79.2312362
  60.8318953  43.9799037  79.9193267  61.6980258  43.9286130  78.6787362
  49.2195737  47.0967446  81.9802926  49.2579836  46.5631037  82.7740044
  48.7136029  46.5702652  81.3613903  52.8504314  45.8231549  75.0556857
  53.1457755  44.9142227  75.0023911  51.9492350  45.8019288  74.7337859
  56.3798561  43.8987545  81.0384406  55.6585147  44.5123513  80.8991879
  57.1691817  44.4345310  80.9601051  54.5792156  43.5045646  75.1796182
  54.2504862  42.6243025  74.9971288  54.9331526  43.4493315  76.0672571
  57.6933979  43.7918616  75.5471660  58.0330051  44.3204537  74.8250268
  58.1406099  44.1299022  76.3230226  59.6802126  42.2893238  73.7464953
  60.4010489  42.6674490  73.2428669  59.0567430  43.0082114  73.8499930
  63.8233249  42.9938387  74.6823285  64.0396863  43.8763024  74.3812113
  63.3427316  42.6024600  73.9528927  59.8265749  41.8241028  76.5762489
  59.9481660  40.8957674  76.7753377  59.5367791  41.8379714  75.6640805
  62.6956939  39.5095938  79.7129209  62.7178636  39.5735272  78.7581189
  63.1124998  38.6700447  79.9069715  58.7995808  53.4095161  74.6678376
  58.9483928  54.0930625  74.0145049  59.6062252  53.3900251  75.1827832
  56.5548441  49.4360338  75.6739445  56.3094483  48.5322668  75.8719655
  56.7244356  49.4377489  74.7318923  55.8244089  45.1688696  73.1725607
  55.1313334  45.2433051  72.5165643  55.5795840  44.4049040  73.6947124
  64.4957745  36.7284297  80.5765097  64.7759499  36.0607486  81.2025524
  65.2808352  36.9213393  80.0639761  62.6838012  47.2404104  69.4806176
  63.6297117  47.1110312  69.5494594  62.3052257  46.5018766  69.9575604
  60.8680929  45.1654080  69.4161061  59.9612385  44.8687193  69.4923775
  61.1456910  44.8683898  68.5495348  51.7858870  46.4860444  79.8660108
  51.4661654  45.6325752  79.5734482  51.2392298  46.7009022  80.6218075
  62.4842995  39.7090970  75.5705303  61.6743723  39.3638055  75.9460549
  63.1727412  39.3998514  76.1592914  64.4133543  38.7869017  77.1929599
  64.9664582  39.2064470  77.8519622  64.6503630  37.8604765  77.2352555
  59.6379714  42.0241016  69.5573041  60.4998878  42.3495914  69.8168858
  59.8230058  41.2372511  69.0446106  67.7912350  40.8969542  76.7008264
  67.2111019  41.5554346  76.3186316  67.5248283  40.0746887  76.2895681
  66.2415917  40.2974600  78.9029584  66.7415695  40.4091134  78.0943903
  66.8851525  39.9935653  79.5430392  66.5737228  43.0569632  75.7564612
  65.6863083  43.3419283  75.5384807  66.9891217  42.8963396  74.9091889
  65.7180442  52.8214307  69.8512632  66.4216292  53.0264310  70.4670287
  64.9943091  53.3891069  70.1161715  67.2813031  49.7628950  73.2667431
  67.2261835  49.5973221  72.3255875  66.6559087  50.4704982  73.4229621
  60.5909157  39.2637059  72.8452750  60.5787827  40.2078898  73.0021020
  61.4832579  39.0807204  72.5512211  64.4061276  35.8579835  77.0998686
  63.6393672  35.3038322  77.2455369  64.8171981  35.9301704  77.9612838
  41.9846233   0.2686729  59.9584456  41.3334213   0.8540810  59.5718470
  42.7790596   0.7992924  60.0179493  35.9101860  -2.6424134  60.3571590
  36.6832736  -3.1895147  60.2184466  36.2627259  -1.7779884  60.5686052
  37.6897567   5.1357984  63.5259251  37.6121597   6.0865810  63.6047731
  37.0859211   4.7903857  64.1834177  39.9635936   0.4940137  62.2464791
  39.8281611   1.3391673  62.6749638  40.5045749   0.6959415  61.4830724
  42.5632097   4.5674343  58.6820514  41.8893795   4.8706040  59.2905471
  42.9497919   5.3703424  58.3325971  44.5104458   1.4072517  64.9888803
  44.8027432   1.9677574  64.2701169  45.0203078   1.7001078  65.7441962
  39.4738083   2.1852868  66.0782256  39.4314262   2.4113715  65.1490788
  40.3900782   1.9516243  66.2268058  40.7623312   4.7354016  60.8967593
  40.9375068   4.2642059  61.7113215  40.0756100   5.3619782  61.1248853
  35.3284397   7.8843378  67.6707453  35.5680995   8.5161903  68.3486471
  34.4853594   7.5331418  67.9572812  39.6302039   2.9294271  63.5851778
  38.8469561   3.4715951  63.6790003  40.3294784   3.4468251  63.9846020
  42.1131316   3.9308079  64.9793407  42.2953710   3.1129735  65.4421159
  42.9364302   4.1475771  64.5418297  42.4473481   2.8576264  62.2408455
  42.9761248   2.3468719  61.6278618  42.7101701   2.5418794  63.1053988
  35.8029229   3.9091381  65.0006231  35.1339605   4.3937508  64.5170271
  35.6642099   4.1560601  65.9149610  43.0802885   3.8917100  68.5852572
  42.9554025   3.0906840  68.0763517  43.7381976   4.3863293  68.0966542
  42.1484227   1.4878836  66.4136474  42.0009189   0.5595544  66.5944044
  42.9737720   1.5098927  65.9293549  45.7518349   2.3107395  67.5001347
  46.6764896   2.1050256  67.3625798  45.5833652   2.0623796  68.4090688
  45.5413665   2.8293062  62.8563438  45.7150542   2.2639485  62.1037291
  46.0342556   3.6293957  62.6742928  46.5288837   2.1459827  59.9560337
  47.2239742   2.7666519  60.1747651  46.8711988   1.2955178  60.2312715
  40.1120921   5.6631516  65.8442921  39.6725912   5.1707894  66.5375777
  40.8629038   5.1204483  65.6034996  37.1208300  -0.2426552  61.3923683
  37.2696421   0.4408912  60.7390356  37.9274744  -0.2621462  61.9073139
  40.6203706   2.2521578  58.8635430  40.0477673   2.8711766  58.4105902
  41.1936500   2.8020940  59.3975352  43.8400966   2.5358729  59.9944013
  44.7731639   2.4704290  60.1976888  43.7524178   3.3714995  59.5358545
  46.4688982   1.8524599  56.9547960  46.3902614   1.5184463  57.8483718
  47.2898649   2.3446367  56.9539432  38.8411213   4.2884236  67.6565813
  37.8906844   4.2886098  67.5430185  39.1443699   3.5416971  67.1401847
  54.5763907  10.1244775  68.7211575  55.2142317  10.0051522  68.0174915
  54.4584749  11.0725619  68.7799527  51.3853613  10.0772203  68.6573100
  51.0472124   9.9613267  67.7693635  52.2543381   9.6763368  68.6374106
  47.2440429  11.9307679  64.6469991  46.6805294  11.8397616  63.8786279
  47.1292824  11.1107584  65.1272483  51.8673396  11.2307054  74.6159305
  51.8562037  10.8359853  73.7439809  52.0294035  10.4973127  75.2093077
  44.7904861  13.4258871  67.4854211  45.5826152  13.0849695  67.0700511
  45.0301511  13.5353846  68.4056365  46.7495614  12.6867784  60.3571590
  47.5226490  12.1396771  60.2184466  47.1021013  13.5512033  60.5686052
  48.5880657  14.0144166  73.5638489  48.2970523  14.9189797  73.4485156
  49.2237641  14.0560694  74.2782559  49.5136864  11.3921015  70.1539849
  50.1100436  11.1677037  69.4396812  49.5711835  10.6505760  70.7565297
  49.0861892   8.8460450  57.9890040  49.3387413   8.3241971  57.2273503
  48.1486451   8.6826596  58.0916724  54.1305175   7.8496228  65.7964783
  54.9168264   7.4315652  65.4455200  54.3943879   8.7542321  65.9646432
  54.3015252  13.2869079  60.4953440  53.6661085  13.3603705  61.2074345
  53.9712659  13.8762678  59.8172519  59.5313602   7.7871462  66.6997762
  60.2638774   7.2170678  66.9335591  58.7752958   7.3993062  67.1404267
  48.8058181  10.7488556  60.1914415  48.6894439  10.0733459  60.8595499
  48.9160441  10.2620930  59.3746568  51.1489722  10.2098703  63.8961104
  50.7847929   9.6829324  64.6074026  52.0056838   9.8197172  63.7227590
  50.7895209   5.2388603  58.8922453  50.9569611   6.1068839  59.2592924
  50.5992378   5.4015885  57.9683742  53.5470542  13.7005582  70.5588283
  53.2471265  14.6030621  70.4504090  53.2021602  13.4337765  71.4109436
  46.9983024  10.1519379  66.5924988  46.0733520  10.0195593  66.8002679
  47.2467437  10.9313598  67.0894930  56.9467686   6.2188122  68.2385720
  56.0384563   6.1503530  67.9444481  56.8955282   6.6960067  69.0667546
  50.7684430   7.6946260  59.8769120  50.6484055   8.1403311  60.7154600
  50.0737018   8.0431578  59.3182658  44.3591835   9.7952652  67.4268777
  44.4884216  10.0487131  68.3408188  43.6789286  10.3880360  67.1073432
  48.5291322  20.4649902  63.5259251  48.4515352  21.4157727  63.6047731
  47.9252965  20.1195775  64.1834177  56.4669496   8.1667734  60.7049454
  57.3787352   8.3995120  60.5297151  55.9579143   8.7504778  60.1424532
  49.2754924  10.4463221  75.7438585  50.0169608  10.9848265  75.4673408
  48.5691909  11.0729510  75.9010137  54.7510264  12.5892361  74.3410746
  55.1593620  12.1474772  73.5965379  54.0287525  12.0144989  74.5944939
  51.1041334   7.5264968  71.7144303  51.9502529   7.9504382  71.8578952
  51.0439971   6.8698592  72.4082866  55.0739078  13.1493552  68.0963035
  54.4447941  13.3139266  67.3939103  54.6864740  13.5635162  68.8673999
  58.9528310  14.0847990  65.4507399  58.2679348  14.4646891  64.9004432
  59.0372159  14.6943317  66.1839347  54.2540779   5.1869336  73.3725477
  54.0101711   5.9411397  72.8359753  54.5300710   5.5654684  74.2072724
  56.2079242  11.7307949  72.0502742  56.4196137  12.3739709  71.3737123
  56.1608990  10.8970265  71.5824672  53.8105471   4.3425770  68.9539315
  52.9489950   4.6407023  69.2456052  53.8367905   4.5596168  68.0220347
  50.6267040  12.8867960  65.3613120  51.0905386  13.1655663  64.5717743
  50.3623838  11.9851405  65.1786211  47.5191121  12.4339442  68.2992883
  48.0892478  12.8626710  67.6610368  48.1099233  12.1522026  68.9977069
  49.5635926   9.0091112  62.1702685  50.2659970   9.4612156  62.6376612
  49.2316555   8.3674931  62.7982578  43.3061260   7.2674665  67.4719819
  42.5160314   7.5232194  66.9959930  43.7972508   8.0823003  67.5771859
  57.3225070  14.6079904  70.2225100  58.1442513  14.2060092  69.9407781
  57.3187473  14.5048138  71.1741216  45.2576006   7.6319244  64.4303296
  44.4607169   7.7437939  64.9486791  45.0301598   7.9705897  63.5644186
  51.0881673  14.1563948  72.3785810  51.1526106  14.6184355  73.2143982
  50.3792597  13.5261313  72.5068120  41.5898963   7.5205156  69.9034810
  41.8407002   8.4052165  70.1692386  42.1258512   7.3409757  69.1309902
  65.4131063  10.9518653  66.5710071  64.6594771  10.3826051  66.4154076
  65.5478604  10.9181317  67.5180706  50.8029691  15.8232055  62.2464791
  50.6675366  16.6683591  62.6749638  51.3439503  16.0251333  61.4830724
  44.2559088  13.3407493  62.8192716  44.7683609  14.1350743  62.9698280
  44.9081801  12.6433784  62.7526317  46.0653973  16.4573249  64.9015469
  46.2420601  17.3791214  64.7136453  46.8610806  16.1431669  65.3309849
  52.4298167  16.4455622  76.3765133  51.9862021  15.6592000  76.0586037
  53.0915381  16.6334772  75.7109023  47.1885288  17.9751423  70.9025811
  47.7392713  17.8468487  70.1302805  46.3496764  18.2746312  70.5520704
  54.5279405  16.7258422  74.4046534  54.5097881  17.5467303  73.9126803
  55.4499325  16.6012497  74.6296675  50.9852459  14.2402551  75.2470042
  51.5180796  13.4790839  75.0169350  50.4566541  13.9476203  75.9894197
  42.2208005  11.6696147  63.5952286  43.0583227  12.0793156  63.3785994
  42.3986273  10.7295590  63.5652480  54.1172437   9.3371228  59.2836119
  53.6019061  10.1075833  59.5224507  53.8449746   8.6636364  59.9069181
  51.7019548   4.1820929  64.3421358  50.8461144   3.7927779  64.1626996
  52.1146500   4.2612890  63.4821143  49.4761581   1.8006002  67.7479099
  50.3414577   1.6048811  67.3884988  49.5439090   1.5716354  68.6748456
  59.0906711  12.0903583  61.2189293  58.3136154  11.7514742  60.7744455
  59.7698192  12.0956206  60.5444258  53.9058740   7.2098320  61.1095900
  53.6008876   7.5244469  61.9606044  54.8589182   7.2879740  61.1523233
  52.3505172  13.3688543  62.7588854  51.8226534  12.6341303  62.4462092
  51.8492675  14.1463220  62.5128823  57.3298018  11.5637564  67.8755901
  56.6721693  12.2536825  67.9636029  58.1338417  11.9533996  68.2189887
  47.0823900   4.0308210  65.1195466  47.6567652   3.8083391  64.3868659
  47.6694882   4.0996904  65.8724067  56.1403477   9.9181937  65.9259842
  56.6535359  10.5511928  66.4281552  56.7904701   9.3183132  65.5603202
  47.4093487   6.0612671  59.1391351  46.5730799   6.3987357  59.4600626
  47.2698256   5.9261651  58.2018488  50.4957772  11.1868754  55.7623827
  49.5884834  10.9558007  55.9614976  50.9928804  10.3906373  55.9497809
  52.6184308   7.3931392  68.1718183  51.7006869   7.6146339  68.0139871
  53.0344451   7.4677703  67.3129890  53.4019356   8.7922808  63.3020863
  54.1491175   9.3044205  62.9927985  53.6710945   8.4706861  64.1625257
  51.6746006  11.2881349  60.2847817  50.7657225  11.0040381  60.3820287
  51.7041090  11.7080427  59.4251124  56.9065273  14.8987938  64.0538985
  56.4527600  14.0578848  64.1104175  56.2759240  15.5349336  64.3913765
  55.8498193   5.8279924  65.2839652  55.1120950   5.3157310  65.6149895
  56.1024966   5.3880306  64.4722929  55.3498212  16.7364435  64.9888803
  55.6421187  17.2969492  64.2701169  55.8596833  17.0292996  65.7441962
  42.2434176   9.0086863  64.2663020  42.0458576   8.4156223  63.5414086
  41.6880840   8.7039073  64.9838958  50.2230900   8.9009969  66.3857613
  50.2779510   7.9483806  66.3100089  49.4122102   9.0569408  66.8698911
  51.3722094  12.8290092  57.6235896  50.9341523  12.1125951  57.1641533
  52.1132534  13.0566207  57.0620987  48.1623260   7.5187029  64.1447992
  47.3491125   7.8181200  64.5513184  48.6582254   7.1242718  64.8622474
  50.3131838  17.5144786  66.0782256  50.2708016  17.7405632  65.1490788
  51.2294536  17.2808160  66.2268058  53.7597471   7.9828853  72.9762886
  54.1146859   8.2100327  73.8357351  54.4069603   8.3147230  72.3540141
  59.4895208  11.1047289  63.6812215  59.3513107  11.2948885  62.7533404
  59.1331427  11.8666672  64.1380266  47.6537334   5.0905384  69.7609227
  48.2936714   4.9494144  69.0632190  46.8214865   4.8039898  69.3847829
  59.5164588  13.1723816  68.6923486  59.9501095  13.0799105  69.5406540
  60.2296169  13.1481317  68.0543502  48.4297638  14.3907815  65.8744219
  49.2238237  13.8958135  65.6726794  47.7189331  13.8625678  65.5111925
  53.2492483  16.7725910  70.2256587  53.3029505  17.3416847  70.9934303
  52.3807264  16.9427795  69.8610624  44.7380402   8.5350897  61.9503972
  43.8077990   8.4735352  62.1673934  44.8337874   8.0126849  61.1540613
  44.6565951   5.0605709  64.5382213  44.9172768   5.9751043  64.4291374
  45.4783123   4.5930152  64.6878826  46.1290876   6.4743467  71.7081038
  46.8013930   6.2660829  71.0593687  45.3020663   6.2765553  71.2686270
  60.3780138  13.2147517  71.2256371  60.5716028  14.1193327  71.4715646
  60.2780756  12.7554936  72.0594957  55.4395246  13.3654260  76.7997252
  55.2880753  13.1364811  75.8827336  55.4299926  14.3224861  76.8128597
  52.2080583  10.9386172  71.7843519  53.1372643  11.0897332  71.6112486
  51.7871613  11.0270193  70.9292165  51.0068914  14.9636837  69.5542056
  50.8680000  14.5955621  70.4267994  50.2183511  15.4784476  69.3826014
  52.5574130  14.3418440  66.9430894  52.2223962  14.3019210  67.8388544
  52.0578075  13.6763155  66.4701304  46.5318373   9.7486070  72.4683475
  46.3938171   9.0166308  73.0695014  47.4423297   9.6594970  72.1867663
  55.4933321  11.6874474  57.2167954  54.8762492  10.9621302  57.1201006
  55.0249810  12.4483834  56.8735028  49.1600674   9.4606029  71.9567155
  49.8700293   8.8199221  71.9153773  49.1169982   9.7118924  72.8793336
  57.1487453  16.3973382  74.8773734  57.0899999  15.7132602  74.2104317
  57.5506971  17.1392372  74.4254360  46.1678152  23.2135296  67.6707453
  46.4074750  23.8453820  68.3486471  45.3247348  22.8623336  67.9572812
  47.2831867   5.9059898  56.3389258  46.4061333   5.7848699  55.9751505
  47.7589620   5.1145977  56.0868147  57.1504860  14.3612966  73.1087714
  56.2631639  14.0238888  73.2314113  57.7203411  13.6295997  73.3456479
  38.8034007  10.6937058  66.4330765  39.4905047  10.3798788  65.8451780
  38.6482136  11.5978423  66.1598016  43.6068729   5.5827255  70.8615789
  43.5226918   4.9752924  70.1266199  42.7851436   6.0736273  70.8625285
  50.6806013  19.0214419  70.0748957  50.6076185  19.8269390  70.5868261
  50.2383407  19.2206384  69.2496978  50.4695793  18.2586189  63.5851778
  49.6863315  18.8007869  63.6790003  51.1688538  18.7760168  63.9846020
  53.7792443   4.0680818  66.2285984  54.2761143   3.3150780  65.9087054
  53.0079425   4.1045135  65.6629193  61.6322201   9.7721184  67.8704275
  61.6212077  10.6545899  67.4998208  60.7639580   9.4192734  67.6758812
  53.1404697  18.9201253  72.2307116  53.8532669  19.5548717  72.1583017
  52.6494726  19.0165119  71.4147117  54.8622224  12.8252505  63.8024407
  53.9278503  12.9453968  63.6329112  55.0398892  11.9224972  63.5384417
  50.3627412   6.2098201  65.9557668  49.9925199   5.6569241  66.6438574
  50.8586504   5.6056335  65.4032668  58.2494775   8.6669825  64.3374441
  58.7155227   9.4997816  64.2634744  58.7002276   8.2014806  65.0419700
  48.1916611  16.6695696  73.0512686  48.8926070  17.3032179  73.2042081
  47.7211726  17.0110428  72.2908326  56.3171006  15.0113646  61.3360593
  56.5930850  14.8970240  62.2454467  55.4475505  14.6131131  61.2972766
  55.9917897   9.2240304  70.8765237  55.3389347   9.4716211  70.2217689
  56.3698276   8.4104442  70.5427714  52.9525070  19.2599997  64.9793407
  53.1347465  18.4421653  65.4421159  53.7758056  19.4767689  64.5418297
  43.7884329  16.2032051  69.9843789  44.3737765  15.4575739  70.1171693
  43.5909167  16.5136008  70.8680453  46.6422984  19.2383298  65.0006231
  45.9733359  19.7229426  64.5170271  46.5035854  19.4852519  65.9149610
  38.3801983   8.7737651  68.7048232  38.4186083   8.2401242  69.4985350
  37.8742276   8.2472857  68.0859209  50.7828252  21.2727042  71.5988890
  51.3346560  21.4358664  72.3637975  51.1234446  21.8631480  70.9268915
  55.6339127  16.0988300  77.4537544  56.1779031  16.7118258  76.9592499
  55.0525972  16.6567878  77.9704557  42.0110561   7.5001753  61.7802164
  42.3064002   6.5912432  61.7269217  41.1098597   7.4789493  61.4583166
  53.9196640  19.2209018  68.5852572  53.7947779  18.4198757  68.0763517
  54.5775731  19.7155211  68.0966542  45.5404808   5.5757750  67.7629712
  44.8191394   6.1893718  67.6237185  46.3298064   6.1115515  67.6846358
  55.9831548  17.0218038  70.2132122  55.0361884  16.9023389  70.1410449
  56.3314321  16.1340536  70.2958383  43.7398403   5.1815851  61.9041489
  43.4111109   4.3013230  61.7216595  44.0937773   5.1263520  62.7917878
  52.9877981  16.8170754  66.4136474  52.8402944  15.8887461  66.5944044
  53.8131475  16.8390845  65.9293549  46.8540226   5.4688821  62.2716966
  47.1936298   5.9974742  61.5495575  47.3012346   5.8069227  63.0475533
  56.5912103  17.6399313  67.5001347  57.5158651  17.4342174  67.3625798
  56.4227407  17.3915714  68.4090688  48.8408373   3.9663443  60.4710259
  49.5616735   4.3444695  59.9673976  48.2173677   4.6852319  60.5745237
  52.9839496   4.6708591  61.4068591  53.2003110   5.5533229  61.1057420
  52.5033563   4.2794805  60.6774233  47.7238717   7.6294305  67.9839336
  47.5783298   7.9434608  68.8763618  47.2463921   8.2479205  67.4310235
  49.5835100   4.6196853  68.0320226  49.5696669   3.7237946  67.6952524
  50.3007528   4.6267516  68.6658512  51.4361231   5.0534193  70.0773353
  51.1779008   5.9751264  70.0757683  50.9046271   4.6564627  70.7673817
  56.3807419  18.1584980  62.8563438  56.5544297  17.5931403  62.1037291
  56.8736311  18.9585875  62.6742928  42.1984379  10.1699649  70.9226997
  41.6537847  10.9459457  71.0547272  43.0763729  10.5170454  70.7646119
  48.9871996   3.5011233  63.3007796  49.1087907   2.5727879  63.4998683
  48.6974038   3.5149919  62.3886111  62.2346811  10.9221403  64.4753738
  62.6777957  10.1728728  64.0772861  61.3573321  10.9131539  64.0927470
  57.3682592  17.4751744  59.9560337  58.0633497  18.0958437  60.1747651
  57.7105742  16.6247096  60.2312715  59.2674015  14.9251450  61.4847667
  59.7925339  15.2638723  60.7596988  59.1796368  13.9898465  61.3010802
  50.9294064  18.8385524  73.6137544  51.2381190  18.5934670  74.4860244
  51.7269546  19.0432162  73.1256414  50.9514676  20.9923433  65.8442921
  50.5119666  20.4999812  66.5375777  51.7022793  20.4496401  65.6034996
  43.4307015  17.1834974  65.8467549  44.2565035  16.8838746  65.4666192
  43.0801067  16.4142597  66.2957337  48.3988548  16.5361442  67.9165222
  47.7768557  15.8732147  67.6167450  49.0693415  16.5622574  67.2338870
  41.6315620  15.1021301  66.8056482  40.7947528  14.6743475  66.6240484
  41.6039265  15.2953744  67.7427274  58.9567921  15.5584354  76.7898865
  58.1663465  15.5408492  76.2503365  58.7201276  16.0972647  77.5447902
  59.0765796  12.4076820  74.1031594  59.1263801  12.2426827  75.0447117
  58.9679719  11.5404079  73.7129475  47.9602055  15.0865366  61.3923683
  48.1090175  15.7700830  60.7390356  48.7668498  15.0670456  61.9073139
  60.5783993  14.8273761  74.3473616  60.2868801  15.1903742  75.1837076
  59.9656124  14.1140770  74.1686948  61.7779675  12.3926641  66.8676186
  62.6126567  12.8316445  67.0313746  61.9138804  11.9165294  66.0484432
  58.8271181   9.9506376  72.8153674  59.3025303  10.1434022  72.0072525
  57.9036747  10.0065562  72.5697057  45.7154688  11.1130543  62.3984752
  45.4700730  10.2092873  62.5964962  45.8850602  11.1147694  61.4564230
  44.9850335   6.8458901  59.8970913  44.2919580   6.9203256  59.2410949
  44.7402087   6.0819245  60.4192430  57.5272850   6.8272136  71.0481979
  58.4790273   6.9270234  71.0694203  57.3576301   6.0350405  71.5580063
  55.5487230   3.9127719  71.2341380  54.9537162   4.1932732  70.5387869
  55.2636926   4.4021620  72.0058121  60.0060928  10.0478256  70.1624279
  59.9737248   9.1094257  70.3483963  60.6161552  10.1262293  69.4290104
  51.8444259   8.9174309  56.2051483  52.7903364   8.7880517  56.2739901
  51.4658504   8.1788971  56.6820911  51.7282951  12.9692055  77.6652140
  52.6485961  13.1470654  77.8592186  51.6932534  12.0248100  77.5131839
  50.0287176   6.8424285  56.1406368  49.1218631   6.5457398  56.2169082
  50.3063157   6.5454103  55.2740654  40.9465116   8.1630649  66.5905414
  40.6267901   7.3095957  66.2979788  40.3998545   8.3779227  67.3463382
  44.7245024  10.8793090  70.3074921  44.9431034  11.8110197  70.3262955
  45.1370798  10.5201064  71.0929725  48.7985961   3.7011220  56.2818347
  49.6605125   4.0266119  56.5414165  48.9836305   2.9142716  55.7691413
  40.8153376  11.7833560  68.5598536  40.1216848  11.3687513  68.0468490
  41.5626367  11.8254097  67.9631955  42.7290119  11.7151814  66.4364551
  42.7060807  11.8139501  65.4846434  43.0390755  12.5616965  66.7581717
  45.3877497  13.7727969  70.5511165  46.3420750  13.7411911  70.4841097
  45.1890020  13.3118593  71.3661391  45.9776879  12.3429085  73.1181963
  46.7969768  12.8373164  73.1416800  46.2513687  11.4261053  73.0899530
  55.7343475   4.7339837  62.4809918  54.8469330   5.0189488  62.2630113
  56.1497464   4.5733601  61.6337195  59.0858011   4.7586358  66.1964258
  59.8618401   5.2482811  66.4688875  58.3606145   5.1844412  66.6536127
  43.7427726  19.3147588  67.5681363  43.6082194  18.5547989  67.0019361
  43.3259788  20.0388488  67.1010152  54.8786689  14.4984512  56.5757938
  55.5822539  14.7034514  57.1915594  54.1549337  15.0661274  56.8407022
  55.7084499  10.2494373  62.6960209  55.6519700  10.7062925  61.8567841
  56.2612841   9.4885058  62.5183051  59.5189305   6.0384105  63.5210328
  59.2626239   5.6380741  64.3518536  58.8942173   6.7527899  63.3960467
  63.8301643   8.7780178  66.0281620  63.2701201   8.8473368  66.8013182
  63.2245146   8.6021163  65.3081116  46.8996851  20.2116905  67.7799806
  46.7829236  21.1562338  67.6778496  46.0789298  19.9090467  68.1685605
  56.7873386  14.9367041  58.6256399  57.6218990  14.5048240  58.4433873
  56.6257729  14.7649055  59.5533293  56.4419278  11.4399154  59.9912738
  56.3868082  11.2743426  59.0501182  55.8165333  12.1475187  60.1474928
  53.7565185  13.7448066  79.3166301  54.6256345  13.9188719  78.9552936
  53.2771937  14.5642483  79.1942030  47.9251366  20.8645167  70.9955734
  48.8278612  20.8968778  71.3122229  47.6988736  19.9345618  71.0102070
  49.6804968  19.6176154  67.6565813  48.7300599  19.6178016  67.5430185
  49.9837454  18.8708888  67.1401847  65.4157661  25.4536692  68.7211575
  66.0536071  25.3343440  68.0174915  65.2978504  26.4017536  68.7799527
  62.2247367  25.4064120  68.6573100  61.8865879  25.2905185  67.7693635
  63.0937136  25.0055285  68.6374106  62.7067150  26.5598972  74.6159305
  62.6955791  26.1651770  73.7439809  62.8687790  25.8265045  75.2093077
  55.6298615  28.7550788  67.4854211  56.4219907  28.4141613  67.0700511
  55.8695265  28.8645763  68.4056365  59.4274412  29.3436084  73.5638489
  59.1364277  30.2481715  73.4485156  60.0631396  29.3852612  74.2782559
  60.3530618  26.7212932  70.1539849  60.9494191  26.4968955  69.4396812
  60.4105590  25.9797678  70.7565297  64.9698930  23.1788146  65.7964783
  65.7562019  22.7607569  65.4455200  65.2337634  24.0834238  65.9646432
  70.3707357  23.1163379  66.6997762  71.1032529  22.5462596  66.9335591
  69.6146712  22.7284980  67.1404267  59.6451936  26.0780474  60.1914415
  59.5288194  25.4025377  60.8595499  59.7554195  25.5912848  59.3746568
  61.9883476  25.5390621  63.8961104  61.6241684  25.0121242  64.6074026
  62.8450592  25.1489090  63.7227590  61.6288963  20.5680521  58.8922453
  61.7963366  21.4360757  59.2592924  61.4386132  20.7307802  57.9683742
  64.3864297  29.0297499  70.5588283  64.0865020  29.9322538  70.4504090
  64.0415356  28.7629683  71.4109436  57.8376778  25.4811296  66.5924988
  56.9127275  25.3487510  66.8002679  58.0861191  26.2605516  67.0894930
  67.7861440  21.5480040  68.2385720  66.8778318  21.4795448  67.9444481
  67.7349036  22.0251985  69.0667546  61.6078184  23.0238178  59.8769120
  61.4877809  23.4695229  60.7154600  60.9130773  23.3723496  59.3182658
  55.1985589  25.1244570  67.4268777  55.3277970  25.3779049  68.3408188
  54.5183040  25.7172278  67.1073432  59.3685076  35.7941820  63.5259251
  59.2909106  36.7449645  63.6047731  58.7646720  35.4487692  64.1834177
  61.8602306  22.9669685  76.1820618  61.0835640  23.5263605  76.1723482
  62.4992869  23.4526468  76.7035488  69.6523087  19.7496478  70.0163594
  69.0097467  20.0429011  69.3703389  69.1478015  19.6349398  70.8216791
  67.3063250  23.4959651  60.7049454  68.2181107  23.7287038  60.5297151
  66.7972898  24.0796695  60.1424532  60.1148678  25.7755139  75.7438585
  60.8563363  26.3140183  75.4673408  59.4085664  26.4021427  75.9010137
  65.5904018  27.9184279  74.3410746  65.9987374  27.4766690  73.5965379
  64.8681280  27.3436907  74.5944939  61.9435088  22.8556886  71.7144303
  62.7896283  23.2796299  71.8578952  61.8833726  22.1990510  72.4082866
  65.9132833  28.4785470  68.0963035  65.2841695  28.6431184  67.3939103
  65.5258495  28.8927079  68.8673999  69.7922065  29.4139908  65.4507399
  69.1073103  29.7938809  64.9004432  69.8765914  30.0235234  66.1839347
  65.0934533  20.5161254  73.3725477  64.8495465  21.2703315  72.8359753
  65.3694464  20.8946602  74.2072724  67.0472996  27.0599867  72.0502742
  67.2589891  27.7031626  71.3737123  67.0002745  26.2262183  71.5824672
  64.6499225  19.6717687  68.9539315  63.7883704  19.9698941  69.2456052
  64.6761660  19.8888086  68.0220347  61.4660795  28.2159878  65.3613120
  61.9299140  28.4947581  64.5717743  61.2017593  27.3143322  65.1786211
  58.3584876  27.7631359  68.2992883  58.9286233  28.1918628  67.6610368
  58.9492988  27.4813944  68.9977069  60.4029681  24.3383030  62.1702685
  61.1053724  24.7904074  62.6376612  60.0710309  23.6966849  62.7982578
  58.8510042  22.9294787  76.5453895  58.2208703  23.6111068  76.7789292
  58.7446130  22.8177868  75.6007033  54.1455015  22.5966583  67.4719819
  53.3554069  22.8524111  66.9959930  54.6366262  23.4114921  67.5771859
  68.1618824  29.9371822  70.2225100  68.9836268  29.5352009  69.9407781
  68.1581227  29.8340056  71.1741216  56.0969760  22.9611162  64.4303296
  55.3000923  23.0729856  64.9486791  55.8695352  23.2997814  63.5644186
  61.9275428  29.4855865  72.3785810  61.9919860  29.9476272  73.2143982
  61.2186352  28.8553230  72.5068120  52.4292718  22.8497073  69.9034810
  52.6800756  23.7344083  70.1692386  52.9652266  22.6701675  69.1309902
  76.2524817  26.2810570  66.5710071  75.4988526  25.7117969  66.4154076
  76.3872358  26.2473235  67.5180706  61.6423445  31.1523973  62.2464791
  61.5069120  31.9975508  62.6749638  62.1833258  31.3543250  61.4830724
  61.0458746  18.6473432  76.4999402  61.7868459  19.2480585  76.4203865
  61.2776669  17.9051069  75.9417445  56.1900084  23.8329799  74.7777632
  56.0753599  22.9315056  75.0784731  55.3344602  24.0793496  74.4262449
  63.2691922  31.7747539  76.3765133  62.8255776  30.9883918  76.0586037
  63.9309135  31.9626690  75.7109023  58.0279043  33.3043341  70.9025811
  58.5786468  33.1760404  70.1302805  57.1890519  33.6038230  70.5520704
  65.3673160  32.0550339  74.4046534  65.3491635  32.8759220  73.9126803
  66.2893080  31.9304414  74.6296675  61.8246214  29.5694469  75.2470042
  62.3574551  28.8082757  75.0169350  61.2960295  29.2768120  75.9894197
  64.9915909  14.6754535  70.7763684  64.6480178  15.5656176  70.7002795
  65.3594871  14.4856192  69.9133269  64.9566192  24.6663146  59.2836119
  64.4412815  25.4367750  59.5224507  64.6843500  23.9928282  59.9069181
  62.5413303  19.5112847  64.3421358  61.6854899  19.1219697  64.1626996
  62.9540254  19.5904807  63.4821143  64.0712449  17.0459190  68.7412917
  63.5677245  17.0089325  67.9280723  64.3643056  17.9551933  68.8009574
  60.3155335  17.1297920  67.7479099  61.1808332  16.9340728  67.3884988
  60.3832844  16.9008271  68.6748456  69.9300466  27.4195500  61.2189293
  69.1529908  27.0806660  60.7744455  70.6091947  27.4248124  60.5444258
  64.7452495  22.5390238  61.1095900  64.4402630  22.8536387  61.9606044
  65.6982937  22.6171658  61.1523233  63.1898927  28.6980461  62.7588854
  62.6620288  27.9633221  62.4462092  62.6886429  29.4755137  62.5128823
  68.1691773  26.8929482  67.8755901  67.5115447  27.5828743  67.9636029
  68.9732172  27.2825914  68.2189887  57.9217654  19.3600127  65.1195466
  58.4961406  19.1375309  64.3868659  58.5088637  19.4288822  65.8724067
  66.9797231  25.2473854  65.9259842  67.4929113  25.8803846  66.4281552
  67.6298455  24.6475050  65.5603202  60.2240322  16.2341376  63.8470535
  59.5704734  15.9190394  63.2227150  60.1820796  15.6117117  64.5730358
  63.4578062  22.7223310  68.1718183  62.5400624  22.9438257  68.0139871
  63.8738206  22.7969620  67.3129890  64.2413110  24.1214726  63.3020863
  64.9884929  24.6336123  62.9927985  64.5104700  23.7998778  64.1625257
  62.5139760  26.6173266  60.2847817  61.6050979  26.3332299  60.3820287
  62.5434844  27.0372345  59.4251124  67.7459028  30.2279856  64.0538985
  67.2921355  29.3870766  64.1104175  67.1152994  30.8641254  64.3913765
  66.6891947  21.1571842  65.2839652  65.9514704  20.6449228  65.6149895
  66.9418721  20.7172223  64.4722929  66.1891967  32.0656352  64.9888803
  66.4814941  32.6261410  64.2701169  66.6990587  32.3584913  65.7441962
  66.7903575  13.9348094  65.8781422  67.0962451  13.0745457  65.5907337
  67.5156179  14.5265714  65.6780416  53.0827931  24.3378780  64.2663020
  52.8852330  23.7448141  63.5414086  52.5274595  24.0330991  64.9838958
  61.0624654  24.2301887  66.3857613  61.1173264  23.2775723  66.3100089
  60.2515856  24.3861326  66.8698911  59.0017014  22.8478947  64.1447992
  58.1884880  23.1473117  64.5513184  59.4976008  22.4534635  64.8622474
  61.1525592  32.8436704  66.0782256  61.1101771  33.0697550  65.1490788
  62.0688291  32.6100078  66.2268058  64.5991226  23.3120771  72.9762886
  64.9540614  23.5392244  73.8357351  65.2463357  23.6439148  72.3540141
  70.3288963  26.4339207  63.6812215  70.1906861  26.6240803  62.7533404
  69.9725182  27.1958590  64.1380266  58.4931089  20.4197302  69.7609227
  59.1330468  20.2786061  69.0632190  57.6608619  20.1331816  69.3847829
  70.3558342  28.5015734  68.6923486  70.7894849  28.4091023  69.5406540
  71.0689923  28.4773234  68.0543502  59.2691393  29.7199733  65.8744219
  60.0631991  29.2250053  65.6726794  58.5583085  29.1917596  65.5111925
  64.0886237  32.1017828  70.2256587  64.1423260  32.6708764  70.9934303
  63.2201019  32.2719713  69.8610624  55.4959705  20.3897627  64.5382213
  55.7566523  21.3042960  64.4291374  56.3176878  19.9222070  64.6878826
  56.9684631  21.8035384  71.7081038  57.6407684  21.5952746  71.0593687
  56.1414417  21.6057470  71.2686270  71.2173892  28.5439435  71.2256371
  71.4109782  29.4485245  71.4715646  71.1174510  28.0846854  72.0594957
  62.8710203  18.4297325  73.7246699  62.2238118  19.1287275  73.6311175
  63.6411218  18.8633469  74.0922947  66.2789001  28.6946177  76.7997252
  66.1274507  28.4656729  75.8827336  66.2693680  29.6516779  76.8128597
  63.0474337  26.2678090  71.7843519  63.9766397  26.4189250  71.6112486
  62.6265367  26.3562111  70.9292165  61.8462669  30.2928755  69.5542056
  61.7073755  29.9247539  70.4267994  61.0577265  30.8076394  69.3826014
  63.3967884  29.6710357  66.9430894  63.0617717  29.6311127  67.8388544
  62.8971830  29.0055073  66.4701304  57.3712128  25.0777987  72.4683475
  57.2331926  24.3458226  73.0695014  58.2817051  24.9886887  72.1867663
  59.9994429  24.7897947  71.9567155  60.7094047  24.1491139  71.9153773
  59.9563737  25.0410841  72.8793336  67.9881207  31.7265300  74.8773734
  67.9293753  31.0424520  74.2104317  68.3900726  32.4684290  74.4254360
  58.7123363  21.7763164  73.7762794  58.1760720  21.3253903  74.4284391
  58.1240071  21.9109073  73.0333259  57.0071906  38.5427214  67.6707453
  57.2468504  39.1745738  68.3486471  56.1641103  38.1915254  67.9572812
  67.9898615  29.6904884  73.1087714  67.1025393  29.3530806  73.2314113
  68.5597166  28.9587915  73.3456479  49.6427762  26.0228976  66.4330765
  50.3298802  25.7090706  65.8451780  49.4875890  26.9270340  66.1598016
  54.4462484  20.9119172  70.8615789  54.3620673  20.3044842  70.1266199
  53.6245190  21.4028191  70.8625285  61.5199768  34.3506336  70.0748957
  61.4469939  35.1561308  70.5868261  61.0777161  34.5498302  69.2496978
  61.3089548  33.5878106  63.5851778  60.5257069  34.1299786  63.6790003
  62.0082293  34.1052086  63.9846020  64.6186198  19.3972736  66.2285984
  65.1154897  18.6442698  65.9087054  63.8473179  19.4337052  65.6629193
  72.4715955  25.1013101  67.8704275  72.4605831  25.9837817  67.4998208
  71.6033335  24.7484652  67.6758812  63.9798451  34.2493170  72.2307116
  64.6926424  34.8840635  72.1583017  63.4888480  34.3457036  71.4147117
  65.7015978  28.1544423  63.8024407  64.7672257  28.2745885  63.6329112
  65.8792647  27.2516890  63.5384417  61.2021166  21.5390119  65.9557668
  60.8318954  20.9861159  66.6438574  61.6980259  20.9348252  65.4032668
  69.0888530  23.9961742  64.3374441  69.5548982  24.8289734  64.2634744
  69.5396030  23.5306724  65.0419700  59.0310365  31.9987614  73.0512686
  59.7319825  32.6324097  73.2042081  58.5605480  32.3402345  72.2908326
  67.1564761  30.3405564  61.3360593  67.4324605  30.2262158  62.2454467
  66.2869260  29.9423048  61.2972766  67.0605192  16.3642329  68.3765343
  66.1468272  16.5946556  68.5447550  67.4898294  16.4480773  69.2279375
  66.8311651  24.5532221  70.8765237  66.1783101  24.8008129  70.2217689
  67.2092031  23.7396359  70.5427714  63.7918825  34.5891914  64.9793407
  63.9741219  33.7713570  65.4421159  64.6151811  34.8059607  64.5418297
  62.8799224  25.2952032  77.3631274  62.2039861  25.1946162  78.0333649
  63.7026858  25.1391246  77.8267271  54.6278083  31.5323969  69.9843789
  55.2131520  30.7867657  70.1171693  54.4302922  31.8427925  70.8680453
  57.4816738  34.5675216  65.0006231  56.8127114  35.0521344  64.5170271
  57.3429608  34.8144437  65.9149610  49.2195738  24.1029569  68.7048232
  49.2579837  23.5693160  69.4985350  48.7136031  23.5764775  68.0859209
  61.6222007  36.6018960  71.5988890  62.1740315  36.7650581  72.3637975
  61.9628200  37.1923398  70.9268915  56.5986500  18.9494109  72.2010774
  56.6627827  19.8108940  71.7888172  56.5353620  18.3368111  71.4683133
  56.0738773  21.0217242  75.8483809  56.7010811  20.6394319  76.4621333
  55.2166692  20.8031444  76.2139501  66.4732881  31.4280217  77.4537544
  67.0172785  32.0410175  76.9592499  65.8919726  31.9859796  77.9704557
  64.7590394  34.5500935  68.5852572  64.6341534  33.7490675  68.0763517
  65.4169485  35.0447129  68.0966542  56.3798562  20.9049668  67.7629712
  55.6585148  21.5185635  67.6237185  57.1691818  21.4407433  67.6846358
  66.8225303  32.3509955  70.2132122  65.8755638  32.2315306  70.1410449
  67.1708076  31.4632453  70.2958383  59.1824876  18.2404094  74.0370364
  59.7059278  18.4866391  74.7996673  58.9637209  19.0724129  73.6173501
  63.8271736  32.1462672  66.4136474  63.6796698  31.2179379  66.5944044
  64.6525229  32.1682762  65.9293549  57.6933980  20.7980739  62.2716966
  58.0330053  21.3266660  61.5495575  58.1406101  21.1361145  63.0475533
  67.4305858  32.9691230  67.5001347  68.3552405  32.7634092  67.3625798
  67.2621161  32.7207631  68.4090688  60.3877421  19.1817789  71.7220034
  60.0474241  18.3825602  72.1240714  59.6816427  19.4819500  71.1496868
  61.0393893  16.2667102  70.1747357  61.8619962  15.7927580  70.0526248
  61.2831956  17.0457586  70.6746044  59.6802127  19.2955360  60.4710259
  60.4010490  19.6736613  59.9673976  59.0567431  20.0144237  60.5745237
  63.8233250  20.0000509  61.4068591  64.0396865  20.8825147  61.1057420
  63.3427317  19.6086723  60.6774233  58.5632472  22.9586222  67.9839336
  58.4177052  23.2726525  68.8763618  58.0857675  23.5771123  67.4310235
  60.4228854  19.9488770  68.0320226  60.4090423  19.0529864  67.6952524
  61.1401283  19.9559434  68.6658512  62.2754985  20.3826111  70.0773353
  62.0172763  21.3043181  70.0757683  61.7440026  19.9856545  70.7673817
  67.2201174  33.4876898  62.8563438  67.3938051  32.9223320  62.1037291
  67.7130065  34.2877793  62.6742928  53.0378134  25.4991567  70.9226997
  52.4931602  26.2751375  71.0547272  53.9157484  25.8462371  70.7646119
  59.8265750  18.8303151  63.3007796  59.9481662  17.9019797  63.4998683
  59.5367793  18.8441837  62.3886111  62.6956941  16.5158061  66.4374516
  62.7178638  16.5797394  65.4826495  63.1125000  15.6762570  66.6315022
  73.0740565  26.2513321  64.4753738  73.5171711  25.5020646  64.0772861
  72.1967075  26.2423457  64.0927470  68.2076346  32.8043662  59.9560337
  68.9027251  33.4250355  60.1747651  68.5499497  31.9539013  60.2312715
  53.8244156  24.6261463  73.8157154  53.0825892  24.7744098  74.4021785
  53.5036900  24.8869729  72.9523904  70.1067770  30.2543368  61.4847667
  70.6319094  30.5930640  60.7596988  70.0190122  29.3190383  61.3010802
  61.7687818  34.1677441  73.6137544  62.0774945  33.9226588  74.4860244
  62.5663300  34.3724080  73.1256414  61.7908430  36.3215351  65.8442921
  61.3513421  35.8291730  66.5375777  62.5416547  35.7788319  65.6034996
  59.2382302  31.8653360  67.9165222  58.6162312  31.2024065  67.6167450
  59.9087169  31.8914492  67.2338870  59.3106830  20.3435148  77.5097728
  59.3594985  21.2197271  77.1275498  59.8529344  19.8012541  76.9369372
  69.7961676  30.8876271  76.7898865  69.0057219  30.8700410  76.2503365
  69.5595030  31.4264565  77.5447902  69.9159551  27.7368738  74.1031594
  69.9657556  27.5718745  75.0447117  69.8073474  26.8695997  73.7129475
  61.5406118  21.0966520  74.2644087  60.6709428  21.3900086  73.9926676
  61.7765599  21.6806965  74.9851351  71.4177747  30.1565679  74.3473616
  71.1262556  30.5195660  75.1837076  70.8049879  29.4432687  74.1686948
  72.6173430  27.7218559  66.8676186  73.4520321  28.1608363  67.0313746
  72.7532559  27.2457212  66.0484432  69.6664936  25.2798294  72.8153674
  70.1419057  25.4725940  72.0072525  68.7430501  25.3357480  72.5697057
  64.2445152  17.3146137  71.7809507  64.7627096  18.0507164  71.4555996
  63.8900285  17.6210131  72.6156267  64.4957746  13.7346420  67.3010404
  64.7759500  13.0669609  67.9270831  65.2808353  13.9275516  66.7885068
  68.3666605  22.1564054  71.0481979  69.3184028  22.2562152  71.0694203
  68.1970055  21.3642322  71.5580063  66.3880984  19.2419637  71.2341380
  65.7930916  19.5224650  70.5387869  66.1030681  19.7313538  72.0058121
  68.1476491  32.5108434  56.9547960  68.0690123  32.1768298  57.8483718
  68.9686158  33.0030202  56.9539432  70.8454682  25.3770174  70.1624279
  70.8131003  24.4386174  70.3483963  71.4555306  25.4554210  69.4290104
  62.6838013  24.2466227  56.2051483  63.6297118  24.1172435  56.2739901
  62.3052258  23.5080888  56.6820911  68.6559898  15.9122233  66.1678375
  68.4584719  15.6037321  67.0521707  69.2659603  16.6383871  66.2976304
  62.5676706  28.2983973  77.6652140  63.4879715  28.4762572  77.8592186
  62.5326289  27.3540018  77.5131839  60.8680931  22.1716203  56.1406368
  59.9612386  21.8749316  56.2169082  61.1456912  21.8746021  55.2740654
  51.7858871  23.4922566  66.5905414  51.4661655  22.6387875  66.2979788
  51.2392299  23.7071144  67.3463382  55.5638778  26.2085007  70.3074921
  55.7824788  27.1402115  70.3262955  55.9764552  25.8492982  71.0929725
  62.4842996  16.7153093  62.2950609  61.6743725  16.3700178  62.6705855
  63.1727413  16.4060636  62.8838221  64.4133545  15.7931139  63.9174906
  64.9664583  16.2126593  64.5764929  64.6503631  14.8666888  63.9597862
  51.6547131  27.1125478  68.5598536  50.9610602  26.6979431  68.0468490
  52.4020122  27.1546014  67.9631955  67.7912352  17.9031665  63.4253570
  67.2111021  18.5616469  63.0431623  67.5248284  17.0809009  63.0140988
  66.2415918  17.3036722  65.6274891  66.7415696  17.4153257  64.8189209
  66.8851526  16.9997775  66.2675699  60.2997914  25.2115352  78.5142732
  59.8164996  26.0115712  78.7206621  60.3858853  25.2223297  77.5610176
  53.5683873  27.0443732  66.4364551  53.5454562  27.1431419  65.4846434
  53.8784510  27.8908882  66.7581717  56.2271251  29.1019887  70.5511165
  57.1814505  29.0703829  70.4841097  56.0283775  28.6410510  71.3661391
  56.8170633  27.6721003  73.1181963  57.6363522  28.1665081  73.1416800
  57.0907441  26.7552971  73.0899530  66.5737230  20.0631755  62.4809918
  65.6863085  20.3481406  62.2630113  66.9891219  19.9025518  61.6337195
  69.9251766  20.0878276  66.1964258  70.7012156  20.5774728  66.4688875
  69.1999900  20.5136330  66.6536127  72.3624324  20.8005895  67.2538198
  72.9568815  20.5601631  66.5431507  72.4350908  20.0813026  67.8811735
  66.5478253  25.5786291  62.6960209  66.4913455  26.0354842  61.8567841
  67.1006596  24.8176976  62.5183051  70.3583059  21.3676023  63.5210328
  70.1019994  20.9672658  64.3518536  69.7335927  22.0819817  63.3960467
  74.6695397  24.1072096  66.0281620  74.1094955  24.1765285  66.8013182
  74.0638900  23.9313081  65.3081116  57.7390606  35.5408823  67.7799806
  57.6222990  36.4854256  67.6778496  56.9183052  35.2382385  68.1685605
  67.6267140  30.2658959  58.6256399  68.4612744  29.8340157  58.4433873
  67.4651483  30.0940973  59.5533293  67.2813033  26.7691072  59.9912738
  67.2261836  26.6035344  59.0501182  66.6559088  27.4767105  60.1474928
  52.0705548  22.0059137  73.8174160  52.7164411  21.4958091  74.3061385
  51.8622699  22.7427818  74.3917585  64.5958940  29.0739984  79.3166301
  65.4650099  29.2480636  78.9552936  64.1165691  29.8934401  79.1942030
  60.5909158  16.2699181  59.5698056  60.5787828  17.2141021  59.7266327
  61.4832580  16.0869327  59.2757517  58.7645120  36.1937085  70.9955734
  59.6672367  36.2260695  71.3122229  58.5382490  35.2637536  71.0102070
  60.5198722  34.9468072  67.6565813  59.5694353  34.9469933  67.5430185
  60.8231208  34.2000806  67.1401847  64.4061278  12.8641958  63.8243993
  63.6393673  12.3100445  63.9700675  64.8171983  12.9363827  64.6858145
  56.4103039  19.1526754  77.9149174  57.2734500  18.7963558  78.1252499
  55.8368449  18.8140648  78.6024579  76.2551416  40.7828610  68.7211575
  76.8929826  40.6635357  68.0174915  76.1372258  41.7309454  68.7799527
  73.0641122  40.7356038  68.6573100  72.7259633  40.6197103  67.7693635
  73.9330890  40.3347203  68.6374106  68.9227938  42.5891514  64.6469991
  68.3592803  42.4981451  63.8786279  68.8080333  41.7691419  65.1272483
  73.5460905  41.8890890  74.6159305  73.5349546  41.4943688  73.7439809
  73.7081544  41.1556962  75.2093077  66.4692369  44.0842706  67.4854211
  67.2613661  43.7433531  67.0700511  66.7089020  44.1937681  68.4056365
  74.5027496  46.2562482  59.9584456  73.8515476  46.8416563  59.5718470
  75.2971859  46.7868677  60.0179493  68.4283123  43.3451619  60.3571590
  69.2013999  42.7980606  60.2184466  68.7808522  44.2095869  60.5686052
  70.2668166  44.6728002  73.5638489  69.9758032  45.5773632  73.4485156
  70.9025150  44.7144529  74.2782559  71.1924373  42.0504850  70.1539849
  71.7887945  41.8260873  69.4396812  71.2499344  41.3089596  70.7565297
  70.7649401  39.5044285  57.9890040  71.0174922  38.9825807  57.2273503
  69.8273960  39.3410431  58.0916724  75.8092684  38.5080064  65.7964783
  76.5955773  38.0899487  65.4455200  76.0731388  39.4126156  65.9646432
  75.9802761  43.9452914  60.4953440  75.3448594  44.0187541  61.2074345
  75.6500168  44.5346513  59.8172519  70.4845690  41.4072391  60.1914415
  70.3681948  40.7317295  60.8595499  70.5947950  40.9204765  59.3746568
  72.8277231  40.8682539  63.8961104  72.4635438  40.3413159  64.6074026
  73.6844347  40.4781008  63.7227590  72.4682718  35.8972438  58.8922453
  72.6357120  36.7652675  59.2592924  72.2779887  36.0599720  57.9683742
  75.2258051  44.3589417  70.5588283  74.9258774  45.2614456  70.4504090
  74.8809111  44.0921600  71.4109436  68.6770533  40.8103214  66.5924988
  67.7521029  40.6779428  66.8002679  68.9254946  41.5897433  67.0894930
  78.6255195  36.8771957  68.2385720  77.7172072  36.8087366  67.9444481
  78.5742791  37.3543902  69.0667546  72.4471939  38.3530096  59.8769120
  72.3271564  38.7987146  60.7154600  71.7524527  38.7015413  59.3182658
  66.0379344  40.4536488  67.4268777  66.1671725  40.7070966  68.3408188
  65.3576795  41.0464196  67.1073432  70.2078831  51.1233737  63.5259251
  70.1302861  52.0741563  63.6047731  69.6040474  50.7779610  64.1834177
  72.6996061  38.2961603  76.1820618  71.9229395  38.8555523  76.1723482
  73.3386624  38.7818386  76.7035488  80.4916841  35.0788396  70.0163594
  79.8491222  35.3720929  69.3703389  79.9871770  34.9641316  70.8216791
  78.1457005  38.8251569  60.7049454  79.0574861  39.0578956  60.5297151
  77.6366652  39.4088613  60.1424532  70.9542433  41.1047056  75.7438585
  71.6957117  41.6432100  75.4673408  70.2479418  41.7313345  75.9010137
  72.7828843  38.1848803  71.7144303  73.6290038  38.6088217  71.8578952
  72.7227480  37.5282428  72.4082866  76.7526587  43.8077387  68.0963035
  76.1235450  43.9723101  67.3939103  76.3652249  44.2218997  68.8673999
  80.6315819  44.7431825  65.4507399  79.9466857  45.1230727  64.9004432
  80.7159668  45.3527152  66.1839347  75.9328288  35.8453172  73.3725477
  75.6889220  36.5995232  72.8359753  76.2088218  36.2238519  74.2072724
  77.8866751  42.3891784  72.0502742  78.0983646  43.0323544  71.3737123
  77.8396499  41.5554101  71.5824672  75.4892980  35.0009605  68.9539315
  74.6277459  35.2990858  69.2456052  75.5155414  35.2180004  68.0220347
  72.3054549  43.5451795  65.3613120  72.7692895  43.8239498  64.5717743
  72.0411347  42.6435240  65.1786211  69.1978630  43.0923277  68.2992883
  69.7679987  43.5210545  67.6610368  69.7886742  42.8105862  68.9977069
  71.2423435  39.6674948  62.1702685  71.9447479  40.1195991  62.6376612
  70.9104064  39.0258767  62.7982578  69.6903797  38.2586704  76.5453895
  69.0602457  38.9402985  76.7789292  69.5839885  38.1469786  75.6007033
  64.9848769  37.9258500  67.4719819  64.1947823  38.1816029  66.9959930
  65.4760017  38.7406838  67.5771859  79.0012579  45.2663740  70.2225100
  79.8230022  44.8643927  69.9407781  78.9974982  45.1631974  71.1741216
  66.9363515  38.2903080  64.4303296  66.1394678  38.4021774  64.9486791
  66.7089107  38.6289732  63.5644186  72.7669182  44.8147783  72.3785810
  72.8313615  45.2768190  73.2143982  72.0580106  44.1845148  72.5068120
  63.2686472  38.1788991  69.9034810  63.5194511  39.0636001  70.1692386
  63.8046021  37.9993592  69.1309902  72.4817200  46.4815890  62.2464791
  72.3462875  47.3267426  62.6749638  73.0227012  46.6835168  61.4830724
  65.9346597  43.9991328  62.8192716  66.4471118  44.7934579  62.9698280
  66.5869310  43.3017619  62.7526317  67.7441482  47.1157085  64.9015469
  67.9208110  48.0375049  64.7136453  68.5398315  46.8015504  65.3309849
  71.8852500  33.9765349  76.4999402  72.6262214  34.5772503  76.4203865
  72.1170423  33.2342987  75.9417445  67.0293838  39.1621717  74.7777632
  66.9147354  38.2606974  75.0784731  66.1738356  39.4085413  74.4262449
  68.8672797  48.6335259  70.9025811  69.4180222  48.5052322  70.1302805
  68.0284273  48.9330148  70.5520704  75.8309663  30.0046452  70.7763684
  75.4873933  30.8948094  70.7002795  76.1988626  29.8148110  69.9133269
  63.8995514  42.3279983  63.5952286  64.7370736  42.7376991  63.3785994
  64.0773782  41.3879425  63.5652480  75.7959946  39.9955063  59.2836119
  75.2806570  40.7659668  59.5224507  75.5237255  39.3220200  59.9069181
  73.3807057  34.8404764  64.3421358  72.5248653  34.4511615  64.1626996
  73.7934009  34.9196725  63.4821143  74.9106204  32.3751107  68.7412917
  74.4070999  32.3381243  67.9280723  75.2036811  33.2843850  68.8009574
  71.1549090  32.4589837  67.7479099  72.0202086  32.2632646  67.3884988
  71.2226599  32.2300189  68.6748456  75.5846249  37.8682156  61.1095900
  75.2796385  38.1828305  61.9606044  76.5376691  37.9463575  61.1523233
  74.0292681  44.0272379  62.7588854  73.5014043  43.2925138  62.4462092
  73.5280184  44.8047055  62.5128823  79.0085527  42.2221399  67.8755901
  78.3509202  42.9120661  67.9636029  79.8125926  42.6117831  68.2189887
  68.7611409  34.6892045  65.1195466  69.3355161  34.4667227  64.3868659
  69.3482391  34.7580740  65.8724067  77.8190986  40.5765772  65.9259842
  78.3322868  41.2095764  66.4281552  78.4692210  39.9766968  65.5603202
  69.0880996  36.7196506  59.1391351  68.2518308  37.0571193  59.4600626
  68.9485765  36.5845486  58.2018488  71.0634076  31.5633294  63.8470535
  70.4098489  31.2482311  63.2227150  71.0214551  30.9409034  64.5730358
  72.1745281  41.8452589  55.7623827  71.2672343  41.6141843  55.9614976
  72.6716313  41.0490208  55.9497809  75.0813360  50.5550096  58.6820514
  74.4075059  50.8581793  59.2905471  75.4679182  51.3579177  58.3325971
  74.2971817  38.0515228  68.1718183  73.3794378  38.2730175  68.0139871
  74.7131960  38.1261538  67.3129890  75.0806865  39.4506643  63.3020863
  75.8278683  39.9628040  62.9927985  75.3498454  39.1290696  64.1625257
  73.3533515  41.9465184  60.2847817  72.4444734  41.6624217  60.3820287
  73.3828599  42.3664263  59.4251124  78.5852782  45.5571773  64.0538985
  78.1315109  44.7162683  64.1104175  77.9546749  46.1933172  64.3913765
  77.5285702  36.4863759  65.2839652  76.7908458  35.9741146  65.6149895
  77.7812475  36.0464141  64.4722929  77.0285721  47.3948270  64.9888803
  77.3208696  47.9553327  64.2701169  77.5384342  47.6876831  65.7441962
  77.6297329  29.2640011  65.8781422  77.9356206  28.4037375  65.5907337
  78.3549934  29.8557632  65.6780416  63.9221685  39.6670698  64.2663020
  63.7246085  39.0740059  63.5414086  63.3668349  39.3622908  64.9838958
  71.9018409  39.5593805  66.3857613  71.9567019  38.6067641  66.3100089
  71.0909611  39.7153244  66.8698911  73.0509603  43.4873928  57.6235896
  72.6129032  42.7709787  57.1641533  73.7920043  43.7150042  57.0620987
  69.8410769  38.1770864  64.1447992  69.0278634  38.4765035  64.5513184
  70.3369763  37.7826553  64.8622474  71.9919347  48.1728621  66.0782256
  71.9495525  48.3989468  65.1490788  72.9082045  47.9391996  66.2268058
  75.4384980  38.6412689  72.9762886  75.7934368  38.8684162  73.8357351
  76.0857112  38.9731066  72.3540141  69.3324843  35.7489220  69.7609227
  69.9724223  35.6077979  69.0632190  68.5002374  35.4623733  69.3847829
  70.1085147  45.0491650  65.8744219  70.9025746  44.5541970  65.6726794
  69.3976840  44.5209513  65.5111925  74.9279992  47.4309746  70.2256587
  74.9817014  48.0000682  70.9934303  74.0594773  47.6011631  69.8610624
  66.4167911  39.1934732  61.9503972  65.4865499  39.1319187  62.1673934
  66.5125383  38.6710685  61.1540613  66.3353460  35.7189545  64.5382213
  66.5960277  36.6334878  64.4291374  67.1570632  35.2513987  64.6878826
  67.8078385  37.1327302  71.7081038  68.4801439  36.9244664  71.0593687
  66.9808172  36.9349388  71.2686270  73.7103957  33.7589243  73.7246699
  73.0631872  34.4579193  73.6311175  74.4804973  34.1925387  74.0922947
  73.8868092  41.5970008  71.7843519  74.8160152  41.7481167  71.6112486
  73.4659122  41.6854029  70.9292165  72.6856423  45.6220672  69.5542056
  72.5467509  45.2539457  70.4267994  71.8971020  46.1368312  69.3826014
  73.2804575  50.7229769  60.8967593  73.4556331  50.2517812  61.7113215
  72.5937363  51.3495535  61.1248853  74.2361638  45.0002275  66.9430894
  73.9011471  44.9603045  67.8388544  73.7365584  44.3346991  66.4701304
  68.2105882  40.4069905  72.4683475  68.0725680  39.6750144  73.0695014
  69.1210806  40.3178805  72.1867663  77.1720830  42.3458309  57.2167954
  76.5550001  41.6205137  57.1201006  76.7037319  43.1067670  56.8735028
  70.8388183  40.1189864  71.9567155  71.5487802  39.4783056  71.9153773
  70.7957491  40.3702759  72.8793336  69.5517117  37.1055082  73.7762794
  69.0154474  36.6545821  74.4284391  68.9633826  37.2400991  73.0333259
  67.8465661  53.8719131  67.6707453  68.0862259  54.5037656  68.3486471
  67.0034857  53.5207171  67.9572812  68.9619376  36.5643734  56.3389258
  68.0848842  36.4432534  55.9751505  69.4377129  35.7729812  56.0868147
  60.4821516  41.3520893  66.4330765  61.1692556  41.0382623  65.8451780
  60.3269645  42.2562258  66.1598016  65.2856238  36.2411090  70.8615789
  65.2014427  35.6336759  70.1266199  64.4638945  36.7320108  70.8625285
  72.3593522  49.6798254  70.0748957  72.2863694  50.4853225  70.5868261
  71.9170916  49.8790220  69.2496978  72.1483302  48.9170024  63.5851778
  71.3650824  49.4591704  63.6790003  72.8476047  49.4344004  63.9846020
  75.4579952  34.7264653  66.2285984  75.9548652  33.9734616  65.9087054
  74.6866934  34.7628970  65.6629193  76.5409733  43.4836341  63.8024407
  75.6066012  43.6037803  63.6329112  76.7186401  42.5808807  63.5384417
  72.0414921  36.8682036  65.9557668  71.6712708  36.3153077  66.6438574
  72.5374013  36.2640170  65.4032668  79.9282284  39.3253660  64.3374441
  80.3942736  40.1581651  64.2634744  80.3789785  38.8598641  65.0419700
  69.8704120  47.3279531  73.0512686  70.5713579  47.9616014  73.2042081
  69.3999235  47.6694263  72.2908326  77.9958515  45.6697481  61.3360593
  78.2718359  45.5554076  62.2454467  77.1263014  45.2714966  61.2972766
  77.8998947  31.6934247  68.3765343  76.9862027  31.9238474  68.5447550
  78.3292048  31.7772691  69.2279375  77.6705405  39.8824139  70.8765237
  77.0176856  40.1300046  70.2217689  78.0485785  39.0688277  70.5427714
  74.6312579  49.9183832  64.9793407  74.8134974  49.1005488  65.4421159
  75.4545565  50.1351524  64.5418297  74.9654745  48.8452017  62.2408455
  75.4942511  48.3344472  61.6278618  75.2282964  48.5294547  63.1053988
  65.4671838  46.8615886  69.9843789  66.0525274  46.1159574  70.1171693
  65.2696676  47.1719843  70.8680453  68.3210493  49.8967134  65.0006231
  67.6520868  50.3813261  64.5170271  68.1823362  50.1436354  65.9149610
  60.0589492  39.4321487  68.7048232  60.0973592  38.8985077  69.4985350
  59.5529785  38.9056692  68.0859209  67.4380255  34.2786027  72.2010774
  67.5021581  35.1400858  71.7888172  67.3747375  33.6660029  71.4683133
  66.9132527  36.3509160  75.8483809  67.5404566  35.9686237  76.4621333
  66.0560446  36.1323362  76.2139501  63.6898070  38.1585589  61.7802164
  63.9851511  37.2496267  61.7269217  62.7886106  38.1373328  61.4583166
  75.5984149  49.8792853  68.5852572  75.4735288  49.0782593  68.0763517
  76.2563240  50.3739046  68.0966542  67.2192317  36.2341585  67.7629712
  66.4978903  36.8477553  67.6237185  68.0085573  36.7699350  67.6846358
  77.6619057  47.6801873  70.2132122  76.7149393  47.5607224  70.1410449
  78.0101830  46.7924371  70.2958383  70.0218630  33.5696012  74.0370364
  70.5453032  33.8158308  74.7996673  69.8030964  34.4016047  73.6173501
  65.4185911  35.8399686  61.9041489  65.0898618  34.9597065  61.7216595
  65.7725282  35.7847355  62.7917878  74.6665490  47.4754589  66.4136474
  74.5190453  46.5471297  66.5944044  75.4918984  47.4974680  65.9293549
  68.5327735  36.1272656  62.2716966  68.8723807  36.6558578  61.5495575
  68.9799855  36.4653062  63.0475533  78.2699612  48.2983148  67.5001347
  79.1946160  48.0926009  67.3625798  78.1014916  48.0499549  68.4090688
  71.2271175  34.5109707  71.7220034  70.8867996  33.7117520  72.1240714
  70.5210182  34.8111418  71.1496868  71.8787647  31.5959019  70.1747357
  72.7013717  31.1219498  70.0526248  72.1225711  32.3749503  70.6746044
  70.5195882  34.6247278  60.4710259  71.2404244  35.0028531  59.9673976
  69.8961186  35.3436155  60.5745237  74.6627005  35.3292427  61.4068591
  74.8790619  36.2117065  61.1057420  74.1821072  34.9378640  60.6774233
  69.4026226  38.2878140  67.9839336  69.2570807  38.6018443  68.8763618
  68.9251430  38.9063040  67.4310235  71.2622609  35.2780688  68.0320226
  71.2484178  34.3821781  67.6952524  71.9795037  35.2851352  68.6658512
  73.1148740  35.7118028  70.0773353  72.8566517  36.6335099  70.0757683
  72.5833780  35.3148463  70.7673817  78.0594928  48.8168815  62.8563438
  78.2331806  48.2515238  62.1037291  78.5523820  49.6169710  62.6742928
  63.8771888  40.8283484  70.9226997  63.3325356  41.6043292  71.0547272
  64.7551238  41.1754289  70.7646119  70.6659505  34.1595068  63.3007796
  70.7875416  33.2311715  63.4998683  70.3761547  34.1733754  62.3886111
  73.5350695  31.8449979  66.4374516  73.5572392  31.9089312  65.4826495
  73.9518754  31.0054487  66.6315022  79.0470101  48.1335580  59.9560337
  79.7421006  48.7542272  60.1747651  79.3893251  47.2830931  60.2312715
  64.6637910  39.9553381  73.8157154  63.9219646  40.1036016  74.4021785
  64.3430654  40.2161646  72.9523904  72.6302185  51.6507269  65.8442921
  72.1907175  51.1583647  66.5375777  73.3810302  51.1080236  65.6034996
  65.1094524  47.8418809  65.8467549  65.9352544  47.5422581  65.4666192
  64.7588576  47.0726432  66.2957337  70.0776057  47.1945278  67.9165222
  69.4556066  46.5315983  67.6167450  70.7480924  47.2206410  67.2338870
  63.3103129  45.7605136  66.8056482  62.4735037  45.3327310  66.6240484
  63.2826774  45.9537579  67.7427274  70.1500584  35.6727066  77.5097728
  70.1988740  36.5489189  77.1275498  70.6923099  35.1304459  76.9369372
  69.6389564  45.7449201  61.3923683  69.7877684  46.4284665  60.7390356
  70.4456007  45.7254291  61.9073139  72.3799873  36.4258438  74.2644087
  71.5103182  36.7192004  73.9926676  72.6159353  37.0098883  74.9851351
  80.5058690  40.6090211  72.8153674  80.9812812  40.8017858  72.0072525
  79.5824256  40.6649397  72.5697057  67.3942197  41.7714379  62.3984752
  67.1488239  40.8676709  62.5964962  67.5638111  41.7731529  61.4564230
  75.0838907  32.6438055  71.7809507  75.6020851  33.3799082  71.4555996
  74.7294039  32.9502048  72.6156267  66.6637844  37.5042736  59.8970913
  65.9707089  37.5787091  59.2410949  66.4189596  36.7403080  60.4192430
  75.3351501  29.0638338  67.3010404  75.6153255  28.3961527  67.9270831
  76.1202108  29.2567433  66.7885068  73.1384969  48.2397331  58.8635430
  72.5658936  48.8587519  58.4105902  73.7117763  48.7896693  59.3975352
  79.2060359  37.4855972  71.0481979  80.1577782  37.5854069  71.0694203
  79.0363810  36.6934240  71.5580063  77.2274739  34.5711555  71.2341380
  76.6324671  34.8516567  70.5387869  76.9424435  35.0605456  72.0058121
  76.3582229  48.5234482  59.9944013  77.2912902  48.4580043  60.1976888
  76.2705442  49.3590748  59.5358545  78.9870246  47.8400352  56.9547960
  78.9083877  47.5060216  57.8483718  79.8079913  48.3322120  56.9539432
  73.5231768  39.5758144  56.2051483  74.4690873  39.4464352  56.2739901
  73.1446013  38.8372806  56.6820911  79.4953652  31.2414150  66.1678375
  79.2978474  30.9329238  67.0521707  80.1053358  31.9675789  66.2976304
  71.7074685  37.5008121  56.1406368  70.8006140  37.2041233  56.2169082
  71.9850666  37.2037939  55.2740654  62.6252625  38.8214484  66.5905414
  62.3055410  37.9679792  66.2979788  62.0786054  39.0363062  67.3463382
  66.4032533  41.5376925  70.3074921  66.6218543  42.4694033  70.3262955
  66.8158307  41.1784899  71.0929725  73.3236751  32.0445010  62.2950609
  72.5137479  31.6992095  62.6705855  74.0121168  31.7352554  62.8838221
  75.2527299  31.1223057  63.9174906  75.8058338  31.5418511  64.5764929
  75.4897385  30.1958805  63.9597862  70.4773470  34.3595056  56.2818347
  71.3392634  34.6849954  56.5414165  70.6623814  33.5726552  55.7691413
  62.4940885  42.4417395  68.5598536  61.8004357  42.0271348  68.0468490
  63.2413876  42.4837932  67.9631955  78.6306106  33.2323582  63.4253570
  78.0504775  33.8908386  63.0431623  78.3642039  32.4100927  63.0140988
  77.0809672  32.6328640  65.6274891  77.5809451  32.7445175  64.8189209
  77.7245280  32.3289693  66.2675699  64.4077628  42.3735649  66.4364551
  64.3848316  42.4723337  65.4846434  64.7178264  43.2200800  66.7581717
  67.0665006  44.4311804  70.5511165  68.0208259  44.3995747  70.4841097
  66.8677529  43.9702428  71.3661391  67.6564388  43.0012920  73.1181963
  68.4757277  43.4956999  73.1416800  67.9301196  42.0844888  73.0899530
  77.4130984  35.3923673  62.4809918  76.5256839  35.6773323  62.2630113
  77.8284973  35.2317436  61.6337195  65.4215235  49.9731424  67.5681363
  65.2869702  49.2131825  67.0019361  65.0047297  50.6972324  67.1010152
  76.5574198  45.1568347  56.5757938  77.2610048  45.3618350  57.1915594
  75.8336846  45.7245109  56.8407022  77.3872008  40.9078209  62.6960209
  77.3307209  41.3646760  61.8567841  77.9400350  40.1468893  62.5183051
  68.5784360  50.8700741  67.7799806  68.4616745  51.8146173  67.6778496
  67.7576807  50.5674302  68.1685605  78.4660895  45.5950877  58.6256399
  79.3006499  45.1632075  58.4433873  78.3045238  45.4232890  59.5533293
  78.1206787  42.0982990  59.9912738  78.0655591  41.9327261  59.0501182
  77.4952842  42.8059023  60.1474928  62.9099302  37.3351054  73.8174160
  63.5558166  36.8250008  74.3061385  62.7016453  38.0719736  74.3917585
  71.4302913  31.5991099  59.5698056  71.4181582  32.5432939  59.7266327
  72.3226334  31.4161244  59.2757517  69.6038875  51.5229003  70.9955734
  70.5066121  51.5552613  71.3122229  69.3776245  50.5929454  71.0102070
  71.3592477  50.2759989  67.6565813  70.4088108  50.2761851  67.5430185
  71.6624963  49.5292724  67.1401847  75.2455032  28.1933875  63.8243993
  74.4787428  27.6392362  63.9700675  75.6565737  28.2655744  64.6858145
  67.2496793  34.4818671  77.9149174  68.1128255  34.1255476  78.1252499
  66.6762204  34.1432566  78.6024579  79.2676878  58.6743537  60.3571590
  80.0407754  58.1272524  60.2184466  79.6202277  59.5387786  60.5686052
  75.8242524  53.2550418  67.4719819  75.0341578  53.5107947  66.9959930
  76.3153771  54.0698756  67.5771859  77.7757269  53.6194997  64.4303296
  76.9788432  53.7313692  64.9486791  77.5482861  53.9581650  63.5644186
  76.7740352  59.3283246  62.8192716  77.2864872  60.1226496  62.9698280
  77.4263065  58.6309537  62.7526317  74.7389268  57.6571900  63.5952286
  75.5764490  58.0668909  63.3785994  74.9167536  56.7171343  63.5652480
  79.6005163  50.0183963  65.1195466  80.1748915  49.7959144  64.3868659
  80.1876146  50.0872657  65.8724067  79.9274750  52.0488424  59.1391351
  79.0912063  52.3863110  59.4600626  79.7879520  51.9137404  58.2018488
  74.7615440  54.9962616  64.2663020  74.5639839  54.4031976  63.5414086
  74.2062104  54.6914826  64.9838958  77.2561665  54.5226650  61.9503972
  76.3259253  54.4611105  62.1673934  77.3519137  54.0002602  61.1540613
  77.1747214  51.0481462  64.5382213  77.4354032  51.9626796  64.4291374
  77.9964387  50.5805905  64.6878826  79.8013131  51.8935651  56.3389258
  78.9242597  51.7724452  55.9751505  80.2770884  51.1021730  56.0868147
  71.3215271  56.6812811  66.4330765  72.0086311  56.3674541  65.8451780
  71.1663399  57.5854176  66.1598016  70.8983247  54.7613404  68.7048232
  70.9367346  54.2276995  69.4985350  70.3923540  54.2348610  68.0859209
  74.5291824  53.4877507  61.7802164  74.8245265  52.5788185  61.7269217
  73.6279860  53.4665246  61.4583166  78.0586071  51.5633503  67.7629712
  77.3372657  52.1769471  67.6237185  78.8479327  52.0991268  67.6846358
  76.2579666  51.1691604  61.9041489  75.9292372  50.2888983  61.7216595
  76.6119037  51.1139273  62.7917878  79.3721489  51.4564574  62.2716966
  79.7117562  51.9850495  61.5495575  79.8193610  51.7944980  63.0475533
  78.2335951  57.1006296  62.3984752  77.9881993  56.1968626  62.5964962
  78.4031866  57.1023447  61.4564230  77.5031599  52.8334654  59.8970913
  76.8100844  52.9079009  59.2410949  77.2583351  52.0694998  60.4192430
  73.4646380  54.1506402  66.5905414  73.1449164  53.2971710  66.2979788
  72.9179808  54.3654980  67.3463382  46.1678153   0.2197419  54.3952760
  46.4074751   0.8515943  55.0731778  45.3247349  -0.1314541  54.6818119
  55.6298616   5.7612911  54.2099518  56.4219908   5.4203736  53.7945817
  55.8695266   5.8707886  55.1301671  63.6633743   7.9332687  46.6829762
  63.0121723   8.5186768  46.2963776  64.4578106   8.4638882  46.7424800
  57.5889370   5.0221824  47.0816897  58.3620246   4.4750811  46.9429773
  57.9414769   5.8866074  47.2931358  59.4274413   6.3498207  60.2883796
  59.1364279   7.2543837  60.1730462  60.0631397   6.3914734  61.0027866
  59.3685078  12.8003942  50.2504557  59.2909107  13.7511767  50.3293038
  58.7646721  12.4549815  50.9079484  61.9275429   6.4917988  59.1031117
  61.9919861   6.9538395  59.9389289  61.2186353   5.8615353  59.2313427
  61.6423447   8.1586095  48.9710097  61.5069121   9.0037631  49.3994945
  62.1833259   8.3605373  48.2076031  55.0952844   5.6761533  49.5438022
  55.6077365   6.4704784  49.6943587  55.7475557   4.9787824  49.4771624
  56.9047729   8.7927290  51.6260775  57.0814357   9.7145254  51.4381759
  57.7004562   8.4785709  52.0555155  63.2691923   8.7809662  63.1010439
  62.8255777   7.9946040  62.7831344  63.9309137   8.9688812  62.4354330
  58.0279044  10.3105463  57.6271118  58.5786469  10.1822527  56.8548112
  57.1890520  10.6100352  57.2766011  65.3673161   9.0612462  61.1291841
  65.3491636   9.8821343  60.6372110  66.2893081   8.9366537  61.3541982
  61.8246215   6.5756591  61.9715349  62.3574552   5.8144879  61.7414657
  61.2960296   6.2830243  62.7139503  53.0601761   4.0050188  50.3197593
  53.8976983   4.4147196  50.1031301  53.2380028   3.0649630  50.2897787
  64.2419607  12.2320301  45.4065820  63.5681306  12.5351998  46.0150778
  64.6285429  13.0349382  45.0571277  66.1891968   9.0718475  51.7134110
  66.4814943   9.6323532  50.9946475  66.6990589   9.3647036  52.4687269
  61.1525593   9.8498826  52.8027563  61.1101772  10.0759672  51.8736095
  62.0688292   9.6162201  52.9513364  59.2691394   6.7261855  52.5989526
  60.0631993   6.2312175  52.3972101  58.5583086   6.1979718  52.2357231
  64.0886239   9.1079951  56.9501893  64.1423261   9.6770887  57.7179609
  63.2201020   9.2781836  56.5855930  61.8462670   7.2990877  56.2787363
  61.7073756   6.9309662  57.1513301  61.0577266   7.8138517  56.1071321
  62.4410822  12.3999974  47.6212899  62.6162578  11.9288017  48.4358522
  61.7543610  13.0265740  47.8494160  63.3967885   6.6772480  53.6676201
  63.0617718   6.6373250  54.5633850  62.8971831   6.0117196  53.1946611
  67.9881209   8.7327423  61.6019041  67.9293755   8.0486643  60.9349624
  68.3900727   9.4746413  61.1499667  57.0071907  15.5489336  54.3952760
  57.2468506  16.1807861  55.0731778  56.1641104  15.1977376  54.6818119
  49.6427763   3.0291098  53.1576072  50.3298803   2.7152828  52.5697087
  49.4875892   3.9332463  52.8843323  61.5199769  11.3568459  56.7994263
  61.4469941  12.1623430  57.3113568  61.0777162  11.5560425  55.9742285
  61.3089549  10.5940229  50.3097085  60.5257071  11.1361909  50.4035310
  62.0082294  11.1114209  50.7091326  63.9798453  11.2555293  58.9552422
  64.6926425  11.8902758  58.8828324  63.4888481  11.3519159  58.1392424
  59.0310366   9.0049736  59.7757993  59.7319826   9.6386219  59.9287387
  58.5605481   9.3464468  59.0153632  63.7918826  11.5954037  51.7038714
  63.9741221  10.7775693  52.1666466  64.6151812  11.8121729  51.2663604
  64.1260992  10.5222222  48.9653762  64.6548758  10.0114677  48.3523924
  64.3889211  10.2064752  49.8299295  54.6278084   8.5386091  56.7089096
  55.2131521   7.7929779  56.8417000  54.4302923   8.8490048  57.5925760
  57.4816740  11.5737339  51.7251538  56.8127115  12.0583466  51.2415578
  57.3429609  11.8206559  52.6394917  61.6222008  13.6081082  58.3234196
  62.1740316  13.7712704  59.0883282  61.9628202  14.1985520  57.6514221
  66.4732882   8.4342340  64.1782851  67.0172786   9.0472298  63.6837806
  65.8919727   8.9921918  64.6949864  64.7590395  11.5563058  55.3097879
  64.6341535  10.7552798  54.8008824  65.4169487  12.0509251  54.8211849
  66.8225304   9.3572078  56.9377429  65.8755639   9.2377429  56.8655755
  67.1708077   8.4694576  57.0203690  63.8271737   9.1524794  53.1381781
  63.6796700   8.2241502  53.3189351  64.6525231   9.1744885  52.6538856
  67.4305859   9.9753353  54.2246654  68.3552406   9.7696214  54.0871105
  67.2621162   9.7269754  55.1335995  67.2201175  10.4939020  49.5808745
  67.3938053   9.9285443  48.8282598  67.7130066  11.2939915  49.3988235
  53.0378135   2.5053689  57.6472304  52.4931603   3.2813497  57.7792578
  53.9157485   2.8524494  57.4891425  68.2076348   9.8105785  46.6805643
  68.9027252  10.4312477  46.8992958  68.5499498   8.9601136  46.9558021
  61.7687819  11.1739564  60.3382851  62.0774946  10.9288711  61.2105550
  62.5663301  11.3786202  59.8501721  61.7908432  13.3277474  52.5688227
  61.3513422  12.8353852  53.2621084  62.5416548  12.7850441  52.3280303
  54.2700771   9.5189014  52.5712855  55.0958790   9.2192786  52.1911499
  53.9194822   8.7496637  53.0202644  59.2382304   8.8715483  54.6410529
  58.6162313   8.2086188  54.3412757  59.9087171   8.8976614  53.9584177
  52.4709376   7.4375341  53.5301789  51.6341284   7.0097515  53.3485790
  52.4433021   7.6307784  54.4672580  58.7995811   7.4219406  48.1168990
  58.9483931   8.1054870  47.4635662  59.6062254   7.4024496  48.6318445
  62.2991216   9.9167536  45.5880737  61.7265183  10.5357724  45.1351209
  62.8724010  10.4666898  46.1220659  65.5188476  10.2004687  46.7189319
  66.4519149  10.1350248  46.9222195  65.4311689  11.0360953  46.2603852
  68.1476493   9.5170557  43.6793267  68.0690124   9.1830420  44.5729025
  68.9686159  10.0092325  43.6784739  51.6547132   4.1187600  55.2843843
  50.9610604   3.7041553  54.7713797  52.4020123   4.1608137  54.6877262
  53.5683875   4.0505854  53.1609858  53.5454563   4.1493541  52.2091741
  53.8784511   4.8971005  53.4827024  56.2271253   6.1082009  57.2756472
  57.1814506   6.0765952  57.2086404  56.0283776   5.6472633  58.0906698
  54.5821481  11.6501629  54.2926670  54.4475949  10.8902030  53.7264668
  54.1653544  12.3742529  53.8255459  57.7390607  12.5470946  54.5045112
  57.6222991  13.4916378  54.4023803  56.9183053  12.2444507  54.8930912
  58.7645121  13.1999208  57.7201041  59.6672368  13.2322818  58.0367536
  58.5382491  12.2699659  57.7347377  60.5198723  11.9530194  54.3811120
  59.5694354  11.9532056  54.2675492  60.8231209  11.2062929  53.8647154
  76.2551417  17.7890733  55.4456882  76.8929827  17.6697480  54.7420222
  76.1372260  18.7371577  55.5044834  73.0641123  17.7418161  55.3818407
  72.7259635  17.6259225  54.4938941  73.9330891  17.3409326  55.3619413
  68.9227939  19.5953637  51.3715298  68.3592804  19.5043574  50.6031585
  68.8080334  18.7753542  51.8517790  73.5460906  18.8953012  61.3404612
  73.5349547  18.5005811  60.4685116  73.7081546  18.1619085  61.9338384
  66.4692371  21.0904829  54.2099518  67.2613663  20.7495653  53.7945817
  66.7089021  21.1999804  55.1301671  74.5027498  23.2624605  46.6829762
  73.8515477  23.8478685  46.2963776  75.2971860  23.7930800  46.7424800
  68.4283125  20.3513742  47.0816897  69.2014001  19.8042729  46.9429773
  68.7808524  21.2157991  47.2931358  70.2668167  21.6790124  60.2883796
  69.9758033  22.5835755  60.1730462  70.9025152  21.7206652  61.0027866
  71.1924374  19.0566973  56.8785156  71.7887946  18.8322995  56.1642119
  71.2499346  18.3151718  57.4810604  70.7649403  16.5106408  44.7135347
  71.0174923  15.9887929  43.9518810  69.8273962  16.3472554  44.8162030
  75.8092685  15.5142186  52.5210090  76.5955775  15.0961610  52.1700507
  76.0731390  16.4188279  52.6891738  75.9802763  20.9515037  47.2198747
  75.3448596  21.0249663  47.9319651  75.6500169  21.5408636  46.5417826
  70.4845691  18.4134514  46.9159722  70.3681949  17.7379417  47.5840806
  70.5947951  17.9266888  46.0991875  72.8277232  17.8744661  50.6206411
  72.4635439  17.3475282  51.3319332  73.6844348  17.4843130  50.4472896
  72.4682719  12.9034561  45.6167759  72.6357122  13.7714797  45.9838230
  72.2779888  13.0661843  44.6929049  75.2258052  21.3651540  57.2833590
  74.9258775  22.2676579  57.1749397  74.8809112  21.0983723  58.1354743
  68.6770534  17.8165337  53.3170294  67.7521030  17.6841551  53.5247986
  68.9254947  18.5959556  53.8140237  78.6255196  13.8834080  54.9631027
  77.7172073  13.8149488  54.6689788  78.5742792  14.3606025  55.7912853
  72.4471940  15.3592218  46.6014426  72.3271565  15.8049269  47.4399907
  71.7524528  15.7077536  46.0427964  66.0379345  17.4598610  54.1514083
  66.1671726  17.7133089  55.0653495  65.3576796  18.0526318  53.8318738
  70.2078832  28.1295860  50.2504557  70.1302862  29.0803685  50.3293038
  69.6040476  27.7841733  50.9079484  72.6996062  15.3023725  62.9065924
  71.9229396  15.8617646  62.8968789  73.3386625  15.7880508  63.4280795
  78.1457006  15.8313691  47.4294760  79.0574862  16.0641078  47.2542458
  77.6366653  16.4150736  46.8669839  70.9542434  18.1109179  62.4683891
  71.6957119  18.6494223  62.1918715  70.2479420  18.7375468  62.6255443
  76.4297774  20.2538319  61.0656053  76.8381130  19.8120730  60.3210685
  75.7075035  19.6790947  61.3190246  72.7828844  15.1910926  58.4389610
  73.6290039  15.6150340  58.5824259  72.7227482  14.5344550  59.1328173
  76.7526589  20.8139510  54.8208342  76.1235451  20.9785224  54.1184410
  76.3652251  21.2281120  55.5919306  80.6315820  21.7493948  52.1752706
  79.9466859  22.1292849  51.6249739  80.7159670  22.3589274  52.9084653
  75.9328289  12.8515294  60.0970783  75.6889221  13.6057355  59.5605059
  76.2088220  13.2300642  60.9318031  77.8866752  19.3953907  58.7748049
  78.0983647  20.0385667  58.0982430  77.8396500  18.5616223  58.3069979
  75.4892981  12.0071727  55.6784621  74.6277460  12.3052981  55.9701359
  75.5155416  12.2242126  54.7465654  72.3054550  20.5513918  52.0858427
  72.7692896  20.8301621  51.2963049  72.0411348  19.6497363  51.9031518
  69.1978631  20.0985400  55.0238190  69.7679989  20.5272668  54.3855675
  69.7886743  19.8167984  55.7222376  71.2423436  16.6737070  48.8947992
  71.9447480  17.1258114  49.3621918  70.9104065  16.0320889  49.5227885
  69.6903798  15.2648827  63.2699201  69.0602459  15.9465108  63.5034598
  69.5839886  15.1531909  62.3252340  64.9848770  14.9320623  54.1965126
  64.1947824  15.1878152  53.7205236  65.4760018  15.7468961  54.3017166
  79.0012580  22.2725862  56.9470406  79.8230024  21.8706050  56.6653088
  78.9974983  22.1694096  57.8986522  66.9363516  15.2965202  51.1548602
  66.1394679  15.4083897  51.6732098  66.7089108  15.6351855  50.2889493
  72.7669183  21.8209906  59.1031117  72.8313616  22.2830313  59.9389289
  72.0580107  21.1907270  59.2313427  63.2686473  15.1851114  56.6280116
  63.5194512  16.0698123  56.8937692  63.8046022  15.0055715  55.8555208
  72.4817201  23.4878013  48.9710097  72.3462876  24.3329549  49.3994945
  73.0227014  23.6897291  48.2076031  65.9346598  21.0053451  49.5438022
  66.4471119  21.7996701  49.6943587  66.5869311  20.3079742  49.4771624
  67.7441483  24.1219207  51.6260775  67.9208111  25.0437172  51.4381759
  68.5398317  23.8077627  52.0555155  71.8852502  10.9827472  63.2244709
  72.6262215  11.5834625  63.1449171  72.1170425  10.2405110  62.6662752
  67.0293840  16.1683839  61.5022939  66.9147355  15.2669096  61.8030038
  66.1738357  16.4147536  61.1507755  74.1085677  24.1101580  63.1010439
  73.6649532  23.3237958  62.7831344  74.7702891  24.2980730  62.4354330
  68.8672799  25.6397381  57.6271118  69.4180224  25.5114444  56.8548112
  68.0284275  25.9392270  57.2766011  76.2066915  24.3904379  61.1291841
  76.1885391  25.2113261  60.6372110  77.1286836  24.2658455  61.3541982
  72.6639970  21.9048509  61.9715349  73.1968306  21.1436797  61.7414657
  72.1354051  21.6122161  62.7139503  63.8995515  19.3342105  50.3197593
  64.7370737  19.7439114  50.1031301  64.0773783  18.3941548  50.2897787
  75.7959947  17.0017186  46.0081426  75.2806571  17.7721791  46.2469813
  75.5237256  16.3282322  46.6314487  73.3807058  11.8466887  51.0666664
  72.5248655  11.4573737  50.8872303  73.7934010  11.9258848  50.2066450
  71.1549091   9.4651960  54.4724406  72.0202088   9.2694768  54.1130295
  71.2226600   9.2362312  55.3993762  75.5846251  14.8744278  47.8341207
  75.2796386  15.1890427  48.6851350  76.5376693  14.9525698  47.8768540
  74.0292682  21.0334501  49.4834161  73.5014044  20.2987261  49.1707398
  73.5280185  21.8109178  49.2374129  79.0085528  19.2283522  54.6001207
  78.3509203  19.9182783  54.6881336  79.8125928  19.6179954  54.9435194
  68.7611410  11.6954168  51.8440772  69.3355162  11.4729349  51.1113965
  69.3482392  11.7642862  52.5969374  77.8190987  17.5827895  52.6505149
  78.3322869  18.2157886  53.1526859  78.4692211  16.9829090  52.2848509
  69.0880997  13.7258629  45.8636658  68.2518309  14.0633315  46.1845932
  68.9485767  13.5907609  44.9263795  72.1745283  18.8514712  42.4869134
  71.2672344  18.6203965  42.6860283  72.6716315  18.0552331  42.6743116
  75.0813361  27.5612219  45.4065820  74.4075060  27.8643916  46.0150778
  75.4679183  28.3641299  45.0571277  74.2971818  15.0577350  54.8963490
  73.3794379  15.2792297  54.7385178  74.7131962  15.1323661  54.0375197
  75.0806866  16.4568766  50.0266170  75.8278685  16.9690163  49.7173292
  75.3498455  16.1352819  50.8870563  73.3533516  18.9527307  47.0093124
  72.4444735  18.6686339  47.1065594  73.3828600  19.3726385  46.1496431
  78.5852783  22.5633896  50.7784292  78.1315110  21.7224806  50.8349482
  77.9546750  23.1995294  51.1159072  77.5285703  13.4925882  52.0084959
  76.7908460  12.9803268  52.3395202  77.7812476  13.0526264  51.1968236
  77.0285723  24.4010393  51.7134110  77.3208697  24.9615450  50.9946475
  77.5384343  24.6938954  52.4687269  63.9221686  16.6732821  50.9908326
  63.7246086  16.0802181  50.2659393  63.3668350  16.3685031  51.7084265
  71.9018410  16.5655927  53.1102919  71.9567020  15.6129764  53.0345396
  71.0909612  16.7215366  53.5944218  73.0509604  20.4936050  44.3481203
  72.6129034  19.7771909  43.8886840  73.7920045  20.7212165  43.7866294
  69.8410770  15.1832987  50.8693298  69.0278635  15.4827157  51.2758490
  70.3369764  14.7888676  51.5867781  71.9919348  25.1790744  52.8027563
  71.9495527  25.4051590  51.8736095  72.9082047  24.9454118  52.9513364
  75.4384982  15.6474811  59.7008192  75.7934369  15.8746285  60.5602658
  76.0857113  15.9793188  59.0785447  69.3324845  12.7551342  56.4854533
  69.9724224  12.6140102  55.7877497  68.5002375  12.4685856  56.1093135
  70.1085149  22.0553773  52.5989526  70.9025747  21.5604093  52.3972101
  69.3976841  21.5271636  52.2357231  74.9279993  24.4371868  56.9501893
  74.9817015  25.0062805  57.7179609  74.0594774  24.6073753  56.5855930
  66.4167912  16.1996855  48.6749278  65.4865500  16.1381310  48.8919241
  66.5125384  15.6772807  47.8785920  66.3353461  12.7251667  51.2627520
  66.5960278  13.6397001  51.1536681  67.1570633  12.2576110  51.4124133
  67.8078386  14.1389425  58.4326345  68.4801440  13.9306787  57.7838994
  66.9808173  13.9411511  57.9931577  73.7103958  10.7651366  60.4492005
  73.0631874  11.4641315  60.3556482  74.4804974  11.1987509  60.8168254
  77.1182756  21.0300218  63.5242559  76.9668263  20.8010769  62.6072642
  77.1087436  21.9870819  63.5373904  73.8868093  18.6032130  58.5088825
  74.8160153  18.7543290  58.3357792  73.4659123  18.6916151  57.6537472
  72.6856425  22.6282795  56.2787363  72.5467510  22.2601579  57.1513301
  71.8971021  23.1430434  56.1071321  73.2804577  27.7291891  47.6212899
  73.4556332  27.2579934  48.4358522  72.5937365  28.3557657  47.8494160
  74.2361640  22.0064398  53.6676201  73.9011472  21.9665167  54.5633850
  73.7365585  21.3409113  53.1946611  68.2105884  17.4132028  59.1928782
  68.0725682  16.6812266  59.7940321  69.1210807  17.3240928  58.9112970
  77.1720831  19.3520432  43.9413260  76.5550002  18.6267260  43.8446313
  76.7037320  20.1129792  43.5980335  70.8388184  17.1251987  58.6812461
  71.5487803  16.4845179  58.6399080  70.7957493  17.3764882  59.6038642
  78.8274963  24.0619340  61.6019041  78.7687509  23.3778560  60.9349624
  79.2294481  24.8038330  61.1499667  69.5517118  14.1117205  60.5008101
  69.0154475  13.6607943  61.1529697  68.9633827  14.2463114  59.7578565
  67.8465662  30.8781254  54.3952760  68.0862260  31.5099778  55.0731778
  67.0034858  30.5269294  54.6818119  68.9619377  13.5705856  43.0634565
  68.0848844  13.4494657  42.6996811  69.4377130  12.7791934  42.8113453
  78.8292370  22.0258924  59.8333020  77.9419149  21.6884846  59.9559419
  79.3990921  21.2941955  60.0701786  60.4821517  18.3583016  53.1576072
  61.1692557  18.0444746  52.5697087  60.3269646  19.2624381  52.8843323
  65.2856240  13.2473212  57.5861095  65.2014428  12.6398882  56.8511505
  64.4638946  13.7382231  57.5870592  72.3593524  26.6860377  56.7994263
  72.2863695  27.4915348  57.3113568  71.9170917  26.8852342  55.9742285
  72.1483303  25.9232147  50.3097085  71.3650825  26.4653827  50.4035310
  72.8476049  26.4406126  50.7091326  75.4579953  11.7326776  52.9531290
  75.9548653  10.9796738  52.6332361  74.6866935  11.7691093  52.3874500
  74.8192207  26.5847211  58.9552422  75.5320179  27.2194675  58.8828324
  74.3282236  26.6811077  58.1392424  76.5409734  20.4898463  50.5269714
  75.6066013  20.6099926  50.3574418  76.7186403  19.5870930  50.2629724
  72.0414922  13.8744159  52.6802975  71.6712710  13.3215199  53.3683881
  72.5374015  13.2702292  52.1277975  79.9282285  16.3315782  51.0619748
  80.3942738  17.1643774  50.9880051  80.3789786  15.8660764  51.7665006
  69.8704121  24.3341654  59.7757993  70.5713580  24.9678137  59.9287387
  69.3999236  24.6756386  59.0153632  77.9958517  22.6759604  48.0605900
  78.2718361  22.5616198  48.9699774  77.1263015  22.2777089  48.0218073
  77.6705407  16.8886261  57.6010543  77.0176857  17.1362169  56.9462996
  78.0485787  16.0750400  57.2673021  74.6312581  26.9245955  51.7038714
  74.8134975  26.1067611  52.1666466  75.4545567  27.1413647  51.2663604
  74.9654746  25.8514140  48.9653762  75.4942513  25.3406594  48.3523924
  75.2282966  25.5356670  49.8299295  73.7192980  17.6306073  64.0876580
  73.0433617  17.5300202  64.7578956  74.5420614  17.4745286  64.5512578
  65.4671839  23.8678009  56.7089096  66.0525276  23.1221697  56.8417000
  65.2696677  24.1781966  57.5925760  68.3210494  26.9029256  51.7251538
  67.6520869  27.3875384  51.2415578  68.1823364  27.1498477  52.6394917
  72.4615763  28.9373000  58.3234196  73.0134071  29.1004621  59.0883282
  72.8021956  29.5277438  57.6514221  67.4380256  11.2848150  58.9256081
  67.5021582  12.1462981  58.5133479  67.3747376  10.6722151  58.1928440
  66.9132528  13.3571282  62.5729115  67.5404567  12.9748360  63.1866640
  66.0560447  13.1385484  62.9384808  77.3126637  23.7634257  64.1782851
  77.8566541  24.3764216  63.6837806  76.7313482  24.3213836  64.6949864
  63.6898071  15.1647711  48.5047470  63.9851512  14.2558390  48.4514524
  62.7886107  15.1435451  48.1828473  75.5984150  26.8854975  55.3097879
  75.4735289  26.0844715  54.8008824  76.2563241  27.3801169  54.8211849
  67.2192318  13.2403708  54.4875019  66.4978904  13.8539676  54.3482492
  68.0085574  13.7761473  54.4091665  77.6619058  24.6863996  56.9377429
  76.7149394  24.5669347  56.8655755  78.0101831  23.7986494  57.0203690
  70.0218632  10.5758134  60.7615671  70.5453033  10.8220431  61.5241980
  69.8030965  11.4078169  60.3418808  65.4185913  12.8461809  48.6286795
  65.0898619  11.9659188  48.4461901  65.7725283  12.7909478  49.5163185
  74.6665492  24.4816712  53.1381781  74.5190454  23.5533419  53.3189351
  75.4918985  24.5036802  52.6538856  68.5327736  13.1334779  48.9962273
  68.8723808  13.6620700  48.2740881  68.9799856  13.4715185  49.7720840
  78.2699613  25.3045271  54.2246654  79.1946161  25.0988132  54.0871105
  78.1014917  25.0561672  55.1335995  71.2271177  11.5171830  58.4465341
  70.8867997  10.7179643  58.8486021  70.5210183  11.8173540  57.8742174
  70.5195883  11.6309400  47.1955566  71.2404246  12.0090653  46.6919283
  69.8961187  12.3498277  47.2990544  74.6627006  12.3354549  48.1313898
  74.8790620  13.2179187  47.8302726  74.1821073  11.9440763  47.4019540
  69.4026227  15.2940263  54.7084643  69.2570808  15.6080566  55.6008924
  68.9251431  15.9125163  54.1555541  71.2622610  12.2842811  54.7565532
  71.2484179  11.3883904  54.4197830  71.9795038  12.2913474  55.3903818
  73.1148741  12.7180151  56.8018660  72.8566519  13.6397221  56.8002990
  72.5833781  12.3210585  57.4919124  78.0594930  25.8230938  49.5808745
  78.2331807  25.2577360  48.8282598  78.5523821  26.6231833  49.3988235
  63.8771889  17.8345607  57.6472304  63.3325358  18.6105415  57.7792578
  64.7551239  18.1816412  57.4891425  70.6659506  11.1657191  50.0253102
  70.7875417  10.2373837  50.2243990  70.3761548  11.1795877  49.1131418
  79.0470102  25.1397702  46.6805643  79.7421007  25.7604395  46.8992958
  79.3893252  24.2893054  46.9558021  64.6637911  16.9615503  60.5402461
  63.9219647  17.1098139  61.1267091  64.3430656  17.2223769  59.6769210
  72.6081574  26.5031482  60.3382851  72.9168700  26.2580628  61.2105550
  73.4057056  26.7078120  59.8501721  72.6302186  28.6569391  52.5688227
  72.1907176  28.1645770  53.2621084  73.3810303  28.1142359  52.3280303
  65.1094525  24.8480932  52.5712855  65.9352545  24.5484704  52.1911499
  64.7588577  24.0788554  53.0202644  70.0776058  24.2007400  54.6410529
  69.4556067  23.5378105  54.3412757  70.7480925  24.2268532  53.9584177
  63.3103130  22.7667259  53.5301789  62.4735038  22.3389433  53.3485790
  63.2826775  22.9599702  54.4672580  70.1500586  12.6789188  64.2343035
  70.1988741  13.5551311  63.8520805  70.6923100  12.1366581  63.6614678
  80.6355431  23.2230312  63.5144172  79.8450975  23.2054450  62.9748671
  80.3988786  23.7618605  64.2693209  80.7553306  20.0722778  60.8276901
  80.8051311  19.9072785  61.7692423  80.6467230  19.2050037  60.4374781
  69.6389565  22.7511324  48.1168990  69.7877685  23.4346788  47.4635662
  70.4456009  22.7316414  48.6318445  72.3799874  13.4320561  60.9889394
  71.5103184  13.7254127  60.7171982  72.6159354  14.0161006  61.7096657
  80.5058691  17.6152334  59.5398980  80.9812813  17.8079980  58.7317832
  79.5824257  17.6711520  59.2942364  67.3942198  18.7776501  49.1230058
  67.1488240  17.8738831  49.3210269  67.5638113  18.7793652  48.1809536
  66.6637846  14.5104859  46.6216220  65.9707091  14.5849214  45.9656256
  66.4189597  13.7465202  47.1437737  73.1384971  25.2459454  45.5880737
  72.5658938  25.8649641  45.1351209  73.7117764  25.7958816  46.1220659
  79.2060360  14.4918094  57.7727286  80.1577783  14.5916192  57.7939510
  79.0363811  13.6996363  58.2825370  77.2274740  11.5773677  57.9586687
  76.6324672  11.8578690  57.2633175  76.9424437  12.0667578  58.7303428
  76.3582230  25.5296604  46.7189319  77.2912904  25.4642166  46.9222195
  76.2705443  26.3652871  46.2603852  78.9870247  24.8462475  43.6793267
  78.9083879  24.5122338  44.5729025  79.8079914  25.3384242  43.6784739
  73.5231769  16.5820267  42.9296789  74.4690874  16.4526475  42.9985207
  73.1446014  15.8434929  43.4066218  73.4070462  20.6338013  64.3897446
  74.3273471  20.8116612  64.5837493  73.3720045  19.6894058  64.2377146
  71.7074686  14.5070243  42.8651675  70.8006142  14.2103356  42.9414388
  71.9850667  14.2100061  41.9985961  62.6252627  15.8276607  53.3150721
  62.3055411  14.9741915  53.0225095  62.0786055  16.0425185  54.0708688
  66.4032534  18.5439048  57.0320228  66.6218544  19.4756155  57.0508261
  66.8158308  18.1847022  57.8175031  70.4773471  11.3657178  43.0063654
  71.3392635  11.6912077  43.2659471  70.6623815  10.5788674  42.4936720
  62.4940887  19.4479518  55.2843843  61.8004358  19.0333471  54.7713797
  63.2413878  19.4900055  54.6877262  71.1391670  17.5469392  65.2388038
  70.6558751  18.3469752  65.4451927  71.2252609  17.5577337  64.2855482
  64.4077629  19.3797772  53.1609858  64.3848317  19.4785459  52.2091741
  64.7178266  20.2262923  53.4827024  67.0665007  21.4373927  57.2756472
  68.0208261  21.4057869  57.2086404  66.8677531  20.9764551  58.0906698
  67.6564389  20.0075043  59.8427270  68.4757278  20.5019122  59.8662107
  67.9301197  19.0907011  59.8144837  77.4130985  12.3985795  49.2055225
  76.5256840  12.6835446  48.9875420  77.8284974  12.2379559  48.3582502
  76.5574199  22.1630470  43.3003245  77.2610049  22.3680472  43.9160901
  75.8336848  22.7307232  43.5652329  77.3872009  17.9140331  49.4205515
  77.3307211  18.3708883  48.5813148  77.9400352  17.1531016  49.2428358
  68.5784362  27.8762863  54.5045112  68.4616746  28.8208296  54.4023803
  67.7576808  27.5736425  54.8930912  78.4660896  22.6012999  45.3501705
  79.3006500  22.1694198  45.1679180  78.3045239  22.4295013  46.2778600
  78.1206788  19.1045112  46.7158044  78.0655592  18.9389384  45.7746489
  77.4952844  19.8121145  46.8720234  62.9099303  14.3413177  60.5419467
  63.5558167  13.8312131  61.0306692  62.7016455  15.0781858  61.1162892
  75.4352696  21.4094024  66.0411607  76.3043855  21.5834677  65.6798242
  74.9559447  22.2288441  65.9187337  69.6038876  28.5291125  57.7201041
  70.5066123  28.5614736  58.0367536  69.3776246  27.5991576  57.7347377
  71.3592478  27.2822112  54.3811120  70.4088109  27.2823973  54.2675492
  71.6624964  26.5354846  53.8647154  67.2496794  11.4880794  64.6394481
  68.1128256  11.1317599  64.8497805  66.6762205  11.1494689  65.3269885
  79.7621693  34.9245555  51.3715298  79.1986558  34.8335492  50.6031585
  79.6474088  34.1045459  51.8517790  77.3086125  36.4196746  54.2099518
  78.1007417  36.0787571  53.7945817  77.5482775  36.5291721  55.1301671
  79.2676879  35.6805660  47.0816897  80.0407755  35.1334647  46.9429773
  79.6202278  36.5449909  47.2931358  79.5164288  33.1457254  53.3170294
  78.5914785  33.0133468  53.5247986  79.7648702  33.9251473  53.8140237
  76.8773099  32.7890528  54.1514083  77.0065481  33.0425007  55.0653495
  76.1970551  33.3818236  53.8318738  81.0472587  43.4587778  50.2504557
  80.9696616  44.4095603  50.3293038  80.4434230  43.1133650  50.9079484
  80.0372386  35.4277317  55.0238190  80.6073743  35.8564586  54.3855675
  80.6280498  35.1459902  55.7222376  80.5297552  30.5940745  63.2699201
  79.8996213  31.2757026  63.5034598  80.4233640  30.4823826  62.3252340
  75.8242525  30.2612541  54.1965126  75.0341579  30.5170069  53.7205236
  76.3153772  31.0760879  54.3017166  77.7757270  30.6257120  51.1548602
  76.9788434  30.7375814  51.6732098  77.5482862  30.9643772  50.2889493
  74.1080228  30.5143031  56.6280116  74.3588266  31.3990041  56.8937692
  74.6439776  30.3347633  55.8555208  76.7740353  36.3345369  49.5438022
  77.2864873  37.1288619  49.6943587  77.4263066  35.6371659  49.4771624
  78.5835238  39.4511125  51.6260775  78.7601866  40.3729090  51.4381759
  79.3792071  39.1369544  52.0555155  77.8687594  31.4975757  61.5022939
  77.7541109  30.5961014  61.8030038  77.0132112  31.7439454  61.1507755
  79.7066553  40.9689299  57.6271118  80.2573978  40.8406362  56.8548112
  78.8678029  41.2684188  57.2766011  74.7389270  34.6634023  50.3197593
  75.5764492  35.0731031  50.1031301  74.9167537  33.7233465  50.2897787
  79.6005164  27.0246085  51.8440772  80.1748916  26.8021267  51.1113965
  80.1876147  27.0934780  52.5969374  79.9274752  29.0550546  45.8636658
  79.0912064  29.3925233  46.1845932  79.7879521  28.9199526  44.9263795
  74.7615441  32.0024738  50.9908326  74.5639841  31.4094099  50.2659393
  74.2062105  31.6976949  51.7084265  80.1718599  28.0843260  56.4854533
  80.8117979  27.9432019  55.7877497  79.3396130  27.7977773  56.1093135
  77.2561667  31.5288772  48.6749278  76.3259255  31.4673228  48.8919241
  77.3519139  31.0064725  47.8785920  77.1747216  28.0543585  51.2627520
  77.4354033  28.9688918  51.1536681  77.9964388  27.5868028  51.4124133
  78.6472141  29.4681342  58.4326345  79.3195194  29.2598704  57.7838994
  77.8201927  29.2703428  57.9931577  79.0499638  32.7423945  59.1928782
  78.9119436  32.0104184  59.7940321  79.9604562  32.6532845  58.9112970
  80.3910873  29.4409122  60.5008101  79.8548230  28.9899861  61.1529697
  79.8027581  29.5755031  59.7578565  78.6859416  46.2073172  54.3952760
  78.9256015  46.8391696  55.0731778  77.8428613  45.8561212  54.6818119
  79.8013132  28.8997774  43.0634565  78.9242598  28.7786575  42.6996811
  80.2770885  28.1083852  42.8113453  71.3215272  33.6874934  53.1576072
  72.0086312  33.3736664  52.5697087  71.1663401  34.5916298  52.8843323
  76.1249994  28.5765130  57.5861095  76.0408183  27.9690800  56.8511505
  75.3032700  29.0674148  57.5870592  76.3065593  39.1969927  56.7089096
  76.8919030  38.4513615  56.8417000  76.1090432  39.5073883  57.5925760
  79.1604249  42.2321174  51.7251538  78.4914624  42.7167302  51.2415578
  79.0217118  42.4790395  52.6394917  70.8983248  31.7675527  55.4293539
  70.9367348  31.2339118  56.2230657  70.3923541  31.2410732  54.8104516
  78.2774010  26.6140067  58.9256081  78.3415337  27.4754898  58.5133479
  78.2141131  26.0014069  58.1928440  77.7526283  28.6863200  62.5729115
  78.3798322  28.3040277  63.1866640  76.8954202  28.4677402  62.9384808
  74.5291826  30.4939629  48.5047470  74.8245267  29.5850308  48.4514524
  73.6279861  30.4727369  48.1828473  78.0586073  28.5695626  54.4875019
  77.3372658  29.1831593  54.3482492  78.8479328  29.1053390  54.4091665
  76.2579667  28.1753727  48.6286795  75.9292373  27.2951106  48.4461901
  76.6119038  28.1201395  49.5163185  79.3721490  28.4626697  48.9962273
  79.7117563  28.9912618  48.2740881  79.8193611  28.8007103  49.7720840
  80.2419982  30.6232180  54.7084643  80.0964563  30.9372483  55.6008924
  79.7645185  31.2417081  54.1555541  74.7165644  33.1637525  57.6472304
  74.1719112  33.9397333  57.7792578  75.5944994  33.5108329  57.4891425
  75.5031666  32.2907421  60.5402461  74.7613402  32.4390056  61.1267091
  75.1824410  32.5515687  59.6769210  75.9488279  40.1772850  52.5712855
  76.7746299  39.8776622  52.1911499  75.5982331  39.4080472  53.0202644
  74.1496885  38.0959176  53.5301789  73.3128793  37.6681351  53.3485790
  74.1220530  38.2891620  54.4672580  78.2335953  34.1068419  49.1230058
  77.9881994  33.2030749  49.3210269  78.4031867  34.1085569  48.1809536
  77.5031600  29.8396777  46.6216220  76.8100845  29.9141131  45.9656256
  77.2583352  29.0757120  47.1437737  73.4646381  31.1568524  53.3150721
  73.1449165  30.3033832  53.0225095  72.9179809  31.3717102  54.0708688
  77.2426289  33.8730965  57.0320228  77.4612298  34.8048073  57.0508261
  77.6552062  33.5138940  57.8175031  73.3334641  34.7771436  55.2843843
  72.6398113  34.3625389  54.7713797  74.0807632  34.8191972  54.6877262
  75.2471384  34.7089690  53.1609858  75.2242072  34.8077377  52.2091741
  75.5572020  35.5554840  53.4827024  77.9058762  36.7665845  57.2756472
  78.8602015  36.7349787  57.2086404  77.7071285  36.3056468  58.0906698
  78.4958144  35.3366961  59.8427270  79.3151033  35.8311039  59.8662107
  78.7694951  34.4198929  59.8144837  76.2608990  42.3085464  54.2926670
  76.1263458  41.5485865  53.7264668  75.8441053  43.0326364  53.8255459
  79.4178116  43.2054781  54.5045112  79.3010500  44.1500214  54.4023803
  78.5970562  42.9028343  54.8930912  73.7493058  29.6705095  60.5419467
  74.3951921  29.1604048  61.0306692  73.5410209  30.4073776  61.1162892
  78.0890549  26.8172712  64.6394481  78.9522010  26.4609516  64.8497805
  77.5155960  26.4786606  65.3269885  67.8465663   7.8843377  41.1198066
  68.0862261   8.5161901  41.7977085  67.0034860   7.5331417  41.4063425
  77.3086126  13.4258869  40.9344825  78.1007418  13.0849694  40.5191124
  77.5482777  13.5353844  41.8546978  79.2676880  12.6867782  33.8062203
  80.0407756  12.1396769  33.6675079  79.6202279  13.5512032  34.0176665
  81.0472588  20.4649900  36.9749864  80.9696618  21.4157725  37.0538345
  80.4434231  20.1195773  37.6324790  76.7740354  13.3407491  36.2683329
  77.2864875  14.1350742  36.4188894  77.4263067  12.6433782  36.2016930
  78.5835239  16.4573248  38.3506082  78.7601867  17.3791212  38.1627066
  79.3792072  16.1431667  38.7800462  79.7066554  17.9751421  44.3516424
  80.2573979  17.8468485  43.5793418  78.8678030  18.2746310  44.0011317
  74.7389271  11.6696146  37.0442899  75.5764493  12.0793154  36.8276607
  74.9167539  10.7295588  37.0143093  78.6859418  23.2135294  41.1198066
  78.9256016  23.8453818  41.7977085  77.8428614  22.8623334  41.4063425
  71.3215273  10.6937056  39.8821378  72.0086313  10.3798786  39.2942394
  71.1663402  11.5978421  39.6088630  76.3065595  16.2032049  43.4334402
  76.8919031  15.4575737  43.5662306  76.1090433  16.5136006  44.3171066
  79.1604250  19.2383297  38.4496845  78.4914625  19.7229424  37.9660885
  79.0217119  19.4852517  39.3640223  74.7165645  10.1699647  44.3717611
  74.1719113  10.9459455  44.5037885  75.5944995  10.5170452  44.2136732
  75.9488281  17.1834972  39.2958162  76.7746301  16.8838744  38.9156806
  75.5982333  16.4142595  39.7447951  74.1496886  15.1021299  40.2547096
  73.3128794  14.6743473  40.0731097  74.1220531  15.2953742  41.1917887
  73.3334642  11.7833558  42.0089149  72.6398114  11.3687511  41.4959104
  74.0807633  11.8254095  41.4122568  75.2471385  11.7151812  39.8855164
  75.2242073  11.8139499  38.9337047  75.5572021  12.5616963  40.2072330
  77.9058763  13.7727967  44.0001779  78.8602016  13.7411910  43.9331710
  77.7071286  13.3118591  44.8152005  76.2608992  19.3147587  41.0171976
  76.1263460  18.5547988  40.4509975  75.8441054  20.0388487  40.5500765
  79.4178117  20.2116904  41.2290419  79.3010502  21.1562336  41.1269109
  78.5970564  19.9090465  41.6176218  20.3058723  38.5916524  73.2339146
  19.6546702  39.1770605  72.8473160  21.1003085  39.1222719  73.2934184
  14.2314350  35.6805661  73.6326280  15.0045226  35.1334648  73.4939156
  14.5839749  36.5449911  73.8440742  16.5680628  31.8398328  71.2644730
  16.8206148  31.3179849  70.5028193  15.6305187  31.6764473  71.3671414
  21.7833988  36.2806956  73.7708130  21.1479821  36.3541583  74.4829035
  21.4531394  36.8700555  73.0927210  16.2876916  33.7426433  73.4669105
  16.1713174  33.0671337  74.1350190  16.3979176  33.2558807  72.6501258
  18.2713944  28.2326480  72.1677143  18.4388347  29.1006717  72.5347614
  18.0811113  28.3953762  71.2438432  18.2503165  30.6884138  73.1523810
  18.1302790  31.1341189  73.9909290  17.5555753  31.0369455  72.5937348
  16.0110057  43.4587780  76.8013941  15.9334087  44.4095605  76.8802422
  15.4071701  43.1133652  77.4588867  23.9488231  31.1605611  73.9804144
  24.8606087  31.3932998  73.8051841  23.4397878  31.7442655  73.4179223
  26.4347045  37.0785867  78.7262089  25.7498084  37.4584769  78.1759122
  26.5190895  37.6881194  79.4594037  32.8949798  33.9456530  79.8464762
  32.1413506  33.3763928  79.6908766  33.0297339  33.9119195  80.7935396
  18.2848426  38.8169932  75.5219481  18.1494101  39.6621468  75.9504329
  18.8258239  39.0189210  74.7585415  21.5991172  32.3309105  72.5590809
  21.0837796  33.1013710  72.7979197  21.3268481  31.6574242  73.1823871
  26.5725447  35.0841460  74.4943983  25.7954889  34.7452620  74.0499145
  27.2516927  35.0894083  73.8198948  21.3877476  30.2036198  74.3850591
  21.0827611  30.5182347  75.2360734  22.3407918  30.2817617  74.4277924
  19.8323907  36.3626421  76.0343545  19.3045269  35.6279180  75.7216782
  19.3311410  37.1401097  75.7883513  17.9776508  34.1806631  69.0378518
  17.0703569  33.9495885  69.2369667  18.4747540  33.3844250  69.2252499
  20.8844586  42.8904138  71.9575204  20.2106285  43.1935835  72.5660162
  21.2710408  43.6933219  71.6080661  19.1564741  34.2819226  73.5602508
  18.2475960  33.9978259  73.6574977  19.1859825  34.7018305  72.7005815
  24.3884008  37.8925816  77.3293675  23.9346336  37.0516725  77.3858866
  23.7577975  38.5287214  77.6668455  22.8316948  39.7302312  78.2643493
  23.1239922  40.2907369  77.5455859  23.3415568  40.0230873  79.0196653
  18.8540829  35.8227970  70.8990586  18.4160259  35.1063829  70.4396224
  19.5951270  36.0504085  70.3375678  17.7950573  40.5082663  79.3536947
  17.7526752  40.7343510  78.4245479  18.7113272  40.2746038  79.5022748
  26.9713944  34.0985167  76.9566905  26.8331842  34.2886763  76.0288094
  26.6150162  34.8604550  77.4134956  19.0835802  43.0583811  74.1722283
  19.2587557  42.5871854  74.9867906  18.3968590  43.6849577  74.4003544
  22.9752056  34.6812351  70.4922644  22.3581227  33.9559179  70.3955697
  22.5068545  35.4421712  70.1489718  14.7650602  28.8997776  69.6143948
  13.8880069  28.7786576  69.2506195  15.2408355  28.1083854  69.3622837
  17.9514528  41.2524066  76.8606469  17.1682050  41.7945746  76.9544693
  18.6507274  41.7698046  77.2600710  22.3440959  35.8190383  77.0779097
  21.4097238  35.9391845  76.9083802  22.5217628  34.9162849  76.8139107
  25.7313511  31.6607702  77.6129132  26.1973963  32.4935694  77.5389434
  26.1821011  31.1952684  78.3174390  23.7989742  38.0051523  74.6115284
  24.0749586  37.8908118  75.5209158  22.9294240  37.6069008  74.5727457
  20.4343806  42.2537874  78.2548097  20.6166200  41.4359530  78.7175850
  21.2576792  42.4705566  77.8172987  20.7685971  41.1806059  75.5163146
  21.2973738  40.6698514  74.9033308  21.0314191  40.8648589  76.3808679
  14.1241719  42.2321176  78.2760922  13.4552094  42.7167304  77.7924962
  13.9854589  42.4790396  79.1904300  21.4015375  42.2146895  81.8607262
  21.2766514  41.4136635  81.3518208  22.0594466  42.7093088  81.3721232
  20.4696717  39.8108631  79.6891165  20.3221679  38.8825339  79.8698735
  21.2950210  39.8328722  79.2048240  24.0730838  40.6337190  80.7756037
  24.9977386  40.4280051  80.6380488  23.9046142  40.3853591  81.6845379
  23.8626155  41.1522857  76.1318129  24.0363032  40.5869280  75.3791981
  24.3555046  41.9523752  75.9497619  29.7165546  33.9159280  77.7508428
  30.1596692  33.1666606  77.3527552  28.8392056  33.9069417  77.3682160
  24.8501327  40.4689622  73.2315027  25.5452232  41.0896315  73.4502342
  25.1924477  39.6184973  73.5067405  26.7492750  37.9189327  74.7602358
  27.2744074  38.2576600  74.0351678  26.6615103  36.9836343  74.5765492
  18.4333411  43.9861311  79.1197611  17.9938401  43.4937689  79.8130468
  19.1841528  43.4434278  78.8789686  15.4420790  38.0803243  74.6678373
  15.5908910  38.7638707  74.0145046  16.2487234  38.0608333  75.1827829
  29.2598411  35.3864519  80.1430876  30.0945302  35.8254323  80.3068436
  29.3957539  34.9103172  79.3239122  18.9416196  40.5751374  72.1390121
  18.3690163  41.1941561  71.6860592  19.5148989  41.1250735  72.6730043
  22.1613455  40.8588524  73.2698703  23.0944129  40.7934085  73.4731578
  22.0736668  41.6944790  72.8113236  24.7901472  40.1754394  70.2302650
  24.7115104  39.8414258  71.1238408  25.6111139  40.6676162  70.2294123
  19.3262994  31.9112186  69.4806173  20.2722099  31.7818394  69.5494591
  18.9477239  31.1726848  69.9575601  17.5105911  29.8362163  69.4161058
  16.6037367  29.5395275  69.4923772  17.7881892  29.5391981  68.5495345
  16.2804696  26.6949098  69.5573038  17.1423860  27.0203996  69.8168855
  16.4655040  25.9080594  69.0446103  22.3605424  37.4922389  69.8512629
  23.0641274  37.6972392  70.4670284  21.6368073  38.0599151  70.1161712
  23.1903234  33.2432251  75.9714899  23.1338436  33.7000802  75.1322531
  23.7431577  32.4822935  75.7937742  31.3120378  31.7718056  79.3036310
  30.7519936  31.8411245  80.0767872  30.7063881  31.5959040  78.5835806
  24.2692121  37.9304919  71.9011089  25.1037725  37.4986117  71.7188564
  24.1076464  37.7586932  72.8287983  23.9238013  34.4337032  73.2667428
  23.8686817  34.2681303  72.3255872  23.2984069  35.1413065  73.4229618
  17.1623703  42.6114031  80.9320503  16.2119334  42.6115893  80.8184875
  17.4656189  41.8646766  80.4156538  32.8976396  48.4474570  81.9966266
  33.5354806  48.3281317  81.2929606  32.7797239  49.3955414  82.0554218
  29.7066103  48.4001998  81.9327790  29.3684614  48.2843063  81.0448325
  30.5755871  47.9993163  81.9128796  25.5652918  50.2537474  77.9224681
  25.0017783  50.1627411  77.1540969  25.4505313  49.4337379  78.4027174
  30.1885886  49.5536850  87.8913996  30.1774526  49.1589648  87.0194499
  30.3506525  48.8202922  88.4847767  23.1117350  51.7488666  80.7608902
  23.9038642  51.4079490  80.3455201  23.3514000  51.8583641  81.6811055
  31.1452477  53.9208442  73.2339146  30.4940457  54.5062522  72.8473160
  31.9396840  54.4514637  73.2934184  25.0708104  51.0097579  73.6326280
  25.8438980  50.4626566  73.4939156  25.4233503  51.8741828  73.8440742
  26.9093147  52.3373961  86.8393180  26.6183013  53.2419592  86.7239846
  27.5450131  52.3790489  87.5537249  27.8349354  49.7150810  83.4294539
  28.4312926  49.4906832  82.7151502  27.8924325  48.9735555  84.0319987
  27.4074382  47.1690245  71.2644730  27.6599903  46.6471766  70.5028193
  26.4698941  47.0056391  71.3671414  32.4517665  46.1726024  79.0719474
  33.2380754  45.7545447  78.7209891  32.7156369  47.0772116  79.2401122
  32.6227742  51.6098874  73.7708130  31.9873575  51.6833500  74.4829035
  32.2925149  52.1992473  73.0927210  37.8526092  46.1101257  79.9752452
  38.5851264  45.5400474  80.2090282  37.0965448  45.7222857  80.4158958
  27.1270671  49.0718351  73.4669105  27.0106929  48.3963255  74.1350190
  27.2372931  48.5850725  72.6501258  29.4702212  48.5328498  77.1715795
  29.1060419  48.0059119  77.8828716  30.3269328  48.1426967  76.9982280
  35.3751512  39.8222831  84.4347061  35.0434837  40.6918242  84.2108276
  34.7797126  39.5059115  85.1141091  29.1107699  43.5618398  72.1677143
  29.2782101  44.4298634  72.5347614  28.9204868  43.7245680  71.2438432
  31.8683032  52.0235377  83.8342973  31.5683755  52.9260416  83.7258781
  31.5234091  51.7567560  84.6864126  25.3195513  48.4749174  79.8679678
  24.3946010  48.3425388  80.0757370  25.5679927  49.2543393  80.3649620
  35.2680176  44.5417917  81.5140411  34.3597053  44.4733325  81.2199172
  35.2167771  45.0189862  82.3422236  29.0896920  46.0176055  73.1523810
  28.9696545  46.4633106  73.9909290  28.3949508  46.3661373  72.5937348
  22.6804324  48.1182447  80.7023467  22.8096706  48.3716926  81.6162879
  22.0001776  48.7110155  80.3828122  26.8503812  58.7879697  76.8013941
  26.7727841  59.7387522  76.8802422  26.2465455  58.4425570  77.4588867
  37.1341822  42.7434355  83.2918285  36.4916202  43.0366889  82.6458079
  36.6296751  42.6287276  84.0971481  34.7881986  46.4897529  73.9804144
  35.6999842  46.7224915  73.8051841  34.2791633  47.0734573  73.4179223
  27.5967414  48.7693016  89.0193275  28.3382098  49.3078060  88.7428099
  26.8904399  49.3959305  89.1764827  29.4253823  45.8494763  84.9898993
  30.2715019  46.2734177  85.1333642  29.3652461  45.1928388  85.6837557
  33.3951568  51.4723347  81.3717725  32.7660430  51.6369061  80.6693793
  33.0077230  51.8864957  82.1428689  37.2740800  52.4077785  78.7262089
  36.5891838  52.7876686  78.1759122  37.3584649  53.0173112  79.4594037
  32.5753269  43.5099132  86.6480167  32.3314201  44.2641192  86.1114443
  32.8513199  43.8884479  87.4827414  34.5291732  50.0537744  85.3257433
  34.7408627  50.6969504  84.6491814  34.4821480  49.2200061  84.8579363
  32.1317960  42.6655565  82.2294005  31.2702440  42.9636818  82.5210742
  32.1580395  42.8825963  81.2975037  28.9479530  51.2097755  78.6367811
  29.4117875  51.4885458  77.8472433  28.6836328  50.3081200  78.4540901
  25.8403611  50.7569237  81.5747574  26.4104968  51.1856505  80.9365058
  26.4311723  50.4751821  82.2731759  27.8848416  47.3320908  75.4457376
  28.5872459  47.7841951  75.9131302  27.5529044  46.6904726  76.0737269
  21.6273750  45.5904460  80.7474509  20.8372804  45.8461989  80.2714620
  22.1184997  46.4052798  80.8526550  35.6437559  52.9309699  83.4979790
  36.4655003  52.5289887  83.2162472  35.6399962  52.8277934  84.4495906
  23.5788495  45.9549039  77.7057986  22.7819659  46.0667734  78.2241482
  23.3514087  46.2935692  76.8398876  29.4094163  52.4793743  85.6540501
  29.4738595  52.9414150  86.4898672  28.7005087  51.8491108  85.7822810
  19.9111453  45.8434951  83.1789500  20.1619491  46.7281961  83.4447076
  20.4471001  45.6639552  82.4064592  43.7343553  49.2748448  79.8464762
  42.9807261  48.7055846  79.6908766  43.8691094  49.2411112  80.7935396
  29.1242181  54.1461850  75.5219481  28.9887855  54.9913386  75.9504329
  29.6651993  54.3481128  74.7585415  22.5771578  51.6637288  76.0947406
  23.0896099  52.4580538  76.2452971  23.2294291  50.9663579  76.0281007
  24.3866463  54.7803044  78.1770159  24.5633091  55.7021009  77.9891143
  25.1823296  54.4661464  78.6064539  25.5097778  56.2981218  84.1780501
  26.0605203  56.1698282  83.4057495  24.6709254  56.5976107  83.8275394
  32.4734644  37.6692412  84.0518374  32.1298914  38.5594054  83.9757485
  32.8413607  37.4794070  83.1887959  20.5420495  49.9925942  76.8706976
  21.3795717  50.4022951  76.6540684  20.7198762  49.0525385  76.8407170
  32.4384927  47.6601023  72.5590809  31.9231550  48.4305628  72.7979197
  32.1662235  46.9866159  73.1823871  30.0232038  42.5050724  77.6176048
  29.1673634  42.1157574  77.4381687  30.4358990  42.5842685  76.7575833
  31.5531185  40.0397067  82.0167608  31.0495980  40.0027202  81.2035413
  31.8461791  40.9489810  82.0764264  27.7974070  40.1235797  81.0233789
  28.6627067  39.9278606  80.6639679  27.8651579  39.8946149  81.9503146
  37.4119201  50.4133378  74.4943983  36.6348644  50.0744537  74.0499145
  38.0910682  50.4186001  73.8198948  32.2271230  45.5328115  74.3850591
  31.9221366  45.8474264  75.2360734  33.1801672  45.6109535  74.4277924
  30.6717662  51.6918339  76.0343545  30.1439023  50.9571098  75.7216782
  30.1705165  52.4693015  75.7883513  35.6510508  49.8867359  81.1510591
  34.9934182  50.5766620  81.2390720  36.4550907  50.2763791  81.4944577
  25.4036389  42.3538005  78.3950156  25.9780141  42.1313186  77.6623349
  25.9907372  42.4226699  79.1478757  34.4615967  48.2411732  79.2014533
  34.9747848  48.8741724  79.7036242  35.1117191  47.6412927  78.8357893
  25.7305977  44.3842466  72.4146041  24.8943289  44.7217152  72.7355316
  25.5910746  44.2491446  71.4773178  27.7059057  39.2279254  77.1225226
  27.0523470  38.9128271  76.4981840  27.6639531  38.6054994  77.8485048
  28.8170262  49.5098549  69.0378518  27.9097324  49.2787802  69.2369667
  29.3141294  48.7136168  69.2252499  31.7238341  58.2196056  71.9575204
  31.0500040  58.5227753  72.5660162  32.1104163  59.0225136  71.6080661
  30.9396798  45.7161187  81.4472873  30.0219359  45.9376134  81.2894561
  31.3556941  45.7907498  80.5884581  31.7231845  47.1152603  76.5775553
  32.4703664  47.6274000  76.2682675  31.9923435  46.7936656  77.4379947
  29.9958496  49.6111144  73.5602508  29.0869715  49.3270177  73.6574977
  30.0253579  50.0310222  72.7005815  35.2277763  53.2217733  77.3293675
  34.7740090  52.3808643  77.3858866  34.5971730  53.8579132  77.6668455
  34.1710682  44.1509719  78.5594343  33.4333439  43.6387105  78.8904585
  34.4237456  43.7110101  77.7477620  33.6710702  55.0594230  78.2643493
  33.9633677  55.6199287  77.5455859  34.1809323  55.3522791  79.0196653
  34.2722310  36.9285971  79.1536112  34.5781187  36.0683335  78.8662027
  34.9974915  37.5203591  78.9535106  20.5646666  47.3316658  77.5417710
  20.3671066  46.7386019  76.8168777  20.0093330  47.0268868  78.2593649
  28.5443390  47.2239764  79.6612303  28.5991999  46.2713601  79.5854780
  27.7334592  47.3799203  80.1453601  29.6934583  51.1519887  70.8990586
  29.2554013  50.4355746  70.4396224  30.4345024  51.3796002  70.3375678
  26.4835749  45.8416824  77.4202682  25.6703615  46.1410995  77.8267874
  26.9794744  45.4472513  78.1377164  28.6344327  55.8374581  79.3536947
  28.5920506  56.0635427  78.4245479  29.5507026  55.6037956  79.5022748
  32.0809961  46.3058649  86.2517576  32.4359349  46.5330122  87.1112042
  32.7282092  46.6377025  85.6294831  37.8107698  49.4277084  76.9566905
  37.6725597  49.6178680  76.0288094  37.4543917  50.1896467  77.4134956
  25.9749824  43.4135180  83.0363917  26.6149204  43.2723939  82.3386880
  25.1427355  43.1269693  82.6602519  37.8377078  51.4953611  81.9678176
  38.2713584  51.4028901  82.8161230  38.5508658  51.4711112  81.3298192
  26.7510128  52.7137610  79.1498909  27.5450727  52.2187930  78.9481484
  26.0401821  52.1855473  78.7866615  31.5704973  55.0955706  83.5011277
  31.6241995  55.6646642  84.2688993  30.7019754  55.2657591  83.1365314
  23.0592892  46.8580692  75.2258662  22.1290480  46.7965147  75.4428624
  23.1550364  46.3356644  74.4295303  22.9778441  43.3835505  77.8136904
  23.2385258  44.2980838  77.7046064  23.7995613  42.9159947  77.9633517
  24.4503366  44.7973262  84.9835728  25.1226419  44.5890624  84.3348377
  23.6233153  44.5995348  84.5440961  30.5293072  49.2615968  85.0598209
  31.4585132  49.4127127  84.8867176  30.1084102  49.3499988  84.2046855
  29.3281404  53.2866632  82.8296746  29.1892490  52.9185416  83.7022685
  28.5396000  53.8014271  82.6580704  29.9229556  58.3875728  74.1722283
  30.0981312  57.9163772  74.9867906  29.2362344  59.0141495  74.4003544
  30.8786619  52.6648235  80.2185584  30.5436452  52.6249005  81.1143234
  30.3790565  51.9992951  79.7455994  24.8530863  48.0715865  85.7438165
  24.7150661  47.3396104  86.3449704  25.7635787  47.9824765  85.4622353
  33.8145811  50.0104269  70.4922644  33.1974982  49.2851097  70.3955697
  33.3462299  50.7713629  70.1489718  27.4813164  47.7835824  85.2321845
  28.1912782  47.1429016  85.1908463  27.4382472  48.0348719  86.1548026
  25.6044357  44.2289693  69.6143948  24.7273823  44.1078494  69.2506195
  26.0802110  43.4375772  69.3622837  17.1246497  49.0166853  79.7085455
  17.8117537  48.7028583  79.1206471  16.9694626  49.9208218  79.4352707
  21.9281219  43.9057050  84.1370479  21.8439408  43.2982719  83.4020889
  21.1063926  44.3966068  84.1379975  29.0018503  57.3444214  83.3503647
  28.9288675  58.1499185  83.8622952  28.5595896  57.5436179  82.5251669
  28.7908283  56.5815984  76.8606469  28.0075805  57.1237664  76.9544693
  29.4901028  57.0989963  77.2600710  32.1004933  42.3910613  79.5040674
  32.5973633  41.6380575  79.1841744  31.3291914  42.4274930  78.9383883
  39.9534690  48.0950979  81.1458966  39.9424567  48.9775694  80.7752899
  39.0852070  47.7422529  80.9513503  33.1834714  51.1482300  77.0779097
  32.2490992  51.2683763  76.9083802  33.3611382  50.2454767  76.8139107
  28.6839902  44.5327996  79.2312359  28.3137689  43.9799037  79.9193264
  29.1798994  43.9286130  78.6787359  36.5707265  46.9899620  77.6129132
  37.0367717  47.8227611  77.5389434  37.0214766  46.5244601  78.3174390
  26.5129100  54.9925491  86.3267377  27.2138560  55.6261974  86.4796771
  26.0424215  55.3340223  85.5663016  34.6383496  53.3343441  74.6115284
  34.9143340  53.2200036  75.5209158  33.7687995  52.9360926  74.5727457
  34.5423928  39.3580207  81.6520033  33.6287008  39.5884433  81.8202240
  34.9717029  39.4418651  82.5034065  34.3130386  47.5470099  84.1519927
  33.6601837  47.7946006  83.4972380  34.6910766  46.7334237  83.8182404
  31.2737560  57.5829792  78.2548097  31.4559955  56.7651448  78.7175850
  32.0970546  57.7997484  77.8172987  31.6079726  56.5097977  75.5163146
  32.1367492  55.9990431  74.9033308  31.8707945  56.1940507  76.3808679
  24.9635474  57.5613094  78.2760922  24.2945849  58.0459221  77.7924962
  24.8248343  57.8082314  79.1904300  16.7014473  47.0967446  81.9802922
  16.7398573  46.5631037  82.7740041  16.1954766  46.5702652  81.3613900
  20.3323051  45.8231549  75.0556854  20.6276492  44.9142227  75.0023908
  19.4311086  45.8019288  74.7337856  32.2409129  57.5438813  81.8607262
  32.1160269  56.7428552  81.3518208  32.8988221  58.0385006  81.3721232
  23.8617298  43.8987545  81.0384402  23.1403883  44.5123513  80.8991876
  24.6510553  44.4345310  80.9601048  34.3044038  55.3447833  83.4886812
  33.3574373  55.2253184  83.4165139  34.6526811  54.4570331  83.5713074
  22.0610892  43.5045646  75.1796179  21.7323598  42.6243025  74.9971285
  22.4150263  43.4493315  76.0672568  31.3090471  55.1400549  79.6891165
  31.1615434  54.2117256  79.8698735  32.1343965  55.1620640  79.2048240
  25.1752715  43.7918616  75.5471657  25.5148788  44.3204537  74.8250265
  25.6224836  44.1299022  76.3230223  34.9124593  55.9629108  80.7756037
  35.8371140  55.7571969  80.6380488  34.7439896  55.7145509  81.6845379
  28.5212628  39.2604979  83.4502048  29.3438697  38.7865457  83.3280938
  28.7650692  40.0395463  83.9500734  27.1620863  42.2893238  73.7464949
  27.8829225  42.6674490  73.2428666  26.5386167  43.0082114  73.8499927
  31.3051985  42.9938387  74.6823282  31.5215600  43.8763024  74.3812110
  30.8246053  42.6024600  73.9528924  26.0451207  45.9524100  81.2594026
  25.8995788  46.2664403  82.1518308  25.5676410  46.5709000  80.7064925
  27.9047590  42.9426648  81.3074916  27.8909158  42.0467741  80.9707214
  28.6220018  42.9497312  81.9413202  29.7573720  43.3763988  83.3528043
  29.4991498  44.2981059  83.3512374  29.2258761  42.9794423  84.0428507
  34.7019909  56.4814775  76.1318129  34.8756787  55.9161198  75.3791981
  35.1948800  57.2815670  75.9497619  20.5196869  48.4929444  84.1981688
  19.9750337  49.2689252  84.3301962  21.3976219  48.8400249  84.0400809
  27.3084486  41.8241028  76.5762486  27.4300397  40.8957674  76.7753374
  27.0186528  41.8379714  75.6640801  30.1775676  39.5095938  79.7129206
  30.1997373  39.5735272  78.7581185  30.5943735  38.6700447  79.9069712
  40.5559300  49.2451198  77.7508428  40.9990446  48.4958523  77.3527552
  39.6785811  49.2361334  77.3682160  35.6895082  55.7981540  73.2315027
  36.3845986  56.4188232  73.4502342  36.0318232  54.9476891  73.5067405
  37.5886505  53.2481245  74.7602358  38.1137829  53.5868518  74.0351678
  37.5008857  52.3128260  74.5765492  29.2727166  59.3153228  79.1197611
  28.8332156  58.8229607  79.8130468  30.0235282  58.7726196  78.8789686
  21.7519505  55.5064769  79.1222239  22.5777524  55.2068541  78.7420883
  21.4013557  54.7372392  79.5712028  26.7201038  54.8591237  81.1919913
  26.0981047  54.1961942  80.8922140  27.3905905  54.8852369  80.5093560
  19.9528110  53.4251096  80.0811173  19.1160018  52.9973270  79.8995174
  19.9251755  53.6183539  81.0181964  26.2814545  53.4095161  74.6678373
  26.4302665  54.0930625  74.0145046  27.0880988  53.3900251  75.1827829
  40.0992165  50.7156436  80.1430876  40.9339056  51.1546240  80.3068436
  40.2351294  50.2395090  79.3239122  37.1483671  48.2736171  86.0908364
  37.6237793  48.4663818  85.2827215  36.2249236  48.3295357  85.8451747
  24.0367178  49.4360338  75.6739442  23.7913220  48.5322668  75.8719652
  24.2063092  49.4377489  74.7318920  31.7263887  40.3084015  85.0564198
  32.2445831  41.0445042  84.7310686  31.3719020  40.6148008  85.8910957
  23.3062825  45.1688696  73.1725604  22.6132070  45.2433051  72.5165640
  23.0614577  44.4049040  73.6947120  31.9776482  36.7284297  80.5765094
  32.2578235  36.0607486  81.2025521  32.7627089  36.9213393  80.0639758
  29.7809950  55.9043291  72.1390121  29.2083917  56.5233478  71.6860592
  30.3542744  56.4542653  72.6730043  35.8485340  45.1501931  84.3236669
  36.8002763  45.2500029  84.3448893  35.6788790  44.3580200  84.8334754
  33.8699719  42.2357514  84.5096070  33.2749652  42.5162527  83.8142559
  33.5849416  42.7251415  85.2812811  33.0007210  56.1880441  73.2698703
  33.9337883  56.1226003  73.4731578  32.9130423  57.0236708  72.8113236
  35.6295227  55.5046312  70.2302650  35.5508858  55.1706175  71.1238408
  36.4504893  55.9968080  70.2294123  38.3273418  48.3708051  83.4378969
  38.2949738  47.4324052  83.6238653  38.9374041  48.4492088  82.7044794
  30.1656749  47.2404104  69.4806173  31.1115853  47.1110312  69.5494591
  29.7870994  46.5018766  69.9575601  38.4767906  45.1619094  83.4837252
  37.9606955  44.3777551  83.2967181  39.3607855  44.8337811  83.6483772
  36.1378633  38.9060110  79.4433065  35.9403454  38.5975198  80.3276397
  36.7478339  39.6321749  79.5730995  44.1449968  49.4324058  82.5785006
  44.8753356  49.1709346  83.1392709  43.5356913  48.6952780  82.6187074
  42.2265265  47.5731920  83.1759457  41.4998428  47.4387885  82.5675949
  41.8112552  47.8808749  83.9816175  28.3499666  45.1654080  69.4161058
  27.4431121  44.8687193  69.4923772  28.6275647  44.8683898  68.5495345
  19.2677606  46.4860444  79.8660105  18.9480390  45.6325752  79.5734479
  18.7211034  46.7009022  80.6218072  23.0457514  49.2022885  83.5829611
  23.2643523  50.1339993  83.6017645  23.4583288  48.8430859  84.3684415
  29.9661731  39.7090970  75.5705300  29.1562460  39.3638055  75.9460546
  30.6546148  39.3998514  76.1592911  31.8952280  38.7869017  77.1929596
  32.4483318  39.2064470  77.8519619  32.1322366  37.8604765  77.2352552
  27.1198450  42.0241016  69.5573038  27.9817614  42.3495914  69.8168855
  27.3048795  41.2372511  69.0446103  19.1365866  50.1063355  81.8353226
  18.4429338  49.6917308  81.3223181  19.8838857  50.1483892  81.2386645
  35.2731087  40.8969542  76.7008261  34.6929756  41.5554346  76.3186313
  35.0067020  40.0746887  76.2895678  33.7234653  40.2974600  78.9029581
  34.2234432  40.4091134  78.0943900  34.3670261  39.9935653  79.5430389
  21.0502609  50.0381609  79.7119241  21.0273297  50.1369296  78.7601124
  21.3603245  50.8846760  80.0336407  23.7089987  52.0957764  83.8265856
  24.6633240  52.0641706  83.7595787  23.5102510  51.6348388  84.6416082
  24.2989369  50.6658880  86.3936653  25.1182258  51.1602959  86.4171491
  24.5726176  49.7490848  86.3654221  34.0555965  43.0569632  75.7564609
  33.1681820  43.3419283  75.5384804  34.4709954  42.8963396  74.9091886
  37.4070501  43.0816153  79.4718948  38.1830891  43.5712606  79.7443565
  36.6818635  43.5074208  79.9290818  39.8443060  43.7943773  80.5292889
  40.4387550  43.5539509  79.8186197  39.9169643  43.0750903  81.1566425
  22.0640215  57.6377384  80.8436053  21.9294683  56.8777784  80.2774052
  21.6472278  58.3618283  80.3764842  33.1999178  52.8214307  69.8512629
  33.9035028  53.0264310  70.4670284  32.4761827  53.3891069  70.1161712
  34.0296989  48.5724168  75.9714899  33.9732190  49.0292720  75.1322531
  34.5825331  47.8114853  75.7937742  37.8401795  44.3613900  76.7965018
  37.5838729  43.9610536  77.6273226  37.2154663  45.0757694  76.6715158
  42.1514132  47.1009973  79.3036310  41.5913690  47.1703163  80.0767872
  41.5457636  46.9250958  78.5835806  25.2209341  58.5346701  81.0554496
  25.1041725  59.4792133  80.9533186  24.4001787  58.2320262  81.4440295
  35.1085876  53.2596836  71.9011089  35.9431480  52.8278035  71.7188564
  34.9470219  53.0878850  72.8287983  34.7631768  49.7628950  73.2667428
  34.7080572  49.5973221  72.3255872  34.1377823  50.4704982  73.4229618
  28.0727893  39.2637059  72.8452747  28.0606563  40.2078898  73.0021017
  28.9651315  39.0807204  72.5512208  28.0017457  57.9405949  80.9320503
  27.0513088  57.9407811  80.8184875  28.3049944  57.1938684  80.4156538
  31.8880013  35.8579835  77.0998683  31.1212409  35.3038322  77.2455366
  32.2990718  35.9301704  77.9612835  35.9101859  66.3389497  73.6326280
  36.6832735  65.7918484  73.4939156  36.2627258  67.2033746  73.8440742
  38.2468137  62.4982163  71.2644730  38.4993657  61.9763684  70.5028193
  37.3092696  62.3348308  71.3671414  37.9664425  64.4010269  73.4669105
  37.8500683  63.7255172  74.1350190  38.0766685  63.9142643  72.6501258
  39.9501453  58.8910316  72.1677143  40.1175856  59.7590552  72.5347614
  39.7598622  59.0537597  71.2438432  39.9290674  61.3467973  73.1523810
  39.8090299  61.7925024  73.9909290  39.2343262  61.6953291  72.5937348
  45.6275740  61.8189446  73.9804144  46.5393596  62.0516833  73.8051841
  45.1185387  62.4026491  73.4179223  38.7242170  62.6612825  75.4457376
  39.4266214  63.1133869  75.9131302  38.3922799  62.0196644  76.0737269
  32.4667504  60.9196378  80.7474509  31.6766558  61.1753906  80.2714620
  32.9578752  61.7344716  80.8526550  34.4182250  61.2840957  77.7057986
  33.6213413  61.3959651  78.2241482  34.1907842  61.6227609  76.8398876
  33.4165332  66.9929206  76.0947406  33.9289853  67.7872456  76.2452971
  34.0688045  66.2955496  76.0281007  31.3814249  65.3217860  76.8706976
  32.2189471  65.7314869  76.6540684  31.5592517  64.3817302  76.8407170
  43.2778681  62.9892941  72.5590809  42.7625305  63.7597545  72.7979197
  43.0055990  62.3158077  73.1823871  40.8625792  57.8342642  77.6176048
  40.0067389  57.4449492  77.4381687  41.2752744  57.9134602  76.7575833
  38.6367825  55.4527715  81.0233789  39.5020822  55.2570523  80.6639679
  38.7045334  55.2238066  81.9503146  43.0664985  60.8620033  74.3850591
  42.7615120  61.1766182  75.2360734  44.0195427  60.9401453  74.4277924
  36.2430144  57.6829923  78.3950156  36.8173896  57.4605104  77.6623349
  36.8301126  57.7518617  79.1478757  36.5699731  59.7134384  72.4146041
  35.7337043  60.0509070  72.7355316  36.4304501  59.5783363  71.4773178
  38.5452812  54.5571171  77.1225226  37.8917224  54.2420189  76.4981840
  38.5033286  53.9346912  77.8485048  39.6564017  64.8390466  69.0378518
  38.7491078  64.6079720  69.2369667  40.1535049  64.0428086  69.2252499
  40.8352250  64.9403061  73.5602508  39.9263469  64.6562094  73.6574977
  40.8647334  65.3602140  72.7005815  45.1116064  52.2577889  79.1536112
  45.4174941  51.3975252  78.8662027  45.8368669  52.8495509  78.9535106
  31.4040420  62.6608575  77.5417710  31.2064820  62.0677936  76.8168777
  30.8487084  62.3560786  78.2593649  40.5328338  66.4811805  70.8990586
  40.0947768  65.7647664  70.4396224  41.2738779  66.7087920  70.3375678
  37.3229504  61.1708742  77.4202682  36.5097369  61.4702912  77.8267874
  37.8188498  60.7764430  78.1377164  33.8986646  62.1872609  75.2258662
  32.9684234  62.1257065  75.4428624  33.9944118  61.6648562  74.4295303
  33.8172195  58.7127422  77.8136904  34.0779012  59.6272755  77.7046064
  34.6389367  58.2451865  77.9633517  44.6539565  65.3396187  70.4922644
  44.0368736  64.6143015  70.3955697  44.1856054  66.1005547  70.1489718
  36.4438111  59.5581611  69.6143948  35.5667578  59.4370412  69.2506195
  36.9195864  58.7667689  69.3622837  27.9640251  64.3458771  79.7085455
  28.6511291  64.0320501  79.1206471  27.8088380  65.2500135  79.4352707
  42.9398687  57.7202531  79.5040674  43.4367387  56.9672493  79.1841744
  42.1685669  57.7566847  78.9383883  39.5233656  59.8619914  79.2312359
  39.1531444  59.3090954  79.9193264  40.0192749  59.2578047  78.6787359
  27.5408228  62.4259364  81.9802922  27.5792327  61.8922955  82.7740041
  27.0348520  61.8994570  81.3613900  31.1716805  61.1523466  75.0556854
  31.4670246  60.2434145  75.0023908  30.2704841  61.1311206  74.7337856
  34.7011052  59.2279463  81.0384402  33.9797638  59.8415431  80.8991876
  35.4904308  59.7637228  80.9601048  32.9004647  58.8337564  75.1796179
  32.5717353  57.9534943  74.9971285  33.2544017  58.7785233  76.0672568
  36.0146470  59.1210534  75.5471657  36.3542542  59.6496455  74.8250265
  36.4618590  59.4590940  76.3230223  38.0014617  57.6185155  73.7464949
  38.7222980  57.9966408  73.2428666  37.3779921  58.3374032  73.8499927
  42.1445740  58.3230304  74.6823282  42.3609354  59.2054942  74.3812110
  41.6639807  57.9316518  73.9528924  38.1478240  57.1532946  76.5762486
  38.2694151  56.2249592  76.7753374  37.8580282  57.1671632  75.6640801
  41.0169431  54.8387856  79.7129206  41.0391127  54.9027189  78.7581185
  41.4337490  53.9992365  79.9069712  37.1208299  68.7387078  74.6678373
  37.2696419  69.4222543  74.0145046  37.9274743  68.7192168  75.1827829
  34.8760932  64.7652256  75.6739442  34.6306974  63.8614586  75.8719652
  35.0456847  64.7669407  74.7318920  34.1456580  60.4980614  73.1725604
  33.4525825  60.5724969  72.5165640  33.9008332  59.7340957  73.6947120
  42.8170236  52.0576215  80.5765094  43.0971990  51.3899404  81.2025521
  43.6020843  52.2505311  80.0639758  41.0050503  62.5696022  69.4806173
  41.9509608  62.4402230  69.5494591  40.6264748  61.8310684  69.9575601
  39.1893420  60.4945998  69.4161058  38.2824876  60.1979111  69.4923772
  39.4669401  60.1975816  68.5495345  30.1071361  61.8152361  79.8660105
  29.7874145  60.9617670  79.5734479  29.5604789  62.0300940  80.6218072
  40.8055486  55.0382888  75.5705300  39.9956214  54.6929973  75.9460546
  41.4939903  54.7290431  76.1592911  42.7346034  54.1160935  77.1929596
  43.2877073  54.5356388  77.8519619  42.9716121  53.1896683  77.2352552
  37.9592205  57.3532933  69.5573038  38.8211369  57.6787832  69.8168855
  38.1442549  56.5664429  69.0446103  46.1124841  56.2261460  76.7008261
  45.5323510  56.8846264  76.3186313  45.8460774  55.4038804  76.2895678
  44.5628408  55.6266517  78.9029581  45.0628186  55.7383052  78.0943900
  45.2064016  55.3227570  79.5430389  44.8949719  58.3861550  75.7564609
  44.0075574  58.6711201  75.5384804  45.3103708  58.2255313  74.9091886
  44.0392933  68.1506225  69.8512629  44.7428783  68.3556227  70.4670284
  43.3155582  68.7182987  70.1161712  45.6025522  65.0920867  73.2667428
  45.5474326  64.9265139  72.3255872  44.9771578  65.7996900  73.4229618
  38.9121648  54.5928976  72.8452747  38.9000318  55.5370816  73.0021017
  39.8045070  54.4099122  72.5512208  42.7273767  51.1871753  77.0998683
  41.9606163  50.6330240  77.2455366  43.1384472  51.2593622  77.9612835
  20.3058724  15.5978647  59.9584453  19.6546704  16.1832727  59.5718467
  21.1003087  16.1284842  60.0179490  14.2314351  12.6867784  60.3571587
  15.0045227  12.1396771  60.2184463  14.5839750  13.5512033  60.5686048
  16.5680629   8.8460450  57.9890037  16.8206149   8.3241971  57.2273500
  15.6305188   8.6826596  58.0916721  21.7833989  13.2869079  60.4953437
  21.1479822  13.3603705  61.2074342  21.4531395  13.8762678  59.8172516
  16.2876918  10.7488556  60.1914412  16.1713176  10.0733459  60.8595496
  16.3979177  10.2620930  59.3746565  18.2713945   5.2388603  58.8922450
  18.4388348   6.1068839  59.2592921  18.0811115   5.4015885  57.9683739
  18.2503166   7.6946260  59.8769117  18.1302792   8.1403311  60.7154597
  17.5555755   8.0431578  59.3182655  16.0110058  20.4649902  63.5259248
  15.9334088  21.4157727  63.6047728  15.4071702  20.1195775  64.1834174
  23.9488232   8.1667734  60.7049451  24.8606089   8.3995120  60.5297148
  23.4397880   8.7504778  60.1424529  26.4347047  14.0847990  65.4507396
  25.7498085  14.4646891  64.9004429  26.5190896  14.6943317  66.1839344
  32.8949799  10.9518653  66.5710068  32.1413508  10.3826051  66.4154073
  33.0297341  10.9181317  67.5180703  18.2848427  15.8232055  62.2464787
  18.1494102  16.6683591  62.6749635  18.8258240  16.0251333  61.4830721
  21.5991174   9.3371228  59.2836116  21.0837797  10.1075833  59.5224503
  21.3268482   8.6636364  59.9069178  26.5725448  12.0903583  61.2189290
  25.7954891  11.7514742  60.7744452  27.2516929  12.0956206  60.5444255
  21.3877477   7.2098320  61.1095897  21.0827612   7.5244469  61.9606040
  22.3407919   7.2879740  61.1523230  19.8323909  13.3688543  62.7588851
  19.3045270  12.6341303  62.4462089  19.3311411  14.1463220  62.5128820
  17.9776509  11.1868754  55.7623824  17.0703571  10.9558007  55.9614973
  18.4747541  10.3906373  55.9497806  20.8844588  19.8966261  58.6820510
  20.2106286  20.1997958  59.2905468  21.2710410  20.6995341  58.3325967
  19.1564742  11.2881349  60.2847814  18.2475962  11.0040381  60.3820284
  19.1859826  11.7080427  59.4251121  24.3884010  14.8987938  64.0538982
  23.9346337  14.0578848  64.1104172  23.7577976  15.5349336  64.3913762
  22.8316949  16.7364435  64.9888800  23.1239923  17.2969492  64.2701166
  23.3415570  17.0292996  65.7441959  18.8540830  12.8290092  57.6235893
  18.4160260  12.1125951  57.1641530  19.5951271  13.0566207  57.0620984
  17.7950574  17.5144786  66.0782253  17.7526753  17.7405632  65.1490785
  18.7113273  17.2808160  66.2268054  26.9713945  11.1047289  63.6812211
  26.8331843  11.2948885  62.7533401  26.6150164  11.8666672  64.1380263
  19.0835803  20.0645933  60.8967590  19.2587559  19.5933977  61.7113212
  18.3968591  20.6911700  61.1248850  22.9752058  11.6874474  57.2167951
  22.3581228  10.9621302  57.1201003  22.5068546  12.4483834  56.8735025
  13.6496888  23.2135296  67.6707450  13.8893486  23.8453820  68.3486468
  12.8066085  22.8623336  67.9572809  14.7650604   5.9059898  56.3389255
  13.8880070   5.7848699  55.9751501  15.2408357   5.1145977  56.0868143
  17.9514530  18.2586189  63.5851775  17.1682052  18.8007869  63.6790000
  18.6507275  18.7760168  63.9846016  22.3440960  12.8252505  63.8024404
  21.4097239  12.9453968  63.6329108  22.5217629  11.9224972  63.5384414
  25.7313512   8.6669825  64.3374438  26.1973964   9.4997816  64.2634741
  26.1821012   8.2014806  65.0419697  23.7989743  15.0113646  61.3360590
  24.0749587  14.8970240  62.2454464  22.9294242  14.6131131  61.2972763
  20.4343807  19.2599997  64.9793404  20.6166201  18.4421653  65.4421156
  21.2576793  19.4767689  64.5418294  20.7685972  18.1868182  62.2408452
  21.2973739  17.6760636  61.6278614  21.0314192  17.8710712  63.1053985
  14.1241720  19.2383298  65.0006228  13.4552096  19.7229426  64.5170268
  13.9854590  19.4852519  65.9149607  21.4015376  19.2209018  68.5852569
  21.2766516  18.4198757  68.0763514  22.0594467  19.7155211  68.0966539
  20.4696718  16.8170754  66.4136471  20.3221680  15.8887461  66.5944041
  21.2950211  16.8390845  65.9293546  24.0730840  17.6399313  67.5001344
  24.9977387  17.4342174  67.3625795  23.9046143  17.3915714  68.4090685
  23.8626156  18.1584980  62.8563435  24.0363033  17.5931403  62.1037288
  24.3555047  18.9585875  62.6742925  29.7165547  10.9221403  64.4753735
  30.1596693  10.1728728  64.0772858  28.8392057  10.9131539  64.0927467
  24.8501328  17.4751744  59.9560334  25.5452233  18.0958437  60.1747648
  25.1924479  16.6247096  60.2312712  26.7492752  14.9251450  61.4847664
  27.2744076  15.2638723  60.7596984  26.6615104  13.9898465  61.3010799
  18.4333412  20.9923433  65.8442918  17.9938403  20.4999812  66.5375774
  19.1841529  20.4496401  65.6034993  15.4420791  15.0865366  61.3923680
  15.5908912  15.7700830  60.7390353  16.2487235  15.0670456  61.9073136
  29.2598412  12.3926641  66.8676183  30.0945303  12.8316445  67.0313743
  29.3957541  11.9165294  66.0484428  18.9416197  17.5813496  58.8635427
  18.3690164  18.2003683  58.4105899  19.5148991  18.1312858  59.3975349
  22.1613457  17.8650646  59.9944009  23.0944130  17.7996208  60.1976885
  22.0736670  18.7006913  59.5358542  24.7901473  17.1816517  56.9547957
  24.7115105  16.8476380  57.8483715  25.6111140  17.6738284  56.9539429
  19.3262995   8.9174309  56.2051480  20.2722100   8.7880517  56.2739898
  18.9477240   8.1788971  56.6820908  17.5105913   6.8424285  56.1406365
  16.6037368   6.5457398  56.2169079  17.7881894   6.5454103  55.2740651
  16.2804697   3.7011220  56.2818344  17.1423861   4.0266119  56.5414161
  16.4655041   2.9142716  55.7691410  22.3605425  14.4984512  56.5757935
  23.0641275  14.7034514  57.1915591  21.6368074  15.0661274  56.8407019
  23.1903235  10.2494373  62.6960206  23.1338437  10.7062925  61.8567838
  23.7431578   9.4885058  62.5183048  31.3120379   8.7780178  66.0281616
  30.7519937   8.8473368  66.8013179  30.7063883   8.6021163  65.3081113
  24.2692123  14.9367041  58.6256395  25.1037726  14.5048240  58.4433870
  24.1076465  14.7649055  59.5533290  23.9238015  11.4399154  59.9912735
  23.8686819  11.2743426  59.0501179  23.2984070  12.1475187  60.1474924
  17.1623704  19.6176154  67.6565810  16.2119335  19.6178016  67.5430182
  17.4656190  18.8708888  67.1401844  32.8976398  25.4536692  68.7211572
  33.5354808  25.3343440  68.0174912  32.7797241  26.4017536  68.7799524
  29.7066104  25.4064120  68.6573097  29.3684615  25.2905185  67.7693632
  30.5755872  25.0055285  68.6374103  25.5652920  27.2599597  64.6469988
  25.0017785  27.1689534  63.8786276  25.4505315  26.4399501  65.1272480
  30.1885887  26.5598972  74.6159302  30.1774528  26.1651770  73.7439806
  30.3506526  25.8265045  75.2093074  23.1117352  28.7550788  67.4854208
  23.9038643  28.4141613  67.0700508  23.3514002  28.8645763  68.4056362
  31.1452478  30.9270565  59.9584453  30.4940458  31.5124645  59.5718467
  31.9396841  31.4576759  60.0179490  25.0708105  28.0159702  60.3571587
  25.8438981  27.4688689  60.2184463  25.4233504  28.8803951  60.5686048
  26.9093148  29.3436084  73.5638486  26.6183014  30.2481715  73.4485153
  27.5450132  29.3852612  74.2782556  27.8349355  26.7212932  70.1539846
  28.4312927  26.4968955  69.4396809  27.8924326  25.9797678  70.7565294
  27.4074383  24.1752368  57.9890037  27.6599904  23.6533889  57.2273500
  26.4698942  24.0118513  58.0916721  32.4517666  23.1788146  65.7964780
  33.2380755  22.7607569  65.4455197  32.7156370  24.0834238  65.9646429
  32.6227743  28.6160996  60.4953437  31.9873576  28.6895623  61.2074342
  32.2925150  29.2054595  59.8172516  37.8526093  23.1163379  66.6997759
  38.5851265  22.5462596  66.9335588  37.0965449  22.7284980  67.1404264
  27.1270672  26.0780474  60.1914412  27.0106930  25.4025377  60.8595496
  27.2372932  25.5912848  59.3746565  29.4702213  25.5390621  63.8961101
  29.1060420  25.0121242  64.6074023  30.3269329  25.1489090  63.7227587
  35.3751514  16.8284953  71.1592367  35.0434838  17.6980364  70.9353582
  34.7797127  16.5121237  71.8386398  29.1107700  20.5680521  58.8922450
  29.2782102  21.4360757  59.2592921  28.9204869  20.7307802  57.9683739
  31.8683033  29.0297499  70.5588280  31.5683756  29.9322538  70.4504087
  31.5234093  28.7629683  71.4109433  25.3195515  25.4811296  66.5924984
  24.3946011  25.3487510  66.8002676  25.5679928  26.2605516  67.0894927
  35.2680177  21.5480040  68.2385717  34.3597054  21.4795448  67.9444478
  35.2167773  22.0251985  69.0667543  29.0896921  23.0238178  59.8769117
  28.9696546  23.4695229  60.7154597  28.3949509  23.3723496  59.3182655
  22.6804326  25.1244570  67.4268774  22.8096707  25.3779049  68.3408185
  22.0001777  25.7172278  67.1073429  26.8503813  35.7941820  63.5259248
  26.7727843  36.7449645  63.6047728  26.2465457  35.4487692  64.1834174
  37.1341823  19.7496478  70.0163591  36.4916204  20.0429011  69.3703386
  36.6296752  19.6349398  70.8216788  34.7881987  23.4959651  60.7049451
  35.6999843  23.7287038  60.5297148  34.2791634  24.0796695  60.1424529
  27.5967415  25.7755139  75.7438582  28.3382099  26.3140183  75.4673405
  26.8904400  26.4021427  75.9010133  33.0722755  27.9184279  74.3410743
  33.4806111  27.4766690  73.5965376  32.3500016  27.3436907  74.5944936
  29.4253825  22.8556886  71.7144300  30.2715020  23.2796299  71.8578949
  29.3652462  22.1990510  72.4082863  33.3951569  28.4785470  68.0963032
  32.7660432  28.6431184  67.3939100  33.0077231  28.8927079  68.8673996
  37.2740801  29.4139908  65.4507396  36.5891839  29.7938809  64.9004429
  37.3584650  30.0235234  66.1839344  32.5753270  20.5161254  73.3725474
  32.3314202  21.2703315  72.8359749  32.8513201  20.8946602  74.2072721
  34.5291733  27.0599867  72.0502739  34.7408628  27.7031626  71.3737120
  34.4821481  26.2262183  71.5824669  32.1317962  19.6717687  68.9539311
  31.2702441  19.9698941  69.2456049  32.1580396  19.8888086  68.0220344
  28.9479531  28.2159878  65.3613117  29.4117877  28.4947581  64.5717740
  28.6836329  27.3143322  65.1786208  25.8403612  27.7631359  68.2992880
  26.4104969  28.1918628  67.6610365  26.4311724  27.4813944  68.9977066
  27.8848417  24.3383030  62.1702682  28.5872461  24.7904074  62.6376609
  27.5529046  23.6966849  62.7982575  21.6273751  22.5966583  67.4719816
  20.8372805  22.8524111  66.9959926  22.1184999  23.4114921  67.5771856
  35.6437561  29.9371822  70.2225097  36.4655004  29.5352009  69.9407778
  35.6399964  29.8340056  71.1741212  23.5788497  22.9611162  64.4303293
  22.7819660  23.0729856  64.9486788  23.3514089  23.2997814  63.5644183
  29.4094164  29.4855865  72.3785807  29.4738597  29.9476272  73.2143979
  28.7005088  28.8553230  72.5068117  19.9111454  22.8497073  69.9034807
  20.1619493  23.7344083  70.1692383  20.4471003  22.6701675  69.1309898
  43.7343554  26.2810570  66.5710068  42.9807262  25.7117969  66.4154073
  43.8691095  26.2473235  67.5180703  29.1242182  31.1523973  62.2464787
  28.9887857  31.9975508  62.6749635  29.6651994  31.3543250  61.4830721
  22.5771579  28.6699411  62.8192713  23.0896100  29.4642661  62.9698277
  23.2294292  27.9725701  62.7526314  24.3866464  31.7865167  64.9015466
  24.5633092  32.7083132  64.7136450  25.1823297  31.4723586  65.3309846
  30.7510658  31.7747539  76.3765130  30.3074512  30.9883918  76.0586034
  31.4127872  31.9626690  75.7109020  25.5097779  33.3043341  70.9025808
  26.0605205  33.1760404  70.1302802  24.6709255  33.6038230  70.5520701
  32.8491896  32.0550339  74.4046531  32.8310372  32.8759220  73.9126800
  33.7711816  31.9304414  74.6296672  29.3064950  29.5694469  75.2470039
  29.8393287  28.8082757  75.0169347  28.7779032  29.2768120  75.9894194
  32.4734645  14.6754535  70.7763681  32.1298915  15.5656176  70.7002792
  32.8413608  14.4856192  69.9133266  20.5420496  26.9988065  63.5952283
  21.3795718  27.4085073  63.3785991  20.7198764  26.0587507  63.5652477
  32.4384928  24.6663146  59.2836116  31.9231552  25.4367750  59.5224503
  32.1662237  23.9928282  59.9069178  30.0232039  19.5112847  64.3421354
  29.1673635  19.1219697  64.1626993  30.4358991  19.5904807  63.4821140
  31.5531186  17.0459190  68.7412914  31.0495981  17.0089325  67.9280719
  31.8461793  17.9551933  68.8009571  27.7974072  17.1297920  67.7479096
  28.6627068  16.9340728  67.3884985  27.8651581  16.9008271  68.6748453
  37.4119202  27.4195500  61.2189290  36.6348645  27.0806660  60.7744452
  38.0910683  27.4248124  60.5444255  32.2271231  22.5390238  61.1095897
  31.9221367  22.8536387  61.9606040  33.1801673  22.6171658  61.1523230
  30.6717663  28.6980461  62.7588851  30.1439025  27.9633221  62.4462089
  30.1705166  29.4755137  62.5128820  35.6510509  26.8929482  67.8755898
  34.9934184  27.5828743  67.9636026  36.4550908  27.2825914  68.2189884
  25.4036391  19.3600127  65.1195463  25.9780143  19.1375309  64.3868656
  25.9907373  19.4288822  65.8724064  34.4615968  25.2473854  65.9259839
  34.9747850  25.8803846  66.4281549  35.1117192  24.6475050  65.5603199
  25.7305978  21.3904588  59.1391348  24.8943290  21.7279275  59.4600623
  25.5910748  21.2553568  58.2018485  27.7059058  16.2341376  63.8470532
  27.0523471  15.9190394  63.2227147  27.6639533  15.6117117  64.5730355
  28.8170263  26.5160671  55.7623824  27.9097325  26.2849925  55.9614973
  29.3141295  25.7198291  55.9497806  31.7238342  35.2258179  58.6820510
  31.0500041  35.5289875  59.2905468  32.1104164  36.0287259  58.3325967
  30.9396799  22.7223310  68.1718180  30.0219360  22.9438257  68.0139868
  31.3556942  22.7969620  67.3129887  31.7231847  24.1214726  63.3020860
  32.4703666  24.6336123  62.9927982  31.9923436  23.7998778  64.1625254
  29.9958497  26.6173266  60.2847814  29.0869716  26.3332299  60.3820284
  30.0253581  27.0372345  59.4251121  35.2277764  30.2279856  64.0538982
  34.7740091  29.3870766  64.1104172  34.5971731  30.8641254  64.3913762
  34.1710684  21.1571842  65.2839649  33.4333441  20.6449228  65.6149892
  34.4237457  20.7172223  64.4722926  33.6710703  32.0656352  64.9888800
  33.9633678  32.6261410  64.2701166  34.1809324  32.3584913  65.7441959
  34.2722311  13.9348094  65.8781419  34.5781188  13.0745457  65.5907334
  34.9974916  14.5265714  65.6780413  20.5646667  24.3378780  64.2663017
  20.3671067  23.7448141  63.5414083  20.0093331  24.0330991  64.9838955
  28.5443391  24.2301887  66.3857610  28.5992001  23.2775723  66.3100086
  27.7334593  24.3861326  66.8698908  29.6934585  28.1582010  57.6235893
  29.2554014  27.4417869  57.1641530  30.4345025  28.3858125  57.0620984
  26.4835751  22.8478947  64.1447989  25.6703616  23.1473117  64.5513181
  26.9794745  22.4534635  64.8622471  28.6344329  32.8436704  66.0782253
  28.5920507  33.0697550  65.1490785  29.5507027  32.6100078  66.2268054
  32.0809962  23.3120771  72.9762882  32.4359350  23.5392244  73.8357348
  32.7282094  23.6439148  72.3540138  37.8107699  26.4339207  63.6812211
  37.6725598  26.6240803  62.7533401  37.4543918  27.1958590  64.1380263
  25.9749825  20.4197302  69.7609224  26.6149205  20.2786061  69.0632187
  25.1427356  20.1331816  69.3847826  37.8377079  28.5015734  68.6923483
  38.2713586  28.4091023  69.5406537  38.5508660  28.4773234  68.0543499
  26.7510129  29.7199733  65.8744216  27.5450728  29.2250053  65.6726791
  26.0401822  29.1917596  65.5111922  31.5704974  32.1017828  70.2256584
  31.6241996  32.6708764  70.9934300  30.7019755  32.2719713  69.8610621
  23.0592893  23.8642814  61.9503969  22.1290481  23.8027270  62.1673931
  23.1550365  23.3418767  61.1540610  22.9778442  20.3897627  64.5382210
  23.2385259  21.3042960  64.4291371  23.7995614  19.9222070  64.6878823
  24.4503367  21.8035384  71.7081035  25.1226421  21.5952746  71.0593684
  23.6233154  21.6057470  71.2686267  38.6992629  28.5439435  71.2256368
  38.8928519  29.4485245  71.4715643  38.5993247  28.0846854  72.0594953
  33.7607737  28.6946177  76.7997249  33.6093244  28.4656729  75.8827333
  33.7512417  29.6516779  76.8128594  30.5293074  26.2678090  71.7843515
  31.4585134  26.4189250  71.6112483  30.1084104  26.3562111  70.9292162
  29.3281405  30.2928755  69.5542053  29.1892491  29.9247539  70.4267991
  28.5396002  30.8076394  69.3826011  29.9229557  35.3937851  60.8967590
  30.0981313  34.9225894  61.7113212  29.2362345  36.0203617  61.1248850
  30.8786621  29.6710357  66.9430891  30.5436453  29.6311127  67.8388541
  30.3790566  29.0055073  66.4701301  24.8530864  25.0777987  72.4683472
  24.7150662  24.3458226  73.0695011  25.7635788  24.9886887  72.1867660
  33.8145812  27.0166392  57.2167951  33.1974983  26.2913220  57.1201003
  33.3462301  27.7775752  56.8735025  27.4813165  24.7897947  71.9567152
  28.1912784  24.1491139  71.9153770  27.4382473  25.0410841  72.8793332
  35.4699944  31.7265300  74.8773731  35.4112490  31.0424520  74.2104314
  35.8719462  32.4684290  74.4254357  24.4890643  38.5427214  67.6707450
  24.7287241  39.1745738  68.3486468  23.6459839  38.1915254  67.9572809
  25.6044358  21.2351816  56.3389255  24.7273824  21.1140617  55.9751501
  26.0802111  20.4437894  56.0868143  35.4717351  29.6904884  73.1087711
  34.5844130  29.3530806  73.2314109  36.0415902  28.9587915  73.3456476
  17.1246498  26.0228976  66.4330762  17.8117538  25.7090706  65.8451777
  16.9694627  26.9270340  66.1598013  21.9281220  20.9119172  70.8615786
  21.8439409  20.3044842  70.1266196  21.1063927  21.4028191  70.8625282
  29.0018505  34.3506336  70.0748954  28.9288676  35.1561308  70.5868258
  28.5595898  34.5498302  69.2496975  28.7908284  33.5878106  63.5851775
  28.0075806  34.1299786  63.6790000  29.4901029  34.1052086  63.9846016
  32.1004934  19.3972736  66.2285981  32.5973634  18.6442698  65.9087051
  31.3291916  19.4337052  65.6629190  39.9534692  25.1013101  67.8704272
  39.9424568  25.9837817  67.4998205  39.0852071  24.7484652  67.6758809
  31.4617188  34.2493170  72.2307112  32.1745160  34.8840635  72.1583014
  30.9707217  34.3457036  71.4147114  33.1834715  28.1544423  63.8024404
  32.2490994  28.2745885  63.6329108  33.3611383  27.2516890  63.5384414
  28.6839903  21.5390119  65.9557665  28.3137691  20.9861159  66.6438571
  29.1798995  20.9348252  65.4032665  36.5707266  23.9961742  64.3374438
  37.0367718  24.8289734  64.2634741  37.0214767  23.5306724  65.0419697
  26.5129102  31.9987614  73.0512683  27.2138561  32.6324097  73.2042077
  26.0424217  32.3402345  72.2908323  34.6383497  30.3405564  61.3360590
  34.9143341  30.2262158  62.2454464  33.7687996  29.9423048  61.2972763
  34.5423929  16.3642329  68.3765340  33.6287009  16.5946556  68.5447546
  34.9717030  16.4480773  69.2279372  34.3130388  24.5532221  70.8765234
  33.6601838  24.8008129  70.2217686  34.6910767  23.7396359  70.5427711
  31.2737561  34.5891914  64.9793404  31.4559956  33.7713570  65.4421156
  32.0970547  34.8059607  64.5418294  31.6079727  33.5160099  62.2408452
  32.1367493  33.0052554  61.6278614  31.8707946  33.2002630  63.1053985
  22.1096820  31.5323969  69.9843786  22.6950256  30.7867657  70.1171690
  21.9121658  31.8427925  70.8680450  24.9635475  34.5675216  65.0006228
  24.2945850  35.0521344  64.5170268  24.8248345  34.8144437  65.9149607
  16.7014474  24.1029569  68.7048229  16.7398574  23.5693160  69.4985347
  16.1954767  23.5764775  68.0859206  29.1040743  36.6018960  71.5988887
  29.6559051  36.7650581  72.3637972  29.4446937  37.1923398  70.9268912
  33.9551618  31.4280217  77.4537541  34.4991522  32.0410175  76.9592496
  33.3738463  31.9859796  77.9704554  20.3323052  22.8293671  61.7802160
  20.6276493  21.9204350  61.7269214  19.4311088  22.8081411  61.4583163
  32.2409131  34.5500935  68.5852569  32.1160270  33.7490675  68.0763514
  32.8988222  35.0447129  68.0966539  23.8617299  20.9049668  67.7629709
  23.1403885  21.5185635  67.6237182  24.6510555  21.4407433  67.6846355
  34.3044039  32.3509955  70.2132119  33.3574375  32.2315306  70.1410446
  34.6526812  31.4632453  70.2958380  22.0610894  20.5107769  61.9041486
  21.7323600  19.6305148  61.7216592  22.4150264  20.4555437  62.7917875
  31.3090472  32.1462672  66.4136471  31.1615435  31.2179379  66.5944041
  32.1343966  32.1682762  65.9293546  25.1752717  20.7980739  62.2716963
  25.5148789  21.3266660  61.5495572  25.6224837  21.1361145  63.0475530
  34.9124594  32.9691230  67.5001344  35.8371142  32.7634092  67.3625795
  34.7439898  32.7207631  68.4090685  28.5212629  16.2667102  70.1747354
  29.3438699  15.7927580  70.0526245  28.7650693  17.0457586  70.6746041
  27.1620864  19.2955360  60.4710256  27.8829226  19.6736613  59.9673973
  26.5386168  20.0144237  60.5745234  31.3051987  20.0000509  61.4068588
  31.5215601  20.8825147  61.1057417  30.8246054  19.6086723  60.6774230
  26.0451208  22.9586222  67.9839333  25.8995789  23.2726525  68.8763614
  25.5676412  23.5771123  67.4310232  27.9047591  19.9488770  68.0320223
  27.8909160  19.0529864  67.6952520  28.6220019  19.9559434  68.6658509
  29.7573722  20.3826111  70.0773350  29.4991500  21.3043181  70.0757680
  29.2258762  19.9856545  70.7673814  34.7019910  33.4876898  62.8563435
  34.8756788  32.9223320  62.1037288  35.1948802  34.2877793  62.6742925
  20.5196870  25.4991567  70.9226994  19.9750338  26.2751375  71.0547268
  21.3976220  25.8462371  70.7646116  27.3084487  18.8303151  63.3007793
  27.4300398  17.9019797  63.4998680  27.0186529  18.8441837  62.3886108
  30.1775677  16.5158061  66.4374513  30.1997374  16.5797394  65.4826492
  30.5943736  15.6762570  66.6315019  40.5559302  26.2513321  64.4753735
  40.9990448  25.5020646  64.0772858  39.6785812  26.2423457  64.0927467
  35.6895083  32.8043662  59.9560334  36.3845988  33.4250355  60.1747648
  36.0318233  31.9539013  60.2312712  37.5886506  30.2543368  61.4847664
  38.1137830  30.5930640  60.7596984  37.5008859  29.3190383  61.3010799
  29.2506555  34.1677441  73.6137541  29.5593681  33.9226588  74.4860241
  30.0482037  34.3724080  73.1256411  29.2727167  36.3215351  65.8442918
  28.8332157  35.8291730  66.5375774  30.0235284  35.7788319  65.6034993
  21.7519506  32.5126892  65.8467546  22.5777526  32.2130664  65.4666189
  21.4013558  31.7434514  66.2957334  26.7201039  31.8653360  67.9165219
  26.0981048  31.2024065  67.6167447  27.3905906  31.8914492  67.2338867
  19.9528111  30.4313218  66.8056479  19.1160019  30.0035393  66.6240481
  19.9251756  30.6245662  67.7427270  37.2780412  30.8876271  76.7898862
  36.4875956  30.8700410  76.2503362  37.0413767  31.4264565  77.5447899
  37.3978287  27.7368738  74.1031591  37.4476292  27.5718745  75.0447114
  37.2892211  26.8695997  73.7129472  26.2814546  30.4157283  61.3923680
  26.4302666  31.0992748  60.7390353  27.0880989  30.3962373  61.9073136
  34.6882050  23.7199666  75.4190898  35.5891912  23.5806131  75.1274895
  34.7630024  23.8854121  76.3589075  38.8996484  30.1565679  74.3473612
  38.6081292  30.5195660  75.1837073  38.2868615  29.4432687  74.1686945
  40.0992166  27.7218559  66.8676183  40.9339058  28.1608363  67.0313743
  40.2351295  27.2457212  66.0484428  37.1483672  25.2798294  72.8153670
  37.6237794  25.4725940  72.0072522  36.2249238  25.3357480  72.5697054
  24.0367179  26.4422461  62.3984749  23.7913221  25.5384791  62.5964959
  24.2063093  26.4439611  61.4564227  31.7263889  17.3146137  71.7809504
  32.2445833  18.0507164  71.4555993  31.3719021  17.6210131  72.6156263
  23.3062826  22.1750819  59.8970910  22.6132071  22.2495174  59.2410946
  23.0614578  21.4111162  60.4192427  31.9776483  13.7346420  67.3010401
  32.2578237  13.0669609  67.9270827  32.7627090  13.9275516  66.7885065
  29.7809951  32.9105414  58.8635427  29.2083918  33.5295601  58.4105899
  30.3542745  33.4604775  59.3975349  35.8485341  22.1564054  71.0481976
  36.8002764  22.2562152  71.0694200  35.6788792  21.3642322  71.5580060
  33.8699721  19.2419637  71.2341377  33.2749653  19.5224650  70.5387866
  33.5849417  19.7313538  72.0058118  33.0007211  33.1942564  59.9944009
  33.9337884  33.1288126  60.1976885  32.9130424  34.0298831  59.5358542
  38.3273419  25.3770174  70.1624276  38.2949739  24.4386174  70.3483959
  38.9374043  25.4554210  69.4290101  30.1656750  24.2466227  56.2051480
  31.1115855  24.1172435  56.2739898  29.7870995  23.5080888  56.6820908
  38.4767908  22.1681217  70.2082559  37.9606956  21.3839674  70.0212488
  39.3607856  21.8399934  70.3729078  36.1378634  15.9122233  66.1678372
  35.9403456  15.6037321  67.0521704  36.7478340  16.6383871  66.2976301
  44.1449969  26.4386180  69.3030312  44.8753357  26.1771469  69.8638016
  43.5356914  25.7014902  69.3432380  42.2265266  24.5794043  69.9004764
  41.4998430  24.4450008  69.2921255  41.8112553  24.8870872  70.7061482
  30.0495442  28.2983973  77.6652137  30.9698452  28.4762572  77.8592183
  30.0145025  27.3540018  77.5131836  28.3499667  22.1716203  56.1406365
  27.4431122  21.8749316  56.2169079  28.6275648  21.8746021  55.2740651
  19.2677607  23.4922566  66.5905411  18.9480392  22.6387875  66.2979785
  18.7211036  23.7071144  67.3463379  23.0457515  26.2085007  70.3074918
  23.2643525  27.1402115  70.3262952  23.4583289  25.8492982  71.0929722
  29.9661733  16.7153093  62.2950606  29.1562461  16.3700178  62.6705852
  30.6546150  16.4060636  62.8838218  31.8952281  15.7931139  63.9174903
  32.4483320  16.2126593  64.5764926  32.1322367  14.8666888  63.9597859
  27.1198452  19.0303138  56.2818344  27.9817616  19.3558036  56.5414161
  27.3048796  18.2434634  55.7691410  19.1365867  27.1125478  68.5598533
  18.4429339  26.6979431  68.0468487  19.8838858  27.1546014  67.9631952
  35.2731088  17.9031665  63.4253567  34.6929757  18.5616469  63.0431620
  35.0067021  17.0809009  63.0140985  33.7234655  17.3036722  65.6274887
  34.2234433  17.4153257  64.8189206  34.3670262  16.9997775  66.2675696
  21.0502610  27.0443732  66.4364548  21.0273298  27.1431419  65.4846431
  21.3603246  27.8908882  66.7581714  23.7089988  29.1019887  70.5511162
  24.6633241  29.0703829  70.4841094  23.5102511  28.6410510  71.3661388
  24.2989370  27.6721003  73.1181960  25.1182259  28.1665081  73.1416797
  24.5726178  26.7552971  73.0899527  34.0555966  20.0631755  62.4809915
  33.1681821  20.3481406  62.2630110  34.4709955  19.9025518  61.6337192
  37.4070502  20.0878276  66.1964255  38.1830892  20.5774728  66.4688871
  36.6818636  20.5136330  66.6536124  39.8443061  20.8005895  67.2538195
  40.4387552  20.5601631  66.5431504  39.9169645  20.0813026  67.8811732
  22.0640217  34.6439506  67.5681360  21.9294685  33.8839907  67.0019358
  21.6472279  35.3680406  67.1010149  33.1999180  29.8276430  56.5757935
  33.9035030  30.0326432  57.1915591  32.4761828  30.3953192  56.8407019
  34.0296990  25.5786291  62.6960206  33.9732191  26.0354842  61.8567838
  34.5825332  24.8176976  62.5183048  37.8401796  21.3676023  63.5210325
  37.5838730  20.9672658  64.3518533  37.2154664  22.0819817  63.3960464
  42.1514134  24.1072096  66.0281616  41.5913692  24.1765285  66.8013179
  41.5457637  23.9313081  65.3081113  25.2209342  35.5408823  67.7799803
  25.1041727  36.4854256  67.6778493  24.4001789  35.2382385  68.1685602
  35.1085877  30.2658959  58.6256395  35.9431481  29.8340157  58.4433870
  34.9470220  30.0940973  59.5533290  34.7631769  26.7691072  59.9912735
  34.7080573  26.6035344  59.0501179  34.1377824  27.4767105  60.1474924
  32.0777676  29.0739984  79.3166298  32.9468836  29.2480636  78.9552932
  31.5984428  29.8934401  79.1942027  28.0727895  16.2699181  59.5698053
  28.0606564  17.2141021  59.7266324  28.9651317  16.0869327  59.2757514
  26.2463857  36.1937085  70.9955731  27.1491103  36.2260695  71.3122226
  26.0201227  35.2637536  71.0102067  28.0017459  34.9468072  67.6565810
  27.0513090  34.9469933  67.5430182  28.3049945  34.2000806  67.1401844
  31.8880014  12.8641958  63.8243990  31.1212410  12.3100445  63.9700672
  32.2990719  12.9363827  64.6858142  43.7370152  40.7828610  68.7211572
  44.3748562  40.6635357  68.0174912  43.6190995  41.7309454  68.7799524
  40.5459858  40.7356038  68.6573097  40.2078370  40.6197103  67.7693632
  41.4149627  40.3347203  68.6374103  41.0279641  41.8890890  74.6159302
  41.0168282  41.4943688  73.7439806  41.1900281  41.1556962  75.2093074
  33.9511106  44.0842706  67.4854208  34.7432398  43.7433531  67.0700508
  34.1907756  44.1937681  68.4056362  37.7486903  44.6728002  73.5638486
  37.4576769  45.5773632  73.4485153  38.3843887  44.7144529  74.2782556
  38.6743109  42.0504850  70.1539846  39.2706682  41.8260873  69.4396809
  38.7318081  41.3089596  70.7565294  43.2911421  38.5080064  65.7964780
  44.0774510  38.0899487  65.4455197  43.5550125  39.4126156  65.9646429
  46.2145268  32.1576871  71.1592367  45.8828593  33.0272282  70.9353582
  45.6190881  31.8413155  71.8386398  42.7076788  44.3589417  70.5588280
  42.4077511  45.2614456  70.4504087  42.3627847  44.0921600  71.4109433
  46.1073931  36.8771957  68.2385717  45.1990809  36.8087366  67.9444478
  46.0561527  37.3543902  69.0667543  33.5198080  40.4536488  67.4268774
  33.6490461  40.7070966  68.3408185  32.8395531  41.0464196  67.1073429
  40.1814797  38.2961603  76.1820615  39.4048131  38.8555523  76.1723479
  40.8205360  38.7818386  76.7035485  47.9735578  35.0788396  70.0163591
  47.3309958  35.3720929  69.3703386  47.4690506  34.9641316  70.8216788
  38.4361169  41.1047056  75.7438582  39.1775854  41.6432100  75.4673405
  37.7298155  41.7313345  75.9010133  43.9116509  43.2476197  74.3410743
  44.3199865  42.8058607  73.5965376  43.1893771  42.6728824  74.5944936
  40.2647579  38.1848803  71.7144300  41.1108774  38.6088217  71.8578949
  40.2046217  37.5282428  72.4082863  44.2345324  43.8077387  68.0963032
  43.6054186  43.9723101  67.3939100  43.8470986  44.2218997  68.8673996
  48.1134556  44.7431825  65.4507396  47.4285594  45.1230727  64.9004429
  48.1978405  45.3527152  66.1839344  43.4147025  35.8453172  73.3725474
  43.1707956  36.5995232  72.8359749  43.6906955  36.2238519  74.2072721
  45.3685487  42.3891784  72.0502739  45.5802383  43.0323544  71.3737120
  45.3215236  41.5554101  71.5824669  42.9711716  35.0009605  68.9539311
  42.1096195  35.2990858  69.2456049  42.9974151  35.2180004  68.0220344
  37.1722533  38.2586704  76.5453892  36.5421194  38.9402985  76.7789288
  37.0658621  38.1469786  75.6007030  32.4667506  37.9258500  67.4719816
  31.6766560  38.1816029  66.9959926  32.9578753  38.7406838  67.5771856
  46.4831315  45.2663740  70.2225097  47.3048759  44.8643927  69.9407778
  46.4793718  45.1631974  71.1741212  40.2487919  44.8147783  72.3785807
  40.3132351  45.2768190  73.2143979  39.5398843  44.1845148  72.5068117
  30.7505209  38.1788991  69.9034807  31.0013247  39.0636001  70.1692383
  31.2864757  37.9993592  69.1309898  36.4503276  32.5607470  78.9079143
  36.0570222  32.0073669  79.5826787  37.2669416  32.8718049  79.2985660
  39.3671237  33.9765349  76.4999399  40.1080950  34.5772503  76.4203862
  39.5989160  33.2342987  75.9417442  34.5112575  39.1621717  74.7777629
  34.3966090  38.2606974  75.0784728  33.6557093  39.4085413  74.4262446
  41.5904413  47.1039457  76.3765130  41.1468267  46.3175835  76.0586034
  42.2521626  47.2918607  75.7109020  36.3491534  48.6335259  70.9025808
  36.8998959  48.5052322  70.1302802  35.5103010  48.9330148  70.5520701
  43.6885651  47.3842257  74.4046531  43.6704126  48.2051138  73.9126800
  44.6105571  47.2596332  74.6296672  40.1458705  44.8986386  75.2470039
  40.6787042  44.1374675  75.0169347  39.6172786  44.6060038  75.9894194
  43.3128400  30.0046452  70.7763681  42.9692669  30.8948094  70.7002792
  43.6807362  29.8148110  69.9133266  31.3814251  42.3279983  63.5952283
  32.2189473  42.7376991  63.3785991  31.5592518  41.3879425  63.5652477
  40.8625794  34.8404764  64.3421354  40.0067390  34.4511615  64.1626993
  41.2752745  34.9196725  63.4821140  42.3924940  32.3751107  68.7412914
  41.8889736  32.3381243  67.9280719  42.6855547  33.2843850  68.8009571
  38.6367826  32.4589837  67.7479096  39.5020823  32.2632646  67.3884985
  38.7045335  32.2300189  68.6748453  46.4904264  42.2221399  67.8755898
  45.8327938  42.9120661  67.9636026  47.2944663  42.6117831  68.2189884
  36.2430145  34.6892045  65.1195463  36.8173897  34.4667227  64.3868656
  36.8301128  34.7580740  65.8724064  45.3009722  40.5765772  65.9259839
  45.8141604  41.2095764  66.4281549  45.9510946  39.9766968  65.5603199
  38.5452813  31.5633294  63.8470532  37.8917225  31.2482311  63.2227147
  38.5033287  30.9409034  64.5730355  41.7790553  38.0515228  68.1718180
  40.8613115  38.2730175  68.0139868  42.1950697  38.1261538  67.3129887
  46.0671519  45.5571773  64.0538982  45.6133846  44.7162683  64.1104172
  45.4365485  46.1933172  64.3913762  45.0104438  36.4863759  65.2839649
  44.2727195  35.9741146  65.6149892  45.2631212  36.0464141  64.4722926
  45.1116066  29.2640011  65.8781419  45.4174942  28.4037375  65.5907334
  45.8368670  29.8557632  65.6780413  31.4040422  39.6670698  64.2663017
  31.2064821  39.0740059  63.5414083  30.8487086  39.3622908  64.9838955
  42.9203717  38.6412689  72.9762882  43.2753105  38.8684162  73.8357348
  43.5675848  38.9731066  72.3540138  36.8143580  35.7489220  69.7609224
  37.4542959  35.6077979  69.0632187  35.9821111  35.4623733  69.3847826
  48.6770833  43.8307652  68.6923483  49.1107340  43.7382941  69.5406537
  49.3902414  43.8065152  68.0543499  42.4098728  47.4309746  70.2256584
  42.4635751  48.0000682  70.9934300  41.5413510  47.6011631  69.8610621
  33.8172196  35.7189545  64.5382210  34.0779014  36.6334878  64.4291371
  34.6389369  35.2513987  64.6878823  35.2897122  37.1327302  71.7081035
  35.9620175  36.9244664  71.0593684  34.4626908  36.9349388  71.2686267
  49.5386383  43.8731352  71.2256368  49.7322273  44.7777163  71.4715643
  49.4387001  43.4138771  72.0594953  41.1922694  33.7589243  73.7246696
  40.5450609  34.4579193  73.6311172  41.9623709  34.1925387  74.0922944
  44.6001492  44.0238095  76.7997249  44.4486998  43.7948647  75.8827333
  44.5906171  44.9808696  76.8128594  41.3686828  41.5970008  71.7843515
  42.2978888  41.7481167  71.6112483  40.9477858  41.6854029  70.9292162
  40.1675160  45.6220672  69.5542053  40.0286246  45.2539457  70.4267991
  39.3789756  46.1368312  69.3826011  35.6924619  40.4069905  72.4683472
  35.5544417  39.6750144  73.0695011  36.6029542  40.3178805  72.1867660
  38.3206920  40.1189864  71.9567152  39.0306538  39.4783056  71.9153770
  38.2776228  40.3702759  72.8793332  46.3093698  47.0557218  74.8773731
  46.2506244  46.3716438  74.2104314  46.7113217  47.7976208  74.4254357
  37.0335854  37.1055082  73.7762791  36.4973211  36.6545821  74.4284387
  36.4452562  37.2400991  73.0333255  35.3284397  53.8719131  67.6707450
  35.5680995  54.5037656  68.3486468  34.4853594  53.5207171  67.9572809
  46.3111106  45.0196802  73.1087711  45.4237884  44.6822723  73.2314109
  46.8809657  44.2879833  73.3456476  27.9640253  41.3520893  66.4330762
  28.6511293  41.0382623  65.8451777  27.8088381  42.2562258  66.1598013
  32.7674975  36.2411090  70.8615786  32.6833164  35.6336759  70.1266196
  31.9457681  36.7320108  70.8625282  42.9398689  34.7264653  66.2285981
  43.4367388  33.9734616  65.9087051  42.1685670  34.7628970  65.6629190
  42.3010943  49.5785088  72.2307112  43.0138915  50.2132553  72.1583014
  41.8100971  49.6748954  71.4147114  39.5233657  36.8682036  65.9557665
  39.1531445  36.3153077  66.6438571  40.0192750  36.2640170  65.4032665
  37.3522856  47.3279531  73.0512683  38.0532316  47.9616014  73.2042077
  36.8817971  47.6694263  72.2908323  45.3817684  31.6934247  68.3765340
  44.4680763  31.9238474  68.5447546  45.8110785  31.7772691  69.2279372
  45.1524142  39.8824139  70.8765234  44.4995592  40.1300046  70.2217686
  45.5304522  39.0688277  70.5427711  41.2011715  40.6243950  77.3631271
  40.5252352  40.5238079  78.0333646  42.0239349  40.4683164  77.8267268
  32.9490574  46.8615886  69.9843786  33.5344011  46.1159574  70.1171690
  32.7515413  47.1719843  70.8680450  27.5408229  39.4321487  68.7048229
  27.5792328  38.8985077  69.4985347  27.0348522  38.9056692  68.0859206
  39.9434498  51.9310877  71.5988887  40.4952806  52.0942499  72.3637972
  40.2840691  52.5215315  70.9268912  34.9198991  34.2786027  72.2010771
  34.9840318  35.1400858  71.7888169  34.8566111  33.6660029  71.4683130
  34.3951264  36.3509160  75.8483806  35.0223302  35.9686237  76.4621330
  33.5379183  36.1323362  76.2139498  44.7945372  46.7572135  77.4537541
  45.3385276  47.3702093  76.9592496  44.2132217  47.3151713  77.9704554
  31.1716806  38.1585589  61.7802160  31.4670248  37.2496267  61.7269214
  30.2704842  38.1373328  61.4583163  34.7011053  36.2341585  67.7629709
  33.9797639  36.8477553  67.6237182  35.4904309  36.7699350  67.6846355
  45.1437794  47.6801873  70.2132119  44.1968129  47.5607224  70.1410446
  45.4920567  46.7924371  70.2958380  37.5037367  33.5696012  74.0370361
  38.0271769  33.8158308  74.7996670  37.2849700  34.4016047  73.6173498
  32.9004648  35.8399686  61.9041486  32.5717354  34.9597065  61.7216592
  33.2544019  35.7847355  62.7917875  36.0146471  36.1272656  62.2716963
  36.3542544  36.6558578  61.5495572  36.4618592  36.4653062  63.0475530
  45.7518349  48.2983148  67.5001344  46.6764896  48.0926009  67.3625795
  45.5833652  48.0499549  68.4090685  38.7089912  34.5109707  71.7220031
  38.3686732  33.7117520  72.1240711  38.0028918  34.8111418  71.1496865
  39.3606384  31.5959019  70.1747354  40.1832453  31.1219498  70.0526245
  39.6044447  32.3749503  70.6746041  36.8844963  38.2878140  67.9839333
  36.7389543  38.6018443  68.8763614  36.4070166  38.9063040  67.4310232
  38.7441345  35.2780688  68.0320223  38.7302914  34.3821781  67.6952520
  39.4613774  35.2851352  68.6658509  40.5967476  35.7118028  70.0773350
  40.3385254  36.6335099  70.0757680  40.0652517  35.3148463  70.7673814
  31.3590625  40.8283484  70.9226994  30.8144093  41.6043292  71.0547268
  32.2369975  41.1754289  70.7646116  38.1478241  34.1595068  63.3007793
  38.2694153  33.2311715  63.4998680  37.8580284  34.1733754  62.3886108
  41.0169432  31.8449979  66.4374513  41.0391129  31.9089312  65.4826492
  41.4337491  31.0054487  66.6315019  32.1456647  39.9553381  73.8157151
  31.4038383  40.1036016  74.4021781  31.8249391  40.2161646  72.9523900
  40.0900309  49.4969359  73.6137541  40.3987436  49.2518506  74.4860241
  40.8875791  49.7015997  73.1256411  32.5913260  47.8418809  65.8467546
  33.4171280  47.5422581  65.4666189  32.2407312  47.0726432  66.2957334
  37.5594793  47.1945278  67.9165219  36.9374803  46.5315983  67.6167447
  38.2299660  47.2206410  67.2338867  37.6319321  35.6727066  77.5097725
  37.6807476  36.5489189  77.1275495  38.1741835  35.1304459  76.9369369
  48.1174167  46.2168189  76.7898862  47.3269710  46.1992328  76.2503362
  47.8807521  46.7556483  77.5447899  48.2372042  43.0660655  74.1031591
  48.2870047  42.9010663  75.0447114  48.1285965  42.1987914  73.7129472
  45.5275804  39.0491583  75.4190898  46.4285667  38.9098048  75.1274895
  45.6023779  39.2146038  76.3589075  39.8618609  36.4258438  74.2644084
  38.9921919  36.7192004  73.9926672  40.0978090  37.0098883  74.9851348
  49.7390238  45.4857597  74.3473612  49.4475047  45.8487577  75.1837073
  49.1262370  44.7724605  74.1686945  47.9877427  40.6090211  72.8153670
  48.4631548  40.8017858  72.0072522  47.0642992  40.6649397  72.5697054
  42.5657643  32.6438055  71.7809504  43.0839587  33.3799082  71.4555993
  42.2112776  32.9502048  72.6156263  42.8170237  29.0638338  67.3010401
  43.0971991  28.3961527  67.9270827  43.6020844  29.2567433  66.7885065
  46.6879096  37.4855972  71.0481976  47.6396519  37.5854069  71.0694200
  46.5182546  36.6934240  71.5580060  44.7093475  34.5711555  71.2341377
  44.1143407  34.8516567  70.5387866  44.4243172  35.0605456  72.0058118
  49.1667174  40.7062091  70.1624276  49.1343494  39.7678092  70.3483959
  49.7767797  40.7846128  69.4290101  49.3161662  37.4973135  70.2082559
  48.8000711  36.7131591  70.0212488  50.2001611  37.1691851  70.3729078
  46.9772389  31.2414150  66.1678372  46.7797210  30.9329238  67.0521704
  47.5872094  31.9675789  66.2976301  54.9843723  41.7678098  69.3030312
  55.7147112  41.5063386  69.8638016  54.3750669  41.0306820  69.3432380
  53.0659020  39.9085961  69.9004764  52.3392184  39.7741926  69.2921255
  52.6506307  40.2162789  70.7061482  40.8889197  43.6275890  77.6652137
  41.8092206  43.8054489  77.8592183  40.8538780  42.6831936  77.5131836
  30.1071362  38.8214484  66.5905411  29.7874146  37.9679792  66.2979785
  29.5604790  39.0363062  67.3463379  33.8851269  41.5376925  70.3074918
  34.1037279  42.4694033  70.3262952  34.2977043  41.1784899  71.0929722
  40.8055487  32.0445010  62.2950606  39.9956216  31.6992095  62.6705852
  41.4939904  31.7352554  62.8838218  42.7346036  31.1223057  63.9174903
  43.2877074  31.5418511  64.5764926  42.9716122  30.1958805  63.9597859
  38.7579135  37.1110131  79.6977667  38.6575862  38.0604488  79.6289758
  38.5400677  36.7828370  78.8253737  29.9759622  42.4417395  68.5598533
  29.2823093  42.0271348  68.0468487  30.7232613  42.4837932  67.9631952
  44.5628409  32.6328640  65.6274887  45.0628187  32.7445175  64.8189206
  45.2064017  32.3289693  66.2675696  38.6210405  40.5407270  78.5142728
  38.1377487  41.3407630  78.7206617  38.7071344  40.5515214  77.5610172
  31.8896364  42.3735649  66.4364548  31.8667053  42.4723337  65.4846431
  32.1997001  43.2200800  66.7581714  34.5483742  44.4311804  70.5511162
  35.5026996  44.3995747  70.4841094  34.3496266  43.9702428  71.3661388
  35.1383124  43.0012920  73.1181960  35.9576013  43.4956999  73.1416797
  35.4119932  42.0844888  73.0899527  48.2464257  35.4170194  66.1964255
  49.0224647  35.9066646  66.4688871  47.5212391  35.8428248  66.6536124
  50.6836815  36.1297813  67.2538195  51.2781306  35.8893549  66.5431504
  50.7563399  35.4104943  67.8811732  32.9033971  49.9731424  67.5681360
  32.7688439  49.2131825  67.0019358  32.4866033  50.6972324  67.1010149
  30.3918039  37.3351054  73.8174157  31.0376902  36.8250008  74.3061382
  30.1835190  38.0719736  74.3917582  42.9171431  44.4031902  79.3166298
  43.7862591  44.5772554  78.9552932  42.4378182  45.2226319  79.1942027
  37.0857611  51.5229003  70.9955731  37.9884858  51.5552613  71.3122226
  36.8594981  50.5929454  71.0102067  42.7273769  28.1933875  63.8243990
  41.9606164  27.6392362  63.9700672  43.1384474  28.2655744  64.6858142
  34.7315530  34.4818671  77.9149171  35.5946991  34.1255476  78.1252496
  34.1580940  34.1432566  78.6024575  54.5763907  56.1120528  68.7211572
  55.2142317  55.9927275  68.0174912  54.4584749  57.0601372  68.7799524
  51.3853613  56.0647956  68.6573097  51.0472124  55.9489020  67.7693632
  52.2543381  55.6639121  68.6374103  47.2440429  57.9183432  64.6469988
  46.6805294  57.8273369  63.8786276  47.1292824  57.0983337  65.1272480
  51.8673396  57.2182807  74.6159302  51.8562037  56.8235606  73.7439806
  52.0294035  56.4848880  75.2093074  44.7904861  59.4134624  67.4854208
  45.5826152  59.0725448  67.0700508  45.0301511  59.5229599  68.4056362
  52.8239987  61.5854400  59.9584453  52.1727967  62.1708480  59.5718467
  53.6184350  62.1160595  60.0179490  46.7495614  58.6743537  60.3571587
  47.5226490  58.1272524  60.2184463  47.1021013  59.5387786  60.5686048
  48.5880657  60.0019919  73.5638486  48.2970523  60.9065550  73.4485153
  49.2237641  60.0436447  74.2782556  49.5136864  57.3796768  70.1539846
  50.1100436  57.1552790  69.4396809  49.5711835  56.6381513  70.7565294
  49.0861892  54.8336203  57.9890037  49.3387413  54.3117724  57.2273500
  48.1486451  54.6702349  58.0916721  54.1305175  53.8371981  65.7964780
  54.9168264  53.4191405  65.4455197  54.3943879  54.7418074  65.9646429
  54.3015252  59.2744832  60.4953437  53.6661085  59.3479458  61.2074342
  53.9712659  59.8638431  59.8172516  59.5313602  53.7747215  66.6997759
  60.2638774  53.2046432  66.9335588  58.7752958  53.3868815  67.1404264
  48.8058181  56.7364309  60.1914412  48.6894439  56.0609212  60.8595496
  48.9160441  56.2496683  59.3746565  51.1489722  56.1974456  63.8961101
  50.7847929  55.6705077  64.6074023  52.0056838  55.8072925  63.7227587
  57.0539023  47.4868789  71.1592367  56.7222347  48.3564200  70.9353582
  56.4584636  47.1705073  71.8386398  53.5470542  59.6881335  70.5588280
  53.2471265  60.5906374  70.4504087  53.2021602  59.4213518  71.4109433
  46.9983024  56.1395132  66.5924984  46.0733520  56.0071346  66.8002676
  47.2467437  56.9189351  67.0894927  56.9467686  52.2063875  68.2385717
  56.0384563  52.1379283  67.9444478  56.8955282  52.6835820  69.0667543
  50.7684430  53.6822013  59.8769117  50.6484055  54.1279064  60.7154597
  50.0737018  54.0307331  59.3182655  44.3591835  55.7828405  67.4268774
  44.4884216  56.0362884  68.3408185  43.6789286  56.3756113  67.1073429
  48.5291322  66.4525655  63.5259248  48.4515352  67.4033480  63.6047728
  47.9252965  66.1071528  64.1834174  51.0208552  53.6253521  76.1820615
  50.2441886  54.1847441  76.1723479  51.6599115  54.1110304  76.7035485
  58.8129332  50.4080313  70.0163591  58.1703713  50.7012847  69.3703386
  58.3084261  50.2933234  70.8216788  56.4669496  54.1543487  60.7049451
  57.3787352  54.3870873  60.5297148  55.9579143  54.7380531  60.1424529
  49.2754924  56.4338974  75.7438582  50.0169608  56.9724018  75.4673405
  48.5691909  57.0605263  75.9010133  51.1041334  53.5140721  71.7144300
  51.9502529  53.9380135  71.8578949  51.0439971  52.8574345  72.4082863
  55.0739078  59.1369305  68.0963032  54.4447941  59.3015019  67.3939100
  54.6864740  59.5510915  68.8673996  58.9528310  60.0723743  65.4507396
  58.2679348  60.4522644  64.9004429  59.0372159  60.6819070  66.1839344
  54.2540779  51.1745090  73.3725474  54.0101711  51.9287150  72.8359749
  54.5300710  51.5530437  74.2072721  56.2079242  57.7183702  72.0502739
  56.4196137  58.3615462  71.3737120  56.1608990  56.8846018  71.5824669
  53.8105471  50.3301523  68.9539311  52.9489950  50.6282776  69.2456049
  53.8367905  50.5471921  68.0220344  50.6267040  58.8743713  65.3613117
  51.0905386  59.1531416  64.5717740  50.3623838  57.9727158  65.1786208
  47.5191121  58.4215195  68.2992880  48.0892478  58.8502463  67.6610365
  48.1099233  58.1397779  68.9977066  49.5635926  54.9966865  62.1702682
  50.2659970  55.4487909  62.6376609  49.2316555  54.3550684  62.7982575
  48.0116288  53.5878622  76.5453892  47.3814948  54.2694903  76.7789288
  47.9052376  53.4761704  75.6007030  57.3225070  60.5955657  70.2225097
  58.1442513  60.1935845  69.9407778  57.3187473  60.4923891  71.1741212
  45.2576006  53.6194997  64.4303293  44.4607169  53.7313692  64.9486788
  45.0301598  53.9581650  63.5644183  51.0881673  60.1439701  72.3785807
  51.1526106  60.6060108  73.2143979  50.3792597  59.5137066  72.5068117
  41.5898963  53.5080909  69.9034807  41.8407002  54.3927919  70.1692383
  42.1258512  53.3285510  69.1309898  65.4131063  56.9394406  66.5710068
  64.6594771  56.3701804  66.4154073  65.5478604  56.9057070  67.5180703
  50.8029691  61.8107808  62.2464787  50.6675366  62.6559344  62.6749635
  51.3439503  62.0127086  61.4830721  47.2897030  47.8899388  78.9079143
  46.8963976  47.3365587  79.5826787  48.1063171  48.2009966  79.2985660
  44.2559088  59.3283246  62.8192713  44.7683609  60.1226496  62.9698277
  44.9081801  58.6309537  62.7526314  46.0653973  62.4449002  64.9015466
  46.2420601  63.3666967  64.7136450  46.8610806  62.1307422  65.3309846
  50.2064991  49.3057267  76.4999399  50.9474705  49.9064420  76.4203862
  50.4382914  48.5634905  75.9417442  45.3506329  54.4913634  74.7777629
  45.2359845  53.5898892  75.0784728  44.4950847  54.7377331  74.4262446
  47.1885288  63.9627176  70.9025808  47.7392713  63.8344240  70.1302802
  46.3496764  64.2622065  70.5520701  54.1522154  45.3338370  70.7763681
  53.8086424  46.2240012  70.7002792  54.5201117  45.1440028  69.9133266
  42.2208005  57.6571900  63.5952283  43.0583227  58.0668909  63.3785991
  42.3986273  56.7171343  63.5652477  54.1172437  55.3246981  59.2836116
  53.6019061  56.0951586  59.5224503  53.8449746  54.6512117  59.9069178
  51.7019548  50.1696682  64.3421354  50.8461144  49.7803532  64.1626993
  52.1146500  50.2488643  63.4821140  53.2318695  47.7043025  68.7412914
  52.7283490  47.6673160  67.9280719  53.5249302  48.6135768  68.8009571
  49.4761581  47.7881755  67.7479096  50.3414577  47.5924564  67.3884985
  49.5439090  47.5592107  68.6748453  59.0906711  58.0779336  61.2189290
  58.3136154  57.7390495  60.7744452  59.7698192  58.0831959  60.5444255
  53.9058740  53.1974073  61.1095897  53.6008876  53.5120222  61.9606040
  54.8589182  53.2755493  61.1523230  52.3505172  59.3564297  62.7588851
  51.8226534  58.6217056  62.4462089  51.8492675  60.1338973  62.5128820
  57.3298018  57.5513317  67.8755898  56.6721693  58.2412578  67.9636026
  58.1338417  57.9409749  68.2189884  47.0823900  50.0183963  65.1195463
  47.6567652  49.7959144  64.3868656  47.6694882  50.0872657  65.8724064
  56.1403477  55.9057690  65.9259839  56.6535359  56.5387682  66.4281549
  56.7904701  55.3058885  65.5603199  49.3846567  46.8925212  63.8470532
  48.7310980  46.5774229  63.2227147  49.3427042  46.2700952  64.5730355
  50.4957772  57.1744507  55.7623824  49.5884834  56.9433760  55.9614973
  50.9928804  56.3782126  55.9497806  53.4025851  65.8842014  58.6820510
  52.7287550  66.1873711  59.2905468  53.7891673  66.6871094  58.3325967
  52.6184308  53.3807145  68.1718180  51.7006869  53.6022092  68.0139868
  53.0344451  53.4553456  67.3129887  53.4019356  54.7798561  63.3020860
  54.1491175  55.2919958  62.9927982  53.6710945  54.4582614  64.1625254
  51.6746006  57.2757102  60.2847814  50.7657225  56.9916134  60.3820284
  51.7041090  57.6956180  59.4251121  56.9065273  60.8863691  64.0538982
  56.4527600  60.0454601  64.1104172  56.2759240  61.5225090  64.3913762
  55.8498193  51.8155677  65.2839649  55.1120950  51.3033063  65.6149892
  56.1024966  51.3756059  64.4722926  55.3498212  62.7240188  64.9888800
  55.6421187  63.2845245  64.2701166  55.8596833  63.0168749  65.7441959
  55.9509820  44.5931929  65.8781419  56.2568697  43.7329293  65.5907334
  56.6762425  45.1849549  65.6780413  50.2230900  54.8885722  66.3857610
  50.2779510  53.9359559  66.3100086  49.4122102  55.0445161  66.8698908
  51.3722094  58.8165845  57.6235893  50.9341523  58.1001704  57.1641530
  52.1132534  59.0441960  57.0620984  48.1623260  53.5062782  64.1447989
  47.3491125  53.8056953  64.5513181  48.6582254  53.1118471  64.8622471
  50.3131838  63.5020539  66.0782253  50.2708016  63.7281385  65.1490785
  51.2294536  63.2683914  66.2268054  53.7597471  53.9704606  72.9762882
  54.1146859  54.1976080  73.8357348  54.4069603  54.3022983  72.3540138
  59.4895208  57.0923042  63.6812211  59.3513107  57.2824638  62.7533401
  59.1331427  57.8542425  64.1380263  47.6537334  51.0781138  69.7609224
  48.2936714  50.9369897  69.0632187  46.8214865  50.7915651  69.3847826
  59.5164588  59.1599569  68.6923483  59.9501095  59.0674858  69.5406537
  60.2296169  59.1357070  68.0543499  48.4297638  60.3783568  65.8744216
  49.2238237  59.8833888  65.6726791  47.7189331  59.8501431  65.5111922
  53.2492483  62.7601663  70.2256584  53.3029505  63.3292600  70.9934300
  52.3807264  62.9303548  69.8610621  44.7380402  54.5226650  61.9503969
  43.8077990  54.4611105  62.1673931  44.8337874  54.0002602  61.1540610
  46.1290876  52.4619220  71.7081035  46.8013930  52.2536582  71.0593684
  45.3020663  52.2641306  71.2686267  52.0316448  49.0881161  73.7246696
  51.3844363  49.7871110  73.6311172  52.8017464  49.5217305  74.0922944
  52.2080583  56.9261925  71.7843515  53.1372643  57.0773085  71.6112483
  51.7871613  57.0145946  70.9292162  51.0068914  60.9512590  69.5542053
  50.8680000  60.5831374  70.4267991  50.2183511  61.4660229  69.3826011
  51.6017066  66.0521686  60.8967590  51.7768822  65.5809730  61.7113212
  50.9149854  66.6787453  61.1248850  52.5574130  60.3294193  66.9430891
  52.2223962  60.2894963  67.8388541  52.0578075  59.6638909  66.4701301
  46.5318373  55.7361823  72.4683472  46.3938171  55.0042061  73.0695011
  47.4423297  55.6470723  72.1867660  55.4933321  57.6750227  57.2167951
  54.8762492  56.9497055  57.1201003  55.0249810  58.4359587  56.8735025
  49.1600674  55.4481782  71.9567152  49.8700293  54.8074974  71.9153770
  49.1169982  55.6994677  72.8793332  47.8729608  52.4347000  73.7762791
  47.3366965  51.9837738  74.4284387  47.2846317  52.5692909  73.0333255
  46.1678152  69.2011049  67.6707450  46.4074750  69.8329573  68.3486468
  45.3247348  68.8499089  67.9572809  38.8034007  56.6812811  66.4330762
  39.4905047  56.3674541  65.8451777  38.6482136  57.5854176  66.1598013
  43.6068729  51.5703008  70.8615786  43.5226918  50.9628677  70.1266196
  42.7851436  52.0612026  70.8625282  50.6806013  65.0090172  70.0748954
  50.6076185  65.8145143  70.5868258  50.2383407  65.2082137  69.2496975
  50.4695793  64.2461942  63.5851775  49.6863315  64.7883622  63.6790000
  51.1688538  64.7635921  63.9846016  53.7792443  50.0556571  66.2285981
  54.2761143  49.3026533  65.9087051  53.0079425  50.0920888  65.6629190
  61.6322201  55.7596937  67.8704272  61.6212077  56.6421652  67.4998205
  60.7639580  55.4068487  67.6758809  54.8622224  58.8128258  63.8024404
  53.9278503  58.9329721  63.6329108  55.0398892  57.9100725  63.5384414
  50.3627412  52.1973954  65.9557665  49.9925199  51.6444994  66.6438571
  50.8586504  51.5932088  65.4032665  58.2494775  54.6545578  64.3374438
  58.7155227  55.4873569  64.2634741  58.7002276  54.1890559  65.0419697
  48.1916611  62.6571449  73.0512683  48.8926070  63.2907932  73.2042077
  47.7211726  62.9986181  72.2908323  56.3171006  60.9989399  61.3360590
  56.5930850  60.8845993  62.2454464  55.4475505  60.6006884  61.2972763
  56.2211438  47.0226165  68.3765340  55.3074518  47.2530391  68.5447546
  56.6504539  47.1064609  69.2279372  55.9917897  55.2116057  70.8765234
  55.3389347  55.4591964  70.2217686  56.3698276  54.3980195  70.5427711
  52.9525070  65.2475750  64.9793404  53.1347465  64.4297406  65.4421156
  53.7758056  65.4643442  64.5418294  53.2867236  64.1743935  62.2408452
  53.8155002  63.6636389  61.6278614  53.5495455  63.8586465  63.1053985
  43.7884329  62.1907804  69.9843786  44.3737765  61.4451492  70.1171690
  43.5909167  62.5011761  70.8680450  46.6422984  65.2259052  65.0006228
  45.9733359  65.7105179  64.5170268  46.5035854  65.4728272  65.9149607
  38.3801983  54.7613404  68.7048229  38.4186083  54.2276995  69.4985347
  37.8742276  54.2348610  68.0859206  45.7592746  49.6077945  72.2010771
  45.8234072  50.4692776  71.7888169  45.6959866  48.9951946  71.4683130
  45.2345018  51.6801077  75.8483806  45.8617057  51.2978155  76.4621330
  44.3772937  51.4615279  76.2139498  53.9196640  65.2084771  68.5852569
  53.7947779  64.4074510  68.0763514  54.5775731  65.7030964  68.0966539
  45.5404808  51.5633503  67.7629709  44.8191394  52.1769471  67.6237182
  46.3298064  52.0991268  67.6846355  55.9831548  63.0093791  70.2132119
  55.0361884  62.8899142  70.1410446  56.3314321  62.1216289  70.2958380
  48.3431121  48.8987930  74.0370361  48.8665523  49.1450226  74.7996670
  48.1243455  49.7307964  73.6173498  52.9877981  62.8046507  66.4136471
  52.8402944  61.8763214  66.5944041  53.8131475  62.8266598  65.9293546
  46.8540226  51.4564574  62.2716963  47.1936298  51.9850495  61.5495572
  47.3012346  51.7944980  63.0475530  56.5912103  63.6275066  67.5001344
  57.5158651  63.4217927  67.3625795  56.4227407  63.3791467  68.4090685
  49.5483666  49.8401625  71.7220031  49.2080487  49.0409438  72.1240711
  48.8422673  50.1403336  71.1496865  50.2000138  46.9250937  70.1747354
  51.0226208  46.4511415  70.0526245  50.4438202  47.7041421  70.6746041
  52.9839496  50.6584345  61.4068588  53.2003110  51.5408982  61.1057417
  52.5033563  50.2670558  60.6774230  47.7238717  53.6170058  67.9839333
  47.5783298  53.9310361  68.8763614  47.2463921  54.2354958  67.4310232
  49.5835100  50.6072606  68.0320223  49.5696669  49.7113699  67.6952520
  50.3007528  50.6143269  68.6658509  51.4361231  51.0409946  70.0773350
  51.1779008  51.9627017  70.0757680  50.9046271  50.6440380  70.7673814
  56.3807419  64.1460733  62.8563435  56.5544297  63.5807156  62.1037288
  56.8736311  64.9461628  62.6742925  42.1984379  56.1575402  70.9226994
  41.6537847  56.9335210  71.0547268  43.0763729  56.5046207  70.7646116
  51.8563186  47.1741896  66.4374513  51.8784883  47.2381230  65.4826492
  52.2731245  46.3346405  66.6315019  62.2346811  56.9097156  64.4753735
  62.6777957  56.1604481  64.0772858  61.3573321  56.9007292  64.0927467
  57.3682592  63.4627497  59.9560334  58.0633497  64.0834190  60.1747648
  57.7105742  62.6122849  60.2312712  42.9850401  55.2845298  73.8157151
  42.2432137  55.4327934  74.4021781  42.6643145  55.5453564  72.9523900
  59.2674015  60.9127203  61.4847664  59.7925339  61.2514476  60.7596984
  59.1796368  59.9774218  61.3010799  50.9514676  66.9799186  65.8442918
  50.5119666  66.4875565  66.5375774  51.7022793  66.4372154  65.6034993
  43.4307015  63.1710727  65.8467546  44.2565035  62.8714499  65.4666189
  43.0801067  62.4018350  66.2957334  48.3988548  62.5237195  67.9165219
  47.7768557  61.8607900  67.6167447  49.0693415  62.5498327  67.2338867
  41.6315620  61.0897054  66.8056479  40.7947528  60.6619228  66.6240481
  41.6039265  61.2829497  67.7427270  48.4713075  51.0018983  77.5097725
  48.5201231  51.8781106  77.1275495  49.0135590  50.4596376  76.9369369
  47.9602055  61.0741119  61.3923680  48.1090175  61.7576583  60.7390353
  48.7668498  61.0546209  61.9073136  50.7012364  51.7550356  74.2644084
  49.8315673  52.0483922  73.9926672  50.9371844  52.3390801  74.9851348
  61.7779675  58.3802394  66.8676183  62.6126567  58.8192198  67.0313743
  61.9138804  57.9041048  66.0484428  58.8271181  55.9382129  72.8153670
  59.3025303  56.1309775  72.0072522  57.9036747  55.9941315  72.5697054
  45.7154688  57.1006296  62.3984749  45.4700730  56.1968626  62.5964959
  45.8850602  57.1023447  61.4564227  53.4051398  47.9729973  71.7809504
  53.9233342  48.7091000  71.4555993  53.0506530  48.2793966  72.6156263
  53.6563992  44.3930255  67.3010401  53.9365746  43.7253444  67.9270827
  54.4414599  44.5859351  66.7885065  51.4597460  63.5689249  58.8635427
  50.8871427  64.1879436  58.4105899  52.0330254  64.1188611  59.3975349
  57.5272850  52.8147889  71.0481976  58.4790273  52.9145987  71.0694200
  57.3576301  52.0226158  71.5580060  55.5487230  49.9003472  71.2341377
  54.9537162  50.1808485  70.5387866  55.2636926  50.3897373  72.0058118
  54.6794720  63.8526399  59.9944009  55.6125393  63.7871961  60.1976885
  54.5917933  64.6882666  59.5358542  57.3082737  63.1692270  56.9547957
  57.2296368  62.8352133  57.8483715  58.1292404  63.6614038  56.9539429
  60.0060928  56.0354009  70.1624276  59.9737248  55.0970010  70.3483959
  60.6161552  56.1138046  69.4290101  51.8444259  54.9050062  56.2051480
  52.7903364  54.7756270  56.2739898  51.4658504  54.1664724  56.6820908
  60.1555416  52.8265052  70.2082559  59.6394465  52.0423509  70.0212488
  61.0395365  52.4983769  70.3729078  57.8166143  46.5706068  66.1678372
  57.6190965  46.2621156  67.0521704  58.4265849  47.2967707  66.2976301
  65.8237478  57.0970016  69.3030312  66.5540866  56.8355304  69.8638016
  65.2144423  56.3598738  69.3432380  63.9052775  55.2377878  69.9004764
  63.1785939  55.1033843  69.2921255  63.4900062  55.5454707  70.7061482
  44.7245024  56.8668843  70.3074918  44.9431034  57.7985950  70.3262952
  45.1370798  56.5076817  71.0929722  53.5739790  46.4514975  63.9174903
  54.1270829  46.8710428  64.5764926  53.8109876  45.5250723  63.9597859
  40.8153376  57.7709313  68.5598533  40.1216848  57.3563266  68.0468487
  41.5626367  57.8129850  67.9631952  56.9518597  48.5615500  63.4253567
  56.3717266  49.2200304  63.0431620  56.6854530  47.7392845  63.0140985
  55.4022163  47.9620558  65.6274887  55.9021942  48.0737092  64.8189206
  56.0457771  47.6581611  66.2675696  42.7290119  57.7027567  66.4364548
  42.7060807  57.8015254  65.4846431  43.0390755  58.5492718  66.7581714
  45.3877497  59.7603722  70.5511162  46.3420750  59.7287664  70.4841094
  45.1890020  59.2994346  71.3661388  45.9776879  58.3304838  73.1181960
  46.7969768  58.8248917  73.1416797  46.2513687  57.4136806  73.0899527
  55.7343475  50.7215590  62.4809915  54.8469330  51.0065241  62.2630110
  56.1497464  50.5609354  61.6337192  59.0858011  50.7462111  66.1964255
  59.8618401  51.2358564  66.4688871  58.3606145  51.1720166  66.6536124
  61.5230570  51.4589731  67.2538195  62.1175061  51.2185467  66.5431504
  61.5957154  50.7396861  67.8811732  43.7427726  65.3023341  67.5681360
  43.6082194  64.5423742  67.0019358  43.3259788  66.0264241  67.1010149
  54.8786689  60.4860265  56.5757935  55.5822539  60.6910268  57.1915591
  54.1549337  61.0537027  56.8407019  55.7084499  56.2370126  62.6960206
  55.6519700  56.6938678  61.8567838  56.2612841  55.4760811  62.5183048
  59.5189305  52.0259858  63.5210325  59.2626239  51.6256494  64.3518533
  58.8942173  52.7403652  63.3960464  63.8301643  54.7655931  66.0281616
  63.2701201  54.8349121  66.8013179  63.2245146  54.5896916  65.3081113
  46.8996851  66.1992659  67.7799803  46.7829236  67.1438091  67.6778493
  46.0789298  65.8966220  68.1685602  56.7873386  60.9242794  58.6256395
  57.6218990  60.4923993  58.4433870  56.6257729  60.7524808  59.5533290
  56.4419278  57.4274908  59.9912735  56.3868082  57.2619179  59.0501179
  55.8165333  58.1350940  60.1474924  41.2311793  52.6642972  73.8174157
  41.8770657  52.1541926  74.3061382  41.0228944  53.4011654  74.3917582
  47.9251366  66.8520920  70.9955731  48.8278612  66.8844531  71.3122226
  47.6988736  65.9221371  71.0102067  49.6804968  65.6051907  67.6565810
  48.7300599  65.6053769  67.5430182  49.9837454  64.8584642  67.1401844
  45.5709284  49.8110589  77.9149171  46.4340746  49.4547394  78.1252496
  44.9974695  49.4724484  78.6024575  57.5889369  74.0035455  60.3571587
  58.3620245  73.4564442  60.2184463  57.9414768  74.8679704  60.5686048
  59.9255647  70.1628121  57.9890037  60.1781167  69.6409642  57.2273500
  58.9880206  69.9994266  58.0916721  59.6451936  72.0656227  60.1914412
  59.5288194  71.3901130  60.8595496  59.7554195  71.5788601  59.3746565
  61.6288963  66.5556274  58.8922450  61.7963366  67.4236510  59.2592921
  61.4386132  66.7183555  57.9683739  61.6078184  69.0113931  59.8769117
  61.4877809  69.4570982  60.7154597  60.9130773  69.3599249  59.3182655
  67.3063250  69.4835404  60.7049451  68.2181107  69.7162791  60.5297148
  66.7972898  70.0672448  60.1424529  60.4029681  70.3258783  62.1702682
  61.1053724  70.7779827  62.6376609  60.0710309  69.6842602  62.7982575
  54.1455015  68.5842336  67.4719816  53.3554069  68.8399864  66.9959926
  54.6366262  69.3990674  67.5771856  56.0969760  68.9486915  64.4303293
  55.3000923  69.0605609  64.9486788  55.8695352  69.2873567  63.5644183
  55.0952843  74.6575164  62.8192713  55.6077363  75.4518414  62.9698277
  55.7475556  73.9601454  62.7526314  53.0601759  72.9863818  63.5952283
  53.8976981  73.3960826  63.3785991  53.2380027  72.0463260  63.5652477
  64.9566192  70.6538899  59.2836116  64.4412815  71.4243503  59.5224503
  64.6843500  69.9804035  59.9069178  62.5413303  65.4988600  64.3421354
  61.6854899  65.1095450  64.1626993  62.9540254  65.5780560  63.4821140
  60.3155335  63.1173673  67.7479096  61.1808332  62.9216481  67.3884985
  60.3832844  62.8884024  68.6748453  64.7452495  68.5265991  61.1095897
  64.4402630  68.8412140  61.9606040  65.6982937  68.6047411  61.1523230
  57.9217654  65.3475880  65.1195463  58.4961406  65.1251062  64.3868656
  58.5088637  65.4164575  65.8724064  58.2487241  67.3780341  59.1391348
  57.4124554  67.7155028  59.4600623  58.1092011  67.2429321  58.2018485
  60.2240322  62.2217129  63.8470532  59.5704734  61.9066147  63.2227147
  60.1820796  61.5992870  64.5730355  61.3351527  72.5036424  55.7623824
  60.4278589  72.2725678  55.9614973  61.8322559  71.7074044  55.9497806
  62.5139760  72.6049019  60.2847814  61.6050979  72.3208052  60.3820284
  62.5434844  73.0248098  59.4251121  66.7903575  59.9223847  65.8781419
  67.0962451  59.0621210  65.5907334  67.5156179  60.5141467  65.6780413
  53.0827931  70.3254533  64.2663017  52.8852330  69.7323894  63.5414083
  52.5274595  70.0206744  64.9838955  62.2115848  74.1457763  57.6235893
  61.7735278  73.4293622  57.1641530  62.9526289  74.3733878  57.0620984
  59.0017014  68.8354700  64.1447989  58.1884880  69.1348870  64.5513181
  59.4976008  68.4410388  64.8622471  55.5774156  69.8518567  61.9503969
  54.6471744  69.7903023  62.1673931  55.6731628  69.3294520  61.1540610
  55.4959705  66.3773380  64.5382210  55.7566523  67.2918713  64.4291371
  56.3176878  65.9097823  64.6878823  66.3327076  73.0042145  57.2167951
  65.7156246  72.2788973  57.1201003  65.8643564  73.7651505  56.8735025
  58.1225622  67.2227569  56.3389255  57.2455088  67.1016370  55.9751501
  58.5983375  66.4313647  56.0868143  49.6427762  72.0104729  66.4330762
  50.3298802  71.6966459  65.8451777  49.4875890  72.9146093  66.1598013
  64.6186198  65.3848489  66.2285981  65.1154897  64.6318451  65.9087051
  63.8473179  65.4212805  65.6629190  61.2021166  67.5265872  65.9557665
  60.8318954  66.9736912  66.6438571  61.6980259  66.9224005  65.4032665
  49.2195738  70.0905322  68.7048229  49.2579837  69.5568913  69.4985347
  48.7136031  69.5640528  68.0859206  52.8504315  68.8169424  61.7802160
  53.1457756  67.9080103  61.7269214  51.9492351  68.7957164  61.4583163
  56.3798562  66.8925421  67.7629709  55.6585148  67.5061388  67.6237182
  57.1691818  67.4283186  67.6846355  54.5792157  66.4983522  61.9041486
  54.2504863  65.6180901  61.7216592  54.9331528  66.4431191  62.7917875
  57.6933980  66.7856492  62.2716963  58.0330053  67.3142413  61.5495572
  58.1406101  67.1236898  63.0475530  59.6802127  65.2831113  60.4710256
  60.4010490  65.6612366  59.9673973  59.0567431  66.0019990  60.5745234
  63.8233250  65.9876262  61.4068588  64.0396865  66.8700900  61.1057417
  63.3427317  65.5962476  60.6774230  59.8265750  64.8178904  63.3007793
  59.9481662  63.8895550  63.4998680  59.5367793  64.8317590  62.3886108
  62.6956941  62.5033814  66.4374513  62.7178638  62.5673147  65.4826492
  63.1125000  61.6638323  66.6315019  58.7995809  76.4033036  61.3923680
  58.9483930  77.0868501  60.7390353  59.6062253  76.3838126  61.9073136
  56.5548442  72.4298214  62.3984749  56.3094484  71.5260544  62.5964959
  56.7244357  72.4315364  61.4564227  55.8244090  68.1626572  59.8970910
  55.1313335  68.2370927  59.2410946  55.5795842  67.3986915  60.4192427
  64.4957746  59.7222173  67.3010401  64.7759500  59.0545362  67.9270827
  65.2808353  59.9151269  66.7885065  62.6838013  70.2341980  56.2051480
  63.6297118  70.1048188  56.2739898  62.3052258  69.4956641  56.6820908
  60.8680931  68.1591956  56.1406365  59.9612386  67.8625069  56.2169079
  61.1456912  67.8621774  55.2740651  51.7858871  69.4798319  66.5905411
  51.4661655  68.6263628  66.2979785  51.2392299  69.6946898  67.3463379
  62.4842996  62.7028846  62.2950606  61.6743725  62.3575931  62.6705852
  63.1727413  62.3936389  62.8838218  64.4133545  61.7806892  63.9174903
  64.9664583  62.2002346  64.5764926  64.6503631  60.8542641  63.9597859
  59.6379715  65.0178891  56.2818344  60.4998879  65.3433789  56.5414161
  59.8230059  64.2310387  55.7691410  67.7912352  63.8907418  63.4253567
  67.2111021  64.5492222  63.0431620  67.5248284  63.0684762  63.0140985
  66.2415918  63.2912475  65.6274887  66.7415696  63.4029010  64.8189206
  66.8851526  62.9873528  66.2675696  66.5737230  66.0507508  62.4809915
  65.6863085  66.3357159  62.2630110  66.9891219  65.8901271  61.6337192
  65.7180443  75.8152183  56.5757935  66.4216293  76.0202185  57.1915591
  64.9943092  76.3828945  56.8407019  67.2813033  72.7566825  59.9912735
  67.2261836  72.5911097  59.0501179  66.6559088  73.4642858  60.1474924
  60.5909158  62.2574934  59.5698053  60.5787828  63.2016774  59.7266324
  61.4832580  62.0745080  59.2757514  64.4061278  58.8517711  63.8243990
  63.6393673  58.2976198  63.9700672  64.8171983  58.9239580  64.6858142
  32.8976399   2.4598815  55.4456879  33.5354809   2.3405562  54.7420219
  32.7797242   3.4079659  55.5044831  29.7066105   2.4126243  55.3818404
  29.3684617   2.2967308  54.4938938  30.5755873   2.0117408  55.3619410
  25.5652921   4.2661719  51.3715294  25.0017786   4.1751656  50.6031582
  25.4505316   3.4461624  51.8517787  30.1885888   3.5661095  61.3404609
  30.1774529   3.1713893  60.4685113  30.3506528   2.8327167  61.9338381
  23.1117353   5.7612911  54.2099515  23.9038645   5.4203736  53.7945814
  23.3514003   5.8707886  55.1301668  31.1452480   7.9332687  46.6829759
  30.4940459   8.5186768  46.2963773  31.9396842   8.4638882  46.7424797
  25.0708107   5.0221824  47.0816894  25.8438983   4.4750811  46.9429770
  25.4233506   5.8866074  47.2931355  26.9093149   6.3498207  60.2883793
  26.6183015   7.2543837  60.1730459  27.5450134   6.3914734  61.0027863
  27.8349356   3.7275055  56.8785153  28.4312928   3.5031077  56.1642116
  27.8924328   2.9859801  57.4810601  27.4074385   1.1814490  44.7135344
  27.6599905   0.6596012  43.9518807  26.4698944   1.0180636  44.8162027
  32.4517667   0.1850269  52.5210087  33.2380757  -0.2330308  52.1700504
  32.7156372   1.0896361  52.6891735  32.6227745   5.6223119  47.2198744
[truncated: 932,321 more chars]
