# Supplementary material for: An Efficient Implementation of the Nwat-MMGBSA Method to Rescore Docking Results in Medium-Throughput Virtual Screenings
Source: Front Chem. 2018 Mar 5;6:43. doi: 10.3389/fchem.2018.00043 (PMC5844977; doi:10.3389/fchem.2018.00043)
Supplement: Supplementary file 2 [file DataSheet2.ZIP › SI_Examples_and_Scripts/examples/penicillopepsin/2WEC_complex_wat.crd]

default_name
 32824
  39.7159379  48.9005058  65.8562191  40.4895657  49.4783965  65.5601727
  40.0544279  48.2216537  66.5230660  38.9372144  49.4978404  66.0947156
  39.2641205  48.1173403  64.7013417  39.3543750  47.0576995  64.9403288
  37.7962104  48.4220509  64.3685951  37.6914471  49.4777271  64.1182504
  37.4819804  47.8149271  63.5196190  37.1718272  48.1900850  65.2314026
  40.1747465  48.3845301  63.4963181  40.8129898  49.4241481  63.4041243
  40.2839040  47.4119925  62.6058389  39.8392115  46.5165816  62.7493221
  41.1721921  47.5610922  61.4813681  41.8400083  48.3682385  61.7824256
  42.0178050  46.2596229  61.2849086  41.3642023  45.4444506  60.9744288
  42.7746418  46.4295943  60.5191358  42.5045753  45.9967553  62.2240862
  40.5154511  47.9888688  60.1851380  39.3291449  47.8091058  59.9669364
  41.3540356  48.4886808  59.2918738  42.3339325  48.5819245  59.5181636
  40.9160651  48.8685128  57.9618533  40.3354415  48.0528591  57.5309420
  40.0427897  50.1345262  57.9854583  39.5096374  50.2446035  57.0411434
  39.3246034  50.0841046  58.8038507  40.8962501  51.2438997  58.1760592
  40.3745102  52.0495310  58.1946478  42.2228859  49.1613180  57.2390853
  43.2833097  49.3609754  57.8689966  42.1713732  49.1917161  55.9162277
  41.3330801  49.0086044  55.3834669  43.3836877  49.5045763  55.1982916
  43.8382381  50.4034561  55.6148229  44.0846731  48.6736109  55.2771276
  43.0673269  49.7438178  53.7419090  41.9862559  49.3838130  53.2509668
  44.0512508  50.2453146  53.0238778  44.9729127  50.3688372  53.4180616
  43.8714031  50.4875468  51.5975822  42.9031556  50.1174883  51.2604580
  43.9650758  51.9869429  51.2710659  44.9246987  52.3729281  51.6149241
  43.8443391  52.1940454  49.7592728  42.8847061  51.8086975  49.4147261
  43.9111329  53.2578379  49.5312714  44.6510799  51.6632862  49.2537379
  42.8878274  52.7624375  51.9860343  42.9985949  52.6312910  53.0624326
  42.9758256  53.8202962  51.7384644  41.9091274  52.3971838  51.6748480
  45.0740597  49.8754542  50.9303898  46.2212401  50.1421776  51.3154778
  44.8073026  49.0206447  49.9471191  43.8593492  48.7501331  49.7273300
  45.8891012  48.4390574  49.1670031  46.8730729  48.7207979  49.5418646
  45.7990781  46.9471228  49.1355389  44.8224911  46.6495094  48.7536960
  46.5790948  46.5491533  48.4864669  45.9299177  46.5533781  50.1434801
  45.7582924  49.0142414  47.7707461  44.6538470  49.1223629  47.2402141
  46.8677534  49.4185958  47.1883239  47.7618520  49.3765130  47.6562086
  46.8160011  49.9866782  45.8408588  45.8318816  50.4052777  45.6301871
  47.8729494  51.1064207  45.6868655  48.8442609  50.6942144  45.9602522
  47.9352225  51.6546110  44.2582863  46.9643325  52.0674350  43.9843366
  48.6914439  52.4375676  44.2016536  48.1942760  50.8495640  43.5706154
  47.5508901  52.1551498  46.5906736  48.1982054  52.8592001  46.5076298
  47.0440665  48.9390503  44.7588376  47.9927989  48.1413127  44.8221351
  46.1706084  48.9281038  43.7667206  45.3244267  49.4777198  43.8114200
  46.3385130  48.0287769  42.6652959  47.1380380  47.3258587  42.8993151
  45.0627934  47.2375445  42.3700796  45.2607212  46.5713941  41.5303371
  44.8107465  46.6464444  43.2505187  43.8771194  48.1181008  42.0215073
  43.9070298  48.8658159  41.0345880  42.8240045  48.0379025  42.8328507
  42.0056755  48.6010225  42.6502764  42.8485282  47.4143303  43.6269899
  46.8647990  48.7928947  41.4328605  46.6581803  50.0078356  41.2858389
  47.4723352  48.0581760  40.5145456  47.5531097  47.0560025  40.6105832
  47.9776085  48.6775576  39.2988411  47.4850980  49.6337961  39.1223741
  49.5024242  48.9161749  39.3874842  50.0274205  47.9704324  39.2531321
  49.9296066  49.8974168  38.2907415  49.4053363  50.8436149  38.4247172
  51.0046646  50.0664125  38.3523028  49.6831102  49.4811887  37.3139640
  49.8449676  49.4363554  40.6851765  50.7927821  49.5815525  40.7317152
  47.7500131  47.7004992  38.1495356  48.0858954  46.4993203  38.2483854
  47.1639419  48.2072333  37.0632138  46.6330830  49.5831978  36.9408027
  47.4085440  50.2955463  37.2224409  45.7755870  49.6994646  37.6035860
  46.2552951  49.6858359  35.4946289  47.0780342  50.1229166  34.9288022
  45.3692386  50.3117606  35.3886887  45.9687373  48.2562789  35.0466061
  46.2672678  48.2062645  33.9994781  44.9396730  47.9113547  35.1473714
  46.8939163  47.3869218  35.8914565  46.4721913  46.4326343  36.2070222
  48.1944793  47.1400676  35.1234612  49.1216480  47.9531762  35.1597728
  48.2548576  45.9789695  34.4887056  47.4825546  45.3307436  34.5474477
  49.3984227  45.6173743  33.6627264  50.3171612  46.0576048  34.0503034
  49.5774003  44.0843945  33.5912000  50.4048593  43.8566694  32.9192230
  49.8728835  43.5117747  34.9728364  49.0455993  43.7387153  35.6452934
  49.9954501  42.4311249  34.9002233  50.7891676  43.9554889  35.3622482
  48.3936777  43.4914222  33.0422940  48.5041778  42.5388530  32.9975521
  49.0321506  46.1659961  32.2772143  48.0337083  46.8718075  32.1362412
  49.8220302  45.8469004  31.2556889  50.6678041  45.3122318  31.3931486
  49.5241627  46.3388631  29.9125978  49.5978970  47.4262975  29.9247975
  50.5446783  45.7886046  28.9031874  50.4765503  44.7011549  28.8729936
  50.3320285  46.1930707  27.9135978  51.5500892  46.0808675  29.2062231
  48.0836581  45.9856291  29.4896306  47.6101224  44.8524898  29.6849901
  47.4033975  46.9803379  28.9168096  47.8663143  47.8761964  28.8598461
  46.0172946  46.8839728  28.4522037  45.6804899  47.8602912  28.1036865
  45.8950261  45.8933242  27.3106807  46.2447310  44.9182582  27.6498740
  44.8479245  45.8210779  27.0166418  46.6997284  46.3011820  26.1171326
  46.5314885  47.5361800  25.6981261  47.4681679  45.5144025  25.5735080
  48.0024008  45.8095405  24.7687791  47.5627467  44.5754462  25.9333923
  45.0314091  46.5233277  29.5677672  43.9257238  46.0634593  29.2845180
  45.4503650  46.7247807  30.8276996  46.3443788  47.1627210  30.9981315
  44.6112284  46.3849096  31.9817752  45.1172901  46.6765477  32.9020729
  43.2613136  47.1191592  31.9091562  42.8420865  46.7911271  30.9579765
  42.6081168  46.8021543  32.7221395  43.3783153  48.6355019  31.9151960
  44.4203391  49.1990599  32.3280202  42.3425287  49.2702151  31.5680084
  44.2980056  44.8822899  31.9408934  43.1818501  44.4677747  32.2528420
  45.2497713  44.0505119  31.5410904  46.1563634  44.3629646  31.2239730
  44.9421534  42.6364911  31.4571295  43.9982023  42.5035073  30.9285739
  46.0215964  41.8784947  30.7168037  46.2048259  42.3666317  29.7595951
  46.9351336  41.8911415  31.3112697  45.5902493  40.4307558  30.4761802
  45.5766666  39.9383904  31.4485447  44.5826241  40.4410837  30.0606275
  46.5082784  39.6812766  29.5472225  47.6377183  40.1535044  29.2952969
  46.0837268  38.6171598  29.0554936  44.6968674  42.0161651  32.8223388
  43.8455575  41.1451896  32.9835998  45.4296786  42.5004839  33.8011080
  46.1734340  43.1553759  33.6060600  45.2517283  42.0495148  35.1673911
  44.1913765  41.8762648  35.3510698  46.0117583  40.7555173  35.4415618
  45.9497898  40.5817929  36.5158425  45.4772516  39.9650140  34.9147722
  47.4471959  40.7543093  35.0183734  47.4142744  40.9899842  33.9546656
  48.0237916  41.5172822  35.5413543  48.1118101  39.3837299  35.2185439
  48.3674653  39.0160903  36.3804171  48.4540174  38.7250492  34.2178167
  48.8517720  37.8979029  34.4992761  45.6867022  43.1846663  36.0940182
  46.3097717  44.1463369  35.6634904  45.2252226  43.1369141  37.3429927
  44.6139441  42.3780012  37.6084906  45.5354289  44.1618181  38.3436435
  46.1394919  44.9528243  37.8992156  44.2397008  44.7734794  38.8665461
  43.5785712  43.9541096  39.1487516  44.4483326  45.3891366  39.7414969
  43.5692044  45.6197082  37.8016891  42.8638296  45.0456362  36.7604010
  42.7822654  43.9597063  36.7134649  42.2623105  45.8324060  35.7804484
  41.6865699  45.3734206  34.9767338  42.3605290  47.2085914  35.8613489
  41.7756373  48.0185284  34.8989407  41.3230460  47.5205635  34.2142569
  43.0871118  47.8030661  36.8817578  43.1909129  48.8871507  36.9274358
  43.6809125  47.0121110  37.8436022  44.2482517  47.4716402  38.6529594
  46.3345381  43.5244749  39.4667633  45.9041839  42.4967766  40.0171209
  47.5068278  44.0790493  39.7519197  47.8738874  44.8268821  39.1808569
  48.3671322  43.5060291  40.7724593  47.8592621  42.6219863  41.1579920
  49.7335108  43.1040989  40.2079113  50.2983084  42.5671817  40.9700293
  49.5330459  42.1860260  38.9687967  48.9686864  42.7224523  38.2060086
  50.5050085  41.8998906  38.5669060  48.9847354  41.2913396  39.2637390
  50.4873564  44.3448679  39.7576945  49.9394577  44.7706205  38.9170743
  50.4799890  45.0491017  40.5896200  51.9050134  44.0735164  39.3447175
  51.9131707  43.3696700  38.5124714  52.3788969  45.0054371  39.0364038
  52.4537017  43.6481488  40.1850171  48.4666897  44.3928210  41.9960432
  48.4591043  45.6402334  41.9120800  48.6171517  43.7381043  43.1465110
  48.7391439  42.7355018  43.1441768  48.6961377  44.4434996  44.4259259
  48.9061897  45.5061288  44.3042852  47.3237147  44.2859774  45.1619543
  47.1168186  43.2219358  45.2764518  47.3362466  44.9551497  46.5413529
  47.5426355  46.0193716  46.4276213  46.3653336  44.8228586  47.0187689
  48.1096951  44.4996331  47.1597239  46.2899871  44.8537722  44.3467585
  45.4443837  44.7610166  44.7916760  49.7575765  43.7490132  45.2766512
  49.8151487  42.5407099  45.3175121  50.5838935  44.5307663  45.9519891
  50.6845215  45.9961884  45.8437442  49.7195103  46.4474019  46.0745257
  50.9795602  46.2689724  44.8305117  51.7502514  46.3411547  46.8700419
  51.2565032  46.6767504  47.7820107  52.3654355  47.1483426  46.4724269
  52.5704034  45.1151518  47.1128107  52.8475969  45.0865861  48.1665881
  53.4698907  45.0618925  46.4994710  51.6411314  43.9349663  46.7846771
  52.1542256  43.1707536  46.2008864  51.0580209  43.3008162  48.0575152
  50.1245300  43.8369616  48.6686198  51.6221245  42.1506463  48.4356304
  52.4330875  41.7948783  47.9499685  51.1397211  41.4212458  49.6005823
  50.5193664  42.0706019  50.2183168  50.2902131  40.2074757  49.1502898
  50.8906774  39.5784545  48.4931184  49.8355884  39.3882114  50.3679090
  49.2346407  40.0164790  51.0253606  49.2397454  38.5390681  50.0332044
  50.7093847  39.0270265  50.9102439  49.0755952  40.7046323  48.4053290
  49.3924952  41.2745297  47.5318912  48.4723167  39.8551992  48.0849883
  48.4834344  41.3437680  49.0602731  52.3842165  40.9091114  50.2708304
  53.2494543  40.3489350  49.6203174  52.4872815  41.1374820  51.5745276
  51.7974062  41.6897721  52.0635541  53.6658617  40.7128056  52.2995412
  54.4284698  40.4849573  51.5548176  54.1835460  41.8302243  53.2018054
  53.4278365  42.0399146  53.9587950  55.5096803  41.4351804  53.8931932
  56.2660585  41.2257763  53.1367928  55.8477469  42.2548779  54.5271539
  55.3510428  40.5461161  54.5035205  54.4710988  42.9473975  52.3538323
  54.8010635  43.6757643  52.8850624  53.3630216  39.4331382  53.0328761
  52.4536033  39.3819342  53.8700388  54.1867209  38.4227599  52.7658848
  54.9643587  38.5296982  52.1303197  53.9926415  37.1355800  53.4040689
  53.2452865  37.1536935  54.1973101  53.6063176  36.0924617  52.3681712
  54.3811427  36.0332470  51.6038152  53.4558872  34.7147790  53.0577074
  52.6808606  34.7730864  53.8219290  53.1788250  33.9652083  52.3164375
  54.4018964  34.4345464  53.5209950  52.3360842  36.5655251  51.6253145
  51.5334675  36.5855427  52.3625435  52.5368435  37.5796735  51.2799190
  51.9129223  35.6900323  50.4291994  51.7115311  34.6757767  50.7739122
  51.0126862  36.1044713  49.9754212  52.7149086  35.6699057  49.6912884
  55.2959272  36.7136353  54.0632033  56.3231691  36.5752334  53.3902850
  55.2528924  36.5468015  55.3858289  54.4017323  36.6805287  55.9128420
  56.4598676  36.1603408  56.1079646  56.2457491  36.1384128  57.1765018
  56.7708343  35.1685134  55.7798224  57.5993276  37.1517031  55.8479131
  58.7599928  36.7648876  55.7164557  57.2588967  38.4262262  55.7201334
  56.2921388  38.7108363  55.7870325  58.2684248  39.4542814  55.4794812
  57.8640854  40.3770145  55.8956210  59.1470246  39.1533578  56.0501009
  58.6795059  39.7016496  54.0249382  59.3867173  40.6729120  53.7534767
  58.2770197  38.8151050  53.1133162  57.7006879  38.0367844  53.3999483
  58.6165799  38.9462342  51.6771922  59.4800713  39.6021495  51.5664812
  58.9666446  37.5535792  51.0662521  58.0990098  36.9029787  51.1759291
  59.3404403  37.6613008  49.5816822  60.2083398  38.3114194  49.4712475
  59.5773400  36.6707685  49.1933222  58.5015034  38.0783338  49.0245746
  60.0849258  37.0068207  51.7761002  60.3091349  36.1489791  51.4080807
  57.4177465  39.4963999  50.8946962  56.3381283  38.9031671  50.9177711
  57.6219356  40.5897431  50.1548601  58.5132920  41.0646834  50.1510114
  56.5276138  41.1596223  49.3640159  55.5689458  40.9615375  49.8434086
  56.7132705  42.6765883  49.2485357  57.6424124  42.8765675  48.7148656
  55.5124607  43.3318891  48.4732307  54.5829637  43.1327157  49.0065832
  55.6678600  44.4085720  48.4046453  55.4529657  42.9092814  47.4702533
  56.7821295  43.2086434  50.5766396  56.8987183  44.1605980  50.5343334
  56.4372525  40.5346087  47.9577176  57.4292130  40.4941992  47.2205288
  55.2393233  40.0995990  47.5788175  54.4493398  40.2311011  48.1942300
  55.0083667  39.4893660  46.2860203  55.9316952  39.5084941  45.7070577
  54.5494061  38.0305048  46.4300106  53.8518864  38.0858686  47.2657740
  54.0097333  37.7519685  45.5248748  55.6235234  36.9762166  46.7296098
  56.3993710  37.0520510  45.9677630  56.2314406  37.1702614  48.0796962
  55.4562259  37.0940985  48.8421529  56.9866677  36.4034855  48.2522868
  56.6957937  38.1550413  48.1315144  55.0338818  35.5973653  46.5907328
  54.6663294  35.4595441  45.5738700  55.7992245  34.8511695  46.8041425
  54.2087331  35.4820245  47.2935309  53.8849750  40.2620495  45.6275216
  53.0647759  40.8556304  46.3087698  53.8916208  40.3001263  44.3115653
  54.6336772  39.8638079  43.7832871  52.8532722  41.0229420  43.5804658
  52.3953771  41.7697728  44.2290604  53.4585696  41.7388989  42.3546424
  54.1143408  41.0424215  41.8321651  52.6583682  42.0552275  41.6855281
  54.2655586  42.9567731  42.7536875  53.9096750  43.6448602  43.6982790
  55.3328384  43.2295238  42.0402417  55.8997312  44.0326657  42.2719644
  55.5823148  42.6350094  41.2628004  51.7725124  40.0466493  43.1683847
  51.9924339  39.2289298  42.2770826  50.6074425  40.1458813  43.8174880
  50.4769549  40.8205559  44.5576816  49.5324646  39.2161340  43.5384712
  49.8849357  38.4278008  42.8733440  49.0370370  38.5718756  44.8455223
  48.7026236  39.4378575  45.4167861  48.1839016  37.9292911  44.6279328
  50.0802863  37.7815981  45.6708073  50.8212260  38.4844816  46.0516799
  49.4358876  37.0460832  46.8334913  48.6951072  36.3426364  46.4533521
  50.2003935  36.5029664  47.3890592  48.9491679  37.7641884  47.4934377
  50.9008126  36.8048508  44.8329562  51.4410762  37.3525422  44.0607847
  51.6124633  36.2843808  45.4738661  50.2357444  36.0790534  44.3649804
  48.3505075  39.7634142  42.7907007  48.0377351  40.9278940  42.9033694
  47.6886480  38.8872087  42.0448965  48.0003740  37.9268328  42.0203155
  46.4762751  39.2458676  41.2947086  46.5070455  40.2757206  40.9389626
  46.4348155  38.3039820  40.0743370  47.3431306  38.4701692  39.4951613
  46.4113318  37.2719172  40.4241810  45.2613115  38.5332428  39.1930256
  44.4485994  39.4047006  39.4509956  45.1496855  37.7301161  38.1336748
  44.3711538  37.8406344  37.4998185  45.8442187  37.0152371  37.9703578
  45.2919596  38.9430692  42.2581560  45.1321054  37.8011804  42.6601344
  44.4842209  39.9372496  42.6541275  44.6301663  40.8783939  42.3179031
  43.3417581  39.6855864  43.5670422  43.6241437  38.9362754  44.3065627
  42.9340875  40.9598052  44.2961788  42.9052344  41.8442483  43.6597615
  41.9412028  40.7754787  44.7064272  43.8066832  41.2893278  45.4363651
  45.1537973  40.8796365  45.4376462  45.5345935  40.3036412  44.5942462
  46.0044773  41.2043089  46.5081103  47.0410322  40.8672590  46.5153214
  45.5157424  41.9581947  47.5580681  46.1570689  42.1917417  48.4079246
  44.1810610  42.4270785  47.5290258  43.8136670  43.0562751  48.3397251
  43.3375855  42.0889981  46.4721749  42.3097864  42.4516539  46.4576923
  42.1896479  39.2224403  42.7130611  41.7662907  39.9463622  41.7974396
  41.6266616  38.0793806  43.0800515  41.9233648  37.6242380  43.9314690
  40.5979765  37.4450367  42.2862582  40.2832273  38.0634333  41.4456526
  41.2455992  36.1570655  41.7356876  42.1044099  36.4752355  41.1446619
  41.5867366  35.5470769  42.5721319  40.3221152  35.3550605  40.8793126
  39.2629559  35.8721741  40.4745051  40.6478369  34.1729370  40.6326662
  39.3358018  37.1095018  43.1024227  39.3005471  36.1412777  43.8635982
  38.2766386  37.9082038  42.9158284  38.3415028  38.7446575  42.3534788
  37.0250694  37.6516913  43.6406201  37.2739213  37.3560628  44.6598236
  36.0936994  38.8781994  43.6971241  35.1833098  38.6105012  44.2334344
  36.7759030  40.0184142  44.4050440  37.6861994  40.2869989  43.8690194
  36.1071215  40.8784966  44.4380379  37.0290042  39.7164288  45.4213339
  35.7710928  39.2779443  42.3489480  35.1905807  40.0421908  42.3720417
  36.2666094  36.4387277  43.1024605  35.1626586  36.1098358  43.5953448
  36.8315453  35.8095830  42.0750203  37.6967699  36.1700844  41.6988231
  36.2586157  34.6232673  41.4671949  35.1878576  34.6393142  41.6704653
  36.4250260  34.6966219  40.3924735  36.8461626  33.2912910  41.9762446
  36.4410205  32.2307405  41.5246226  37.8013172  33.3335283  42.8935046
  38.2092563  34.2098676  43.1862749  38.3616482  32.0826228  43.4423011
  37.5936291  31.3101318  43.4035259  39.5922473  31.5908109  42.6653192
  39.8774375  30.6018660  43.0241417  39.3537606  31.5365216  41.6031154
  40.6524445  32.4799836  42.8594523  41.4211941  32.1722410  42.3737380
  38.6634026  32.3386218  44.9137011  38.6646008  33.5014959  45.3751819
  38.9369942  31.2565741  45.6445926  38.9695000  30.3396606  45.2223220
  39.1251222  31.3603159  47.0833154  39.0882477  32.4243110  47.3170971
  37.9808292  30.6598939  47.8142899  38.0099816  29.5921128  47.5972789
  38.0860685  30.8149034  48.8880669  37.0289132  31.0722575  47.4797583
  40.4346551  30.8130478  47.5913206  40.5443720  30.4603127  48.7687132
  41.4176856  30.7339825  46.7134620  41.2699529  30.9697223  45.7425341
  42.7536715  30.2597661  47.1227317  42.7089201  29.9131274  48.1551745
  43.2434197  29.1095176  46.2418202  43.0982955  29.4576283  45.2191486
  44.3031261  28.9212018  46.4140396  42.4589001  27.8236506  46.4555982
  41.2132047  27.8614443  46.5114605  43.0874407  26.7640523  46.6373701
  43.7939778  31.3424855  47.0839570  43.8531645  32.1256195  46.1167962
  44.6687926  31.3700429  48.0820936  44.6236082  30.7145501  48.8491574
  45.7613323  32.3308353  48.0591770  45.5581316  33.1016970  47.3158192
  45.9185637  32.9949870  49.4169924  44.8986727  33.3183764  49.6251770
  46.2033256  32.2153449  50.1235113  46.8647882  34.1785607  49.5595186
  46.4962361  35.0073455  48.9550469  46.9453289  34.6158896  51.0365770
  47.3142679  33.7877152  51.6416473  47.6246887  35.4632975  51.1286140
  45.9540221  34.9061223  51.3846806  48.2146798  33.8636715  49.0221376
  48.1354899  33.6107047  47.9648599  48.8645935  34.7307417  49.1400477
  48.6350906  33.0183657  49.5669420  46.9465350  31.4665648  47.7638700
  47.3989546  30.7321096  48.6422031  47.4735097  31.5216158  46.5397977
  47.0907809  32.0872108  45.7956738  48.6082737  30.6506097  46.2352407
  48.9881040  30.2109096  47.1574619  48.1970017  29.5265370  45.2934652
  49.0647961  28.8670909  45.2807022  47.3263039  28.9736212  45.6459838
  47.9203272  29.8988488  43.8681031  46.6868184  30.0703870  43.2700733
  45.8066619  29.9651101  43.9043770  46.8546089  30.3559870  41.9117181
  46.1138570  30.5198029  41.2449719  48.1976456  30.3387341  41.6237356
  48.8658772  30.5384108  40.3885304  48.2697158  30.7615508  39.5037147
  50.2412704  30.4363816  40.3861683  50.7862621  30.5183017  39.4457572
  50.9667440  30.2264023  41.5840409  52.0565496  30.2460557  41.5901207
  50.3023337  29.9858073  42.8038811  50.9049022  29.8406353  43.7005064
  48.8959720  30.0306355  42.8245463  49.7265405  31.4883945  45.6701550
  49.4809069  32.5297175  45.0812243  50.9632897  31.0442599  45.8611286
  51.1550203  30.1369584  46.2613069  52.0760273  31.8410454  45.4104261
  51.7713490  32.5786540  44.6679950  52.7120824  32.5831255  46.6140627
  53.6088333  33.1022175  46.2757129  51.7232378  33.6014250  47.2057404
  50.8263611  33.0829828  47.5447551  52.1878902  34.1119917  48.0492569
  51.4535646  34.3321039  46.4431879  53.1456356  31.5922535  47.6957194
  53.8794811  30.9003887  47.2823238  53.5890131  32.1355178  48.5302133
  52.2777967  31.0337610  48.0464936  53.2071985  31.0309761  44.8375207
  53.3353651  29.8442980  45.1327196  54.0296605  31.7111644  44.0156320
  53.8214551  32.6698710  43.7755664  55.2471297  31.1045219  43.4644564
  54.9900235  30.1960027  42.9198570  55.9489738  32.0712539  42.5016740
  55.8272810  33.0972574  42.8489592  57.0108970  31.8377139  42.4250038
  55.3977255  32.0217446  41.1097648  54.0653412  32.3947372  40.8471061
  53.4429319  32.7328425  41.6755936  53.5413648  32.3381933  39.5641500
  52.5000744  32.6071991  39.3868065  54.3418097  31.9399233  38.5093708
  53.9407986  31.9340723  37.4958345  55.6685984  31.5435796  38.7417076
  56.2889159  31.1980656  37.9147091  56.1950262  31.5927777  40.0395644
  57.2284103  31.2967759  40.2201199  56.0998220  30.8437543  44.6930691
  56.1441873  31.6613931  45.6074254  56.7864060  29.6997693  44.7175202
  56.7795712  29.0587651  43.9370292  57.5920159  29.3571004  45.8892081
  57.8191982  30.2635649  46.4502870  56.8373779  28.3704767  46.8237569
  57.3292143  28.3439582  47.7961215  55.8070865  28.7041532  46.9472864
  56.8483494  27.0631434  46.2493273  56.3818924  26.4554840  46.8279183
  58.8948903  28.6738735  45.4500450  59.0761610  28.3006367  44.2657253
  59.7509689  28.4807501  46.4448826  59.5358902  28.8817624  47.3465641
  61.0461627  27.8232864  46.2692707  61.5507654  28.1931949  45.3767221
  61.9665077  28.0706938  47.4993684  62.8681589  27.4679540  47.3906018
  62.3461146  29.5310385  47.6022420  61.4449456  30.1344088  47.7115050
  62.9895145  29.6795143  48.4694736  62.8778613  29.8331881  46.6999939
  61.3145781  27.6613985  48.7137832  61.8974003  27.8217982  49.4595651
  60.8819904  26.3222306  45.9580715  61.8573354  25.6319634  45.6508627
  59.6591878  25.7992209  46.0189876  58.8727428  26.3529523  46.3271842
  59.4372996  24.4058100  45.7133070  60.3156802  23.8290524  46.0029575
  58.2250914  23.8559328  46.4594733  57.3301793  24.3195148  46.0443548
  58.1844821  22.7788904  46.2968980  58.2957532  24.1339971  47.9167530
  59.1309230  23.5006916  48.2159461  58.5183970  25.1709260  48.1683626
  57.0431488  23.6954257  48.6467902  57.1757425  22.9828517  49.6386602
  55.9416217  23.9231778  48.1602585  55.2578106  23.5839408  48.7424268
  59.2713631  24.1885255  44.2363664  59.1044590  23.0744726  43.7969552
  59.2362934  25.2646763  43.4576888  59.3454143  26.1881715  43.8518316
  59.1262644  25.1394257  42.0039024  58.4408032  24.3289962  41.7560188
  58.5906132  26.4453932  41.3824899  59.1792574  27.2216919  41.8713228
  58.8270037  26.4266481  40.3185970  57.1098873  26.7403085  41.5674032
  56.8559023  26.6638085  42.6246356  56.8020392  28.1281774  41.0774742
  57.0553473  28.2053171  40.0201269  55.7402351  28.3344080  41.2121653
  57.3870599  28.8523049  41.6444756  56.2593904  25.7202416  40.8476148
  56.4692651  24.7267721  41.2439360  55.2054546  25.9550700  40.9965318
  56.4888967  25.7417984  39.7822692  60.5258395  24.9386176  41.4312361
  61.4968084  25.3991819  42.0426163  60.5944515  24.3647055  40.2205448
  59.5057866  23.7005145  39.4747888  58.8379547  24.4523313  39.0542268
  58.9441939  23.0515361  40.1467558  60.2565020  22.9167385  38.4010870
  59.6448078  22.8073586  37.5055619  60.5382405  21.9307729  38.7706767
  61.4611406  23.7493980  38.1378418  61.0591410  24.5952682  37.5801689
  62.3167629  23.3363102  37.6036428  61.8861325  24.2015453  39.5297663
  62.5444596  23.5342802  40.0860584  62.5104009  25.5772801  39.4546402
  61.8171902  26.5734096  39.2677211  63.8199968  25.6578529  39.6614414
  64.3668495  24.8392396  39.8871043  64.4834016  26.9522814  39.6631440
  64.0832535  27.4956744  40.5191258  65.9869915  26.7759961  39.8568983
  66.4036454  26.2413946  39.0032586  66.4605041  27.7543700  39.9385726
  66.1721787  26.2061457  40.7674341  64.2110414  27.7868941  38.4218288
  64.1341220  29.0125693  38.4933818  64.0696360  27.1191278  37.2916984
  64.1392147  26.1117813  37.2690894  63.8450561  27.8190802  36.0460662
  64.6215257  28.5684891  35.8925070  63.8816544  26.8351256  34.8839884
  63.7474738  27.3836688  33.9516820  64.8500242  26.3348567  34.8744551
  62.8544560  25.8711297  35.0156443  62.8922720  25.2602024  34.2760920
  62.5055283  28.5399452  36.0771486  62.3384933  29.5812565  35.4421281
  61.5477917  27.9829820  36.8066126  61.6650545  27.0629848  37.2065549
  60.2331932  28.6063196  36.8817512  60.0383468  29.1652412  35.9664694
  59.1440571  27.5487543  37.0490091  59.3270093  27.0378071  37.9942924
  58.1876131  28.0693290  37.0971450  59.1097487  26.5238701  35.9141892
  58.8216322  27.0629031  35.0116743  60.1060910  26.1019552  35.7823112
  58.1287610  25.3896344  36.1349127  57.3867358  25.3626140  37.1181291
  58.1420796  24.4226302  35.2288362  57.5111691  23.6393704  35.3213425
  58.7830774  24.4733672  34.4499595  60.1469674  29.7233847  37.9064838
  59.1772328  30.4686181  37.9429671  61.1342420  29.8218435  38.7871181
  61.9008761  29.1642945  38.7862222  61.1440095  30.8846226  39.7670809
  60.1342011  31.0415704  40.1462295  62.0541501  30.5367672  40.9366648
  63.0703132  30.4426124  40.5537200  62.0103651  31.3588572  41.6510532
  61.6546280  29.2540523  41.6217887  60.6467283  29.4169245  42.0035106
  61.6513497  28.4036199  40.9399851  62.5595033  28.9394089  42.7763316
  63.1725431  29.8453943  43.3702253  62.7218080  27.6458266  43.0624711
  63.3195687  27.3725379  43.8293459  62.2461180  26.9461924  42.5108077
  61.6517648  32.1650923  39.1557913  61.4937576  33.2361779  39.7366643
  62.3298933  32.0462596  38.0168249  62.5257488  31.1303492  37.6388724
  62.9015487  33.2118265  37.3420679  63.5431247  33.7465014  38.0424979
  63.7366830  32.8202783  36.1110773  63.1281936  32.1972492  35.4555816
  64.0299099  33.7264084  35.5809392  64.8946959  32.1056030  36.4992014
  65.4020634  31.8703866  35.7189121  61.8778145  34.2563632  36.9427318
  60.8896327  33.9504457  36.2713009  62.2114389  35.5031064  37.2757727
  63.0732586  35.6696667  37.7753963  61.3755368  36.6442235  36.9450245
  62.0019726  37.5352285  36.9027453  60.9216393  36.4731814  35.9688990
  60.2780842  36.8608597  37.9682511  59.3945952  37.6586441  37.7455914
  60.3662582  36.2089837  39.1169447  61.1677981  35.6444620  39.3597375
  59.3257874  36.3859088  40.1079981  58.6534655  37.1935232  39.8184441
  58.5106084  35.0797300  40.2141265  59.2090389  34.2429485  40.2046054
  57.9178180  35.0471544  41.1282591  57.5637513  34.8580458  39.0834843
  56.3060879  35.3160800  38.8881065  55.7775752  35.9117354  39.5093703
  55.8720440  34.8194395  37.6784797  54.8612032  35.0322561  37.3306161
  56.8470408  34.1232954  37.1289110  56.8255954  33.6626474  36.2303325
  57.8815918  34.1234792  37.9594260  58.7946452  33.5911954  37.6927639
  59.9251597  36.5967580  41.4631440  61.1080682  36.3271936  41.6966899
  59.0933230  37.0873933  42.3717856  58.1773022  37.4113346  42.0959827
  59.4530396  37.1570939  43.7724093  60.5398075  37.1922731  43.8485484
  58.8746555  38.3797245  44.4800393  57.8104748  38.4618931  44.2589802
  59.0150400  38.2808009  45.5564250  59.5444755  39.5444982  44.0207447
  59.1839333  40.3163963  44.4632177  58.8070530  35.8436107  44.2486277
  57.6887118  35.4935762  43.8201397  59.4937821  35.1032227  45.1142782
  60.3628653  35.4175238  45.5217197  58.9732851  33.8214452  45.5192428
  57.9465222  33.6695470  45.1864003  59.8557856  32.6610054  44.9603527
  59.4595438  31.7178912  45.3366868  59.8622950  32.6368652  43.4312040
  60.2588680  33.5795379  43.0541111  60.4877540  31.8149068  43.0829426
  58.8449067  32.4989225  43.0651515  61.2606864  32.7670874  45.4851102
  61.2479377  32.7087846  46.5734761  61.8611903  31.9501290  45.0850184
  61.6929306  33.7193707  45.1778280  58.9815439  33.6916357  47.0223461
  59.8208374  34.2670945  47.7149841  58.0178023  32.9178413  47.5117472
  57.3690569  32.4730289  46.8782090  57.8865374  32.6473258  48.9370303
  58.1588913  33.5158977  49.5366179  56.4218864  32.3206963  49.1913246
  55.8014097  33.1835185  48.9491558  56.2289702  31.5224587  48.4745959
  56.0903814  31.8372423  50.5848416  56.4092354  32.6067829  51.7021277
  56.9181823  33.5602659  51.5609090  56.0831745  32.1682845  52.9996012
  56.3904467  32.7328633  53.8799060  55.3873207  30.9817043  53.1470053
  55.0372173  30.5576852  54.4172518  55.3266108  31.1597448  55.1067264
  55.0084927  30.2268961  52.0356413  54.4349379  29.3081083  52.1579701
  55.3696294  30.6570524  50.7632496  55.0891709  30.0692729  49.8892025
  58.7534799  31.4159876  49.2961099  58.6832638  30.3866169  48.6098661
  59.5226385  31.5252336  50.3816979  59.5415039  32.3882299  50.9060842
  60.3251348  30.3894434  50.8747225  60.3803479  29.6089612  50.1158430
  61.7391158  30.8619604  51.1911342  62.1893065  31.1890589  50.2538861
  61.7126709  31.6966154  51.8916711  62.5872916  29.7727702  51.7755198
  62.1638912  28.6142673  51.8559701  63.7792293  30.1356119  52.2266687
  64.3945307  29.4443806  52.6312712  64.0669303  31.1017294  52.1638515
  59.6188826  29.9467738  52.1645708  59.7531036  30.5806792  53.2046966
  58.8754855  28.8568262  52.0791255  58.5363169  28.1901307  50.8150192
  59.4067145  27.6473311  50.4464043  58.2365984  28.9371983  50.0800648
  57.3958386  27.2686191  51.2006766  57.5304988  26.3139724  50.6921342
  56.4571301  27.7209025  50.8807276  57.4298192  27.1083510  52.6594327
  58.0424776  26.2393743  52.8994913  56.4402522  26.9875295  53.1001810
  58.0917970  28.3776864  53.2019961  57.3926372  29.1670701  53.4779440
  58.9394014  28.0090328  54.4071842  58.4984242  28.1379509  55.5500915
  60.1552954  27.5461069  54.1397268  60.4409652  27.4171804  53.1795862
  61.0582761  27.0976616  55.1972776  60.5429311  26.3864315  55.8427778
  62.2923657  26.4137638  54.6028656  62.9496945  26.1115383  55.4181434
  61.9694644  25.5310497  54.0509139  62.9938698  27.2890805  53.7282882
  63.7611194  26.8365197  53.3703544  61.4679778  28.1878608  56.1692545
  61.6612719  27.9448670  57.3567310  61.5714226  29.4052527  55.6726438
  61.4739876  29.5713389  54.6811696  61.9744949  30.5093079  56.5168433
  62.8708425  30.1377738  57.0134544  62.3586375  31.6787254  55.6373275
  61.4699050  32.0674928  55.1402214  62.8045447  32.4630035  56.2490260
  63.0786321  31.3494496  54.8881383  60.9905910  30.9521846  57.6217824
  61.4108022  31.2887609  58.7293400  59.6875853  30.9189943  57.3513537
  59.3394276  30.4968405  56.5024299  58.7190733  31.4253235  58.3207536
  59.1878881  31.4794918  59.3032900  58.3296467  32.8468192  57.8831715
  57.5617885  33.2319663  58.5541080  59.5410241  33.7515312  57.9315752
  60.3091907  33.3672557  57.2604924  59.2570613  34.7567755  57.6202104
  59.9309369  33.7833895  58.9489511  57.8767904  32.8004815  56.5281128
  57.6303061  33.6833229  56.2427413  57.4007097  30.6788017  58.3993453
  56.6032714  30.9031307  59.3141227  57.1423024  29.8242803  57.4300101
  57.8036420  29.6298077  56.6918301  55.8605571  29.1286871  57.4109781
  55.1035856  29.8581601  57.6990103  55.6891190  28.8152741  56.3811817
  55.7513420  27.9180511  58.3205090  56.7544969  27.3598011  58.7363301
  54.5275172  27.5816906  58.7003782  53.7473031  28.1788117  58.4662590
  54.2679195  26.3809247  59.4921395  55.2174401  25.9378120  59.7924077
  53.4609010  26.6941009  60.7423486  52.6364347  27.3488903  60.4602041
  53.0630334  25.7579747  61.1341000  54.3107049  27.3781390  61.8192549
  55.0854226  26.6786754  62.1333632  54.7751790  28.2583701  61.3747789
  53.4772842  27.8000433  63.0386883  52.6564032  28.4277317  62.6919020
  53.0745103  26.9013188  63.5057716  54.3166675  28.5757919  64.0623913
  55.1128074  27.9125205  64.4005227  54.7519791  29.4311008  63.5456229
  53.5308156  29.0537700  65.2431215  53.1277162  28.2613427  65.7223601
  54.1411507  29.5537671  65.8736719  52.7933070  29.6687267  64.9300583
  53.5264607  25.4349222  58.5512037  52.4192074  25.7205607  58.1103925
  54.1458425  24.3045213  58.2371813  55.0313681  24.0740970  58.6647890
  53.5586202  23.3479144  57.3012116  53.2733912  23.8368754  56.3697286
  54.6114114  22.2825860  56.9915200  55.5367343  22.7979471  56.7340715
  54.7630922  21.6952979  57.8971610  54.2104799  21.3588487  55.8491009
  53.2968670  20.8326491  56.1257349  54.0175102  21.9890251  54.9809192
  55.2941240  20.3481371  55.5103214  56.4331828  20.4725353  56.0338203
  54.9896993  19.4193009  54.7349983  52.3507430  22.6182825  57.8425500
  52.3447417  22.2254045  59.0147611  51.3411283  22.4066820  56.9997425
  51.3747169  22.7715319  56.0585435  50.1982247  21.5968980  57.3839692
  50.1105785  21.5983871  58.4704383  48.8891612  22.1287270  56.7857287
  49.0555062  22.1928278  55.7104056  48.1104583  21.3936664  56.9892176
  48.4489279  23.5020640  57.3186276  49.1393650  24.2580439  56.9446065
  47.0218506  23.8432273  56.8647906  46.3307309  23.0878904  57.2388474
  46.7389611  24.8199845  57.2572440  46.9816314  23.8642721  55.7757360
  48.5113083  23.4949457  58.8236498  49.5325384  23.2894386  59.1445165
  48.1998007  24.4672559  59.2053265  47.8467899  22.7229840  59.2117083
  50.5072032  20.2421622  56.7690204  50.2356616  20.0079498  55.5861972
  51.0590666  19.3338428  57.5616551  51.3065627  19.5463996  58.5175132
  51.4216012  18.0209350  57.0267011  52.1053722  18.1370595  56.1858257
  52.1153180  17.1810529  58.1116712  53.0013969  17.7111821  58.4608508
  51.4274283  17.0361549  58.9446853  52.4955273  15.9191894  57.5880345
  52.9270408  15.4048555  58.2742244  50.2348992  17.2663922  56.4291014
  49.1719929  17.2198699  57.0169900  50.4171518  16.7144665  55.2392766
  51.3026218  16.8192899  54.7648777  49.3625074  15.9455662  54.5777734
  49.8584939  15.2499076  53.9009014  48.8452369  15.3865432  55.3575323
  48.3253355  16.7734902  53.7786382  47.4437652  16.2211540  53.1006636
  48.4560290  18.0884906  53.8310120  49.1573722  18.5317914  54.4069474
  47.5128473  18.9428001  53.1031765  46.5701023  18.4181809  52.9479159
  47.2404206  20.2040573  53.9118562  48.1810372  20.6222036  54.2703156
  46.7864376  20.8914355  53.1980560  46.3009351  19.9987986  55.0822292
  46.6766154  19.2285273  56.1635753  47.6515980  18.7413896  56.1492430
  45.8462635  19.0703411  57.2449087  46.1627193  18.4599289  58.0906950
  44.6077255  19.6986483  57.2667642  43.7482031  19.5304935  58.3354995
  44.1046067  18.9554793  59.0166271  44.2142424  20.4926281  56.2092293
  43.2498104  21.0004724  56.2173240  45.0668503  20.6398392  55.1242598
  44.7744375  21.2676643  54.2825767  48.0035592  19.3018552  51.6831436
  49.1912552  19.5259462  51.4647343  47.0822456  19.3682367  50.7397732
  46.1037980  19.2357979  50.9523750  47.4512172  19.7252445  49.3739261
  48.4256961  20.2125131  49.3413793  47.4886750  18.4896513  48.4585084
  47.7226923  18.8032498  47.4411628  48.5604147  17.5046509  48.9496971
  48.3268064  17.1902260  49.9668813  48.5802220  16.6327040  48.2959270
  49.5357102  17.9911606  48.9352848  46.1865614  17.8672717  48.4257689
  46.2144075  17.0969272  47.8535851  46.3602117  20.6247797  48.8225665
  45.3014408  20.7866703  49.4191683  46.6190017  21.1804051  47.6456454
  47.5033808  21.0241698  47.1835161  45.6340214  22.0130417  46.9820529
  44.6307702  21.6979423  47.2689304  45.8181813  23.4825984  47.3786588
  45.0613888  24.0405399  46.8272374  45.6906545  23.6567513  48.4470724
  47.1431350  24.0719233  47.0035764  48.3031137  24.0347195  47.7485163
  48.2627435  23.4927400  48.6933593  49.3081855  24.7257487  47.1015850
  50.2500712  24.8545884  47.4426881  48.8044989  25.2444312  45.9314956
  49.4275067  26.0463293  44.9559230  50.4749068  26.3128944  45.0973252
  48.6736954  26.4441132  43.8829480  49.1300711  27.0524710  43.1021010
  47.3099334  26.0828164  43.7626284  46.7195368  26.3872141  42.8984100
  46.6839196  25.3269555  44.7472308  45.6124697  25.1497806  44.6539306
  47.4445642  24.8674995  45.8383404  45.8885444  21.8306570  45.4879743
  46.9987500  21.5135727  45.0764573  44.8317411  21.9980475  44.7082306
  43.9340460  22.1943383  45.1274117  44.9038014  21.8713260  43.2656392
  45.8482127  22.2824451  42.9090335  44.8174747  20.3847107  42.8367433
  45.6920663  19.8572812  43.2175409  43.9152956  19.9470320  43.2640723
  44.7752370  20.2714490  41.4424095  44.7220184  19.3445751  41.1981302
  43.7510689  22.6914758  42.7234851  42.5875148  22.5041313  43.1096558
  44.0695913  23.6114095  41.8257281  45.0229730  23.7752512  41.5353517
  43.0248765  24.4938450  41.3059718  42.0504668  24.0475348  41.5045471
  43.0931047  25.9073634  41.9640802  43.1347729  25.7907151  43.0470193
  44.3243314  26.6628548  41.4881565  44.2831442  26.7803067  40.4052856
  44.3527416  27.6455671  41.9588689  45.2207511  26.1049013  41.7587462
  41.8442712  26.7322685  41.6171874  41.9394147  27.0892808  40.5917164
  40.9699312  26.0862901  41.6968166  41.6825816  27.9302311  42.5626117
  42.5563912  28.5769527  42.4831904  40.7894393  28.4918647  42.2888168
  41.5869099  27.5739617  43.5882915  43.0879514  24.5934049  39.8016553
  44.1500940  24.4660067  39.1886857  41.9224714  24.7962838  39.2124476
  41.0889146  24.8754543  39.7772611  41.7937381  24.9288931  37.7764492
  42.7758008  25.0328948  37.3151079  41.1228650  23.6863638  37.2154115
  40.2057739  23.4895878  37.7706793  40.8829737  23.8491110  36.1646662
  41.9945478  22.5746249  37.3340943  41.5660792  21.7926563  36.9783702
  40.9289365  26.1480979  37.5251249  39.9111138  26.3312659  38.1797053
  41.4009828  27.0266943  36.6470306  42.3062468  26.8746633  36.2257432
  40.6785931  28.2454240  36.3100988  39.8978409  28.4312757  37.0476518
  41.6259353  29.4281321  36.2992692  42.3902687  29.2834560  35.5357493
  41.0317945  30.3088722  36.0555611  42.2843231  29.6226473  37.6361837
  41.6332521  30.3095685  38.6553406  40.6316476  30.6974258  38.4697208
  42.2356921  30.5052207  39.8914207  41.7260932  31.0519603  40.6848227
  43.4944132  29.9929423  40.1076660  44.1090898  30.1897403  41.3167285
  43.5728065  30.6946884  41.9323805  44.1525235  29.2795294  39.1095242
  45.1481534  28.8740507  39.2895482  43.5418572  29.0873818  37.8933701
  44.0433888  28.5097459  37.1169019  39.9717949  28.1478016  34.9836829
  40.3429913  27.3106027  34.1313096  38.9891909  29.0433250  34.8040383
  38.7991509  29.6993888  35.5480574  38.1906404  29.1185842  33.6056631
  37.5907134  28.2103949  33.5475335  37.5327152  29.9827614  33.6974871
  39.0112547  29.2535003  32.3284276  38.6785416  28.6385746  31.2987721
  40.0942250  30.0244660  32.3826233  40.2769904  30.6219407  33.1761723
  40.9227227  30.1781877  31.1997339  40.2824291  30.1850566  30.3176476
  41.7296621  31.4707729  31.2258376  42.2111937  31.5272205  30.2495998
  41.0690501  32.3281510  31.3546577  42.7707536  31.4803475  32.2949296
  43.0178870  30.4041323  32.8999007  43.2947943  32.5846455  32.5686324
  41.7858085  28.9501368  30.8743192  42.5597407  28.9568613  29.9141684
  41.6334774  27.8899787  31.6672165  40.9932754  27.9317472  32.4472781
  42.3782975  26.6398997  31.4415364  41.7096146  25.8307768  31.7352752
  42.5634209  26.5861984  30.3687154  43.7039249  26.4829114  32.1829867
  44.3804274  25.4564765  32.0788673  44.0902508  27.4910245  32.9378797
  43.5716882  28.3544673  33.0131035  45.3282402  27.3756406  33.6562075
  46.0640601  26.8394499  33.0569014  45.8706429  28.7660810  33.9637977
  46.7742687  28.6798225  34.5672205  46.1044653  29.2807612  33.0318474
  44.8908560  29.5066488  34.6810822  45.2311488  30.3829795  34.8756205
  45.0630523  26.5683759  34.9473640  43.9256276  26.3922382  35.3787857
  46.1296638  26.0836928  35.5578647  47.0616406  26.2524419  35.2070908
  45.9840118  25.3127026  36.7630135  45.1590755  25.6917944  37.3662288
  45.6873922  23.8779488  36.3854233  45.4783702  23.2997230  37.2854588
  44.8211449  23.8463807  35.7245761  46.8062020  23.3271141  35.7214212
  46.6194211  22.4166191  35.4811887  47.2901224  25.3731115  37.5412280
  48.3378504  25.7607418  36.9952796  47.2229723  24.9921498  38.8152763
  46.3493696  24.6770437  39.2122975  48.3818140  25.0095708  39.6537728
  49.2746290  24.6112082  39.1718105  48.6695346  26.3831806  40.1201955
  47.7876409  26.7922498  40.6131721  49.5014686  26.3616324  40.8241285
  48.9318552  27.0094993  39.2675456  48.0589771  24.1053134  40.8408284
  46.8733424  23.8312166  41.1570598  49.1099030  23.6190162  41.4825758
  50.0532290  23.7734135  41.1563903  48.9079772  22.7347175  42.6484380
  48.0842926  23.1071495  43.2574841  48.5747150  21.3239600  42.1911265
  48.3542622  20.7149737  43.0678450  47.6965316  21.3634554  41.5466624
  49.6535353  20.7534495  41.4814550  49.4196144  19.8647649  41.2037489
  50.1213696  22.7602796  43.5800900  51.2006827  23.2273167  43.2056028
  49.9362421  22.3263499  44.8248859  49.0516362  21.9714292  45.1589562
  51.0573298  22.3635206  45.7494613  51.8377550  21.6982634  45.3800448
  51.4406071  23.3829446  45.7938752  50.6540222  21.9242188  47.1507870
  49.7163913  21.1260786  47.3253795  51.4424026  22.3948139  48.1057292
  52.3105935  22.8211162  47.8148508  51.2563615  22.1074134  49.5123719
  50.3209265  21.5619539  49.6370096  52.4052355  21.2594720  50.1043431
  52.1734462  21.0677369  51.1520122  52.4547506  20.3137052  49.5647382
  53.7539236  21.9316533  50.0240446  53.8312474  23.0400023  49.3207327
  54.7311975  21.4351883  50.5963227  55.6311322  21.8900456  50.5386847
  54.6246618  20.5772761  51.1185656  50.8822633  23.3490912  50.3043017
  50.7090066  24.4266280  49.7157463  50.7421616  23.2499476  51.6271419
  50.9997329  22.4209271  52.1433602  50.2088624  24.3790099  52.3623638
  50.2513687  25.3405669  51.8507970  48.7198448  24.0642699  52.7099476
  48.7073136  23.2519577  53.4366463  47.9741763  25.3008090  53.2999489
  47.9858899  26.1134352  52.5735865  46.9425673  25.0302759  53.5251045
  48.4722722  25.6240192  54.2140262  47.9645496  23.4802287  51.4878044
  48.4475791  22.5565807  51.1689643  46.9308687  23.2723981  51.7642279
  47.9836042  24.2006415  50.6700372  50.9283130  24.6647790  53.6534846
  51.3188891  23.7525521  54.3661686  51.0779296  25.9514549  53.9487033
  50.6533326  26.6218999  53.3239473  51.7142675  26.4434931  55.1563355
  51.8594502  25.6250690  55.8614619  53.0814351  27.0493792  54.8210616
  52.9308064  27.8223977  54.0675016  53.5762083  27.4819154  55.6906661
  54.0363798  26.0596584  54.2337487  53.9101583  25.6667473  52.9024069
  53.1403164  26.1210893  52.2786949  54.7654640  24.6936300  52.3638319
  54.6610635  24.3668029  51.3292377  55.7677841  24.1387689  53.1784911
  56.4472544  23.3951151  52.7620790  55.8963576  24.5321941  54.5075518
  56.6768796  24.1058565  55.1377279  55.0202774  25.4758987  55.0294742
  55.0964607  25.7701048  56.0762497  50.8672514  27.5957608  55.6850914
  50.0489351  28.1588389  54.9471595  51.0157220  27.9252599  56.9606398
  51.5842038  27.3746121  57.5881067  50.3126421  29.0729397  57.4986870
  49.6465876  29.4535543  56.7243464  49.4959280  28.7910204  58.7446202
  49.0500124  29.7194048  59.1014984  48.4037058  27.7981405  58.4265789
  48.8489004  26.8692748  58.0700542  47.8199103  27.5991395  59.3252894
  47.7527277  28.2082429  57.6544753  50.3393414  28.2647483  59.7560872
  49.8210490  28.0867170  60.5442992  51.3904825  30.0769711  57.7662722
  52.5339740  29.7176493  58.0726529  51.0651931  31.3481010  57.6358050
  50.1292244  31.6698086  57.4343945  52.1059709  32.3445184  57.8560047
  52.7301261  32.0730183  58.7073667  53.0065041  32.4064913  56.5741555
  53.0480193  31.4083750  56.1381057  52.5102636  33.0851421  55.8804131
  54.4405089  32.9083617  56.8472495  54.6566802  33.7201577  57.7717333
  55.3676211  32.4527487  56.1223387  51.3730088  33.6806646  58.0308929
  50.1460278  33.7370853  57.9454159  52.1356643  34.7378954  58.2840126
  53.1283563  34.6284151  58.4345980  51.5564973  36.0905344  58.3936775
  50.5669897  36.0118973  58.8439997  52.4137717  37.0338091  59.2530762
  53.4388125  37.0341250  58.8824140  52.0085779  38.0443215  59.2003238
  52.3983885  36.5878605  60.6009276  52.9334440  37.1761461  61.1387337
  51.3971475  36.6759272  57.0001023  52.3363908  36.6312936  56.1922590
  50.2497038  37.3030682  56.7478165  49.5399163  37.4231773  57.4562477
  50.0068298  37.8689734  55.4180373  50.9201489  37.9374245  54.8270535
  48.9674468  37.0015919  54.6334629  48.0821442  36.8683668  55.2552262
  48.5677683  37.6820773  53.3107363  49.4525410  37.8152290  52.6882021
  47.8445987  37.0587105  52.7848656  48.1229220  38.6545408  53.5217530
  49.5504325  35.5842930  54.3724391  49.7750544  35.1023518  55.3239536
  48.8214521  34.9860027  53.8258717  50.4641374  35.6693702  53.7842162
  49.4406704  39.2441974  55.6387055  48.4566528  39.3967502  56.3571915
  50.1197716  40.2506357  55.0892900  50.9669772  40.0699540  54.5699672
  49.6904146  41.6346271  55.2517753  48.8116736  41.7109790  55.8921533
  50.8079955  42.4632460  55.8605557  51.6909758  42.3959708  55.2250086
  50.3808331  43.9031581  55.9752180  49.4981166  43.9712884  56.6110398
  51.1892943  44.4887715  56.4128784  50.1455418  44.2928510  54.9848251
  51.1524791  41.9246717  57.1478319  51.8589484  42.4470723  57.5346122
  49.2714570  42.2414084  53.9276288  50.0228647  42.1756667  52.9529076
  48.1194206  42.9100588  53.9289684  47.6011159  43.0634489  54.7821572
  47.6336742  43.5314585  52.7049595  48.4040480  43.6009325  51.9369773
  46.4044270  42.7645829  52.1124402  45.6378061  42.6680507  52.8812530
  45.8326453  43.5318707  50.9145767  46.5986019  43.6284062  50.1451013
  44.9779370  42.9899484  50.5097379  45.5143076  44.5235446  51.2360510
  46.7546994  41.3459781  51.7378570  47.0970912  40.8098984  52.6230059
  45.8740512  40.8491194  51.3308068  47.5464241  41.3523837  50.9887029
  47.1298011  44.8988881  53.1472324  46.2853874  44.9866786  54.0367202
  47.6898036  45.9575555  52.5700753  48.4262467  45.8538119  51.8867100
  47.2451621  47.3194288  52.9169818  47.8821053  48.0195521  52.3763989
  46.2161669  47.4254470  52.5734293  47.3069501  47.6424367  54.4133809
  46.4681912  48.3704833  54.9475388  48.3041272  47.0975965  55.0904096
  48.9683107  46.4937558  54.6274451  48.4743372  47.3472934  56.5058509
  49.5265848  47.1920931  56.7441515  48.2100255  48.3883482  56.6914408
  47.6232277  46.4501879  57.4045006  47.7165202  46.5432077  58.6119395
  46.7725766  45.6148040  56.8235002  46.6818002  45.6021993  55.8176672
  45.9561657  44.6935273  57.6021135  45.8603479  45.0204068  58.6375206
  44.5538204  44.5705389  56.9955168  44.6444804  44.2916161  55.9457158
  43.7486153  43.5161711  57.7306998  43.6571276  43.7946544  58.7805465
  42.7556983  43.4417963  57.2872082  44.2535452  42.5532709  57.6534302
  43.8534016  45.9192140  57.0529104  44.4290964  46.6525131  56.4881538
  42.8564835  45.8301301  56.6212647  43.7719002  46.2430160  58.0905089
  46.6462764  43.3208008  57.5795232  46.8929899  42.7571990  56.5078952
  46.9596964  42.8000034  58.7616184  46.7817714  43.3274681  59.6043657
  47.6483171  41.5079517  58.8810541  47.9881824  41.1610601  57.9052175
  48.8517870  41.6211047  59.8024886  48.5184784  41.9625165  60.7825108
  49.5335826  40.2846929  59.9417133  49.8676034  39.9428254  58.9620928
  50.3933714  40.3821637  60.6045570  48.8336992  39.5609228  60.3593503
  49.7587772  42.5871474  59.2663344  50.5221113  42.6642131  59.8433806
  46.7997723  40.3282411  59.3442686  46.0445141  40.4346816  60.3158629
  46.8868163  39.2398671  58.5960178  47.4420825  39.2776310  57.7531935
  46.2105729  38.0073258  58.9141731  45.4541644  38.1257768  59.6900047
  45.5525000  37.3915442  57.6807891  46.2993926  37.2583104  56.8981651
  45.1239909  36.4239137  57.9418856  44.7638820  38.0523926  57.3209834
  47.2969693  37.0895030  59.4864688  48.2892305  36.7965206  58.8421553
  47.1533264  36.7286352  60.7462308  46.4032189  37.0883604  61.3189749
  48.1083980  35.8277604  61.3535205  49.0687238  35.9134358  60.8450586
  48.3066480  36.1657978  62.8340058  47.3581231  36.1671091  63.3710327
  48.9730721  35.4253983  63.2764846  48.9363500  37.5065538  63.0718014
  50.3025801  37.6950592  63.0610293  50.9796884  36.9680848  62.8790067
  50.5745466  38.9632841  63.3239358  51.6060636  39.3141500  63.3549959
  49.4341129  39.6048706  63.5126332  48.3925872  38.7185437  63.3546148
  47.3637556  39.0614382  63.4642972  47.5509371  34.4031133  61.1568408
  46.3259454  34.1792153  61.2110186  48.4253782  33.4413028  60.9075253
  49.4158927  33.6316197  60.8549914  47.9731520  32.0713890  60.7010530
  48.8532371  31.4287069  60.7236162  47.3151005  31.8147417  61.5312335
  47.2234166  31.8453405  59.3812046  46.4608221  30.8891353  59.2561311
  47.3748248  32.7519740  58.4137842  47.9604451  33.5657733  58.5357635
  46.6834021  32.5823599  57.1413571  45.6262911  32.3732608  57.3053484
  46.8072839  33.8852930  56.3251810  46.2135472  34.6337559  56.8499469
  47.8592748  34.1687929  56.3574788  46.3456609  33.7990356  54.8639689
  46.5875856  34.7876950  54.4739359  46.8645471  33.0407323  54.2775943
  44.8620278  33.5788425  54.7303200  44.0572192  34.0852590  55.5331720
  44.4934830  32.7034060  53.8031546  43.5132001  32.5071388  53.6595370
  45.1950300  32.2375703  53.2455433  47.3027115  31.4238300  56.3474589
  48.5373009  31.3065187  56.2661682  46.4504170  30.5884330  55.7542398
  45.4538518  30.6850354  55.8869992  46.9334102  29.5025490  54.9080497
  47.7379472  28.9610821  55.4056769  45.8258877  28.5332889  54.5900765
  45.0166570  29.0589939  54.0832433  46.2077533  27.7442522  53.9422339
  45.4503668  28.0939676  55.5142411  47.4916568  30.0823535  53.5942561
  46.7858087  30.7846539  52.8327008  48.7508905  29.7722624  53.3147494
  49.2807054  29.2096540  53.9650318  49.3954345  30.1890281  52.0790591
  48.7648311  30.8702089  51.5077176  50.7274304  30.8838720  52.3702479
  51.3607773  30.2135749  52.9513440  51.4382048  31.2464930  51.0499237
  50.8056210  31.9171849  50.4684505  52.3846945  31.7403058  51.2699387
  51.6272100  30.3385610  50.4771776  50.5020324  32.1287500  53.2145229
  50.0342078  31.8485216  54.1582995  51.4587474  32.6118023  53.4131597
  49.8513762  32.8193399  52.6780222  49.6576241  28.9132301  51.2824111
  50.3330513  27.9748251  51.7695612  49.1280149  28.8525700  50.0733828
  48.5457773  29.5991036  49.7215502  49.2857485  27.6696866  49.2644941
  49.4874097  26.7983646  49.8875751  47.9907833  27.4325406  48.5013389
  47.8600294  28.2199448  47.7590470  48.0391914  26.4658291  48.0001150
  46.8057816  27.4450261  49.4728873  46.8574320  26.5257548  50.0563026
  46.8771196  28.3032724  50.1410386  45.4638387  27.4938144  48.7612462
  44.5205882  28.1164560  49.2498267  45.3625937  26.8169788  47.6411105
  44.4908865  26.8181377  47.1309863  46.1568709  26.2981919  47.2945773
  50.4986848  27.8160628  48.3680764  50.5041699  28.6440465  47.4450818
  51.5476029  27.0702602  48.6980677  51.4927374  26.4795900  49.5155013
  52.8155805  27.1217719  47.9606504  52.9994128  28.1547724  47.6653288
  53.9662458  26.6586583  48.8731109  53.8010088  25.6229172  49.1698214
  54.9109448  26.7355710  48.3348464  54.0024619  27.2891958  49.7614859
  52.7715718  26.2782580  46.6738973  52.4870042  25.0528496  46.7026841
  53.0694853  26.9180282  45.5426928  53.2645208  27.9086113  45.5143080
  53.0493040  26.1916783  44.3025321  52.1188407  25.6241518  44.2866872
  53.0620440  27.1402171  43.1081931  53.9918149  27.7090909  43.1052518
  52.9859117  26.5646984  42.1856519  52.2175238  27.8256957  43.1789331
  54.2001687  25.2114702  44.1692664  55.3638472  25.5491298  44.4505764
  53.8432799  24.0117562  43.7075397  52.8587386  23.8066358  43.6142480
  54.8042837  22.9578758  43.3864464  55.8127260  23.3063298  43.6094331
  54.5329593  21.6953399  44.2012937  53.4643065  21.4841631  44.1627611
  55.0824934  20.8695910  43.7493522  54.9585688  21.8561670  45.6281490
  55.9977232  22.1337381  45.8048218  54.3050286  22.6549607  45.9787427
  54.6551472  20.6100230  46.4096486  53.5553280  20.1078719  46.3386063
  55.6856613  20.0069745  47.0123642  55.5307379  19.1657537  47.5494375
  56.6140629  20.3955607  46.9276727  54.7433451  22.6671956  41.8815505
  55.7030294  22.1777124  41.2794765  53.6065635  22.9885447  41.2754249
  52.8327654  23.3793286  41.7937143  53.4510715  22.7984431  39.8535207
  54.4251010  22.8023618  39.3642861  52.7715331  21.4468345  39.5838103
  53.3452066  20.6763399  40.0989181  51.7655143  21.4900627  40.0011321
  52.6915690  21.1137825  38.1041069  52.0754909  21.8727870  37.6219649
  53.6957004  21.1388955  37.6807966  52.0843860  19.7513910  37.8307332
  52.0275800  18.8923150  38.7122135  51.6379641  19.5435001  36.5975808
  51.2233120  18.6544996  36.3570747  51.7151063  20.2753293  35.9057886
  52.5633724  23.9580478  39.3586711  51.6407299  24.3584567  40.0586515
  52.8236641  24.4451430  38.1472486  53.5786200  24.0526886  37.6030791
  52.0315429  25.5267143  37.5571329  51.0183369  25.5115063  37.9587318
  52.6530166  26.9239090  37.7807521  52.1210560  27.6439112  37.1588878
  52.5560374  27.3476304  39.2474903  53.0881961  26.6283079  39.8699715
  53.0019496  28.3345025  39.3713717  51.5087696  27.3824171  39.5476890
  54.1095096  26.9486549  37.3154203  54.6486396  26.2182167  37.9186614
  54.1155569  26.6329422  36.2721618  54.7816962  28.2966897  37.4373363
  54.7764460  28.6128741  38.4804565  55.8107855  28.2232549  37.0856523
  54.2433614  29.0276004  36.8339583  51.9844779  25.2518686  36.0560831
  52.9405939  24.7386646  35.4787394  50.8428025  25.5474531  35.4452418
  50.0627701  25.9068970  35.9767011  50.6598422  25.3174394  34.0298573
  51.0773685  24.3495578  33.7524115  49.1720113  25.3240113  33.6852155
  49.0422051  25.0280064  32.6442397  48.6496793  24.6181283  34.3309697
  48.6399949  26.6193204  33.8761707  47.7051270  26.6166356  33.6579631
  51.4056463  26.3726399  33.2283506  51.9108144  27.3615640  33.7713537
  51.4830501  26.1481170  31.9296770  51.0660931  25.3138538  31.5420546
  52.1967525  27.0359571  31.0380595  53.2558350  26.9675586  31.2865853
  52.0022392  26.5632802  29.6064848  50.9477447  26.6345054  29.3398985
  52.5895296  27.1884583  28.9339205  52.3297654  25.5274553  29.5176441
  51.7815083  28.4998781  31.1419268  52.6256715  29.3862372  31.0876765
  50.4806583  28.7512020  31.2648849  49.7909696  28.0148787  31.2173790
  50.0181622  30.1203019  31.3495111  50.3252950  30.6566433  30.4516767
  48.4938890  30.2017546  31.4707822  48.2433625  29.7485063  32.4298973
  48.2500891  31.2638239  31.4966759  47.6782760  29.5107986  30.3429629
  46.7543030  30.0707548  30.1986583  48.2915722  29.5851138  29.4449390
  47.3243302  28.0272388  30.5769581  48.0615370  27.2600095  31.2124227
  46.1567662  27.6361262  30.0770580  45.8574673  26.6782606  30.1911418
  45.5740766  28.2985422  29.5853473  50.7096516  30.8614110  32.4812026
  51.1606440  32.0045332  32.3047414  50.8471582  30.2183504  33.6384744
  50.4631763  29.2990259  33.8043047  51.5092350  30.9016131  34.7452122
  51.1742165  31.9381276  34.7839372  51.1865421  30.2353038  36.0776694
  51.4447455  29.1764704  36.0950441  51.7383952  30.7562099  36.8601111
  49.7478451  30.3280616  36.4383437  49.1888245  31.5616932  36.7120555
  49.8136961  32.4538772  36.6715193  47.8370313  31.6712172  37.0381085
  47.4115595  32.6473221  37.2711184  47.0198796  30.5197012  37.0665869
  45.9608120  30.5981429  37.3121938  47.5717750  29.2893643  36.7805716
  46.9582047  28.3889896  36.8115073  48.9334067  29.2002043  36.4477720
  49.3695630  28.2348940  36.1907825  53.0215303  30.9830406  34.5584308
  53.6751453  31.9327328  35.0124376  53.5777766  29.9722331  33.9103480
  53.0443022  29.1699895  33.6071821  55.0004559  29.9813036  33.6635132
  55.5292672  30.1484102  34.6018805  55.4705408  28.6533968  33.0672978
  55.1002807  28.6129962  32.0429080  56.5603156  28.6737966  33.0586520
  54.9895057  27.4172256  33.8327355  55.3237670  27.5445597  34.8623744
  53.9012960  27.3594155  33.8090775  55.5567346  26.1139716  33.2957761
  56.6427430  26.0923599  32.7194215  54.7962029  25.0275038  33.4398222
  55.1260314  24.1352996  33.1002840  53.8940462  25.1020985  33.8877622
  55.3377634  31.1436870  32.7187748  56.4501307  31.6596288  32.7642171
  54.3948440  31.5522215  31.8609289  53.5082754  31.0719961  31.8019468
  54.6605862  32.6532781  30.9096768  55.7202152  32.6658946  30.6544783
  53.8504150  32.4779056  29.6244185  52.7992534  32.4331897  29.9093030
  54.0228209  33.3624227  29.0112254  54.2163357  31.2230787  28.8246001
  55.1735554  31.3889491  28.3303145  54.3067674  30.3883484  29.5196896
  53.1788969  30.8668030  27.7688116  52.3410718  31.8337703  27.4082283
  53.1362228  29.7360740  27.2801380  52.4411321  29.5174219  26.5807514
  53.7965571  29.0337653  27.5815056  54.4144007  34.0328273  31.4757244
  55.0611140  34.9858417  31.0777087  53.4705885  34.1307924  32.4070500
  52.9452249  33.3105682  32.6741170  53.1038855  35.4095847  33.0010358
  53.1858975  36.2123192  32.2682395  51.6563707  35.3301653  33.4773313
  51.0573760  34.9450723  32.6520992  51.6174998  34.6297585  34.3116091
  51.1005773  36.6832611  33.9220193  51.8775114  37.6671790  34.0006130
  49.8761387  36.7357343  34.1907400  54.0186777  35.8637344  34.1404871
  53.9036637  35.3942718  35.2685162  54.9095598  36.8028682  33.8556523
  55.0535392  37.1229743  32.9086036  55.7893300  37.3141182  34.8990879
  55.8536989  36.5900297  35.7112773  57.2174974  37.6142911  34.3907837
  57.7752362  38.1224680  35.1774120  57.9287340  36.3253536  34.0182562
  57.3717922  35.8168120  33.2312994  58.9332612  36.5538985  33.6621784
  57.9923913  35.6788465  34.8935143  57.1537437  38.4884887  33.2485513
  58.0427254  38.6722331  32.9362215  55.2384078  38.5433507  35.6102194
  55.9582743  39.1590496  36.3948244  54.0001985  38.9198127  35.3029733
  53.4454403  38.3966960  34.6406353  53.4056947  40.1020227  35.9239354
  54.1309714  40.9156817  35.9295802  52.1663117  40.5578062  35.1541964
  51.4189856  39.7732080  35.0358389  51.7530471  41.3640571  35.7602261
  52.5086084  41.1050545  33.7945147  53.4372815  41.9008665  33.6483007
  51.8384490  40.5961322  32.7823026  52.0222554  40.9218465  31.8440994
  51.1435459  39.8822870  32.9485422  52.9749083  39.8312972  37.3520183
  52.8929533  40.7538208  38.1768573  52.7181849  38.5687316  37.6694364
  52.7434637  37.7972009  37.0181294  52.2878539  38.3055972  39.0339412
  52.5196884  39.1682670  39.6585634  50.7868681  38.0430957  39.1030184
  50.5059593  38.1010268  40.1546045  50.2549405  38.8118482  38.5425074
  50.3795824  36.6811470  38.5659120  50.8320839  35.6184429  39.0398015
  49.5418572  36.6952306  37.5373717  49.2306247  35.8242941  37.1315346
  49.2191517  37.5768251  37.1648760  53.0724750  37.1488248  39.6164713
  53.7531250  36.4156909  38.8922695  53.0040881  37.0448294  40.9372011
  52.4951783  37.7450012  41.4576525  53.6797063  35.9836224  41.6809474
  54.2798111  35.3772306  41.0025209  54.6114434  36.5950088  42.7523141
  54.0268751  37.0881485  43.5289687  55.1514277  35.7525424  43.1844801
  55.6104289  37.5895682  42.1574348  56.1949946  37.2561974  41.1037935
  55.7547821  38.7026627  42.7084010  52.6651831  35.0413167  42.3351489
  53.0083192  34.3468000  43.3101413  51.4219525  35.0477059  41.8551459
  51.1815198  35.6437554  41.0760333  50.3850614  34.2113048  42.4259814
  50.2568106  33.3179699  41.8147501  50.6644928  33.9209262  43.4387488
  49.0613268  34.9751183  42.4746991  48.9608335  36.1410868  42.0117913
  48.0851375  34.3523204  43.1260203  48.2758118  33.4600631  43.5591711
  46.7315165  34.9091007  43.2454350  46.7159334  35.9341907  42.8752367
  45.7465889  34.0768523  42.4219084  46.1517901  33.0663524  42.4748354
  44.7646814  34.0992340  42.8946207  45.6157409  34.5003298  40.9475799
  45.4005365  35.5687097  40.9288097  46.8574124  34.2240799  40.1394141
  47.0730080  33.1557653  40.1573339  46.7003009  34.5452832  39.1097321
  47.6982682  34.7711041  40.5658253  44.4326422  33.8238701  40.3327160
  43.5294156  34.1091522  40.8720631  44.3426512  34.1255910  39.2891800
  44.5621069  32.7429998  40.3880078  46.2305712  34.9241753  44.6734800
  46.5778285  34.0628734  45.4796688  45.4516998  35.9537742  44.9976030
  45.3116314  36.7124692  44.3457886  44.8514567  36.0640619  46.3346347
  45.1233492  35.1912864  46.9282984  45.3372638  37.3061637  47.0501987
  46.4246849  37.2338395  47.0306078  45.0220219  38.1862147  46.4896340
  44.8526760  37.4289965  48.5229046  44.7939246  36.4305533  48.9562176
  45.8166420  38.2885559  49.3493847  45.8755644  39.2873568  48.9169222
  45.4541110  38.3580606  50.3749778  46.8064760  37.8321501  49.3446047
  43.4178495  38.0244662  48.6085139  42.7231599  37.3783960  48.0717653
  43.1147488  38.0946012  49.6531728  43.4089908  39.0181723  48.1606649
  43.3458613  36.0252464  46.1109367  42.7771941  36.9727763  45.5640787
  42.7256604  34.9104088  46.4778985  43.2666253  34.1866352  46.9291281
  41.2965080  34.6762101  46.2618075  41.0417653  34.9889686  45.2491933
  41.0977530  33.6102811  46.3731234  40.4219921  35.4567164  47.2627924
  40.7076818  35.4954717  48.4915545  39.3199654  36.0022836  46.7412854
  39.1352513  35.9429750  45.7500930  38.4023420  36.7777135  47.5712967
  38.6174814  36.5812165  48.6216315  38.5406156  38.3101246  47.3122398
  38.4757496  38.4290811  46.2306941  37.6968309  38.8137824  47.7838925
  39.8606731  38.9320876  47.8201907  40.6947600  38.3009787  47.5134312
  40.0439377  40.3548903  47.2281640  39.2104113  40.9867514  47.5348955
  40.9774381  40.7833329  47.5930131  40.0728632  40.2953234  46.1401771
  39.8506013  38.9866498  49.3630441  39.7500551  37.9773475  49.7621666
  40.7830470  39.4258262  49.7176852  39.0115802  39.5953522  49.7001257
  36.9616530  36.3208589  47.3637077  36.0262969  37.0516344  47.7155814
  36.7871477  35.1428766  46.7731633  37.5743545  34.6296972  46.4029585
  35.4497148  34.5514855  46.6474224  34.6626482  35.2665857  46.4081379
  35.4365562  33.4599874  45.6154046  36.2134316  32.7312259  45.8466436
  34.4642426  32.9673494  45.6192159  35.6224336  33.8882652  44.6304544
  35.1374832  33.9803522  48.0682317  35.9362967  34.1555327  48.9831322
  33.9740367  33.3577321  48.2604019  33.2673088  33.2969750  47.5414140
  33.6694651  32.8096411  49.5776913  33.8933835  33.5415261  50.3537738
  32.1908258  32.4615200  49.6500751  31.9530185  31.9290615  48.7291870
  31.9048706  31.8508354  50.5064593  31.3149015  33.6800751  49.6799800
  30.9338066  34.2970025  48.4975532  31.2586884  33.8811176  47.5438281
  30.1417646  35.4398437  48.5241149  29.8154159  35.8878570  47.5855621
  29.7673977  36.0087676  49.7301017  29.1598910  36.9136257  49.7464483
  30.1673516  35.4243706  50.9151950  29.8683752  35.8556405  51.8705585
  30.9637954  34.2678790  50.8852733  31.3131017  33.8224494  51.8167654
  34.5690276  31.5872033  49.8614999  34.9401504  30.8431197  48.9432361
  34.8914965  31.3907817  51.1426936  34.5780731  32.0458600  51.8446462
  35.7894770  30.3173422  51.5509530  36.7059407  30.3664532  50.9629211
  36.1501867  30.4349798  53.0239028  35.2339576  30.4808473  53.6125621
  36.7283414  29.5597295  53.3201693  36.9124537  31.5999982  53.2496239
  37.1332513  31.6623025  54.1818076  35.2800229  28.9187627  51.2487612
  36.0720075  27.9674255  51.2197097  33.9771198  28.7831135  51.0316256
  33.3544263  29.5707104  51.1413667  33.3977757  27.4817449  50.7375830
  33.6349243  26.7907690  51.5465404  31.8788651  27.5641291  50.5954222
  31.4995286  26.5542744  50.4392287  31.4743342  27.9638709  51.5252939
  31.4810675  28.3917140  49.5120786  30.5226618  28.4136872  49.4613294
  33.9970736  26.8058374  49.5088259  33.8441214  25.5948745  49.3403369
  34.5914205  27.5866650  48.6089871  34.4820178  28.5900597  48.6454481
  35.1955637  27.0011615  47.4213837  35.0268479  25.9244075  47.4367112
  34.6951280  27.5729181  46.1065961  35.2092863  27.0818721  45.2803906
  33.2066907  27.3419667  45.9817889  32.6917792  27.8331415  46.8074487
  32.8525295  27.7539788  45.0368463  33.0008025  26.2719856  46.0109366
  35.0174353  29.0640741  45.9973178  34.4373628  29.5853797  46.7588013
  36.0806623  29.1893913  46.2021189  34.6876901  29.6533973  44.6047215
  33.6244724  29.5288571  44.3993978  34.9382657  30.7141003  44.5898869
  35.2677706  29.1328666  43.8427147  36.7196762  26.9158552  47.4551453
  37.3345606  26.6187909  46.4356890  37.3255256  27.1843139  48.6103207
  36.8031096  27.5091890  49.4113432  38.7806004  27.0186797  48.7472434
  39.2990289  27.6642102  48.0382854  39.2175441  27.3972141  50.1625193
  39.0576133  28.4652802  50.3100189  38.6138756  26.8378559  50.8772239
  40.6694356  27.0889662  50.4139462  40.9869958  26.0057472  50.9452898
  41.5708072  28.0181300  50.0407963  42.5554649  27.8512056  50.1914126
  41.2578013  28.8774155  49.6121280  39.1059758  25.5359411  48.4592280
  38.3840332  24.6623382  48.9054139  40.1903068  25.2632319  47.7245975
  40.7341438  26.0374692  47.3711895  40.5524682  23.9068389  47.2982617
  39.6630320  23.2772460  47.2734596  41.2297584  23.8738660  45.8831840
  41.2722938  22.8373990  45.5484793  40.4478367  24.7161541  44.8511582
  40.4052770  25.7529071  45.1849718  40.9503611  24.6663540  43.8851933
  39.4353115  24.3244196  44.7540119  42.5548612  24.3613241  45.9828691
  42.9692078  24.3411452  45.1171266  41.4166488  23.0487955  48.2234873
  41.7747174  21.9283950  47.8452433  41.8328834  23.5935527  49.3598365
  41.6345760  24.5577060  49.5860708  42.7061797  22.8456841  50.2434519
  43.5665921  22.4349794  49.7151421  43.2028094  23.7224980  51.3643758
  42.3508614  24.1748625  51.8719683  44.0084529  22.8839787  52.3660359
  44.8608900  22.4316362  51.8592438  44.3641862  23.5241585  53.1733302
  43.3732700  22.0997685  52.7779323  44.0533938  24.8822204  50.8031903
  43.4474267  25.4827083  50.1247213  44.4047308  25.5064538  51.6247708
  44.9094259  24.4774754  50.2632909  42.0588479  21.5565936  50.7676201
  40.8857696  21.5486942  51.0923522  42.8064178  20.4595052  50.6954304
  43.7562430  20.6208358  50.3922739  42.4341515  19.0988590  51.1420888
  41.3767977  19.0622957  51.4043200  42.6914690  18.1038566  50.0095910
  43.7435379  18.2122394  49.7459557  42.5238677  17.1138913  50.4338297
  41.8584170  18.2678239  48.7943182  41.8144530  19.3510467  48.6811974
  42.2425932  17.8224962  47.8766070  40.4800885  17.7578760  49.0296708
  40.0305217  17.7168761  50.1727704  39.8614126  17.2021065  47.9915979
  38.9245223  16.8408106  48.1002405  40.3313665  17.1439463  47.0994869
  43.4342856  18.7114552  52.2390496  44.6048335  19.0278014  52.1171282
  43.0070312  17.9848759  53.2743110  43.9670008  17.2853219  54.1424530
  44.6515598  17.9992047  54.6005475  44.5358034  16.5561108  53.5655528
  43.0375622  16.6251900  55.1623587  42.8183114  17.3146105  55.9776670
  43.4965129  15.7219874  55.5644665  41.8041812  16.2948878  54.3785814
  40.9145375  16.1770000  54.9972377  41.9650722  15.3867373  53.7976542
  41.6306275  17.4890724  53.4416251  41.3034976  17.2076707  52.4406769
  40.6206072  18.4214487  54.0552303  39.4302183  18.0962038  54.0393905
  41.0822197  19.5268177  54.6448864  42.0751311  19.7022709  54.7035578
  40.1737218  20.5049930  55.2226914  39.1426442  20.2010383  55.0421651
  40.3907288  20.6178752  56.7195560  41.4281210  20.8949776  56.9069884
  39.7316061  21.3904192  57.1155776  40.0894487  19.2989758  57.4018182
  39.1072356  18.9618922  57.0705586  40.8414473  18.5646141  57.1131781
  40.0783340  19.4119052  58.9067748  41.0813959  20.0691865  59.4684510
  39.1746078  18.8965039  59.5583832  39.1734332  18.9759901  60.5652506
  38.4367325  18.3955346  59.0843883  40.4737978  21.8401529  54.5332080
  41.6303308  22.2560376  54.4477650  39.4361758  22.4552343  53.9749749
  38.5240304  22.0217682  53.9890234  39.5834094  23.7406563  53.2894052
  40.4137486  23.6999040  52.5844406  38.3134526  24.0551983  52.5242574
  38.3995019  25.0068565  51.9998136  38.0836095  23.2659577  51.8084562
  37.2843629  24.1372355  53.4767264  36.4552270  24.3361675  53.0356373
  39.8969679  24.8553484  54.2975290  39.5727247  24.7576620  55.5053484
  40.5750818  25.8886554  53.8105802  40.8021207  25.8828457  52.8264466
  41.0173495  27.0255745  54.6175550  40.8770180  26.8217305  55.6790887
  42.5054956  27.2625266  54.3580694  42.6233169  27.6681562  53.3532400
  42.8751742  27.9843445  55.0863665  43.3031157  25.9613124  54.4795511
  42.8594425  25.1930388  53.8462971  44.3255793  26.1535773  54.1544291
  43.3361900  25.4545820  55.9018097  43.6672985  26.2118070  56.8194057
  42.9756726  24.1805028  56.0999623  42.9818896  23.7965684  57.0341235
  42.6991321  23.6091124  55.3143798  40.2266636  28.2910696  54.2580038
  39.5177787  28.3146221  53.2535371  40.3187394  29.3006074  55.1043563
  40.8437797  29.2177714  55.9631754  39.6185506  30.5492545  54.8413372
  38.7423052  30.3881262  54.2133794  39.1737477  31.2440201  56.1345742
  38.7726684  32.2278191  55.8909037  38.1147678  30.4282660  56.8280097
  38.5152839  29.4444231  57.0724267  37.8083889  30.9331100  57.7441776
  37.2530317  30.3159658  56.1700583  40.3130638  31.4504762  56.9771302
  40.0372586  31.8852662  57.7873705  40.4640163  31.5163383  54.0420715
  41.6871670  31.5508555  54.1489171  39.7879812  32.3538279  53.2658855
  38.7780554  32.3499709  53.2774716  40.4670790  33.3670898  52.4637380
  41.2507078  32.9267815  51.8471720  39.4646643  34.0929002  51.5428418
  40.0011709  34.8216981  50.9352938  38.7550165  33.0782853  50.6214354
  38.2178751  32.3493882  51.2283025  38.0502828  33.6033095  49.9766106
  39.4949980  32.5645749  50.0077338  38.5144275  34.8047951  52.3683051
  37.8832344  35.2620908  51.8078800  41.0044570  34.4380028  53.3920480
  40.6247317  34.5196579  54.5572133  41.8994044  35.2722456  52.8681309
  42.1569887  35.2009057  51.8941389  42.4698882  36.3566272  53.6556267
  43.1417956  35.9645222  54.4191012  43.2747978  37.2825962  52.7184742
  44.1669128  36.7721407  52.3556172  42.6587407  37.5831073  51.8709680
  43.7441643  38.5520477  53.3820411  44.8396607  38.5288762  54.2438320
  45.3515158  37.5792575  54.3998087  45.2824268  39.6698717  54.8944190
  46.1352540  39.6172076  55.5711856  44.6409357  40.8753563  54.6839507
  44.9907023  41.7735747  55.1928386  43.5423082  40.9440148  53.8177852
  43.0283777  41.8918972  53.6581151  43.0975162  39.7712874  53.1452440
  42.2587772  39.8260043  52.4512535  41.3280529  37.1849125  54.2369850
  41.3677966  37.6165841  55.3826787  40.3296573  37.4491965  53.4139265
  40.3357448  37.1714235  52.4428939  39.2283595  38.2733112  53.8888456
  39.6178997  39.1892380  54.3331830  38.2998393  38.6478390  52.7308710
  38.8090715  39.2587029  51.9854671  37.9391862  37.7313231  52.2639363
  37.0854903  39.4176525  53.1598357  37.2073065  40.7101400  53.6512771
  38.1917454  41.1724244  53.7238924  36.0515782  41.4308562  54.0594798
  36.1557234  42.4290573  54.4847434  34.7970446  40.8673010  53.9176493
  33.9097234  41.4341922  54.1994211  34.6682750  39.5860797  53.4189468
  33.6820112  39.1320491  53.3228204  35.8176515  38.8644860  53.0333690
  35.7185528  37.8570727  52.6291442  38.4682332  37.6069279  55.0288816
  38.1898804  38.2375502  56.0549333  38.1147718  36.3331932  54.8429052
  38.2129406  35.8620420  53.9549419  37.4034179  35.6490742  55.9117464
  36.5697216  36.2714068  56.2369413  36.8584699  34.2992924  55.4677803
  37.6177033  33.7717735  54.8903829  36.6319124  33.7336543  56.3715641
  35.5901953  34.4457070  54.6274570  34.9221826  35.4866668  54.7729763
  35.2677336  33.5611919  53.8106453  38.2445456  35.5605866  57.1672635
  37.7088179  35.5593896  58.2747677  39.5616927  35.4695160  57.0178800
  39.9952480  35.3944064  56.1087663  40.4128985  35.3966693  58.1965674
  40.0411071  34.6489598  58.8971393  41.8969314  35.0338482  57.8138818
  42.2736489  35.7917091  57.1269822  42.7759902  34.9796983  59.0298874
  42.4001437  34.2216830  59.7170933  43.7936466  34.7269729  58.7322225
  42.7732528  35.9510725  59.5243822  41.9266352  33.7714702  57.1334375
  42.8325680  33.5539713  56.9019631  40.4117049  36.6725243  59.0221135
  40.4221594  36.6244217  60.2565587  40.4306336  37.8194185  58.3496930
  40.4498463  37.8082666  57.3399376  40.5015844  39.1088986  59.0286835
  40.8523797  39.0194030  60.0568044  41.4287561  40.0955067  58.2729143
  41.4969647  41.0208231  58.8449602  42.8000258  39.5142481  58.0977920
  42.7326756  38.5890827  57.5253989  43.4313327  40.2253747  57.5650153
  43.2341857  39.3052000  59.0754962  40.8395498  40.4817347  56.9571705
  39.8746173  40.9626037  57.1177082  41.5096605  41.1741172  56.4476041
  40.7034439  39.5909545  56.3439114  39.1623517  39.8237683  59.2669542
  39.1032890  40.7872681  60.0097756  38.1215182  39.3424578  58.6126141
  38.2594404  38.5079450  58.0606493  36.7883289  39.9495939  58.6324907
  36.7314303  40.8190046  57.9775199  35.8125164  38.8815484  58.1163688
  36.2311968  38.5176825  57.1780684  35.8244071  38.0793537  58.8542321
  34.4375867  39.3205897  57.8974989  33.9233786  39.3940835  58.8557731
  34.4413619  40.2964851  57.4119929  33.7153477  38.3149947  57.0098579
  32.7503718  38.7500898  56.7498334  34.3140727  38.1944052  56.1070368
  33.5027358  36.9736298  57.6522296  34.4624721  36.5216611  57.9026914
  32.9054776  37.0820642  58.5575604  32.7840413  36.1049338  56.6868704
  33.3375010  36.0039774  55.8480678  32.6310886  35.1963915  57.1007018
  31.8945147  36.5233474  56.4549834  36.3098458  40.4241577  60.0110258
  35.8133130  41.5289148  60.1684420  36.4508221  39.5775333  61.0102604
  36.8119218  38.6434333  60.8792507  35.9500263  39.9425866  62.3187483
  34.9594369  40.3846780  62.2120382  35.8466691  38.7270512  63.2481206
  35.1528239  38.9595697  64.0559654  35.4681668  37.8788995  62.6776166
  37.1202885  38.4000135  63.7959106  37.0340847  37.6381050  64.3735474
  36.7400896  41.0565364  62.9776534  36.2526912  41.6408635  63.9307141
  37.9674026  41.3211961  62.5234080  38.3787730  40.7644125  61.7879723
  38.7669193  42.3807535  63.1144816  38.4563898  42.5346774  64.1479119
  40.2519821  42.0302423  63.0986194  40.7736247  42.6658054  63.8141946
  40.3725035  40.9856985  63.3858523  40.7989555  42.2310673  61.7986985
  41.7322598  42.0063699  61.8060397  38.5625774  43.7395236  62.4042602
  39.0041598  44.7615658  62.9014369  37.9430215  43.7162696  61.2284037
  37.6274563  42.8419502  60.8333295  37.7156772  44.9401283  60.4688791
  38.6264314  45.5383944  60.4423570  37.3102091  44.5935147  59.0187271
  36.4844321  43.8995141  59.1754266  36.9486627  45.4733896  58.4865575
  38.4020577  43.9088389  58.1902299  38.7144956  43.0058256  58.7146823
  37.9198984  43.5498839  56.8296276  37.6076974  44.4525027  56.3043574
  38.7238827  43.0667272  56.2744073  37.0742903  42.8670098  56.9116664
  39.6825877  44.7045197  58.1117631  40.0796849  44.8547845  59.1156724
  40.4119847  44.1617079  57.5105670  39.4819832  45.6723855  57.6523150
  36.6096856  45.7881649  61.1074309  35.7181770  45.2699502  61.7793326
  36.6390808  47.0872814  60.8264396  37.4010327  47.4554805  60.2751156
  35.6142856  48.0236627  61.3130461  35.5365136  48.0072696  62.4001440
  35.9635115  49.4735506  60.8605516  36.0358175  49.5079809  59.7734976
  35.1824968  50.1568510  61.1940436  36.9168148  49.7713078  61.2971897
  34.2525344  47.5912687  60.7535373  33.2502741  47.6072989  61.4649664
  34.2173853  47.1626616  59.4892076  35.0704774  47.1443716  58.9488386
  32.9936806  46.6488996  58.8717730  32.2751969  46.3960343  59.6514777
  32.3673985  47.6709418  57.9508770  33.1318639  48.0181745  57.2558077
  31.5659242  47.1841817  57.3951758  31.8069130  48.8508987  58.7142528
  30.9747429  48.4258489  59.2754357  32.5166525  49.3048510  59.4058446
  31.2757350  49.9177512  57.8037607  32.1330559  50.8633173  57.4393001
  30.0816545  49.9604870  57.5220383  29.7364569  50.6840278  56.9076861
  29.4503799  49.2718930  57.9060071  33.4882743  45.4818145  58.0468619
  34.5870796  45.5358855  57.5318861  32.6998802  44.4172755  57.9816813
  31.3864535  44.2971787  58.6396791  30.6915992  45.0137508  58.2017268
  31.4920618  44.4991547  59.7055832  30.9858531  42.8306205  58.3541839
  30.2576487  42.8117178  57.5433448  30.5405236  42.4017079  59.2518570
  32.1928859  42.1305526  57.9938925  31.9653483  41.3233885  57.2976083
  32.7164615  41.7257835  58.8599930  33.0660071  43.1878963  57.3004773
  34.1267956  43.0134086  57.4804216  32.8060008  43.2359336  55.7920360
  31.9295028  42.5472620  55.2582208  33.5542283  44.1073404  55.1409886
  34.2578261  44.6306424  55.6421916  33.4203272  44.3277992  53.7041175
  33.1085637  43.4124756  53.2010414  32.3381826  45.4178577  53.4674313
  32.3205652  45.4769497  52.3791772  31.3941877  45.0055077  53.8237192
  32.5368521  46.8317366  54.0562726  32.9207230  46.7146579  55.0697007
  33.5010295  47.6959099  53.2431162  33.1175717  47.8138292  52.2296301
  33.5951593  48.6755419  53.7116900  34.4787099  47.2153139  53.2074938
  31.1995915  47.5377761  54.1880578  30.5491476  46.9647290  54.8488447
  31.3532615  48.5333975  54.6042607  30.7347376  47.6229160  53.2058353
  34.7408284  44.8149095  53.1554226  35.6672895  45.1626966  53.8958352
  34.8279804  44.7718032  51.8292173  34.1203159  44.2662992  51.3156259
  35.9614878  45.3169103  51.0906943  36.3746273  46.1228580  51.6972117
  37.0957481  44.3270629  50.7465581  37.8994738  44.8644059  50.2431829
  37.4815885  43.8654363  51.6554740  36.6905150  43.2040285  49.8322863
  36.1702565  42.0374051  50.3506904  36.0614422  41.9343737  51.4303403
  35.7852876  40.9963807  49.5095535  35.3891927  40.0766751  49.9400779
  35.9035093  41.1242037  48.1254618  35.5833230  40.3294483  47.4517078
  36.4373136  42.2835728  47.6158831  36.5431001  42.3966487  46.5369377
  36.8393126  43.3033550  48.4614634  37.2841654  44.2092650  48.0497195
  35.3065076  45.9663805  49.8615896  34.1588643  45.6220392  49.5093838
  36.0070939  46.9211086  49.2551614  36.9246508  47.2036310  49.5688008
  35.4291716  47.6040255  48.0994624  34.6645066  47.0005666  47.6103571
  34.8187417  48.9353465  48.4907959  35.5748396  49.5544017  48.9736898
  34.4497945  49.4425390  47.5993173  33.9920629  48.7676926  49.1811535
  36.5441225  47.8098974  47.1079649  37.7143244  47.8954751  47.4764023
  36.1735468  47.9209991  45.8442996  35.2127306  47.8904748  45.5344614
  37.2146016  48.0640410  44.8439846  38.1620886  48.3989557  45.2661217
  37.4428929  46.6870425  44.1307356  37.7840910  45.9600839  44.8677662
  36.1970715  46.2097615  43.5123079  35.8554803  46.9360300  42.7747778
  36.3773049  45.2527592  43.0226519  35.4336436  46.0862070  44.2804314
  38.5319053  46.7479749  43.0890311  39.4702559  47.0403986  43.5602939
  38.6481986  45.7678667  42.6264695  38.2654046  47.4797614  42.3264259
  36.8904142  49.1150110  43.7891298  35.7362487  49.2531171  43.3618248
  37.9490269  49.8259858  43.4075070  38.8231078  49.6620067  43.8862479
  37.9286504  50.7951915  42.3182640  37.0239121  50.7935071  41.7103621
  38.1521300  52.1844313  42.8420870  39.0597079  52.2041793  43.4454213
  38.2570666  52.8759916  42.0061247  37.3020864  52.4831040  43.4555362
  39.1094700  50.3827861  41.4061429  40.2867513  50.6000687  41.7374764
  38.7822007  49.7264077  40.2942862  37.8072957  49.5324981  40.1152368
  39.7697676  49.3395149  39.2732542  40.7482912  49.2253588  39.7396865
  39.3882903  48.0167539  38.6080727  38.3876125  48.2009304  38.2171478
  40.0818038  47.8773685  37.7787894  39.3723481  46.7541181  39.4784350
  38.5594038  46.8201226  40.2015296  39.1651933  45.5273956  38.5898497
  39.9780523  45.4604566  37.8667464  39.1535944  44.6289373  39.2068901
  38.2160297  45.6169454  38.0614846  40.6401444  46.6045132  40.2605552
  40.7696164  47.4684612  40.9124221  40.5902980  45.6985196  40.8645355
  41.4848625  46.5374834  39.5749480  39.6738647  50.4484285  38.2213534
  38.5663948  50.8305302  37.8428304  40.8004032  50.8965110  37.6747253
  41.7009597  50.4942355  37.8921460  40.7436071  51.9927171  36.6887805
  39.7116609  52.2591640  36.4603243  41.4364361  53.2046443  37.2901103
  42.4706955  52.9254605  37.4912644  41.4136220  53.9994844  36.5445844
  40.7840231  53.6963591  38.5764594  39.7134497  53.8165802  38.4105671
  40.9488058  52.9611401  39.3641152  41.3823542  55.0241543  38.9924820
  42.3945082  54.8585201  39.3615465  41.4154609  55.6863933  38.1273561
  40.5458675  55.6598583  40.0824616  40.4794400  54.9784694  40.9306344
  41.0146375  56.5909532  40.4009208  39.1776769  55.9443424  39.5660961
  38.7429665  55.0816421  39.2713510  38.6235870  56.3681838  40.2964678
  39.2389753  56.5760536  38.7804228  41.4732116  51.6210798  35.4148362
  42.2043016  50.6235102  35.3607967  41.2687401  52.4261779  34.3767179
  40.6365833  53.2104974  34.4496561  41.9283255  52.1897876  33.1053341
  42.0795715  51.1219940  32.9470912  41.0371836  52.7396368  31.9596579
  40.1193799  52.1536397  31.9112521  40.7893503  53.7900510  32.1123298
  41.6759338  52.6431328  30.6167778  42.1118532  51.4473582  30.0839407
  42.0449390  50.5503037  30.5431961  42.6263764  51.6713290  28.8837858
  43.0302072  50.8479911  28.2946048  42.5374405  52.9643599  28.6210069
  41.9285369  53.5916028  29.6807152  41.7415148  54.6648287  29.6445175
  43.3020597  52.8901505  33.1067515  43.3905990  54.1280680  33.2429539
  44.3711649  52.0928580  33.0119472  44.2697735  51.0884221  33.0424034
  45.7212568  52.6529715  32.9977079  46.4431728  51.8668883  33.2190893
  46.0536643  53.2494437  31.6384849  45.3601635  54.0743408  31.4750816
  47.0703784  53.6372811  31.7015297  45.9582560  52.2871039  30.5016668
  46.6976355  51.4946687  30.6177073  44.9589191  51.8520259  30.4900440
  46.2018494  52.9928886  29.1596724  46.5433761  54.2803255  29.2246413
  46.0984591  52.3874359  28.0854157  46.2639745  52.8749825  27.2165058
  45.8490698  51.4087124  28.0828289  46.0460840  53.6731007  34.0934609
  46.7036240  54.6865532  33.8438569  45.5832120  53.4104180  35.3030791
  45.0940516  52.5454921  35.4839789  45.8851312  54.2703498  36.4184536
  46.8367970  54.7729918  36.2458778  44.8015628  55.3272939  36.5980742
  43.8572623  54.7837220  36.5676527  44.9543852  55.7333825  37.5979929
  44.7648814  56.4357581  35.6154672  45.6861872  57.0160731  35.6657741
  44.6327858  56.0516898  34.6039612  43.5898651  57.3552979  35.9460095
  43.7428426  58.3548971  36.6538911  42.4108522  57.0126822  35.4364666
  41.5987481  57.5837687  35.6220699  42.3325764  56.1828567  34.8660597
  45.7759465  53.3492151  37.6286803  45.0450074  52.3763924  37.6039601
  46.4533824  53.6973075  38.7011402  47.3836221  54.8277079  38.8051165
  46.8201830  55.7515943  38.9357711  47.9805768  54.8923670  37.8954114
  48.1968134  54.4876295  39.9887129  48.4678013  55.4092183  40.5038233
  49.1014199  53.9776589  39.6574750  47.3682330  53.5940080  40.8640323
  46.8214437  54.2899386  41.5002720  47.8843739  52.8626635  41.4859918
  46.4008531  52.8844836  39.9196716  46.6202864  51.8425626  39.6865448
  44.9970985  52.9893400  40.4984048  44.3555282  54.0399787  40.4085836
  44.5626540  51.9302185  41.1606500  45.1596813  51.1218209  41.2614020
  43.2446645  51.8873694  41.7541965  42.7780350  52.8724127  41.7474216
  42.6016966  51.1777332  41.2335161  43.4196744  51.4311110  43.1987234
  44.5368491  51.4002669  43.7510305  42.3144789  51.1266093  43.8510115
  41.3898358  51.1349401  43.4447295  42.4550841  50.6985982  45.2133835
  43.4455929  50.3222559  45.4690359  42.0900191  51.8556404  46.2002806
  42.1414561  51.4545301  47.2124881  43.0306554  53.0749595  46.0816286
  42.9794078  53.4769276  45.0697510  42.7236115  53.8419192  46.7926822
  44.0537112  52.7677417  46.2985983  40.6061042  52.2615181  46.0373518
  39.9687308  51.4029263  46.2487218  40.3709949  53.0677222  46.7322317
  40.4315635  52.6002829  45.0161393  41.5188636  49.5703329  45.5798131
  40.4709941  49.3409315  44.9592121  41.9535708  48.8440273  46.6122528
  42.9025177  48.9898444  46.9258393  41.1307872  47.8733399  47.3258124
  40.1843175  47.7722484  46.7947053  41.7701169  46.5049188  47.4403380
  42.8336282  46.6971438  47.5820859  41.3836546  45.9536356  48.2975624
  41.5706317  45.6946990  46.1941010  40.3809574  45.0354326  45.9796508
  39.5874468  45.1308575  46.7208219  40.1813037  44.2585729  44.8429039
  39.2258900  43.7590408  44.6824224  41.1866849  44.1321466  43.9156046
  40.9532936  43.3554483  42.8081109  40.0751821  42.9675586  42.8002720
  42.3967212  44.7617342  44.1088522  43.1949111  44.6753142  43.3716108
  42.5950977  45.5214328  45.2719784  43.5631983  45.9850222  45.4616263
  40.9736607  48.4815871  48.7230198  41.9784502  48.7011778  49.4109697
  39.7478315  48.8005241  49.1222591  38.9459493  48.6686652  48.5225113
  39.5255253  49.3275451  50.4795427  40.4508093  49.7764963  50.8406403
  38.4195075  50.3886514  50.5155190  37.5522041  49.9361715  50.0347427
  38.1752931  50.6320675  51.5495442  38.7956580  51.6289057  49.7910268
  39.9299159  52.0915959  49.9645278  37.9247381  52.1471369  49.0886985
  39.0826595  48.1640206  51.3638399  38.1171092  47.4995646  51.0575446
  39.7778043  47.9214744  52.4617247  40.6330850  48.4227283  52.6549572
  39.3660692  46.8651150  53.3913155  38.5725081  46.2674516  52.9428086
  40.5520743  45.9419077  53.7174647  41.4747636  46.4724813  53.9524867
  40.2551625  45.3342476  54.5722702  40.8793301  44.9802406  52.5953306
  40.1931146  43.7836336  52.4829952  39.4480069  43.5347028  53.2386061
  40.4381487  42.9064316  51.4332091  39.9070086  41.9565795  51.3717936
  41.3563237  43.2430993  50.4695086  41.5430523  42.5623502  49.6389587
  42.0467651  44.4471074  50.5501681  42.7777386  44.7137959  49.7868496
  41.8019871  45.3107345  51.6081185  42.3350377  46.2593656  51.6718059
  38.7742337  47.4131196  54.6673290  39.4400576  48.1873404  55.3766997
  37.5506496  46.9823854  54.9705004  37.0478884  46.3801220  54.3344114
  36.9015957  47.3635906  56.2218160  36.1492033  46.5983632  56.4126871
  37.6755564  47.3103903  56.9874882  36.2393294  48.7362152  56.2801089
  35.8065222  49.1571312  57.3652968  36.1559832  49.4313346  55.1382489
  36.5456510  49.0857832  54.2728862  35.5259150  50.7269426  55.1343509
  34.5822124  50.6776159  55.6775740  36.4282598  51.7743710  55.8103084
  35.8219533  52.6155116  56.1464246  36.9498185  51.3394649  56.6629122
  37.4877127  52.3426200  54.9006878  38.6218671  51.6089161  54.5904999
  38.7412296  50.6161978  55.0245079  39.5924294  52.1155836  53.7467518
  40.4790527  51.5256616  53.5143905  39.4347805  53.3855218  53.1922278
  40.1878403  53.7865314  52.5138530  38.2995209  54.1484587  53.5113718
  38.1676449  55.1444988  53.0887456  37.3475739  53.6296863  54.3658875
  36.4730634  54.2232314  54.6324124  35.2365769  51.1213021  53.7013383
  35.7814995  50.5454727  52.7691764  34.2945401  52.0511276  53.5581035
  33.8619495  52.4189174  54.3933851  33.8674276  52.5732465  52.2770474
  34.2469221  51.9370888  51.4774309  32.3482461  52.6362234  52.1973068
  31.9634516  53.1982719  53.0482680  31.9306116  53.3283783  50.8985885
  32.3146758  52.7666138  50.0471098  30.8429090  53.3725118  50.8433073
  32.3362501  54.3398916  50.8786544  31.7644274  51.2283367  52.2477128
  32.0230500  50.7337008  51.3114701  32.2411314  50.7064956  53.0774926
  30.2399999  51.2033153  52.4355741  29.7625452  51.7246028  51.6058776
  29.8936161  50.1701667  52.4624342  29.9806265  51.6974000  53.3718997
  34.4052284  53.9840022  52.0820761  34.2979926  54.8523382  52.9817388
  35.0300837  54.2228954  50.9354856  35.1474347  53.4994550  50.2405308
  35.5740264  55.5499898  50.6530267  35.6878433  56.1130069  51.5793942
  36.9425609  55.4202761  49.9898504  37.6152378  54.8563363  50.6360523
  36.7749832  54.8645014  49.0672820  37.5680773  56.7731626  49.6618560
  36.8710575  57.8028897  49.8292936  38.7704693  56.8068093  49.2837219
  34.5634078  56.2270875  49.7183911  34.5440247  55.9530651  48.5121735
  33.7299704  57.0920991  50.2867140  33.7501958  57.2641901  51.2817391
  32.7032222  57.7530095  49.4922491  32.1461391  57.0112364  48.9199465
  31.7388405  58.4984808  50.3839057  32.2839533  59.1662938  51.0509717
  31.0412883  59.0788795  49.7800362  31.0253084  57.5532057  51.1465806
  30.4054090  58.0080721  51.7214033  33.2510530  58.7056157  48.4297252
  32.4933373  59.1639891  47.5789992  34.5240861  59.0801289  48.5155834
  35.1318896  58.7850730  49.2663271  35.0586458  59.9934877  47.5111932
  34.3087541  60.7490080  47.2767775  36.3070761  60.6882429  48.0007094
  36.5395316  61.5041893  47.3163885  36.1109710  61.0923675  48.9938489
  37.4091725  59.7942555  48.0627989  38.1852181  60.2643235  48.3764693
  35.3670851  59.2391160  46.2103344  35.7597671  59.8512438  45.2096360
  35.2417409  57.9093161  46.2372976  35.0367958  57.4311358  47.1029999
  35.5228597  57.1016184  45.0470549  36.2665448  57.6040506  44.4285135
  36.0716726  55.7105672  45.4489280  35.3374502  55.2345010  46.0988339
  36.1887997  55.1201049  44.5402281  37.3959522  55.7974015  46.1659087
  37.3421642  56.5627716  46.9401285  37.6274144  54.8350893  46.6225077
  38.4753852  56.1570531  45.1790227  38.5717421  55.3312584  44.4741273
  38.1559123  57.0530067  44.6467599  39.8179636  56.4146565  45.8437630
  40.1086856  55.5193319  46.3932856  40.5546019  56.6186011  45.0666724
  39.7508768  57.5720624  46.7802725  39.0686559  57.3831033  47.5006674
  40.6565933  57.7155252  47.2035880  39.4819186  58.4018808  46.2711930
  34.3637055  56.9373278  44.0655367  34.5433558  56.3948872  42.9659131
  33.1729939  57.4124403  44.4423710  33.0438626  57.8623693  45.3373505
  32.0111595  57.2740690  43.5603767  32.3498880  57.1940196  42.5274419
  31.1922102  56.0269962  43.9047785  30.3356243  56.0208433  43.2307445
  31.8259115  55.1655393  43.6940304  30.7027377  55.9572409  45.3505226
  31.5020619  55.4011996  46.3409437  32.4958805  55.0433781  46.0718937
  31.0511515  55.2947723  47.6722013  31.6865894  54.8257311  48.4234143
  29.8106043  55.7861854  48.0267489  29.3922310  55.6876665  49.3438012
  30.0398479  55.2647996  49.9124624  28.9971471  56.3672845  47.0642270
  28.0187870  56.7639233  47.3355009  29.4417688  56.4427138  45.7322117
  28.8026067  56.8859088  44.9685691  31.1165732  58.4780118  43.6725203
  31.2617853  59.3025817  44.5762525  30.2210222  58.5840171  42.7037090
  30.1903383  57.8783974  41.9817265  29.2627464  59.6740448  42.6425264
  29.5729377  60.5242799  43.2499643  29.1288604  60.1402615  41.1685605
  28.8598293  59.2825301  40.5521035  28.0621633  61.2141189  41.0348981
  28.3307539  62.0724185  41.6507555  27.9870417  61.5246301  39.9927663
  27.1024191  60.8167263  41.3651567  30.3873195  60.6410403  40.7062713
  30.3017615  60.9287240  39.7943950  27.8989274  59.1963639  43.1399120
  27.4609013  58.0815609  42.8394300  27.1813708  60.0633685  43.8540384
  27.5312875  60.9865279  44.0671916  25.8701187  59.6962187  44.3450538
  25.3593755  60.5926369  44.6967283  25.2991962  59.2489973  43.5313340
  25.9653809  58.6907443  45.4993944  26.9595483  58.6465155  46.2291587
  24.9105470  57.9010396  45.6668249  24.1275096  57.9819089  45.0340438
  24.8453704  56.8968320  46.7230901  25.6485918  57.0538504  47.4430066
  23.5036543  57.0071410  47.4547006  22.6912934  56.8698943  46.7410255
  23.4467111  56.2351642  48.2221049  23.3902593  58.2787820  48.0575113
  22.5482751  58.3424488  48.5142484  24.9463608  55.4910789  46.1482811
  24.6422822  55.2489582  44.9796632  25.3647786  54.5563758  46.9911367
  25.6167367  54.7876938  47.9414569  25.4404646  53.1614581  46.5763630
  25.9442474  53.0753674  45.6136115  26.2316850  52.3823484  47.6085433
  25.8013330  52.5922509  48.5877457  26.1250655  51.3207793  47.3853764
  27.7134253  52.7551177  47.6133013  27.8157901  53.8381357  47.5447854
  28.3607931  52.2628430  48.9098793  28.2592281  51.1797817  48.9788841
  29.4177840  52.5290442  48.9127085  27.8670579  52.7286208  49.7627432
  28.3818165  52.0896169  46.4042123  27.9106963  52.4438477  45.4873340
  29.4417433  52.3434361  46.3889738  28.2687811  51.0078524  46.4756792
  24.0559456  52.5554419  46.4947809  23.1541983  52.9379919  47.2464765
  23.8867528  51.6112323  45.5757429  24.6485671  51.3735513  44.9566742
  22.6534796  50.8591499  45.4672658  21.9119849  51.2427308  46.1680871
  22.0717551  50.9166854  44.0654273  22.8404173  50.6224840  43.3507916
  20.8638256  49.9661618  43.9409881  20.0945025  50.2600401  44.6550449
  20.4603527  50.0209654  42.9298969  21.1816087  48.9446665  44.1499424
  21.6915647  52.2760842  43.8044285  21.3196037  52.3404810  42.9217630
  23.0614984  49.4203870  45.7627453  24.0306876  48.9220218  45.1785533
  22.3682955  48.7652244  46.6814730  21.6202855  49.2188126  47.1862879
  22.7111070  47.3968305  47.0386795  23.7064183  47.1589559  46.6633525
  22.7043327  47.2125347  48.5556483  21.7696073  47.6295432  48.9304704
  22.7451085  46.1480516  48.7865443  23.8610419  47.9106530  49.2095570
  25.0731821  47.2466138  49.3944196  25.1724731  46.2265617  49.0232936
  26.1335013  47.8543988  50.0315990  27.0622159  47.3103669  50.2037046
  26.0052724  49.1504380  50.4694228  27.0820917  49.7473659  51.0904817
  27.8454482  49.1689015  51.1557922  24.8171849  49.8539768  50.2704798
  24.7247887  50.8930753  50.5864509  23.7483697  49.2174833  49.6641004
  22.8015850  49.7426191  49.5378819  21.8047921  46.3972441  46.4101812
  20.6295666  46.6854499  46.1948965  22.3251625  45.1820359  46.2169415
  23.2979191  45.0069168  46.4247327  21.5313007  44.0950404  45.6640932
  20.4785616  44.2726650  45.8838407  21.7013042  43.9669834  44.1350012
  21.6049023  44.9550621  43.6849931  23.0806721  43.3787608  43.7895500
  23.1776390  42.3904197  44.2388593  23.1805215  43.2966648  42.7072425
  23.8622945  44.0319492  44.1775088  20.6810063  43.1116782  43.6257791
  20.7798203  43.0267938  42.6746583  22.0087465  42.8330584  46.4103191
  23.1425321  42.7958111  46.9243891  21.1105777  41.8552819  46.5667029
  20.1860525  41.9117982  46.1640141  21.4573497  40.6678589  47.3361519
  21.9665390  40.9768300  48.2490387  20.5414345  40.1360613  47.5938149
  22.3626515  39.7400130  46.5577210  22.2537685  39.6569790  45.3443477
  23.2274551  39.0226963  47.2715617  23.2261586  39.1097772  48.2777995
  24.1550303  38.0828808  46.6620143  24.2024479  38.1745473  45.5769115
  25.5691266  38.3177142  47.2397390  25.4903436  38.4485568  48.3189854
  26.4913729  37.1241187  46.9339931  26.5710212  36.9929288  45.8548516
  27.4808128  37.3127571  47.3505560  26.0763726  36.2201281  47.3797254
  26.1080257  39.6167430  46.6599237  25.4487709  40.4396348  46.9362104
  27.1069508  39.8042091  47.0537571  26.1550426  39.5385119  45.5737514
  23.7717734  36.6550336  46.9782953  23.3906514  36.3571323  48.1095198
  23.8292720  35.7872810  45.9792552  24.0792300  36.1035362  45.0531866
  23.5740745  34.3703297  46.1779646  22.9642778  34.2152697  47.0680228
  22.8185076  33.8165728  44.9636822  21.8195572  34.2510495  45.0014602
  23.3191607  34.1369064  44.0499903  22.7130778  32.3147809  44.9776764
  23.1469515  31.6642690  45.9662799  22.2234579  31.7807944  43.9701821
  24.9876528  33.7417544  46.2808641  25.7086783  33.6906593  45.2943361
  25.4030873  33.3157343  47.4663239  24.8770818  33.4950227  48.3096941
  26.7356270  32.7163937  47.5922033  27.3080986  32.9366365  46.6911658
  27.5012571  33.2528091  48.8002406  28.4761784  32.7653879  48.7932902
  27.6348864  34.3324134  48.7317003  26.8073649  32.9318821  50.1131752
  25.7143707  32.3683868  50.1208305  27.4155847  33.3424507  51.2339969
  26.9939913  33.1531714  52.1320682  28.2929489  33.8393888  51.1758135
  26.7562168  31.1975001  47.5779735  27.7413408  30.5920507  47.9785926
  25.6619965  30.5829443  47.1349046  24.8531020  31.1279088  46.8726018
  25.5486094  29.1281393  47.1258572  25.6878405  28.7379778  48.1340674
  24.1778835  28.7133689  46.6312088  24.0457511  27.6430855  46.7897453
  23.4140701  29.2592039  47.1850617  24.0585886  29.0017748  45.2615377
  23.1887447  28.7371607  44.9533970  26.6542493  28.4279103  46.3321867
  26.9935083  27.2895803  46.6244780  27.1755237  29.0627541  45.2868345
  26.7497779  29.9026708  44.9216226  28.2700762  28.4532930  44.5289307
  28.3874192  27.4198662  44.8550581  28.0223688  28.4643287  43.0226398
  27.6396689  29.4478360  42.7499619  28.9754548  28.2942452  42.5218417
  27.0074767  27.3755666  42.5856166  26.1134728  27.4705951  43.2019181
  26.7444057  27.5278219  41.5388531  27.5677926  25.9545504  42.7492907
  28.7901514  25.7445728  42.7213044  26.6819306  24.9794036  42.9084360
  26.9986330  24.0268895  43.0203194  25.6950758  25.1942208  42.9169476
  29.6297025  29.0443643  44.9058854  30.6277687  28.8210185  44.2323993
  29.6548453  29.8030802  45.9909918  28.8030210  29.9705688  46.5071723
  30.8970491  30.4191267  46.4778291  30.7679286  30.6211060  47.5411406
  31.6984639  29.6930755  46.3411423  31.2770228  31.7207551  45.7658512
  32.3248396  32.2938195  46.0333548  30.4019345  32.2035036  44.8920918
  29.5302864  31.7368652  44.6857486  30.7051790  33.4546458  44.1873776
  31.7605218  33.6917843  44.3219734  30.4112535  33.3529493  42.6746567
  29.3504859  33.1374272  42.5465094  30.6571063  34.2827871  42.1617648
  31.1638480  32.2553721  41.9631044  32.5678627  32.2370191  41.9240666
  33.1234451  33.0408507  42.4070603  33.2643518  31.1877894  41.2655115
  34.3537333  31.1530717  41.2774918  32.5576716  30.2182634  40.6142240
  33.0864465  29.4277519  40.0816937  31.1676538  30.2371170  40.6287907
  30.6143701  29.4505853  40.1156190  30.4724709  31.2653048  41.3019241
  29.3825475  31.2780795  41.2999538  29.9083250  34.6458033  44.7003428
  28.8932744  34.4737978  45.3776843  30.3566749  35.8517918  44.3284056
  31.2107297  35.9413923  43.7967465  29.5965664  37.0592536  44.6229700
  29.0905521  36.9639710  45.5836832  30.5355023  38.2378227  44.6875870
  31.1811893  38.2440037  43.8094360  29.9972544  39.1836765  44.7488228
  31.4378983  38.1797978  45.8829441  32.6898136  37.6160188  45.9569382
  33.0683038  37.1162137  45.0652882  33.2140850  37.8204268  47.2103966
  34.1475897  37.5667670  47.5007846  32.2734081  38.4441248  47.9986590
  32.3260834  38.8330223  49.3523363  33.2120344  38.5777563  49.9337386
  31.2426214  39.5182167  49.8590519  31.2669495  39.8694610  50.8906213
  30.0944375  39.7788491  49.0718559  29.2355207  40.3064016  49.4866447
  30.0295687  39.3659951  47.7370309  29.1404391  39.6208229  47.1603056
  31.1366929  38.6873729  47.1834228  28.6811436  37.1691157  43.4026289
  28.9475973  37.9248762  42.4619645  27.6300385  36.3685631  43.4127623
  27.5052088  35.7547131  44.2050407  26.6688502  36.2931914  42.3239923
  27.1259337  36.6048486  41.3848204  26.2017748  34.8489483  42.1827783
  27.0735084  34.2295534  41.9717578  25.7589374  34.5414319  43.1301055
  25.2546720  34.6946484  41.1494876  24.9879946  33.7740604  41.0947097
  25.4810479  37.2181806  42.5614764  24.9768162  37.2991435  43.6586001
  25.0019547  37.8677727  41.5120096  25.4267145  37.7787433  40.6000051
  23.8561722  38.7849201  41.6634830  23.2486317  38.4699030  42.5118685
  24.3273447  40.2264455  41.9056317  23.4624928  40.8756638  42.0421816
  24.9575321  40.2699660  42.7939278  25.1413642  40.8197815  40.7648098
  26.5289761  40.5662027  40.6527736  27.0155398  39.9339325  41.3954647
  27.2774573  41.1173320  39.6023250  28.3428888  40.8982583  39.5318757
  26.6799913  41.9259006  38.6682895  27.2659253  42.3716819  37.8645107
  25.2898520  42.1791845  38.7552952  24.8027008  42.8001321  38.0034921
  24.5353809  41.6294897  39.8126041  23.4682947  41.8389661  39.8870794
  22.9813281  38.7077901  40.4077682  23.3923763  38.1417454  39.3958824
  21.7464013  39.1928808  40.5176804  21.4273413  39.5838740  41.3925657
  20.8189657  39.1694567  39.3912513  21.1907063  38.4689079  38.6434949
  19.4005351  38.7376661  39.8080350  19.0644838  39.3518783  40.6434463
  18.7385272  38.8908240  38.9557509  19.3309742  37.2765028  40.2206378
  20.3817681  36.5205109  39.9251223  18.3482061  36.8411444  40.8140440
  18.3143718  35.8681191  41.0827016  17.5785000  37.4582083  41.0305743
  20.6843235  40.5150567  38.7323961  20.6700220  41.5458211  39.4177291
  20.6123924  40.5121972  37.3967705  20.8374157  39.6914983  36.8527879
  20.3111155  41.7484733  36.6887511  20.0995960  42.5999409  37.3355599
  21.3068959  42.1924187  35.6004116  21.0565222  43.2109420  35.3037255
  22.7595299  42.1468559  36.0981249  23.0107995  41.1284845  36.3945774
  23.4281010  42.4675896  35.2992238  22.8718562  42.8121193  36.9542260
  21.0584602  41.5027797  34.3093958  20.0503652  41.7307795  33.9631841
  21.7821620  41.8442710  33.5693018  21.1601886  40.4262302  34.4464851
  18.8997015  41.5707171  36.1240261  18.5155522  40.4685637  35.6995792
  18.1150759  42.6342468  36.1622792  18.4097592  43.4903165  36.6099463
  16.7240538  42.5421294  35.6742691  16.3558053  41.5273889  35.8252454
  15.8088306  43.5063379  36.4134020  16.1822546  44.5303576  36.4195247
  14.8830283  43.4611832  35.8398595  15.5456937  43.0607682  37.8250183
  15.2177315  41.8593481  38.0218244  15.7852214  43.8822116  38.7126320
  16.5426149  42.7019550  34.1904963  15.5657504  42.2079760  33.6238117
  17.4920132  43.3875786  33.5708640  18.2504518  43.7946579  34.0992167
  17.4659917  43.5935890  32.1319395  17.3215478  42.6342288  31.6350862
  16.3305940  44.5381576  31.7141738  16.3310171  44.6391501  30.6288630
  15.3786918  44.1181525  32.0391015  16.5089765  45.7974129  32.2998536
  15.7938762  46.3791479  32.0318687  18.8013484  44.1801428  31.7073385
  19.6122191  44.5889238  32.5470366  19.0232536  44.2270807  30.3948314
  18.3576965  43.8540331  29.7330394  20.2435896  44.8193970  29.8827374
  20.6496876  45.4941880  30.6362894  21.3278394  43.7483921  29.5349387
  22.3008707  44.2142196  29.3790089  21.3686063  43.1096069  30.4172037
  20.9616481  42.8977194  28.3010174  20.1515198  41.7763800  28.4277100
  19.8416960  41.4650473  29.4252974  19.7370662  41.0571720  27.3170070
  19.1165394  40.1695059  27.4398773  20.1300829  41.4523014  26.0608257
  19.6943674  40.7312141  24.9659151  19.1330131  39.9898199  25.2042755
  20.9293524  42.5689903  25.9004068  21.2229096  42.8949563  24.9025738
  21.3577505  43.2751208  27.0146499  22.0128298  44.1379676  26.8943734
  19.8584267  45.5944883  28.6116445  18.8106530  45.3654176  27.9859561
  20.7558418  46.5004781  28.2506730  21.5598602  46.6581647  28.8412563
  20.6514757  47.2513286  27.0212275  19.9043317  46.8030248  26.3663239
  20.2653454  48.6925082  27.2806301  20.9726865  49.1443352  27.9760588
  20.2917804  49.4605428  25.9545161  19.5843027  49.0095501  25.2586853
  20.0150376  50.5000338  26.1305020  21.2948279  49.4190193  25.5299316
  18.9591508  48.7274245  27.8692330  18.7078045  49.6387157  28.0364861
  22.0369146  47.2374589  26.3643282  23.0329575  47.6610180  26.9419312
  22.0710562  46.6899771  25.1582444  21.2196839  46.3211319  24.7592234
  23.2826351  46.6276299  24.3681361  24.1955261  46.9615730  24.8613007
  23.4892619  45.2161472  23.8755349  22.5866653  44.8709602  23.3712877
  24.3261300  45.1932262  23.1775186  23.7044370  44.5633686  24.7215130
  23.0259464  47.5748317  23.1920291  22.3567653  47.1865683  22.2242408
  23.5149271  48.8148892  23.3036727  24.0184533  49.1017834  24.1308682
  23.3342746  49.7856343  22.2345106  23.8035976  50.7370618  22.4847521
  23.7436959  49.4152049  21.2946937  21.8600114  49.9965689  22.0744217
  21.1804631  50.3995746  23.0103077  21.3677491  49.7286610  20.8738518
  21.9937011  49.4295343  20.1398173  19.9576059  49.9041248  20.5504981
  19.5328410  50.7287050  21.1229850  19.8283007  50.2219138  19.0754210
  20.0739723  49.3364967  18.4890924  18.8055383  50.5292542  18.8572492
  20.7130066  51.2656551  18.7420361  20.6316447  51.4677186  17.8070759
  19.0439035  48.7270707  20.8717216  17.8565591  48.7592011  20.4954786
  19.6000746  47.6449341  21.4213872  20.5794988  47.6388826  21.6679454
  18.7916806  46.4583573  21.7451536  17.7842583  46.5628421  21.3423107
  19.4316994  45.2393089  21.1316955  20.3643965  45.0859465  21.6745171
  18.7531447  44.4108615  21.3350140  19.7139941  45.3034582  19.6643889
  20.0116423  46.3263989  19.4339573  20.5183035  44.6209720  19.3897963
  18.5134397  44.9675450  18.8627808  17.4181863  44.6465241  19.5487776
  18.5637566  44.9508467  17.6343089  17.7375278  44.7201233  17.1011916
  19.4310646  45.1679389  17.1644692  18.7521411  46.2048084  23.2684039
  19.7785869  46.2558296  23.9406917  17.5710933  45.9242021  23.7891191
  16.7500630  45.9369165  23.2010316  17.4021215  45.6313352  25.1998556
  18.3595815  45.7231701  25.7126283  16.4060609  46.6123063  25.8396844
  15.4783771  46.5925643  25.2677469  16.2082602  46.2931970  26.8629850
  16.9346557  47.9489397  25.8486693  16.2969294  48.5425302  26.2518506
  16.9216934  44.2122593  25.3118261  16.3452379  43.6775020  24.3570954
  17.1074428  43.5905378  26.4706071  17.5451428  44.0346343  27.2651487
  16.6634722  42.2089735  26.6088973  15.7364235  42.0705437  26.0525546
  17.4285838  41.5425830  26.2106169  16.4207612  41.8666882  28.0639774
  16.5436337  42.7029471  28.9692284  16.0315106  40.6229888  28.2739821
  15.8425902  40.0185625  27.4871675  15.7391135  40.1333175  29.5972643
  15.1916205  40.8789625  30.1737748  14.8767651  38.8887055  29.4700398
  15.3963046  38.0411711  29.0229791  14.6292665  38.6571433  30.5060048
  13.5934646  39.1674648  28.6905206  12.8513654  40.1046353  29.0698688
  13.3982960  38.5330038  27.6299479  16.9636514  39.8941978  30.4741780
  18.0893323  39.8830234  29.9928137  16.6980943  39.6930493  31.7652232
  15.7266889  39.6876512  32.0417042  17.7161830  39.4813043  32.7988544
  18.4392983  40.2858429  32.6649849  17.1986936  39.6129897  33.7490980
  18.4557096  38.1470750  32.8170445  18.1801814  37.2250175  32.0419199
  19.4066063  38.0618090  33.7410705  19.5809174  38.8465378  34.3525570
  20.2492795  36.8669407  33.8838772  19.6147532  35.9898251  34.0109353
  21.1494057  36.6534708  32.6267677  21.8576423  35.8484975  32.8230284
  20.5393507  36.3968518  31.7606963  21.9698540  37.8673574  32.2352232
  23.1918114  38.1379320  32.8425150  23.5538797  37.4508123  33.6072849
  23.9413399  39.2442684  32.4982711  24.8943435  39.4371997  32.9908787
  23.4764285  40.1144470  31.5188434  24.0575023  40.9892991  31.2271466
  22.2459993  39.8556757  30.9054762  21.8732423  40.5357461  30.1395411
  21.5046716  38.7469878  31.2646606  20.5445948  38.5548018  30.7856857
  21.0743894  37.0932264  35.1399005  20.9150887  38.1078477  35.8071050
  21.8869423  36.1197293  35.5233679  21.9264691  35.2204111  35.0653681
  22.7201988  36.3334971  36.6959770  22.4922503  37.3164802  37.1081454
  22.5012837  35.2877884  37.7816383  23.0376869  35.5763946  38.6855615
  21.4373544  35.2024914  38.0027241  22.9830142  34.0556703  37.3273027
  22.8490750  33.3898509  38.0057897  24.1814777  36.3442097  36.2701188
  24.5228293  35.9192442  35.1607341  25.0359008  36.8382162  37.1590286
  24.7360299  37.2127698  38.0477842  26.4503727  36.8451872  36.8537197
  26.7528228  35.8834894  36.4392796  26.6795104  37.6361952  36.1396458
  27.2121901  37.0924441  38.1136495  26.6234319  37.3016652  39.1709344
  28.5198529  36.9628171  38.0168155  28.9363703  36.6579731  37.1486665
  29.3862558  37.1544318  39.1660034  28.7601755  37.4011415  40.0234746
  30.1938789  35.8993015  39.4717057  30.6965928  36.0227382  40.4309462
  29.2865715  34.6989470  39.5316761  28.7838211  34.5745823  38.5725744
  29.8754881  33.8082929  39.7507951  28.5427309  34.8438736  40.3151278
  31.2412139  35.6465816  38.3820924  30.7240694  35.3523961  37.4687922
  31.7871344  36.5736924  38.2073472  32.2466113  34.5194983  38.7987148
  31.7014411  33.5918954  38.9731919  32.9743437  34.3681738  38.0014660
  32.7645047  34.8131911  39.7117487  30.3187586  38.3553812  39.0098360
  30.7820922  38.6412059  37.8949028  30.5775161  39.0557741  40.1236575
  30.1203203  38.7817207  40.9815421  31.4823373  40.1993795  40.1570539
  31.4994830  40.7964907  39.2453174  31.1778229  41.1273171  41.3472038
  31.1663223  40.5452891  42.2687303  31.9462932  41.8974374  41.4140491
  30.2049523  41.5971320  41.2026492  32.8660570  39.5417554  40.2787317
  33.1714017  38.9343785  41.3058534  33.6919607  39.6469159  39.2325905
  33.4331687  40.1671677  38.4064767  34.9758902  38.9491183  39.2379325
  35.2266635  38.5959453  40.2381728  34.8549530  37.7344295  38.3041840
  33.9546951  37.1908616  38.5908352  34.7477739  38.1011317  37.2833303
  36.0702569  36.7930568  38.3859634  37.0552686  37.1286854  39.0533692
  36.0259119  35.7261345  37.7701012  36.1725073  39.8319013  38.8185774
  36.4419323  40.0106524  37.6185344  36.9184932  40.3086874  39.8193167
  36.6742613  40.0832911  40.7730707  38.0866163  41.1320861  39.5860358
  37.7802428  42.0000192  39.0021467  38.7252058  41.6260081  40.9103959
  39.6276700  42.1881998  40.6703977  37.7622577  42.5190253  41.6982539
  36.8596868  41.9573395  41.9390325  38.2422079  42.8471118  42.6202659
  37.4985484  43.3891103  41.0969969  39.0370994  40.4824354  41.7182070
  39.4338556  40.7719422  42.5430528  39.1875511  40.3748163  38.8408546
  40.0388609  40.9918594  38.2076442  39.1663228  39.0543354  38.9395746
  38.4263779  38.6163661  39.4694461  40.1713185  38.1967280  38.3126518
  41.1343883  38.6827562  38.4687681  40.1510038  37.2499486  38.8523697
  39.9894235  37.9234113  36.8254779  40.8186592  37.2467368  36.2457324
  38.8853066  38.3731016  36.2249694  38.1662158  38.8464353  36.7531390
  38.6523992  38.1277813  34.7997869  39.4170206  37.4423784  34.4341694
  37.2417922  37.4911594  34.5384225  36.4881933  38.1096914  35.0258722
  36.9415180  37.4012273  33.0695911  37.6944839  36.7824258  32.5815065
  35.9571323  36.9557119  32.9260640  36.9547072  38.4001846  32.6336886
  37.2263073  36.1626869  35.0866679  36.3672281  35.7629075  34.9325258
  38.8207487  39.4539439  34.0671394  38.2789798  40.4814227  34.4765730
  39.5971050  39.4483241  32.9993004  40.0049830  38.5969068  32.6403805
  39.8611768  40.7007934  32.2843033  40.2882869  41.4564100  32.9436361
  40.8576961  40.4157760  31.1560554  40.3859027  39.7626970  30.4218899
  41.2782964  41.7009173  30.4883907  41.7506228  42.3543677  31.2218823
  41.9862133  41.4810295  29.6892649  40.4024852  42.1975507  30.0707657
  42.0038533  39.7460157  31.7161187  42.6380725  39.5606390  31.0196980
  38.6436896  41.3335270  31.6243698  38.4724460  42.5628258  31.6257816
  37.8563380  40.4800863  30.9993567  38.0519868  39.4896345  31.0280972
  36.7503388  40.9411461  30.1736990  36.7960625  42.0207352  30.0305347
  36.8555989  40.2616192  28.8064592  36.6835593  39.2030788  29.0013797
  36.0721990  40.6418122  28.1508390  38.2142409  40.4405181  28.1324963
  38.9996487  40.0533988  28.7816294  38.2223129  39.6742773  26.8116481
  37.4374184  40.0611722  26.1617622  39.1898788  39.7979009  26.3251975
  38.0454104  38.6160352  27.0038189  38.5453211  41.9171288  27.9027295
  38.5674138  42.4382612  28.8598253  39.5197017  42.0009199  27.4214158
  37.7849555  42.3652423  27.2630910  35.3635862  40.7412411  30.7604579
  35.2205333  40.2201546  31.8641602  34.3617619  41.2296491  30.0220794
  34.6084741  41.7013947  29.1637738  32.9417545  41.0988463  30.3595294
  32.8226725  40.9240935  31.4288189  32.2034920  42.3919815  29.9888059
  32.7112319  43.1387761  30.5992134  32.4187102  42.5763915  28.9362975
  30.6888872  42.4824148  30.2246540  30.1947814  41.8606289  29.4781002
  30.2856412  42.0162348  31.6230541  30.7790258  42.6378886  32.3701934
  29.2049231  42.1006389  31.7371816  30.5849521  40.9772012  31.7606133
  30.2254499  43.9534252  29.9937181  30.4561249  44.2512559  28.9708861
  29.1505695  44.0265034  30.1592265  30.7452749  44.6121429  30.6893989
  32.4682166  39.9364969  29.4970435  32.4031844  40.0592353  28.2634747
  32.2269120  38.7932718  30.1242375  32.3751136  38.7279771  31.1211689
  31.8287496  37.5812984  29.3993090  32.0179837  37.7077688  28.3333377
  32.6300414  36.3753604  29.8989547  32.2534453  36.2120474  30.9087089
  32.3716034  35.5214011  29.2728052  34.1696428  36.5360478  29.9423174
  34.4071146  37.3623308  30.6123653  34.8820792  35.2349458  30.4455041
  34.6454369  34.4082691  29.7756497  35.9604689  35.3929617  30.4599099
  34.5367924  34.9969328  31.4515992  34.6849558  36.9201499  28.5340077
  34.2292125  37.8604359  28.2237504  35.7686501  37.0339279  28.5616230
  34.4203614  36.1369238  27.8236235  30.3215848  37.3626075  29.5367708
  29.8175370  37.1421336  30.6441785  29.6486895  37.2792746  28.4041625
  30.1625421  37.2654495  27.5347583  28.2124173  37.2015579  28.3492691
  27.7983480  37.0491401  29.3459710  27.6580019  38.5361171  27.7802724
  28.0823795  38.5760451  26.7770732  26.5721295  38.4698830  27.7124924
  28.0501274  39.8204854  28.5591317  29.1281003  39.8098336  28.7202584
  27.6629499  41.0828256  27.7933994  26.5849854  41.0944158  27.6322873
  27.9531332  41.9613462  28.3696773  28.1738463  41.0954597  26.8306297
  27.4438652  39.8647066  29.9605526  27.7915924  39.0058949  30.5346847
  27.7501182  40.7835169  30.4606505  26.3566721  39.8363061  29.8877269
  27.7614335  36.0719352  27.4586714  28.5663725  35.4376625  26.8016164
  26.4651695  35.7938596  27.4714241  25.8157674  36.3142114  28.0437966
  25.9467130  34.7364563  26.6371273  26.4368309  33.7954882  26.8870524
  24.4566484  34.5763885  26.8475199  23.9518067  35.5372629  26.7477479
  24.1222387  33.9068363  26.0550743  24.1231078  33.9672649  28.1992159
  24.9584474  33.2234364  28.7574577  23.0451218  34.2845556  28.7294883
  26.1789051  35.0693655  25.1896919  26.1237187  36.2273490  24.8120339
  26.3720139  34.0354035  24.3771948  26.3381836  33.0925239  24.7376569
  26.6402173  34.2218463  22.9663216  27.5925492  34.7331336  22.8257929
  26.7121258  32.8516960  22.2757340  25.8050502  32.2882887  22.4945613
  26.7708319  33.0429372  21.2042489  27.9360663  32.0408746  22.7176214
  28.9145658  32.6313356  23.2275121  27.9018135  30.8043380  22.5811548
  25.5774775  35.0425762  22.2658957  25.8932728  35.7571326  21.3278059
  24.3163201  34.9095600  22.6728277  24.0805321  34.2578541  23.4075269
  23.2283455  35.6563701  22.0292355  23.2692838  35.5058180  20.9504597
  21.8650636  35.1807820  22.5381681  21.0902824  35.7535697  22.0285332
  21.7567934  34.1245606  22.2916441  21.7354758  35.3551823  23.9462151
  20.8711903  35.0471653  24.2285909  23.3790187  37.1529749  22.2610687
  23.0869826  37.9656477  21.3890711  23.8236588  37.5081633  23.4589470
  23.9593409  36.8005818  24.1667733  24.0480355  38.8956566  23.8210969
  23.2338224  39.5215433  23.4558269  24.1724288  39.0889624  25.3383511
  25.0097971  38.4986173  25.7103810  24.4096205  40.5578035  25.6513859
  23.5723884  41.1487744  25.2800417  24.4973308  40.6904617  26.7297223
  25.3294277  40.8886818  25.1691247  22.9155916  38.5905530  26.0479069
  22.7751904  37.5303149  25.8374675  23.0227214  38.7360139  27.1228320
  22.0503910  39.1490330  25.6906554  25.2940161  39.4228897  23.0980751
  25.3145101  40.5285127  22.5543062  26.3329767  38.6018771  23.0479436
  26.3233973  37.6983082  23.4991318  27.5410102  39.0059470  22.3321220
  27.9830375  39.9370249  22.6868122  28.6032491  37.8828037  22.4351738
  28.1668053  36.9515645  22.0740512  29.8443619  38.2263561  21.5951532
  30.2816554  39.1573017  21.9560072  30.5765700  37.4236700  21.6827139
  29.5559685  38.3419982  20.5503768  28.9181725  37.6498702  23.9357734
  28.0079011  37.3531374  24.4567895  29.6650116  36.8618830  24.0327640
  29.3032538  38.5706481  24.3739301  27.2062953  39.2707077  20.8524823
  27.6689316  40.2686613  20.2506747  26.4309708  38.3721273  20.2599461
  26.0758870  37.5632535  20.7495766  26.0703449  38.5449328  18.8613117
  26.9787151  38.5899625  18.2605330  25.2027354  37.3897202  18.3511916
  24.4151664  37.1769501  19.0740770  24.7543229  37.6632010  17.3960819
  26.0030551  36.2490951  18.1824203  25.4622461  35.5231885  17.8627563
  25.2904921  39.8273312  18.6850824  25.5107928  40.5905172  17.7511083
  24.3596223  40.0406687  19.6009577  24.2281933  39.3900120  20.3621880
  23.4997571  41.2066455  19.5369338  22.9326691  41.2257098  18.6062636
  22.5187844  41.1284588  20.7045657  22.2726153  40.0760129  20.8454828
  23.0408416  41.5001641  21.5862637  21.2705932  41.9055985  20.5049517
  21.4690718  42.9603314  20.3145687  20.7650012  41.4702142  19.6430241
  20.3662643  41.7954462  21.6975018  20.9201625  41.3165899  22.8025246
  19.1993966  42.1922200  21.6512055  18.6080404  42.1084107  22.4656841
  18.8409768  42.5989866  20.7990451  24.3218360  42.4910530  19.6333576
  24.0472785  43.4821764  18.9441054  25.3522937  42.4664678  20.4698512
  25.5507810  41.6566275  21.0398169  26.1868934  43.6442307  20.6323066
  25.5567534  44.5197094  20.7890222  27.1215955  43.4912687  21.8378249
  26.5084976  43.3047120  22.7195317  27.7613847  42.6286489  21.6516612
  27.9745726  44.7063932  22.0692975  27.4735683  45.7954862  22.7779584
  26.4571606  45.7401278  23.1677664  28.2301461  46.9223113  22.9900817
  27.8101778  47.7738218  23.5254865  29.5037007  46.9930453  22.4771202
  30.2104785  48.1312784  22.6978931  29.7226097  48.7830320  23.2066178
  30.0559732  45.9119033  21.8068957  31.0851545  45.9434055  21.4492730
  29.2788288  44.7763343  21.5926373  29.6915903  43.9287013  21.0456033
  26.9981348  43.9178609  19.3578192  26.9638293  45.0316628  18.8194473
  27.7396687  42.9175865  18.8882624  27.8772089  42.0838819  19.4415423
  28.5915770  43.1199813  17.7133025  28.9900249  44.1338950  17.7495995
  29.7591584  42.1395243  17.6336044  29.3633972  41.1239124  17.6314458
  30.2926299  42.3230133  16.7009523  30.7129660  42.3084414  18.8037980
  31.5618566  43.3946401  18.8691669  31.5175656  44.1329258  18.0684971
  32.4528531  43.5605708  19.9147377  33.1535715  44.3954904  19.9125513
  32.4792556  42.6314871  20.9530403  33.3252083  42.8538279  22.0047721
  33.8340945  43.6625878  21.9123498  31.6475899  41.5469127  20.9342941
  31.6744765  40.8221496  21.7479869  30.7534380  41.3668305  19.8590453
  30.0916715  40.5009257  19.8397034  27.8837227  43.2861362  16.3790518
  28.4988405  43.7749876  15.4238642  26.6005086  42.9120328  16.3305725
  26.1399590  42.4826414  17.1202664  25.8407012  43.0924882  15.1037944
  26.3672714  42.6147917  14.2775808  24.4481762  42.4730983  15.2187399
  23.9795834  42.5096804  14.2352859  24.5646341  41.4340191  15.5267204
  23.6276461  43.1586830  16.1614975  22.7657803  42.7377308  16.2013261
  25.7687113  44.5985989  14.8758268  25.5342000  45.0679901  13.7455373
  25.9606309  45.3688558  15.9483118  26.0971327  44.9418964  16.8533932
  25.8930716  46.8342128  15.8726712  25.2912099  47.1414238  15.0174033
  25.2503454  47.3789959  17.1406374  25.8527132  47.0709788  17.9952589
  25.2339454  48.4672771  17.0816878  23.8611347  46.8703349  17.3041226
  23.3436740  47.4447478  16.5357574  23.7014529  45.8061212  17.1307647
  23.2801899  47.2326391  18.6512187  23.1798330  48.4154038  19.0006285
  23.0929288  46.2203433  19.4890280  22.7076666  46.3928704  20.4065840
  23.3365561  45.2821780  19.2051391  27.2065928  47.5511275  15.6359910
  27.2801152  48.7642987  15.6950176  28.2774925  46.7803988  15.5415715
  28.1858426  45.7759381  15.5940924  29.5947986  47.3379935  15.3785380
  29.6145657  48.4132405  15.5561674  30.5504397  46.6757787  16.3321729
  30.5781982  45.6055756  16.1272485  31.9471747  47.2617302  16.1618638
  31.9203044  48.3318991  16.3670890  32.6326230  46.7761915  16.8564955
  32.2888590  47.0967262  15.1400384  30.0211848  46.8614569  17.7782458
  29.0354517  46.4046600  17.8663874  30.7057823  46.3853412  18.4802000
  29.9498506  47.9250436  18.0058321  30.0356866  47.1143204  13.9529019
  30.1487540  45.9746476  13.4956704  30.2642313  48.2121501  13.2523428
  30.1380196  49.1272678  13.6606682  30.6438397  48.1297862  11.8663869
  29.8785240  47.5955454  11.3033790  30.7964665  49.5215554  11.2778594
  29.9028663  50.1086715  11.4896913  31.6652224  50.0116721  11.7173464
  30.9715145  49.4184909   9.8788441  31.0683990  50.2965083   9.5029470
  31.9268502  47.3471183  11.6745432  32.9577615  47.7112708  12.2326256
  31.8223525  46.2826752  10.8692041  30.9145758  46.0724205  10.4795455
  32.9485472  45.4072575  10.5219374  32.5996097  44.8241676   9.6696769
  33.7411125  46.0825055  10.1994786  33.5085857  44.4511210  11.5862184
  34.5205488  43.7940230  11.3496703  32.8864295  44.3757206  12.7566587
  32.0806313  44.9468496  12.9678461  33.4020564  43.4896869  13.8014664
  34.4418843  43.7427784  14.0083525  32.5930307  43.6309638  15.1033628
  31.5512584  43.3720061  14.9142820  33.0017152  42.9614092  15.8601811
  32.6524166  44.6596588  15.4588330  33.3753952  42.0556178  13.3104744
  32.4148445  41.6155320  12.6947247  34.4209041  41.3042904  13.6453496
  35.1455606  41.6936472  14.2313304  34.5341259  39.9029202  13.2410844
  33.5465413  39.4562440  13.1259482  35.2685435  39.8313338  11.8862932
  35.3171057  38.7877481  11.5753754  34.6972115  40.4018576  11.1540484
  36.6881375  40.4018546  11.9833290  36.5925241  41.4224562  12.3539113
  37.2568660  39.8078770  12.6987594  37.4454381  40.4323638  10.6672531
  36.8614617  40.3259600   9.5847464  38.7664361  40.5531595  10.7624832
  39.3297366  40.5798407   9.9245797  39.2002887  40.6176628  11.6722703
  35.3786261  39.1578336  14.2670446  36.1473070  39.7457918  15.0238357
  35.1747472  37.8635006  14.3038771  34.4232176  37.4435314  13.7757402
  35.9323542  37.0277229  15.1921794  36.1268011  37.5563131  16.1253900
  35.1612133  35.7647192  15.5038159  34.5883655  35.4694482  14.6247483
  35.8630673  34.9719240  15.7626145  34.2216630  36.0009540  16.6596461
  34.8948414  36.1891231  17.4960217  33.5711968  36.8637581  16.5162415
  33.3788204  34.8189859  16.9844395  33.8673975  33.9760480  17.8856887
  32.3464678  34.5958689  16.3488140  31.7807726  33.7907967  16.5767377
  32.0714320  35.2192391  15.6032497  37.3100512  36.7642377  14.6148299
  37.4833794  36.5589149  13.4066817  38.3081268  36.7980897  15.4845874
  38.1457861  36.9849215  16.4637906  39.6679859  36.5630363  15.0469356
  39.6762613  36.0641941  14.0778188  40.3865596  37.9009617  14.9123540
  39.8301185  38.4050885  14.1222092  40.3375490  38.4938866  15.8256656
  41.8621846  37.7406258  14.4811494  42.3797318  36.5931072  14.4931464
  42.5178253  38.7772034  14.2422515  43.4120860  38.5390420  13.9869513
  40.2933403  35.7009901  16.1252464  40.5908019  36.1803504  17.2234610
  40.4516964  34.4213000  15.8164267  40.0865313  34.0549310  14.9489433
  41.0030472  33.4839487  16.7834830  40.4993632  33.6272356  17.7394487
  40.8250785  32.0291751  16.3510006  41.2119426  31.3684919  17.1268440
  39.7664549  31.8228181  16.1934162  41.5322718  31.8069160  15.1476741
  41.4209947  30.8931374  14.8752300  42.4419060  33.7941321  17.1428818
  42.8887043  33.3781583  18.1902208  43.1581026  34.5269849  16.2943076
  42.7583661  34.8376966  15.4203692  44.5162501  34.9391836  16.6171475
  45.1319524  34.0662540  16.8339510  45.1290660  35.6878515  15.4266153
  44.4810191  36.5020502  15.1022465  46.0762707  36.0963529  15.7787941
  45.3998706  34.7923964  14.2511124  45.7505258  33.6305835  14.4117691
  45.1788051  35.3120849  13.0579071  45.3433121  34.7569734  12.2303272
  44.8461852  36.2623986  12.9781027  44.4669653  35.9109949  17.8190826
  45.4091601  36.0036442  18.6041393  43.3867785  36.6884082  17.9137618
  42.6772431  36.6285625  17.1974676  43.2176901  37.6830939  18.9789057
  44.2086027  37.9798554  19.3225972  42.5121079  38.9024081  18.4270899
  41.5148635  38.6229874  18.0871963  42.4307224  39.6596781  19.2068454
  43.0816856  39.3042481  17.5891131  42.4627326  37.1303674  20.1853976
  42.6843115  37.5500683  21.3146695  41.5910362  36.1594164  19.9576530
  41.4196106  35.7937015  19.0319289  40.8447823  35.5889550  21.0770604
  40.9647858  34.5071268  21.0192141  41.3123602  35.9575563  21.9900792
  39.3530869  35.9229210  21.1121648  38.6597480  35.6228963  22.0840529
  38.8349974  36.5223928  20.0506462  39.3824002  36.7562654  19.2347093
  37.4154374  36.8622849  20.0523088  36.8275432  35.9715706  19.8307064
  37.1345343  37.2478434  21.0323790  37.1230478  37.9236852  18.9997136
  37.8413111  38.0496709  18.0002720  36.0347377  38.6596931  19.2073247
  35.4608353  38.5159834  20.0259106  35.6421131  39.6982790  18.2610424
  35.6039888  39.2814768  17.2546023  34.2518403  40.2631607  18.6132231
  34.2284709  40.3866813  19.6959492  34.1451194  41.2366297  18.1346117
  33.1345129  39.3792965  18.1917203  32.6525254  38.3795829  19.0208678
  33.0820601  38.2655889  20.0161591  31.6351375  37.5274320  18.5999666
  31.2774190  36.7190813  19.2377036  31.0920877  37.7043948  17.3284906
  30.0674137  36.8902769  16.8810298  29.8023417  36.2315467  17.5271034
  31.5500590  38.7157288  16.5004327  31.1091384  38.8620428  15.5143893
  32.5648371  39.5361971  16.9272842  32.9382299  40.3257068  16.2750936
  36.6224642  40.8492123  18.2731424  36.9965869  41.3630634  19.3459510
  36.9623465  41.3090936  17.0697047  36.6087275  40.8696305  16.2318950
  37.8485582  42.4502977  16.9268657  37.9986178  42.9397807  17.8891482
  39.2330825  42.0614344  16.3475870  39.8387561  42.9605331  16.2340959
  39.9471769  41.0776561  17.2944426  39.3422810  40.1780500  17.4080683
  40.9184722  40.8114975  16.8774947  40.0866399  41.5465137  18.2685186
  39.0709639  41.4432508  14.9525689  38.5969359  42.1651498  14.2875416
  40.0507173  41.1747921  14.5574577  38.4499088  40.5500549  15.0203363
  37.1689728  43.4442541  15.9740486  36.1953328  43.0941529  15.3041469
  37.6812166  44.6680170  15.9508171  38.4701825  44.9025347  16.5361663
  37.1191881  45.7137268  15.0896732  36.8803650  45.2937891  14.1125779
  35.8305625  46.2974657  15.7034762  35.7179098  47.2697250  15.2237676
  34.9151449  45.7203110  15.5730803  35.9663518  46.5552332  17.1588934
  36.6844719  47.6417188  17.6116071  37.0731723  48.3544392  16.8842547
  36.9167956  47.8375661  18.9724306  37.4540522  48.7196333  19.3208749
  36.4671144  46.9172683  19.8676947  36.6582313  47.0516799  20.9323579
  35.7624569  45.8034099  19.4226934  35.4057710  45.0678342  20.1436677
  35.5142383  45.6269446  18.0765903  34.9598764  44.7529693  17.7346108
  38.1459925  46.8177759  14.9278020  39.1921456  46.8680795  15.6070973
  37.8700942  47.7053937  13.9784233  37.0453824  47.6347977  13.3996608
  38.7930962  48.7886938  13.7267605  39.7878002  48.3950346  13.5177257
  38.3187748  49.6011421  12.5067384  38.1026404  48.9774804  11.6393105
  37.3952739  50.0546787  12.8666699  39.2916007  50.6848563  12.1162829
  39.5026522  51.6079764  12.9264308  39.9369999  50.5494269  11.0542473
  38.8275006  49.6105271  15.0009157  37.7883966  49.9432525  15.5655533
  40.0209041  49.9496903  15.4478008  40.8506698  49.6075912  14.9845985
  40.1817869  50.7153998  16.6748887  39.7210126  50.1846840  17.5080315
  41.6677994  50.9122463  16.9824005  42.1279908  51.5034516  16.1906939
  41.7766235  51.4327781  17.9338751  42.5837791  49.3579431  17.2925114
  39.4545830  52.0546759  16.7056136  39.2062617  52.6038086  17.7648698
  39.1913878  52.6242016  15.5455193  39.5197146  52.2338625  14.6737761
  38.5215913  53.9231114  15.5145518  38.7593902  54.4790282  16.4214737
  38.9807755  54.7501636  14.2941831  38.5327240  55.7413440  14.3642577
  40.0665186  54.8394322  14.3301413  38.5979205  54.1452200  13.0743510
  38.8994876  54.6858188  12.3405867  36.9905886  53.8246042  15.5721034
  36.2908395  54.8379881  15.5967038  36.4713168  52.6012244  15.5574871
  37.0830394  51.7995685  15.5005418  35.0306685  52.3710459  15.5930439
  34.5886989  52.8523088  14.7206059  34.7210112  50.8890685  15.5372564
  35.0044192  50.4316098  16.4851549  33.2426014  50.6649642  15.2906233
  32.9585278  51.1217745  14.3426116  33.0380074  49.5949817  15.2535043
  32.6664338  51.1167262  16.0981148  35.4429799  50.3219558  14.4432901
  35.2589731  49.3811616  14.3918310  34.3610255  52.9413877  16.8385773
  34.9299550  52.9379539  17.9228985  33.1635069  53.4823117  16.6489344
  32.7481836  53.4718761  15.7283384  32.3816930  54.0261207  17.7544117
  33.0367288  54.5219683  18.4707653  31.3826402  55.0440955  17.2232944
  30.7817682  54.5502635  16.4596308  30.7342195  55.3871850  18.0294831
  32.0549419  56.2370923  16.6076467  32.9595258  56.8693720  17.3716469
  31.7507390  56.6136215  15.4639145  32.2105655  57.4176994  15.0612755
  31.0450205  56.1138974  14.9420542  31.6019599  52.8426856  18.3175516
  30.8288074  52.2172023  17.5889008  31.8459203  52.5045188  19.5809758
  32.5102885  53.0252923  20.1355109  31.1480536  51.3746881  20.2094873
  30.8159318  50.6652855  19.4515017  32.0939604  50.6632532  21.1577735
  32.3985897  51.4069563  21.8941198  31.5380718  49.8677914  21.6540883
  33.3289713  50.0772062  20.4881660  33.8745532  50.8505830  19.9474910
  34.2094934  49.5099566  21.5825835  33.6647195  48.7361390  22.1234407
  35.1078669  49.0794003  21.1402635  34.4903584  50.3055962  22.2726363
  32.9602579  49.0016912  19.4911825  32.3179238  49.4257667  18.7193884
  33.8658741  48.6052586  19.0320508  32.4308220  48.1976947  20.0024420
  29.9398963  51.8116070  21.0147735  29.9912933  52.8129539  21.7300949
  28.8832901  51.0201357  20.9563994  28.6472592  50.0098596  19.9176037
  29.4335276  49.2568574  19.9711765  28.6739122  50.4934029  18.9410923
  27.2912193  49.4521062  20.2436362  27.4276310  48.4348284  20.6105650
  26.7079319  49.4306036  19.3230849  26.6229962  50.3371508  21.2910759
  26.3572582  49.6645313  22.1065912  25.7344363  50.8746349  20.9599086
  27.6912606  51.3323575  21.7629242  27.4238500  52.3805799  21.6294341
  27.9931000  51.0707348  23.2260307  28.9168329  50.3222527  23.5841551
  27.2057820  51.6975610  24.0810707  26.4532326  52.2889513  23.7585396
  27.3380143  51.4686788  25.5095001  28.3881764  51.5003693  25.7997662
  26.5855121  52.5554815  26.2783402  25.5671173  52.5184784  25.8915559
  26.5761405  52.3376306  27.3463071  27.1573802  53.9266674  26.0521496
  28.3389868  54.0529816  25.6914426  26.4330277  54.8924605  26.3063187
  26.6269549  50.1443324  25.7942987  25.8231346  49.6445285  24.9812489
  26.8979532  49.6054316  26.9842465  27.5346964  50.0776248  27.6100987
  26.2579348  48.3987435  27.4433428  25.4276303  48.1493209  26.7826750
  27.2447802  47.2316142  27.4495335  27.5036131  47.0455863  26.4071812
  28.1546582  47.4066216  28.0236367  26.6468230  45.9701934  27.9721057
  25.8618630  45.1892245  27.1537119  25.7279084  45.4702805  26.1091241
  25.2453995  44.0548456  27.6490099  24.6241367  43.4279635  27.0093598
  25.4290418  43.7170048  28.9919113  24.9594787  42.8167917  29.3884296
  26.1993301  44.5146177  29.8160251  26.3358484  44.2483016  30.8641370
  26.7917063  45.6415431  29.3134990  27.3802647  46.2854995  29.9669659
  25.8572714  48.7063516  28.8824658  26.6541902  49.2518322  29.6592388
  24.6199903  48.3826885  29.2359777  23.9575534  47.9489600  28.6089560
  24.1874445  48.6822861  30.6075408  25.0598939  48.7930876  31.2514774
  23.3769064  49.9868520  30.6501654  23.2352488  50.2926814  31.6867467
  23.9156321  50.7668576  30.1121451  22.1184933  49.7810581  30.0444332
  21.6130352  50.5967605  30.0716645  23.3287878  47.5461340  31.1359045
  22.7270646  46.7724421  30.3717540  23.2402289  47.4661581  32.4570298
  23.7376543  48.1139980  33.0511433  22.4026625  46.4309853  33.0965348
  21.6501191  46.0372493  32.4133440  23.2042697  45.2486280  33.6820458
  22.5444170  44.6426867  34.3029554  23.7818255  44.3787808  32.5436639
  24.4421893  44.9839611  31.9225542  24.3448421  43.5485115  32.9700038
  22.9665676  43.9892012  31.9340051  24.2844952  45.7436652  34.6369950
  23.8215241  46.2928891  35.4568198  24.8353273  44.8920174  35.0362189
  24.9701191  46.4005596  34.1017283  21.6410098  47.0728549  34.2356962
  22.1194752  48.0260493  34.8281599  20.4309888  46.5845189  34.4811262
  20.0403159  45.8327853  33.9312437  19.6271652  47.1390309  35.5636902
  19.9865377  48.1333323  35.8288606  18.1763679  47.2491382  35.1183661
  18.0875220  47.9583925  34.2954663  17.8050351  46.2751816  34.7995863
  17.4178817  47.7046977  36.2144173  16.4965538  47.7819159  35.9559755
  19.7466179  46.2113675  36.7508675  19.4261520  45.0344231  36.6628143
  20.1752445  46.7547979  37.8716385  20.2786209  47.7562747  37.9519931
  20.3842992  45.9418177  39.0608821  20.1081909  44.8963316  38.9236880
  21.8893220  46.0327861  39.4811832  22.1517706  47.0779429  39.6450990
  22.1283194  45.2384081  40.7694994  21.8665141  44.1929908  40.6062161
  23.1788630  45.3095991  41.0512629  21.5098339  45.6467450  41.5687715
  22.7959446  45.5620664  38.3354352  22.7165229  44.4757745  38.2934495
  22.3954016  45.9909068  37.4168707  24.2847332  45.9653959  38.4871808
  24.6861249  45.5365071  39.4053524  24.8515821  45.5920958  37.6342866
  24.3650032  47.0516401  38.5287759  19.6093314  46.5689566  40.2031595
  20.0194169  47.5984896  40.7173314  18.4900347  45.9523006  40.5807299
  18.1495731  45.1567025  40.0599527  17.6753877  46.4588469  41.6829699
  16.7014083  45.9698682  41.6639152  18.3319940  46.1893169  43.0405923
  19.3172995  46.6549986  43.0609109  17.7125719  46.6162740  43.8293407
  18.4655243  44.7889195  43.2488756  18.8775369  44.6300497  44.1012874
  17.3679034  47.9333915  41.5202628  17.5339750  48.7065728  42.4672395
  16.9872728  48.3142415  40.2969433  16.9428370  47.6321127  39.5534212
  16.6278959  49.6997022  39.9900688  15.9117791  49.6370983  39.1707052
  16.1258229  50.0719068  40.8830894  17.7426055  50.6731104  39.6035655
  17.4731650  51.8121290  39.1642269  18.9880310  50.2460320  39.7928628
  19.1433014  49.3396660  40.2105843  20.1521455  51.0504380  39.4314874
  19.9019005  52.1113123  39.4267572  21.2546964  50.8110795  40.4727760
  20.9401600  51.3215489  41.3830436  21.3159207  49.7391338  40.6606165
  22.6155500  51.3280351  40.0482581  22.8548871  52.6843365  39.8769540
  22.0509976  53.3921987  40.0789253  24.1124393  53.1506426  39.4493607
  24.2718463  54.2183947  39.2990385  25.1587366  52.2606013  39.2627880
  26.3897325  52.7291613  38.8710092  26.4095060  53.6821925  38.7572537
  24.9464825  50.9094148  39.4276616  25.7634339  50.2046137  39.2729159
  23.6769482  50.4413630  39.7951601  23.4972500  49.3704468  39.8897492
  20.6413798  50.6464311  38.0229498  20.6845915  49.4662190  37.6936625
  20.9555424  51.6179960  37.1805570  20.8008698  52.5909858  37.4029682
  21.4746294  51.2864032  35.8651537  21.2301815  50.2463207  35.6493465
  20.8585246  52.1707324  34.7750993  21.0646941  53.2165644  35.0027610
  21.4580669  51.8179810  33.4120698  21.2518870  50.7723508  33.1834941
  21.0140412  52.4515846  32.6442894  22.5359304  51.9783867  33.4361715
  19.4498306  51.9261427  34.7417197  19.0461812  52.4725073  34.0633737
  23.0127752  51.4079439  35.8552302  23.5744151  52.5029915  35.9788639
  23.6901037  50.2741108  35.7417854  23.2204087  49.3836506  35.6607513
  25.1455116  50.2931184  35.7010333  25.5995924  51.1457861  36.2058774
  25.7112010  49.0158164  36.3006975  25.2727250  48.1531022  35.7991368
  26.7931914  49.0004551  36.1696969  25.4738604  48.9767675  37.3638268
  25.5138417  50.3761693  34.2324475  25.2365006  49.4411790  33.4827876
  26.1325318  51.4736261  33.8275696  26.3448185  52.2205840  34.4733928
  26.4955594  51.6475466  32.4257267  26.0578036  50.8718918  31.7973727
  26.0111300  53.0211563  31.9219146  26.3863589  53.7891966  32.5982411
  26.5133886  53.3079705  30.4869846  26.1381549  52.5405507  29.8099572
  26.1530770  54.2846047  30.1637814  27.6032993  53.3011133  30.4748124
  24.5868227  53.0339553  31.9712169  24.2635175  53.8828883  31.6607546
  27.9671236  51.5519786  32.1421487  28.7682630  52.2428303  32.7859426
  28.3199747  50.7095754  31.1758703  27.6420398  50.1436491  30.6857365
  29.7095250  50.6313659  30.7625372  30.3919756  51.0562591  31.4986255
  30.1347349  49.1820436  30.4775910  29.5736299  48.8072162  29.6215742
  31.6515881  49.1194443  30.1679174  32.2134083  49.4937058  31.0237137
  31.9398244  48.0874488  29.9679032  31.8701506  49.7330798  29.2939703
  29.7461064  48.2715289  31.6523866  28.6660402  48.3035066  31.7956927
  30.0533478  47.2482058  31.4367199  30.2428060  48.6159495  32.5594504
  29.7423062  51.4421067  29.4420711  29.1418165  51.0478681  28.4468822
  30.4680832  52.5473583  29.4238037  31.1149405  53.2120260  30.5650174
  31.6545810  52.4754480  31.1602831  30.3591155  53.6954233  31.1840122
  32.0202445  54.1897664  29.9100805  32.9805204  53.7193810  29.6986410
  32.1728122  55.0475194  30.5651258  31.3242073  54.5957814  28.6543504
  32.0773147  54.8466473  27.9073601  30.6413128  55.4363585  28.7775773
  30.5431288  53.3450316  28.2106081  29.5278222  53.5743140  27.8870646
  31.2714238  52.6151596  27.1040173  32.2022417  51.8301862  27.3494333
  30.8742172  52.8824220  25.8704458  30.1311538  53.5383397  25.6762086
  31.5172363  52.2197879  24.7506991  31.2719925  51.1588233  24.7987487
  31.1156635  52.6436710  23.8302852  33.0597232  52.3817096  24.7499692
  33.7874601  51.4787763  24.3350326  33.5655175  53.5142695  25.2185857
  32.9758592  54.2851463  25.4981413  35.0123593  53.7158603  25.2123441
  35.3932936  53.5499171  24.2046481  35.3870058  55.1324004  25.6491885
  36.4724129  55.2125608  25.7088947  35.0105012  55.8441789  24.9145350
  34.8271903  55.4164435  26.9053025  35.0686915  56.3073059  27.1691987
  35.7472722  52.6587660  26.0453385  36.8367464  52.2701624  25.6936479
  35.1369754  52.1909475  27.1321102  34.2645044  52.5946030  27.4418776
  35.7547335  51.1560308  27.9602130  36.8247224  51.3471965  28.0419361
  35.1534939  51.1399946  29.3633148  34.0708429  51.1149415  29.2394666
  35.4901577  50.2013027  29.8033319  35.5343950  52.3005908  30.2850743
  35.2750239  53.2529787  29.8227056  34.7453123  52.1357013  31.5977125
  35.0045200  51.1836818  32.0609286  34.9957540  52.9500734  32.2775491
  33.6765094  52.1565052  31.3848092  37.0251433  52.2505654  30.5856674
  37.5868559  52.3300115  29.6549329  37.2919132  53.0787105  31.2422577
  37.2660970  51.3070867  31.0754512  35.6721319  49.7739990  27.3369040
  36.4226263  48.8614449  27.7060640  34.7557627  49.5933450  26.4021368
  34.0358379  50.2887010  26.2669051  34.6180688  48.3180472  25.7206496
  34.9361968  47.4806132  26.3416151  33.1750117  48.0809388  25.2401210
  32.8882260  48.9101689  24.5934126  33.0433364  46.7757360  24.4769976
  33.3295279  45.9459425  25.1232466  32.0102157  46.6451873  24.1549427
  33.6955604  46.7973234  23.6039357  32.2111451  48.1539405  26.4471923
  32.4091644  47.2817413  27.0702153  32.4578785  49.0593956  27.0016048
  30.7070062  48.1800578  26.0559455  30.4593977  47.2746387  25.5018642
  30.0972602  48.2315833  26.9579733  30.5081123  49.0522924  25.4332513
  35.7133183  48.1323957  24.6451441  35.8503602  47.0583893  24.0674212
  36.4761313  49.1796407  24.3446807  36.3352004  50.0980248  24.7406713
  37.5877870  48.9889529  23.4155975  37.3219451  48.2158559  22.6946617
  37.9188267  50.2663795  22.6586669  37.0603994  50.6907252  22.1379630
  38.2619252  50.9649411  23.4218150  39.0405221  50.0547242  21.6541080
  39.7833072  49.0865979  21.7686932  39.1010619  50.8915191  20.6171426
  39.8312896  50.7843789  19.9276585  38.4163964  51.6284458  20.5261871
  38.7306151  48.5943728  24.3476980  39.3088061  49.4467506  25.0443818
  39.0196619  47.2997514  24.3951676  38.4549880  46.6472431  23.8703099
  40.0553447  46.7637412  25.2861784  39.9195199  47.1505449  26.2961456
  39.9593474  45.2372360  25.3301939  39.0270783  44.9368632  25.8084720
  39.9425921  44.9374077  24.2823760  41.1196268  44.5683573  26.0260135
  41.2401699  44.6264723  27.4005454  40.5067435  45.1947916  27.9725580
  42.2726061  43.9767713  28.0521573  42.3544147  44.0463766  29.1368528
  43.1841990  43.2397649  27.3420763  44.1916547  42.6034890  28.0332071
  44.1468742  42.7499292  28.9809146  43.0936321  43.1507853  25.9625639
  43.8169007  42.5739353  25.3861725  42.0522509  43.8167929  25.3106644
  41.9592662  43.7537627  24.2264683  41.4719087  47.2202490  24.9519512
  42.2513434  47.5920525  25.8271801  41.8077485  47.1778125  23.6723396
  41.1737899  46.8600445  22.9531600  43.1326901  47.6013030  23.2795959
  43.1574840  48.6743139  23.0895117  43.8643029  47.3519900  24.0481563
  43.4853833  46.8721942  22.0138424  42.6863229  46.1096790  21.4945717
  44.7137022  47.0770583  21.5559251  45.7956288  47.4958721  22.4581855
  45.9971552  46.7067430  23.1825905  45.5052203  48.4054673  22.9839217
  46.9303298  47.7181748  21.5267044  47.8729270  47.5474732  22.0467722
  46.9034352  48.7409254  21.1507268  46.7299798  46.7178141  20.3958568
  47.2588773  45.8291183  20.7402203  47.0943612  46.9965357  19.4070999
  45.2215272  46.4378855  20.3384486  44.6859826  46.8158295  19.4675591
  45.0074730  44.9660336  20.4527890  45.3195910  44.3686062  21.4891373
  44.4509820  44.3850515  19.3995053  44.2349986  44.9389558  18.5830247
  44.1379305  42.9592214  19.3712851  43.5301161  42.6904609  20.2352461
  43.3593401  42.6299810  18.1084614  42.9849020  41.6072357  18.1519072
  42.5222271  43.3181445  17.9911035  44.2357648  42.7637016  17.0095003
  43.7648827  42.5601004  16.1980716  45.4020314  42.0981739  19.3847072
  45.3460236  40.9127280  19.7234979  46.5334638  42.6886556  19.0058602
  46.5414782  43.6650111  18.7474707  47.7894586  41.9488004  18.9523142
  48.6271946  42.6454370  18.9838579  47.8510331  41.2686085  19.8018122
  47.8655422  41.1378803  17.6595230  48.7375993  40.2697658  17.5047082
  46.9537282  41.4308577  16.7336184  46.2684779  42.1530086  16.9039987
  46.9364128  40.7514746  15.4421166  47.8727721  40.2053893  15.3275684
  45.7647417  39.7582109  15.2923867  45.7697207  39.1387502  16.1892384
  44.8261121  40.3096304  15.2375153  45.9069047  38.8568629  14.0425293
  47.0435324  38.7230938  13.5193951  44.8836586  38.3105012  13.5582511
  46.7680257  41.8899113  14.4729348  45.6511056  42.2990881  14.1223337
  47.9001637  42.4202665  14.0496998  48.7976545  42.0735602  14.3569526
  47.8747661  43.5246993  13.1238503  48.8859774  43.7100567  12.7616438
  47.2290893  43.2708423  12.2831616  47.3500158  44.7824564  13.7864187
  47.7567779  45.1537713  14.8896915  46.4936491  45.4720301  13.0487214
  46.4066410  45.2278347  12.0725567  45.9449059  46.7245398  13.4889684
  46.4066062  47.0270835  14.4288616  46.2138959  47.7987470  12.4477743
  45.7422278  47.5209061  11.5052071  45.8072551  48.7502660  12.7903454
  47.6121260  47.9244192  12.2568079  47.7856644  48.6023002  11.5995700
  44.5453171  46.8411373  14.1031387  44.0425724  47.9496905  14.2795549
  43.8886934  45.7240238  14.3890684  44.2744940  44.8154704  14.1750873
  42.5563690  45.7876921  14.9935945  42.0420991  46.6889364  14.6598514
  41.6902680  44.5682310  14.6393296  40.7660172  44.6180494  15.2149846
  41.3605001  44.5410489  13.1498450  42.2843044  44.4907596  12.5735152
  40.7470162  43.6675990  12.9288882  40.8142654  45.4453441  12.8815570
  42.3945705  43.3752960  15.0055100  41.8599668  42.6083513  14.7873470
  42.6200413  45.8898028  16.5250057  43.6953563  45.7953458  17.1368624
  41.4567004  46.1483449  17.1092144  40.6585655  46.3423216  16.5214619
  41.2879765  46.2390922  18.5623897  42.2542396  46.0925573  19.0450514
  40.7272817  47.6132006  18.9879087  40.0206457  47.9662571  18.2368322
  40.2192010  47.5175375  19.9474933  42.0282653  48.8658705  19.1874053
  40.3946831  45.1179926  19.0395798  39.4598956  44.7255574  18.3458386
  40.6974778  44.5832012  20.2211549  41.4851588  44.9249421  20.7530111
  39.9149843  43.5143495  20.7743945  39.5424670  42.8578461  19.9880527
  40.8160771  42.6933821  21.7149125  41.5641066  42.3339031  21.0082824
  41.2998856  43.3079705  22.4740637  40.1321357  41.4985289  22.3856517
  39.1962024  41.8478072  22.8216957  39.8461844  40.3724099  21.4113105
  40.7817525  40.0222722  20.9751742  39.3611392  39.5503009  21.9375886
  39.1898157  40.7340046  20.6197742  40.8735840  41.0061503  23.6222727
  40.9306008  41.8098475  24.3563840  40.3402996  40.1586191  24.0528536
  41.8810400  40.6972353  23.3435203  38.7281171  44.0814404  21.5665290
  38.9021088  45.0384476  22.2970009  37.5507813  43.4680606  21.4246817
  37.4480338  42.6833375  20.7971851  36.3877367  43.9110141  22.1669327
  36.3533771  44.9996288  22.1240781  35.5012290  43.5007207  21.6833390
  36.4043658  43.4717564  23.6286499  36.8692177  42.3682081  23.9513169
  35.9049462  44.3490150  24.5095190  35.5650368  45.2359677  24.1661883
  35.8270398  44.0848193  25.9513529  36.7932287  43.7066343  26.2853504
  35.6080415  45.0223539  26.4623989  34.7570611  43.0744577  26.2971796
  34.7578286  42.5461992  27.3993884  33.7866970  42.8739551  25.4017773
  33.7920770  43.4276739  24.5571081  32.7146519  41.9059059  25.5857911
  32.6238038  41.5279234  26.6041108  31.3411612  42.5083827  25.1277398
  31.4810181  43.0012550  24.1656497  30.2848835  41.4280108  24.9931928
  30.1441303  40.9349650  25.9550634  29.3440653  41.8766833  24.6743592
  30.6063715  40.6949618  24.2533389  30.9307191  43.6430669  26.0531630
  30.8830096  43.2420353  27.0655849  31.7061670  44.4073611  26.0018355
  29.5838696  44.2599965  25.6867761  28.8077928  43.4963563  25.7383346
  29.3494973  45.0632262  26.3853395  29.6309497  44.6616803  24.6745837
  33.0306965  40.6452830  24.7534031  33.3172827  40.7502442  23.5750290
  32.9663382  39.4528894  25.3612718  32.7088039  39.3835988  26.3354249
  33.2480977  38.2147378  24.6266058  33.0038385  38.3576921  23.5739897
  34.7295029  37.8157668  24.7376501  34.9107597  37.6240307  25.7952335
  34.8334066  36.8865362  24.1774409  35.7709999  38.8625626  24.2106541
  35.6208775  39.8065783  24.7344846  36.7573410  38.4664667  24.4521936
  35.7037005  39.1251266  22.6932514  35.0783264  38.3571763  21.9366950
  36.3287963  40.2433598  22.2483697  36.3176972  40.4664231  21.2633717
  36.8026251  40.8480772  22.9040407  32.4020627  37.1256285  25.2425917
  31.7576578  37.3346117  26.3029414  32.3976909  35.9704299  24.5779090
  32.9630288  35.8802472  23.7458276  31.5968602  34.8192010  25.0016120
  30.5419573  35.0827159  25.0780246  31.7529162  33.7149691  23.9373566
  31.2835650  34.0655140  23.0181575  32.8183732  33.5622959  23.7653323
  31.1595297  32.4929460  24.3332366  31.2819231  31.8388516  23.6412971
  31.9854590  34.2211288  26.3520929  33.1641340  34.1268709  26.6812826
  30.9823658  33.7495957  27.0842914  30.0333906  33.8983055  26.7721523
  31.1913276  33.0752938  28.3472189  32.1425262  33.3952265  28.7726170
  30.0798592  33.3931744  29.3437408  30.3018148  32.8857439  30.2825428
  30.0483380  34.4696783  29.5118056  28.7240143  32.9407638  28.8598987
  28.6036590  32.3214843  27.8005420  27.6823301  33.2514201  29.6268907
  26.7526766  32.9718641  29.3481569  27.8259370  33.7653941  30.4843921
  31.2841660  31.5700281  28.1207829  31.1854901  30.7870095  29.0744311
  31.4521687  31.1495227  26.8700430  31.3499267  31.7849963  26.0916992
  31.6246376  29.7272540  26.5848494  31.7022403  29.5773751  25.5079960
  32.8982664  29.1852376  27.2485926  32.8196835  29.3130480  28.3282168
  32.9985431  28.1252786  27.0150725  34.0327145  29.8813383  26.7734724
  34.8216094  29.5334296  27.1956148  30.4493295  28.8042492  26.8877866
  30.6346493  27.5860008  27.0090319  29.2577295  29.3851175  27.0367813
  29.1707890  30.3895171  26.9757727  28.0500557  28.5982756  27.2905644
  27.1968262  29.2213696  27.0225110  28.0863922  27.7301968  26.6323713
  27.8845159  28.1226164  28.7311535  27.0767360  27.2338572  28.9815148
  28.6114993  28.7160524  29.6732696  29.3611393  29.3492904  29.4342110
  28.4689692  28.2998376  31.0843473  28.3288159  27.2237413  31.1866856
  29.6108700  28.7519048  31.9893090  29.4058748  28.4291230  33.0100388
  30.9303194  28.1455489  31.5196807  31.1362368  28.4682761  30.4991192
  31.7363722  28.4765899  32.1745024  30.8620556  27.0580985  31.5495279
  29.6177416  30.2789368  32.0906804  29.6844014  30.6687260  31.0749434
  28.6664802  30.5765927  32.5318179  30.7618018  30.8398033  32.9255061
  31.7134589  30.5429312  32.4846938  30.6962186  31.9275856  32.9484766
  30.6955389  30.4507957  33.9415683  27.1449682  28.5905283  31.8227111
  26.9437165  28.0876521  32.9178528  26.2540381  29.3779288  31.2393261
  26.4502126  29.8148471  30.3501033  24.9614193  29.6361758  31.8672746
  24.2540125  29.7859591  31.0516523  24.7023024  28.7270620  32.4099254
  24.8787051  30.8212659  32.8184595  23.8215503  31.0756792  33.4055783
  25.9669963  31.5659434  32.9655940  26.8501181  31.2426367  32.5972626
  25.9602652  32.7709008  33.7891785  25.0376250  33.3125540  33.5807417
  26.0445288  32.5045735  35.3131426  25.9435759  33.4077657  35.9149329
  25.2340602  31.8163102  35.5530055  27.3160541  31.8386515  35.7486381
  27.4470408  30.4645706  35.6853593  26.6078148  29.8622320  35.3375262
  28.6269014  29.8540177  36.0576658  28.7076723  28.7674737  36.0260627
  29.7066435  30.6170308  36.4706042  30.6385983  30.1310910  36.7594342
  29.6031157  31.9850718  36.5161199  30.4467035  32.5916438  36.8455591
  28.4058694  32.5998793  36.1364898  28.3249998  33.6868470  36.1443167
  27.0468675  33.6959858  33.2755617  27.9459007  33.2626238  32.5332883
  26.8974707  34.9843249  33.5666352  26.0606046  35.2911135  34.0416459
  27.8252519  35.9997877  33.0718258  28.3904447  35.5894742  32.2349871
  27.0928512  37.2591697  32.5973944  26.4745025  37.6617986  33.3996625
  27.8096006  38.0154377  32.2773492  26.2667371  36.8956188  31.5000980
  25.7957322  37.6700306  31.1838063  28.9499646  36.3363913  34.0391311
  28.8366614  36.1469409  35.2600913  30.0847035  36.7245731  33.4677306
  30.1813497  36.7446071  32.4625652  31.2306161  37.0901036  34.2753462
  31.0426859  36.9470763  35.3394536  32.5270464  36.3494920  33.8775409
  32.8041791  36.6192285  32.8584530  33.6531827  36.7508035  34.8359099
  33.3769561  36.4809438  35.8552113  34.5698047  36.2302668  34.5585179
  33.8150435  37.8270932  34.7767419  32.3234316  34.8189174  33.7973956
  33.3049399  34.3688535  33.6484508  31.9176330  34.4954188  34.7559235
  31.4086453  34.3900511  32.7004737  31.8140444  34.7128129  31.7415283
  31.3155825  33.3040577  32.7080089  30.4267374  34.8393804  32.8490000
  31.4439225  38.5841012  34.1533895  31.8611572  39.0716034  33.0837228
  31.1454202  39.3224563  35.2245926  30.7392122  38.9057197  36.0500772
  31.3396338  40.7659442  35.2039583  31.2060419  41.1380605  34.1881917
  30.3216822  41.4733217  36.1269218  30.2932266  40.9919060  37.1044331
  30.5829010  42.5246405  36.2477253  28.9298180  41.4381993  35.5934600
  28.0811867  40.3811244  35.8812508  28.4582629  39.5543366  36.4831939
  26.7759264  40.3622678  35.4192746  26.1071612  39.5468772  35.6949408
  26.3225667  41.3822110  34.6060700  25.3079708  41.3519842  34.2088529
  27.1510584  42.4362078  34.2972572  26.7874354  43.2450723  33.6635249
  28.4622052  42.4712169  34.7965623  29.1140794  43.3115274  34.5577357
  32.7805603  41.0498688  35.6200686  33.0770150  41.2913772  36.7859478
  33.6447465  41.0224327  34.6273560  33.2715538  40.8456874  33.7056252
  35.0737162  41.2252464  34.7629738  35.3794524  40.7345867  35.6870288
  35.5481509  40.7306407  33.9154030  35.5191783  42.6697545  34.8021740
  34.7314603  43.6024345  34.9480319  36.8218657  42.8494409  34.6752316
  37.4415623  42.0588597  34.5700804  37.4023865  44.1584097  34.8003516
  37.1901332  44.5655398  35.7889328  38.9182892  44.0856848  34.6171793
  39.1316729  43.7462282  33.6036035  39.3134024  45.0923800  34.7533792
  39.5611240  43.1638717  35.5948306  38.9872626  42.9010496  36.6741900
  40.6597863  42.6787661  35.2716346  36.8335948  45.2481489  33.8886737
  36.8109511  46.4145666  34.2842834  36.4623644  44.8745466  32.6632647
  36.5635614  43.9199672  32.3491998  35.8843602  45.8554861  31.7351015
  36.5177753  46.7048070  31.4790968  35.4338277  45.1388453  30.4387222
  34.9831221  44.1883319  30.7241851  34.4141854  45.9670242  29.6130041
  34.8643660  46.9175525  29.3267628  34.1361939  45.4126902  28.7166029
  33.5246629  46.1534683  30.2147412  36.6668215  44.6839918  29.6278235
  37.2538301  44.0327561  30.2754451  36.2973848  44.1118979  28.7767509
  37.5340551  45.8162008  29.1341570  37.9042654  46.3885108  29.9847482
  38.3773162  45.4113237  28.5746175  36.9478190  46.4676542  28.4860555
  34.6671009  46.5178081  32.4046948  34.4801662  47.7186729  32.3111840
  33.8371396  45.7209231  33.0741839  33.9987482  44.7256387  33.1324143
  32.6614599  46.2742580  33.7502511  32.1378094  46.9665515  33.0909947
  31.7087867  45.1434386  34.1254434  31.2650955  44.6665136  33.2514984
  32.2813404  44.4069210  34.6892024  30.5606257  45.5724934  35.0144947
  29.3981458  46.1120127  34.4621683  29.3395397  46.2543057  33.3830863
  28.3092566  46.4711996  35.2799783  27.4031634  46.8892219  34.8413974
  28.3965833  46.2875168  36.6692222  27.5556406  46.5612406  37.3063961
  29.5495448  45.7590772  37.2313283  29.6313341  45.6396135  38.3116704
  30.6246107  45.3737229  36.3924900  31.5150527  44.9159345  36.8233528
  33.0514990  47.0107399  35.0141518  32.5374552  48.1014420  35.3191241
  33.9803613  46.4110284  35.7618080  34.3007912  45.4807246  35.5338632
  34.3984512  46.9969666  37.0404304  33.5153729  47.2774152  37.6145563
  35.2318193  45.9993317  37.8730504  36.1425962  45.7922089  37.3111921
  35.4885961  46.4875060  38.8131842  34.4930016  44.6694249  38.1669897
  34.0319355  44.3025491  37.2499723  35.4828410  43.6323011  38.6882364
  35.9440036  43.9982941  39.6055569  34.9579933  42.6992391  38.8932509
  36.2547999  43.4572638  37.9388755  33.3893780  44.8431356  39.2118800
  32.6570772  45.5653624  38.8510152  32.8990407  43.8853286  39.3858810
  33.8244972  45.2026722  40.1443518  35.0543398  48.3498767  36.9199921
  34.9878077  49.1581382  37.8450174  35.6794712  48.6158709  35.7749721
  35.8123449  47.8890599  35.0863577  36.3103979  49.9094896  35.5448504
  36.9594475  50.1493746  36.3870434  37.1557062  49.9019152  34.2592092
  36.6428979  49.2873326  33.5193342  37.2267543  50.9262954  33.8935628
  38.5424777  49.3544113  34.4934624  39.0450926  50.0083384  35.2061042
  38.4412529  48.3581976  34.9240594  39.3599110  49.2731166  33.2190151
  39.0660232  50.1093758  32.5846654  40.4097151  49.3771495  33.4932194
  39.1600282  47.9641097  32.4596675  39.4332843  47.1369930  33.1148847
  38.1084350  47.8780914  32.1860768  40.0201842  47.9188394  31.1966223
  40.9946799  47.9980983  31.4499517  39.8672641  47.0435812  30.7163739
  39.7668415  48.6849330  30.5891544  35.3186268  51.0571197  35.5563661
  35.7122734  52.2150971  35.6691344  34.0382822  50.7506516  35.4252597
  33.7363370  49.8008787  35.2613696  33.0286341  51.8038662  35.4448464
  33.4967305  52.7578746  35.2022505  31.9269991  51.5331391  34.4350828
  31.2832513  52.4118375  34.3953710  32.3927301  51.3802807  33.4615177
  31.1508296  50.3930541  34.7723067  30.4699401  50.2617347  34.1084208
  32.3722035  52.0463813  36.7984587  31.6133460  53.0211284  36.9436635
  32.6273934  51.1694210  37.7687797  33.3623098  50.4845946  37.6638508
  31.9261940  51.2459548  39.0559168  31.3198324  52.1503248  39.1063131
  30.9952088  50.0173150  39.2012705  31.6420234  49.1700729  39.4291102
  30.3511974  50.2223925  40.0564270  30.1341705  49.6871202  37.9834185
  30.7099236  49.6862791  37.0578870  29.7469817  48.6855751  38.1707530
  28.9667863  50.6346059  37.8252955  28.2636010  50.9434781  38.7870498
  28.8097804  51.1726856  36.6282018  28.0470971  51.8136399  36.4620898
  29.4532225  50.9403909  35.8851521  32.8275261  51.1400456  40.2328087
  33.9638405  50.6700288  40.1399074  32.3092658  51.6236345  41.3505368
  31.4108917  52.0851435  41.3448105  32.9658423  51.4035766  42.6351079
  34.0207700  51.1928599  42.4595367  32.8580752  52.6055564  43.5533066
  33.3059340  53.4642445  43.0531302  31.7891794  52.7767593  43.6807881
  33.5031845  52.4187669  44.9076395  34.8914059  52.3492693  45.0503400
  35.5132773  52.3841761  44.1558250  35.4900792  52.2360309  46.3203228
  36.5712466  52.1249952  46.4030873  34.7073426  52.1908620  47.4468543
  35.2861726  52.1423220  48.6907919  36.2456235  52.1444887  48.6584059
  33.3421195  52.2690676  47.3364067  32.7251426  52.2672964  48.2349816
  32.7334785  52.3519926  46.0589582  31.6469649  52.3639105  45.9726667
  32.0631378  50.2869053  43.1623362  30.8269383  50.4235550  43.1349741
  32.6473913  49.1840597  43.6358998  33.6506115  49.0804872  43.6899478
  31.8170968  48.0845312  44.0895352  30.7584323  48.3365176  44.1514344
  31.9798293  46.8666238  43.1595419  33.0120209  46.5207023  43.2144790
  31.0151337  45.7022293  43.5800903  29.9826600  46.0472785  43.5249535
  31.1512637  44.8558592  42.9068691  31.2405506  45.3937378  44.6009340
  31.7711177  47.2686286  41.6829412  32.5067370  48.0229603  41.4037461
  31.8911678  46.3917909  41.0466683  30.7679447  47.6752468  41.5548531
  32.1711200  47.6409595  45.4944230  33.3423199  47.5103065  45.8423348
  31.1446828  47.5383890  46.3146425  30.2202223  47.7996197  46.0028244
  31.3103254  47.1006343  47.6949364  32.3615860  47.1286380  47.9815827
  30.5188707  47.9782368  48.6587841  29.4668419  47.9664855  48.3738342
  30.6661467  47.4496891  50.0904231  31.7179317  47.4615745  50.3762691
  30.0977282  48.0823609  50.7721322  30.2876343  46.4288283  50.1421267
  31.0169628  49.4056474  48.5673446  30.8841950  49.7728565  47.5496844
  30.4514391  50.0331829  49.2561709  32.0742297  49.4396300  48.8302757
  30.8772338  45.6475923  47.8441165  29.7596654  45.2757956  47.4720183
  31.8118779  44.8211979  48.3375318  32.7173724  45.2070813  48.5639675
  31.5720973  43.3815050  48.6101407  30.7414131  43.0162109  48.0063003
  32.8247825  42.5773755  48.2559339  33.6843134  43.0259301  48.7540349
  32.7336175  41.5342376  48.5586753  33.1350219  42.5727714  46.7813420
  33.6642095  43.7015445  46.1548934  33.8484691  44.6008311  46.7426280
  33.9628751  43.6871686  44.7643643  34.4002152  44.5644183  44.2876388
  33.6959009  42.5526239  44.0154890  33.8897502  42.5372191  42.9429756
  33.1716127  41.4173499  44.6494698  33.0064658  40.5078510  44.0718552
  32.8620968  41.4458739  46.0078881  32.3999182  40.5788548  46.4798719
  31.3141539  43.3124429  50.1159165  32.2540916  43.3873188  50.9196283
  30.0421462  43.1935748  50.4907377  29.3179896  43.1126062  49.7913518
  29.6493892  43.1942042  51.8968823  30.4469380  43.5532441  52.5473479
  28.4670899  44.1630516  51.9916669  28.6912569  45.0679738  51.4268978
  27.6262228  43.6458950  51.5295071  28.1110316  44.5323700  53.4144126
  28.6217918  43.8962336  54.3566500  27.3428310  45.5084142  53.5656193
  29.2488806  41.7993545  52.3987719  28.2831136  41.1820087  51.9156784
  29.9661445  41.2915036  53.3921570  30.8052291  41.7395361  53.7317204
  29.6277312  39.9828024  53.9126103  29.4340526  39.3078699  53.0789114
  30.7514683  39.3970031  54.7635152  30.5325885  38.3566574  55.0040806
  31.6960652  39.4533035  54.2225283  30.8460271  40.1333662  55.9375191
  31.5499198  39.7758164  56.4836813  28.2950633  39.9439502  54.6677167
  27.7164415  38.8948172  54.8034620  27.8120276  41.0786004  55.1544143
  28.3231607  41.9469194  55.0846690  26.5023904  41.0886402  55.8443351
  26.4039029  40.1885528  56.4511647  26.3699251  42.3069071  56.7538892
  26.6229051  43.2143435  56.2055649  25.3245651  42.3474732  57.0599557
  27.2517608  42.1966035  57.9820215  27.4796332  41.0427861  58.4439895
  27.7453067  43.2485914  58.4461520  25.4246956  41.0995418  54.7798165
  25.2909796  42.0563167  54.0351583  24.7090817  39.9964114  54.6718254
  24.8572274  39.2330148  55.3163234  23.7036424  39.8411369  53.6452356
  22.7037956  40.0173152  54.0419304  23.8860865  40.5156028  52.8086298
  23.7940864  38.4128131  53.1548561  23.0170009  37.5698687  53.5738882
  24.7902737  38.1158011  52.3234213  25.0037221  36.7857284  51.7352069
  24.0873286  36.4586694  51.2439272  25.2634346  36.0808357  52.5250010
  26.1380789  37.0033573  50.7615471  25.7292631  37.1021051  49.7559540
  26.8078178  36.1441658  50.7981690  26.8459653  38.2511970  51.1887834
  27.2387661  38.7319036  50.2928327  27.6517333  38.1142040  51.9099425
  25.7334169  39.1191884  51.8031523  26.0535842  39.7558435  52.6279320
  25.0791014  39.9886923  50.7063040  23.9876310  39.6809864  50.1800394
  25.7660082  41.0494970  50.3227359  26.6461938  41.3110613  50.7433982
  25.2178753  41.9037669  49.2911729  24.7215755  41.3073436  48.5256240
  24.1874659  42.8510910  49.9191255  23.7317140  43.4312994  49.1167867
  23.4247283  42.2430784  50.4055944  24.8072227  43.7932319  50.9353588
  25.3075868  43.1559358  51.6644611  25.5397015  44.4466517  50.4614184
  23.7836772  44.6565651  51.6641252  22.6046776  44.6619943  51.3224712
  24.2564105  45.4403480  52.6346655  23.6247888  46.0346054  53.1523658
  25.2437645  45.4358879  52.8473006  26.3237376  42.6940173  48.5934237
  27.4564728  42.7714778  49.0862329  26.0076298  43.1900031  47.3955122
  25.0777989  43.0405123  47.0305924  26.9406379  43.9983478  46.6082139
  27.9097138  44.0102624  47.1070616  27.1245035  43.4480909  45.2021101
  26.1261689  43.2135797  44.8327433  27.5441097  44.2674542  44.6184369
  28.0128415  42.2256835  45.0684022  27.7293023  41.4628978  45.7935673
  27.8168258  41.6775795  43.6454585  28.1006191  42.4396940  42.9196888
  28.4402970  40.7943340  43.5066722  26.7703896  41.4095593  43.4997293
  29.4887804  42.5892744  45.2790438  29.6214340  43.0087086  46.2763288
  30.1021416  41.6939706  45.1774541  29.7925980  43.3237659  44.5331779
  26.3682975  45.3907372  46.4471699  25.1863363  45.5136586  46.1868105
  27.1949314  46.4126026  46.6447464  28.1474739  46.2290706  46.9259550
  26.7799231  47.8017791  46.4707303  25.7004866  47.8732997  46.3373112
  27.0810645  48.4093524  47.3241165  27.4783163  48.3348038  45.2041026
  28.6822506  48.0802127  44.9686381  26.7736600  49.1750255  44.4507501
  25.8590160  49.4836919  44.7478201  27.3379983  49.7501504  43.2210933
  28.4075463  49.5444496  43.1780434  26.6673396  49.1399823  41.9707362
  25.5971575  49.3395680  41.9161921  27.1655771  49.5963473  41.1154056
  26.8358458  47.6514968  41.8234760  25.8873739  46.7802605  42.3597056
  25.0319706  47.1880797  42.8982856  26.0250981  45.4018952  42.2125384
  25.3103899  44.7181539  42.6705676  27.0932202  44.8992367  41.4685501
  27.1922111  43.8211684  41.3417845  28.0122952  45.7439031  40.8999653
  28.8411234  45.3401062  40.3185084  27.8842385  47.1233917  41.0674370
  28.6058929  47.7976913  40.6063137  27.0450667  51.2423474  43.1128803
  25.9737656  51.7162981  43.4964082  27.9846495  51.9609247  42.5146655
  28.8739980  51.5400232  42.2866292  27.7861775  53.3858559  42.2019856
  26.8003492  53.5632589  41.7721369  27.9615369  54.3072404  43.4361252
  28.9476911  54.1476375  43.8721605  27.8647064  55.3486904  43.1293580
  27.1956991  54.0742156  44.1759165  28.8073559  53.7088082  41.1200177
  29.8237120  53.0399242  41.0243128  28.5403289  54.7034609  40.2819440
  27.3781273  55.5974466  40.2845721  27.4246565  56.2540142  41.1533956
  26.4631464  55.0064528  40.3250102  27.5217065  56.3485798  38.9811868
  27.3128951  57.3973898  39.1921236  26.7648961  55.9576125  38.3011251
  28.8162728  56.1784578  38.4456894  29.3492192  57.1159757  38.6042054
  28.8094455  55.9403554  37.3820352  29.5060631  55.0406871  39.2372076
  29.7004446  54.1443671  38.6482047  30.8125945  55.5568904  39.8196026
  30.8139442  56.3409188  40.7885575  31.9453708  55.1166505  39.2650707
  31.9743896  54.4438621  38.5123337  33.2104787  55.6305911  39.7836380
  33.2435046  55.4487477  40.8578547  34.4294361  54.9769120  39.1409783
  34.1692516  54.7561864  38.1057568  35.2375894  55.7079785  39.1640010
  34.8654861  53.7449887  39.8087703  34.9610223  54.0468251  40.8517796
  34.1672998  52.9112182  39.7348472  36.2171823  53.2881337  39.3127109
  37.0882004  54.1073328  38.9825541  36.3503941  51.9862467  39.1149995
  37.2298346  51.6162634  38.7836415  35.5719947  51.3687592  39.2963969
  33.3578754  57.1111324  39.5648214  32.9687321  57.6287194  38.5182942
  33.9502251  57.7737074  40.5511592  34.1978193  57.2995094  41.4078579
  34.1748534  59.2043103  40.4673591  33.2883996  59.6554756  40.0215465
  34.3640852  59.7766003  41.8453582  35.2532620  59.3411307  42.3012430
  34.4839042  60.8578359  41.7769973  33.4924225  59.5461643  42.4578959
  35.3635470  59.5489180  39.5546740  36.4135490  58.8807451  39.6349846
  35.2934038  60.5020952  38.7463089  34.7445526  29.4706613  31.9597073
  35.4172121  30.4518220  31.2414470  35.8474195  31.6131621  31.8819160
  36.3714154  32.3715790  31.3187632  35.6073279  30.3148464  30.1874476
  34.4124100  28.5692918  31.4653598  34.5000023  29.6512633  33.3172452
  33.9805708  28.8892011  33.8794607  34.9250337  30.8128360  33.9476071
  34.7246694  30.9518161  34.9993816  35.6094127  31.8048663  33.2377435
  36.0714524  33.0613948  33.9180232  36.4482638  33.7443470  33.1567220
  35.2157492  33.5138642  34.4203832  37.1781457  32.8397148  34.9566078
  37.3933039  33.8033349  35.4180080  36.7252563  31.8834913  36.0495789
  35.6302697  32.4734418  36.6049236  35.1719732  31.9584970  37.8790159
  34.2954984  32.5191955  38.2028571  35.9644725  32.0640428  38.6200281
  34.9113798  30.9059957  37.7724647  37.3660122  30.9633256  36.5178021
  38.3637650  32.3627538  34.3413208  39.7231398  32.9670668  34.8266526
  39.7173395  33.3006245  36.2452151  40.6779535  31.9528793  34.4138687
  39.8488922  34.4580637  33.7843051  39.0865732  34.4097678  33.0070907
  39.6795062  35.3374951  34.4053799  41.1699372  34.5726160  33.1486952
  41.8541255  33.8301988  33.1787654  41.3955478  35.7338509  32.5286667
  40.5721106  36.6859216  32.4614467  42.8039773  35.7754664  31.8895670
  43.2100842  34.8989129  31.3847846  43.6749709  36.0869442  33.1134659
  43.5289616  35.3203070  33.8742613  45.0280375  36.2927312  32.4336766
  44.9512568  37.1046964  31.7111433  45.3202824  35.3757204  31.9211720
  45.7773480  36.5440234  33.1849235  43.4283734  37.4456549  33.7660154
  43.5673457  38.2338356  33.0269309  44.1323110  37.5878474  34.5861722
  42.4097405  37.4845365  34.1509483  42.7027562  36.8176057  30.8644788
  42.5339488  37.7085902  31.3090141  42.7577602  36.9868465  29.5459697
  43.0233557  35.8523291  29.1467864  42.6110084  38.0729703  28.4983133
  42.0781507  38.9112704  28.9475087  43.6082236  38.3946573  28.1975503
  41.8501446  37.6355357  27.2464802  42.4235918  37.8906638  26.0115231
  43.3819735  38.3863784  25.9650835  41.7782285  37.5146961  24.8089082
  42.2617528  37.7338419  23.8681078  40.5410174  36.8713027  24.7962705
  40.0715836  36.5909869  23.8650107  39.9002112  36.5886857  26.0704338
  40.5506364  36.9681576  27.2830035  39.9053827  36.6789641  28.5173425
  40.3905845  36.9634224  29.4399300  38.6710965  36.0428482  28.5759963
  38.2122925  35.8335795  29.5304844  38.0227192  35.6732867  27.3818003
  37.0611574  35.1821636  27.4119672  38.6306223  35.9458471  26.1678886
  38.1231574  35.6598861  25.2579542  47.0877196  34.0259986  25.8221181
  35.3761391  24.3649965  40.5021699  18.0556975  31.9731798  30.0562210
  52.4993637  38.7976135  27.2170373  39.7362137  30.2827855  24.8506676
  10.0770335  41.5266295  34.0652757  32.5785845  60.6752610  33.9647104
  20.3411654  32.3760959  51.3544438  24.5551770  48.2959677  57.9725847
  27.4329967  57.8849659  21.8925449  51.4662381  35.8762341  15.4103361
  59.4031068  17.0317883  52.6647718  59.7338245  43.1991709  37.8607617
  29.2946751  25.3049392  22.1682586  34.8028388  19.1381254  50.5695004
  42.8164023  54.3836495  22.9373484   9.4348795  41.1368569  24.9858641
  27.4309150  43.5373280  63.8108617  40.0975454  62.9905847  39.1709089
  34.4771851  41.9332912  85.7454731  35.2502727  41.3861899  85.6067607
  34.8297250  42.7977161  85.9569192  36.8138128  38.0925578  83.3773181
  37.0663649  37.5707100  82.6156644  35.8762688  37.9291724  83.4799864
  44.1945732  37.4132862  86.0932594  45.1063588  37.6460248  85.9180292
  43.6855379  37.9969906  85.5307673  41.8448673  38.5836356  84.6719260
  41.3295297  39.3540961  84.9107647  41.5725982  37.9101492  85.2952321
  38.2234008  40.4333882  81.1506968  37.3161070  40.2023135  81.3498117
  38.7205040  39.6371501  81.3380950  39.4022242  40.5346477  85.6730958
  38.4933461  40.2505510  85.7703428  39.4317326  40.9545555  84.8134265
  39.0998330  42.0755220  83.0119037  38.6617760  41.3591079  82.5524674
  39.8408771  42.3031335  82.4504128  43.2209557  40.9339602  82.6051094
  42.6038728  40.2086430  82.5084147  42.7526046  41.6948962  82.2618168
  35.0108103  35.1525026  81.7272399  34.1337570  35.0313827  81.3634645
  35.4865856  34.3611105  81.4751287  39.5720495  38.1639437  81.5934623
  40.5179600  38.0345645  81.6623041  39.1934740  37.4254099  82.0704052
  37.7563412  36.0889413  81.5289509  36.8494868  35.7922526  81.6052222
  38.0339393  35.7919231  80.6623795  36.5262197  32.9476349  81.6701488
  37.3881361  33.2731247  81.9297305  36.7112541  32.1607845  81.1574554
  42.6062925  43.7449640  81.9641079  43.3098775  43.9499643  82.5798735
  41.8825574  44.3126402  82.2290163  40.5516225  21.8505898  72.0712903
  39.9004205  22.4359978  71.6846917  41.3460588  22.3812092  72.1307941
  34.4771852  18.9395035  72.4700037  35.2502728  18.3924022  72.3312913
  34.8297251  19.8039284  72.6814499  36.8138130  15.0987701  70.1018487
  37.0663650  14.5769222  69.3401950  35.8762689  14.9353846  70.2045171
  42.0291490  19.5396330  72.6081887  41.3937323  19.6130956  73.3202792
  41.6988896  20.1289928  71.9300967  36.2567559  26.7177153  75.6387698
  36.1791589  27.6684978  75.7176179  35.6529203  26.3723025  76.2962624
  44.1945733  14.4194984  72.8177901  45.1063590  14.6522371  72.6425598
  43.6855380  15.0032028  72.2552980  46.6804548  20.3375241  77.5635846
  45.9955586  20.7174142  77.0132879  46.7648397  20.9470567  78.2967794
  38.5305928  22.0759306  74.3593238  38.3951603  22.9210842  74.7878086
  39.0715741  22.2778583  73.5959172  41.8448675  15.5898479  71.3964566
  41.3295298  16.3603083  71.6352954  41.5725983  14.9163615  72.0197628
  46.8182949  18.3430833  73.3317740  46.0412391  18.0041993  72.8872902
  47.4974430  18.3483457  72.6572705  40.0781410  19.6215794  74.8717302
  39.5502771  18.8868554  74.5590539  39.5768912  20.3990471  74.6257270
  38.2234010  17.4396004  67.8752275  37.3161071  17.2085258  68.0743424
  38.7205042  16.6433624  68.0626256  41.1302089  26.1493512  70.7948961
  40.4563787  26.4525208  71.4033919  41.5167911  26.9522592  70.4454418
  39.4022243  17.5408599  72.3976265  38.4933462  17.2567632  72.4948734
  39.4317327  17.9607678  71.5379572  44.6341511  21.1515189  76.1667432
  44.1803838  20.3106099  76.2232623  44.0035477  21.7876587  76.5042212
  43.0774450  22.9891686  77.1017250  43.3697424  23.5496743  76.3829616
  43.5873070  23.2820247  77.8570410  39.0998331  19.0817343  69.7364343
  38.6617761  18.3653202  69.2769981  39.8408772  19.3093458  69.1749435
  47.2171446  17.3574540  75.7940662  47.0789344  17.5476136  74.8661851
  46.8607665  18.1193923  76.2508713  39.3293304  26.3173184  73.0096040
  39.5045059  25.8461227  73.8241663  38.6426092  26.9438950  73.2377301
  43.2209559  17.9401725  69.3296401  42.6038729  17.2148553  69.2329454
  42.7526047  18.7011085  68.9863475  35.0108105  12.1587149  68.4517705
  34.1337571  12.0375950  68.0879952  35.4865858  11.3673227  68.1996594
  38.1972031  24.5113439  75.6980226  37.4139552  25.0535120  75.7918450
  38.8964776  25.0287419  76.0974467  42.5898461  19.0779756  75.9152854
  41.6554740  19.1981218  75.7457559  42.7675130  18.1752223  75.6512864
  44.0447244  21.2640897  73.4489041  44.3207088  21.1497491  74.3582915
  43.1751743  20.8658381  73.4101214  40.6801308  25.5127247  77.0921854
  40.8623702  24.6948903  77.5549607  41.5034294  25.7294940  76.6546744
  41.0143473  24.4395433  74.3536903  41.5431240  23.9287887  73.7407065
  41.2771693  24.1237963  75.2182436  44.1083657  24.4112231  74.9691886
  44.2820534  23.8458653  74.2165738  44.6012548  25.2113126  74.7871376
  49.9623048  17.1748654  76.5882185  50.4054194  16.4255979  76.1901309
  49.0849558  17.1658790  76.2055917  45.0958829  23.7278995  72.0688784
  45.7909734  24.3485688  72.2876099  45.4381979  22.8774346  72.3441162
  46.9950252  21.1778701  73.5976115  47.5201577  21.5165973  72.8725435
  46.9072605  20.2425716  73.4139249  38.6790913  27.2450684  77.9571368
  38.2395904  26.7527063  78.6504225  39.4299030  26.7023652  77.7163443
  35.6878292  21.3392616  73.5052130  35.8366413  22.0228081  72.8518803
  36.4944736  21.3197706  74.0201586  49.5055913  18.6453892  78.9804633
  50.3402804  19.0843696  79.1442193  49.6415042  18.1692545  78.1612879
  39.1873698  23.8340747  70.9763878  38.6147665  24.4530934  70.5234349
  39.7606491  24.3840109  71.5103800  42.4070958  24.1177897  72.1072460
  43.3401631  24.0523459  72.3105335  42.3194170  24.9534164  71.6486993
  45.0358974  23.4343767  69.0676407  44.9572606  23.1003631  69.9612165
  45.8568641  23.9265535  69.0667880  39.5720496  15.1701560  68.3179930
  40.5179601  15.0407768  68.3868348  39.1934741  14.4316222  68.7949358
  37.7563413  13.0951536  68.2534815  36.8494869  12.7984649  68.3297529
  38.0339394  12.7981354  67.3869102  36.5262198   9.9538471  68.3946794
  37.3881362  10.2793370  68.6542612  36.7112542   9.1669967  67.8819860
  42.6062926  20.7511763  68.6886386  43.3098776  20.9561765  69.3044041
  41.8825575  21.3188525  68.9535469  43.4360736  16.5021624  74.8088656
  43.3795938  16.9590175  73.9696288  43.9889079  15.7412309  74.6311499
  44.5149623  21.1894292  70.7384846  45.3495227  20.7575490  70.5562321
  44.3533966  21.0176306  71.6661740  44.1695516  17.6926405  72.1041185
  44.1144319  17.5270677  71.1629629  43.5441571  18.4002438  72.2603375
  53.1433899  31.7063943  80.8340023  53.7812308  31.5870690  80.1303363
  53.0254741  32.6544787  80.8927975  49.9523605  31.6591371  80.7701547
  49.6142116  31.5432436  79.8822082  50.8213373  31.2582536  80.7502553
  45.8110421  33.5126848  76.7598438  45.2475286  33.4216784  75.9914726
  45.6962816  32.6926752  77.2400931  43.3574852  35.0078039  79.5982659
  44.1496144  34.6668864  79.1828958  43.5971503  35.1173014  80.5184812
  51.3909979  37.1797815  72.0712903  50.7397959  37.7651896  71.6846917
  52.1854342  37.7104010  72.1307941  45.3165606  34.2686952  72.4700037
  46.0896482  33.7215939  72.3312913  45.6691005  35.1331202  72.6814499
  48.0806856  32.9740183  82.2668296  48.6770428  32.7496206  81.5525259
  48.1381827  32.2324929  82.8693744  47.6531884  30.4279619  70.1018487
  47.9057405  29.9061140  69.3401950  46.7156443  30.2645764  70.2045171
  52.6975167  29.4315397  77.9093231  53.4838256  29.0134820  77.5583648
  52.9613871  30.3361489  78.0774879  52.8685244  34.8688247  72.6081887
  52.2331077  34.9422874  73.3202792  52.5382651  35.4581846  71.9300967
  58.0983594  29.3690630  78.8126209  58.8308766  28.7989847  79.0464039
  57.3422950  28.9812231  79.2532715  47.3728173  32.3307724  72.3042862
  47.2564431  31.6552628  72.9723947  47.4830433  31.8440098  71.4875015
  49.7159714  31.7917872  76.0089552  49.3517921  31.2648493  76.7202473
  50.5726830  31.4016341  75.8356037  49.3565201  26.8207771  71.0050900
  49.5239603  27.6888008  71.3721371  49.1662370  26.9835053  70.0812189
  52.1140534  35.2824750  82.6716730  51.8141257  36.1849789  82.5632538
  51.7691594  35.0156933  83.5237883  45.5653016  31.7338547  78.7053435
  44.6403512  31.6014761  78.9131127  45.8137429  32.5132766  79.2023377
  55.5137678  27.8007290  80.3514168  54.6054555  27.7322699  80.0572929
  55.4625274  28.2779235  81.1795993  49.3354422  29.2765429  71.9897567
  49.2154047  29.7222480  72.8283047  48.6407010  29.6250746  71.4311105
  42.9261827  31.3771821  79.5397224  43.0554208  31.6306300  80.4536636
  42.2459278  31.9699529  79.2201879  47.0961314  42.0469071  75.6387698
  47.0185344  42.9976896  75.7176179  46.4922957  41.7014943  76.2962624
  55.0339488  29.7486902  72.8177901  55.9457344  29.9814289  72.6425598
  54.5249135  30.3323946  72.2552980  49.6711326  29.1084137  83.8272750
  50.5172521  29.5323550  83.9707399  49.6109963  28.4517761  84.5211314
  53.6409070  34.7312720  80.2091482  53.0117933  34.8958435  79.5067550
  53.2534732  35.1454330  80.9802446  57.5198302  35.6667158  77.5635846
  56.8349340  36.0466060  77.0132879  57.6042151  36.2762485  78.2967794
  54.7749234  33.3127117  84.1631190  54.9866129  33.9558877  83.4865571
  54.7278982  32.4789434  83.6953120  52.3775463  25.9244938  81.0667762
  51.5159942  26.2226192  81.3584499  52.4037897  26.1415337  80.1348794
  49.1937032  34.4687129  77.4741567  49.6575378  34.7474831  76.6846190
  48.9293830  33.5670573  77.2914658  46.0861113  34.0158610  80.4121331
  46.6562470  34.4445878  79.7738815  46.6769225  33.7341195  81.1105516
  48.1305918  30.5910281  74.2831133  48.8329961  31.0431325  74.7505059
  47.7986547  29.9494100  74.9111026  41.8731252  28.8493834  79.5848266
  41.0830306  29.1051362  79.1088377  42.3642499  29.6642171  79.6900307
  43.8245997  29.2138413  76.5431743  43.0277161  29.3257107  77.0615239
  43.5971590  29.5525065  75.6772633  49.3699683  37.4051223  74.3593238
  49.2345358  38.2502759  74.7878086  49.9109495  37.6070501  73.5959172
  42.8229080  34.9226662  74.9321163  43.3353601  35.7169912  75.0826728
  43.4751793  34.2252952  74.8654764  44.6323965  38.0392418  77.0143916
  44.8090593  38.9610383  76.8264900  45.4280798  37.7250837  77.4438296
  45.7555280  39.5570592  83.0154258  46.3062705  39.4287655  82.2431252
  44.9166756  39.8565481  82.6649151  40.7877997  33.2515316  75.7080733
  41.6253219  33.6612324  75.4914441  40.9656265  32.3114758  75.6780927
  52.6842429  30.9190396  71.3964566  52.1689052  31.6895001  71.6352954
  52.4119737  30.2455533  72.0197628  50.2689540  25.7640097  76.4549805
  49.4131136  25.3746948  76.2755444  50.6816492  25.8432058  75.5949590
  51.7988687  23.2986441  80.8541365  51.2953482  23.2616576  80.0409170
  52.0919294  24.2079183  80.9138021  48.0431573  23.3825170  79.8607546
  48.9084569  23.1867979  79.5013436  48.1109081  23.1535522  80.7876903
  57.6576703  33.6722751  73.3317740  56.8806146  33.3333911  72.8872902
  58.3368184  33.6775374  72.6572705  52.4728732  28.7917489  73.2224348
  52.1678868  29.1063638  74.0734491  53.4259174  28.8698908  73.2651681
  50.9175164  34.9507712  74.8717302  50.3896526  34.2160471  74.5590539
  50.4162667  35.7282388  74.6257270  55.8968010  33.1456732  79.9884348
  55.2391685  33.8355994  80.0764477  56.7008409  33.5353164  80.3318334
  45.6493892  25.6127378  77.2323913  46.2237644  25.3902560  76.4997106
  46.2364874  25.6816073  77.9852514  54.7073469  31.5001105  78.0388290
  55.2205351  32.1331097  78.5409999  55.3574693  30.9002301  77.6731650
  45.9763479  27.6431839  71.2519798  45.1400791  27.9806526  71.5729073
  45.8368248  27.5080819  70.3146935  47.9516559  22.4868627  75.9598983
  47.2980972  22.1717644  75.3355597  47.9097034  21.8644368  76.6858805
  49.0627764  32.7687922  67.8752275  48.1554826  32.5377176  68.0743424
  49.5598796  31.9725541  68.0626256  51.9695843  41.4785429  70.7948961
  51.2957542  41.7817126  71.4033919  52.3561665  42.2814510  70.4454418
  51.1854300  28.9750561  80.2846630  50.2676861  29.1965508  80.1268318
  51.6014443  29.0496871  79.4258338  51.9689347  30.3741976  75.4149310
  52.7161166  30.8863374  75.1056432  52.2380937  30.0526029  76.2753704
  50.2415998  32.8700517  72.3976265  49.3327217  32.5859550  72.4948734
  50.2711081  33.2899596  71.5379572  55.4735265  36.4807107  76.1667432
  55.0197592  35.6398016  76.2232623  54.8429232  37.1168505  76.5042212
  54.4168185  27.4099093  77.3968100  53.6790941  26.8976479  77.7278342
  54.6694958  26.9699474  76.5851377  53.9168204  38.3183603  77.1017250
  54.2091179  38.8788660  76.3829616  54.4266825  38.6112164  77.8570410
  54.5179812  20.1875345  77.9909869  54.8238689  19.3272708  77.7035784
  55.2432417  20.7792965  77.7908863  40.8104168  30.5906031  76.3791467
  40.6128568  29.9975392  75.6542533  40.2550832  30.2858241  77.0967406
  48.7900892  30.4829138  78.4986060  48.8449501  29.5302974  78.4228537
  47.9792094  30.6388577  78.9827358  49.9392085  34.4109261  69.7364343
  49.5011515  33.6945120  69.2769981  50.6802526  34.6385376  69.1749435
  46.7293252  29.1006197  76.2576439  45.9161117  29.4000368  76.6641631
  47.2252246  28.7061886  76.9750921  48.8801830  39.0963954  78.1910704
  48.8378008  39.3224801  77.2619236  49.7964528  38.8627329  78.3396505
  52.3267463  29.5648022  85.0891333  52.6816851  29.7919495  85.9485799
  52.9739595  29.8966399  84.4668588  58.0565200  32.6866458  75.7940662
  57.9183099  32.8768054  74.8661851  57.7001419  33.4485841  76.2508713
  46.2207326  26.6724553  81.8737674  46.8606706  26.5313312  81.1760637
  45.3884857  26.3859066  81.4976276  58.0834580  34.7542985  80.8051933
  58.5171087  34.6618274  81.6534987  58.7966161  34.7300485  80.1671949
  46.9967630  35.9726983  77.9872666  47.7908229  35.4777303  77.7855241
  46.2859323  35.4444846  77.6240372  43.3050394  30.1170065  74.0632419
  42.3747982  30.0554521  74.2802381  43.4007866  29.5946018  73.2669060
  43.2235943  26.6424878  76.6510661  43.4842760  27.5570211  76.5419821
  44.0453115  26.1749320  76.8007273  50.7750575  32.5205341  83.8971966
  51.7042635  32.6716500  83.7240933  50.3541605  32.6089362  83.0420612
  49.5738906  36.5456005  81.6670503  49.4349992  36.1774790  82.5396442
  48.7853503  37.0603645  81.4954461  50.1687058  41.6465102  73.0096040
  50.3438814  41.1753145  73.8241663  49.4819846  42.2730868  73.2377301
  51.1244121  35.9237608  79.0559341  50.7893954  35.8838378  79.9516991
  50.6248067  35.2582324  78.5829751  54.0603313  33.2693642  69.3296401
  53.4432484  32.5440471  69.2329454  53.5919802  34.0303003  68.9863475
  47.7270666  31.0425197  84.0695602  48.4370285  30.4018390  84.0282220
  47.6839974  31.2938092  84.9921783  44.7348144  44.7954465  79.7835900
  44.9744742  45.4272989  80.4614919  43.8917340  44.4442505  80.0701259
  45.8501859  27.4879067  68.4517705  44.9731325  27.3667867  68.0879952
  46.3259612  26.6965145  68.1996594  37.3703999  32.2756226  78.5459212
  38.0575039  31.9617956  77.9580228  37.2152128  33.1797591  78.2726464
  49.0365785  39.8405357  75.6980226  48.2533307  40.3827037  75.7918450
  49.7358530  40.3579337  76.0974467  52.3462435  25.6499986  78.3414431
  52.8431135  24.8969949  78.0215501  51.5749417  25.6864303  77.7757640
  60.1992193  31.3540352  79.9832723  60.1882069  32.2365067  79.6126656
  59.3309572  31.0011903  79.7887260  53.4292216  34.4071674  75.9152854
  52.4948495  34.5273136  75.7457559  53.6068884  33.5044140  75.6512864
  48.9297404  27.7917369  78.0686116  48.5595191  27.2388410  78.7567021
  49.4256496  27.1875503  77.5161116  56.8164767  30.2488993  76.4502889
  57.2825219  31.0816985  76.3763191  57.2672268  29.7833975  77.1548147
  54.8840998  36.5932814  73.4489041  55.1600842  36.4789409  74.3582915
  54.0145497  36.1950299  73.4101214  54.5587888  30.8059472  82.9893684
  53.9059339  31.0535379  82.3346137  54.9368268  29.9923610  82.6556161
  51.5195062  40.8419165  77.0921854  51.7017457  40.0240821  77.5549607
  52.3428048  41.0586857  76.6546744  51.8537228  39.7687350  74.3536903
  52.3824994  39.2579805  73.7407065  52.1165447  39.4529880  75.2182436
  42.3554321  37.7851220  82.0972236  42.9407757  37.0394907  82.2300140
  42.1579159  38.0955176  82.9808900  45.2092976  40.8202467  77.1134679
  44.5403351  41.3048595  76.6298719  45.0705845  41.0671687  78.0278057
  40.5780553  29.0820922  73.8930611  40.8733994  28.1731600  73.8397665
  39.6768589  29.0608661  73.5711613  52.4866632  40.8028186  80.6981019
  52.3617771  40.0017926  80.1891965  53.1445723  41.2974379  80.2094989
  44.1074800  27.1576918  79.8758159  43.3861386  27.7712886  79.7365633
  44.8968056  27.6934683  79.7974805  42.3068394  26.7635020  74.0169936
  41.9781101  25.8832398  73.8345042  42.6607765  26.7082688  74.9046325
  51.5547973  38.3989922  78.5264921  51.4072936  37.4706630  78.7072492
  52.3801467  38.4210013  78.0421997  45.4210218  27.0507989  74.3845414
  45.7606290  27.5793911  73.6624022  45.8682338  27.3888395  75.1603980
  55.1582095  39.2218481  79.6129794  56.0828643  39.0161342  79.4754245
  54.9897399  38.9734882  80.5219136  47.4078365  25.5482611  72.5838706
  48.1286727  25.9263864  72.0802423  46.7843669  26.2671488  72.6873684
  51.5509488  26.2527760  73.5197039  51.7673102  27.1352398  73.2185867
  51.0703555  25.8613973  72.7902681  46.2908709  29.2113473  80.0967783
  46.1453290  29.5253776  80.9892065  45.8133913  29.8298373  79.5438682
  48.1505092  26.2016021  80.1448673  48.1366661  25.3057114  79.8080971
  48.8677520  26.2086685  80.7786959  50.0031223  26.6353361  82.1901800
  49.7449000  27.5570432  82.1886131  49.4716263  26.2383796  82.8802264
  54.9477411  39.7404148  74.9691886  55.1214289  39.1750571  74.2165738
  55.4406303  40.5405043  74.7871376  40.7654371  31.7518818  83.0355445
  40.2207839  32.5278625  83.1675719  41.6433721  32.0989622  82.8774566
  47.5541988  25.0830401  75.4136243  47.6757899  24.1547048  75.6127131
  47.2644030  25.0969087  74.5014558  50.4233178  22.7685312  78.5502963
  50.4454875  22.8324645  77.5954942  50.8401237  21.9289820  78.7443469
  60.8016803  32.5040571  76.5882185  61.2447949  31.7547897  76.1901309
  59.9243313  32.4950708  76.2055917  55.9352584  39.0570913  72.0688784
  56.6303488  39.6777606  72.2876099  56.2775734  38.2066264  72.3441162
  57.8344007  36.5070618  73.5976115  58.3595331  36.8457891  72.8725435
  57.7466360  35.5717634  73.4139249  49.5184668  42.5742602  77.9571368
  49.0789658  42.0818980  78.6504225  50.2692785  42.0315569  77.7163443
  41.9977007  38.7654143  77.9595996  42.8235027  38.4657914  77.5794640
  41.6471059  37.9961765  78.4085785  46.9658540  38.1180611  80.0293670
  46.3438549  37.4551316  79.7295897  47.6363407  38.1441743  79.3467317
  40.1985612  36.6840469  78.9184930  39.3617520  36.2562643  78.7368931
  40.1709257  36.8772912  79.8555721  46.5272047  36.6684534  73.5052130
  46.6760167  37.3519998  72.8518803  47.3338490  36.6489624  74.0201586
  60.3449667  33.9745810  78.9804633  61.1796559  34.4135614  79.1442193
  60.4808796  33.4984463  78.1612879  44.2824680  32.6949712  74.5113199
  44.0370722  31.7912042  74.7093409  44.4520594  32.6966862  73.5692677
  43.5520327  28.4278069  72.0099361  42.8589572  28.5022424  71.3539396
  43.3072079  27.6638413  72.5320877  52.2233984  19.9873671  79.4138851
  52.5035738  19.3196860  80.0399278  53.0084591  20.1802766  78.9013515
  50.0267452  39.1632665  70.9763878  49.4541419  39.7822852  70.5234349
  50.6000246  39.7132026  71.5103800  53.2464712  39.4469815  72.1072460
  54.1795385  39.3815376  72.3105335  53.1587925  40.2826082  71.6486993
  55.8752729  38.7635685  69.0676407  55.7966360  38.4295549  69.9612165
  56.6962396  39.2557453  69.0667880  58.5730920  31.6297424  82.2752726
  58.5407240  30.6913425  82.4612410  59.1831544  31.7081461  81.5418551
  50.4114251  30.4993477  68.3179930  51.3573356  30.3699685  68.3868348
  50.0328496  29.7608139  68.7949358  56.3836135  22.1649483  78.2806822
  56.1860956  21.8564571  79.1650154  56.9935841  22.8911122  78.4104752
  48.5957168  28.4243454  68.2534815  47.6888623  28.1276566  68.3297529
  48.8733149  28.1273272  67.3869102  39.5135108  29.7449817  78.7033862
  39.1937893  28.8915125  78.4108236  38.9668537  29.9598395  79.4591829
  43.2915016  32.4612258  82.4203368  43.5101026  33.3929366  82.4391402
  43.7040790  32.1020232  83.2058172  50.2119234  22.9680343  74.4079057
  49.4019962  22.6227428  74.7834303  50.9003651  22.6587887  74.9966668
  52.1409782  22.0458390  76.0303353  52.6940821  22.4653844  76.6893376
  52.3779868  21.1194138  76.0726309  47.3655953  25.2830389  68.3946794
  48.2275117  25.6085287  68.6542612  47.5506297  24.4961885  67.8819860
  39.3823368  33.3652729  80.6726983  38.6886840  32.9506681  80.1596938
  40.1296359  33.4073265  80.0760402  55.5188589  24.1558915  75.5382017
  54.9387258  24.8143719  75.1560070  55.2524522  23.3336260  75.1269435
  53.9692155  23.5563973  77.7403338  54.4691934  23.6680508  76.9317657
  54.6127763  23.2525026  78.3804146  41.2960111  33.2970982  78.5492998
  41.2730799  33.3958670  77.5974881  41.6060747  34.1436133  78.8710164
  43.9547489  35.3547137  82.6639613  44.9090742  35.3231080  82.5969544
  43.7560012  34.8937761  83.4789838  44.5446871  33.9248253  85.2310410
  45.3639760  34.4192332  85.2545248  44.8183679  33.0080222  85.2027978
  54.3013467  26.3159006  74.5938366  53.4139322  26.6008656  74.3758561
  54.7167456  26.1552769  73.7465643  57.6528003  26.3405527  78.3092705
  58.4288393  26.8301979  78.5817322  56.9276137  26.7663581  78.7664574
  42.3097718  40.8966757  79.6809810  42.1752185  40.1367158  79.1147808
  41.8929780  41.6207657  79.2138599  53.4456681  36.0803680  68.6886386
  54.1492531  36.2853683  69.3044041  52.7219329  36.6480442  68.9535469
  54.2754491  31.8313542  74.8088656  54.2189692  32.2882093  73.9696288
  54.8282833  31.0704226  74.6311499  58.0859297  27.6203274  75.6338775
  57.8296231  27.2199909  76.4646983  57.4612165  28.3347067  75.5088915
  62.3971635  30.3599347  78.1410067  61.8371193  30.4292536  78.9141629
  61.7915138  30.1840331  77.4209563  45.4666843  41.7936074  79.8928253
  45.3499228  42.7381506  79.7906943  44.6459290  41.4909635  80.2814052
  55.3543378  36.5186210  70.7384846  56.1888982  36.0867408  70.5562321
  55.1927721  36.3468223  71.6661740  55.0089270  33.0218323  72.1041185
  54.9538074  32.8562594  71.1629629  54.3835325  33.7294356  72.2603375
  48.3185396  22.5226432  71.6826503  48.3064065  23.4668272  71.8394774
  49.2108817  22.3396577  71.3885965  48.2474960  41.1995322  79.7694260
  47.2970591  41.1997184  79.6558632  48.5507446  40.4528057  79.2530295
  52.1337515  19.1169209  75.9372440  51.3669911  18.5627695  76.0829123
  52.5448220  19.1891077  76.7986592  56.1559361  49.5978870  72.4700037
  56.9290237  49.0507857  72.3312913  56.5084760  50.4623119  72.6814499
  58.4925639  45.7571536  70.1018487  58.7451159  45.2353057  69.3401950
  57.5550198  45.5937682  70.2045171  58.2121927  47.6599642  72.3042862
  58.0958186  46.9844546  72.9723947  58.3224187  47.1732016  71.4875015
  60.1958955  42.1499689  71.0050900  60.3633358  43.0179925  71.3721371
  60.0056124  42.3126971  70.0812189  60.1748176  44.6057346  71.9897567
  60.0547801  45.0514397  72.8283047  59.4800765  44.9542664  71.4311105
  65.8733242  45.0778820  72.8177901  66.7851098  45.3106206  72.6425598
  65.3642889  45.6615864  72.2552980  58.9699673  45.9202199  74.2831133
  59.6723716  46.3723242  74.7505059  58.6380301  45.2786017  74.9111026
  54.6639752  44.5430330  76.5431743  53.8670915  44.6549025  77.0615239
  54.4365344  44.8816983  75.6772633  51.6271751  48.5807234  75.7080733
  52.4646973  48.9904242  75.4914441  51.8050019  47.6406676  75.6780927
  63.5236184  46.2482314  71.3964566  63.0082807  47.0186919  71.6352954
  63.2513492  45.5747450  72.0197628  61.1083295  41.0932015  76.4549805
  60.2524891  40.7038865  76.2755444  61.5210246  41.1723976  75.5949590
  63.3122487  44.1209406  73.2224348  63.0072622  44.4355555  74.0734491
  64.2652929  44.1990826  73.2651681  56.4887646  40.9419296  77.2323913
  57.0631398  40.7194477  76.4997106  57.0758629  41.0107990  77.9852514
  56.8157233  42.9723757  71.2519798  55.9794546  43.3098443  71.5729073
  56.6762003  42.8372737  70.3146935  58.7910314  37.8160545  75.9598983
  58.1374726  37.5009562  75.3355597  58.7490788  37.1936285  76.6858805
  59.9021519  48.0979840  67.8752275  58.9948580  47.8669093  68.0743424
  60.3992551  47.3017459  68.0626256  61.0809752  48.1992435  72.3976265
  60.1720971  47.9151468  72.4948734  61.1104836  48.6191513  71.5379572
  65.3573566  35.5167262  77.9909869  65.6632443  34.6564626  77.7035784
  66.0826171  36.1084882  77.7908863  51.6497923  45.9197949  76.3791467
  51.4522322  45.3267310  75.6542533  51.0944587  45.6150159  77.0967406
  60.7785840  49.7401178  69.7364343  60.3405270  49.0237037  69.2769981
  61.5196281  49.9677293  69.1749435  57.5687006  44.4298115  76.2576439
  56.7554872  44.7292286  76.6641631  58.0646000  44.0353804  76.9750921
  54.1444148  45.4461983  74.0632419  53.2141736  45.3846438  74.2802381
  54.2401620  44.9237935  73.2669060  54.0629697  41.9716796  76.6510661
  54.3236515  42.8862129  76.5419821  54.8846870  41.5041238  76.8007273
  64.8997068  48.5985560  69.3296401  64.2826238  47.8732388  69.2329454
  64.4313556  49.3594920  68.9863475  56.6895613  42.8170984  68.4517705
  55.8125080  42.6959785  68.0879952  57.1653367  42.0257063  68.1996594
  48.2097754  47.6048144  78.5459212  48.8968793  47.2909874  77.9580228
  48.0545882  48.5089509  78.2726464  51.4174307  44.4112840  73.8930611
  51.7127748  43.5023518  73.8397665  50.5162343  44.3900579  73.5711613
  53.1462149  42.0926937  74.0169936  52.8174855  41.2124316  73.8345042
  53.5001520  42.0374606  74.9046325  56.2603972  42.3799907  74.3845414
  56.6000045  42.9085828  73.6624022  56.7076093  42.7180313  75.1603980
  58.2472119  40.8774529  72.5838706  58.9680482  41.2555781  72.0802423
  57.6237423  41.5963405  72.6873684  62.3903242  41.5819678  73.5197039
  62.6066856  42.4644315  73.2185867  61.9097309  41.1905891  72.7902681
  58.3935742  40.4122319  75.4136243  58.5151653  39.4838965  75.6127131
  58.1037785  40.4261005  74.5014558  61.2626933  38.0977230  78.5502963
  61.2848630  38.1616563  77.5954942  61.6794992  37.2581738  78.7443469
  55.1218434  48.0241629  74.5113199  54.8764476  47.1203959  74.7093409
  55.2914349  48.0258780  73.5692677  54.3914082  43.7569987  72.0099361
  53.6983327  43.8314342  71.3539396  54.1465834  42.9930331  72.5320877
  63.0627738  35.3165588  79.4138851  63.3429492  34.6488777  80.0399278
  63.8478345  35.5094684  78.9013515  61.2508005  45.8285395  68.3179930
  62.1967110  45.6991603  68.3868348  60.8722250  45.0900057  68.7949358
  59.4350922  43.7535371  68.2534815  58.5282378  43.4568484  68.3297529
  59.7126903  43.4565189  67.3869102  50.3528863  45.0741735  78.7033862
  50.0331647  44.2207043  78.4108236  49.8062291  45.2890313  79.4591829
  61.0512988  38.2972261  74.4079057  60.2413716  37.9519346  74.7834303
  61.7397405  37.9879805  74.9966668  62.9803536  37.3750308  76.0303353
  63.5334575  37.7945761  76.6893376  63.2173623  36.4486056  76.0726309
  58.2049707  40.6122307  68.3946794  59.0668871  40.9377205  68.6542612
  58.3900051  39.8253802  67.8819860  66.3582344  39.4850833  75.5382017
  65.7781013  40.1435637  75.1560070  66.0918276  38.6628178  75.1269435
  65.1407222  41.6450923  74.5938366  64.2533077  41.9300574  74.3758561
  65.5561211  41.4844687  73.7465643  64.2850435  51.4095598  68.6886386
  64.9886285  51.6145601  69.3044041  63.5613084  51.9772360  68.9535469
  59.1579150  37.8518350  71.6826503  59.1457820  38.7960190  71.8394774
  60.0502572  37.6688495  71.3885965  62.9731270  34.4461126  75.9372440
  62.2063665  33.8919613  76.0829123  63.3841974  34.5182995  76.7986592
  40.5516226  -1.1431980  58.7958210  39.9004206  -0.5577899  58.4092224
  41.3460589  -0.6125785  58.8553247  36.2567561   3.7239275  62.3633005
  36.1791590   4.6747101  62.4421485  35.6529204   3.3785148  63.0207931
  38.5305930  -0.9178572  61.0838544  38.3951604  -0.0727036  61.5123392
  39.0715742  -0.7159294  60.3204478  41.1302090   3.1555634  57.5194267
  40.4563789   3.4587331  58.1279225  41.5167912   3.9584715  57.1699724
  43.0774451  -0.0046192  63.8262557  43.3697425   0.5558865  63.1074923
  43.5873072   0.2882369  64.5815716  39.3293305   3.3235307  59.7341347
  39.5045061   2.8523350  60.5486969  38.6426093   3.9501073  59.9622607
  38.1972032   1.5175562  62.4225532  37.4139554   2.0597242  62.5163757
  38.8964777   2.0349542  62.8219773  40.6801309   2.5189370  63.8167161
  40.8623704   1.7011026  64.2794913  41.5034295   2.7357062  63.3792051
  41.0143475   1.4457555  61.0782209  41.5431241   0.9350010  60.4652371
  41.2771694   1.1300085  61.9427742  44.1083658   1.4174353  61.6937192
  44.2820536   0.8520776  60.9411045  44.6012549   2.2175248  61.5116682
  38.6790914   4.2512807  64.6816675  38.2395905   3.7589185  65.3749531
  39.4299031   3.7085774  64.4408750  35.6878294  -1.6545261  60.2297437
  35.8366414  -0.9709797  59.5764110  36.4944737  -1.6740171  60.7446893
  39.1873699   0.8402869  57.7009184  38.6147666   1.4593057  57.2479656
  39.7606493   1.3902231  58.2349106  42.4070959   1.1240020  58.8317766
  43.3401632   1.0585581  59.0350642  42.3194172   1.9596286  58.3732299
  53.1433900   8.7126066  67.5585329  53.7812310   8.5932813  66.8548669
  53.0254743   9.6606910  67.6173281  49.9523606   8.6653494  67.4946854
  49.6142118   8.5494558  66.6067389  50.8213374   8.2644659  67.4747860
  45.8110422  10.5188970  63.4843745  45.2475287  10.4278907  62.7160033
  45.6962817   9.6988875  63.9646237  50.4343389   9.8188345  73.4533059
  50.4232030   9.4241144  72.5813563  50.5964029   9.0854418  74.0466831
  43.3574854  12.0140162  66.3227965  44.1496146  11.6730986  65.9074265
  43.5971504  12.1235137  67.2430119  45.3165608  11.2749075  59.1945344
  46.0896484  10.7278062  59.0558220  45.6691007  12.1393324  59.4059805
  47.1550650  12.6025457  72.4012243  46.8640516  13.5071088  72.2858910
  47.7907635  12.6441985  73.1156313  48.0806857   9.9802306  68.9913603
  48.6770429   9.7558328  68.2770566  48.1381829   9.2387051  69.5939051
  47.6531885   7.4341741  56.8263794  47.9057406   6.9123262  56.0647257
  46.7156445   7.2707887  56.9290478  52.6975168   6.4377519  64.6338537
  53.4838258   6.0196943  64.2828954  52.9613873   7.3423612  64.8020186
  52.8685246  11.8750370  59.3327194  52.2331079  11.9484996  60.0448099
  52.5382652  12.4643969  58.6546273  58.0983595   6.3752753  65.5371516
  58.8308767   5.8051969  65.7709345  57.3422951   5.9874353  65.9778021
  47.3728174   9.3369847  59.0288169  47.2564432   8.6614750  59.6969253
  47.4830434   8.8502221  58.2120322  49.7159715   8.7979994  62.7334858
  49.3517922   8.2710615  63.4447780  50.5726831   8.4078463  62.5601344
  49.3565202   3.8269894  57.7296207  49.5239604   4.6950130  58.0966678
  49.1662371   3.9897176  56.8057496  52.1140535  12.2886873  69.3962037
  51.8141258  13.1911912  69.2877844  51.7691595  12.0219056  70.2483190
  45.5653017   8.7400670  65.4298741  44.6403513   8.6076884  65.6376433
  45.8137430   9.5194889  65.9268684  55.5137679   4.8069413  67.0759474
  54.6054556   4.7384821  66.7818235  55.4625275   5.2841358  67.9041300
  49.3354423   6.2827551  58.7142874  49.2154048   6.7284602  59.5528354
  48.6407011   6.6312869  58.1556412  42.9261828   8.3833943  66.2642531
  43.0554209   8.6368422  67.1781942  42.2459279   8.9761651  65.9447186
  47.0961315  19.0531193  62.3633005  47.0185345  20.0039018  62.4421485
  46.4922959  18.7077066  63.0207931  55.0339489   6.7549025  59.5423208
  55.9457345   6.9876411  59.3670905  54.5249136   7.3386069  58.9798286
  53.3180257  11.1773652  73.1784500  53.7263613  10.7356063  72.4339133
  52.5957518  10.6026280  73.4318693  49.6711327   6.1146259  70.5518057
  50.5172522   6.5385673  70.6952706  49.6109965   5.4579883  71.2456620
  53.6409071  11.7374843  66.9336789  53.0117934  11.9020557  66.2312857
  53.2534734  12.1516453  67.7047753  57.5198303  12.6729281  64.2881153
  56.8349342  13.0528182  63.7378186  57.6042153  13.2824608  65.0213101
  54.7749235  10.3189240  70.8876496  54.9866130  10.9621000  70.2110877
  54.7278983   9.4851556  70.4198426  52.3775464   2.9307061  67.7913068
  51.5159943   3.2288314  68.0829806  52.4037899   3.1477459  66.8594101
  49.1937033  11.4749251  64.1986874  49.6575379  11.7536954  63.4091497
  48.9293831  10.5732696  64.0159965  46.0861114  11.0220733  67.1366637
  46.6562471  11.4508001  66.4984122  46.6769226  10.7403317  67.8350823
  48.1305919   7.5972403  61.0076439  48.8329963   8.0493447  61.4750366
  47.7986548   6.9556222  61.6356332  41.8731253   5.8555956  66.3093573
  41.0830307   6.1113485  65.8333683  42.3642501   6.6704294  66.4145613
  55.8895063  13.1961195  69.0598854  56.7112507  12.7941383  68.7781535
  55.8857466  13.0929429  70.0114969  43.8245999   6.2200535  63.2677050
  43.0277162   6.3319230  63.7860545  43.5971591   6.5587188  62.4017940
  49.6551666  12.7445239  71.2159564  49.7196099  13.2065646  72.0517736
  48.9462590  12.1142604  71.3441874  49.3699684  14.4113346  61.0838544
  49.2345359  15.2564882  61.5123392  49.9109497  14.6132624  60.3204478
  42.8229081  11.9288784  61.6566470  43.3353602  12.7232034  61.8072034
  43.4751794  11.2315075  61.5900071  44.6323966  15.0454540  63.7389223
  44.8090594  15.9672505  63.5510207  45.4280800  14.7312960  64.1683603
  50.9968160  15.0336913  75.2138887  50.5532015  14.2473291  74.8959791
  51.6585374  15.2216063  74.5482777  45.7555282  16.5632714  69.7399565
  46.3062707  16.4349778  68.9676559  44.9166757  16.8627603  69.3894458
  53.0949398  15.3139713  73.2420288  53.0767874  16.1348594  72.7500557
  54.0169319  15.1893788  73.4670429  49.5522453  12.8283842  74.0843796
  50.0850789  12.0672130  73.8543104  49.0236534  12.5357494  74.8267951
  40.7877998  10.2577438  62.4326040  41.6253220  10.6674447  62.2159748
  40.9656266   9.3176881  62.4026234  52.6842430   7.9252519  58.1209873
  52.1689054   8.6957124  58.3598260  52.4119739   7.2517655  58.7442935
  50.2689541   2.7702220  63.1795111  49.4131138   2.3809070  63.0000750
  50.6816493   2.8494181  62.3194897  57.6576704  10.6784874  60.0563047
  56.8806147  10.3396033  59.6118209  58.3368185  10.6837497  59.3818012
  52.4728733   5.7979611  59.9469654  52.1678869   6.1125760  60.7979797
  53.4259176   5.8761031  59.9896987  50.9175165  11.9569834  61.5962608
  50.3896527  11.2222594  61.2835846  50.4162668  12.7344511  61.3502577
  55.8968011  10.1518855  66.7129655  55.2391686  10.8418116  66.8009783
  56.7008411  10.5415287  67.0563641  45.6493893   2.6189501  63.9569220
  46.2237645   2.3964682  63.2242413  46.2364875   2.6878195  64.7097821
  54.7073470   8.5063228  64.7633596  55.2205352   9.1393220  65.2655306
  55.3574694   7.9064423  64.3976956  45.9763480   4.6493962  57.9765105
  45.1400792   4.9868648  58.2974380  45.8368250   4.5142942  57.0392242
  49.0627765   9.7750045  54.5997581  48.1554827   9.5439298  54.7988730
  49.5598797   8.9787664  54.7871563  51.1854301   5.9812683  67.0091937
  50.2676862   6.2027630  66.8513625  51.6014445   6.0558994  66.1503644
  51.9689349   7.3804099  62.1394617  52.7161168   7.8925496  61.8301739
  52.2380938   7.0588152  62.9999011  50.2415999   9.8762640  59.1221571
  49.3327218   9.5921672  59.2194041  50.2711083  10.2961718  58.2624878
  55.4735266  13.4869229  62.8912739  55.0197593  12.6460139  62.9477929
  54.8429233  14.1230627  63.2287519  54.4168186   4.4161215  64.1213406
  53.6790943   3.9038601  64.4523649  54.6694959   3.9761597  63.3096683
  53.9168206  15.3245726  63.8262557  54.2091180  15.8850783  63.1074923
  54.4266826  15.6174287  64.5815716  40.8104169   7.5968154  63.1036774
  40.6128569   7.0037514  62.3787840  40.2550833   7.2920364  63.8212712
  48.7900893   7.4891260  65.2231367  48.8449503   6.5365097  65.1473843
  47.9792095   7.6450699  65.7072665  49.9392087  11.4171383  56.4609650
  49.5011517  10.7007242  56.0015287  50.6802528  11.6447498  55.8994741
  46.7293253   6.1068320  62.9821746  45.9161118   6.4062491  63.3886938
  47.2252247   5.7124009  63.6996228  48.8801831  16.1026077  64.9156010
  48.8378010  16.3286923  63.9864542  49.7964530  15.8689451  65.0641811
  52.3267465   6.5710144  71.8136639  52.6816852   6.7981618  72.6731105
  52.9739596   6.9028521  71.1913895  58.0565202   9.6928580  62.5185968
  57.9183100   9.8830176  61.5907158  57.7001420  10.4547963  62.9754020
  46.2207328   3.6786675  68.5982981  46.8606707   3.5375435  67.9005944
  45.3884858   3.3921189  68.2221583  58.0834581  11.7605107  67.5297240
  58.5171088  11.6680396  68.3780294  58.7966162  11.7362608  66.8917256
  46.9967632  12.9789106  64.7117973  47.7908230  12.4839426  64.5100548
  46.2859324  12.4506969  64.3485679  51.8162476  15.3607201  69.0630341
  51.8699498  15.9298138  69.8308056  50.9477257  15.5309086  68.6984378
  43.3050395   7.1232188  60.7877726  42.3747983   7.0616643  61.0047688
  43.4007867   6.6008140  59.9914367  43.2235944   3.6487000  63.3755967
  43.4842761   4.5632334  63.2665128  44.0453116   3.1811443  63.5252580
  58.9450131  11.8028808  70.0630125  59.1386021  12.7074618  70.3089400
  58.8450749  11.3436227  70.8968710  50.7750576   9.5267463  70.6217272
  51.7042636   9.6778623  70.4486240  50.3541606   9.6151484  69.7665919
  49.5738908  13.5518128  68.3915810  49.4349993  13.1836912  69.2641748
  48.7853504  14.0665767  68.2199768  51.1244123  12.9299731  65.7804648
  50.7893955  12.8900501  66.6762298  50.6248068  12.2644447  65.3075058
  54.0603314  10.2755765  56.0541708  53.4432485   9.5502593  55.9574760
  53.5919803  11.0365125  55.7108782  47.7270667   8.0487320  70.7940909
  48.4370286   7.4080512  70.7527527  47.6839975   8.3000215  71.7167089
  55.7157446  14.9854673  73.7147488  55.6569992  14.3013893  73.0478071
  56.1176964  15.7273663  73.2628114  44.7348145  21.8016587  66.5081207
  44.9744743  22.4335111  67.1860225  43.8917341  21.4504627  66.7946566
  45.8501860   4.4941189  55.1763012  44.9731327   4.3729990  54.8125258
  46.3259613   3.7027268  54.9241900  55.7174853  12.9494257  71.9461468
  54.8301632  12.6120179  72.0687866  56.2873404  12.2177288  72.1830233
  37.3704000   9.2818349  65.2704519  38.0575040   8.9680079  64.6825534
  37.2152129  10.1859714  64.9971770  49.2476007  17.6095710  68.9122711
  49.1746178  18.4150681  69.4242015  48.8053400  17.8087675  68.0870732
  49.0365786  16.8467480  62.4225532  48.2533308  17.3889160  62.5163757
  49.7358531  17.3641459  62.8219773  60.1992194   8.3602475  66.7078029
  60.1882070   9.2427190  66.3371962  59.3309573   8.0074025  66.5132566
  51.7074690  17.5082544  71.0680869  52.4202662  18.1430008  70.9956771
  51.2164719  17.6046410  70.2520871  53.4292217  11.4133796  62.6398161
  52.4948496  11.5335259  62.4702865  53.6068886  10.5106263  62.3758171
  48.9297405   4.7979492  64.7931422  48.5595193   4.2450532  65.4812328
  49.4256498   4.1937626  64.2406422  56.8164768   7.2551116  63.1748195
  57.2825221   8.0879107  63.1008498  57.2672269   6.7896097  63.8793454
  46.7586604  15.2576987  71.8886440  47.4596063  15.8913470  72.0415834
  46.2881719  15.5991719  71.1282079  54.8841000  13.5994937  60.1734347
  55.1600843  13.4851531  61.0828221  54.0145498  13.2012422  60.1346520
  54.5587890   7.8121595  69.7138991  53.9059340   8.0597502  69.0591443
  54.9368270   6.9985733  69.3801468  51.5195064  17.8481288  63.8167161
  51.7017458  17.0302944  64.2794913  52.3428050  18.0648980  63.3792051
  42.3554322  14.7913342  68.8217543  42.9407759  14.0457030  68.9545447
  42.1579160  15.1017299  69.7054207  45.2092977  17.8264590  63.8379985
  44.5403352  18.3110717  63.3544025  45.0705847  18.0733810  64.7523364
  49.3498246  19.8608333  70.4362644  49.9016554  20.0239955  71.2011729
  49.6904439  20.4512771  69.7642668  54.2009120  14.6869591  76.2911298
  54.7449024  15.2999549  75.7966253  53.6195965  15.2449169  76.8078311
  40.5780554   6.0883044  60.6175917  40.8733995   5.1793723  60.5642971
  39.6768590   6.0670784  60.2956920  52.4866633  17.8090309  67.4226326
  52.3617772  17.0080048  66.9137271  53.1445724  18.3036502  66.9340296
  44.1074801   4.1639041  66.6003466  43.3861387   4.7775009  66.4610939
  44.8968057   4.6996806  66.5220112  54.5501541  15.6099329  69.0505876
  53.6031877  15.4904680  68.9784203  54.8984314  14.7221827  69.1332137
  42.3068396   3.7697142  60.7415243  41.9781102   2.8894521  60.5590349
  42.6607766   3.7144811  61.6291632  51.5547975  15.4052045  65.2510228
  51.4072937  14.4768752  65.4317798  52.3801468  15.4272136  64.7667303
  45.4210219   4.0570112  61.1090720  45.7606291   4.5856033  60.3869329
  45.8682339   4.3950518  61.8849287  55.1582096  16.2280604  66.3375101
  56.0828644  16.0223465  66.1999552  54.9897400  15.9797005  67.2464442
  47.4078366   2.5544734  59.3084013  48.1286728   2.9325986  58.8047730
  46.7843670   3.2733610  59.4118991  51.5509489   3.2589883  60.2442345
  51.7673103   4.1414520  59.9431174  51.0703556   2.8676096  59.5147987
  46.2908710   6.2175596  66.8213090  46.1453291   6.5315899  67.7137371
  45.8133914   6.8360496  66.2683989  48.1505093   3.2078144  66.8693980
  48.1366662   2.3119237  66.5326277  48.8677521   3.2148807  67.5032266
  50.0031224   3.6415484  68.9147107  49.7449002   4.5632555  68.9131437
  49.4716264   3.2445918  69.6047571  54.9477413  16.7466271  61.6937192
  55.1214290  16.1812694  60.9411045  55.4406304  17.5467166  61.5116682
  40.7654372   8.7580940  69.7600751  40.2207840   9.5340748  69.8921025
  41.6433722   9.1051745  69.6019873  47.5541989   2.0892524  62.1381550
  47.6757900   1.1609170  62.3372437  47.2644031   2.1031210  61.2259865
  60.8016804   9.5102694  63.3127492  61.2447950   8.7610019  62.9146615
  59.9243314   9.5012830  62.9301224  55.9352585  16.0633035  58.7934091
  56.6303490  16.6839728  59.0121405  56.2775735  15.2128387  59.0686468
  57.8344008  13.5132741  60.3221421  58.3595332  13.8520014  59.5970741
  57.7466361  12.5779756  60.1384556  49.4964057  17.4266815  72.4511298
  49.8051183  17.1815961  73.3233998  50.2939539  17.6313453  71.9630168
  49.5184669  19.5804724  64.6816675  49.0789659  19.0881103  65.3749531
  50.2692786  19.0377692  64.4408750  41.9977008  15.7716265  64.6841303
  42.8235028  15.4720037  64.3039946  41.6471060  15.0023888  65.1331091
  46.9658541  15.1242733  66.7538976  46.3438550  14.4613438  66.4541204
  47.6363408  15.1503865  66.0712624  40.1985613  13.6902592  65.6430236
  39.3617521  13.2624766  65.4614237  40.1709258  13.8835035  66.5801027
  46.5272048  13.6746657  60.2297437  46.6760168  14.3582121  59.5764110
  47.3338491  13.6551747  60.7446893  60.3449668  10.9807932  65.7049940
  61.1796560  11.4197736  65.8687500  60.4808797  10.5046585  64.8858185
  44.2824681   9.7011834  61.2358506  44.0370723   8.7974164  61.4338716
  44.4520596   9.7028985  60.2937984  43.5520329   5.4340192  58.7344667
  42.8589573   5.5084547  58.0784703  43.3072080   4.6700536  59.2566184
  55.8752730  15.7697808  55.7921714  55.7966362  15.4357671  56.6857472
  56.6962397  16.2619576  55.7913186  58.5730921   8.6359547  68.9998033
  58.5407241   7.6975548  69.1857716  59.1831545   8.7143584  68.2663858
  50.4114252   7.5055600  55.0425237  51.3573357   7.3761808  55.1113655
  50.0328497   6.7670262  55.5194665  48.5957169   5.4305576  54.9780122
  47.6888625   5.1338689  55.0542836  48.8733150   5.1335394  54.1114408
  39.5135110   6.7511940  65.4279168  39.1937894   5.8977248  65.1353542
  38.9668538   6.9660518  66.1837136  43.2915017   9.4674381  69.1448675
  43.5101027  10.3991488  69.1636709  43.7040791   9.1082355  69.9303479
  47.3655954   2.2892511  55.1192101  48.2275118   2.6147410  55.3787918
  47.5506298   1.5024007  54.6065167  39.3823370  10.3714851  67.3972290
  38.6886841   9.9568804  66.8842244  40.1296361  10.4135388  66.8005709
  41.2960112  10.3033105  65.2738305  41.2730800  10.4020792  64.3220188
  41.6060749  11.1498256  65.5955471  43.9547490  12.3609260  69.3884919
  44.9090744  12.3293202  69.3214851  43.7560014  11.8999884  70.2035145
  44.5446872  10.9310376  71.9555717  45.3639761  11.4254455  71.9790554
  44.8183680  10.0142344  71.9273284  42.3097719  17.9028879  66.4055117
  42.1752187  17.1429280  65.8393115  41.8929781  18.6269779  65.9383906
  53.4456682  13.0865803  55.4131692  54.1492532  13.2915805  56.0289348
  52.7219331  13.6542565  55.6780776  54.2754492   8.8375664  61.5333963
  54.2189693   9.2944216  60.6941595  54.8282835   8.0766349  61.3556805
  62.3971636   7.3661469  64.8655373  61.8371194   7.4354659  65.6386935
  61.7915139   7.1902454  64.1454870  45.4666845  18.7998196  66.6173560
  45.3499229  19.7443629  66.5152250  44.6459291  18.4971758  67.0059359
  55.3543379  13.5248332  57.4630152  56.1888983  13.0929531  57.2807627
  55.1927722  13.3530346  58.3907047  55.0089271  10.0280446  58.8286492
  54.9538075   9.8624717  57.8874936  54.3835327  10.7356478  58.9848681
  46.4921359  19.4526458  69.8329488  47.3948605  19.4850069  70.1495983
  46.2658729  18.5226909  69.8475824  48.2474961  18.2057445  66.4939567
  47.2970592  18.2059307  66.3803939  48.5507447  17.4590179  65.9775601
  63.9827654  24.0417983  67.5585329  64.6206064  23.9224731  66.8548669
  63.8648497  24.9898827  67.6173281  60.7917361  23.9945411  67.4946854
  60.4535872  23.8786476  66.6067389  61.6607129  23.5936577  67.4747860
  61.2737144  25.1480263  73.4533059  61.2625784  24.7533061  72.5813563
  61.4357783  24.4146336  74.0466831  57.9944405  27.9317375  72.4012243
  57.7034271  28.8363006  72.2858910  58.6301389  27.9733903  73.1156313
  58.9200612  25.3094223  68.9913603  59.5164184  25.0850246  68.2770566
  58.9775583  24.5678969  69.5939051  63.5368923  21.7669437  64.6338537
  64.3232012  21.3488860  64.2828954  63.8007627  22.6715529  64.8020186
  68.9377350  21.7044670  65.5371516  69.6702522  21.1343887  65.7709345
  68.1816706  21.3166271  65.9778021  60.5553470  24.1271912  62.7334858
  60.1911677  23.6002533  63.4447780  61.4120586  23.7370381  62.5601344
  60.1958957  19.1561812  57.7296207  60.3633359  20.0242048  58.0966678
  60.0056126  19.3189093  56.8057496  62.9534290  27.6178790  69.3962037
  62.6535013  28.5203829  69.2877844  62.6085349  27.3510974  70.2483190
  56.4046771  24.0692587  65.4298741  55.4797268  23.9368801  65.6376433
  56.6531184  24.8486807  65.9268684  66.3531434  20.1361331  67.0759474
  65.4448311  20.0676739  66.7818235  66.3019029  20.6133276  67.9041300
  60.1748177  21.6119469  58.7142874  60.0547803  22.0576520  59.5528354
  59.4800766  21.9604787  58.1556412  53.7655582  23.7125861  66.2642531
  53.8947963  23.9660340  67.1781942  53.0853034  24.3053569  65.9447186
  57.9355070  34.3823111  62.3633005  57.8579099  35.3330936  62.4421485
  57.3316713  34.0368983  63.0207931  65.8733244  22.0840942  59.5423208
  66.7851100  22.3168329  59.3670905  65.3642891  22.6677986  58.9798286
  58.6818672  24.3636430  74.5812339  59.4233356  24.9021474  74.3047162
  57.9755657  24.9902718  74.7383890  64.1574011  26.5065570  73.1784500
  64.5657367  26.0647981  72.4339133  63.4351273  25.9318198  73.4318693
  60.5105081  21.4438177  70.5518057  61.3566277  21.8677590  70.6952706
  60.4503719  20.7871801  71.2456620  64.4802826  27.0666761  66.9336789
  63.8511688  27.2312475  66.2312857  64.0928488  27.4808370  67.7047753
  68.3592058  28.0021199  64.2881153  67.6743096  28.3820100  63.7378186
  68.4435907  28.6116525  65.0213101  65.6142989  25.6481158  70.8876496
  65.8259885  26.2912917  70.2110877  65.5672738  24.8143474  70.4198426
  63.2169218  18.2598978  67.7913068  62.3553697  18.5580232  68.0829806
  63.2431653  18.4769377  66.8594101  60.0330788  26.8041169  64.1986874
  60.4969133  27.0828872  63.4091497  59.7687586  25.9024613  64.0159965
  56.9254869  26.3512650  67.1366637  57.4956226  26.7799919  66.4984122
  57.5162981  26.0695235  67.8350823  58.9699674  22.9264321  61.0076439
  59.6723717  23.3785365  61.4750366  58.6380302  22.2848140  61.6356332
  57.4180035  21.5176078  75.3827649  56.7878696  22.1992359  75.6163045
  57.3116123  21.4059159  74.4380787  52.7125008  21.1847874  66.3093573
  51.9224062  21.4405402  65.8333683  53.2036255  21.9996212  66.4145613
  66.7288817  28.5253113  69.0598854  67.5506261  28.1233300  68.7781535
  66.7251220  28.4221347  70.0114969  54.6639753  21.5492453  63.2677050
  53.8670916  21.6611147  63.7860545  54.4365345  21.8879105  62.4017940
  60.4945421  28.0737156  71.2159564  60.5589853  28.5357564  72.0517736
  59.7856345  27.4434521  71.3441874  50.9962711  21.4378364  68.7408564
  51.2470749  22.3225374  69.0066140  51.5322259  21.2582966  67.9683655
  54.7570077  22.4211090  73.6151386  54.6423592  21.5196347  73.9158485
  53.9014595  22.6674787  73.2636202  61.8361915  30.3628830  75.2138887
  61.3925769  29.5765209  74.8959791  62.4979128  30.5507981  74.5482777
  56.5949036  31.8924632  69.7399565  57.1456461  31.7641695  68.9676559
  55.7560512  32.1919521  69.3894458  63.9343153  30.6431630  73.2420288
  63.9161628  31.4640511  72.7500557  64.8563073  30.5185705  73.4670429
  60.3916207  28.1575760  74.0843796  60.9244544  27.3964048  73.8543104
  59.8630288  27.8649411  74.8267951  63.5236185  23.2544437  58.1209873
  63.0082808  24.0249041  58.3598260  63.2513493  22.5809573  58.7442935
  61.1083296  18.0994138  63.1795111  60.2524892  17.7100988  63.0000750
  61.5210248  18.1786098  62.3194897  62.6382442  15.6340481  67.5786671
  62.1347238  15.5970616  66.7654476  62.9313049  16.5433224  67.6383328
  58.8825328  15.7179211  66.5852853  59.7478325  15.5222019  66.2258742
  58.9502837  15.4889562  67.5122210  68.4970459  26.0076791  60.0563047
  67.7199902  25.6687951  59.6118209  69.1761940  26.0129415  59.3818012
  63.3122488  21.1271529  59.9469654  63.0072624  21.4417678  60.7979797
  64.2652930  21.2052949  59.9896987  61.7568920  27.2861752  61.5962608
  61.2290281  26.5514512  61.2835846  61.2556423  28.0636429  61.3502577
  66.7361766  25.4810773  66.7129655  66.0785440  26.1710034  66.8009783
  67.5402165  25.8707205  67.0563641  56.4887647  17.9481418  63.9569220
  57.0631399  17.7256600  63.2242413  57.0758630  18.0170113  64.7097821
  65.5467225  23.8355145  64.7633596  66.0599106  24.4685137  65.2655306
  66.1968449  23.2356341  64.3976956  58.7910315  14.8222667  62.6844289
  58.1374727  14.5071685  62.0600904  58.7490789  14.1998408  63.4104112
  62.0248055  21.3104601  67.0091937  61.1070617  21.5319548  66.8513625
  62.4408199  21.3850911  66.1503644  62.8083103  22.7096017  62.1394617
  63.5554922  23.2217414  61.8301739  63.0774693  22.3880069  62.9999011
  66.3129021  28.8161147  62.8912739  65.8591348  27.9752057  62.9477929
  65.6822988  29.4522545  63.2287519  65.2561940  19.7453133  64.1213406
  64.5184697  19.2330519  64.4523649  65.5088714  19.3053514  63.3096683
  64.7561960  30.6537643  63.8262557  65.0484934  31.2142701  63.1074923
  65.2660581  30.9466204  64.5815716  65.3573568  12.5229385  64.7155176
  65.6632445  11.6626748  64.4281091  66.0826173  13.1147005  64.5154170
  51.6497924  22.9260071  63.1036774  51.4522324  22.3329432  62.3787840
  51.0944588  22.6212282  63.8212712  59.6294647  22.8183178  65.2231367
  59.6843257  21.8657014  65.1473843  58.8185849  22.9742617  65.7072665
  57.5687007  21.4360238  62.9821746  56.7554873  21.7354408  63.3886938
  58.0646002  21.0415926  63.6996228  59.7195585  31.4317995  64.9156010
  59.6771764  31.6578841  63.9864542  60.6358284  31.1981369  65.0641811
  63.1661219  21.9002062  71.8136639  63.5210607  22.1273535  72.6731105
  63.8133350  22.2320439  71.1913895  68.8958956  25.0220498  62.5185968
  68.7576855  25.2122094  61.5907158  68.5395175  25.7839881  62.9754020
  57.0601082  19.0078593  68.5982981  57.7000461  18.8667352  67.9005944
  56.2278613  18.7213107  68.2221583  68.9228336  27.0897025  67.5297240
  69.3564842  26.9972314  68.3780294  69.6359916  27.0654525  66.8917256
  62.6556231  30.6899119  69.0630341  62.7093253  31.2590055  69.8308056
  61.7871012  30.8601004  68.6984378  54.0629699  18.9778918  63.3755967
  54.3236516  19.8924251  63.2665128  54.8846871  18.5103361  63.5252580
  55.5354624  20.3916675  70.5454792  56.2077677  20.1834037  69.8967441
  54.7084410  20.1938761  70.1060024  69.7843885  27.1320726  70.0630125
  69.9779775  28.0366536  70.3089400  69.6844503  26.6728145  70.8968710
  61.6144330  24.8559381  70.6217272  62.5436390  25.0070541  70.4486240
  61.1935360  24.9443402  69.7665919  60.4132662  28.8810046  68.3915810
  60.2743748  28.5128830  69.2641748  59.6247258  29.3957685  68.2199768
  61.9637877  28.2591648  65.7804648  61.6287710  28.2192418  66.6762298
  61.4641823  27.5936364  65.3075058  55.9382121  23.6659278  71.3057229
  55.8001919  22.9339517  71.9068768  56.8487045  23.5768178  71.0241417
  58.5664422  23.3779238  70.7940909  59.2764040  22.7372430  70.7527527
  58.5233730  23.6292132  71.7167089  66.5551200  30.3146591  73.7147488
  66.4963747  29.6305811  73.0478071  66.9570719  31.0565581  73.2628114
  57.2793356  20.3644456  72.6136548  56.7430713  19.9135194  73.2658144
  56.6910064  20.4990364  71.8707012  55.5741899  37.1308505  66.5081207
  55.8138498  37.7627029  67.1860225  54.7311096  36.7796545  66.7946566
  66.5568608  28.2786175  71.9461468  65.6695387  27.9412097  72.0687866
  67.1267159  27.5469206  72.1830233  48.2097755  24.6110267  65.2704519
  48.8968795  24.2971997  64.6825534  48.0545884  25.5151631  64.9971770
  53.0132477  19.5000463  69.6989543  52.9290666  18.8926133  68.9639953
  52.1915183  19.9909482  69.6999039  60.0869761  32.9387627  68.9122711
  60.0139933  33.7442599  69.4242015  59.6447154  33.1379593  68.0870732
  59.8759541  32.1759397  62.4225532  59.0927063  32.7181077  62.5163757
  60.5752286  32.6933377  62.8219773  63.1856191  17.9854027  65.0659738
  63.6824890  17.2323989  64.7460808  62.4143172  18.0218343  64.5002947
  71.0385948  23.6894392  66.7078029  71.0275825  24.5719108  66.3371962
  70.1703328  23.3365943  66.5132566  62.5468445  32.8374461  71.0680869
  63.2596417  33.4721926  70.9956771  62.0558473  32.9338327  70.2520871
  64.2685972  26.7425714  62.6398161  63.3342250  26.8627176  62.4702865
  64.4462640  25.8398181  62.3758171  59.7691160  20.1271410  64.7931422
  59.3988947  19.5742450  65.4812328  60.2650252  19.5229543  64.2406422
  67.6558523  22.5843033  63.1748195  68.1218975  23.4171025  63.1008498
  68.1066023  22.1188015  63.8793454  57.5980358  30.5868905  71.8886440
  58.2989818  31.2205388  72.0415834  57.1275473  30.9283636  71.1282079
  65.7234754  28.9286855  60.1734347  65.9994598  28.8143449  61.0828221
  64.8539253  28.5304339  60.1346520  65.3981644  23.1413512  69.7138991
  64.7453094  23.3889420  69.0591443  65.7762024  22.3277650  69.3801468
  62.3588818  33.1773205  63.8167161  62.5411213  32.3594861  64.2794913
  63.1821804  33.3940898  63.3792051  53.1948076  30.1205260  68.8217543
  53.7801513  29.3748948  68.9545447  52.9972915  30.4309217  69.7054207
  56.0486731  33.1556507  63.8379985  55.3797107  33.6402635  63.3544025
  55.9099601  33.4025728  64.7523364  47.7865731  22.6910860  67.5421986
  47.8249831  22.1574451  68.3359104  47.2806024  22.1646066  66.9232963
  60.1892000  35.1900251  70.4362644  60.7410308  35.3531872  71.2011729
  60.5298194  35.7804689  69.7642668  55.1656493  17.5375401  71.0384528
  55.2297820  18.3990231  70.6261926  55.1023614  16.9249402  70.3056887
  54.6408766  19.6098533  74.6857563  55.2680805  19.2275610  75.2995087
  53.7836685  19.3912735  75.0513255  65.0402874  30.0161508  76.2911298
  65.5842778  30.6291466  75.7966253  64.4589719  30.5741087  76.8078311
  63.3260387  33.1382226  67.4226326  63.2011527  32.3371966  66.9137271
  63.9839478  33.6328420  66.9340296  54.9468556  19.4930959  66.6003466
  54.2255141  20.1066926  66.4610939  55.7361811  20.0288724  66.5220112
  65.3895296  30.9391246  69.0505876  64.4425631  30.8196598  68.9784203
  65.7378069  30.0513744  69.1332137  57.7494869  16.8285385  72.8744118
  58.2729271  17.0747682  73.6370427  57.5307202  17.6605420  72.4547255
  62.3941729  30.7343963  65.2510228  62.2466691  29.8060670  65.4317798
  63.2195223  30.7564053  64.7667303  56.2603973  19.3862030  61.1090720
  56.6000046  19.9147951  60.3869329  56.7076094  19.7242436  61.8849287
  65.9975851  31.5572521  66.3375101  66.9222398  31.3515383  66.1999552
  65.8291154  31.3088922  67.2464442  58.9547414  17.7699080  70.5593788
  58.6144235  16.9706893  70.9614468  58.2486420  18.0700791  69.9870622
  59.6063886  14.8548393  69.0121111  60.4289955  14.3808871  68.8900002
  59.8501950  15.6338877  69.5119798  58.2472120  17.8836651  59.3084013
  58.9680483  18.2617904  58.8047730  57.6237425  18.6025528  59.4118991
  62.3903243  18.5881800  60.2442345  62.6066858  19.4706438  59.9431174
  61.9097311  18.1968014  59.5147987  57.1302465  21.5467513  66.8213090
  56.9847045  21.8607816  67.7137371  56.6527668  22.1652414  66.2683989
  58.9898848  18.5370061  66.8693980  58.9760416  17.6411155  66.5326277
  59.7071276  18.5440725  67.5032266  60.8424978  18.9707402  68.9147107
  60.5842756  19.8924472  68.9131437  60.3110019  18.5737836  69.6047571
  65.7871167  32.0758189  61.6937192  65.9608045  31.5104611  60.9411045
  66.2800058  32.8759084  61.5116682  51.6048127  24.0872858  69.7600751
  51.0601595  24.8632666  69.8921025  52.4827477  24.4343662  69.6019873
  58.3935744  17.4184442  62.1381550  58.5151655  16.4901088  62.3372437
  58.1037786  17.4323128  61.2259865  61.2626934  15.1039352  65.2748269
  61.2848631  15.1678685  64.3200249  61.6794993  14.2643861  65.4688776
  71.6410558  24.8394612  63.3127492  72.0841704  24.0901937  62.9146615
  70.7637069  24.8304748  62.9301224  66.7746340  31.3924953  58.7934091
  67.4697244  32.0131646  59.0121405  67.1169490  30.5420304  59.0686468
  52.3914149  23.2142754  72.6530908  51.6495885  23.3625389  73.2395538
  52.0706893  23.4751020  71.7897657  68.6737763  28.8424659  60.3221421
  69.1989087  29.1811931  59.5970741  68.5860115  27.9071674  60.1384556
  60.3357811  32.7558732  72.4511298  60.6444938  32.5107879  73.3233998
  61.1333293  32.9605371  71.9630168  60.3578423  34.9096642  64.6816675
  59.9183414  34.4173021  65.3749531  61.1086540  34.3669610  64.4408750
  57.8052296  30.4534651  66.7538976  57.1832305  29.7905356  66.4541204
  58.4757163  30.4795783  66.0712624  60.1076112  19.6847811  73.1017841
  59.2379421  19.9781377  72.8300429  60.3435592  20.2688256  73.8225105
  71.1843423  26.3099850  65.7049940  72.0190314  26.7489654  65.8687500
  71.3202552  25.8338503  64.8858185  63.0627740  12.3227711  66.1384158
  63.3429493  11.6550900  66.7644584  63.8478346  12.5156807  65.6258822
  66.7146484  31.0989725  55.7921714  66.6360116  30.7649589  56.6857472
  67.5356151  31.5911493  55.7913186  69.4124676  23.9651465  68.9998033
  69.3800996  23.0267465  69.1857716  70.0225299  24.0435501  68.2663858
  67.2229891  14.5003524  65.0052129  67.0254712  14.1918612  65.8895460
  67.8329597  15.2265162  65.1350058  61.1346699  26.8865264  76.5025894
  62.0549709  27.0643863  76.6965940  61.0996282  25.9421309  76.3505593
  50.3528864  22.0803857  65.4279168  50.0331648  21.2269166  65.1353542
  49.8062292  22.2952435  66.1837136  54.1308772  24.7966298  69.1448675
  54.3494781  25.7283406  69.1636709  54.5434545  24.4374273  69.9303479
  61.0512989  15.3034384  61.1324363  60.2413718  14.9581469  61.5079609
  61.7397406  14.9941927  61.7211975  62.9803538  14.3812430  62.7548660
  63.5334576  14.8007884  63.4138683  63.2173624  13.4548179  62.7971616
  50.2217124  25.7006769  67.3972290  49.5280596  25.2860722  66.8842244
  50.9690115  25.7427305  66.8005709  66.3582345  16.4912956  62.2627324
  65.7781014  17.1497760  61.8805377  66.0918277  15.6690300  61.8514742
  64.8085911  15.8918013  64.4648644  65.3085690  16.0034548  63.6562963
  65.4521519  15.5879066  65.1049453  58.8667907  23.7996643  77.3516485
  58.3834989  24.5997003  77.5580374  58.9528846  23.8104588  76.3983929
  54.7941244  27.6901178  69.3884919  55.7484498  27.6585120  69.3214851
  54.5953768  27.2291801  70.2035145  55.3840627  26.2602294  71.9555717
  56.2033516  26.7546372  71.9790554  55.6577434  25.3434262  71.9273284
  65.1407223  18.6513046  61.3183672  64.2533078  18.9362697  61.1003867
  65.5561212  18.4906809  60.4710949  68.4921759  18.6759567  65.0338012
  69.2682149  19.1656019  65.3062628  67.7669893  19.1017621  65.4909881
  53.1491473  33.2320797  66.4055117  53.0145941  32.4721198  65.8393115
  52.7323536  33.9561697  65.9383906  65.1148247  24.1667582  61.5333963
  65.0583448  24.6236133  60.6941595  65.6676589  23.4058267  61.3556805
  68.9253052  19.9557314  62.3584082  68.6689987  19.5553949  63.1892290
  68.3005921  20.6701108  62.2334221  73.2365390  22.6953387  64.8655373
  72.6764948  22.7646576  65.6386935  72.6308894  22.5194372  64.1454870
  56.3060599  34.1290114  66.6173560  56.1892983  35.0735547  66.5152250
  55.4853045  33.8263676  67.0059359  66.1937134  28.8540250  57.4630152
  67.0282738  28.4221448  57.2807627  66.0321477  28.6822264  58.3907047
  65.8483026  25.3572363  58.8286492  65.7931830  25.1916635  57.8874936
  65.2229081  26.0648396  58.9848681  50.6375541  20.5940428  72.6547914
  51.2834404  20.0839382  73.1435139  50.4292692  21.3309109  73.2291339
  59.1579151  14.8580472  58.4071810  59.1457821  15.8022312  58.5640081
  60.0502573  14.6750618  58.1131271  57.3315113  34.7818376  69.8329488
  58.2342360  34.8141986  70.1495983  57.1052483  33.8518827  69.8475824
  59.0868715  33.5349363  66.4939567  58.1364346  33.5351224  66.3803939
  59.3901201  32.7882097  65.9775601  62.9731271  11.4523249  62.6617747
  62.2063667  10.8981736  62.8074429  63.3841976  11.5245118  63.5231899
  54.9773032  17.7408045  76.7522928  55.8404493  17.3844849  76.9626253
  54.4038443  17.4021939  77.4398332  74.8221409  39.3709901  67.5585329
  75.4599819  39.2516648  66.8548669  74.7042252  40.3190745  67.6173281
  71.6311115  39.3237329  67.4946854  71.2929627  39.2078394  66.6067389
  72.5000883  38.9228494  67.4747860  67.4897931  41.1772806  63.4843745
  66.9262796  41.0862742  62.7160033  67.3750326  40.3572710  63.9646237
  65.0362363  42.6723997  66.3227965  65.8283655  42.3314822  65.9074265
  65.2759013  42.7818972  67.2430119  73.0697489  44.8443773  58.7958210
  72.4185469  45.4297854  58.4092224  73.8641852  45.3749968  58.8553247
  66.9953117  41.9332910  59.1945344  67.7683993  41.3861897  59.0558220
  67.3478515  42.7977160  59.4059805  69.7594366  40.6386141  68.9913603
  70.3557938  40.4142164  68.2770566  69.8169338  39.8970887  69.5939051
  69.3319394  38.0925576  56.8263794  69.5844915  37.5707098  56.0647257
  68.3943954  37.9291722  56.9290478  74.3762677  37.0961355  64.6338537
  75.1625766  36.6780778  64.2828954  74.6401382  38.0007447  64.8020186
  74.5472755  42.5334205  59.3327194  73.9118588  42.6068832  60.0448099
  74.2170161  43.1227804  58.6546273  69.0515683  39.9953682  59.0288169
  68.9351941  39.3198586  59.6969253  69.1617943  39.5086056  58.2120322
  71.3947224  39.4563830  62.7334858  71.0305431  38.9294451  63.4447780
  72.2514340  39.0662299  62.5601344  71.0352711  34.4853729  57.7296207
  71.2027113  35.3533966  58.0966678  70.8449880  34.6481011  56.8057496
  73.7928044  42.9470708  69.3962037  73.4928767  43.8495747  69.2877844
  73.4479104  42.6802891  70.2483190  67.2440526  39.3984505  65.4298741
  66.3191022  39.2660719  65.6376433  67.4924939  40.1778724  65.9268684
  77.1925188  35.4653248  67.0759474  76.2842065  35.3968657  66.7818235
  77.1412784  35.9425193  67.9041300  71.0141932  36.9411387  58.7142874
  70.8941557  37.3868437  59.5528354  70.3194520  37.2896704  58.1556412
  64.6049337  39.0417779  66.2642531  64.7341718  39.2952257  67.1781942
  63.9246788  39.6345487  65.9447186  68.7748824  49.7115028  62.3633005
  68.6972854  50.6622854  62.4421485  68.1710468  49.3660901  63.0207931
  76.7126998  37.4132860  59.5423208  77.6244854  37.6460247  59.3670905
  76.2036645  37.9969904  58.9798286  69.5212426  39.6928347  74.5812339
  70.2627111  40.2313391  74.3047162  68.8149412  40.3194636  74.7383890
  71.3498836  36.7730095  70.5518057  72.1960031  37.1969508  70.6952706
  71.2897474  36.1163719  71.2456620  75.3196580  42.3958678  66.9336789
  74.6905443  42.5604392  66.2312857  74.9322243  42.8100288  67.7047753
  76.4536744  40.9773075  70.8876496  76.6653639  41.6204835  70.2110877
  76.4066492  40.1435392  70.4198426  74.0562973  33.5890896  67.7913068
  73.1947452  33.8872149  68.0829806  74.0825408  33.8061295  66.8594101
  70.8724542  42.1333086  64.1986874  71.3362888  42.4120789  63.4091497
  70.6081340  41.2316531  64.0159965  67.7648623  41.6804568  67.1366637
  68.3349980  42.1091836  66.4984122  68.3556735  41.3987153  67.8350823
  69.8093428  38.2556239  61.0076439  70.5117472  38.7077282  61.4750366
  69.4774057  37.6140058  61.6356332  68.2573790  36.8467995  75.3827649
  67.6272450  37.5284276  75.6163045  68.1509878  36.7351077  74.4380787
  63.5518762  36.5139791  66.3093573  62.7617816  36.7697320  65.8333683
  64.0430010  37.3288129  66.4145613  65.5033508  36.8784371  63.2677050
  64.7064671  36.9903065  63.7860545  65.2759100  37.2171023  62.4017940
  61.8356465  36.7670282  68.7408564  62.0864504  37.6517292  69.0066140
  62.3716014  36.5874883  67.9683655  71.0487193  45.0697181  61.0838544
  70.9132868  45.9148717  61.5123392  71.5897005  45.2716459  60.3204478
  64.5016590  42.5872619  61.6566470  65.0141111  43.3815870  61.8072034
  65.1539303  41.8898910  61.5900071  66.3111475  45.7038376  63.7389223
  66.4878103  46.6256340  63.5510207  67.1068309  45.3896795  64.1683603
  65.5963832  37.7503008  73.6151386  65.4817347  36.8488265  73.9158485
  64.7408349  37.9966704  73.2636202  67.4342791  47.2216550  69.7399565
  67.9850216  47.0933613  68.9676559  66.5954266  47.5211439  69.3894458
  62.4665507  40.9161274  62.4326040  63.3040729  41.3258282  62.2159748
  62.6443775  39.9760716  62.4026234  74.3629939  38.5836354  58.1209873
  73.8476563  39.3540959  58.3598260  74.0907248  37.9101491  58.7442935
  71.9477050  33.4286055  63.1795111  71.0918647  33.0392906  63.0000750
  72.3604002  33.5078016  62.3194897  73.4776197  30.9632398  67.5786671
  72.9740993  30.9262534  66.7654476  73.7706804  31.8725141  67.6383328
  69.7219083  31.0471128  66.5852853  70.5872080  30.8513937  66.2258742
  69.7896592  30.8181480  67.5122210  74.1516242  36.4563447  59.9469654
  73.8466378  36.7709596  60.7979797  75.1046685  36.5344866  59.9896987
  72.5962674  42.6153670  61.5962608  72.0684036  41.8806429  61.2835846
  72.0950177  43.3928346  61.3502577  67.3281402  33.2773336  63.9569220
  67.9025154  33.0548518  63.2242413  67.9152384  33.3462031  64.7097821
  76.3860979  39.1647063  64.7633596  76.8992861  39.7977055  65.2655306
  77.0362203  38.5648259  64.3976956  67.6550989  35.3077797  57.9765105
  66.8188301  35.6452484  58.2974380  67.5155759  35.1726777  57.0392242
  69.6304070  30.1514585  62.6844289  68.9768482  29.8363602  62.0600904
  69.5884544  29.5290325  63.4104112  70.7415274  40.4333880  54.5997581
  69.8342336  40.2023134  54.7988730  71.2386306  39.6371499  54.7871563
  73.6483353  49.1431387  57.5194267  72.9745052  49.4463084  58.1279225
  74.0349175  49.9460468  57.1699724  72.8641810  36.6396519  67.0091937
  71.9464371  36.8611466  66.8513625  73.2801954  36.7142829  66.1503644
  73.6476858  38.0387934  62.1394617  74.3948677  38.5509331  61.8301739
  73.9168447  37.7171987  62.9999011  71.9203508  40.5346475  59.1221571
  71.0114727  40.2505508  59.2194041  71.9498592  40.9545554  58.2624878
  77.1522775  44.1453064  62.8912739  76.6985102  43.3043974  62.9477929
  76.5216742  44.7814463  63.2287519  76.0955695  35.0745051  64.1213406
  75.3578452  34.5622437  64.4523649  76.3482468  34.6345432  63.3096683
  75.5955715  45.9829561  63.8262557  75.8878689  46.5434618  63.1074923
  76.1054335  46.2758122  64.5815716  76.1967322  27.8521303  64.7155176
  76.5026199  26.9918666  64.4281091  76.9219927  28.4438923  64.5154170
  62.4891678  38.2551989  63.1036774  62.2916078  37.6621350  62.3787840
  61.9338342  37.9504199  63.8212712  70.4688402  38.1475096  65.2231367
  70.5237012  37.1948932  65.1473843  69.6579604  38.3034535  65.7072665
  71.6179596  42.0755219  56.4609650  71.1799026  41.3591078  56.0015287
  72.3590037  42.3031333  55.8994741  68.4080762  36.7652155  62.9821746
  67.5948627  37.0646326  63.3886938  68.9039756  36.3707844  63.6996228
  70.5589340  46.7609912  64.9156010  70.5165519  46.9870759  63.9864542
  71.4752039  46.5273287  65.0641811  74.0054974  37.2293980  71.8136639
  74.3604361  37.4565453  72.6731105  74.6527105  37.5612357  71.1913895
  67.8994837  34.3370511  68.5982981  68.5394216  34.1959270  67.9005944
  67.0672367  34.0505024  68.2221583  68.6755141  43.6372941  64.7117973
  69.4695739  43.1423261  64.5100548  67.9646833  43.1090804  64.3485679
  64.9837904  37.7816023  60.7877726  64.0535492  37.7200478  61.0047688
  65.0795376  37.2591976  59.9914367  64.9023453  34.3070836  63.3755967
  65.1630270  35.2216169  63.2665128  65.7240625  33.8395278  63.5252580
  66.3748378  35.7208593  70.5454792  67.0471432  35.5125955  69.8967441
  65.5478165  35.5230679  70.1060024  72.4538085  40.1851299  70.6217272
  73.3830145  40.3362458  70.4486240  72.0329115  40.2735320  69.7665919
  71.2526417  44.2101963  68.3915810  71.1137502  43.8420748  69.2641748
  70.4641013  44.7249603  68.2199768  71.8474569  49.3111060  59.7341347
  72.0226324  48.8399103  60.5486969  71.1607357  49.9376826  59.9622607
  72.8031632  43.5883566  65.7804648  72.4681464  43.5484336  66.6762298
  72.3035577  42.9228282  65.3075058  66.7775876  38.9951196  71.3057229
  66.6395674  38.2631435  71.9068768  67.6880799  38.9060096  71.0241417
  75.7390823  40.9339600  56.0541708  75.1219994  40.2086428  55.9574760
  75.2707312  41.6948961  55.7108782  69.4058176  38.7071155  70.7940909
  70.1157795  38.0664347  70.7527527  69.3627484  38.9584050  71.7167089
  68.1187110  35.6936373  72.6136548  67.5824467  35.2427112  73.2658144
  67.5303819  35.8282282  71.8707012  66.4135654  52.4600422  66.5081207
  66.6532252  53.0918947  67.1860225  65.5704850  52.1088463  66.7946566
  67.5289369  35.1525025  55.1763012  66.6518836  35.0313825  54.8125258
  68.0047122  34.3611103  54.9241900  59.0491509  39.9402184  65.2704519
  59.7362549  39.6263914  64.6825534  58.8939638  40.8443549  64.9971770
  63.8526232  34.8292381  69.6989543  63.7684420  34.2218050  68.9639953
  63.0308938  35.3201399  69.6999039  70.7153295  47.5051315  62.4225532
  69.9320817  48.0472995  62.5163757  71.4146040  48.0225295  62.8219773
  74.0249945  33.3145944  65.0659738  74.5218645  32.5615907  64.7460808
  73.2536927  33.3510261  64.5002947  75.1079726  42.0717632  62.6398161
  74.1736005  42.1919094  62.4702865  75.2856395  41.1690098  62.3758171
  70.6084914  35.4563327  64.7931422  70.2382702  34.9034368  65.4812328
  71.1044007  34.8521461  64.2406422  76.5628509  44.2578772  60.1734347
  76.8388352  44.1435367  61.0828221  75.6933007  43.8596257  60.1346520
  76.2375399  38.4705430  69.7138991  75.5846849  38.7181337  69.0591443
  76.6155779  37.6569568  69.3801468  73.1982573  48.5065123  63.8167161
  73.3804967  47.6886779  64.2794913  74.0215559  48.7232815  63.3792051
  73.5324738  47.4333308  61.0782209  74.0612504  46.9225763  60.4652371
  73.7952958  47.1175838  61.9427742  64.0341831  45.4497177  68.8217543
  64.6195268  44.7040865  68.9545447  63.8366669  45.7601134  69.7054207
  66.8880486  48.4848425  63.8379985  66.2190861  48.9694552  63.3544025
  66.7493356  48.7317645  64.7523364  58.6259486  38.0202778  67.5421986
  58.6643585  37.4866368  68.3359104  58.1199778  37.4937983  66.9232963
  66.0050248  32.8667318  71.0384528  66.0691574  33.7282149  70.6261926
  65.9417368  32.2541320  70.3056887  65.4802520  34.9390451  74.6857563
  66.1074559  34.5567528  75.2995087  64.6230439  34.7204653  75.0513255
  62.2568063  36.7466880  60.6175917  62.5521504  35.8377558  60.5642971
  61.3556099  36.7254619  60.2956920  74.1654142  48.4674144  67.4226326
  74.0405281  47.6663884  66.9137271  74.8233233  48.9620337  66.9340296
  65.7862310  34.8222876  66.6003466  65.0648896  35.4358844  66.4610939
  66.5755566  35.3580641  66.5220112  68.5888624  32.1577303  72.8744118
  69.1123025  32.4039599  73.6370427  68.3700957  32.9897338  72.4547255
  63.9855905  34.4280977  60.7415243  63.6568611  33.5478356  60.5590349
  64.3395275  34.3728646  61.6291632  73.2335484  46.0635880  65.2510228
  73.0860446  45.1352588  65.4317798  74.0588977  46.0855971  64.7667303
  67.0997728  34.7153947  61.1090720  67.4393800  35.2439869  60.3869329
  67.5469848  35.0534353  61.8849287  76.8369605  46.8864439  66.3375101
  77.7616153  46.6807300  66.1999552  76.6684909  46.6380840  67.2464442
  69.7941169  33.0990998  70.5593788  69.4537989  32.2998811  70.9614468
  69.0880175  33.3992709  69.9870622  70.4457640  30.1840310  69.0121111
  71.2683710  29.7100789  68.8900002  70.6895704  30.9630794  69.5119798
  69.0865875  33.2128569  59.3084013  69.8074237  33.5909822  58.8047730
  68.4631179  33.9317446  59.4118991  73.2296998  33.9173718  60.2442345
  73.4460612  34.7998356  59.9431174  72.7491065  33.5259931  59.5147987
  67.9696219  36.8759431  66.8213090  67.8240800  37.1899734  67.7137371
  67.4921423  37.4944331  66.2683989  69.8292602  33.8661979  66.8693980
  69.8154171  32.9703072  66.5326277  70.5465030  33.8732643  67.5032266
  71.6818733  34.2999319  68.9147107  71.4236511  35.2216390  68.9131437
  71.1503773  33.9029754  69.6047571  76.6264922  47.4050106  61.6937192
  76.8001799  46.8396529  60.9411045  77.1193813  48.2051001  61.5116682
  62.4441881  39.4164775  69.7600751  61.8995349  40.1924583  69.8921025
  63.3221231  39.7635580  69.6019873  69.2329498  32.7476359  62.1381550
  69.3545409  31.8193006  62.3372437  68.9431540  32.7615045  61.2259865
  72.1020688  30.4331270  65.2748269  72.1242385  30.4970603  64.3200249
  72.5188747  29.5935778  65.4688776  77.6140094  46.7216871  58.7934091
  78.3090999  47.3423563  59.0121405  77.9563244  45.8712222  59.0686468
  63.2307903  38.5434672  72.6530908  62.4889639  38.6917307  73.2395538
  62.9100648  38.8042937  71.7897657  71.1972178  50.2388560  64.6816675
  70.7577168  49.7464938  65.3749531  71.9480295  49.6961527  64.4408750
  63.6764517  46.4300100  64.6841303  64.5022537  46.1303872  64.3039946
  63.3258569  45.6607723  65.1331091  68.6446050  45.7826569  66.7538976
  68.0226059  45.1197274  66.4541204  69.3150917  45.8087701  66.0712624
  61.8773122  44.3486427  65.6430236  61.0405030  43.9208601  65.4614237
  61.8496767  44.5418870  66.5801027  68.2059557  44.3330492  60.2297437
  68.3547677  45.0165956  59.5764110  69.0126000  44.3135582  60.7446893
  70.9469866  35.0139729  73.1017841  70.0773175  35.3073295  72.8300429
  71.1829346  35.5980174  73.8225105  65.9612190  40.3595670  61.2358506
  65.7158232  39.4558000  61.4338716  66.1308105  40.3612820  60.2937984
  65.2307838  36.0924027  58.7344667  64.5377082  36.1668382  58.0784703
  64.9859589  35.3284371  59.2566184  73.9021494  27.6519629  66.1384158
  74.1823248  26.9842818  66.7644584  74.6872101  27.8448724  65.6258822
  71.7054963  46.8278622  57.7009184  71.1328930  47.4468810  57.2479656
  72.2787756  47.3777984  58.2349106  74.9252222  47.1115773  58.8317766
  75.8582895  47.0461334  59.0350642  74.8375435  47.9472039  58.3732299
  72.0901761  38.1639435  55.0425237  73.0360866  38.0345643  55.1113655
  71.7116006  37.4254097  55.5194665  70.2744678  36.0889412  54.9780122
  69.3676134  35.7922524  55.0542836  70.5520659  35.7919230  54.1114408
  61.1922619  37.4095775  65.4279168  60.8725403  36.5561083  65.1353542
  60.6456047  37.6244353  66.1837136  64.9702526  40.1258216  69.1448675
  65.1888536  41.0575324  69.1636709  65.3828300  39.7666190  69.9303479
  71.8906744  30.6326301  61.1324363  71.0807472  30.2873386  61.5079609
  72.5791161  30.3233845  61.7211975  73.8197292  29.7104348  62.7548660
  74.3728331  30.1299802  63.4138683  74.0567379  28.7840096  62.7971616
  69.0443463  32.9476347  55.1192101  69.9062627  33.2731245  55.3787918
  69.2293807  32.1607843  54.6065167  61.0610879  41.0298687  67.3972290
  60.3674350  40.6152639  66.8842244  61.8083870  41.0719223  66.8005709
  77.1976099  31.8204873  62.2627324  76.6174768  32.4789677  61.8805377
  76.9312032  30.9982218  61.8514742  75.6479666  31.2209931  64.4648644
  76.1479444  31.3326466  63.6562963  76.2915274  30.9170984  65.1049453
  62.9747621  40.9616940  65.2738305  62.9518309  41.0604628  64.3220188
  63.2848258  41.8082091  65.5955471  65.6334999  43.0193095  69.3884919
  66.5878253  42.9877038  69.3214851  65.4347523  42.5583719  70.2035145
  66.2234381  41.5894211  71.9555717  67.0427270  42.0838290  71.9790554
  66.4971189  40.6726180  71.9273284  75.9800977  33.9804964  61.3183672
  75.0926832  34.2654614  61.1003867  76.3954966  33.8198727  60.4710949
  63.9885228  48.5612715  66.4055117  63.8539696  47.8013116  65.8393115
  63.5717290  49.2853615  65.9383906  75.1244191  43.7449638  55.4131692
  75.8280041  43.9499641  56.0289348  74.4006840  44.3126400  55.6780776
  75.9542001  39.4959500  61.5333963  75.8977202  39.9528051  60.6941595
  76.5070344  38.7350184  61.3556805  67.1454354  49.4582032  66.6173560
  67.0286738  50.4027464  66.5152250  66.3246800  49.1555593  67.0059359
  77.0330888  44.1832168  57.4630152  77.8676492  43.7513366  57.2807627
  76.8715231  44.0114181  58.3907047  76.6876780  40.6864281  58.8286492
  76.6325584  40.5208552  57.8874936  76.0622836  41.3940314  58.9848681
  61.4769295  35.9232345  72.6547914  62.1228159  35.4131299  73.1435139
  61.2686446  36.6601027  73.2291339  69.9972906  30.1872390  58.4071810
  69.9851576  31.1314230  58.5640081  70.8896328  30.0042535  58.1131271
  69.9262470  48.8641280  66.4939567  68.9758101  48.8643142  66.3803939
  70.2294956  48.1174015  65.9775601  73.8125025  26.7815167  62.6617747
  73.0457421  26.2273653  62.8074429  74.2235730  26.8537035  63.5231899
  65.8166786  33.0699962  76.7522928  66.6798248  32.7136767  76.9626253
  65.2432197  32.7313857  77.4398332  76.3427262  52.2076288  63.2677050
  75.5458425  52.3194983  63.7860545  76.1152854  52.5462941  62.4017940
  73.3059262  56.2453191  62.4326040  74.1434484  56.6550200  62.2159748
  73.4837529  55.3052634  62.4026234  73.3285433  53.5843907  63.1036774
  73.1309833  52.9913267  62.3787840  72.7732097  53.2796117  63.8212712
  75.8231658  53.1107941  60.7877726  74.8929247  53.0492396  61.0047688
  75.9189130  52.5883893  59.9914367  75.7417208  49.6362754  63.3755967
  76.0024025  50.5508087  63.2665128  76.5634380  49.1687196  63.5252580
  69.8885264  55.2694102  65.2704519  70.5756304  54.9555832  64.6825534
  69.7333393  56.1735467  64.9971770  73.0961818  52.0758798  60.6175917
  73.3915259  51.1669476  60.5642971  72.1949853  52.0546537  60.2956920
  74.8249659  49.7572895  60.7415243  74.4962365  48.8770274  60.5590349
  75.1789030  49.7020564  61.6291632  76.8005944  55.6887587  61.2358506
  76.5551986  54.7849917  61.4338716  76.9701859  55.6904738  60.2937984
  76.0701592  51.4215945  58.7344667  75.3770837  51.4960300  58.0784703
  75.8253344  50.6576289  59.2566184  72.0316373  52.7387693  65.4279168
  71.7119157  51.8853001  65.1353542  71.4849801  52.9536271  66.1837136
  54.1968609   4.3494202  53.0473272  54.9889901   4.0085027  52.6319571
  54.4365260   4.4589177  53.9675425  62.2303736   6.5213978  45.5203516
  61.5791716   7.1068059  45.1337530  63.0248099   7.0520173  45.5798554
  57.9944406   4.9379498  59.1257550  57.7034272   5.8425128  59.0104216
  58.6301390   4.9796025  59.8401620  57.9355071  11.3885233  49.0878311
  57.8579101  12.3393058  49.1666792  57.3316714  11.0431106  49.7453238
  60.2093440   6.7467386  47.8083851  60.0739115   7.5918922  48.2368699
  60.7503252   6.9486664  47.0449785  53.6622837   4.2642824  48.3811776
  54.1747358   5.0586075  48.5317341  54.3145550   3.5669115  48.3145378
  55.4717722   7.3808581  50.4634529  55.6484350   8.3026545  50.2755513
  56.2674555   7.0667000  50.8928909  61.8361916   7.3690953  61.9384193
  61.3925770   6.5827331  61.6205098  62.4979130   7.5570103  61.2728084
  56.5949037   8.8986754  56.4644872  57.1456462   8.7703818  55.6921866
  55.7560513   9.1981643  56.1139765  63.9343154   7.6493753  59.9665594
  63.9161630   8.4702634  59.4745864  64.8563074   7.5247828  60.1915736
  62.8089600  10.8201592  44.2439574  62.1351299  11.1233289  44.8524532
  63.1955422  11.6230673  43.8945031  64.7561961   7.6599766  50.5507864
  65.0484936   8.2204823  49.8320229  65.2660582   7.9528327  51.3061023
  59.7195587   8.4380117  51.6401317  59.6771765   8.6640963  50.7109849
  60.6358285   8.2043492  51.7887118  62.6556232   7.6961242  55.7875647
  62.7093254   8.2652178  56.5553363  61.7871013   7.8663127  55.4229684
  61.0080815  10.9881265  46.4586653  61.1832571  10.5169308  47.2732276
  60.3213603  11.6147031  46.6867914  55.5741901  14.1370627  53.2326513
  55.8138499  14.7689152  53.9105532  54.7311097  13.7858667  53.5191873
  60.0869762   9.9449750  55.6368017  60.0139934  10.7504721  56.1487322
  59.6447156  10.1441716  54.8116039  59.8759542   9.1821520  49.1470839
  59.0927064   9.7243200  49.2409063  60.5752287   9.6995500  49.5465080
  62.5468446   9.8436584  57.7926176  63.2596418  10.4784049  57.7202078
  62.0558475   9.9400450  56.9766178  57.5980359   7.5931027  58.6131747
  58.2989819   8.2267510  58.7661141  57.1275474   7.9345759  57.8527386
  62.3588819  10.1835328  50.5412468  62.5411214   9.3656984  51.0040220
  63.1821805  10.4003020  50.1037358  62.6930985   9.1103513  47.8027516
  63.2218751   8.5995968  47.1897678  62.9559204   8.7946043  48.6673049
  53.1948078   7.1267382  55.5462850  53.7801514   6.3811070  55.6790754
  52.9972916   7.4371339  56.4299513  56.0486733  10.1618630  50.5625292
  55.3797108  10.6464757  50.0789332  55.9099602  10.4087850  51.4768670
  60.1892001  12.1962373  57.1607950  60.7410309  12.3593995  57.9257036
  60.5298195  12.7866811  56.4887975  63.3260389  10.1444349  54.1471632
  63.2011528   9.3434089  53.6382578  63.9839480  10.6390542  53.6585602
  62.3941730   7.7406085  51.9755535  62.2466693   6.8122793  52.1563105
  63.2195224   7.7626176  51.4912610  65.9975852   8.5634644  53.0620408
  66.9222400   8.3577505  52.9244859  65.8291156   8.3151045  53.9709749
  65.7871168   9.0820311  48.4182499  65.9608046   8.5166734  47.6656351
  66.2800060   9.8821206  48.2361989  60.3357813   9.7620855  59.1756605
  60.6444939   9.5170002  60.0479304  61.1333295   9.9667493  58.6875475
  60.3578425  11.9158765  51.4061981  59.9183415  11.4235143  52.0994838
  61.1086542  11.3731732  51.1654056  52.8370764   8.1070305  51.4086609
  53.6628784   7.8074077  51.0285253  52.4864816   7.3377928  51.8576398
  57.8052297   7.4596774  53.4784283  57.1832306   6.7967479  53.1786511
  58.4757164   7.4857905  52.7957931  51.0379369   6.0256632  52.3675543
  50.2011277   5.5978806  52.1859544  51.0103014   6.2189075  53.3046334
  57.3665804   6.0100697  46.9542743  57.5153924   6.6936161  46.3009416
  58.1732247   5.9905787  47.4692199  60.8661209   8.5048827  44.4254491
  60.2935176   9.1239015  43.9724963  61.4394003   9.0548189  44.9594413
  64.0858469   8.7885978  45.5563073  65.0189142   8.7231539  45.7595949
  63.9981682   9.6242244  45.0977606  50.2217125   2.7068891  54.1217597
  49.5280597   2.2922844  53.6087551  50.9690116   2.7489428  53.5251015
  54.7941246   4.6963300  56.1130226  55.7484499   4.6647243  56.0460157
  54.5953769   4.2353924  56.9280452  53.1491475  10.2382920  53.1300424
  53.0145942   9.4783321  52.5638422  52.7323537  10.9623820  52.6629213
  56.3060600  11.1352237  53.3418866  56.1892985  12.0797669  53.2397557
  55.4853047  10.8325798  53.7304666  57.3315115  11.7880499  56.5574795
  58.2342361  11.8204109  56.8741290  57.1052485  10.8580950  56.5721131
  59.0868717  10.5411485  53.2184873  58.1364348  10.5413347  53.1049246
  59.3901203   9.7944220  52.7020908  74.8221410  16.3772024  54.2830636
  75.4599820  16.2578771  53.5793976  74.7042253  17.3252868  54.3418588
  71.6311116  16.3299452  54.2192161  71.2929628  16.2140516  53.3312695
  72.5000885  15.9290617  54.1993167  67.4897932  18.1834928  50.2089051
  66.9262797  18.0924865  49.4405339  67.3750327  17.3634833  50.6891544
  72.1130899  17.4834303  60.1778366  72.1019540  17.0887102  59.3058870
  72.2751539  16.7500376  60.7712137  65.0362364  19.6786120  53.0473272
  65.8283656  19.3376944  52.6319571  65.2759014  19.7881095  53.9675425
  73.0697491  21.8505896  45.5203516  72.4185470  22.4359976  45.1337530
  73.8641854  22.3812091  45.5798554  66.9953118  18.9395033  45.9190651
  67.7683994  18.3924020  45.7803527  67.3478517  19.8039282  46.1305112
  68.8338160  20.2671415  59.1257550  68.5428026  21.1717046  59.0104216
  69.4695145  20.3087943  59.8401620  69.7594367  17.6448264  55.7158910
  70.3557940  17.4204286  55.0015873  69.8169339  16.9033009  56.3184358
  69.3319396  15.0987699  43.5509101  69.5844916  14.5769220  42.7892564
  68.3943955  14.9353845  43.6535784  74.3762679  14.1023477  51.3583844
  75.1625768  13.6842901  51.0074261  74.6401383  15.0069570  51.5265492
  74.5472756  19.5396328  46.0572501  73.9118589  19.6130954  46.7693405
  74.2170162  20.1289927  45.3791580  69.0515684  17.0015805  45.7533476
  68.9351943  16.3260708  46.4214560  69.1617944  16.5148179  44.9365629
  71.3947225  16.4625952  49.4580165  71.0305433  15.9356573  50.1693086
  72.2514341  16.0724421  49.2846650  71.0352712  11.4915852  44.4541513
  71.2027115  12.3596088  44.8211984  70.8449881  11.6543134  43.5302803
  73.7928046  19.9532831  56.1207344  73.4928769  20.8557870  56.0123151
  73.4479105  19.6865014  56.9728497  67.2440527  16.4046628  52.1544048
  66.3191023  16.2722842  52.3621740  67.4924940  17.1840847  52.6513991
  77.1925189  12.4715371  53.8004781  76.2842067  12.4030779  53.5063542
  77.1412785  12.9487316  54.6286607  71.0141933  13.9473509  45.4388180
  70.8941558  14.3930560  46.2773660  70.3194522  14.2958827  44.8801718
  64.6049338  16.0479901  52.9887837  64.7341719  16.3014380  53.9027249
  63.9246789  16.6407609  52.6692492  68.7748825  26.7177151  49.0878311
  68.6972855  27.6684976  49.1666792  68.1710469  26.3723024  49.7453238
  76.7126999  14.4194983  46.2668514  77.6244855  14.6522369  46.0916212
  76.2036646  15.0032027  45.7043593  69.5212427  16.6990470  61.3057645
  70.2627112  17.2375514  61.0292469  68.8149413  17.3256759  61.4629197
  74.9967767  18.8419610  59.9029807  75.4051123  18.4002021  59.1584439
  74.2745029  18.2672238  60.1564000  71.3498837  13.7792217  57.2763364
  72.1960032  14.2031631  57.4198013  71.2897475  13.1225841  57.9701927
  75.3196582  19.4020801  53.6582096  74.6905444  19.5666515  52.9558164
  74.9322244  19.8162411  54.4293060  76.4536745  17.9835198  57.6121803
  76.6653640  18.6266958  56.9356184  76.4066493  17.1497514  57.1443733
  74.0562974  10.5953018  54.5158375  73.1947453  10.8934272  54.8075113
  74.0825409  10.8123417  53.5839408  70.8724544  19.1395209  50.9232181
  71.3362889  19.4182912  50.1336803  70.6081342  18.2378654  50.7405271
  67.7648625  18.6866691  53.8611944  68.3349982  19.1153959  53.2229429
  68.3556736  18.4049275  54.5596130  69.8093430  15.2618361  47.7321746
  70.5117473  15.7139405  48.1995672  69.4774058  14.6202180  48.3601639
  68.2573791  13.8530118  62.1072955  67.6272452  14.5346399  62.3408352
  68.1509879  13.7413200  61.1626094  63.5518764  13.5201914  53.0338879
  62.7617818  13.7759443  52.5578990  64.0430011  14.3350252  53.1390920
  65.5033509  13.8846493  49.9922356  64.7064672  13.9965188  50.5105852
  65.2759101  14.2233146  49.1263247  71.3339177  20.4091197  57.9404871
  71.3983609  20.8711604  58.7763043  70.6250100  19.7788561  58.0687181
  61.8356467  13.7732405  55.4653870  62.0864505  14.6579414  55.7311446
  62.3716015  13.5937006  54.6928962  71.0487194  22.0759304  47.8083851
  70.9132869  22.9210840  48.2368699  71.5897007  22.2778582  47.0449785
  64.5016592  19.5934742  48.3811776  65.0141112  20.3877992  48.5317341
  65.1539304  18.8961033  48.3145378  66.3111476  22.7100498  50.4634529
  66.4878105  23.6318463  50.2755513  67.1068310  22.3958918  50.8928909
  65.5963833  14.7565130  60.3396693  65.4817348  13.8550387  60.6403792
  64.7408351  15.0028827  59.9881509  72.6755671  22.6982871  61.9384193
  72.2319525  21.9119249  61.6205098  73.3372884  22.8862021  61.2728084
  67.4342792  24.2278672  56.4644872  67.9850217  24.0995735  55.6921866
  66.5954268  24.5273561  56.1139765  74.7736909  22.9785670  59.9665594
  74.7555384  23.7994552  59.4745864  75.6956829  22.8539746  60.1915736
  71.2309963  20.4929800  60.8089103  71.7638300  19.7318088  60.5788411
  70.7024044  20.2003452  61.5513257  62.4665508  17.9223396  49.1571347
  63.3040730  18.3320405  48.9405054  62.6443776  16.9822839  49.1271541
  74.3629941  15.5898477  44.8455180  73.8476564  16.3603082  45.0843567
  74.0907249  14.9163613  45.4688241  71.9477052  10.4348178  49.9040418
  71.0918648  10.0455028  49.7246057  72.3604003  10.5140139  49.0440204
  74.1516244  13.4625569  46.6714961  73.8466379  13.7771718  47.5225104
  75.1046686  13.5406989  46.7142294  72.5962676  19.6215792  48.3207915
  72.0684037  18.8868552  48.0081152  72.0950178  20.3990469  48.0747883
  67.3281403  10.2835459  50.6814526  67.9025155  10.0610640  49.9487719
  67.9152386  10.3524153  51.4343128  76.3860980  16.1709186  51.4878903
  76.8992862  16.8039177  51.9900613  77.0362204  15.5710381  51.1222263
  67.6550990  12.3139920  44.7010412  66.8188303  12.6514606  45.0219686
  67.5155760  12.1788900  43.7637549  70.7415276  17.4396003  41.3242888
  69.8342337  17.2085256  41.5234037  71.2386308  16.6433622  41.5116869
  73.6483355  26.1493510  44.2439574  72.9745053  26.4525207  44.8524532
  74.0349177  26.9522590  43.8945031  72.8641811  13.6458641  53.7337243
  71.9464373  13.8673588  53.5758931  73.2801955  13.7204952  52.8748951
  73.6476859  15.0450057  48.8639924  74.3948678  15.5571454  48.5547046
  73.9168449  14.7234110  49.7244317  71.9203509  17.5408598  45.8466878
  71.0114728  17.2567630  45.9439348  71.9498593  17.9607676  44.9870185
  77.1522777  21.1515187  49.6158046  76.6985104  20.3106097  49.6723236
  76.5216743  21.7876585  49.9532826  76.0955696  12.0807173  50.8458713
  75.3578453  11.5684559  51.1768956  76.3482470  11.6407555  50.0341990
  75.5955716  22.9891684  50.5507864  75.8878690  23.5496741  49.8320229
  76.1054336  23.2820245  51.3061023  62.4891680  15.2614112  49.8282080
  62.2916079  14.6683472  49.1033147  61.9338344  14.9566322  50.5458019
  70.4688403  15.1537218  51.9476673  70.5237013  14.2011055  51.8719150
  69.6579605  15.3096657  52.4317972  71.6179597  19.0817341  43.1854957
  71.1799027  18.3653200  42.7260594  72.3590038  19.3093456  42.6240048
  68.4080763  13.7714278  49.7067052  67.5948629  14.0708448  50.1132244
  68.9039757  13.3769967  50.4241534  70.5589341  23.7672035  51.6401317
  70.5165520  23.9932881  50.7109849  71.4752040  23.5335409  51.7887118
  74.0054975  14.2356102  58.5381946  74.3604363  14.4627576  59.3976412
  74.6527106  14.5674479  57.9159201  67.8994838  11.3432633  55.3228287
  68.5394217  11.2021393  54.6251250  67.0672368  11.0567147  54.9466889
  68.6755142  20.6435064  51.4363280  69.4695740  20.1485384  51.2345855
  67.9646834  20.1152927  51.0730985  73.4949986  23.0253159  55.7875647
  73.5487009  23.5944096  56.5553363  72.6264768  23.1955044  55.4229684
  64.9837905  14.7878146  47.5123032  64.0535493  14.7262601  47.7292994
  65.0795377  14.2654098  46.7159674  64.9023454  11.3132958  50.1001274
  65.1630272  12.2278292  49.9910434  65.7240627  10.8457401  50.2497887
  66.3748380  12.7270716  57.2700098  67.0471433  12.5188078  56.6212747
  65.5478166  12.5292802  56.8305331  72.4538086  17.1913421  57.3462579
  73.3830146  17.3424581  57.1731546  72.0329116  17.2797442  56.4911226
  71.2526418  21.2164086  55.1161117  71.1137503  20.8482870  55.9887055
  70.4641014  21.7311725  54.9445075  71.8474570  26.3173182  46.4586653
  72.0226325  25.8461226  47.2732276  71.1607358  26.9438949  46.6867914
  72.8031633  20.5945689  52.5049954  72.4681466  20.5546459  53.4007604
  72.3035579  19.9290404  52.0320365  66.7775877  16.0013319  58.0302536
  66.6395675  15.2693557  58.6314075  67.6880800  15.9122219  57.7486723
  75.7390825  17.9401723  42.7787014  75.1219995  17.2148551  42.6820067
  75.2707313  18.7011083  42.4354088  69.4058178  15.7133278  57.5186215
  70.1157796  15.0726470  57.4772834  69.3627486  15.9646173  58.4412396
  77.3944956  22.6500631  60.4392795  77.3357502  21.9659851  59.7723378
  77.7964475  23.3919621  59.9873420  68.1187112  12.6998496  59.3381855
  67.5824469  12.2489234  59.9903451  67.5303820  12.8344405  58.5952319
  67.5289371  12.1587147  41.9008318  66.6518837  12.0375948  41.5370565
  68.0047124  11.3673225  41.6487207  77.3962364  20.6140215  58.6706774
  76.5089142  20.2766137  58.7933173  77.9660915  19.8823246  58.9075540
  63.8526233  11.8354503  56.4234849  63.7684422  11.2280173  55.6885259
  63.0308939  12.3263522  56.4244346  70.9263517  25.2741668  55.6368017
  70.8533688  26.0796639  56.1487322  70.4840910  25.4733633  54.8116039
  70.7153297  24.5113438  49.1470839  69.9320818  25.0535118  49.2409063
  71.4146042  25.0287417  49.5465080  73.3862200  25.1728502  57.7926176
  74.0990173  25.8075966  57.7202078  72.8952229  25.2692368  56.9766178
  75.1079727  19.0779754  49.3643468  74.1736006  19.1981217  49.1948172
  75.2856396  18.1752221  49.1003478  70.6084915  12.4625450  51.5176729
  70.2382703  11.9096490  52.2057634  71.1044008  11.8583583  50.9651729
  68.4374114  22.9222945  58.6131747  69.1383573  23.5559428  58.7661141
  67.9669229  23.2637677  57.8527386  76.5628510  21.2640895  46.8979654
  76.8388354  21.1497489  47.8073528  75.6933009  20.8658380  46.8591827
  76.2375400  15.4767552  56.4384297  75.5846850  15.7243460  55.7836750
  76.6155780  14.6631691  56.1046775  73.1982574  25.5127246  50.5412468
  73.3804968  24.6948902  51.0040220  74.0215560  25.7294938  50.1037358
  73.5324739  24.4395431  47.8027516  74.0612506  23.9287885  47.1897678
  73.7952959  24.1237961  48.6673049  64.0341832  22.4559300  55.5462850
  64.6195269  21.7102988  55.6790754  63.8366670  22.7663257  56.4299513
  66.8880487  25.4910547  50.5625292  66.2190863  25.9756675  50.0789332
  66.7493357  25.7379768  51.4768670  71.0285756  27.5254291  57.1607950
  71.5804064  27.6885912  57.9257036  71.3691949  28.1158729  56.4887975
  66.0050249   9.8729441  57.7629835  66.0691576  10.7344272  57.3507233
  65.9417369   9.2603442  57.0302194  65.4802522  11.9452573  61.4102869
  66.1074560  11.5629651  62.0240394  64.6230440  11.7266775  61.7758562
  75.8796630  22.3515548  63.0156605  76.4236534  22.9645507  62.5211560
  75.2983475  22.9095127  63.5323618  62.2568064  13.7529002  47.3421224
  62.5521505  12.8439681  47.2888278  61.3556100  13.7316742  47.0202226
  74.1654143  25.4736267  54.1471632  74.0405283  24.6726006  53.6382578
  74.8233234  25.9682460  53.6585602  65.7862311  11.8284999  53.3248773
  65.0648897  12.4420967  53.1856246  66.5755567  12.3642764  53.2465419
  76.2289051  23.2745287  55.7751183  75.2819387  23.1550638  55.7029509
  76.5771825  22.3867785  55.8577444  68.5888625   9.1639426  59.5989424
  69.1123027   9.4101722  60.3615734  68.3700958   9.9959460  59.1792562
  63.9855906  11.4343100  47.4660549  63.6568612  10.5540479  47.2835655
  64.3395277  11.3790769  48.3536938  73.2335485  23.0698003  51.9755535
  73.0860447  22.1414710  52.1563105  74.0588978  23.0918094  51.4912610
  67.0997729  11.7216070  47.8336027  67.4393802  12.2501991  47.1114635
  67.5469850  12.0596476  48.6094593  76.8369607  23.8926562  53.0620408
  77.7616154  23.6869423  52.9244859  76.6684910  23.6442963  53.9709749
  69.7941170  10.1053121  57.2839095  69.4537990   9.3060934  57.6859775
  69.0880176  10.4054831  56.7115928  69.0865876  10.2190691  46.0329320
  69.8074239  10.5971944  45.5293037  68.4631180  10.9379568  46.1364298
  73.2296999  10.9235840  46.9687652  73.4460613  11.8060478  46.6676480
  72.7491066  10.5322054  46.2393294  67.9696220  13.8821554  53.5458397
  67.8240801  14.1961857  54.4382678  67.4921424  14.5006454  52.9929295
  69.8292603  10.8724102  53.5939286  69.8154172   9.9765195  53.2571584
  70.5465031  10.8794765  54.2277572  71.6818734  11.3061442  55.6392414
  71.4236512  12.2278513  55.6376744  71.1503774  10.9091876  56.3292878
  76.6264923  24.4112229  48.4182499  76.8001800  23.8458651  47.6656351
  77.1193814  25.2113124  48.2361989  62.4441883  16.4226898  56.4846058
  61.8995351  17.1986706  56.6166332  63.3221233  16.7697703  56.3265179
  69.2329499   9.7538482  48.8626856  69.3545411   8.8255128  49.0617744
  68.9431542   9.7677168  47.9505172  77.6140095  23.7278993  45.5179397
  78.3091000  24.3485686  45.7366712  77.9563245  22.8774345  45.7931775
  63.2307905  15.5496794  59.3776215  62.4889641  15.6979430  59.9640845
  62.9100649  15.8105060  58.5142964  71.1751567  25.0912773  59.1756605
  71.4838694  24.8461919  60.0479304  71.9727049  25.2959411  58.6875475
  71.1972179  27.2450682  51.4061981  70.7577169  26.7527061  52.0994838
  71.9480296  26.7023650  51.1654056  63.6764518  23.4362223  51.4086609
  64.5022538  23.1365995  51.0285253  63.3258570  22.6669845  51.8576398
  68.6446051  22.7888691  53.4784283  68.0226061  22.1259396  53.1786511
  69.3150918  22.8149823  52.7957931  61.8773123  21.3548550  52.3675543
  61.0405032  20.9270724  52.1859544  61.8496769  21.5480993  53.3046334
  68.2059558  21.3392615  46.9542743  68.3547679  22.0228079  46.3009416
  69.0126002  21.3197705  47.4692199  70.9469867  12.0201852  59.8263148
  70.0773177  12.3135418  59.5545736  71.1829348  12.6042297  60.5470411
  65.9612191  17.3657792  47.9603812  65.7158233  16.4620122  48.1584022
  66.1308106  17.3674943  47.0183290  65.2307839  13.0986150  45.4589974
  64.5377084  13.1730505  44.8030010  64.9859591  12.3346493  45.9811491
  71.7054964  23.8340745  44.4254491  71.1328931  24.4530932  43.9724963
  72.2787757  24.3840107  44.9594413  74.9252224  24.1177895  45.5563073
  75.8582897  24.0523457  45.7595949  74.8375436  24.9534162  45.0977606
  72.0901762  15.1701558  41.7670543  73.0360867  15.0407766  41.8358961
  71.7116007  14.4316220  42.2439972  71.9740455  19.2219304  63.2271200
  72.8943464  19.3997903  63.4211247  71.9390038  18.2775349  63.0750900
  70.2744679  13.0951534  41.7025429  69.3676135  12.7984647  41.7788142
  70.5520660  12.7981352  40.8359715  61.1922620  14.4157898  52.1524475
  60.8725404  13.5623206  51.8598849  60.6456048  14.6306476  52.9082442
  64.9702527  17.1320339  55.8693981  65.1888537  18.0637446  55.8882015
  65.3828301  16.7728313  56.6548785  69.0443464   9.9538469  41.8437408
  69.9062628  10.2793368  42.1033225  69.2293808   9.1669965  41.3310474
  69.7061663  16.1350683  64.0761792  69.2228744  16.9351043  64.2825681
  69.7922602  16.1458628  63.1229236  62.9747622  17.9679063  51.9983611
  62.9518310  18.0666750  51.0465495  63.2848259  18.8144214  52.3200778
  65.6335000  20.0255218  56.1130226  66.5878254  19.9939160  56.0460157
  65.4347524  19.5645842  56.9280452  66.2234382  18.5956334  58.6801024
  67.0427271  19.0900413  58.7035861  66.4971190  17.6788302  58.6518591
  75.1244192  20.7511761  42.1376999  75.8280042  20.9561763  42.7534655
  74.4006841  21.3188523  42.4026083  75.9542002  16.5021622  48.2579269
  75.8977204  16.9590174  47.4186902  76.5070345  15.7412307  48.0802112
  67.1454355  26.4644154  53.3418866  67.0286739  27.4089587  53.2397557
  66.3246801  26.1617716  53.7304666  77.0330889  21.1894290  44.1875459
  77.8676493  20.7575489  44.0052934  76.8715232  21.0176304  45.1152354
  76.6876782  17.6926403  45.5531798  76.6325585  17.5270675  44.6120242
  76.0622837  18.4002436  45.7093988  61.4769297  12.9294468  59.3793221
  62.1228160  12.4193422  59.8680446  61.2686448  13.6663149  59.9536646
  68.1708869  27.1172416  56.5574795  69.0736116  27.1496027  56.8741290
  67.9446239  26.1872867  56.5721131  69.9262471  25.8703403  53.2184873
  68.9758102  25.8705264  53.1049246  70.2294957  25.1236137  52.7020908
  65.8166788  10.0762085  63.4768235  66.6798249   9.7198890  63.6871559
  65.2432198   9.7375980  64.1643639  78.3291686  33.5126846  50.2089051
  77.7656552  33.4216783  49.4405339  78.2144082  32.6926750  50.6891544
  75.8756118  35.0078037  53.0473272  76.6677410  34.6668862  52.6319571
  76.1152769  35.1173012  53.9675425  78.0834281  31.7338545  52.1544048
  77.1584778  31.6014759  52.3621740  78.3318695  32.5132764  52.6513991
  75.4443093  31.3771819  52.9887837  75.5735474  31.6306298  53.9027249
  74.7640544  31.9699527  52.6692492  74.3912518  28.8493832  53.0338879
  73.6011572  29.1051360  52.5578990  74.8823765  29.6642170  53.1390920
  76.3427263  29.2138411  49.9922356  75.5458427  29.3257105  50.5105852
  76.1152856  29.5525063  49.1263247  72.6750221  29.1024322  55.4653870
  72.9258259  29.9871332  55.7311446  73.2109769  28.9228924  54.6928962
  75.3410346  34.9226660  48.3811776  75.8534867  35.7169910  48.5317341
  75.9933059  34.2252950  48.3145378  77.1505231  38.0392416  50.4634529
  77.3271859  38.9610381  50.2755513  77.9462064  37.7250835  50.8928909
  76.4357587  30.0857048  60.3396693  76.3211103  29.1842305  60.6403792
  75.5802105  30.3320745  59.9881509  73.3059263  33.2515314  49.1571347
  74.1434485  33.6612322  48.9405054  73.4837531  32.3114756  49.1271541
  73.3285434  30.5906029  49.8282080  73.1309834  29.9975390  49.1033147
  72.7732098  30.2858240  50.5458019  75.8231660  30.1170063  47.5123032
  74.8929248  30.0554519  47.7292994  75.9189132  29.5946016  46.7159674
  75.7417209  26.6424876  50.1001274  76.0024026  27.5570209  49.9910434
  76.5634381  26.1749319  50.2497887  77.2142134  28.0562633  57.2700098
  77.8865188  27.8479995  56.6212747  76.3871921  27.8584719  56.8305331
  77.2529410  44.7954463  53.2326513  77.4926008  45.4272987  53.9105532
  76.4098606  44.4442503  53.5191873  69.8885265  32.2756225  51.9949826
  70.5756305  31.9617955  51.4070841  69.7333394  33.1797589  51.7217077
  74.6919987  27.1646421  56.4234849  74.6078176  26.5572091  55.6885259
  73.8702694  27.6555439  56.4244346  74.8735587  37.7851218  55.5462850
  75.4589023  37.0394906  55.6790754  74.6760425  38.0955174  56.4299513
  77.7274242  40.8202465  50.5625292  77.0584617  41.3048593  50.0789332
  77.5887111  41.0671686  51.4768670  69.4653241  30.3556818  54.2667293
  69.5037341  29.8220409  55.0604411  68.9593534  29.8292023  53.6478270
  76.8444004  25.2021358  57.7629835  76.9085330  26.0636189  57.3507233
  76.7811124  24.5895360  57.0302194  76.3196276  27.2744491  61.4102869
  76.9468315  26.8921568  62.0240394  75.4624195  27.0558693  61.7758562
  73.0961819  29.0820920  47.3421224  73.3915260  28.1731599  47.2888278
  72.1949855  29.0608660  47.0202226  76.6256066  27.1576917  53.3248773
  75.9042652  27.7712884  53.1856246  77.4149322  27.6934682  53.2465419
  74.8249660  26.7635018  47.4660549  74.4962367  25.8832397  47.2835655
  75.1789031  26.7082686  48.3536938  73.2835637  31.7518816  56.4846058
  72.7389105  32.5278624  56.6166332  74.1614987  32.0989620  56.3265179
  74.0701659  30.8788712  59.3776215  73.3283395  31.0271347  59.9640845
  73.7494403  31.1396978  58.5142964  74.5158273  38.7654141  51.4086609
  75.3416293  38.4657913  51.0285253  74.1652325  37.9961763  51.8576398
  72.7166878  36.6840467  52.3675543  71.8798786  36.2562642  52.1859544
  72.6890523  36.8772911  53.3046334  76.8005946  32.6949710  47.9603812
  76.5551988  31.7912040  48.1584022  76.9701860  32.6966860  47.0183290
  76.0701593  28.4278068  45.4589974  75.3770838  28.5022422  44.8030010
  75.8253345  27.6638411  45.9811491  72.0316374  29.7449815  52.1524475
  71.7119159  28.8915123  51.8598849  71.4849803  29.9598393  52.9082442
  75.8096282  32.4612256  55.8693981  76.0282292  33.3929364  55.8882015
  76.2222056  32.1020231  56.6548785  71.9004634  33.3652727  54.1217597
  71.2068106  32.9506680  53.6087551  72.6477625  33.4073263  53.5251015
  73.8141377  33.2970981  51.9983611  73.7912065  33.3958668  51.0465495
  74.1242013  34.1436131  52.3200778  76.4728755  35.3547136  56.1130226
  77.4272008  35.3231078  56.0460157  76.2741278  34.8937759  56.9280452
  77.0628137  33.9248252  58.6801024  77.8821026  34.4192330  58.7035861
  77.3364945  33.0080220  58.6518591  74.8278984  40.8966755  53.1300424
  74.6933451  40.1367156  52.5638422  74.4111046  41.6207655  52.6629213
  77.9848109  41.7936072  53.3418866  77.8680494  42.7381505  53.2397557
  77.1640556  41.4909634  53.7304666  72.3163051  28.2586386  59.3793221
  72.9621915  27.7485339  59.8680446  72.1080202  28.9955067  59.9536646
  76.6560542  25.4054003  63.4768235  77.5192004  25.0490807  63.6871559
  76.0825953  25.0667897  64.1643639  75.8756120  12.0140160  39.7718579
  76.6677412  11.6730985  39.3564878  76.1152770  12.1235135  40.6920732
  75.3410347  11.9288782  35.1057083  75.8534868  12.7232033  35.2562648
  75.9933060  11.2315073  35.0390684  77.1505232  15.0454539  37.1879836
  77.3271860  15.9672503  37.0000820  77.9462066  14.7312958  37.6174216
  77.2529411  21.8016585  39.9571820  77.4926009  22.4335110  40.6350839
  76.4098607  21.4504625  40.2437179  74.8735588  14.7913340  42.2708156
  75.4589025  14.0457028  42.4036060  74.6760426  15.1017297  43.1544820
  77.7274243  17.8264588  37.2870599  77.0584618  18.3110715  36.8034639
  77.5887113  18.0733808  38.2013977  74.5158274  15.7716263  38.1331916
  75.3416294  15.4720035  37.7530559  74.1652326  15.0023886  38.5821705
  72.7166879  13.6902590  39.0920850  71.8798787  13.2624764  38.9104851
  72.6890524  13.8835033  40.0291641  71.9004636  10.3714849  40.8462903
  71.2068107   9.9568802  40.3332858  72.6477627  10.4135386  40.2496322
  76.4728756  12.3609258  42.8375532  77.4272010  12.3293201  42.7705464
  76.2741280  11.8999882  43.6525758  74.8278985  17.9028878  39.8545730
  74.6933453  17.1429279  39.2883728  74.4111047  18.6269778  39.3874519
  77.9848111  18.7998195  40.0664173  77.8680495  19.7443627  39.9642863
  77.1640557  18.4971756  40.4549972  18.8728716  37.1797815  72.0712900
  18.2216696  37.7651896  71.6846914  19.6673079  37.7104010  72.1307937
  12.7984343  34.2686952  72.4700034  13.5715219  33.7215939  72.3312910
  13.1509742  35.1331202  72.6814496  15.1350621  30.4279619  70.1018484
  15.3876141  29.9061140  69.3401947  14.1975180  30.2645764  70.2045168
  20.3503981  34.8688247  72.6081884  19.7149814  34.9422874  73.3202789
  20.0201387  35.4581846  71.9300964  14.5780050  42.0469071  75.6387695
  14.5004080  42.9976896  75.7176176  13.9741694  41.7014943  76.2962621
  22.5158224  29.7486902  72.8177898  23.4276081  29.9814289  72.6425595
  22.0067871  30.3323946  72.2552976  25.0017039  35.6667158  77.5635843
  24.3168077  36.0466060  77.0132876  25.0860888  36.2762485  78.2967791
  31.4619791  32.5337821  78.6838515  30.7083500  31.9645219  78.5282520
  31.5967332  32.5000486  79.6309150  16.8518419  37.4051223  74.3593235
  16.7164094  38.2502759  74.7878083  17.3928232  37.6070501  73.5959169
  20.1661166  30.9190396  71.3964563  19.6507789  31.6895001  71.6352951
  19.8938474  30.2455533  72.0197625  25.1395440  33.6722751  73.3317737
  24.3624882  33.3333911  72.8872899  25.8186921  33.6775374  72.6572702
  18.3993901  34.9507712  74.8717298  17.8715262  34.2160471  74.5590536
  17.8981403  35.7282388  74.6257267  16.5446501  32.7687922  67.8752272
  15.6373563  32.5377176  68.0743421  17.0417533  31.9725541  68.0626253
  19.4514580  41.4785429  70.7948958  18.7776278  41.7817126  71.4033916
  19.8380402  42.2814510  70.4454415  17.7234734  32.8700517  72.3976262
  16.8145953  32.5859550  72.4948731  17.7529818  33.2899596  71.5379568
  22.9554002  36.4807107  76.1667429  22.5016329  35.6398016  76.2232620
  22.3247968  37.1168505  76.5042209  21.3986941  38.3183603  77.1017247
  21.6909915  38.8788660  76.3829613  21.9085561  38.6112164  77.8570406
  17.4210822  34.4109261  69.7364340  16.9830252  33.6945120  69.2769978
  18.1621263  34.6385376  69.1749432  25.5383937  32.6866458  75.7940659
  25.4001835  32.8768054  74.8661848  25.1820156  33.4485841  76.2508710
  17.6505795  41.6465102  73.0096037  17.8257550  41.1753145  73.8241660
  16.9638583  42.2730868  73.2377298  21.5422050  33.2693642  69.3296398
  20.9251220  32.5440471  69.2329450  21.0738538  34.0303003  68.9863472
  13.3320596  27.4879067  68.4517702  12.4550062  27.3667867  68.0879949
  13.8078349  26.6965145  68.1996591  16.5184522  39.8405357  75.6980223
  15.7352043  40.3827037  75.7918447  17.2177267  40.3579337  76.0974464
  20.9110952  34.4071674  75.9152851  19.9767231  34.5273136  75.7457556
  21.0887621  33.5044140  75.6512861  22.3659735  36.5932814  73.4489038
  22.6419579  36.4789409  74.3582912  21.4964234  36.1950299  73.4101211
  19.0013799  40.8419165  77.0921851  19.1836193  40.0240821  77.5549603
  19.8246785  41.0586857  76.6546741  19.3355964  39.7687350  74.3536900
  19.8643731  39.2579805  73.7407062  19.5984184  39.4529880  75.2182433
  22.4296148  39.7404148  74.9691883  22.6033025  39.1750571  74.2165735
  22.9225039  40.5405043  74.7871373  28.2835539  32.5040571  76.5882182
  28.7266685  31.7547897  76.1901306  27.4062049  32.4950708  76.2055914
  23.4171320  39.0570913  72.0688781  24.1122225  39.6777606  72.2876096
  23.7594471  38.2066264  72.3441159  25.3162743  36.5070618  73.5976112
  25.8414068  36.8457891  72.8725432  25.2285096  35.5717634  73.4139246
  17.0003404  42.5742602  77.9571365  16.5608395  42.0818980  78.6504222
  17.7511521  42.0315569  77.7163440  14.0090783  36.6684534  73.5052127
  14.1578904  37.3519998  72.8518800  14.8157227  36.6489624  74.0201583
  27.8268404  33.9745810  78.9804630  28.6615295  34.4135614  79.1442190
  27.9627533  33.4984463  78.1612876  17.5086189  39.1632665  70.9763874
  16.9360156  39.7822852  70.5234346  18.0818982  39.7132026  71.5103796
  20.7283449  39.4469815  72.1072457  21.6614122  39.3815376  72.3105332
  20.6406661  40.2826082  71.6486989  23.3571465  38.7635685  69.0676404
  23.2785097  38.4295549  69.9612162  24.1781132  39.2557453  69.0667877
  17.8932987  30.4993477  68.3179927  18.8392092  30.3699685  68.3868345
  17.5147232  29.7608139  68.7949355  16.0775904  28.4243454  68.2534812
  15.1707360  28.1276566  68.3297526  16.3551885  28.1273272  67.3869098
  14.8474689  25.2830389  68.3946791  15.7093853  25.6085287  68.6542609
  15.0325033  24.4961885  67.8819857  20.9275417  36.0803680  68.6886383
  21.6311267  36.2853683  69.3044038  20.2038066  36.6480442  68.9535466
  21.7573227  31.8313542  74.8088653  21.7008429  32.2882093  73.9696285
  22.3101570  31.0704226  74.6311496  22.8362114  36.5186210  70.7384843
  23.6707718  36.0867408  70.5562318  22.6746457  36.3468223  71.6661737
  22.4908007  33.0218323  72.1041182  22.4356810  32.8562594  71.1629626
  21.8654062  33.7294356  72.2603372  31.4646390  47.0355861  80.8340019
  32.1024800  46.9162608  80.1303360  31.3467232  47.9836705  80.8927972
  28.2736096  46.9883289  80.7701544  27.9354607  46.8724354  79.8822079
  29.1425864  46.5874454  80.7502550  24.1322912  48.8418765  76.7598435
  23.5687777  48.7508702  75.9914723  24.0175307  48.0218670  77.2400928
  21.6787343  50.3369957  79.5982656  22.4708635  49.9960781  79.1828955
  21.9183994  50.4464932  80.5184809  29.7122470  52.5089733  72.0712900
  29.0610450  53.0943813  71.6846914  30.5066833  53.0395928  72.1307937
  23.6378097  49.5978870  72.4700034  24.4108973  49.0507857  72.3312910
  23.9903496  50.4623119  72.6814496  26.4019347  48.3032101  82.2668293
  26.9982919  48.0788123  81.5525256  26.4594318  47.5616846  82.8693741
  25.9744375  45.7571536  70.1018484  26.2269896  45.2353057  69.3401947
  25.0368934  45.5937682  70.2045168  31.0187658  44.7607315  77.9093227
  31.8050747  44.3426738  77.5583645  31.2826362  45.6653407  78.0774876
  31.1897735  50.1980165  72.6081884  30.5543568  50.2714791  73.3202789
  30.8595142  50.7873764  71.9300964  36.4196085  44.6982548  78.8126206
  37.1521257  44.1281765  79.0464035  35.6635441  44.3104148  79.2532712
  25.6940664  47.6599642  72.3042859  25.5776922  46.9844546  72.9723944
  25.8042924  47.1732016  71.4875012  28.0372205  47.1209789  76.0089548
  27.6730412  46.5940410  76.7202470  28.8939321  46.7308258  75.8356034
  33.9421506  38.4104122  83.2720815  33.6104830  39.2799533  83.0482030
  33.3467119  38.0940406  83.9514845  27.6777692  42.1499689  71.0050897
  27.8452094  43.0179925  71.3721368  27.4874861  42.3126971  70.0812186
  30.4353025  50.6116668  82.6716727  30.1353748  51.5141707  82.5632535
  30.0904085  50.3448851  83.5237880  23.8865507  47.0630465  78.7053432
  22.9616003  46.9306679  78.9131124  24.1349920  47.8424684  79.2023374
  33.8350169  43.1299208  80.3514165  32.9267046  43.0614616  80.0572926
  33.7837765  43.6071153  81.1795990  27.6566913  44.6057346  71.9897564
  27.5366538  45.0514397  72.8283044  26.9619501  44.9542664  71.4311102
  21.2474318  46.7063738  79.5397221  21.3766699  46.9598217  80.4536633
  20.5671769  47.2991446  79.2201876  25.4173805  57.3760988  75.6387695
  25.3397835  58.3268813  75.7176176  24.8135448  57.0306861  76.2962621
  35.7011815  41.3315646  82.1292039  35.0586195  41.6248180  81.4831833
  35.1966744  41.2168567  82.9345235  33.3551979  45.0778820  72.8177898
  34.2669835  45.3106206  72.6425595  32.8461626  45.6615864  72.2552976
  27.9923817  44.4376054  83.8272747  28.8385012  44.8615468  83.9707396
  27.9322454  43.7809679  84.5211310  31.9621561  50.0604638  80.2091479
  31.3330424  50.2250352  79.5067547  31.5747223  50.4746248  80.9802443
  35.8410793  50.9959076  77.5635843  35.1561831  51.3757977  77.0132876
  35.9254642  51.6054403  78.2967791  33.0961725  48.6419035  84.1631187
  33.3078620  49.2850795  83.4865568  33.0491473  47.8081352  83.6953117
  30.6987954  41.2536856  81.0667759  29.8372433  41.5518109  81.3584496
  30.7250388  41.4707255  80.1348791  27.5149523  49.7979046  77.4741564
  27.9787869  50.0766749  76.6846187  27.2506321  48.8962491  77.2914655
  24.4073604  49.3450528  80.4121328  24.9774961  49.7737796  79.7738812
  24.9981716  49.0633112  81.1105513  26.4518409  45.9202199  74.2831130
  27.1542452  46.3723242  74.7505056  26.1199038  45.2786017  74.9111023
  20.1943743  44.1785751  79.5848263  19.4042797  44.4343280  79.1088374
  20.6854990  44.9934089  79.6900304  22.1458488  44.5430330  76.5431740
  21.3489652  44.6549025  77.0615235  21.9184081  44.8816983  75.6772630
  42.3013546  47.8629739  78.6838515  41.5477254  47.2937137  78.5282520
  42.4361087  47.8292403  79.6309150  27.6912174  52.7343141  74.3593235
  27.5557849  53.5794677  74.7878083  28.2321986  52.9362419  73.5959169
  21.1441571  50.2518579  74.9321160  21.6566092  51.0461829  75.0826725
  21.7964284  49.5544870  74.8654761  22.9536456  53.3684335  77.0143913
  23.1303084  54.2902300  76.8264897  23.7493289  53.0542755  77.4438293
  19.1090488  48.5807234  75.7080730  19.9465710  48.9904242  75.4914438
  19.2868756  47.6406676  75.6780924  31.0054920  46.2482314  71.3964563
  30.4901543  47.0186919  71.6352951  30.7332229  45.5747450  72.0197625
  28.5902031  41.0932015  76.4549802  27.7343627  40.7038865  76.2755440
  29.0028983  41.1723976  75.5949587  30.1201178  38.6278358  80.8541361
  29.6165973  38.5908493  80.0409167  30.4131785  39.5371101  80.9138018
  26.3644064  38.7117088  79.8607543  27.2297060  38.5159897  79.5013433
  26.4321573  38.4827440  80.7876900  35.9789194  49.0014669  73.3317737
  35.2018637  48.6625828  72.8872899  36.6580675  49.0067292  72.6572702
  30.7941223  44.1209406  73.2224345  30.4891359  44.4355555  74.0734488
  31.7471665  44.1990826  73.2651678  29.2387655  50.2799630  74.8717298
  28.7109017  49.5452389  74.5590536  28.7375158  51.0574306  74.6257267
  34.2180501  48.4748650  79.9884345  33.5604176  49.1647911  80.0764473
  35.0220900  48.8645082  80.3318331  23.9706383  40.9419296  77.2323910
  24.5450135  40.7194477  76.4997103  24.5577365  41.0107990  77.9852511
  33.0285960  46.8293023  78.0388287  33.5417842  47.4623015  78.5409996
  33.6787184  46.2294218  77.6731647  24.2975970  42.9723757  71.2519795
  23.4613282  43.3098443  71.5729070  24.1580739  42.8372737  70.3146932
  26.2729050  37.8160545  75.9598979  25.6193463  37.5009562  75.3355594
  26.2309525  37.1936285  76.6858802  27.3840255  48.0979840  67.8752272
  26.4767317  47.8669093  68.0743421  27.8811287  47.3017459  68.0626253
  30.2908334  56.8077347  70.7948958  29.6170033  57.1109044  71.4033916
  30.6774156  57.6106427  70.4454415  29.5066791  44.3042478  80.2846627
  28.5889352  44.5257425  80.1268315  29.9226934  44.3788789  79.4258334
  30.2901839  45.7033894  75.4149307  31.0373657  46.2155291  75.1056429
  30.5593428  45.3817947  76.2753701  28.5628489  48.1992435  72.3976262
  27.6539708  47.9151468  72.4948731  28.5923573  48.6191513  71.5379568
  33.7947756  51.8099024  76.1667429  33.3410083  50.9689934  76.2232620
  33.1641723  52.4460423  76.5042209  32.7380676  42.7391010  77.3968097
  32.0003432  42.2268396  77.7278339  32.9907449  42.2991392  76.5851374
  32.2380695  53.6475521  77.1017247  32.5303670  54.2080578  76.3829613
  32.7479316  53.9404082  77.8570406  32.8392303  35.5167262  77.9909866
  33.1451180  34.6564626  77.7035781  33.5644908  36.1084882  77.7908860
  19.1316659  45.9197949  76.3791464  18.9341059  45.3267310  75.6542530
  18.5763323  45.6150159  77.0967403  27.1113383  45.8121055  78.4986057
  27.1661993  44.8594892  78.4228534  26.3004585  45.9680494  78.9827355
  28.2604577  49.7401178  69.7364340  27.8224006  49.0237037  69.2769978
  29.0015017  49.9677293  69.1749432  25.0505743  44.4298115  76.2576436
  24.2373608  44.7292286  76.6641628  25.5464737  44.0353804  76.9750918
  27.2014321  54.4255872  78.1910701  27.1590499  54.6516718  77.2619233
  28.1177019  54.1919247  78.3396502  30.6479954  44.8939940  85.0891330
  31.0029342  45.1211413  85.9485795  31.2952086  45.2258316  84.4668585
  36.3777691  48.0158375  75.7940659  36.2395590  48.2059971  74.8661848
  36.0213910  48.7777758  76.2508710  24.5419817  42.0016471  81.8737671
  25.1819197  41.8605230  81.1760634  23.7097348  41.7150984  81.4976273
  36.4047071  50.0834902  80.8051930  36.8383578  49.9910192  81.6534984
  37.1178652  50.0592403  80.1671946  25.3180121  51.3018901  77.9872663
  26.1120720  50.8069221  77.7855238  24.6071814  50.7736764  77.6240369
  21.6262885  45.4461983  74.0632416  20.6960473  45.3846438  74.2802378
  21.7220357  44.9237935  73.2669057  21.5448434  41.9716796  76.6510658
  21.8055251  42.8862129  76.5419818  22.3665606  41.5041238  76.8007270
  29.0963066  47.8497259  83.8971963  30.0255126  48.0008418  83.7240930
  28.6754096  47.9381279  83.0420609  27.8951397  51.8747923  81.6670500
  27.7562483  51.5066707  82.5396438  27.1065994  52.3895562  81.4954458
  28.4899549  56.9757019  73.0096037  28.6651305  56.5045063  73.8241660
  27.8032337  57.6022786  73.2377298  29.4456612  51.2529526  79.0559338
  29.1106445  51.2130296  79.9516988  28.9460558  50.5874242  78.5829748
  32.3815804  48.5985560  69.3296398  31.7644975  47.8732388  69.2329450
  31.9132293  49.3594920  68.9863472  26.0483157  46.3717115  84.0695599
  26.7582776  45.7310307  84.0282217  26.0052465  46.6230010  84.9921780
  24.1714350  42.8170984  68.4517702  23.2943816  42.6959785  68.0879949
  24.6472103  42.0257063  68.1996591  15.6916490  47.6048144  78.5459209
  16.3787530  47.2909874  77.9580225  15.5364619  48.5089509  78.2726461
  27.3578276  55.1697275  75.6980223  26.5745798  55.7118955  75.7918447
  28.0571021  55.6871254  76.0974464  30.6674926  40.9791904  78.3414428
  31.1643626  40.2261866  78.0215498  29.8961908  41.0156221  77.7757637
  38.5204684  46.6832270  79.9832719  38.5094560  47.5656985  79.6126653
  37.6522063  46.3303821  79.7887257  31.7504707  49.7363591  75.9152851
  30.8160986  49.8565054  75.7457556  31.9281375  48.8336058  75.6512861
  27.2509895  43.1209287  78.0686113  26.8807682  42.5680328  78.7567018
  27.7468987  42.5167421  77.5161113  35.1377258  45.5780911  76.4502886
  35.6037710  46.4108902  76.3763188  35.5884759  45.1125892  77.1548144
  33.2053489  51.9224732  73.4489038  33.4813333  51.8081327  74.3582912
  32.3357988  51.5242217  73.4101211  33.1093921  37.9461498  80.4893787
  32.1957001  38.1765724  80.6575994  33.5387022  38.0299942  81.3407819
  32.8800379  46.1351390  82.9893681  32.2271830  46.3827297  82.3346134
  33.2580759  45.3215528  82.6556158  29.8407553  56.1711083  77.0921851
  30.0229948  55.3532739  77.5549603  30.6640539  56.3878775  76.6546741
  30.1749719  55.0979268  74.3536900  30.7037485  54.5871722  73.7407062
  30.4377938  54.7821798  75.2182433  23.5305467  56.1494385  77.1134676
  22.8615842  56.6340512  76.6298716  23.3918336  56.3963605  78.0278054
  18.8993044  44.4112840  73.8930608  19.1946485  43.5023518  73.8397661
  17.9981080  44.3900579  73.5711610  30.8079123  56.1320104  80.6981016
  30.6830262  55.3309843  80.1891962  31.4658214  56.6266297  80.2094986
  22.4287291  42.4868836  79.8758156  21.7073877  43.1004804  79.7365630
  23.2180547  43.0226601  79.7974802  20.6280885  42.0926937  74.0169933
  20.2993592  41.2124316  73.8345039  20.9820256  42.0374606  74.9046322
  29.8760464  53.7281840  78.5264918  29.7285427  52.7998547  78.7072488
  30.7013958  53.7501931  78.0421994  23.7422709  42.3799907  74.3845411
  24.0818781  42.9085828  73.6624019  24.1894829  42.7180313  75.1603977
  33.4794586  54.5510399  79.6129791  34.4041134  54.3453260  79.4754242
  33.3109890  54.3026800  80.5219133  25.7290856  40.8774529  72.5838703
  26.4499218  41.2555781  72.0802420  25.1056160  41.5963405  72.6873681
  29.8721979  41.5819678  73.5197036  30.0885593  42.4644315  73.2185864
  29.3916046  41.1905891  72.7902678  24.6121200  44.5405391  80.0967780
  24.4665781  44.8545694  80.9892062  24.1346404  45.1590291  79.5438679
  26.4717583  41.5307939  80.1448670  26.4579152  40.6349032  79.8080968
  27.1890011  41.5378603  80.7786956  28.3243714  41.9645279  82.1901797
  28.0661491  42.8862350  82.1886128  27.7928754  41.5675714  82.8802261
  33.2689902  55.0696066  74.9691883  33.4426780  54.5042489  74.2165735
  33.7618794  55.8696961  74.7871373  25.8754479  40.4122319  75.4136240
  25.9970390  39.4838965  75.6127127  25.5856521  40.4261005  74.5014555
  28.7445669  38.0977230  78.5502960  28.7667366  38.1616563  77.5954939
  29.1613728  37.2581738  78.7443466  39.1229294  47.8332489  76.5882182
  39.5660440  47.0839814  76.1901306  38.2455804  47.8242625  76.2055914
  34.2565075  54.3862831  72.0688781  34.9515979  55.0069523  72.2876096
  34.5988225  53.5358182  72.3441159  36.1556498  51.8362536  73.5976112
  36.6807822  52.1749809  72.8725432  36.0678851  50.9009551  73.4139246
  27.8397159  57.9034519  77.9571365  27.4002149  57.4110898  78.6504222
  28.5905276  57.3607487  77.7163440  20.3189498  54.0946060  77.9595993
  21.1447518  53.7949832  77.5794636  19.9683550  53.3253683  78.4085782
  25.2871031  53.4472528  80.0293667  24.6651040  52.7843233  79.7295894
  25.9575898  53.4733660  79.3467314  24.8484538  51.9976452  73.5052127
  24.9972658  52.6811916  72.8518800  25.6550981  51.9781542  74.0201583
  38.6662158  49.3037727  78.9804630  39.5009050  49.7427531  79.1442190
  38.8021287  48.8276381  78.1612876  22.6037171  48.0241629  74.5113196
  22.3583213  47.1203959  74.7093406  22.7733085  48.0258780  73.5692674
  21.8732818  43.7569987  72.0099357  21.1802063  43.8314342  71.3539393
  21.6284570  42.9930331  72.5320874  30.5446475  35.3165588  79.4138848
  30.8248229  34.6488777  80.0399275  31.3297082  35.5094684  78.9013512
  28.3479943  54.4924582  70.9763874  27.7753910  55.1114769  70.5234346
  28.9212737  55.0423944  71.5103796  34.4155333  43.7383222  83.1610423
  35.3672756  43.8381320  83.1822647  34.2458784  42.9461491  83.6708508
  32.4369713  40.8238806  83.3469824  31.8419645  41.1043818  82.6516313
  32.1519409  41.3132706  84.1186565  31.5677203  54.7761732  72.1072457
  32.5007876  54.7107294  72.3105332  31.4800416  55.6117999  71.6486989
  34.1965220  54.0927603  69.0676404  34.1178851  53.7587466  69.9612162
  35.0174887  54.5849371  69.0667877  36.8943411  46.9589342  82.2752723
  36.8619731  46.0205343  82.4612407  37.5044035  47.0373379  81.5418548
  28.7326742  45.8285395  68.3179927  29.6785847  45.6991603  68.3868345
  28.3540987  45.0900057  68.7949355  37.0437899  43.7500385  82.3211006
  36.5276948  42.9658842  82.1340935  37.9277848  43.4219102  82.4857526
  34.7048626  37.4941401  78.2806819  34.5073447  37.1856489  79.1650151
  35.3148332  38.2203040  78.4104749  40.7935258  46.1613211  82.0133211
  40.0668422  46.0269176  81.4049703  40.3782545  46.4690040  82.8189929
  26.9169659  43.7535371  68.2534812  26.0101114  43.4568484  68.3297526
  27.1945640  43.4565189  67.3869098  17.8347599  45.0741735  78.7033859
  17.5150384  44.2207043  78.4108233  17.2881028  45.2890313  79.4591826
  21.6127507  47.7904176  82.4203365  21.8313517  48.7221284  82.4391399
  22.0253281  47.4312150  83.2058169  28.5331725  38.2972261  74.4079054
  27.7232453  37.9519346  74.7834300  29.2216142  37.9879805  74.9966665
  30.4622273  37.3750308  76.0303350  31.0153312  37.7945761  76.6893373
  30.6992359  36.4486056  76.0726306  25.6868444  40.6122307  68.3946791
  26.5487608  40.9377205  68.6542609  25.8718788  39.8253802  67.8819857
  33.8401080  39.4850833  75.5382014  33.2599749  40.1435637  75.1560067
  33.5737013  38.6628178  75.1269432  32.2904646  38.8855891  77.7403335
  32.7904425  38.9972425  76.9317654  32.9340254  38.5816944  78.3804143
  19.6172602  48.6262900  78.5492995  19.5943290  48.7250587  77.5974878
  19.9273238  49.4728051  78.8710161  32.6225958  41.6450923  74.5938363
  31.7351813  41.9300574  74.3758557  33.0379947  41.4844687  73.7465640
  35.9740494  41.6697444  78.3092702  36.7500884  42.1593897  78.5817319
  35.2488628  42.0955499  78.7664571  38.4113053  42.3825064  79.3666643
  39.0057544  42.1420800  78.6559951  38.4839637  41.6632194  79.9940179
  31.7669172  51.4095598  68.6886383  32.4705022  51.6145601  69.3044038
  31.0431820  51.9772360  68.9535466  32.5966982  47.1605459  74.8088653
  32.5402183  47.6174011  73.9696285  33.1495324  46.3996144  74.6311496
  36.4071788  42.9495191  75.6338772  36.1508722  42.5491827  76.4646980
  35.7824656  43.6638985  75.5088911  40.7184126  45.6891264  78.1410064
  40.1583684  45.7584454  78.9141626  40.1127629  45.5132249  77.4209560
  33.6755869  51.8478127  70.7384843  34.5101473  51.4159326  70.5562318
  33.5140212  51.6760141  71.6661737  33.3301761  48.3510241  72.1041182
  33.2750565  48.1854512  71.1629626  32.7047816  49.0586273  72.2603372
  26.6397887  37.8518350  71.6826500  26.6276556  38.7960190  71.8394771
  27.5321308  37.6688495  71.3885962  26.5687451  56.5287240  79.7694257
  25.6183082  56.5289102  79.6558629  26.8719937  55.7819975  79.2530292
  30.4550006  34.4461126  75.9372437  29.6882402  33.8919613  76.0829120
  30.8660711  34.5182995  76.7986589  34.4771852  64.9270788  72.4700034
  35.2502728  64.3799775  72.3312910  34.8297251  65.7915037  72.6814496
  36.8138130  61.0863454  70.1018484  37.0663650  60.5644975  69.3401947
  35.8762689  60.9229599  70.2045168  36.5334418  62.9891560  72.3042859
  36.4170677  62.3136463  72.9723944  36.6436678  62.5023934  71.4875012
  38.5171446  57.4791607  71.0050897  38.6845849  58.3471843  71.3721368
  38.3268615  57.6418888  70.0812186  38.4960667  59.9349264  71.9897564
  38.3760292  60.3806315  72.8283044  37.8013256  60.2834582  71.4311102
  44.1945733  60.4070737  72.8177898  45.1063590  60.6398124  72.6425595
  43.6855380  60.9907782  72.2552976  37.2912164  61.2494116  74.2831130
  37.9936207  61.7015160  74.7505056  36.9592792  60.6077935  74.9111023
  32.9852243  59.8722248  76.5431740  32.1883406  59.9840942  77.0615235
  32.7577835  60.2108900  75.6772630  29.9484242  63.9099151  75.7080730
  30.7859464  64.3196160  75.4914438  30.1262510  62.9698593  75.6780924
  41.8448675  61.5774232  71.3964563  41.3295298  62.3478836  71.6352951
  41.5725983  60.9039368  72.0197625  39.4295786  56.4223933  76.4549802
  38.5737382  56.0330783  76.2755440  39.8422737  56.5015893  75.5949587
  41.6334978  59.4501324  73.2224345  41.3285113  59.7647473  74.0734488
  42.5865420  59.5282744  73.2651678  34.8100137  56.2711214  77.2323910
  35.3843889  56.0486395  76.4997103  35.3971120  56.3399908  77.9852511
  35.1369724  58.3015675  71.2519795  34.3007037  58.6390361  71.5729070
  34.9974494  58.1664654  70.3146932  37.1122805  53.1452462  75.9598979
  36.4587217  52.8301480  75.3355594  37.0703279  52.5228203  76.6858802
  38.2234010  63.4271758  67.8752272  37.3161071  63.1961011  68.0743421
  38.7205042  62.6309377  68.0626253  39.4022243  63.5284352  72.3976262
  38.4933462  63.2443385  72.4948731  39.4317327  63.9483431  71.5379568
  43.6786057  50.8459180  77.9909866  43.9844934  49.9856543  77.7035781
  44.4038662  51.4376800  77.7908860  29.9710414  61.2489867  76.3791464
  29.7734813  60.6559227  75.6542530  29.4157078  60.9442077  77.0967403
  39.0998331  65.0693096  69.7364340  38.6617761  64.3528955  69.2769978
  39.8408772  65.2969211  69.1749432  35.8899497  59.7590033  76.2576436
  35.0767363  60.0584203  76.6641628  36.3858491  59.3645721  76.9750918
  32.4656639  60.7753900  74.0632416  31.5354227  60.7138356  74.2802378
  32.5614111  60.2529853  73.2669057  32.3842188  57.3008713  76.6510658
  32.6449006  58.2154046  76.5419818  33.2059361  56.8333156  76.8007270
  43.2209559  63.9277478  69.3296398  42.6038729  63.2024306  69.2329450
  42.7526047  64.6886838  68.9863472  35.0108105  58.1462902  68.4517702
  34.1337571  58.0251703  68.0879949  35.4865858  57.3548980  68.1996591
  26.5310245  62.9340062  78.5459209  27.2181284  62.6201792  77.9580225
  26.3758373  63.8381426  78.2726461  29.7386798  59.7404757  73.8930608
  30.0340239  58.8315436  73.8397661  28.8374834  59.7192497  73.5711610
  31.4674640  57.4218855  74.0169933  31.1387346  56.5416234  73.8345039
  31.8214011  57.3666524  74.9046322  34.5816463  57.7091825  74.3845411
  34.9212536  58.2377746  73.6624019  35.0288584  58.0472231  75.1603977
  36.5684610  56.2066446  72.5838703  37.2892973  56.5847699  72.0802420
  35.9449914  56.9255323  72.6873681  40.7115733  56.9111595  73.5197036
  40.9279348  57.7936233  73.2185864  40.2309800  56.5197809  72.7902678
  36.7148233  55.7414237  75.4136240  36.8364145  54.8130883  75.6127127
  36.4250276  55.7552923  74.5014555  39.5839424  53.4269147  78.5502960
  39.6061121  53.4908480  77.5954939  40.0007483  52.5873656  78.7443466
  33.4430925  63.3533547  74.5113196  33.1976967  62.4495877  74.7093406
  33.6126840  63.3550698  73.5692674  32.7126573  59.0861905  72.0099357
  32.0195818  59.1606260  71.3539393  32.4678325  58.3222248  72.5320874
  41.3840229  50.6457506  79.4138848  41.6641983  49.9780695  80.0399275
  42.1690836  50.8386602  78.9013512  39.5720496  61.1577313  68.3179927
  40.5179601  61.0283521  68.3868345  39.1934741  60.4191975  68.7949355
  37.7563413  59.0827289  68.2534812  36.8494869  58.7860402  68.3297526
  38.0339394  58.7857107  67.3869098  28.6741354  60.4033652  78.7033859
  28.3544138  59.5498961  78.4108233  28.1274782  60.6182231  79.4591826
  39.3725479  53.6264179  74.4079054  38.5626208  53.2811264  74.7834300
  40.0609896  53.3171722  74.9966665  41.3016027  52.7042226  76.0303350
  41.8547066  53.1237679  76.6893373  41.5386114  51.7777974  76.0726306
  36.5262198  55.9414224  68.3946791  37.3881362  56.2669123  68.6542609
  36.7112542  55.1545720  67.8819857  44.6794835  54.8142751  75.5382014
  44.0993504  55.4727555  75.1560067  44.4130767  53.9920095  75.1269432
  43.4619713  56.9742841  74.5938363  42.5745568  57.2592492  74.3758557
  43.8773702  56.8136604  73.7465640  42.6062926  66.7387516  68.6886383
  43.3098776  66.9437518  69.3044038  41.8825575  67.3064278  68.9535466
  37.4791641  53.1810267  71.6826500  37.4670311  54.1252107  71.8394771
  38.3715063  52.9980413  71.3885962  41.2943761  49.7753044  75.9372437
  40.5276156  49.2211531  76.0829120  41.7054466  49.8474913  76.7986589
  18.8728717  14.1859938  58.7958207  18.2216697  14.7714018  58.4092220
  19.6673080  14.7166133  58.8553244  12.7984344  11.2749075  59.1945341
  13.5715220  10.7278062  59.0558217  13.1509743  12.1393324  59.4059802
  15.1350622   7.4341741  56.8263791  15.3876143   6.9123262  56.0647254
  14.1975181   7.2707887  56.9290475  20.3503982  11.8750370  59.3327191
  19.7149815  11.9484996  60.0448096  20.0201389  12.4643969  58.6546270
  14.5780052  19.0531193  62.3633002  14.5004081  20.0039018  62.4421482
  13.9741695  18.7077066  63.0207928  22.5158226   6.7549025  59.5423204
  23.4276082   6.9876411  59.3670902  22.0067873   7.3386069  58.9798283
  25.0017040  12.6729281  64.2881150  24.3168078  13.0528182  63.7378183
  25.0860889  13.2824608  65.0213097  31.4619792   9.5399944  65.4083822
  30.7083501   8.9707342  65.2527826  31.5967334   9.5062608  66.3554457
  16.8518421  14.4113346  61.0838541  16.7164095  15.2564882  61.5123389
  17.3928233  14.6132624  60.3204475  20.1661167   7.9252519  58.1209870
  19.6507790   8.6957124  58.3598257  19.8938475   7.2517655  58.7442931
  25.1395441  10.6784874  60.0563043  24.3624884  10.3396033  59.6118206
  25.8186922  10.6837497  59.3818009  18.3993902  11.9569834  61.5962605
  17.8715263  11.2222594  61.2835843  17.8981405  12.7344511  61.3502573
  16.5446502   9.7750045  54.5997578  15.6373564   9.5439298  54.7988727
  17.0417534   8.9787664  54.7871560  19.4514581  18.4847552  57.5194264
  18.7776280  18.7879249  58.1279222  19.8380403  19.2876632  57.1699721
  17.7234735   9.8762640  59.1221568  16.8145955   9.5921672  59.2194038
  17.7529819  10.2961718  58.2624875  22.9554003  13.4869229  62.8912736
  22.5016330  12.6460139  62.9477926  22.3247970  14.1230627  63.2287516
  21.3986942  15.3245726  63.8262554  21.6909916  15.8850783  63.1074920
  21.9085563  15.6174287  64.5815713  17.4210823  11.4171383  56.4609647
  16.9830253  10.7007242  56.0015284  18.1621264  11.6447498  55.8994738
  25.5383938   9.6928580  62.5185965  25.4001837   9.8830176  61.5907155
  25.1820157  10.4547963  62.9754017  17.6505796  18.6527224  59.7341344
  17.8257552  18.1815268  60.5486966  16.9638584  19.2792991  59.9622604
  21.5422051  10.2755765  56.0541704  20.9251222   9.5502593  55.9574757
  21.0738539  11.0365125  55.7108779  13.3320597   4.4941189  55.1763009
  12.4550063   4.3729990  54.8125255  13.8078350   3.7027268  54.9241897
  16.5184523  16.8467480  62.4225529  15.7352045  17.3889160  62.5163754
  17.2177268  17.3641459  62.8219770  20.9110954  11.4133796  62.6398158
  19.9767232  11.5335259  62.4702862  21.0887622  10.5106263  62.3758168
  22.3659736  13.5994937  60.1734344  22.6419580  13.4851531  61.0828218
  21.4964235  13.2012422  60.1346517  19.0013800  17.8481288  63.8167158
  19.1836195  17.0302944  64.2794910  19.8246786  18.0648980  63.3792048
  19.3355966  16.7749473  61.0782206  19.8643732  16.2641927  60.4652368
  19.5984185  16.4592003  61.9427739  22.4296149  16.7466271  61.6937189
  22.6033027  16.1812694  60.9411042  22.9225040  17.5467166  61.5116679
  28.2835540   9.5102694  63.3127489  28.7266686   8.7610019  62.9146612
  27.4062051   9.5012830  62.9301221  23.4171322  16.0633035  58.7934088
  24.1122226  16.6839728  59.0121402  23.7594472  15.2128387  59.0686465
  25.3162745  13.5132741  60.3221418  25.8414069  13.8520014  59.5970738
  25.2285097  12.5779756  60.1384553  17.0003405  19.5804724  64.6816671
  16.5608396  19.0881103  65.3749528  17.7511522  19.0377692  64.4408747
  14.0090785  13.6746657  60.2297434  14.1578905  14.3582121  59.5764106
  14.8157228  13.6551747  60.7446889  27.8268405  10.9807932  65.7049937
  28.6615296  11.4197736  65.8687497  27.9627534  10.5046585  64.8858182
  17.5086190  16.1694787  57.7009181  16.9360157  16.7884974  57.2479653
  18.0818984  16.7194149  58.2349103  20.7283450  16.4531937  58.8317763
  21.6614123  16.3877499  59.0350639  20.6406663  17.2888204  58.3732296
  23.3571467  15.7697808  55.7921711  23.2785098  15.4357671  56.6857469
  24.1781133  16.2619576  55.7913183  17.8932989   7.5055600  55.0425234
  18.8392093   7.3761808  55.1113652  17.5147234   6.7670262  55.5194662
  16.0775906   5.4305576  54.9780119  15.1707361   5.1338689  55.0542832
  16.3551887   5.1335394  54.1114405  20.9275418  13.0865803  55.4131689
  21.6311268  13.2915805  56.0289345  20.2038067  13.6542565  55.6780773
  21.7573229   8.8375664  61.5333959  21.7008430   9.2944216  60.6941592
  22.3101571   8.0766349  61.3556802  22.8362116  13.5248332  57.4630149
  23.6707720  13.0929531  57.2807624  22.6746459  13.3530346  58.3907044
  22.4908008  10.0280446  58.8286489  22.4356812   9.8624717  57.8874933
  21.8654063  10.7356478  58.9848678  31.4646391  24.0417983  67.5585326
  32.1024801  23.9224731  66.8548666  31.3467234  24.9898827  67.6173278
  28.2736097  23.9945411  67.4946851  27.9354609  23.8786476  66.6067386
  29.1425865  23.5936577  67.4747857  24.1322913  25.8480888  63.4843742
  23.5687778  25.7570825  62.7160029  24.0175308  25.0280792  63.9646234
  28.7555880  25.1480263  73.4533056  28.7444521  24.7533061  72.5813560
  28.9176520  24.4146336  74.0466828  21.6787345  27.3432079  66.3227962
  22.4708637  27.0022904  65.9074261  21.9183995  27.4527054  67.2430116
  29.7122472  29.5151856  58.7958207  29.0610451  30.1005936  58.4092220
  30.5066834  30.0458050  58.8553244  23.6378099  26.6040993  59.1945341
  24.4108975  26.0569980  59.0558217  23.9903498  27.4685242  59.4059802
  25.4763141  27.9317375  72.4012240  25.1853007  28.8363006  72.2858907
  26.1120126  27.9733903  73.1156310  26.4019348  25.3094223  68.9913600
  26.9982920  25.0850246  68.2770563  26.4594320  24.5678969  69.5939048
  25.9744376  22.7633659  56.8263791  26.2269897  22.2415180  56.0647254
  25.0368936  22.5999804  56.9290475  31.0187659  21.7669437  64.6338534
  31.8050749  21.3488860  64.2828951  31.2826364  22.6715529  64.8020183
  31.1897737  27.2042287  59.3327191  30.5543570  27.2776914  60.0448096
  30.8595143  27.7935886  58.6546270  36.4196086  21.7044670  65.5371513
  37.1521258  21.1343887  65.7709342  35.6635442  21.3166271  65.9778018
  25.6940665  24.6661765  59.0288166  25.5776923  23.9906668  59.6969250
  25.8042925  24.1794139  58.2120319  28.0372206  24.1271912  62.7334855
  27.6730413  23.6002533  63.4447777  28.8939322  23.7370381  62.5601341
  33.9421507  15.4166244  69.9966121  33.6104832  16.2861655  69.7727336
  33.3467120  15.1002528  70.6760152  27.6777693  19.1561812  57.7296204
  27.8452095  20.0242048  58.0966675  27.4874862  19.3189093  56.8057493
  30.4353026  27.6178790  69.3962034  30.1353749  28.5203829  69.2877841
  30.0904086  27.3510974  70.2483187  23.8865508  24.0692587  65.4298738
  22.9616004  23.9368801  65.6376430  24.1349921  24.8486807  65.9268681
  33.8350170  20.1361331  67.0759471  32.9267047  20.0676739  66.7818232
  33.7837766  20.6133276  67.9041297  27.6566914  21.6119469  58.7142870
  27.5366539  22.0576520  59.5528351  26.9619502  21.9604787  58.1556409
  21.2474319  23.7125861  66.2642527  21.3766700  23.9660340  67.1781939
  20.5671770  24.3053569  65.9447183  25.4173806  34.3823111  62.3633002
  25.3397836  35.3330936  62.4421482  24.8135450  34.0368983  63.0207928
  35.7011817  18.3377769  68.8537345  35.0586197  18.6310302  68.2077140
  35.1966745  18.2230689  69.6590542  33.3551980  22.0840942  59.5423204
  34.2669836  22.3168329  59.3670902  32.8461627  22.6677986  58.9798283
  31.6392748  26.5065570  73.1784497  32.0476104  26.0647981  72.4339129
  30.9170009  25.9318198  73.4318690  27.9923818  21.4438177  70.5518054
  28.8385013  21.8677590  70.6952703  27.9322456  20.7871801  71.2456617
  31.9621562  27.0666761  66.9336786  31.3330425  27.2312475  66.2312854
  31.5747225  27.4808370  67.7047750  35.8410794  28.0021199  64.2881150
  35.1561833  28.3820100  63.7378183  35.9254644  28.6116525  65.0213097
  33.0961726  25.6481158  70.8876493  33.3078621  26.2912917  70.2110874
  33.0491474  24.8143474  70.4198423  30.6987955  18.2598978  67.7913065
  29.8372434  18.5580232  68.0829803  30.7250390  18.4769377  66.8594098
  27.5149524  26.8041169  64.1986871  27.9787870  27.0828872  63.4091494
  27.2506322  25.9024613  64.0159962  24.4073605  26.3512650  67.1366634
  24.9774962  26.7799919  66.4984119  24.9981717  26.0695235  67.8350820
  26.4518410  22.9264321  61.0076436  27.1542454  23.3785365  61.4750363
  26.1199039  22.2848140  61.6356329  20.1943744  21.1847874  66.3093570
  19.4042798  21.4405402  65.8333680  20.6854992  21.9996212  66.4145610
  34.2107554  28.5253113  69.0598851  35.0324998  28.1233300  68.7781532
  34.2069957  28.4221347  70.0114966  22.1458490  21.5492453  63.2677046
  21.3489653  21.6611147  63.7860542  21.9184082  21.8879105  62.4017937
  27.9764157  28.0737156  71.2159561  28.0408590  28.5357564  72.0517733
  27.2675081  27.4434521  71.3441871  42.3013547  24.8691861  65.4083822
  41.5477255  24.2999260  65.2527826  42.4361088  24.8354526  66.3554457
  27.6912175  29.7405264  61.0838541  27.5557850  30.5856799  61.5123389
  28.2321988  29.9424541  60.3204475  21.1441572  27.2580702  61.6566466
  21.6566093  28.0523952  61.8072031  21.7964285  26.5606992  61.5900068
  22.9536457  30.3746458  63.7389220  23.1303085  31.2964423  63.5510204
  23.7493291  30.0604877  64.1683599  29.3180651  30.3628830  75.2138883
  28.8744506  29.5765209  74.8959788  29.9797865  30.5507981  74.5482774
  24.0767773  31.8924632  69.7399562  24.6275198  31.7641695  68.9676556
  23.2379248  32.1919521  69.3894455  31.4161889  30.6431630  73.2420285
  31.3980365  31.4640511  72.7500554  32.3381810  30.5185705  73.4670426
  27.8734944  28.1575760  74.0843793  28.4063280  27.3964048  73.8543101
  27.3449025  27.8649411  74.8267948  19.1090489  25.5869356  62.4326037
  19.9465711  25.9966364  62.2159745  19.2868757  24.6468798  62.4026231
  31.0054921  23.2544437  58.1209870  30.4901545  24.0249041  58.3598257
  30.7332230  22.5809573  58.7442931  28.5902032  18.0994138  63.1795108
  27.7343629  17.7100988  63.0000747  29.0028984  18.1786098  62.3194894
  30.1201179  15.6340481  67.5786668  29.6165975  15.5970616  66.7654473
  30.4131786  16.5433224  67.6383325  26.3644065  15.7179211  66.5852850
  27.2297062  15.5222019  66.2258739  26.4321574  15.4889562  67.5122207
  35.9789195  26.0076791  60.0563043  35.2018638  25.6687951  59.6118206
  36.6580676  26.0129415  59.3818009  30.7941224  21.1271529  59.9469651
  30.4891360  21.4417678  60.7979794  31.7471667  21.2052949  59.9896984
  29.2387656  27.2861752  61.5962605  28.7109018  26.5514512  61.2835843
  28.7375159  28.0636429  61.3502573  34.2180502  25.4810773  66.7129651
  33.5604177  26.1710034  66.8009780  35.0220902  25.8707205  67.0563638
  23.9706384  17.9481418  63.9569217  24.5450136  17.7256600  63.2242410
  24.5577366  18.0170113  64.7097818  33.0285961  23.8355145  64.7633593
  33.5417843  24.4685137  65.2655303  33.6787185  23.2356341  64.3976953
  24.2975971  19.9785879  57.9765102  23.4613283  20.3160566  58.2974377
  24.1580741  19.8434859  57.0392239  26.2729052  14.8222667  62.6844286
  25.6193464  14.5071685  62.0600901  26.2309526  14.1998408  63.4104109
  27.3840257  25.1041962  54.5997578  26.4767318  24.8731216  54.7988727
  27.8811288  24.3079582  54.7871560  29.5066792  21.3104601  67.0091934
  28.5889353  21.5319548  66.8513622  29.9226936  21.3850911  66.1503641
  30.2901840  22.7096017  62.1394614  31.0373659  23.2217414  61.8301736
  30.5593429  22.3880069  62.9999008  28.5628490  25.2054557  59.1221568
  27.6539709  24.9213590  59.2194038  28.5923574  25.6253636  58.2624875
  33.7947757  28.8161147  62.8912736  33.3410084  27.9752057  62.9477926
  33.1641724  29.4522545  63.2287516  32.7380677  19.7453133  64.1213403
  32.0003434  19.2330519  64.4523646  32.9907450  19.3053514  63.3096680
  32.2380697  30.6537643  63.8262554  32.5303671  31.2142701  63.1074920
  32.7479317  30.9466204  64.5815713  32.8392304  12.5229385  64.7155173
  33.1451181  11.6626748  64.4281088  33.5644909  13.1147005  64.5154166
  19.1316660  22.9260071  63.1036770  18.9341060  22.3329432  62.3787837
  18.5763324  22.6212282  63.8212709  27.1113384  22.8183178  65.2231364
  27.1661994  21.8657014  65.1473840  26.3004586  22.9742617  65.7072662
  28.2604578  26.7463301  56.4609647  27.8224008  26.0299160  56.0015284
  29.0015019  26.9739416  55.8994738  25.0505744  21.4360238  62.9821742
  24.2373609  21.7354408  63.3886935  25.5464738  21.0415926  63.6996225
  27.2014322  31.4317995  64.9156007  27.1590501  31.6578841  63.9864539
  28.1177021  31.1981369  65.0641808  30.6479956  21.9002062  71.8136636
  31.0029343  22.1273535  72.6731102  31.2952087  22.2320439  71.1913892
  36.3777693  25.0220498  62.5185965  36.2395591  25.2122094  61.5907155
  36.0213911  25.7839881  62.9754017  24.5419819  19.0078593  68.5982977
  25.1819198  18.8667352  67.9005941  23.7097349  18.7213107  68.2221579
  36.4047072  27.0897025  67.5297237  36.8383579  26.9972314  68.3780291
  37.1178653  27.0654525  66.8917253  25.3180123  28.3081024  64.7117970
  26.1120721  27.8131344  64.5100545  24.6071815  27.7798887  64.3485675
  30.1374967  30.6899119  69.0630338  30.1911989  31.2590055  69.8308053
  29.2689748  30.8601004  68.6984375  21.6262886  22.4524105  60.7877723
  20.6960474  22.3908561  61.0047685  21.7220358  21.9300058  59.9914364
  21.5448435  18.9778918  63.3755964  21.8055252  19.8924251  63.2665125
  22.3665607  18.5103361  63.5252577  37.2662622  27.1320726  70.0630122
  37.4598512  28.0366536  70.3089397  37.1663240  26.6728145  70.8968707
  32.3277730  27.2827468  75.6371003  32.1763237  27.0538020  74.7201087
  32.3182410  28.2398070  75.6502348  29.0963067  24.8559381  70.6217269
  30.0255127  25.0070541  70.4486237  28.6754097  24.9443402  69.7665916
  27.8951399  28.8810046  68.3915807  27.7562484  28.5128830  69.2641745
  27.1065995  29.3957685  68.2199765  28.4899551  33.9819142  59.7341344
  28.6651306  33.5107185  60.5486966  27.8032339  34.6084908  59.9622604
  29.4456614  28.2591648  65.7804645  29.1106446  28.2192418  66.6762295
  28.9460559  27.5936364  65.3075055  32.3815805  25.6047683  56.0541704
  31.7644976  24.8794511  55.9574757  31.9132294  26.3657043  55.7108779
  26.0483158  23.3779238  70.7940906  26.7582777  22.7372430  70.7527524
  26.0052467  23.6292132  71.7167086  34.0369937  30.3146591  73.7147485
  33.9782483  29.6305811  73.0478068  34.4389455  31.0565581  73.2628111
  23.0560636  37.1308505  66.5081204  23.2957234  37.7627029  67.1860222
  22.2129832  36.7796545  66.7946563  24.1714351  19.8233107  55.1763009
  23.2943818  19.7021908  54.8125255  24.6472104  19.0319185  54.9241897
  34.0387344  28.2786175  71.9461464  33.1514123  27.9412097  72.0687863
  34.6085895  27.5469206  72.1830230  15.6916491  24.6110267  65.2704516
  16.3787531  24.2971997  64.6825531  15.5364620  25.5151631  64.9971767
  27.5688498  32.9387627  68.9122708  27.4958669  33.7442599  69.4242012
  27.1265891  33.1379593  68.0870729  27.3578277  32.1759397  62.4225529
  26.5745799  32.7181077  62.5163754  28.0571022  32.6933377  62.8219770
  30.6674927  17.9854027  65.0659735  31.1643627  17.2323989  64.7460805
  29.8961909  18.0218343  64.5002944  38.5204685  23.6894392  66.7078026
  38.5094561  24.5719108  66.3371959  37.6522064  23.3365943  66.5132563
  30.0287181  32.8374461  71.0680866  30.7415153  33.4721926  70.9956768
  29.5377210  32.9338327  70.2520868  31.7504708  26.7425714  62.6398158
  30.8160987  26.8627176  62.4702862  31.9281377  25.8398181  62.3758168
  27.2509896  20.1271410  64.7931419  26.8807684  19.5742450  65.4812325
  27.7468989  19.5229543  64.2406419  35.1377259  22.5843033  63.1748192
  35.6037712  23.4171025  63.1008495  35.5884760  22.1188015  63.8793451
  25.0799095  30.5868905  71.8886437  25.7808554  31.2205388  72.0415831
  24.6094210  30.9283636  71.1282076  33.2053491  28.9286855  60.1734344
  33.4813334  28.8143449  61.0828218  32.3357989  28.5304339  60.1346517
  33.1093922  14.9523620  67.2139093  32.1957002  15.1827847  67.3821300
  33.5387024  15.0362064  68.0653126  32.8800381  23.1413512  69.7138987
  32.2271831  23.3889420  69.0591440  33.2580761  22.3277650  69.3801465
  29.8407555  33.1773205  63.8167158  30.0229949  32.3594861  64.2794910
  30.6640541  33.3940898  63.3792048  30.1749720  32.1041391  61.0782206
  30.7037487  31.5933845  60.4652368  30.4377940  31.7883921  61.9427739
  20.6766813  30.1205260  68.8217540  21.2620250  29.3748948  68.9545444
  20.4791651  30.4309217  69.7054204  23.5305468  33.1556507  63.8379982
  22.8615843  33.6402635  63.3544022  23.3918338  33.4025728  64.7523361
  27.6710737  35.1900251  70.4362641  28.2229045  35.3531872  71.2011726
  28.0116930  35.7804689  69.7642665  32.5221611  30.0161508  76.2911295
  33.0661515  30.6291466  75.7966250  31.9408456  30.5741087  76.8078308
  18.8993045  21.4174962  60.6175914  19.1946486  20.5085641  60.5642968
  17.9981081  21.3962702  60.2956917  30.8079124  33.1382226  67.4226323
  30.6830263  32.3371966  66.9137268  31.4658215  33.6328420  66.9340293
  22.4287292  19.4930959  66.6003463  21.7073878  20.1066926  66.4610936
  23.2180548  20.0288724  66.5220109  32.8714032  30.9391246  69.0505873
  31.9244368  30.8196598  68.9784200  33.2196805  30.0513744  69.1332134
  20.6280887  19.0989060  60.7415240  20.2993593  18.2186439  60.5590345
  20.9820257  19.0436729  61.6291629  29.8760466  30.7343963  65.2510225
  29.7285428  29.8060670  65.4317795  30.7013959  30.7564053  64.7667300
  23.7422710  19.3862030  61.1090717  24.0818782  19.9147951  60.3869326
  24.1894830  19.7242436  61.8849284  33.4794587  31.5572521  66.3375098
  34.4041135  31.3515383  66.1999549  33.3109891  31.3088922  67.2464439
  25.7290857  17.8836651  59.3084010  26.4499220  18.2617904  58.8047727
  25.1056161  18.6025528  59.4118988  29.8721980  18.5881800  60.2442342
  30.0885594  19.4706438  59.9431170  29.3916047  18.1968014  59.5147984
  24.6121201  21.5467513  66.8213087  24.4665782  21.8607816  67.7137368
  24.1346405  22.1652414  66.2683986  26.4717584  18.5370061  66.8693976
  26.4579153  17.6411155  66.5326274  27.1890012  18.5440725  67.5032262
  28.3243715  18.9707402  68.9147104  28.0661493  19.8924472  68.9131434
  27.7928755  18.5737836  69.6047568  33.2689904  32.0758189  61.6937189
  33.4426781  31.5104611  60.9411042  33.7618795  32.8759084  61.5116679
  19.0866863  24.0872858  69.7600748  18.5420332  24.8632666  69.8921022
  19.9646213  24.4343662  69.6019869  25.8754480  17.4184442  62.1381547
  25.9970391  16.4901088  62.3372434  25.5856522  17.4323128  61.2259862
  28.7445670  15.1039352  65.2748266  28.7667367  15.1678685  64.3200246
  29.1613729  14.2643861  65.4688773  39.1229295  24.8394612  63.3127489
  39.5660441  24.0901937  62.9146612  38.2455805  24.8304748  62.9301221
  34.2565076  31.3924953  58.7934088  34.9515981  32.0131646  59.0121402
  34.5988226  30.5420304  59.0686465  36.1556499  28.8424659  60.3221418
  36.6807823  29.1811931  59.5970738  36.0678852  27.9071674  60.1384553
  27.8176548  32.7558732  72.4511295  28.1263674  32.5107879  73.3233995
  28.6152030  32.9605371  71.9630165  27.8397160  34.9096642  64.6816671
  27.4002150  34.4173021  65.3749528  28.5905277  34.3669610  64.4408747
  20.3189499  31.1008183  64.6841300  21.1447519  30.8011955  64.3039943
  19.9683551  30.3315805  65.1331088  25.2871032  30.4534651  66.7538973
  24.6651041  29.7905356  66.4541201  25.9575899  30.4795783  66.0712621
  18.5198104  29.0194509  65.6430233  17.6830012  28.5916684  65.4614234
  18.4921749  29.2126953  66.5801024  35.8450405  29.4757562  75.6272616
  35.0545949  29.4581701  75.0877116  35.6083760  30.0145856  76.3821653
  35.9648280  26.3250029  72.9405345  36.0146285  26.1600036  73.8820868
  35.8562204  25.4577288  72.5503226  24.8484539  29.0038574  60.2297434
  24.9972659  29.6874039  59.5764106  25.6550983  28.9843664  60.7446889
  37.4666477  28.7446970  73.1847366  37.1751285  29.1076951  74.0210827
  36.8538608  28.0313978  73.0060698  38.6662159  26.3099850  65.7049937
  39.5009051  26.7489654  65.8687497  38.8021288  25.8338503  64.8858182
  35.7153665  23.8679585  71.6527424  36.1907787  24.0607231  70.8446276
  34.7919231  23.9238771  71.4070808  22.6037172  25.0303752  61.2358503
  22.3583214  24.1266082  61.4338713  22.7733087  25.0320902  60.2937981
  21.8732820  20.7632110  58.7344664  21.1802065  20.8376465  58.0784700
  21.6284571  19.9992453  59.2566181  30.5446476  12.3227711  66.1384155
  30.8248230  11.6550900  66.7644581  31.3297083  12.5156807  65.6258819
  28.3479945  31.4986705  57.7009181  27.7753912  32.1176892  57.2479653
  28.9212738  32.0486066  58.2349103  34.4155334  20.7445345  69.8855730
  35.3672757  20.8443443  69.9067954  34.2458785  19.9523613  70.3953814
  32.4369714  17.8300928  70.0715131  31.8419646  18.1105941  69.3761619
  32.1519411  18.3194829  70.8431872  31.5677204  31.7823855  58.8317763
  32.5007878  31.7169417  59.0350639  31.4800417  32.6180122  58.3732296
  36.8943412  23.9651465  68.9998030  36.8619732  23.0267465  69.1857713
  37.5044036  24.0435501  68.2663854  28.7326743  22.8347518  55.0425234
  29.6785848  22.7053726  55.1113652  28.3540988  22.0962179  55.5194662
  37.0437901  20.7562508  69.0456313  36.5276949  19.9720965  68.8586242
  37.9277849  20.4281225  69.2102832  34.7048628  14.5003524  65.0052125
  34.5073449  14.1918612  65.8895457  35.3148333  15.2265162  65.1350055
  42.7119962  25.0267471  68.1404066  43.4423351  24.7652760  68.7011770
  42.1026908  24.2896193  68.1806134  40.7935259  23.1675334  68.7378518
  40.0668423  23.0331299  68.1295009  40.3782546  23.4752163  69.5435236
  26.9169660  20.7597494  54.9780119  26.0101116  20.4630607  55.0542832
  27.1945641  20.4627312  54.1114405  17.8347601  22.0803857  65.4279165
  17.5150385  21.2269166  65.1353539  17.2881029  22.2952435  66.1837133
  21.6127508  24.7966298  69.1448672  21.8313518  25.7283406  69.1636706
  22.0253282  24.4374273  69.9303476  28.5331726  15.3034384  61.1324360
  27.7232454  14.9581469  61.5079606  29.2216143  14.9941927  61.7211972
  30.4622274  14.3812430  62.7548657  31.0153313  14.8007884  63.4138680
  30.6992361  13.4548179  62.7971613  25.6868445  17.6184429  55.1192098
  26.5487609  17.9439327  55.3787915  25.8718789  16.8315925  54.6065164
  17.7035861  25.7006769  67.3972287  17.0099332  25.2860722  66.8842241
  18.4508852  25.7427305  66.8005706  33.8401081  16.4912956  62.2627321
  33.2599750  17.1497760  61.8805373  33.5737014  15.6690300  61.8514739
  32.2904648  15.8918013  64.4648641  32.7904426  16.0034548  63.6562960
  32.9340256  15.5879066  65.1049450  19.6172603  25.6325023  65.2738302
  19.5943291  25.7312710  64.3220185  19.9273240  26.4790173  65.5955468
  22.2759981  27.6901178  69.3884916  23.2303235  27.6585120  69.3214848
  22.0772505  27.2291801  70.2035142  22.8659363  26.2602294  71.9555714
  23.6852252  26.7546372  71.9790551  23.1396171  25.3434262  71.9273281
  32.6225959  18.6513046  61.3183669  31.7351814  18.9362697  61.1003864
  33.0379948  18.4906809  60.4710946  35.9740495  18.6759567  65.0338009
  36.7500886  19.1656019  65.3062625  35.2488630  19.1017621  65.4909878
  38.4113054  19.3887186  66.0911949  39.0057545  19.1482922  65.3805257
  38.4839638  18.6694317  66.7185485  20.6310210  33.2320797  66.4055114
  20.4964678  32.4721198  65.8393112  20.2142272  33.9561697  65.9383903
  31.7669173  28.4157721  55.4131689  32.4705023  28.6207723  56.0289345
  31.0431822  28.9834483  55.6780773  32.5966983  24.1667582  61.5333959
  32.5402184  24.6236133  60.6941592  33.1495326  23.4058267  61.3556802
  36.4071789  19.9557314  62.3584079  36.1508723  19.5553949  63.1892287
  35.7824657  20.6701108  62.2334218  40.7184127  22.6953387  64.8655370
  40.1583685  22.7646576  65.6386932  40.1127630  22.5194372  64.1454867
  23.7879336  34.1290114  66.6173557  23.6711720  35.0735547  66.5152247
  22.9671782  33.8263676  67.0059356  33.6755870  28.8540250  57.4630149
  34.5101474  28.4221448  57.2807624  33.5140213  28.6822264  58.3907044
  33.3301762  25.3572363  58.8286489  33.2750566  25.1916635  57.8874933
  32.7047818  26.0648396  58.9848678  26.6397888  14.8580472  58.4071807
  26.6276558  15.8022312  58.5640078  27.5321310  14.6750618  58.1131268
  24.8133850  34.7818376  69.8329485  25.7161097  34.8141986  70.1495980
  24.5871220  33.8518827  69.8475821  26.5687452  33.5349363  66.4939564
  25.6183083  33.5351224  66.3803936  26.8719938  32.7882097  65.9775598
  30.4550007  11.4523249  62.6617744  29.6882403  10.8981736  62.8074426
  30.8660712  11.5245118  63.5231895  42.3040145  39.3709901  67.5585326
  42.9418555  39.2516648  66.8548666  42.1860988  40.3190745  67.6173278
  39.1129852  39.3237329  67.4946851  38.7748363  39.2078394  66.6067386
  39.9819620  38.9228494  67.4747857  39.5949635  40.4772181  73.4533056
  39.5838275  40.0824979  72.5813560  39.7570274  39.7438253  74.0466828
  32.5181099  42.6723997  66.3227962  33.3102391  42.3314822  65.9074261
  32.7577749  42.7818972  67.2430116  36.3156896  43.2609293  72.4012240
  36.0246762  44.1654923  72.2858907  36.9513880  43.3025820  73.1156310
  37.2413103  40.6386141  68.9913600  37.8376675  40.4142164  68.2770563
  37.2988074  39.8970887  69.5939048  41.8581414  37.0961355  64.6338534
  42.6444503  36.6780778  64.2828951  42.1220118  38.0007447  64.8020183
  44.7815261  30.7458162  69.9966121  44.4498586  31.6153573  69.7727336
  44.1860875  30.4294446  70.6760152  41.2746781  42.9470708  69.3962034
  40.9747504  43.8495747  69.2877841  40.9297840  42.6802891  70.2483187
  44.6743925  35.4653248  67.0759471  43.7660802  35.3968657  66.7818232
  44.6231520  35.9425193  67.9041297  32.0868073  39.0417779  66.2642527
  32.2160454  39.2952257  67.1781939  31.4065525  39.6345487  65.9447183
  38.7484790  36.8842894  75.0194369  37.9718124  37.4436814  75.0097233
  39.3875353  37.3699677  75.5409239  46.5405571  33.6669687  68.8537345
  45.8979951  33.9602220  68.2077140  46.0360500  33.5522607  69.6590542
  37.0031163  39.6928347  74.5812336  37.7445847  40.2313391  74.3047159
  36.2968148  40.3194636  74.7383887  42.4786502  41.8357488  73.1784497
  42.8869858  41.3939898  72.4339129  41.7563764  41.2610115  73.4318690
  38.8317572  36.7730095  70.5518054  39.6778768  37.1969508  70.6952703
  38.7716210  36.1163719  71.2456617  42.8015317  42.3958678  66.9336786
  42.1724179  42.5604392  66.2312854  42.4140979  42.8100288  67.7047750
  46.6804549  43.3313116  64.2881150  45.9955587  43.7112018  63.7378183
  46.7648398  43.9408443  65.0213097  41.9817018  34.4334463  72.2099228
  41.7377950  35.1876523  71.6733503  42.2576948  34.8119810  73.0446475
  43.9355480  40.9773075  70.8876493  44.1472376  41.6204835  70.2110874
  43.8885229  40.1435392  70.4198423  41.5381709  33.5890896  67.7913065
  40.6766188  33.8872149  68.0829803  41.5644144  33.8061295  66.8594098
  35.7392526  36.8467995  75.3827646  35.1091187  37.5284276  75.6163042
  35.6328614  36.7351077  74.4380784  31.0337499  36.5139791  66.3093570
  30.2436553  36.7697320  65.8333680  31.5248746  37.3288129  66.4145610
  45.0501308  43.8545031  69.0598851  45.8718752  43.4525218  68.7781532
  45.0463711  43.7513265  70.0114966  38.8157912  43.4029074  71.2159561
  38.8802344  43.8649481  72.0517733  38.1068836  42.7726439  71.3441871
  29.3175202  36.7670282  68.7408561  29.5683240  37.6517292  69.0066136
  29.8534750  36.5874883  67.9683652  35.0173269  31.1488761  77.7452897
  34.6240215  30.5954960  78.4200541  35.8339409  31.4599340  78.1359414
  37.9341230  32.5646640  75.3373153  38.6750944  33.1653794  75.2577616
  38.1659153  31.8224278  74.7791196  33.0782568  37.7503008  73.6151383
  32.9636083  36.8488265  73.9158482  32.2227086  37.9966704  73.2636199
  40.1574406  45.6920748  75.2138883  39.7138260  44.9057127  74.8959788
  40.8191619  45.8799898  74.5482774  34.9161527  47.2216550  69.7399562
  35.4668952  47.0933613  68.9676556  34.0773003  47.5211439  69.3894455
  42.2555644  45.9723548  73.2420285  42.2374119  46.7932429  72.7500554
  43.1775564  45.8477623  73.4670426  38.7128698  43.4867677  74.0843793
  39.2457035  42.7255966  73.8543101  38.1842779  43.1941329  74.8267948
  41.8798393  28.5927743  69.6137435  41.5362662  29.4829385  69.5376545
  42.2477356  28.4029401  68.7507020  29.9484244  40.9161274  62.4326037
  30.7859466  41.3258282  62.2159745  30.1262511  39.9760716  62.4026231
  39.4295787  33.4286055  63.1795108  38.5737383  33.0392906  63.0000747
  39.8422739  33.5078016  62.3194894  40.9594933  30.9632398  67.5786668
  40.4559729  30.9262534  66.7654473  41.2525540  31.8725141  67.6383325
  37.2037819  31.0471128  66.5852850  38.0690816  30.8513937  66.2258739
  37.2715328  30.8181480  67.5122207  45.0574257  40.8102690  66.7129651
  44.3997931  41.5001952  66.8009780  45.8614656  41.1999122  67.0563638
  34.8100138  33.2773336  63.9569217  35.3843890  33.0548518  63.2242410
  35.3971121  33.3462031  64.7097818  43.8679716  39.1647063  64.7633593
  44.3811597  39.7977055  65.2655303  44.5180940  38.5648259  64.3976953
  37.1122806  30.1514585  62.6844286  36.4587218  29.8363602  62.0600901
  37.0703280  29.5290325  63.4104109  40.3460547  36.6396519  67.0091934
  39.4283108  36.8611466  66.8513622  40.7620690  36.7142829  66.1503641
  43.5774431  35.0745051  64.1213403  42.8397188  34.5622437  64.4523646
  43.8301205  34.6345432  63.3096680  43.6786059  27.8521303  64.7155173
  43.9844936  26.9918666  64.4281088  44.4038664  28.4438923  64.5154166
  29.9710415  38.2551989  63.1036770  29.7734815  37.6621350  62.3787837
  29.4157079  37.9504199  63.8212709  41.4873710  37.2293980  71.8136636
  41.8423098  37.4565453  72.6731102  42.1345841  37.5612357  71.1913892
  35.3813573  34.3370511  68.5982977  36.0212952  34.1959270  67.9005941
  34.5491104  34.0505024  68.2221579  47.2440827  42.4188943  67.5297237
  47.6777333  42.3264232  68.3780291  47.9572407  42.3946443  66.8917253
  40.9768722  46.0191037  69.0630338  41.0305744  46.5881973  69.8308053
  40.1083503  46.1892922  68.6984375  32.3842190  34.3070836  63.3755964
  32.6449007  35.2216169  63.2665125  33.2059362  33.8395278  63.5252577
  33.8567115  35.7208593  70.5454789  34.5290168  35.5125955  69.8967438
  33.0296901  35.5230679  70.1060021  48.1056376  42.4612643  70.0630122
  48.2992266  43.3658454  70.3089397  48.0056994  42.0020062  70.8968707
  39.7592687  32.3470534  72.5620450  39.1120602  33.0460484  72.4684926
  40.5293702  32.7806678  72.9296698  43.1671485  42.6119386  75.6371003
  43.0156991  42.3829938  74.7201087  43.1576164  43.5689988  75.6502348
  39.9356821  40.1851299  70.6217269  40.8648881  40.3362458  70.4486237
  39.5147851  40.2735320  69.7665916  38.7345153  44.2101963  68.3915807
  38.5956239  43.8420748  69.2641745  37.9459749  44.7249603  68.2199765
  34.2594612  38.9951196  71.3057226  34.1214410  38.2631435  71.9068765
  35.1699536  38.9060096  71.0241414  36.8876913  38.7071155  70.7940906
  37.5976531  38.0664347  70.7527524  36.8446221  38.9584050  71.7167086
  44.8763692  45.6438509  73.7147485  44.8176238  44.9597729  73.0478068
  45.2783210  46.3857499  73.2628111  35.6005847  35.6936373  72.6136545
  35.0643204  35.2427112  73.2658141  35.0122555  35.8282282  71.8707009
  33.8954390  52.4600422  66.5081204  34.1350989  53.0918947  67.1860222
  33.0523587  52.1088463  66.7946563  44.8781099  43.6078093  71.9461464
  43.9907878  43.2704014  72.0687863  45.4479650  42.8761124  72.1830230
  26.5310246  39.9402184  65.2704516  27.2181286  39.6263914  64.6825531
  26.3758375  40.8443549  64.9971767  31.3344968  34.8292381  69.6989540
  31.2503157  34.2218050  68.9639949  30.5127674  35.3201399  69.6999036
  41.5068682  33.3145944  65.0659735  42.0037381  32.5615907  64.7460805
  40.7355663  33.3510261  64.5002944  40.8680936  48.1666379  71.0680866
  41.5808908  48.8013844  70.9956768  40.3770964  48.2630245  70.2520868
  35.9192849  45.9160822  71.8886437  36.6202309  46.5497305  72.0415831
  35.4487964  46.2575554  71.1282076  43.9487677  30.2815538  67.2139093
  43.0350757  30.5119765  67.3821300  44.3780778  30.3653982  68.0653126
  43.7194135  38.4705430  69.7138987  43.0665585  38.7181337  69.0591440
  44.0974515  37.6569568  69.3801465  39.7681708  39.2125241  76.2005025
  39.0922345  39.1119370  76.8707400  40.5909342  39.0564455  76.6641022
  31.5160567  45.4497177  68.8217540  32.1014004  44.7040865  68.9545444
  31.3185406  45.7601134  69.7054204  26.1078222  38.0202778  67.5421983
  26.1462322  37.4866368  68.3359101  25.6018515  37.4937983  66.9232960
  38.5104491  50.5192168  70.4362641  39.0622799  50.6823790  71.2011726
  38.8510685  51.1096606  69.7642665  33.4868984  32.8667318  71.0384525
  33.5510311  33.7282149  70.6261923  33.4236105  32.2541320  70.3056884
  32.9621257  34.9390451  74.6857560  33.5893296  34.5567528  75.2995084
  32.1049176  34.7204653  75.0513252  43.3615365  45.3453426  76.2911295
  43.9055269  45.9583384  75.7966250  42.7802210  45.9033004  76.8078308
  29.7386800  36.7466880  60.6175914  30.0340241  35.8377558  60.5642968
  28.8374835  36.7254619  60.2956917  33.2681047  34.8222876  66.6003463
  32.5467632  35.4358844  66.4610936  34.0574302  35.3580641  66.5220109
  43.7107787  46.2683164  69.0505873  42.7638122  46.1488515  68.9784200
  44.0590560  45.3805662  69.1332134  36.0707360  32.1577303  72.8744115
  36.5941762  32.4039599  73.6370424  35.8519693  32.9897338  72.4547252
  31.4674641  34.4280977  60.7415240  31.1387347  33.5478356  60.5590345
  31.8214012  34.3728646  61.6291629  34.5816464  34.7153947  61.1090717
  34.9212537  35.2439869  60.3869326  35.0288585  35.0534353  61.8849284
  44.3188342  46.8864439  66.3375098  45.2434889  46.6807300  66.1999549
  44.1503645  46.6380840  67.2464439  37.2759905  33.0990998  70.5593785
  36.9356726  32.2998811  70.9614465  36.5698911  33.3992709  69.9870618
  37.9276377  30.1840310  69.0121108  38.7502446  29.7100789  68.8899999
  38.1714441  30.9630794  69.5119795  35.4514956  36.8759431  66.8213087
  35.3059536  37.1899734  67.7137368  34.9740159  37.4944331  66.2683986
  37.3111339  33.8661979  66.8693976  37.2972907  32.9703072  66.5326274
  38.0283767  33.8732643  67.5032262  39.1637469  34.2999319  68.9147104
  38.9055247  35.2216390  68.9131434  38.6322510  33.9029754  69.6047568
  29.9260618  39.4164775  69.7600748  29.3814086  40.1924583  69.8921022
  30.8039968  39.7635580  69.6019869  36.7148235  32.7476359  62.1381547
  36.8364146  31.8193006  62.3372434  36.4250277  32.7615045  61.2259862
  39.5839425  30.4331270  65.2748266  39.6061122  30.4970603  64.3200246
  40.0007484  29.5935778  65.4688773  30.7126640  38.5434672  72.6530905
  29.9708376  38.6917307  73.2395535  30.3919384  38.8042937  71.7897654
  38.6570302  48.0850650  72.4511295  38.9657429  47.8399797  73.3233995
  39.4545784  48.2897288  71.9630165  31.1583253  46.4300100  64.6841300
  31.9841273  46.1303872  64.3039943  30.8077305  45.6607723  65.1331088
  36.1989314  34.2608357  76.3471479  36.2477470  35.1370480  75.9649249
  36.7411828  33.7185750  75.7743122  46.6844160  44.8049480  75.6272616
  45.8939703  44.7873619  75.0877116  46.4477514  45.3437774  76.3821653
  46.8042035  41.6541946  72.9405345  46.8540040  41.4891954  73.8820868
  46.6955958  40.7869205  72.5503226  44.0945797  37.6372874  74.2564652
  44.9955660  37.4979339  73.9648649  44.1693772  37.8027329  75.1962829
  38.4288603  35.0139729  73.1017838  37.5591912  35.3073295  72.8300426
  38.6648083  35.5980174  73.8225101  48.3060232  44.0738888  73.1847366
  48.0145040  44.4368868  74.0210827  47.6932363  43.3605896  73.0060698
  46.5547420  39.1971502  71.6527424  47.0301542  39.3899149  70.8446276
  45.6312985  39.2530688  71.4070808  41.1327636  31.2319346  70.6183258
  41.6509580  31.9680373  70.2929747  40.7782769  31.5383339  71.4530017
  41.3840231  27.6519629  66.1384155  41.6641984  26.9842818  66.7644581
  42.1690837  27.8448724  65.6258819  45.2549089  36.0737263  69.8855730
  46.2066512  36.1735360  69.9067954  45.0852539  35.2815531  70.3953814
  43.2763468  33.1592846  70.0715131  42.6813400  33.4397859  69.3761619
  42.9913165  33.6486747  70.8431872  47.7337167  39.2943382  68.9998030
  47.7013487  38.3559383  69.1857713  48.3437790  39.3727419  68.2663854
  47.8831655  36.0854426  69.0456313  47.3670704  35.3012882  68.8586242
  48.7671604  35.7573142  69.2102832  45.5442382  29.8295441  65.0052125
  45.3467203  29.5210529  65.8895457  46.1542088  30.5557080  65.1350055
  53.5513717  40.3559389  68.1404066  54.2817105  40.0944677  68.7011770
  52.9420662  39.6188111  68.1806134  51.6329014  38.4967252  68.7378518
  50.9062177  38.3623217  68.1295009  51.2176301  38.8044080  69.5435236
  39.4559190  42.2157181  76.5025891  40.3762200  42.3935780  76.6965937
  39.4208773  41.2713227  76.3505590  28.6741355  37.4095775  65.4279165
  28.3544139  36.5561083  65.1353539  28.1274783  37.6244353  66.1837133
  32.4521263  40.1258216  69.1448672  32.6707272  41.0575324  69.1636706
  32.8647036  39.7666190  69.9303476  39.3725480  30.6326301  61.1324360
  38.5626209  30.2873386  61.5079606  40.0609897  30.3233845  61.7211972
  41.3016029  29.7104348  62.7548657  41.8547067  30.1299802  63.4138680
  41.5386115  28.7840096  62.7971613  37.3249128  35.6991422  78.5351421
  37.2245855  36.6485779  78.4663512  37.1070670  35.3709661  77.6627491
  28.5429615  41.0298687  67.3972287  27.8493087  40.6152639  66.8842241
  29.2902606  41.0719223  66.8005706  43.1298402  31.2209931  64.4648641
  43.6298181  31.3326466  63.6562960  43.7734010  30.9170984  65.1049450
  37.1880398  39.1288561  77.3516482  36.7047480  39.9288921  77.5580371
  37.2741337  39.1396505  76.3983926  30.4566358  40.9616940  65.2738302
  30.4337046  41.0604628  64.3220185  30.7666994  41.8082091  65.5955468
  33.1153736  43.0193095  69.3884916  34.0696989  42.9877038  69.3214848
  32.9166259  42.5583719  70.2035142  33.7053118  41.5894211  71.9555714
  34.5246007  42.0838290  71.9790551  33.9789925  40.6726180  71.9273281
  31.4703964  48.5612715  66.4055114  31.3358432  47.8013116  65.8393112
  31.0536027  49.2853615  65.9383903  28.9588032  35.9232345  72.6547911
  29.6046895  35.4131299  73.1435136  28.7505183  36.6601027  73.2291336
  41.4841424  42.9913193  78.1540051  42.3532584  43.1653845  77.7926686
  41.0048176  43.8107610  78.0315781  35.6527604  50.1110294  69.8329485
  36.5554851  50.1433904  70.1495980  35.4264974  49.1810745  69.8475821
  41.2943762  26.7815167  62.6617744  40.5276158  26.2273653  62.8074426
  41.7054467  26.8537035  63.5231895  33.2985523  33.0699962  76.7522925
  34.1616984  32.7136767  76.9626250  32.7250934  32.7313857  77.4398329
  53.1433900  54.7001819  67.5585326  53.7812310  54.5808566  66.8548666
  53.0254743  55.6482663  67.6173278  49.9523606  54.6529247  67.4946851
  49.6142118  54.5370311  66.6067386  50.8213374  54.2520412  67.4747857
  45.8110422  56.5064723  63.4843742  45.2475287  56.4154660  62.7160029
  45.6962817  55.6864628  63.9646234  43.3574854  58.0015915  66.3227962
  44.1496146  57.6606739  65.9074261  43.5971504  58.1110890  67.2430116
  51.3909981  60.1735691  58.7958207  50.7397960  60.7589771  58.4092220
  52.1854343  60.7041886  58.8553244  45.3165608  57.2624828  59.1945341
  46.0896484  56.7153815  59.0558217  45.6691007  58.1269077  59.4059802
  48.0806857  55.9678059  68.9913600  48.6770429  55.7434081  68.2770563
  48.1381829  55.2262804  69.5939048  47.6531885  53.4217494  56.8263791
  47.9057406  52.8999015  56.0647254  46.7156445  53.2583640  56.9290475
  52.6975168  52.4253273  64.6338534  53.4838258  52.0072696  64.2828951
  52.9613873  53.3299365  64.8020183  52.8685246  57.8626123  59.3327191
  52.2331079  57.9360749  60.0448096  52.5382652  58.4519722  58.6546270
  58.0983595  52.3628506  65.5371513  58.8308767  51.7927723  65.7709342
  57.3422951  51.9750106  65.9778018  47.3728174  55.3245600  59.0288166
  47.2564432  54.6490503  59.6969250  47.4830434  54.8377974  58.2120319
  49.7159715  54.7855747  62.7334855  49.3517922  54.2586368  63.4447777
  50.5726831  54.3954216  62.5601341  55.6209016  46.0750080  69.9966121
  55.2892341  46.9445491  69.7727336  55.0254629  45.7586364  70.6760152
  52.1140535  58.2762626  69.3962034  51.8141258  59.1787665  69.2877841
  51.7691595  58.0094809  70.2483187  45.5653017  54.7276423  65.4298738
  44.6403513  54.5952637  65.6376430  45.8137430  55.5070642  65.9268681
  55.5137679  50.7945166  67.0759471  54.6054556  50.7260574  66.7818232
  55.4625275  51.2717111  67.9041297  49.3354423  52.2703304  58.7142870
  49.2154048  52.7160355  59.5528351  48.6407011  52.6188622  58.1556409
  42.9261828  54.3709696  66.2642527  43.0554209  54.6244175  67.1781939
  42.2459279  54.9637404  65.9447183  47.0961315  65.0406946  62.3633002
  47.0185345  65.9914771  62.4421482  46.4922959  64.6952819  63.0207928
  57.3799325  48.9961604  68.8537345  56.7373706  49.2894138  68.2077140
  56.8754254  48.8814525  69.6590542  55.0339489  52.7424778  59.5423204
  55.9457345  52.9752164  59.3670902  54.5249136  53.3261822  58.9798283
  47.8424917  55.0220265  74.5812336  48.5839602  55.5605309  74.3047159
  47.1361903  55.6486554  74.7383887  49.6711327  52.1022012  70.5518054
  50.5172522  52.5261426  70.6952703  49.6109965  51.4455636  71.2456617
  53.6409071  57.7250596  66.9336786  53.0117934  57.8896310  66.2312854
  53.2534734  58.1392206  67.7047750  57.5198303  58.6605034  64.2881150
  56.8349342  59.0403935  63.7378183  57.6042153  59.2700361  65.0213097
  52.8210772  49.7626381  72.2099228  52.5771704  50.5168441  71.6733503
  53.0970703  50.1411728  73.0446475  54.7749235  56.3064993  70.8876493
  54.9866130  56.9496753  70.2110874  54.7278983  55.4727309  70.4198423
  52.3775464  48.9182814  67.7913065  51.5159943  49.2164067  68.0829803
  52.4037899  49.1353212  66.8594098  49.1937033  57.4625004  64.1986871
  49.6575379  57.7412707  63.4091494  48.9293831  56.5608449  64.0159962
  46.0861114  57.0096486  67.1366634  46.6562471  57.4383754  66.4984119
  46.6769226  56.7279070  67.8350820  48.1305919  53.5848156  61.0076436
  48.8329963  54.0369200  61.4750363  47.7986548  52.9431975  61.6356329
  46.5786281  52.1759913  75.3827646  45.9484941  52.8576194  75.6163042
  46.4722369  52.0642995  74.4380784  41.8731253  51.8431709  66.3093570
  41.0830307  52.0989238  65.8333680  42.3642501  52.6580047  66.4145610
  43.8245999  52.2076288  63.2677046  43.0277162  52.3194983  63.7860542
  43.5971591  52.5462941  62.4017937  40.1568956  52.0962200  68.7408561
  40.4076995  52.9809210  69.0066136  40.6928505  51.9166801  67.9683652
  63.9801056  55.5275697  65.4083822  63.2264764  54.9583095  65.2527826
  64.1148597  55.4938361  66.3554457  49.3699684  60.3989099  61.0838541
  49.2345359  61.2440635  61.5123389  49.9109497  60.6008377  60.3204475
  45.8567024  46.4780679  77.7452897  45.4633969  45.9246878  78.4200541
  46.6733164  46.7891257  78.1359414  42.8229081  57.9164537  61.6566466
  43.3353602  58.7107787  61.8072031  43.4751794  57.2190828  61.5900068
  44.6323966  61.0330293  63.7389220  44.8090594  61.9548258  63.5510204
  45.4280800  60.7188713  64.1683599  48.7734985  47.8938558  75.3373153
  49.5144698  48.4945711  75.2577616  49.0052907  47.1516196  74.7791196
  43.9176323  53.0794925  73.6151383  43.8029838  52.1780183  73.9158482
  43.0620840  53.3258622  73.2636199  45.7555282  62.5508467  69.7399562
  46.3062707  62.4225531  68.9676556  44.9166757  62.8503356  69.3894455
  52.7192148  43.9219661  69.6137435  52.3756417  44.8121303  69.5376545
  53.0871110  43.7321319  68.7507020  40.7877998  56.2453191  62.4326037
  41.6253220  56.6550200  62.2159745  40.9656266  55.3052634  62.4026231
  52.6842430  53.9128272  58.1209870  52.1689054  54.6832877  58.3598257
  52.4119739  53.2393408  58.7442931  50.2689541  48.7577973  63.1795108
  49.4131138  48.3684823  63.0000747  50.6816493  48.8369934  62.3194894
  51.7988688  46.2924316  67.5786668  51.2953484  46.2554451  66.7654473
  52.0919295  47.2017059  67.6383325  48.0431574  46.3763046  66.5852850
  48.9084571  46.1805855  66.2258739  48.1109083  46.1473398  67.5122207
  57.6576704  56.6660627  60.0563043  56.8806147  56.3271786  59.6118206
  58.3368185  56.6713250  59.3818009  52.4728733  51.7855364  59.9469651
  52.1678869  52.1001513  60.7979794  53.4259176  51.8636784  59.9896984
  50.9175165  57.9445588  61.5962605  50.3896527  57.2098347  61.2835843
  50.4162668  58.7220264  61.3502573  55.8968011  56.1394608  66.7129651
  55.2391686  56.8293869  66.8009780  56.7008411  56.5291040  67.0563638
  45.6493893  48.6065254  63.9569217  46.2237645  48.3840435  63.2242410
  46.2364875  48.6753948  64.7097818  54.7073470  54.4938981  64.7633593
  55.2205352  55.1268973  65.2655303  55.3574694  53.8940176  64.3976953
  47.9516561  45.4806503  62.6844286  47.2980973  45.1655520  62.0600901
  47.9097035  44.8582243  63.4104109  49.0627765  55.7625798  54.5997578
  48.1554827  55.5315051  54.7988727  49.5598797  54.9663417  54.7871560
  51.9695844  64.4723305  57.5194264  51.2957543  64.7755002  58.1279222
  52.3561666  65.2752385  57.1699721  51.1854301  51.9688436  67.0091934
  50.2676862  52.1903383  66.8513622  51.6014445  52.0434747  66.1503641
  51.9689349  53.3679852  62.1394614  52.7161168  53.8801249  61.8301736
  52.2380938  53.0463905  62.9999008  50.2415999  55.8638393  59.1221568
  49.3327218  55.5797425  59.2194038  50.2711083  56.2837471  58.2624875
  55.4735266  59.4744982  62.8912736  55.0197593  58.6335892  62.9477926
  54.8429233  60.1106381  63.2287516  54.4168186  50.4036968  64.1213403
  53.6790943  49.8914354  64.4523646  54.6694959  49.9637350  63.3096680
  53.9168206  61.3121479  63.8262554  54.2091180  61.8726536  63.1074920
  54.4266826  61.6050040  64.5815713  54.5179813  43.1813220  64.7155173
  54.8238690  42.3210584  64.4281088  55.2432418  43.7730840  64.5154166
  40.8104169  53.5843907  63.1036770  40.6128569  52.9913267  62.3787837
  40.2550833  53.2796117  63.8212709  48.7900893  53.4767013  65.2231364
  48.8449503  52.5240850  65.1473840  47.9792095  53.6326452  65.7072662
  49.9392087  57.4047136  56.4609647  49.5011517  56.6882995  56.0015284
  50.6802528  57.6323251  55.8994738  46.7293253  52.0944073  62.9821742
  45.9161118  52.3938244  63.3886935  47.2252247  51.6999762  63.6996225
  48.8801831  62.0901830  64.9156007  48.8378010  62.3162676  63.9864539
  49.7964530  61.8565205  65.0641808  52.3267465  52.5585897  71.8136636
  52.6816852  52.7857371  72.6731102  52.9739596  52.8904274  71.1913892
  58.0565202  55.6804333  62.5185965  57.9183100  55.8705929  61.5907155
  57.7001420  56.4423716  62.9754017  46.2207328  49.6662429  68.5982977
  46.8606707  49.5251188  67.9005941  45.3884858  49.3796942  68.2221579
  58.0834581  57.7480860  67.5297237  58.5171088  57.6556149  68.3780291
  58.7966162  57.7238361  66.8917253  46.9967632  58.9664859  64.7117970
  47.7908230  58.4715179  64.5100545  46.2859324  58.4382722  64.3485675
  43.3050395  53.1107941  60.7877723  42.3747983  53.0492396  61.0047685
  43.4007867  52.5883893  59.9914364  44.6960869  51.0500511  70.5454789
  45.3683923  50.8417873  69.8967438  43.8690656  50.8522597  70.1060021
  50.5986441  47.6762452  72.5620450  49.9514356  48.3752401  72.4684926
  51.3687457  48.1098596  72.9296698  50.7750576  55.5143217  70.6217269
  51.7042636  55.6654376  70.4486237  50.3541606  55.6027237  69.7665916
  49.5738908  59.5393881  68.3915807  49.4349993  59.1712665  69.2641745
  48.7853504  60.0541520  68.2199765  50.1687060  64.6402977  59.7341344
  50.3438815  64.1691021  60.5486966  49.4819848  65.2668744  59.9622604
  51.1244123  58.9175484  65.7804645  50.7893955  58.8776254  66.6762295
  50.6248068  58.2520200  65.3075055  45.0988367  54.3243114  71.3057226
  44.9608165  53.5923352  71.9068765  46.0093290  54.2352014  71.0241414
  54.0603314  56.2631518  56.0541704  53.4432485  55.5378346  55.9574757
  53.5919803  57.0240878  55.7108779  47.7270667  54.0363073  70.7940906
  48.4370286  53.3956265  70.7527524  47.6839975  54.2875968  71.7167086
  46.4399601  51.0228291  72.6136545  45.9036958  50.5719029  73.2658141
  45.8516310  51.1574200  71.8707009  44.7348145  67.7892340  66.5081204
  44.9744743  68.4210864  67.1860222  43.8917341  67.4380380  66.7946563
  37.3704000  55.2694102  65.2704516  38.0575040  54.9555832  64.6825531
  37.2152129  56.1735467  64.9971767  42.1738723  50.1584299  69.6989540
  42.0896911  49.5509968  68.9639949  41.3521429  50.6493317  69.6999036
  49.0365786  62.8343233  62.4225529  48.2533308  63.3764913  62.5163754
  49.7358531  63.3517212  62.8219770  52.3462436  48.6437862  65.0659735
  52.8431136  47.8907824  64.7460805  51.5749418  48.6802179  64.5002944
  60.1992194  54.3478228  66.7078026  60.1882070  55.2302943  66.3371959
  59.3309573  53.9949778  66.5132563  53.4292217  57.4009549  62.6398158
  52.4948496  57.5211012  62.4702862  53.6068886  56.4982016  62.3758168
  48.9297405  50.7855245  64.7931419  48.5595193  50.2326285  65.4812325
  49.4256498  50.1813379  64.2406419  56.8164768  53.2426869  63.1748192
  57.2825221  54.0754860  63.1008495  57.2672269  52.7771850  63.8793451
  54.8841000  59.5870690  60.1734344  55.1600843  59.4727284  61.0828218
  54.0145498  59.1888175  60.1346517  54.7881431  45.6107456  67.2139093
  53.8744511  45.8411682  67.3821300  55.2174533  45.6945900  68.0653126
  54.5587890  53.7997348  69.7138987  53.9059340  54.0473255  69.0591440
  54.9368270  52.9861486  69.3801465  51.5195064  63.8357041  63.8167158
  51.7017458  63.0178697  64.2794910  52.3428050  64.0524733  63.3792048
  51.8537229  62.7625226  61.0782206  52.3824995  62.2517680  60.4652368
  52.1165449  62.4467756  61.9427739  42.3554322  60.7789095  68.8217540
  42.9407759  60.0332783  68.9545444  42.1579160  61.0893052  69.7054204
  45.2092977  63.8140343  63.8379982  44.5403352  64.2986470  63.3544022
  45.0705847  64.0609563  64.7523361  36.9471977  53.3494695  67.5421983
  36.9856076  52.8158286  68.3359101  36.4412269  52.8229901  66.9232960
  44.3262739  48.1959236  71.0384525  44.3904065  49.0574067  70.6261923
  44.2629859  47.5833238  70.3056884  43.8015011  50.2682368  74.6857560
  44.4287050  49.8859446  75.2995084  42.9442930  50.0496570  75.0513252
  52.4866633  63.7966062  67.4226323  52.3617772  62.9955801  66.9137268
  53.1445724  64.2912255  66.9340293  44.1074801  50.1514794  66.6003463
  43.3861387  50.7650762  66.4610936  44.8968057  50.6872559  66.5220109
  46.9101115  47.4869221  72.8744115  47.4335516  47.7331517  73.6370424
  46.6913448  48.3189255  72.4547252  51.5547975  61.3927798  65.2510225
  51.4072937  60.4644505  65.4317795  52.3801468  61.4147889  64.7667300
  45.4210219  50.0445865  61.1090717  45.7606291  50.5731786  60.3869326
  45.8682339  50.3826271  61.8849284  55.1582096  62.2156357  66.3375098
  56.0828644  62.0099218  66.1999549  54.9897400  61.9672758  67.2464439
  48.1153660  48.4282916  70.5593785  47.7750480  47.6290729  70.9614465
  47.4092666  48.7284627  69.9870618  48.7670131  45.5132228  69.0121108
  49.5896201  45.0392706  68.8899999  49.0108195  46.2922712  69.5119795
  51.5509489  49.2465636  60.2442342  51.7673103  50.1290273  59.9431170
  51.0703556  48.8551849  59.5147984  46.2908710  52.2051349  66.8213087
  46.1453291  52.5191652  67.7137368  45.8133914  52.8236249  66.2683986
  48.1505093  49.1953897  66.8693976  48.1366662  48.2994990  66.5326274
  48.8677521  49.2024560  67.5032262  50.0031224  49.6291237  68.9147104
  49.7449002  50.5508308  68.9131434  49.4716264  49.2321671  69.6047568
  54.9477413  62.7342024  61.6937189  55.1214290  62.1688447  60.9411042
  55.4406304  63.5342919  61.5116679  40.7654372  54.7456693  69.7600748
  40.2207840  55.5216501  69.8921022  41.6433722  55.0927498  69.6019869
  47.5541989  48.0768277  62.1381547  47.6757900  47.1484923  62.3372434
  47.2644031  48.0906963  61.2259862  50.4233179  45.7623187  65.2748266
  50.4454876  45.8262521  64.3200246  50.8401238  44.9227696  65.4688773
  60.8016804  55.4978447  63.3127489  61.2447950  54.7485772  62.9146612
  59.9243314  55.4888583  62.9301221  55.9352585  62.0508788  58.7934088
  56.6303490  62.6715481  59.0121402  56.2775735  61.2004140  59.0686465
  41.5520394  53.8726589  72.6530905  40.8102130  54.0209225  73.2395535
  41.2313139  54.1334855  71.7897654  57.8344008  59.5008494  60.3221418
  58.3595332  59.8395767  59.5970738  57.7466361  58.5655509  60.1384553
  49.5184669  65.5680477  64.6816671  49.0789659  65.0756856  65.3749528
  50.2692786  65.0253445  64.4408747  41.9977008  61.7592018  64.6841300
  42.8235028  61.4595790  64.3039943  41.6471060  60.9899641  65.1331088
  46.9658541  61.1118486  66.7538973  46.3438550  60.4489191  66.4541201
  47.6363408  61.1379618  66.0712621  40.1985613  59.6778345  65.6430233
  39.3617521  59.2500519  65.4614234  40.1709258  59.8710788  66.5801024
  47.0383069  49.5900274  76.3471479  47.0871224  50.4662397  75.9649249
  47.5805583  49.0477667  75.7743122  46.5272048  59.6622410  60.2297434
  46.6760168  60.3457874  59.5764106  47.3338491  59.6427500  60.7446889
  49.2682357  50.3431647  73.1017838  48.3985666  50.6365213  72.8300426
  49.5041837  50.9272092  73.8225101  60.3449668  56.9683685  65.7049937
  61.1796560  57.4073489  65.8687497  60.4808797  56.4922339  64.8858182
  44.2824681  55.6887587  61.2358503  44.0370723  54.7849917  61.4338713
  44.4520596  55.6904738  60.2937981  51.9721391  46.5611264  70.6183258
  52.4903335  47.2972291  70.2929747  51.6176524  46.8675257  71.4530017
  52.2233985  42.9811546  66.1384155  52.5035739  42.3134735  66.7644581
  53.0084592  43.1740642  65.6258819  50.0267454  62.1570540  57.7009181
  49.4541421  62.7760727  57.2479653  50.6000247  62.7069902  58.2349103
  56.0942843  51.4029180  69.8855730  57.0460266  51.5027278  69.9067954
  55.9246294  50.6107449  70.3953814  54.1157223  48.4884763  70.0715131
  53.5207155  48.7689776  69.3761619  53.8306920  48.9778664  70.8431872
  53.2464713  62.4407690  58.8317763  54.1795386  62.3753252  59.0350639
  53.1587926  63.2763957  58.3732296  55.8752730  61.7573561  55.7921711
  55.7966362  61.4233424  56.6857469  56.6962397  62.2495329  55.7913183
  58.5730921  54.6235300  68.9998030  58.5407241  53.6851301  69.1857713
  59.1831545  54.7019337  68.2663854  50.4114252  53.4931353  55.0425234
  51.3573357  53.3637561  55.1113652  50.0328497  52.7546015  55.5194662
  58.7225410  51.4146343  69.0456313  58.2064458  50.6304800  68.8586242
  59.6065358  51.0865060  69.2102832  56.3836137  45.1587359  65.0052125
  56.1860958  44.8502447  65.8895457  56.9935842  45.8848998  65.1350055
  62.4722768  53.8259169  68.7378518  61.7455932  53.6915134  68.1295009
  62.0570055  54.1335998  69.5435236  48.5957169  51.4181329  54.9780119
  47.6888625  51.1214442  55.0542832  48.8733150  51.1211147  54.1114405
  39.5135110  52.7387693  65.4279165  39.1937894  51.8853001  65.1353539
  38.9668538  52.9536271  66.1837133  43.2915017  55.4550134  69.1448672
  43.5101027  56.3867242  69.1636706  43.7040791  55.0958108  69.9303476
  50.2119235  45.9618219  61.1324360  49.4019963  45.6165304  61.5079606
  50.9003652  45.6525763  61.7211972  52.1409783  45.0396266  62.7548657
  52.6940822  45.4591719  63.4138680  52.3779870  44.1132014  62.7971613
  39.3823370  56.3590604  67.3972287  38.6886841  55.9444557  66.8842241
  40.1296361  56.4011141  66.8005706  55.5188590  47.1496791  62.2627321
  54.9387259  47.8081595  61.8805373  55.2524523  46.3274136  61.8514739
  53.9692157  46.5501849  64.4648641  54.4691935  46.6618383  63.6562960
  54.6127765  46.2462902  65.1049450  41.2960112  56.2908858  65.2738302
  41.2730800  56.3896545  64.3220185  41.6060749  57.1374009  65.5955468
  43.9547490  58.3485013  69.3884916  44.9090744  58.3168955  69.3214848
  43.7560014  57.8875637  70.2035142  44.5446872  56.9186129  71.9555714
  45.3639761  57.4130208  71.9790551  44.8183680  56.0018097  71.9273281
  54.3013468  49.3096881  61.3183669  53.4139323  49.5946532  61.1003864
  54.7167457  49.1490645  60.4710946  57.6528004  49.3343402  65.0338009
  58.4288395  49.8239855  65.3062625  56.9276139  49.7601457  65.4909878
  60.0900563  50.0471022  66.0911949  60.6845054  49.8066758  65.3805257
  60.1627147  49.3278152  66.7185485  42.3097719  63.8904632  66.4055114
  42.1752187  63.1305033  65.8393112  41.8929781  64.6145532  65.9383903
  53.4456682  59.0741556  55.4131689  54.1492532  59.2791559  56.0289345
  52.7219331  59.6418318  55.6780773  54.2754492  54.8251417  61.5333959
  54.2189693  55.2819969  60.6941592  54.8282835  54.0642102  61.3556802
  58.0859298  50.6141149  62.3584079  57.8296232  50.2137785  63.1892287
  57.4612166  51.3284943  62.2334218  62.3971636  53.3537222  64.8655370
  61.8371194  53.4230412  65.6386932  61.7915139  53.1778207  64.1454867
  45.4666845  64.7873950  66.6173557  45.3499229  65.7319382  66.5152247
  44.6459291  64.4847511  67.0059356  55.3543379  59.5124085  57.4630149
  56.1888983  59.0805284  57.2807624  55.1927722  59.3406099  58.3907044
  55.0089271  56.0156199  58.8286489  54.9538075  55.8500470  57.8874933
  54.3835327  56.7232231  58.9848678  39.7981786  51.2524263  72.6547911
  40.4440650  50.7423217  73.1435136  39.5898937  51.9892945  73.2291336
  48.2474961  64.1933198  66.4939564  47.2970592  64.1935060  66.3803936
  48.5507447  63.4465933  65.9775598  44.1379277  48.3991880  76.7522925
  45.0010739  48.0428685  76.9626250  43.5644688  48.0605775  77.4398329
  56.1559362  72.5916746  59.1945341  56.9290238  72.0445733  59.0558217
  56.5084761  73.4560995  59.4059802  58.4925640  68.7509412  56.8263791
  58.7451161  68.2290933  56.0647254  57.5550199  68.5875557  56.9290475
  58.2121929  70.6537518  59.0288166  58.0958187  69.9782421  59.6969250
  58.3224189  70.1669892  58.2120319  60.1958957  65.1437565  57.7296204
  60.3633359  66.0117801  58.0966675  60.0056126  65.3064846  56.8057493
  60.1748177  67.5995222  58.7142870  60.0547803  68.0452273  59.5528351
  59.4800766  67.9480540  58.1556409  65.8733244  68.0716695  59.5423204
  66.7851100  68.3044082  59.3670902  65.3642891  68.6553739  58.9798283
  58.9699674  68.9140074  61.0076436  59.6723717  69.3661118  61.4750363
  58.6380302  68.2723893  61.6356329  54.6639753  67.5368206  63.2677046
  53.8670916  67.6486900  63.7860542  54.4365345  67.8754858  62.4017937
  51.6271753  71.5745109  62.4326037  52.4646975  71.9842117  62.2159745
  51.8050020  70.6344551  62.4026231  63.5236185  69.2420190  58.1209870
  63.0082808  70.0124794  58.3598257  63.2513493  68.5685326  58.7442931
  61.1083296  64.0869891  63.1795108  60.2524892  63.6976741  63.0000747
  61.5210248  64.1661851  62.3194894  63.3122488  67.1147282  59.9469651
  63.0072624  67.4293431  60.7979794  64.2652930  67.1928702  59.9896984
  56.4887647  63.9357171  63.9569217  57.0631399  63.7132353  63.2242410
  57.0758630  64.0045866  64.7097818  56.8157235  65.9661633  57.9765102
  55.9794547  66.3036319  58.2974377  56.6762004  65.8310612  57.0392239
  58.7910315  60.8098420  62.6844286  58.1374727  60.4947438  62.0600901
  58.7490789  60.1874161  63.4104109  59.9021520  71.0917715  54.5997578
  58.9948582  70.8606969  54.7988727  60.3992552  70.2955335  54.7871560
  61.0809753  71.1930310  59.1221568  60.1720973  70.9089343  59.2194038
  61.1104837  71.6129389  58.2624875  65.3573568  58.5105138  64.7155173
  65.6632445  57.6502501  64.4281088  66.0826173  59.1022758  64.5154166
  51.6497924  68.9135824  63.1036770  51.4522324  68.3205185  62.3787837
  51.0944588  68.6088035  63.8212709  60.7785841  72.7339054  56.4609647
  60.3405271  72.0174913  56.0015284  61.5196282  72.9615169  55.8994738
  57.5687007  67.4235991  62.9821742  56.7554873  67.7230161  63.3886935
  58.0646002  67.0291679  63.6996225  54.1444150  68.4399858  60.7877723
  53.2141738  68.3784314  61.0047685  54.2401622  67.9175811  59.9914364
  54.0629699  64.9654671  63.3755964  54.3236516  65.8800004  63.2665125
  54.8846871  64.4979114  63.5252577  64.8997069  71.5923436  56.0541704
  64.2826239  70.8670264  55.9574757  64.4313557  72.3532796  55.7108779
  56.6895615  65.8108860  55.1763009  55.8125081  65.6897661  54.8125255
  57.1653368  65.0194938  54.9241897  48.2097755  70.5986020  65.2704516
  48.8968795  70.2847750  64.6825531  48.0545884  71.5027384  64.9971767
  51.4174309  67.4050715  60.6175914  51.7127750  66.4961394  60.5642968
  50.5162344  67.3838455  60.2956917  53.1462150  65.0864813  60.7415240
  52.8174856  64.2062192  60.5590345  53.5001521  65.0312482  61.6291629
  56.2603973  65.3737783  61.1090717  56.6000046  65.9023704  60.3869326
  56.7076094  65.7118189  61.8849284  58.2472120  63.8712404  59.3084010
  58.9680483  64.2493657  58.8047727  57.6237425  64.5901281  59.4118988
  62.3903243  64.5757553  60.2442342  62.6066858  65.4582191  59.9431170
  61.9097311  64.1843767  59.5147984  58.3935744  63.4060195  62.1381547
  58.5151655  62.4776841  62.3372434  58.1037786  63.4198881  61.2259862
  61.2626934  61.0915105  65.2748266  61.2848631  61.1554438  64.3200246
  61.6794993  60.2519614  65.4688773  55.1218435  71.0179505  61.2358503
  54.8764477  70.1141835  61.4338713  55.2914350  71.0196655  60.2937981
  54.3914083  66.7507863  58.7344664  53.6983328  66.8252218  58.0784700
  54.1465835  65.9868206  59.2566181  63.0627740  58.3103464  66.1384155
  63.3429493  57.6426653  66.7644581  63.8478346  58.5032560  65.6258819
  61.2508007  68.8223271  55.0425234  62.1967111  68.6929479  55.1113652
  60.8722251  68.0837932  55.5194662  59.4350924  66.7473247  54.9780119
  58.5282379  66.4506360  55.0542832  59.7126905  66.4503065  54.1114405
  50.3528864  68.0679610  65.4279165  50.0331648  67.2144919  65.1353539
  49.8062292  68.2828189  66.1837133  61.0512989  61.2910137  61.1324360
  60.2413718  60.9457222  61.5079606  61.7397406  60.9817680  61.7211972
  62.9803538  60.3688183  62.7548657  63.5334576  60.7883637  63.4138680
  63.2173624  59.4423932  62.7971613  58.2049708  63.6060182  55.1192098
  59.0668872  63.9315081  55.3787915  58.3900052  62.8191678  54.6065164
  66.3582345  62.4788709  62.2627321  65.7781014  63.1373513  61.8805373
  66.0918277  61.6566053  61.8514739  65.1407223  64.6388799  61.3183669
  64.2533078  64.9238450  61.1003864  65.5561212  64.4782562  60.4710946
  64.2850436  74.4033474  55.4131689  64.9886286  74.6083476  56.0289345
  63.5613085  74.9710236  55.6780773  59.1579151  60.8456225  58.4071807
  59.1457821  61.7898065  58.5640078  60.0502573  60.6626371  58.1131268
  62.9731271  57.4399002  62.6617744  62.2063667  56.8857489  62.8074426
  63.3841976  57.5120871  63.5231895  31.4646392   1.0480106  54.2830633
  32.1024802   0.9286853  53.5793973  31.3467235   1.9960950  54.3418585
  28.2736098   1.0007534  54.2192157  27.9354610   0.8848599  53.3312692
  29.1425867   0.5998699  54.1993164  24.1322914   2.8543010  50.2089048
  23.5687779   2.7632947  49.4405336  24.0175309   2.0342915  50.6891541
  28.7555881   2.1542386  60.1778363  28.7444522   1.7595184  59.3058867
  28.9176521   1.4208458  60.7712134  21.6787346   4.3494202  53.0473269
  22.4708638   4.0085027  52.6319568  21.9183996   4.4589177  53.9675422
  29.7122473   6.5213978  45.5203513  29.0610453   7.1068059  45.1337527
  30.5066836   7.0520173  45.5798551  23.6378100   3.6103115  45.9190648
  24.4108976   3.0632102  45.7803523  23.9903499   4.4747365  46.1305109
  25.4763142   4.9379498  59.1257547  25.1853008   5.8425128  59.0104213
  26.1120127   4.9796025  59.8401616  26.4019349   2.3156346  55.7158907
  26.9982922   2.0912368  55.0015870  26.4594321   1.5741092  56.3184354
  25.9744378  -0.2304219  43.5509098  26.2269898  -0.7522697  42.7892561
  25.0368937  -0.3938073  43.6535781  31.0187661  -1.2268440  51.3583841
  31.8050750  -1.6449017  51.0074258  31.2826365  -0.3222348  51.5265489
  31.1897738   4.2104410  46.0572498  30.5543571   4.2839037  46.7693402
  30.8595144   4.7998009  45.3791577  36.4196088  -1.2893207  52.2616819
  37.1521260  -1.8593990  52.4954649  35.6635443  -1.6771607  52.7023325
  25.6940666   1.6723887  45.7533472  25.5776925   0.9968791  46.4214557
  25.8042926   1.1856261  44.9365626  28.0372207   1.1334034  49.4580162
  27.6730415   0.6064655  50.1693083  28.8939323   0.7432504  49.2846647
  27.6777694  -3.8376066  44.4541510  27.8452097  -2.9695829  44.8211981
  27.4874863  -3.6748784  43.5302800  30.4353028   4.6240913  56.1207341
  30.1353751   5.5265952  56.0123148  30.0904087   4.3573096  56.9728494
  23.8865509   1.0754710  52.1544045  22.9616006   0.9430924  52.3621737
  24.1349922   1.8548929  52.6513987  33.8350171  -2.8576547  53.8004778
  32.9267049  -2.9261138  53.5063539  33.7837767  -2.3804602  54.6286603
  27.6566915  -1.3818408  45.4388177  27.5366540  -0.9361358  46.2773657
  26.9619504  -1.0333091  44.8801715  21.2474320   0.7187983  52.9887834
  21.3766701   0.9722462  53.9027246  20.5671771   1.3115691  52.6692489
  25.4173807  11.3885233  49.0878308  25.3397837  12.3393058  49.1666789
  24.8135451  11.0431106  49.7453235  33.3551981  -0.9096935  46.2668511
  34.2669838  -0.6769548  46.0916209  32.8461628  -0.3259891  45.7043590
  31.6392749   3.5127693  59.9029804  32.0476105   3.0710103  59.1584436
  30.9170011   2.9380320  60.1563997  27.9923819  -1.5499701  57.2763361
  28.8385014  -1.1260287  57.4198010  27.9322457  -2.2066076  57.9701924
  31.9621564   4.0728883  53.6582093  31.3330426   4.2374597  52.9558160
  31.5747226   4.4870493  54.4293057  35.8410796   5.0083321  51.0126456
  35.1561834   5.3882222  50.4623490  35.9254645   5.6178648  51.7458404
  33.0961727   2.6543280  57.6121800  33.3078622   3.2975040  56.9356181
  33.0491475   1.8205597  57.1443730  30.6987956  -4.7338899  54.5158372
  29.8372435  -4.4357646  54.8075110  30.7250391  -4.5168500  53.5839405
  27.5149526   3.8103291  50.9232178  27.9787871   4.0890994  50.1336800
  27.2506324   2.9086736  50.7405268  24.4073607   3.3574773  53.8611941
  24.9774964   3.7862041  53.2229425  24.9981719   3.0757358  54.5596127
  26.4518412  -0.0673556  47.7321743  27.1542455   0.3847487  48.1995669
  26.1199040  -0.7089737  48.3601636  20.1943746  -1.8090004  53.0338876
  19.4042800  -1.5532475  52.5578987  20.6854993  -0.9941666  53.1390917
  34.2107555   5.5315236  55.7844157  35.0324999   5.1295423  55.5026839
  34.2069958   5.4283470  56.7360273  22.1458491  -1.4445424  49.9922353
  21.3489654  -1.3326730  50.5105849  21.9184083  -1.1058772  49.1263244
  27.9764159   5.0799279  57.9404868  28.0408591   5.5419686  58.7763040
  27.2675083   4.4496644  58.0687178  42.3013548   1.8753984  52.1329129
  41.5477257   1.3061382  51.9773133  42.4361089   1.8416649  53.0799763
  27.6912176   6.7467386  47.8083848  27.5557851   7.5918922  48.2368696
  28.2321989   6.9486664  47.0449782  21.1441574   4.2642824  48.3811773
  21.6566094   5.0586075  48.5317338  21.7964287   3.5669115  48.3145375
  22.9536458   7.3808581  50.4634526  23.1303087   8.3026545  50.2755510
  23.7493292   7.0667000  50.8928906  29.3180653   7.3690953  61.9384190
  28.8744507   6.5827331  61.6205095  29.9797866   7.5570103  61.2728081
  24.0767774   8.8986754  56.4644869  24.6275199   8.7703818  55.6921863
  23.2379250   9.1981643  56.1139761  31.4161891   7.6493753  59.9665591
  31.3980366   8.4702634  59.4745861  32.3381811   7.5247828  60.1915733
  27.8734945   5.1637882  60.8089100  28.4063282   4.4026170  60.5788408
  27.3449026   4.8711534  61.5513254  19.1090490   2.5931479  49.1571344
  19.9465712   3.0028487  48.9405051  19.2868758   1.6530921  49.1271538
  31.0054923   0.2606559  44.8455177  30.4901546   1.0311164  45.0843564
  30.7332231  -0.4128304  45.4688238  28.5902034  -4.8943740  49.9040415
  27.7343630  -5.2836889  49.7246054  29.0028985  -4.8151779  49.0440201
  35.9789197   3.0138914  46.7808350  35.2018639   2.6750073  46.3363512
  36.6580678   3.0191537  46.1063315  30.7941226  -1.8666349  46.6714958
  30.4891361  -1.5520199  47.5225101  31.7471668  -1.7884929  46.7142291
  29.2387658   4.2923875  48.3207912  28.7109019   3.5576634  48.0081149
  28.7375160   5.0698551  48.0747880  34.2180504   2.4872895  53.4374958
  33.5604178   3.1772157  53.5255087  35.0220903   2.8769327  53.7808944
  33.0285962   0.8417268  51.4878900  33.5417844   1.4747260  51.9900610
  33.6787186   0.2418463  51.1222260  24.2975972  -3.0151998  44.7010409
  23.4613285  -2.6777311  45.0219683  24.1580742  -3.1503018  43.7637546
  27.3840258   2.1104085  41.3242885  26.4767320   1.8793338  41.5234034
  27.8811290   1.3141704  41.5116866  30.2908337  10.8201592  44.2439571
  29.6170035  11.1233289  44.8524529  30.6774159  11.6230673  43.8945028
  29.5066793  -1.6833277  53.7337240  28.5889355  -1.4618330  53.5758928
  29.9226937  -1.6086966  52.8748948  30.2901841  -0.2841861  48.8639921
  31.0373660   0.2279536  48.5547043  30.5593431  -0.6057808  49.7244314
  28.5628491   2.2116680  45.8466875  27.6539710   1.9275713  45.9439345
  28.5923575   2.6315758  44.9870182  33.7947759   5.8223269  49.6158042
  33.3410086   4.9814179  49.6723233  33.1641725   6.4584668  49.9532823
  32.7380678  -3.2484745  50.8458710  32.0003435  -3.7607358  51.1768952
  32.9907452  -3.6884363  50.0341987  32.2380698   7.6599766  50.5507861
  32.5303672   8.2204823  49.8320226  32.7479318   7.9528327  51.3061020
  19.1316662  -0.0677806  49.8282077  18.9341061  -0.6608445  49.1033144
  18.5763326  -0.3725596  50.5458016  27.1113385  -0.1754700  51.9476670
  27.1661995  -1.1280863  51.8719147  26.3004587  -0.0195260  52.4317969
  28.2604579   3.7525424  43.1854953  27.8224009   3.0361282  42.7260591
  29.0015020   3.9801538  42.6240045  25.0505745  -1.5577640  49.7067049
  24.2373611  -1.2583469  50.1132241  25.5464739  -1.9521951  50.4241531
  27.2014323   8.4380117  51.6401314  27.1590502   8.6640963  50.7109846
  28.1177022   8.2043492  51.7887115  30.6479957  -1.0935815  58.5381943
  31.0029345  -0.8664342  59.3976409  31.2952088  -0.7617439  57.9159198
  36.3777694   2.0282621  49.2431272  36.2395592   2.2184217  48.3152461
  36.0213913   2.7902003  49.6999323  24.5419820  -3.9859284  55.3228284
  25.1819199  -4.1270525  54.6251247  23.7097350  -4.2724771  54.9466886
  36.4047073   4.0959148  54.2542544  36.8383580   4.0034437  55.1025598
  37.1178654   4.0716648  53.6162560  25.3180124   5.3143146  51.4363277
  26.1120722   4.8193466  51.2345851  24.6071816   4.7861009  51.0730982
  30.1374968   7.6961242  55.7875644  30.1911991   8.2652178  56.5553360
  29.2689750   7.8663127  55.4229681  21.6262887  -0.5413772  47.5123029
  20.6960475  -0.6029317  47.7292991  21.7220359  -1.0637819  46.7159670
  37.2662623   4.1382848  56.7875429  37.4598513   5.0428659  57.0334704
  37.1663241   3.6790267  57.6214014  32.3277732   4.2889591  62.3616310
  32.1763238   4.0600143  61.4446393  32.3182411   5.2460192  62.3747655
  29.0963068   1.8621504  57.3462576  30.0255128   2.0132663  57.1731543
  28.6754098   1.9505525  56.4911223  27.8951400   5.8872168  55.1161114
  27.7562486   5.5190953  55.9887052  27.1065996   6.4019808  54.9445071
  28.4899552  10.9881265  46.4586650  28.6651307  10.5169308  47.2732273
  27.8032340  11.6147031  46.6867911  29.4456615   5.2653771  52.5049951
  29.1106448   5.2254541  53.4007601  28.9460561   4.5998487  52.0320362
  32.3815807   2.6109805  42.7787011  31.7644977   1.8856633  42.6820064
  31.9132295   3.3719165  42.4354085  26.0483160   0.3841360  57.5186212
  26.7582778  -0.2565448  57.4772831  26.0052468   0.6354255  58.4412393
  34.0369938   7.3208714  60.4392791  33.9782484   6.6367934  59.7723374
  34.4389457   8.0627704  59.9873417  23.0560637  14.1370627  53.2326510
  23.2957235  14.7689152  53.9105529  22.2129834  13.7858667  53.5191870
  24.1714353  -3.1704770  41.9008315  23.2943819  -3.2915970  41.5370562
  24.6472106  -3.9618692  41.6487204  34.0387346   5.2848297  58.6706771
  33.1514124   4.9474219  58.7933170  34.6085897   4.5531329  58.9075536
  15.6916493   1.6172389  51.9949822  16.3787533   1.3034119  51.4070838
  15.5364621   2.5213754  51.7217074  27.5688499   9.9449750  55.6368014
  27.4958670  10.7504721  56.1487319  27.1265892  10.1441716  54.8116036
  27.3578279   9.1821520  49.1470836  26.5745800   9.7243200  49.2409060
  28.0571024   9.6995500  49.5465077  38.5204686   0.6956515  53.4323333
  38.5094562   1.5781230  53.0617266  37.6522066   0.3428066  53.2377870
  30.0287182   9.8436584  57.7926173  30.7415155  10.4784049  57.7202074
  29.5377211   9.9400450  56.9766175  31.7504709   3.7487837  49.3643465
  30.8160988   3.8689299  49.1948169  31.9281378   2.8460303  49.1003474
  27.2509897  -2.8666468  51.5176726  26.8807685  -3.4195427  52.2057631
  27.7468990  -3.4708334  50.9651726  35.1377261  -0.4094844  49.8993499
  35.6037713   0.4233147  49.8253801  35.5884761  -0.8749863  50.6038757
  25.0799096   7.5931027  58.6131744  25.7808555   8.2267510  58.7661138
  24.6094211   7.9345759  57.8527383  33.2053492   5.9348977  46.8979651
  33.4813336   5.8205572  47.8073525  32.3357991   5.5366462  46.8591824
  32.8800382   0.1475635  56.4384294  32.2271832   0.3951542  55.7836747
  33.2580762  -0.6660227  56.1046771  29.8407556  10.1835328  50.5412464
  30.0229950   9.3656984  51.0040217  30.6640542  10.4003020  50.1037354
  30.1749721   9.1103513  47.8027513  30.7037488   8.5995968  47.1897675
  30.4377941   8.7946043  48.6673046  20.6766814   7.1267382  55.5462846
  21.2620251   6.3811070  55.6790751  20.4791653   7.4371339  56.4299510
  23.5305469  10.1618630  50.5625289  22.8615845  10.6464757  50.0789329
  23.3918339  10.4087850  51.4768667  27.6710738  12.1962373  57.1607947
  28.2229046  12.3593995  57.9257032  28.0116931  12.7866811  56.4887972
  32.5221612   7.0223631  63.0156602  33.0661516   7.6353589  62.5211556
  31.9408457   7.5803209  63.5323615  30.8079125  10.1444349  54.1471629
  30.6830265   9.3434089  53.6382575  31.4658216  10.6390542  53.6585599
  22.4287293  -3.5006919  53.3248770  21.7073879  -2.8870951  53.1856243
  23.2180549  -2.9649154  53.2465416  32.8714034   7.9453369  55.7751179
  31.9244369   7.8258720  55.7029506  33.2196807   7.0575867  55.8577441
  29.8760467   7.7406085  51.9755532  29.7285429   6.8122793  52.1563102
  30.7013960   7.7626176  51.4912607  23.7422711  -3.6075848  47.8336024
  24.0818784  -3.0789927  47.1114632  24.1894832  -3.2695442  48.6094590
  33.4794589   8.5634644  53.0620404  34.4041136   8.3577505  52.9244856
  33.3109892   8.3151045  53.9709746  25.7290858  -5.1101226  46.0329317
  26.4499221  -4.7319973  45.5293033  25.1056162  -4.3912349  46.1364295
  29.8721981  -4.4056077  46.9687649  30.0885596  -3.5231439  46.6676477
  29.3916048  -4.7969864  46.2393291  24.6121203  -1.4470364  53.5458394
  24.4665783  -1.1330061  54.4382675  24.1346406  -0.8285464  52.9929292
  26.4717585  -4.4567816  53.5939283  26.4579154  -5.3526723  53.2571581
  27.1890014  -4.4497152  54.2277569  28.3243716  -4.0230476  55.6392411
  28.0661494  -3.1013405  55.6376741  27.7928757  -4.4200041  56.3292875
  33.2689905   9.0820311  48.4182496  33.4426782   8.5166734  47.6656348
  33.7618796   9.8821206  48.2361986  19.0866865   1.0934980  56.4846055
  18.5420333   1.8694788  56.6166329  19.9646215   1.4405785  56.3265176
  39.1229296   1.8456734  50.0372796  39.5660442   1.0964059  49.6391919
  38.2455806   1.8366871  49.6546528  34.2565077   8.3987076  45.5179394
  34.9515982   9.0193768  45.7366709  34.5988228   7.5482427  45.7931772
  36.1556501   5.8486781  47.0466725  36.6807825   6.1874054  46.3216045
  36.0678853   4.9133797  46.8629860  27.8176549   9.7620855  59.1756602
  28.1263676   9.5170002  60.0479301  28.6152031   9.9667493  58.6875472
  27.8397161  11.9158765  51.4061978  27.4002152  11.4235143  52.0994835
  28.5905278  11.3731732  51.1654053  20.3189500   8.1070305  51.4086606
  21.1447520   7.8074077  51.0285250  19.9683552   7.3377928  51.8576395
  25.2871033   7.4596774  53.4784280  24.6651043   6.7967479  53.1786508
  25.9575900   7.4857905  52.7957928  18.5198105   6.0256632  52.3675540
  17.6830014   5.5978806  52.1859541  18.4921751   6.2189075  53.3046331
  35.8450407   6.4819685  62.3517923  35.0545950   6.4643824  61.8122422
  35.6083761   7.0207979  63.1066959  35.9648282   3.3312151  59.6650651
  36.0146287   3.1662159  60.6066174  35.8562205   2.4639410  59.2748532
  24.8484540   6.0100697  46.9542740  24.9972661   6.6936161  46.3009413
  25.6550984   5.9905787  47.4692196  37.4666478   5.7509093  59.9092673
  37.1751287   6.1139073  60.7456134  36.8538610   5.0376101  59.7306005
  38.6662161   3.3161973  52.4295243  39.5009052   3.7551777  52.5932804
  38.8021290   2.8400626  51.6103489  35.7153667   0.8741707  58.3772731
  36.1907788   1.0669354  57.5691582  34.7919232   0.9300893  58.1316115
  22.6037173   2.0365875  47.9603809  22.3583215   1.1328205  48.1584019
  22.7733088   2.0383025  47.0183287  21.8732821  -2.2305768  45.4589971
  21.1802066  -2.1561413  44.8030007  21.6284573  -2.9945424  45.9811488
  28.3479946   8.5048827  44.4254488  27.7753913   9.1239015  43.9724960
  28.9212740   9.0548189  44.9594410  34.4155336  -2.2492533  56.6101037
  35.3672759  -2.1494435  56.6313261  34.2458786  -3.0414264  57.1199121
  31.5677206   8.7885978  45.5563070  32.5007879   8.7231539  45.7595946
  31.4800418   9.6242244  45.0977603  34.1965222   8.1051848  42.5167018
  34.1178854   7.7711711  43.4102776  35.0174889   8.5973616  42.5158490
  36.8943413   0.9713587  55.7243336  36.8619734   0.0329588  55.9103020
  37.5044037   1.0497624  54.9909161  28.7326744  -0.1590360  41.7670540
  29.6785849  -0.2884152  41.8358958  28.3540989  -0.8975698  42.2439968
  42.7119963   2.0329594  54.8649373  43.4423352   1.7714882  55.4257076
  42.1026909   1.2958316  54.9051441  40.7935260   0.1737457  55.4623824
  40.0668424   0.0393422  54.8540316  40.3782547   0.4814285  56.2680542
  26.9169661  -2.2340383  41.7025425  26.0101117  -2.5307271  41.7788139
  27.1945642  -2.5310565  40.8359712  21.6127509   1.8028421  55.8693978
  21.8313519   2.7345529  55.8882012  22.0253283   1.4436395  56.6548782
  17.7035862   2.7068891  54.1217593  17.0099333   2.2922844  53.6087548
  18.4508853   2.7489428  53.5251012  19.6172604   2.6387145  51.9983608
  19.5943293   2.7374832  51.0465491  19.9273241   3.4852296  52.3200774
  22.2759982   4.6963300  56.1130223  23.2303236   4.6647243  56.0460154
  22.0772506   4.2353924  56.9280449  22.8659364   3.2664416  58.6801020
  23.6852253   3.7608495  58.7035858  23.1396172   2.3496384  58.6518588
  20.6310211  10.2382920  53.1300421  20.4964679   9.4783321  52.5638419
  20.2142273  10.9623820  52.6629210  31.7669174   5.4219843  42.1376996
  32.4705024   5.6269846  42.7534652  31.0431823   5.9896605  42.4026079
  32.5966984   1.1729705  48.2579266  32.5402186   1.6298256  47.4186899
  33.1495327   0.4120389  48.0802109  40.7184128  -0.2984490  51.5900677
  40.1583686  -0.2291301  52.3632239  40.1127631  -0.4743506  50.8700173
  23.7879337  11.1352237  53.3418863  23.6711721  12.0797669  53.2397554
  22.9671783  10.8325798  53.7304662  33.6755871   5.8602372  44.1875456
  34.5101475   5.4283571  44.0052931  33.5140214   5.6884386  45.1152350
  33.3301764   2.3634486  45.5531795  33.2750567   2.1978757  44.6120239
  32.7047819   3.0710519  45.7093985  24.8133851  11.7880499  56.5574792
  25.7161098  11.8204109  56.8741287  24.5871221  10.8580950  56.5721127
  26.5687453  10.5411485  53.2184870  25.6183084  10.5413347  53.1049243
  26.8719939   9.7944220  52.7020905  32.5181100  19.6786120  53.0473269
  33.3102392  19.3376944  52.6319568  32.7577751  19.7881095  53.9675422
  34.4771854  18.9395033  45.9190648  35.2502730  18.3924020  45.7803523
  34.8297253  19.8039282  46.1305109  36.8138132  15.0987699  43.5509098
  37.0663653  14.5769220  42.7892561  35.8762691  14.9353845  43.6535781
  36.5334421  17.0015805  45.7533472  36.4170679  16.3260708  46.4214557
  36.6436681  16.5148179  44.9365626  44.7815263   7.7520285  56.7211428
  44.4498587   8.6215696  56.4972643  44.1860876   7.4356569  57.4005458
  38.5171449  11.4915852  44.4541510  38.6845851  12.3596088  44.8211981
  38.3268618  11.6543134  43.5302800  34.7259264  16.4046628  52.1544045
  33.8009760  16.2722842  52.3621737  34.9743677  17.1840847  52.6513987
  44.6743926  12.4715371  53.8004778  43.7660803  12.4030779  53.5063539
  44.6231522  12.9487316  54.6286603  38.4960670  13.9473509  45.4388177
  38.3760295  14.3930560  46.2773657  37.8013258  14.2958827  44.8801715
  32.0868075  16.0479901  52.9887834  32.2160456  16.3014380  53.9027246
  31.4065526  16.6407609  52.6692489  38.7484792  13.8905017  61.7439675
  37.9718126  14.4498937  61.7342540  39.3875355  14.3761799  62.2654545
  46.5405572  10.6731809  55.5782652  45.8979952  10.9664342  54.9322446
  46.0360501  10.5584730  56.3835849  44.1945736  14.4194983  46.2668511
  45.1063592  14.6522369  46.0916209  43.6855383  15.0032027  45.7043590
  38.8317574  13.7792217  57.2763361  39.6778769  14.2031631  57.4198010
  38.7716211  13.1225841  57.9701924  41.9817019  11.4396585  58.9344534
  41.7377951  12.1938646  58.3978810  42.2576949  11.8181933  59.7691781
  41.5381711  10.5953018  54.5158372  40.6766190  10.8934272  54.8075110
  41.5644145  10.8123417  53.5839405  35.2467361  18.6866691  53.8611941
  35.8168718  19.1153959  53.2229425  35.8375473  18.4049275  54.5596127
  35.7392528  13.8530118  62.1072952  35.1091188  14.5346399  62.3408349
  35.6328616  13.7413200  61.1626090  31.0337500  13.5201914  53.0338876
  30.2436554  13.7759443  52.5578987  31.5248747  14.3350252  53.1390917
  32.9852245  13.8846493  49.9922353  32.1883409  13.9965188  50.5105849
  32.7577838  14.2233146  49.1263244  29.3175203  13.7732405  55.4653867
  29.5683242  14.6579414  55.7311443  29.8534751  13.5937006  54.6928959
  53.1407303  17.2045902  52.1329129  52.3871011  16.6353300  51.9773133
  53.2754844  17.1708566  53.0799763  35.0173270   8.1550884  64.4698203
  34.6240216   7.6017082  65.1445847  35.8339411   8.4661462  64.8604721
  31.9835328  19.5934742  48.3811773  32.4959849  20.3877992  48.5317338
  32.6358041  18.8961033  48.3145375  37.9341231   9.5708763  62.0618460
  38.6750945  10.1715916  61.9822922  38.1659154   8.8286401  61.5036502
  33.0782569  14.7565130  60.3396690  32.9636085  13.8550387  60.6403788
  32.2227087  15.0028827  59.9881506  40.1574407  22.6982871  61.9384190
  39.7138261  21.9119249  61.6205095  40.8191621  22.8862021  61.2728081
  34.9161528  24.2278672  56.4644869  35.4668953  24.0995735  55.6921863
  34.0773004  24.5273561  56.1139761  41.8798394   5.5989866  56.3382742
  41.5362664   6.4891508  56.2621852  42.2477357   5.4091524  55.4752327
  29.9484245  17.9223396  49.1571344  30.7859467  18.3320405  48.9405051
  30.1262513  16.9822839  49.1271538  41.8448677  15.5898477  44.8455177
  41.3295300  16.3603082  45.0843564  41.5725986  14.9163613  45.4688238
  39.4295788  10.4348178  49.9040415  38.5737384  10.0455028  49.7246054
  39.8422740  10.5140139  49.0440201  40.9594935   7.9694521  54.3031975
  40.4559730   7.9324656  53.4899780  41.2525542   8.8787264  54.3628631
  37.2037821   8.0533251  53.3098156  38.0690817   7.8576059  52.9504046
  37.2715330   7.8243603  54.2367513  41.6334980  13.4625569  46.6714958
  41.3285116  13.7771718  47.5225101  42.5865422  13.5406989  46.7142291
  34.8100140  10.2835459  50.6814523  35.3843892  10.0610640  49.9487716
  35.3971122  10.3524153  51.4343125  35.1369727  12.3139920  44.7010409
  34.3007039  12.6514606  45.0219683  34.9974496  12.1788900  43.7637546
  37.1122807   7.1576708  49.4089593  36.4587220   6.8425725  48.7846207
  37.0703282   6.5352448  50.1349416  38.2234012  17.4396003  41.3242885
  37.3161074  17.2085256  41.5234034  38.7205044  16.6433622  41.5116866
  43.5774433  12.0807173  50.8458710  42.8397189  11.5684559  51.1768952
  43.8301206  11.6407555  50.0341987  43.6786060   4.8583425  51.4400479
  43.9844937   3.9980789  51.1526394  44.4038665   5.4501045  51.2399473
  29.9710416  15.2614112  49.8282077  29.7734816  14.6683472  49.1033144
  29.4157080  14.9566322  50.5458016  37.9507140  15.1537218  51.9476670
  38.0055750  14.2011055  51.8719147  37.1398342  15.3096657  52.4317969
  39.0998334  19.0817341  43.1854953  38.6617763  18.3653200  42.7260591
  39.8408774  19.3093456  42.6240045  35.8899500  13.7714278  49.7067049
  35.0767365  14.0708448  50.1132241  36.3858494  13.3769967  50.4241531
  41.4873711  14.2356102  58.5381943  41.8423099  14.4627576  59.3976409
  42.1345843  14.5674479  57.9159198  35.3813574  11.3432633  55.3228284
  36.0212954  11.2021393  54.6251247  34.5491105  11.0567147  54.9466886
  32.4656642  14.7878146  47.5123029  31.5354230  14.7262601  47.7292991
  32.5614114  14.2654098  46.7159670  32.3842191  11.3132958  50.1001271
  32.6449008  12.2278292  49.9910431  33.2059363  10.8457401  50.2497884
  33.8567116  12.7270716  57.2700095  34.5290170  12.5188078  56.6212744
  33.0296903  12.5292802  56.8305328  39.7592688   9.3532657  59.2865756
  39.1120603  10.0522606  59.1930233  40.5293704   9.7868800  59.6542004
  43.1671486  19.6181509  62.3616310  43.0156993  19.3892060  61.4446393
  43.1576166  20.5752110  62.3747655  34.2594613  16.0013319  58.0302533
  34.1214411  15.2693557  58.6314072  35.1699537  15.9122219  57.7486720
  36.8876914  15.7133278  57.5186212  37.5976533  15.0726470  57.4772831
  36.8446222  15.9646173  58.4412393  35.6005848  12.6998496  59.3381852
  35.0643205  12.2489234  59.9903448  35.0122557  12.8344405  58.5952316
  35.0108107  12.1587147  41.9008315  34.1337573  12.0375948  41.5370562
  35.4865860  11.3673225  41.6487204  26.5310247  16.9464307  51.9949822
  27.2181287  16.6326037  51.4070838  26.3758376  17.8505672  51.7217074
  31.3344969  11.8354503  56.4234846  31.2503158  11.2280173  55.6885256
  30.5127676  12.3263522  56.4244343  41.5068683  10.3208067  51.7905041
  42.0037383   9.5678029  51.4706111  40.7355665  10.3572384  51.2248251
  38.0903652  12.4625450  51.5176726  37.7201439  11.9096490  52.2057631
  38.5862744  11.8583583  50.9651726  35.9192850  22.9222945  58.6131744
  36.6202310  23.5559428  58.7661138  35.4487965  23.2637677  57.8527383
  43.9487678   7.2877661  53.9384400  43.0350758   7.5181887  54.1066607
  44.3780779   7.3716105  54.7898432  39.7681709  16.2187364  62.9250331
  39.0922347  16.1181493  63.5952706  40.5909343  16.0626577  63.3886328
  31.5160569  22.4559300  55.5462846  32.1014005  21.7102988  55.6790751
  31.3185407  22.7663257  56.4299510  26.1078223  15.0264900  54.2667290
  26.1462323  14.4928491  55.0604408  25.6018516  14.5000106  53.6478267
  33.4868986   9.8729441  57.7629832  33.5510312  10.7344272  57.3507230
  33.4236106   9.2603442  57.0302190  32.9621258  11.9452573  61.4102866
  33.5893297  11.5629651  62.0240390  32.1049177  11.7266775  61.7758559
  43.3615367  22.3515548  63.0156602  43.9055271  22.9645507  62.5211556
  42.7802212  22.9095127  63.5323615  29.7386801  13.7529002  47.3421221
  30.0340242  12.8439681  47.2888275  28.8374837  13.7316742  47.0202223
  33.2681048  11.8284999  53.3248770  32.5467634  12.4420967  53.1856243
  34.0574304  12.3642764  53.2465416  36.0707361   9.1639426  59.5989421
  36.5941763   9.4101722  60.3615731  35.8519695   9.9959460  59.1792559
  31.4674642  11.4343100  47.4660546  31.1387349  10.5540479  47.2835652
  31.8214013  11.3790769  48.3536935  34.5816466  11.7216070  47.8336024
  34.9212538  12.2501991  47.1114632  35.0288586  12.0596476  48.6094590
  37.2759906  10.1053121  57.2839092  36.9356727   9.3060934  57.6859772
  36.5698913  10.4054831  56.7115925  37.9276378   7.1902433  55.7366415
  38.7502448   6.7162911  55.6145305  38.1714442   7.9692917  56.2365101
  36.5684613  10.2190691  46.0329317  37.2892975  10.5971944  45.5293033
  35.9449917  10.9379568  46.1364295  40.7115736  10.9235840  46.9687649
  40.9279350  11.8060478  46.6676477  40.2309803  10.5322054  46.2393291
  35.4514957  13.8821554  53.5458394  35.3059538  14.1961857  54.4382675
  34.9740161  14.5006454  52.9929292  37.3111340  10.8724102  53.5939283
  37.2972909   9.9765195  53.2571581  38.0283768  10.8794765  54.2277569
  39.1637471  11.3061442  55.6392411  38.9055248  12.2278513  55.6376741
  38.6322511  10.9091876  56.3292875  29.9260619  16.4226898  56.4846055
  29.3814087  17.1986706  56.6166329  30.8039969  16.7697703  56.3265176
  36.7148236   9.7538482  48.8626853  36.8364147   8.8255128  49.0617741
  36.4250278   9.7677168  47.9505169  39.5839426   7.4393392  51.9993573
  39.6061123   7.5032725  51.0445553  40.0007485   6.5997901  52.1934079
  30.7126641  15.5496794  59.3776212  29.9708377  15.6979430  59.9640842
  30.3919385  15.8105060  58.5142961  38.6570304  25.0912773  59.1756602
  38.9657430  24.8461919  60.0479301  39.4545786  25.2959411  58.6875472
  31.1583255  23.4362223  51.4086606  31.9841275  23.1365995  51.0285250
  30.8077307  22.6669845  51.8576395  29.3591860  21.3548550  52.3675540
  28.5223768  20.9270724  52.1859541  29.3315505  21.5480993  53.3046331
  36.1989315  11.2670479  63.0716786  36.2477471  12.1432602  62.6894555
  36.7411830  10.7247872  62.4988429  46.6844161  21.8111603  62.3517923
  45.8939705  21.7935741  61.8122422  46.4477516  22.3499896  63.1066959
  35.6878295  21.3392615  46.9542740  35.8366415  22.0228079  46.3009413
  36.4944738  21.3197705  47.4692196  44.0945799  14.6434997  60.9809958
  44.9955661  14.5041462  60.6893956  44.1693773  14.8089452  61.9208136
  38.4288604  12.0201852  59.8263144  37.5591913  12.3135418  59.5545733
  38.6648084  12.6042297  60.5470408  33.4430928  17.3657792  47.9603809
  33.1976970  16.4620122  48.1584019  33.6126842  17.3674943  47.0183287
  41.1327638   8.2381469  57.3428565  41.6509582   8.9742496  57.0175053
  40.7782770   8.5445462  58.1775324  32.7126575  13.0986150  45.4589971
  32.0195820  13.1730505  44.8030007  32.4678327  12.3346493  45.9811488
  41.3840232   4.6581751  52.8629461  41.6641986   3.9904940  53.4889888
  42.1690839   4.8510847  52.3504125  45.2549090  13.0799385  56.6101037
  46.2066513  13.1797483  56.6313261  45.0852541  12.2877654  57.1199121
  43.2763470  10.1654968  56.7960437  42.6813402  10.4459981  56.1006926
  42.9913166  10.6548869  57.5677179  39.5720499  15.1701558  41.7670540
  40.5179604  15.0407766  41.8358958  39.1934744  14.4316220  42.2439968
  45.5442383   6.8357564  51.7297432  45.3467204   6.5272652  52.6140764
  46.1542089   7.5619203  51.8595362  39.4559191  19.2219304  63.2271197
  40.3762201  19.3997903  63.4211244  39.4208774  18.2775349  63.0750897
  37.7563416  13.0951534  41.7025425  36.8494871  12.7984647  41.7788139
  38.0339397  12.7981352  40.8359712  28.6741356  14.4157898  52.1524472
  28.3544141  13.5623206  51.8598846  28.1274785  14.6306476  52.9082439
  32.4521264  17.1320339  55.8693978  32.6707274  18.0637446  55.8882012
  32.8647038  16.7728313  56.6548782  39.3725482   7.6388424  47.8569667
  38.5626210   7.2935509  48.2324913  40.0609899   7.3295968  48.4457278
  41.3016030   6.7166471  49.4793963  41.8547069   7.1361924  50.1383987
  41.5386116   5.7902219  49.5216919  37.3249129  12.7053544  65.2596727
  37.2245856  13.6547901  65.1908818  37.1070671  12.3771783  64.3872797
  36.5262201   9.9538469  41.8437405  37.3881365  10.2793368  42.1033222
  36.7112545   9.1669965  41.3310470  28.5429616  18.0360809  54.1217593
  27.8493088  17.6214762  53.6087548  29.2902607  18.0781346  53.5251012
  44.6794837   8.8266996  48.9872628  44.0993506   9.4851800  48.6050680
  44.4130770   8.0044340  48.5760045  43.1298403   8.2272054  51.1893948
  43.6298182   8.3388588  50.3808267  43.7734011   7.9233106  51.8294756
  37.1880399  16.1350683  64.0761789  36.7047481  16.9351043  64.2825678
  37.2741338  16.1458628  63.1229233  30.4566359  17.9679063  51.9983608
  30.4337047  18.0666750  51.0465491  30.7666995  18.8144214  52.3200774
  33.1153737  20.0255218  56.1130223  34.0696990  19.9939160  56.0460154
  32.9166260  19.5645842  56.9280449  33.7053119  18.5956334  58.6801020
  34.5246008  19.0900413  58.7035858  33.9789927  17.6788302  58.6518588
  43.4619715  10.9867086  48.0428976  42.5745570  11.2716737  47.8249171
  43.8773704  10.8260850  47.1956253  46.8134251  11.0113607  51.7583315
  47.5894641  11.5010060  52.0307932  46.0882385  11.4371661  52.2155185
  49.2506810  11.7241226  52.8157256  49.8451301  11.4836962  52.1050564
  49.3233394  11.0048357  53.4430792  47.2465545  12.2911354  49.0829386
  46.9902479  11.8907990  49.9137593  46.6218413  13.0055148  48.9579525
  28.9588033  12.9294468  59.3793217  29.6046897  12.4193422  59.8680443
  28.7505184  13.6663149  59.9536643  41.4841425  19.9975315  64.8785358
  42.3532585  20.1715968  64.5171993  41.0048177  20.8169732  64.7561087
  37.4791644   7.1934512  45.1317114  37.4670313   8.1376352  45.2885385
  38.3715065   7.0104658  44.8376575  35.6527606  27.1172416  56.5574792
  36.5554852  27.1496027  56.8741287  35.4264976  26.1872867  56.5721127
  41.2943763   3.7877289  49.3863050  40.5276159   3.2335776  49.5319733
  41.7054468   3.8599158  50.2477202  33.2985524  10.0762085  63.4768232
  34.1616986   9.7198890  63.6871556  32.7250935   9.7375980  64.1643636
  45.8567025  23.4842802  64.4698203  45.4633970  22.9309000  65.1445847
  46.6733165  23.7953380  64.8604721  43.8015013  27.2744491  61.4102866
  44.4287051  26.8921568  62.0240390  42.9442931  27.0558693  61.7758559
  47.0383070  26.5962397  63.0716786  47.0871225  27.4724520  62.6894555
  47.5805584  26.0539790  62.4988429  57.5237916  37.1403520  62.3517923
  56.7333459  37.1227659  61.8122422  57.2871270  37.6791814  63.1066959
  48.1642884  28.0345462  65.2596727  48.0639611  28.9839819  65.1908818
  47.9464426  27.7063701  64.3872797  44.1379279  25.4054003  63.4768232
  45.0010740  25.0490807  63.6871556  43.5644689  25.0667897  64.1643636
  63.9827656  47.0355859  54.2830633  64.6206065  46.9162606  53.5793973
  63.8648498  47.9836703  54.3418585  60.7917362  46.9883287  54.2192157
  60.4535873  46.8724352  53.3312692  61.6607130  46.5874452  54.1993164
  56.6504178  48.8418763  50.2089048  56.0869043  48.7508700  49.4405336
  56.5356573  48.0218668  50.6891541  61.2737145  48.1418139  60.1778363
  61.2625786  47.7470937  59.3058867  61.4357784  47.4084211  60.7712134
  54.1968609  50.3369955  53.0473269  54.9889901  49.9960780  52.6319568
  54.4365260  50.4464930  53.9675422  62.2303736  52.5089731  45.5203513
  61.5791716  53.0943812  45.1337527  63.0248099  53.0395926  45.5798551
  56.1559363  49.5978868  45.9190648  56.9290239  49.0507855  45.7803523
  56.5084762  50.4623118  46.1305109  57.9944406  50.9255251  59.1257547
  57.7034272  51.8300881  59.0104213  58.6301390  50.9671778  59.8401616
  58.9200613  48.3032099  55.7158907  59.5164185  48.0788121  55.0015870
  58.9775584  47.5616845  56.3184354  58.4925641  45.7571534  43.5509098
  58.7451162  45.2353056  42.7892561  57.5550200  45.5937680  43.6535781
  63.5368924  44.7607313  51.3583841  64.3232013  44.3426736  51.0074258
  63.8007628  45.6653405  51.5265489  63.7079001  50.1980163  46.0572498
  63.0724834  50.2714790  46.7693402  63.3776408  50.7873762  45.3791577
  68.9377351  44.6982546  52.2616819  69.6702523  44.1281763  52.4954649
  68.1816707  44.3104146  52.7023325  58.2121930  47.6599640  45.7533472
  58.0958188  46.9844544  46.4214557  58.3224190  47.1732014  44.9365626
  60.5553471  47.1209787  49.4580162  60.1911678  46.5940408  50.1693083
  61.4120587  46.7308257  49.2846647  66.4602771  38.4104120  56.7211428
  66.1286096  39.2799531  56.4972643  65.8648385  38.0940404  57.4005458
  62.9534291  50.6116666  56.1207341  62.6535014  51.5141705  56.0123148
  62.6085351  50.3448849  56.9728494  56.4046773  47.0630463  52.1544045
  55.4797269  46.9306677  52.3621737  56.6531186  47.8424682  52.6513987
  66.3531435  43.1299206  53.8004778  65.4448312  43.0614615  53.5063539
  66.3019031  43.6071151  54.6286603  60.1748179  44.6057345  45.4388177
  60.0547804  45.0514395  46.2773657  59.4800767  44.9542662  44.8801715
  53.7655584  46.7063736  52.9887834  53.8947965  46.9598215  53.9027246
  53.0853035  47.2991444  52.6692489  57.9355071  57.3760986  49.0878308
  57.8579101  58.3268812  49.1666789  57.3316714  57.0306859  49.7453235
  60.4272301  44.5488852  61.7439675  59.6505635  45.1082772  61.7342540
  61.0662864  45.0345635  62.2654545  68.2193081  41.3315645  55.5782652
  67.5767461  41.6248178  54.9322446  67.7148010  41.2168565  56.3835849
  65.8733245  45.0778818  46.2668511  66.7851101  45.3106205  46.0916209
  65.3642892  45.6615862  45.7043590  58.6818673  47.3574305  61.3057642
  59.4233357  47.8959349  61.0292466  57.9755658  47.9840594  61.4629194
  64.1574013  49.5003446  59.9029804  64.5657369  49.0585856  59.1584436
  63.4351274  48.9256073  60.1563997  60.5105083  44.4376052  57.2763361
  61.3566278  44.8615466  57.4198010  60.4503720  43.7809677  57.9701924
  64.4802827  50.0604636  53.6582093  63.8511690  50.2250350  52.9558160
  64.0928489  50.4746246  54.4293057  68.3592059  50.9959074  51.0126456
  67.6743097  51.3757976  50.4623490  68.4435908  51.6054401  51.7458404
  63.6604528  42.0980421  58.9344534  63.4165460  42.8522481  58.3978810
  63.9364458  42.4765768  59.7691781  65.6142991  48.6419033  57.6121800
  65.8259886  49.2850793  56.9356181  65.5672739  47.8081350  57.1443730
  63.2169220  41.2536854  54.5158372  62.3553699  41.5518107  54.8075110
  63.2431654  41.4707253  53.5839405  60.0330789  49.7979044  50.9232178
  60.4969135  50.0766747  50.1336800  59.7687587  48.8962489  50.7405268
  56.9254870  49.3450526  53.8611941  57.4956227  49.7737794  53.2229425
  57.5162982  49.0633111  54.5596127  58.9699675  45.9202197  47.7321743
[truncated: 798,183 more chars]
