# Supplementary material for: An Efficient Implementation of the Nwat-MMGBSA Method to Rescore Docking Results in Medium-Throughput Virtual Screenings
Source: Front Chem. 2018 Mar 5;6:43. doi: 10.3389/fchem.2018.00043 (PMC5844977; doi:10.3389/fchem.2018.00043)
Supplement: Supplementary file 2 [file DataSheet2.ZIP › SI_Examples_and_Scripts/examples/virtual_screenings/AmpC/AmpC.mol2]

@<TRIPOS>MOLECULE
receptor
5592 5672 360 0 0 
BIOPOLYMER
USER_CHARGES


@<TRIPOS>ATOM
   1 CH3     81.7030   -24.6080    17.0180 C.3     1 ACE3     0.0000 BACKBONE
   2 C       80.5270   -23.7770    16.5480 C.2     1 ACE3     0.0000 BACKBONE
   3 O       80.0100   -23.0120    17.3880 O.2     1 ACE3     0.0000 BACKBONE
   4 HH31    81.7240   -25.5420    16.4570 H       1 ACE3     0.0000 
   5 HH32    82.6180   -24.0480    16.8420 H       1 ACE3     0.0000 
   6 HH33    81.5910   -24.8160    18.0800 H       1 ACE3     0.0000 
   7 N       80.1260   -23.8950    15.3320 N.am    2 ALA4     0.0000 BACKBONE
   8 CA      78.9840   -23.1140    14.8050 C.3     2 ALA4     0.0000 BACKBONE
   9 C       78.7590   -23.4810    13.3340 C.2     2 ALA4     0.0000 BACKBONE
  10 O       79.6840   -24.0300    12.7410 O.2     2 ALA4     0.0000 BACKBONE
  11 CB      79.2640   -21.6130    14.9760 C.3     2 ALA4     0.0000 
  12 H       80.6040   -24.5400    14.7180 H       2 ALA4     0.0000 
  13 HA      78.0830   -23.3690    15.3640 H       2 ALA4     0.0000 
  14 HB1     79.5320   -21.4030    16.0120 H       2 ALA4     0.0000 
  15 HB2     80.0900   -21.3110    14.3310 H       2 ALA4     0.0000 
  16 HB3     78.3840   -21.0270    14.7190 H       2 ALA4     0.0000 
  17 N       77.5870   -23.2230    12.7190 N.am    3 PRO5     0.0000 BACKBONE
  18 CA      77.4300   -23.3480    11.2660 C.3     3 PRO5     0.0000 BACKBONE
  19 C       78.4060   -22.4150    10.5290 C.2     3 PRO5     0.0000 BACKBONE
  20 O       78.7650   -21.3510    11.0410 O.2     3 PRO5     0.0000 BACKBONE
  21 CB      75.9610   -23.0290    10.9710 C.3     3 PRO5     0.0000 
  22 CG      75.5560   -22.1360    12.1420 C.3     3 PRO5     0.0000 
  23 CD      76.3580   -22.7140    13.3080 C.3     3 PRO5     0.0000 
  24 HA      77.6370   -24.3760    10.9640 H       3 PRO5     0.0000 
  25 HB2     75.3750   -23.9500    11.0000 H       3 PRO5     0.0000 
  26 HB3     75.8280   -22.5250    10.0130 H       3 PRO5     0.0000 
  27 HG2     74.4830   -22.1690    12.3310 H       3 PRO5     0.0000 
  28 HG3     75.8800   -21.1170    11.9370 H       3 PRO5     0.0000 
  29 HD2     76.5370   -21.9460    14.0570 H       3 PRO5     0.0000 
  30 HD3     75.8060   -23.5440    13.7500 H       3 PRO5     0.0000 
  31 N       78.8820   -22.8430     9.3540 N.am    4 GLN6     0.0000 BACKBONE
  32 CA      80.1670   -22.3800     8.8070 C.3     4 GLN6     0.0000 BACKBONE
  33 C       80.2520   -20.8640     8.5630 C.2     4 GLN6     0.0000 BACKBONE
  34 O       81.2700   -20.2700     8.8910 O.2     4 GLN6     0.0000 BACKBONE
  35 CB      80.5180   -23.1580     7.5180 C.3     4 GLN6     0.0000 
  36 CG      81.9490   -23.7270     7.5160 C.3     4 GLN6     0.0000 
  37 CD      83.0260   -22.7040     7.8720 C.2     4 GLN6     0.0000 
  38 OE1     83.5040   -22.6610     8.9910 O.2     4 GLN6     0.0000 
  39 NE2     83.4010   -21.8210     6.9740 N.am    4 GLN6     0.0000 
  40 H       78.5180   -23.7110     8.9900 H       4 GLN6     0.0000 
  41 HA      80.9220   -22.6120     9.5610 H       4 GLN6     0.0000 
  42 HB2     80.3930   -22.5060     6.6520 H       4 GLN6     0.0000 
  43 HB3     79.8320   -23.9970     7.3920 H       4 GLN6     0.0000 
  44 HG2     82.1650   -24.1410     6.5310 H       4 GLN6     0.0000 
  45 HG3     82.0020   -24.5410     8.2400 H       4 GLN6     0.0000 
  46 HE21    84.0540   -21.1250     7.2980 H       4 GLN6     0.0000 
  47 HE22    83.0170   -21.8100     6.0500 H       4 GLN6     0.0000 
  48 N       79.1770   -20.2090     8.1030 N.am    5 GLN7     0.0000 BACKBONE
  49 CA      79.1710   -18.7480     7.9200 C.3     5 GLN7     0.0000 BACKBONE
  50 C       79.5240   -17.9980     9.2120 C.2     5 GLN7     0.0000 BACKBONE
  51 O       80.3290   -17.0760     9.1700 O.2     5 GLN7     0.0000 BACKBONE
  52 CB      77.7940   -18.2700     7.4420 C.3     5 GLN7     0.0000 
  53 CG      77.4770   -18.6160     5.9850 C.3     5 GLN7     0.0000 
  54 CD      75.9970   -18.4040     5.6890 C.2     5 GLN7     0.0000 
  55 OE1     75.2450   -19.3540     5.5610 O.2     5 GLN7     0.0000 
  56 NE2     75.5050   -17.1850     5.6300 N.am    5 GLN7     0.0000 
  57 H       78.3500   -20.7320     7.8670 H       5 GLN7     0.0000 
  58 HA      79.9210   -18.4740     7.1750 H       5 GLN7     0.0000 
  59 HB2     77.7610   -17.1830     7.5290 H       5 GLN7     0.0000 
  60 HB3     77.0260   -18.6930     8.0920 H       5 GLN7     0.0000 
  61 HG2     77.7210   -19.6600     5.7910 H       5 GLN7     0.0000 
  62 HG3     78.0740   -17.9880     5.3230 H       5 GLN7     0.0000 
  63 HE21    76.0770   -16.3600     5.7990 H       5 GLN7     0.0000 
  64 HE22    74.5240   -17.1060     5.4280 H       5 GLN7     0.0000 
  65 N       78.9930   -18.4410    10.3610 N.am    6 ILE8     0.0000 BACKBONE
  66 CA      79.3000   -17.8610    11.6770 C.3     6 ILE8     0.0000 BACKBONE
  67 C       80.7330   -18.2250    12.0800 C.2     6 ILE8     0.0000 BACKBONE
  68 O       81.4840   -17.3720    12.5490 O.2     6 ILE8     0.0000 BACKBONE
  69 CB      78.3070   -18.3480    12.7650 C.3     6 ILE8     0.0000 
  70 CG1     76.8270   -18.2160    12.3460 C.3     6 ILE8     0.0000 
  71 CG2     78.5400   -17.5660    14.0700 C.3     6 ILE8     0.0000 
  72 CD1     75.8350   -18.7250    13.3980 C.3     6 ILE8     0.0000 
  73 H       78.4320   -19.2810    10.3320 H       6 ILE8     0.0000 
  74 HA      79.2300   -16.7760    11.6070 H       6 ILE8     0.0000 
  75 HB      78.5030   -19.4020    12.9580 H       6 ILE8     0.0000 
  76 HG12    76.6570   -18.7890    11.4350 H       6 ILE8     0.0000 
  77 HG13    76.6030   -17.1710    12.1460 H       6 ILE8     0.0000 
  78 HG21    79.5880   -17.5970    14.3580 H       6 ILE8     0.0000 
  79 HG22    78.2530   -16.5250    13.9310 H       6 ILE8     0.0000 
  80 HG23    77.9630   -17.9990    14.8850 H       6 ILE8     0.0000 
  81 HD11    76.1710   -19.6800    13.7990 H       6 ILE8     0.0000 
  82 HD12    75.7430   -18.0070    14.2120 H       6 ILE8     0.0000 
  83 HD13    74.8600   -18.8580    12.9330 H       6 ILE8     0.0000 
  84 N       81.1000   -19.5000    11.9130 N.am    7 ASN9     0.0000 BACKBONE
  85 CA      82.3820   -20.0360    12.3680 C.3     7 ASN9     0.0000 BACKBONE
  86 C       83.5880   -19.4630    11.6070 C.2     7 ASN9     0.0000 BACKBONE
  87 O       84.6730   -19.3760    12.1800 O.2     7 ASN9     0.0000 BACKBONE
  88 CB      82.3460   -21.5710    12.2960 C.3     7 ASN9     0.0000 
  89 CG      83.0830   -22.1980    13.4620 C.2     7 ASN9     0.0000 
  90 ND2     84.3490   -21.9030    13.6380 N.am    7 ASN9     0.0000 
  91 OD1     82.4890   -22.8810    14.2870 O.2     7 ASN9     0.0000 
  92 H       80.4500   -20.1260    11.4530 H       7 ASN9     0.0000 
  93 HA      82.5100   -19.7340    13.4070 H       7 ASN9     0.0000 
  94 HB2     82.8020   -21.9100    11.3660 H       7 ASN9     0.0000 
  95 HB3     81.3190   -21.9300    12.3150 H       7 ASN9     0.0000 
  96 HD21    84.8300   -22.3200    14.4130 H       7 ASN9     0.0000 
  97 HD22    84.8020   -21.2380    13.0160 H       7 ASN9     0.0000 
  98 N       83.3780   -19.0350    10.3630 N.am    8 ASP10    0.0000 BACKBONE
  99 CA      84.2950   -18.1970     9.6010 C.3     8 ASP10    0.0000 BACKBONE
 100 C       84.1910   -16.7290    10.0370 C.2     8 ASP10    0.0000 BACKBONE
 101 O       85.1330   -16.2150    10.6360 O.2     8 ASP10    0.0000 BACKBONE
 102 CB      84.0280   -18.3900     8.1010 C.3     8 ASP10    0.0000 
 103 CG      84.7500   -17.3600     7.2320 C.2     8 ASP10    0.0000 
 104 OD1     85.9250   -17.0400     7.5020 O.co2   8 ASP10   -0.5000 
 105 OD2     84.1130   -16.8230     6.3010 O.co2   8 ASP10   -0.5000 
 106 H       82.4900   -19.2600     9.9270 H       8 ASP10    0.0000 
 107 HA      85.3210   -18.5140     9.7960 H       8 ASP10    0.0000 
 108 HB2     82.9550   -18.3110     7.9160 H       8 ASP10    0.0000 
 109 HB3     84.3550   -19.3870     7.8100 H       8 ASP10    0.0000 
 110 N       83.0600   -16.0460     9.8030 N.am    9 ILE11    0.0000 BACKBONE
 111 CA      83.0260   -14.5750     9.8710 C.3     9 ILE11    0.0000 BACKBONE
 112 C       83.3090   -14.0180    11.2710 C.2     9 ILE11    0.0000 BACKBONE
 113 O       83.9530   -12.9740    11.3820 O.2     9 ILE11    0.0000 BACKBONE
 114 CB      81.7160   -14.0050     9.2750 C.3     9 ILE11    0.0000 
 115 CG1     81.8180   -12.5060     8.9110 C.3     9 ILE11    0.0000 
 116 CG2     80.5250   -14.1660    10.2360 C.3     9 ILE11    0.0000 
 117 CD1     82.8350   -12.1690     7.8170 C.3     9 ILE11    0.0000 
 118 H       82.2630   -16.5300     9.4000 H       9 ILE11    0.0000 
 119 HA      83.8460   -14.2380     9.2420 H       9 ILE11    0.0000 
 120 HB      81.4920   -14.5570     8.3600 H       9 ILE11    0.0000 
 121 HG12    82.0570   -11.9220     9.7990 H       9 ILE11    0.0000 
 122 HG13    80.8460   -12.1720     8.5530 H       9 ILE11    0.0000 
 123 HG21    80.5090   -15.1650    10.6600 H       9 ILE11    0.0000 
 124 HG22    80.6040   -13.4580    11.0530 H       9 ILE11    0.0000 
 125 HG23    79.5900   -13.9920     9.7010 H       9 ILE11    0.0000 
 126 HD11    83.8500   -12.3830     8.1510 H       9 ILE11    0.0000 
 127 HD12    82.6070   -12.7420     6.9200 H       9 ILE11    0.0000 
 128 HD13    82.7670   -11.1060     7.5840 H       9 ILE11    0.0000 
 129 N       82.9280   -14.7190    12.3460 N.am   10 VAL12    0.0000 BACKBONE
 130 CA      83.2290   -14.2710    13.7150 C.3    10 VAL12    0.0000 BACKBONE
 131 C       84.7230   -14.3960    14.0100 C.2    10 VAL12    0.0000 BACKBONE
 132 O       85.3240   -13.4320    14.4750 O.2    10 VAL12    0.0000 BACKBONE
 133 CB      82.3840   -15.0140    14.7660 C.3    10 VAL12    0.0000 
 134 CG1     82.7200   -14.5140    16.1760 C.3    10 VAL12    0.0000 
 135 CG2     80.8870   -14.7720    14.5430 C.3    10 VAL12    0.0000 
 136 H       82.4450   -15.6030    12.2090 H      10 VAL12    0.0000 
 137 HA      82.9810   -13.2120    13.7880 H      10 VAL12    0.0000 
 138 HB      82.5860   -16.0840    14.7110 H      10 VAL12    0.0000 
 139 HG11    83.7120   -14.8610    16.4610 H      10 VAL12    0.0000 
 140 HG12    82.6910   -13.4250    16.2050 H      10 VAL12    0.0000 
 141 HG13    82.0030   -14.9060    16.8950 H      10 VAL12    0.0000 
 142 HG21    80.6590   -13.7140    14.6530 H      10 VAL12    0.0000 
 143 HG22    80.5880   -15.1020    13.5500 H      10 VAL12    0.0000 
 144 HG23    80.3210   -15.3410    15.2790 H      10 VAL12    0.0000 
 145 N       85.3670   -15.4980    13.6220 N.am   11 HIE13    0.0000 BACKBONE
 146 CA      86.8250   -15.6490    13.7190 C.3    11 HIE13    0.0000 BACKBONE
 147 C       87.5580   -14.6370    12.8250 C.2    11 HIE13    0.0000 BACKBONE
 148 O       88.3610   -13.8420    13.3110 O.2    11 HIE13    0.0000 BACKBONE
 149 CB      87.1920   -17.0990    13.3660 C.3    11 HIE13    0.0000 
 150 CG      88.6480   -17.2880    13.0210 C.2    11 HIE13    0.0000 
 151 CD2     89.1230   -17.7310    11.8220 C.2    11 HIE13    0.0000 
 152 ND1     89.7290   -16.9650    13.8460 N.2    11 HIE13    0.0000 
 153 CE1     90.8290   -17.2440    13.1300 C.2    11 HIE13    0.0000 
 154 NE2     90.4960   -17.7010    11.9100 N.pl3  11 HIE13    0.0000 
 155 H       84.8450   -16.2110    13.1260 H      11 HIE13    0.0000 
 156 HA      87.1500   -15.4520    14.7420 H      11 HIE13    0.0000 
 157 HB2     86.5940   -17.4230    12.5140 H      11 HIE13    0.0000 
 158 HB3     86.9420   -17.7440    14.2090 H      11 HIE13    0.0000 
 159 HD2     88.5220   -18.0300    10.9710 H      11 HIE13    0.0000 
 160 HE2     91.1460   -17.9780    11.1880 H      11 HIE13    0.0000 
 161 HE1     91.8430   -17.1180    13.4870 H      11 HIE13    0.0000 
 162 N       87.2010   -14.5900    11.5390 N.am   12 ARG14    0.0000 BACKBONE
 163 CA      87.8210   -13.7560    10.5010 C.3    12 ARG14    0.0000 BACKBONE
 164 C       87.6440   -12.2510    10.7260 C.2    12 ARG14    0.0000 BACKBONE
 165 O       88.4350   -11.4800    10.1910 O.2    12 ARG14    0.0000 BACKBONE
 166 CB      87.2820   -14.2340     9.1390 C.3    12 ARG14    0.0000 
 167 CG      87.8780   -13.4830     7.9380 C.3    12 ARG14    0.0000 
 168 CD      87.6860   -14.2350     6.6130 C.3    12 ARG14    0.0000 
 169 NE      86.2780   -14.5510     6.3120 N.pl3  12 ARG14    0.0000 
 170 CZ      85.3760   -13.8060     5.7070 C.cat  12 ARG14    1.0000 
 171 NH1     85.5870   -12.5460     5.4410 N.pl3  12 ARG14    0.0000 
 172 NH2     84.2370   -14.3150     5.3540 N.pl3  12 ARG14    0.0000 
 173 H       86.4860   -15.2500    11.2390 H      12 ARG14    0.0000 
 174 HA      88.8970   -13.9310    10.5250 H      12 ARG14    0.0000 
 175 HB2     86.1970   -14.1240     9.1190 H      12 ARG14    0.0000 
 176 HB3     87.5150   -15.2960     9.0370 H      12 ARG14    0.0000 
 177 HG2     88.9500   -13.3540     8.0940 H      12 ARG14    0.0000 
 178 HG3     87.4180   -12.4970     7.8630 H      12 ARG14    0.0000 
 179 HD2     88.2340   -15.1780     6.6740 H      12 ARG14    0.0000 
 180 HD3     88.1210   -13.6520     5.8000 H      12 ARG14    0.0000 
 181 HE      85.9830   -15.5040     6.5590 H      12 ARG14    0.0000 
 182 HH11    86.4400   -12.1350     5.7690 H      12 ARG14    0.0000 
 183 HH12    84.8720   -11.9970     5.0050 H      12 ARG14    0.0000 
 184 HH21    83.5240   -13.7920     4.8940 H      12 ARG14    0.0000 
 185 HH22    84.0810   -15.3010     5.6020 H      12 ARG14    0.0000 
 186 N       86.6890   -11.8330    11.5590 N.am   13 THR15    0.0000 BACKBONE
 187 CA      86.4920   -10.4200    11.9320 C.3    13 THR15    0.0000 BACKBONE
 188 C       87.0130   -10.1070    13.3360 C.2    13 THR15    0.0000 BACKBONE
 189 O       87.7130    -9.1150    13.5170 O.2    13 THR15    0.0000 BACKBONE
 190 CB      85.0160   -10.0080    11.8120 C.3    13 THR15    0.0000 
 191 CG2     84.8310    -8.4960    11.8070 C.3    13 THR15    0.0000 
 192 OG1     84.4710   -10.4710    10.6010 O.3    13 THR15    0.0000 
 193 H       86.0420   -12.5260    11.9100 H      13 THR15    0.0000 
 194 HA      87.0500    -9.7870    11.2420 H      13 THR15    0.0000 
 195 HB      84.4490   -10.4390    12.6380 H      13 THR15    0.0000 
 196 HG21    85.2410    -8.0640    12.7180 H      13 THR15    0.0000 
 197 HG22    85.3350    -8.0600    10.9440 H      13 THR15    0.0000 
 198 HG23    83.7670    -8.2720    11.7490 H      13 THR15    0.0000 
 199 HG1     84.2340   -11.4040    10.7520 H      13 THR15    0.0000 
 200 N       86.7310   -10.9500    14.3360 N.am   14 ILE16    0.0000 BACKBONE
 201 CA      86.9970   -10.6290    15.7480 C.3    14 ILE16    0.0000 BACKBONE
 202 C       88.3970   -11.0490    16.2010 C.2    14 ILE16    0.0000 BACKBONE
 203 O       89.0490   -10.2680    16.8910 O.2    14 ILE16    0.0000 BACKBONE
 204 CB      85.8970   -11.1940    16.6720 C.3    14 ILE16    0.0000 
 205 CG1     84.4780   -10.7570    16.2460 C.3    14 ILE16    0.0000 
 206 CG2     86.1610   -10.7990    18.1330 C.3    14 ILE16    0.0000 
 207 CD1     84.2370    -9.2410    16.2270 C.3    14 ILE16    0.0000 
 208 H       86.2170   -11.8030    14.1400 H      14 ILE16    0.0000 
 209 HA      86.9630    -9.5470    15.8540 H      14 ILE16    0.0000 
 210 HB      85.9340   -12.2800    16.6230 H      14 ILE16    0.0000 
 211 HG12    83.7530   -11.2180    16.9130 H      14 ILE16    0.0000 
 212 HG13    84.2750   -11.1500    15.2520 H      14 ILE16    0.0000 
 213 HG21    87.0300   -11.3420    18.4970 H      14 ILE16    0.0000 
 214 HG22    86.3500    -9.7290    18.2230 H      14 ILE16    0.0000 
 215 HG23    85.3200   -11.0760    18.7620 H      14 ILE16    0.0000 
 216 HD11    84.4630    -8.8130    17.2010 H      14 ILE16    0.0000 
 217 HD12    84.8650    -8.7710    15.4710 H      14 ILE16    0.0000 
 218 HD13    83.1920    -9.0410    15.9900 H      14 ILE16    0.0000 
 219 N       88.9280   -12.1860    15.7400 N.am   15 THR17    0.0000 BACKBONE
 220 CA      90.3140   -12.5840    16.0440 C.3    15 THR17    0.0000 BACKBONE
 221 C       91.3340   -11.5160    15.6040 C.2    15 THR17    0.0000 BACKBONE
 222 O       92.1580   -11.1320    16.4370 O.2    15 THR17    0.0000 BACKBONE
 223 CB      90.6600   -13.9630    15.4540 C.3    15 THR17    0.0000 
 224 CG2     92.0060   -14.4870    15.9530 C.3    15 THR17    0.0000 
 225 OG1     89.7040   -14.9270    15.8380 O.3    15 THR17    0.0000 
 226 H       88.3860   -12.7810    15.1220 H      15 THR17    0.0000 
 227 HA      90.3970   -12.6680    17.1280 H      15 THR17    0.0000 
 228 HB      90.6850   -13.9050    14.3670 H      15 THR17    0.0000 
 229 HG21    92.8120   -13.8380    15.6100 H      15 THR17    0.0000 
 230 HG22    92.0110   -14.5180    17.0430 H      15 THR17    0.0000 
 231 HG23    92.1760   -15.4900    15.5630 H      15 THR17    0.0000 
 232 HG1     89.6800   -15.5960    15.1290 H      15 THR17    0.0000 
 233 N       91.2590   -10.9230    14.3880 N.am   16 PRO18    0.0000 BACKBONE
 234 CA      92.1260    -9.7990    14.0370 C.3    16 PRO18    0.0000 BACKBONE
 235 C       91.7240    -8.4740    14.7040 C.2    16 PRO18    0.0000 BACKBONE
 236 O       92.6170    -7.6860    14.9950 O.2    16 PRO18    0.0000 BACKBONE
 237 CB      92.1020    -9.7140    12.5100 C.3    16 PRO18    0.0000 
 238 CG      90.7350   -10.2790    12.1440 C.3    16 PRO18    0.0000 
 239 CD      90.4930   -11.3410    13.2160 C.3    16 PRO18    0.0000 
 240 HA      93.1490   -10.0190    14.3480 H      16 PRO18    0.0000 
 241 HB2     92.8810   -10.3590    12.1010 H      16 PRO18    0.0000 
 242 HB3     92.2290    -8.6930    12.1500 H      16 PRO18    0.0000 
 243 HG2     90.7410   -10.7090    11.1440 H      16 PRO18    0.0000 
 244 HG3     89.9820    -9.4940    12.2200 H      16 PRO18    0.0000 
 245 HD2     89.4280   -11.4090    13.4180 H      16 PRO18    0.0000 
 246 HD3     90.8660   -12.3020    12.8600 H      16 PRO18    0.0000 
 247 N       90.4460    -8.2270    15.0300 N.am   17 LEU19    0.0000 BACKBONE
 248 CA      90.0450    -7.0230    15.7800 C.3    17 LEU19    0.0000 BACKBONE
 249 C       90.6610    -6.9890    17.1900 C.2    17 LEU19    0.0000 BACKBONE
 250 O       91.1240    -5.9400    17.6280 O.2    17 LEU19    0.0000 BACKBONE
 251 CB      88.5080    -6.9420    15.8510 C.3    17 LEU19    0.0000 
 252 CG      87.9510    -5.7040    16.5810 C.3    17 LEU19    0.0000 
 253 CD1     88.2330    -4.4040    15.8230 C.3    17 LEU19    0.0000 
 254 CD2     86.4380    -5.8520    16.7400 C.3    17 LEU19    0.0000 
 255 H       89.7260    -8.8820    14.7550 H      17 LEU19    0.0000 
 256 HA      90.4130    -6.1510    15.2380 H      17 LEU19    0.0000 
 257 HB2     88.1500    -7.8260    16.3740 H      17 LEU19    0.0000 
 258 HB3     88.1080    -6.9520    14.8370 H      17 LEU19    0.0000 
 259 HG      88.3840    -5.6330    17.5780 H      17 LEU19    0.0000 
 260 HD11    89.3060    -4.2600    15.7090 H      17 LEU19    0.0000 
 261 HD12    87.7740    -4.4440    14.8350 H      17 LEU19    0.0000 
 262 HD13    87.8130    -3.5630    16.3750 H      17 LEU19    0.0000 
 263 HD21    85.9750    -5.9570    15.7620 H      17 LEU19    0.0000 
 264 HD22    86.2130    -6.7280    17.3470 H      17 LEU19    0.0000 
 265 HD23    86.0310    -4.9690    17.2320 H      17 LEU19    0.0000 
 266 N       90.7280    -8.1320    17.8760 N.am   18 ILE20    0.0000 BACKBONE
 267 CA      91.3650    -8.2790    19.1970 C.3    18 ILE20    0.0000 BACKBONE
 268 C       92.8580    -7.9420    19.1360 C.2    18 ILE20    0.0000 BACKBONE
 269 O       93.3670    -7.2460    20.0170 O.2    18 ILE20    0.0000 BACKBONE
 270 CB      91.1110    -9.7140    19.7090 C.3    18 ILE20    0.0000 
 271 CG1     89.6300    -9.8190    20.1300 C.3    18 ILE20    0.0000 
 272 CG2     92.0310   -10.1310    20.8740 C.3    18 ILE20    0.0000 
 273 CD1     89.1660   -11.2660    20.2650 C.3    18 ILE20    0.0000 
 274 H       90.2990    -8.9540    17.4620 H      18 ILE20    0.0000 
 275 HA      90.9130    -7.5740    19.8920 H      18 ILE20    0.0000 
 276 HB      91.2940   -10.4060    18.8850 H      18 ILE20    0.0000 
 277 HG12    88.9890    -9.3410    19.3900 H      18 ILE20    0.0000 
 278 HG13    89.4850    -9.3030    21.0810 H      18 ILE20    0.0000 
 279 HG21    93.0780   -10.0930    20.5740 H      18 ILE20    0.0000 
 280 HG22    91.8850    -9.4750    21.7300 H      18 ILE20    0.0000 
 281 HG23    91.8260   -11.1560    21.1770 H      18 ILE20    0.0000 
 282 HD11    89.3440   -11.8060    19.3350 H      18 ILE20    0.0000 
 283 HD12    89.7040   -11.7460    21.0750 H      18 ILE20    0.0000 
 284 HD13    88.1020   -11.2860    20.4930 H      18 ILE20    0.0000 
 285 N       93.5260    -8.3500    18.0540 N.am   19 GLU21    0.0000 BACKBONE
 286 CA      94.9180    -7.9960    17.7730 C.3    19 GLU21    0.0000 BACKBONE
 287 C       95.0530    -6.4870    17.4940 C.2    19 GLU21    0.0000 BACKBONE
 288 O       95.7710    -5.7890    18.2050 O.2    19 GLU21    0.0000 BACKBONE
 289 CB      95.4310    -8.8570    16.5970 C.3    19 GLU21    0.0000 
 290 CG      96.9270    -9.1900    16.6760 C.3    19 GLU21    0.0000 
 291 CD      97.7900    -7.9420    16.8630 C.2    19 GLU21    0.0000 
 292 OE1     97.8620    -7.0930    15.9460 O.co2  19 GLU21   -0.5000 
 293 OE2     98.3310    -7.7430    17.9730 O.co2  19 GLU21   -0.5000 
 294 H       93.0310    -8.9120    17.3750 H      19 GLU21    0.0000 
 295 HA      95.5170    -8.2230    18.6570 H      19 GLU21    0.0000 
 296 HB2     95.2220    -8.3550    15.6520 H      19 GLU21    0.0000 
 297 HB3     94.8940    -9.8070    16.5860 H      19 GLU21    0.0000 
 298 HG2     97.2220    -9.7080    15.7610 H      19 GLU21    0.0000 
 299 HG3     97.0850    -9.8750    17.5120 H      19 GLU21    0.0000 
 300 N       94.2570    -5.9370    16.5710 N.am   20 GLN22    0.0000 BACKBONE
 301 CA      94.2770    -4.5160    16.1940 C.3    20 GLN22    0.0000 BACKBONE
 302 C       94.0290    -3.5860    17.3920 C.2    20 GLN22    0.0000 BACKBONE
 303 O       94.7680    -2.6250    17.5980 O.2    20 GLN22    0.0000 BACKBONE
 304 CB      93.1950    -4.2680    15.1310 C.3    20 GLN22    0.0000 
 305 CG      93.5140    -4.8960    13.7630 C.3    20 GLN22    0.0000 
 306 CD      92.2720    -5.0510    12.8860 C.2    20 GLN22    0.0000 
 307 OE1     91.2100    -4.5070    13.1380 O.2    20 GLN22    0.0000 
 308 NE2     92.3550    -5.7890    11.8000 N.am   20 GLN22    0.0000 
 309 H       93.6370    -6.5570    16.0580 H      20 GLN22    0.0000 
 310 HA      95.2530    -4.2680    15.7780 H      20 GLN22    0.0000 
 311 HB2     93.0670    -3.1930    14.9890 H      20 GLN22    0.0000 
 312 HB3     92.2530    -4.6700    15.5050 H      20 GLN22    0.0000 
 313 HG2     93.9670    -5.8770    13.8950 H      20 GLN22    0.0000 
 314 HG3     94.2390    -4.2710    13.2420 H      20 GLN22    0.0000 
 315 HE21    93.2070    -6.2640    11.5710 H      20 GLN22    0.0000 
 316 HE22    91.5130    -5.8540    11.2530 H      20 GLN22    0.0000 
 317 N       93.0340    -3.9090    18.2220 N.am   21 GLN23    0.0000 BACKBONE
 318 CA      92.6470    -3.1420    19.4100 C.3    21 GLN23    0.0000 BACKBONE
 319 C       93.4930    -3.4900    20.6510 C.2    21 GLN23    0.0000 BACKBONE
 320 O       93.3200    -2.8700    21.7050 O.2    21 GLN23    0.0000 BACKBONE
 321 CB      91.1450    -3.3500    19.6780 C.3    21 GLN23    0.0000 
 322 CG      90.2280    -2.9210    18.5180 C.3    21 GLN23    0.0000 
 323 CD      90.2670    -1.4310    18.2000 C.2    21 GLN23    0.0000 
 324 OE1     90.5260    -0.5760    19.0300 O.2    21 GLN23    0.0000 
 325 NE2     89.9820    -1.0540    16.9740 N.am   21 GLN23    0.0000 
 326 H       92.4830    -4.7330    17.9940 H      21 GLN23    0.0000 
 327 HA      92.8120    -2.0830    19.2090 H      21 GLN23    0.0000 
 328 HB2     90.8550    -2.7990    20.5740 H      21 GLN23    0.0000 
 329 HB3     90.9750    -4.4100    19.8620 H      21 GLN23    0.0000 
 330 HG2     89.2040    -3.1950    18.7620 H      21 GLN23    0.0000 
 331 HG3     90.5010    -3.4710    17.6200 H      21 GLN23    0.0000 
 332 HE21    89.7760    -1.7370    16.2640 H      21 GLN23    0.0000 
 333 HE22    90.0890    -0.0760    16.7770 H      21 GLN23    0.0000 
 334 N       94.4280    -4.4490    20.5480 N.am   22 LYS24    0.0000 BACKBONE
 335 CA      95.3310    -4.9130    21.6190 C.3    22 LYS24    0.0000 BACKBONE
 336 C       94.5680    -5.2870    22.9050 C.2    22 LYS24    0.0000 BACKBONE
 337 O       94.8050    -4.6880    23.9580 O.2    22 LYS24    0.0000 BACKBONE
 338 CB      96.4820    -3.8970    21.8470 C.3    22 LYS24    0.0000 
 339 CG      97.1890    -3.3690    20.5840 C.3    22 LYS24    0.0000 
 340 CD      98.0310    -4.4210    19.8510 C.3    22 LYS24    0.0000 
 341 CE      98.1570    -4.0310    18.3730 C.3    22 LYS24    0.0000 
 342 NZ      98.7620    -5.1310    17.5950 N.4    22 LYS24    1.0000 
 343 H       94.5190    -4.9110    19.6460 H      22 LYS24    0.0000 
 344 HA      95.7760    -5.8460    21.2680 H      22 LYS24    0.0000 
 345 HB2     97.2270    -4.3470    22.5060 H      22 LYS24    0.0000 
 346 HB3     96.0760    -3.0260    22.3590 H      22 LYS24    0.0000 
 347 HG2     97.8480    -2.5490    20.8720 H      22 LYS24    0.0000 
 348 HG3     96.4430    -2.9540    19.9070 H      22 LYS24    0.0000 
 349 HD2     97.5490    -5.3970    19.9210 H      22 LYS24    0.0000 
 350 HD3     99.0170    -4.4950    20.3110 H      22 LYS24    0.0000 
 351 HE2     98.7380    -3.1120    18.2740 H      22 LYS24    0.0000 
 352 HE3     97.1470    -3.8480    17.9910 H      22 LYS24    0.0000 
 353 HZ1     99.6910    -5.3820    17.8830 H      22 LYS24    0.0000 
 354 HZ2     98.2240    -5.9970    17.7220 H      22 LYS24    0.0000 
 355 HZ3     98.7100    -5.0140    16.5920 H      22 LYS24    0.0000 
 356 N       93.5560    -6.1530    22.7930 N.am   23 ILE25    0.0000 BACKBONE
 357 CA      92.6430    -6.5520    23.8870 C.3    23 ILE25    0.0000 BACKBONE
 358 C       93.1540    -7.8450    24.5590 C.2    23 ILE25    0.0000 BACKBONE
 359 O       93.3920    -8.8150    23.8430 O.2    23 ILE25    0.0000 BACKBONE
 360 CB      91.2000    -6.7350    23.3490 C.3    23 ILE25    0.0000 
 361 CG1     90.6430    -5.4280    22.7400 C.3    23 ILE25    0.0000 
 362 CG2     90.2550    -7.2450    24.4540 C.3    23 ILE25    0.0000 
 363 CD1     89.3460    -5.6240    21.9430 C.3    23 ILE25    0.0000 
 364 H       93.4330    -6.5990    21.8870 H      23 ILE25    0.0000 
 365 HA      92.6130    -5.7540    24.6260 H      23 ILE25    0.0000 
 366 HB      91.2280    -7.4840    22.5580 H      23 ILE25    0.0000 
 367 HG12    91.3790    -5.0100    22.0580 H      23 ILE25    0.0000 
 368 HG13    90.4650    -4.6980    23.5280 H      23 ILE25    0.0000 
 369 HG21    90.5670    -8.2320    24.7910 H      23 ILE25    0.0000 
 370 HG22    90.2420    -6.5630    25.3030 H      23 ILE25    0.0000 
 371 HG23    89.2430    -7.3580    24.0720 H      23 ILE25    0.0000 
 372 HD11    89.4650    -6.4280    21.2170 H      23 ILE25    0.0000 
 373 HD12    88.5160    -5.8560    22.6090 H      23 ILE25    0.0000 
 374 HD13    89.1130    -4.7040    21.4090 H      23 ILE25    0.0000 
 375 N       93.2840    -7.9200    25.9020 N.am   24 PRO26    0.0000 BACKBONE
 376 CA      93.7960    -9.1240    26.5610 C.3    24 PRO26    0.0000 BACKBONE
 377 C       92.7580   -10.2480    26.7310 C.2    24 PRO26    0.0000 BACKBONE
 378 O       93.1600   -11.4110    26.7670 O.2    24 PRO26    0.0000 BACKBONE
 379 CB      94.3790    -8.6490    27.8920 C.3    24 PRO26    0.0000 
 380 CG      93.5960    -7.3790    28.2190 C.3    24 PRO26    0.0000 
 381 CD      93.1550    -6.8300    26.8600 C.3    24 PRO26    0.0000 
 382 HA      94.6130    -9.5370    25.9680 H      24 PRO26    0.0000 
 383 HB2     95.4300    -8.3950    27.7520 H      24 PRO26    0.0000 
 384 HB3     94.2740    -9.4000    28.6760 H      24 PRO26    0.0000 
 385 HG2     94.2190    -6.6610    28.7540 H      24 PRO26    0.0000 
 386 HG3     92.7290    -7.6370    28.8210 H      24 PRO26    0.0000 
 387 HD2     92.1230    -6.4840    26.9160 H      24 PRO26    0.0000 
 388 HD3     93.8140    -6.0100    26.5700 H      24 PRO26    0.0000 
 389 N       91.4510    -9.9480    26.7590 N.am   25 GLY27    0.0000 BACKBONE
 390 CA      90.3770   -10.9470    26.7910 C.3    25 GLY27    0.0000 BACKBONE
 391 C       89.0380   -10.4480    26.2350 C.2    25 GLY27    0.0000 BACKBONE
 392 O       88.5530    -9.3700    26.5860 O.2    25 GLY27    0.0000 BACKBONE
 393 H       91.1760    -8.9770    26.8570 H      25 GLY27    0.0000 
 394 HA2     90.2060   -11.2660    27.8160 H      25 GLY27    0.0000 
 395 HA3     90.6950   -11.8160    26.2200 H      25 GLY27    0.0000 
 396 N       88.4000   -11.2540    25.3850 N.am   26 MET28    0.0000 BACKBONE
 397 CA      87.1270   -10.9120    24.7450 C.3    26 MET28    0.0000 BACKBONE
 398 C       86.2150   -12.1360    24.5940 C.2    26 MET28    0.0000 BACKBONE
 399 O       86.6850   -13.2570    24.3990 O.2    26 MET28    0.0000 BACKBONE
 400 CB      87.4320   -10.2280    23.4020 C.3    26 MET28    0.0000 
 401 CG      86.1990    -9.6840    22.6740 C.3    26 MET28    0.0000 
 402 SD      86.5770    -8.5140    21.3410 S.3    26 MET28    0.0000 
 403 CE      84.9150    -8.2920    20.6680 C.3    26 MET28    0.0000 
 404 H       88.8100   -12.1620    25.1810 H      26 MET28    0.0000 
 405 HA      86.5990   -10.1970    25.3750 H      26 MET28    0.0000 
 406 HB2     87.9450   -10.9380    22.7550 H      26 MET28    0.0000 
 407 HB3     88.1060    -9.3920    23.5890 H      26 MET28    0.0000 
 408 HG2     85.5730    -9.1580    23.3880 H      26 MET28    0.0000 
 409 HG3     85.6320   -10.5190    22.2620 H      26 MET28    0.0000 
 410 HE1     84.5280    -9.2530    20.3330 H      26 MET28    0.0000 
 411 HE2     84.2600    -7.8860    21.4390 H      26 MET28    0.0000 
 412 HE3     84.9610    -7.6120    19.8180 H      26 MET28    0.0000 
 413 N       84.9050   -11.9090    24.6540 N.am   27 ALA29    0.0000 BACKBONE
 414 CA      83.8530   -12.8610    24.3280 C.3    27 ALA29    0.0000 BACKBONE
 415 C       82.9110   -12.2790    23.2650 C.2    27 ALA29    0.0000 BACKBONE
 416 O       82.6370   -11.0770    23.2360 O.2    27 ALA29    0.0000 BACKBONE
 417 CB      83.0790   -13.2370    25.5960 C.3    27 ALA29    0.0000 
 418 H       84.6040   -10.9570    24.8420 H      27 ALA29    0.0000 
 419 HA      84.3000   -13.7670    23.9190 H      27 ALA29    0.0000 
 420 HB1     83.7460   -13.6600    26.3400 H      27 ALA29    0.0000 
 421 HB2     82.5950   -12.3540    26.0150 H      27 ALA29    0.0000 
 422 HB3     82.3240   -13.9800    25.3480 H      27 ALA29    0.0000 
 423 N       82.3670   -13.1540    22.4270 N.am   28 VAL30    0.0000 BACKBONE
 424 CA      81.3170   -12.8640    21.4480 C.3    28 VAL30    0.0000 BACKBONE
 425 C       80.2900   -13.9910    21.4760 C.2    28 VAL30    0.0000 BACKBONE
 426 O       80.6300   -15.1500    21.7120 O.2    28 VAL30    0.0000 BACKBONE
 427 CB      81.9130   -12.6520    20.0350 C.3    28 VAL30    0.0000 
 428 CG1     80.8870   -12.5730    18.8940 C.3    28 VAL30    0.0000 
 429 CG2     82.7110   -11.3450    20.0100 C.3    28 VAL30    0.0000 
 430 H       82.6510   -14.1280    22.5060 H      28 VAL30    0.0000 
 431 HA      80.8110   -11.9520    21.7500 H      28 VAL30    0.0000 
 432 HB      82.5850   -13.4770    19.8070 H      28 VAL30    0.0000 
 433 HG11    80.3690   -13.5250    18.7820 H      28 VAL30    0.0000 
 434 HG12    80.1630   -11.7840    19.0860 H      28 VAL30    0.0000 
 435 HG13    81.3930   -12.3580    17.9540 H      28 VAL30    0.0000 
 436 HG21    82.0890   -10.5320    20.3720 H      28 VAL30    0.0000 
 437 HG22    83.5890   -11.4250    20.6480 H      28 VAL30    0.0000 
 438 HG23    83.0360   -11.1180    18.9990 H      28 VAL30    0.0000 
 439 N       79.0340   -13.6660    21.1930 N.am   29 ALA31    0.0000 BACKBONE
 440 CA      78.0240   -14.6480    20.8230 C.3    29 ALA31    0.0000 BACKBONE
 441 C       77.2840   -14.1660    19.5830 C.2    29 ALA31    0.0000 BACKBONE
 442 O       76.8930   -13.0030    19.5260 O.2    29 ALA31    0.0000 BACKBONE
 443 CB      77.0560   -14.9000    21.9830 C.3    29 ALA31    0.0000 
 444 H       78.8240   -12.6880    21.0170 H      29 ALA31    0.0000 
 445 HA      78.5130   -15.5890    20.5790 H      29 ALA31    0.0000 
 446 HB1     77.5970   -15.3370    22.8150 H      29 ALA31    0.0000 
 447 HB2     76.5900   -13.9660    22.2980 H      29 ALA31    0.0000 
 448 HB3     76.2810   -15.6000    21.6690 H      29 ALA31    0.0000 
 449 N       77.0140   -15.0720    18.6450 N.am   30 VAL32    0.0000 BACKBONE
 450 CA      76.0180   -14.8660    17.5870 C.3    30 VAL32    0.0000 BACKBONE
 451 C       74.7950   -15.7130    17.9130 C.2    30 VAL32    0.0000 BACKBONE
 452 O       74.9110   -16.8950    18.2280 O.2    30 VAL32    0.0000 BACKBONE
 453 CB      76.5930   -15.1590    16.1920 C.3    30 VAL32    0.0000 
 454 CG1     75.5290   -15.1110    15.0890 C.3    30 VAL32    0.0000 
 455 CG2     77.6610   -14.1160    15.8370 C.3    30 VAL32    0.0000 
 456 H       77.3700   -16.0140    18.7800 H      30 VAL32    0.0000 
 457 HA      75.7020   -13.8240    17.5850 H      30 VAL32    0.0000 
 458 HB      77.0470   -16.1500    16.1950 H      30 VAL32    0.0000 
 459 HG11    74.7670   -15.8670    15.2660 H      30 VAL32    0.0000 
 460 HG12    75.0610   -14.1270    15.0550 H      30 VAL32    0.0000 
 461 HG13    75.9960   -15.3190    14.1290 H      30 VAL32    0.0000 
 462 HG21    77.2260   -13.1160    15.8550 H      30 VAL32    0.0000 
 463 HG22    78.4830   -14.1600    16.5520 H      30 VAL32    0.0000 
 464 HG23    78.0520   -14.3100    14.8400 H      30 VAL32    0.0000 
 465 N       73.6230   -15.0910    17.8680 N.am   31 ILE33    0.0000 BACKBONE
 466 CA      72.3250   -15.6940    18.1530 C.3    31 ILE33    0.0000 BACKBONE
 467 C       71.6170   -15.7980    16.8030 C.2    31 ILE33    0.0000 BACKBONE
 468 O       71.1170   -14.8000    16.2980 O.2    31 ILE33    0.0000 BACKBONE
 469 CB      71.5420   -14.8510    19.1940 C.3    31 ILE33    0.0000 
 470 CG1     72.2420   -14.7010    20.5700 C.3    31 ILE33    0.0000 
 471 CG2     70.1700   -15.5030    19.4450 C.3    31 ILE33    0.0000 
 472 CD1     73.4350   -13.7330    20.6070 C.3    31 ILE33    0.0000 
 473 H       73.6230   -14.1260    17.5520 H      31 ILE33    0.0000 
 474 HA      72.4580   -16.6980    18.5540 H      31 ILE33    0.0000 
 475 HB      71.3690   -13.8530    18.7880 H      31 ILE33    0.0000 
 476 HG12    72.5660   -15.6810    20.9240 H      31 ILE33    0.0000 
 477 HG13    71.5130   -14.3190    21.2860 H      31 ILE33    0.0000 
 478 HG21    69.5900   -15.5250    18.5220 H      31 ILE33    0.0000 
 479 HG22    70.3020   -16.5170    19.8230 H      31 ILE33    0.0000 
 480 HG23    69.6080   -14.9190    20.1740 H      31 ILE33    0.0000 
 481 HD11    74.3230   -14.1980    20.1870 H      31 ILE33    0.0000 
 482 HD12    73.2010   -12.8210    20.0570 H      31 ILE33    0.0000 
 483 HD13    73.6610   -13.4720    21.6380 H      31 ILE33    0.0000 
 484 N       71.6930   -16.9580    16.1540 N.am   32 TYR34    0.0000 BACKBONE
 485 CA      71.2630   -17.1650    14.7690 C.3    32 TYR34    0.0000 BACKBONE
 486 C       69.9630   -17.9690    14.7280 C.2    32 TYR34    0.0000 BACKBONE
 487 O       69.9480   -19.1290    15.1350 O.2    32 TYR34    0.0000 BACKBONE
 488 CB      72.3990   -17.8660    14.0100 C.3    32 TYR34    0.0000 
 489 CG      72.1130   -18.1030    12.5400 C.ar   32 TYR34    0.0000 
 490 CD1     72.5520   -17.1680    11.5840 C.ar   32 TYR34    0.0000 
 491 CD2     71.3970   -19.2440    12.1300 C.ar   32 TYR34    0.0000 
 492 CE1     72.2170   -17.3330    10.2280 C.ar   32 TYR34    0.0000 
 493 CE2     71.0730   -19.4190    10.7700 C.ar   32 TYR34    0.0000 
 494 CZ      71.4580   -18.4490     9.8210 C.ar   32 TYR34    0.0000 
 495 OH      71.0770   -18.5800     8.5250 O.3    32 TYR34    0.0000 
 496 H       72.1040   -17.7510    16.6390 H      32 TYR34    0.0000 
 497 HA      71.0850   -16.2030    14.2890 H      32 TYR34    0.0000 
 498 HB2     72.6110   -18.8230    14.4870 H      32 TYR34    0.0000 
 499 HB3     73.2970   -17.2550    14.0940 H      32 TYR34    0.0000 
 500 HD1     73.1310   -16.3090    11.8920 H      32 TYR34    0.0000 
 501 HD2     71.0780   -19.9750    12.8600 H      32 TYR34    0.0000 
 502 HE1     72.5230   -16.6000     9.4990 H      32 TYR34    0.0000 
 503 HE2     70.5170   -20.2830    10.4400 H      32 TYR34    0.0000 
 504 HH      71.3770   -17.8370     7.9930 H      32 TYR34    0.0000 
 505 N       68.8590   -17.3750    14.2610 N.am   33 GLN35    0.0000 BACKBONE
 506 CA      67.5100   -17.9610    14.3670 C.3    33 GLN35    0.0000 BACKBONE
 507 C       67.1960   -18.3990    15.8190 C.2    33 GLN35    0.0000 BACKBONE
 508 O       66.7960   -19.5390    16.0650 O.2    33 GLN35    0.0000 BACKBONE
 509 CB      67.3300   -19.1040    13.3490 C.3    33 GLN35    0.0000 
 510 CG      67.5970   -18.7340    11.8790 C.3    33 GLN35    0.0000 
 511 CD      67.6170   -19.9670    10.9740 C.2    33 GLN35    0.0000 
 512 NE2     67.8050   -19.7990     9.6840 N.am   33 GLN35    0.0000 
 513 OE1     67.5170   -21.1090    11.4150 O.2    33 GLN35    0.0000 
 514 H       68.9080   -16.3920    14.0240 H      33 GLN35    0.0000 
 515 HA      66.7930   -17.1780    14.1160 H      33 GLN35    0.0000 
 516 HB2     66.3090   -19.4810    13.4250 H      33 GLN35    0.0000 
 517 HB3     68.0060   -19.9120    13.6280 H      33 GLN35    0.0000 
 518 HG2     68.5610   -18.2350    11.7870 H      33 GLN35    0.0000 
 519 HG3     66.8230   -18.0460    11.5360 H      33 GLN35    0.0000 
 520 HE21    67.9800   -18.8820     9.3070 H      33 GLN35    0.0000 
 521 HE22    67.8510   -20.6220     9.1090 H      33 GLN35    0.0000 
 522 N       67.5860   -17.5690    16.7940 N.am   34 GLY36    0.0000 BACKBONE
 523 CA      67.5370   -17.8490    18.2350 C.3    34 GLY36    0.0000 BACKBONE
 524 C       68.6330   -18.7820    18.7840 C.2    34 GLY36    0.0000 BACKBONE
 525 O       68.8100   -18.8520    20.0010 O.2    34 GLY36    0.0000 BACKBONE
 526 H       67.8910   -16.6440    16.5010 H      34 GLY36    0.0000 
 527 HA2     66.5730   -18.3050    18.4610 H      34 GLY36    0.0000 
 528 HA3     67.5940   -16.9050    18.7750 H      34 GLY36    0.0000 
 529 N       69.4030   -19.4740    17.9360 N.am   35 LYS37    0.0000 BACKBONE
 530 CA      70.3670   -20.5180    18.3340 C.3    35 LYS37    0.0000 BACKBONE
 531 C       71.7300   -19.8790    18.6720 C.2    35 LYS37    0.0000 BACKBONE
 532 O       72.2860   -19.2030    17.8040 O.2    35 LYS37    0.0000 BACKBONE
 533 CB      70.4830   -21.5740    17.2150 C.3    35 LYS37    0.0000 
 534 CG      69.1230   -22.2130    16.8430 C.3    35 LYS37    0.0000 
 535 CD      68.9540   -22.4460    15.3320 C.3    35 LYS37    0.0000 
 536 CE      67.4630   -22.6170    15.0100 C.3    35 LYS37    0.0000 
 537 NZ      67.2170   -22.8020    13.5580 N.4    35 LYS37    1.0000 
 538 H       69.2570   -19.3320    16.9410 H      35 LYS37    0.0000 
 539 HA      69.9770   -21.0260    19.2140 H      35 LYS37    0.0000 
 540 HB2     71.1660   -22.3630    17.5360 H      35 LYS37    0.0000 
 541 HB3     70.9270   -21.1030    16.3390 H      35 LYS37    0.0000 
 542 HG2     68.3030   -21.5790    17.1770 H      35 LYS37    0.0000 
 543 HG3     69.0200   -23.1630    17.3680 H      35 LYS37    0.0000 
 544 HD2     69.5180   -23.3300    15.0340 H      35 LYS37    0.0000 
 545 HD3     69.3280   -21.5820    14.7830 H      35 LYS37    0.0000 
 546 HE2     66.9360   -21.7220    15.3580 H      35 LYS37    0.0000 
 547 HE3     67.0780   -23.4720    15.5730 H      35 LYS37    0.0000 
 548 HZ1     67.5380   -22.0020    13.0100 H      35 LYS37    0.0000 
 549 HZ2     67.6900   -23.6180    13.2020 H      35 LYS37    0.0000 
 550 HZ3     66.2290   -22.8840    13.3670 H      35 LYS37    0.0000 
 551 N       72.2420   -20.0010    19.9130 N.am   36 PRO38    0.0000 BACKBONE
 552 CA      73.4250   -19.2680    20.3570 C.3    36 PRO38    0.0000 BACKBONE
 553 C       74.7290   -20.0000    20.0110 C.2    36 PRO38    0.0000 BACKBONE
 554 O       74.8650   -21.2030    20.2350 O.2    36 PRO38    0.0000 BACKBONE
 555 CB      73.2410   -19.0990    21.8660 C.3    36 PRO38    0.0000 
 556 CG      72.5170   -20.3840    22.2650 C.3    36 PRO38    0.0000 
 557 CD      71.6470   -20.7010    21.0450 C.3    36 PRO38    0.0000 
 558 HA      73.4480   -18.2800    19.8980 H      36 PRO38    0.0000 
 559 HB2     72.5930   -18.2420    22.0590 H      36 PRO38    0.0000 
 560 HB3     74.1920   -18.9850    22.3900 H      36 PRO38    0.0000 
 561 HG2     71.9160   -20.2440    23.1640 H      36 PRO38    0.0000 
 562 HG3     73.2430   -21.1850    22.4160 H      36 PRO38    0.0000 
 563 HD2     71.6250   -21.7770    20.8680 H      36 PRO38    0.0000 
 564 HD3     70.6380   -20.3290    21.2160 H      36 PRO38    0.0000 
 565 N       75.7250   -19.2420    19.5520 N.am   37 TYR39    0.0000 BACKBONE
 566 CA      77.0670   -19.7220    19.2300 C.3    37 TYR39    0.0000 BACKBONE
 567 C       78.1250   -18.7920    19.8300 C.2    37 TYR39    0.0000 BACKBONE
 568 O       78.2730   -17.6470    19.3980 O.2    37 TYR39    0.0000 BACKBONE
 569 CB      77.2190   -19.8330    17.7080 C.3    37 TYR39    0.0000 
 570 CG      76.2510   -20.8130    17.0740 C.ar   37 TYR39    0.0000 
 571 CD1     75.0980   -20.3360    16.4220 C.ar   37 TYR39    0.0000 
 572 CD2     76.4600   -22.1990    17.2120 C.ar   37 TYR39    0.0000 
 573 CE1     74.1600   -21.2410    15.8910 C.ar   37 TYR39    0.0000 
 574 CE2     75.5260   -23.1080    16.6800 C.ar   37 TYR39    0.0000 
 575 CZ      74.3740   -22.6290    16.0220 C.ar   37 TYR39    0.0000 
 576 OH      73.4790   -23.5080    15.5050 O.3    37 TYR39    0.0000 
 577 H       75.5100   -18.2790    19.3150 H      37 TYR39    0.0000 
 578 HA      77.2070   -20.7160    19.6560 H      37 TYR39    0.0000 
 579 HB2     78.2370   -20.1500    17.4860 H      37 TYR39    0.0000 
 580 HB3     77.0770   -18.8470    17.2600 H      37 TYR39    0.0000 
 581 HD1     74.9040   -19.2710    16.3770 H      37 TYR39    0.0000 
 582 HD2     77.3010   -22.5590    17.7870 H      37 TYR39    0.0000 
 583 HE1     73.2650   -20.8680    15.4210 H      37 TYR39    0.0000 
 584 HE2     75.6460   -24.1730    16.8170 H      37 TYR39    0.0000 
 585 HH      72.7320   -23.0590    15.1090 H      37 TYR39    0.0000 
 586 N       78.8510   -19.2950    20.8290 N.am   38 TYR40    0.0000 BACKBONE
 587 CA      79.8540   -18.5510    21.5930 C.3    38 TYR40    0.0000 BACKBONE
 588 C       81.2490   -18.6240    20.9580 C.2    38 TYR40    0.0000 BACKBONE
 589 O       81.6630   -19.6740    20.4680 O.2    38 TYR40    0.0000 BACKBONE
 590 CB      79.8960   -19.0760    23.0360 C.3    38 TYR40    0.0000 
 591 CG      78.5420   -19.1290    23.7160 C.ar   38 TYR40    0.0000 
 592 CD1     77.9390   -17.9400    24.1640 C.ar   38 TYR40    0.0000 
 593 CD2     77.8760   -20.3590    23.8800 C.ar   38 TYR40    0.0000 
 594 CE1     76.6650   -17.9780    24.7590 C.ar   38 TYR40    0.0000 
 595 CE2     76.6090   -20.4030    24.4930 C.ar   38 TYR40    0.0000 
 596 CZ      75.9990   -19.2090    24.9300 C.ar   38 TYR40    0.0000 
 597 OH      74.7790   -19.2440    25.5250 O.3    38 TYR40    0.0000 
 598 H       78.6590   -20.2370    21.1300 H      38 TYR40    0.0000 
 599 HA      79.5530   -17.5030    21.6280 H      38 TYR40    0.0000 
 600 HB2     80.5560   -18.4360    23.6240 H      38 TYR40    0.0000 
 601 HB3     80.3310   -20.0780    23.0350 H      38 TYR40    0.0000 
 602 HD1     78.4560   -16.9990    24.0480 H      38 TYR40    0.0000 
 603 HD2     78.3470   -21.2810    23.5630 H      38 TYR40    0.0000 
 604 HE1     76.1920   -17.0710    25.0970 H      38 TYR40    0.0000 
 605 HE2     76.1150   -21.3520    24.6330 H      38 TYR40    0.0000 
 606 HH      74.4720   -20.1430    25.6440 H      38 TYR40    0.0000 
 607 N       82.0030   -17.5320    21.0690 N.am   39 PHE41    0.0000 BACKBONE
 608 CA      83.4060   -17.4090    20.6720 C.3    39 PHE41    0.0000 BACKBONE
 609 C       84.1530   -16.6290    21.7620 C.2    39 PHE41    0.0000 BACKBONE
 610 O       83.6130   -15.6760    22.3250 O.2    39 PHE41    0.0000 BACKBONE
 611 CB      83.5130   -16.7030    19.3120 C.3    39 PHE41    0.0000 
 612 CG      82.8520   -17.4260    18.1520 C.ar   39 PHE41    0.0000 
 613 CD1     81.4580   -17.3430    17.9660 C.ar   39 PHE41    0.0000 
 614 CD2     83.6310   -18.1660    17.2420 C.ar   39 PHE41    0.0000 
 615 CE1     80.8450   -18.0110    16.8950 C.ar   39 PHE41    0.0000 
 616 CE2     83.0190   -18.8250    16.1600 C.ar   39 PHE41    0.0000 
 617 CZ      81.6250   -18.7510    15.9910 C.ar   39 PHE41    0.0000 
 618 H       81.5800   -16.7050    21.4790 H      39 PHE41    0.0000 
 619 HA      83.8500   -18.4010    20.5820 H      39 PHE41    0.0000 
 620 HB2     84.5700   -16.5770    19.0810 H      39 PHE41    0.0000 
 621 HB3     83.0720   -15.7100    19.3960 H      39 PHE41    0.0000 
 622 HD1     80.8520   -16.7680    18.6530 H      39 PHE41    0.0000 
 623 HD2     84.7030   -18.2260    17.3690 H      39 PHE41    0.0000 
 624 HE1     79.7730   -17.9460    16.7730 H      39 PHE41    0.0000 
 625 HE2     83.6250   -19.3840    15.4610 H      39 PHE41    0.0000 
 626 HZ      81.1540   -19.2510    15.1600 H      39 PHE41    0.0000 
 627 N       85.3530   -17.0690    22.1400 N.am   40 THR42    0.0000 BACKBONE
 628 CA      86.0880   -16.5170    23.2920 C.3    40 THR42    0.0000 BACKBONE
 629 C       87.5930   -16.5350    23.0450 C.2    40 THR42    0.0000 BACKBONE
 630 O       88.1040   -17.4280    22.3710 O.2    40 THR42    0.0000 BACKBONE
 631 CB      85.7620   -17.2630    24.6000 C.3    40 THR42    0.0000 
 632 CG2     84.3300   -17.0230    25.0790 C.3    40 THR42    0.0000 
 633 OG1     85.8840   -18.6540    24.4420 O.3    40 THR42    0.0000 
 634 H       85.8170   -17.7910    21.6050 H      40 THR42    0.0000 
 635 HA      85.8060   -15.4740    23.4270 H      40 THR42    0.0000 
 636 HB      86.4470   -16.9270    25.3780 H      40 THR42    0.0000 
 637 HG21    84.1350   -15.9540    25.1390 H      40 THR42    0.0000 
 638 HG22    83.6130   -17.4800    24.3980 H      40 THR42    0.0000 
 639 HG23    84.2070   -17.4620    26.0660 H      40 THR42    0.0000 
 640 HG1     85.3770   -18.9060    23.6700 H      40 THR42    0.0000 
 641 N       88.2970   -15.5260    23.5610 N.am   41 TRP43    0.0000 BACKBONE
 642 CA      89.7270   -15.3130    23.3420 C.3    41 TRP43    0.0000 BACKBONE
 643 C       90.3960   -14.7510    24.6040 C.2    41 TRP43    0.0000 BACKBONE
 644 O       89.8470   -13.8550    25.2460 O.2    41 TRP43    0.0000 BACKBONE
 645 CB      89.9380   -14.3020    22.2030 C.3    41 TRP43    0.0000 
 646 CG      89.3450   -14.5870    20.8480 C.2    41 TRP43    0.0000 
 647 CD1     90.0220   -15.0030    19.7510 C.2    41 TRP43    0.0000 
 648 CD2     87.9740   -14.3600    20.3900 C.ar   41 TRP43    0.0000 
 649 CE2     87.8980   -14.6490    18.9960 C.ar   41 TRP43    0.0000 
 650 CE3     86.7920   -13.8950    21.0020 C.ar   41 TRP43    0.0000 
 651 NE1     89.1720   -15.0420    18.6620 N.pl3  41 TRP43    0.0000 
 652 CZ2     86.7210   -14.4850    18.2510 C.ar   41 TRP43    0.0000 
 653 CZ3     85.5990   -13.7470    20.2770 C.ar   41 TRP43    0.0000 
 654 CH2     85.5620   -14.0280    18.9010 C.ar   41 TRP43    0.0000 
 655 H       87.8020   -14.8000    24.0720 H      41 TRP43    0.0000 
 656 HA      90.2030   -16.2570    23.0720 H      41 TRP43    0.0000 
 657 HB2     91.0110   -14.1430    22.0820 H      41 TRP43    0.0000 
 658 HB3     89.5180   -13.3550    22.5430 H      41 TRP43    0.0000 
 659 HD1     91.0820   -15.2230    19.7240 H      41 TRP43    0.0000 
 660 HE1     89.4730   -15.2370    17.7080 H      41 TRP43    0.0000 
 661 HE3     86.8170   -13.6440    22.0450 H      41 TRP43    0.0000 
 662 HZ2     86.7150   -14.6990    17.1920 H      41 TRP43    0.0000 
 663 HZ3     84.7100   -13.4090    20.7850 H      41 TRP43    0.0000 
 664 HH2     84.6470   -13.8860    18.3460 H      41 TRP43    0.0000 
 665 N       91.6500   -15.1480    24.8450 N.am   42 GLY44    0.0000 BACKBONE
 666 CA      92.5630   -14.4830    25.7820 C.3    42 GLY44    0.0000 BACKBONE
 667 C       92.2870   -14.7080    27.2770 C.2    42 GLY44    0.0000 BACKBONE
 668 O       91.4840   -15.5600    27.6650 O.2    42 GLY44    0.0000 BACKBONE
 669 H       92.0240   -15.8920    24.2790 H      42 GLY44    0.0000 
 670 HA2     92.5200   -13.4130    25.5870 H      42 GLY44    0.0000 
 671 HA3     93.5830   -14.8090    25.5790 H      42 GLY44    0.0000 
 672 N       92.9910   -13.9490    28.1230 N.am   43 TYR45    0.0000 BACKBONE
 673 CA      92.7820   -13.9260    29.5740 C.3    43 TYR45    0.0000 BACKBONE
 674 C       91.6150   -12.9960    29.9150 C.2    43 TYR45    0.0000 BACKBONE
 675 O       91.6860   -11.7920    29.6730 O.2    43 TYR45    0.0000 BACKBONE
 676 CB      94.0440   -13.4470    30.3280 C.3    43 TYR45    0.0000 
 677 CG      95.1080   -14.4650    30.7260 C.ar   43 TYR45    0.0000 
 678 CD1     96.4570   -14.0560    30.7850 C.ar   43 TYR45    0.0000 
 679 CD2     94.7610   -15.7540    31.1820 C.ar   43 TYR45    0.0000 
 680 CE1     97.4440   -14.9210    31.2990 C.ar   43 TYR45    0.0000 
 681 CE2     95.7450   -16.6280    31.6830 C.ar   43 TYR45    0.0000 
 682 CZ      97.0890   -16.2080    31.7540 C.ar   43 TYR45    0.0000 
 683 OH      98.0330   -17.0320    32.2810 O.3    43 TYR45    0.0000 
 684 H       93.5210   -13.1820    27.7230 H      43 TYR45    0.0000 
 685 HA      92.5200   -14.9240    29.9130 H      43 TYR45    0.0000 
 686 HB2     93.7170   -12.9960    31.2660 H      43 TYR45    0.0000 
 687 HB3     94.5080   -12.6470    29.7490 H      43 TYR45    0.0000 
 688 HD1     96.7330   -13.0640    30.4560 H      43 TYR45    0.0000 
 689 HD2     93.7350   -16.0780    31.1790 H      43 TYR45    0.0000 
 690 HE1     98.4750   -14.6070    31.3530 H      43 TYR45    0.0000 
 691 HE2     95.4630   -17.6100    32.0360 H      43 TYR45    0.0000 
 692 HH      97.6560   -17.8870    32.5000 H      43 TYR45    0.0000 
 693 N       90.6100   -13.5270    30.6120 N.am   44 ALA46    0.0000 BACKBONE
 694 CA      89.6190   -12.7370    31.3340 C.3    44 ALA46    0.0000 BACKBONE
 695 C       90.2820   -11.9170    32.4480 C.2    44 ALA46    0.0000 BACKBONE
 696 O       90.0010   -10.7300    32.6140 O.2    44 ALA46    0.0000 BACKBONE
 697 CB      88.6050   -13.7100    31.9480 C.3    44 ALA46    0.0000 
 698 H       90.6770   -14.5070    30.8540 H      44 ALA46    0.0000 
 699 HA      89.1130   -12.0550    30.6490 H      44 ALA46    0.0000 
 700 HB1     88.1150   -14.2820    31.1650 H      44 ALA46    0.0000 
 701 HB2     89.1030   -14.4070    32.6230 H      44 ALA46    0.0000 
 702 HB3     87.8650   -13.1500    32.5170 H      44 ALA46    0.0000 
 703 N       91.1910   -12.5570    33.1810 N.am   45 ASP47    0.0000 BACKBONE
 704 CA      91.9140   -11.9870    34.3080 C.3    45 ASP47    0.0000 BACKBONE
 705 C       93.3730   -12.4580    34.2600 C.2    45 ASP47    0.0000 BACKBONE
 706 O       93.6360   -13.6580    34.2210 O.2    45 ASP47    0.0000 BACKBONE
 707 CB      91.1990   -12.4120    35.6000 C.3    45 ASP47    0.0000 
 708 CG      91.7700   -11.7720    36.8640 C.2    45 ASP47    0.0000 
 709 OD1     92.9420   -11.3480    36.8720 O.co2  45 ASP47   -0.5000 
 710 OD2     91.0400   -11.7570    37.8760 O.co2  45 ASP47   -0.5000 
 711 H       91.3990   -13.5200    32.9410 H      45 ASP47    0.0000 
 712 HA      91.8900   -10.9000    34.2430 H      45 ASP47    0.0000 
 713 HB2     91.2510   -13.4980    35.6990 H      45 ASP47    0.0000 
 714 HB3     90.1460   -12.1330    35.5230 H      45 ASP47    0.0000 
 715 N       94.3110   -11.5120    34.2610 N.am   46 ILE48    0.0000 BACKBONE
 716 CA      95.7650   -11.7190    34.1610 C.3    46 ILE48    0.0000 BACKBONE
 717 C       96.3970   -11.9700    35.5530 C.2    46 ILE48    0.0000 BACKBONE
 718 O       97.5130   -12.4820    35.6520 O.2    46 ILE48    0.0000 BACKBONE
 719 CB      96.3990   -10.5060    33.4190 C.3    46 ILE48    0.0000 
 720 CG1     95.6480   -10.1580    32.1020 C.3    46 ILE48    0.0000 
 721 CG2     97.8870   -10.7580    33.1040 C.3    46 ILE48    0.0000 
 722 CD1     96.1270    -8.8700    31.4180 C.3    46 ILE48    0.0000 
 723 H       93.9810   -10.5580    34.3410 H      46 ILE48    0.0000 
 724 HA      95.9420   -12.6130    33.5610 H      46 ILE48    0.0000 
 725 HB      96.3330    -9.6390    34.0790 H      46 ILE48    0.0000 
 726 HG12    94.5890   -10.0090    32.3050 H      46 ILE48    0.0000 
 727 HG13    95.7360   -10.9870    31.4000 H      46 ILE48    0.0000 
 728 HG21    98.4550   -10.8950    34.0230 H      46 ILE48    0.0000 
 729 HG22    97.9930   -11.6450    32.4790 H      46 ILE48    0.0000 
 730 HG23    98.3260    -9.9020    32.5930 H      46 ILE48    0.0000 
 731 HD11    96.2000    -8.0630    32.1480 H      46 ILE48    0.0000 
 732 HD12    97.0950    -9.0240    30.9410 H      46 ILE48    0.0000 
 733 HD13    95.4080    -8.5820    30.6530 H      46 ILE48    0.0000 
 734 N       95.6670   -11.6760    36.6370 N.am   47 ALA49    0.0000 BACKBONE
 735 CA      96.0600   -11.9030    38.0290 C.3    47 ALA49    0.0000 BACKBONE
 736 C       95.4600   -13.2040    38.5950 C.2    47 ALA49    0.0000 BACKBONE
 737 O       96.2210   -14.0560    39.0500 O.2    47 ALA49    0.0000 BACKBONE
 738 CB      95.6750   -10.6700    38.8570 C.3    47 ALA49    0.0000 
 739 H       94.7150   -11.3430    36.4920 H      47 ALA49    0.0000 
 740 HA      97.1450   -12.0050    38.0790 H      47 ALA49    0.0000 
 741 HB1     96.1650    -9.7840    38.4520 H      47 ALA49    0.0000 
 742 HB2     94.5940   -10.5230    38.8360 H      47 ALA49    0.0000 
 743 HB3     95.9940   -10.8100    39.8900 H      47 ALA49    0.0000 
 744 N       94.1470   -13.4490    38.4220 N.am   48 LYS50    0.0000 BACKBONE
 745 CA      93.5420   -14.7850    38.6470 C.3    48 LYS50    0.0000 BACKBONE
 746 C       93.9220   -15.8040    37.5500 C.2    48 LYS50    0.0000 BACKBONE
 747 O       93.6480   -16.9900    37.7060 O.2    48 LYS50    0.0000 BACKBONE
 748 CB      92.0080   -14.7170    38.8590 C.3    48 LYS50    0.0000 
 749 CG      91.5580   -13.9700    40.1340 C.3    48 LYS50    0.0000 
 750 CD      90.0760   -14.2050    40.5280 C.3    48 LYS50    0.0000 
 751 CE      89.0190   -13.1620    40.0980 C.3    48 LYS50    0.0000 
 752 NZ      88.8270   -13.0940    38.6350 N.4    48 LYS50    1.0000 
 753 H       93.5730   -12.6950    38.0440 H      48 LYS50    0.0000 
 754 HA      93.9750   -15.1960    39.5610 H      48 LYS50    0.0000 
 755 HB2     91.6490   -15.7430    38.9480 H      48 LYS50    0.0000 
 756 HB3     91.5300   -14.2850    37.9830 H      48 LYS50    0.0000 
 757 HG2     91.7580   -12.9020    40.0460 H      48 LYS50    0.0000 
 758 HG3     92.1710   -14.3440    40.9550 H      48 LYS50    0.0000 
 759 HD2     90.0420   -14.2310    41.6180 H      48 LYS50    0.0000 
 760 HD3     89.7600   -15.1930    40.1890 H      48 LYS50    0.0000 
 761 HE2     89.3050   -12.1780    40.4770 H      48 LYS50    0.0000 
 762 HE3     88.0650   -13.4320    40.5610 H      48 LYS50    0.0000 
 763 HZ1     89.6740   -12.7300    38.2020 H      48 LYS50    0.0000 
 764 HZ2     88.6410   -14.0140    38.2430 H      48 LYS50    0.0000 
 765 HZ3     88.0780   -12.4590    38.3680 H      48 LYS50    0.0000 
 766 N       94.5410   -15.3490    36.4490 N.am   49 LYS51    0.0000 BACKBONE
 767 CA      95.0400   -16.1380    35.2970 C.3    49 LYS51    0.0000 BACKBONE
 768 C       93.9930   -17.0710    34.6860 C.2    49 LYS51    0.0000 BACKBONE
 769 O       94.2650   -18.2150    34.3270 O.2    49 LYS51    0.0000 BACKBONE
 770 CB      96.4080   -16.7670    35.6150 C.3    49 LYS51    0.0000 
 771 CG      97.4180   -15.6210    35.7560 C.3    49 LYS51    0.0000 
 772 CD      98.8650   -16.0620    35.9420 C.3    49 LYS51    0.0000 
 773 CE      99.6850   -14.7710    36.0500 C.3    49 LYS51    0.0000 
 774 NZ     101.1340   -15.0440    36.1860 N.4    49 LYS51    1.0000 
 775 H       94.6670   -14.3500    36.4000 H      49 LYS51    0.0000 
 776 HA      95.2220   -15.4330    34.4850 H      49 LYS51    0.0000 
 777 HB2     96.7160   -17.4130    34.7920 H      49 LYS51    0.0000 
 778 HB3     96.3550   -17.3530    36.5340 H      49 LYS51    0.0000 
 779 HG2     97.1390   -15.0060    36.6120 H      49 LYS51    0.0000 
 780 HG3     97.3690   -15.0080    34.8540 H      49 LYS51    0.0000 
 781 HD2     99.1830   -16.6470    35.0770 H      49 LYS51    0.0000 
 782 HD3     98.9570   -16.6540    36.8540 H      49 LYS51    0.0000 
 783 HE2     99.3170   -14.2010    36.9110 H      49 LYS51    0.0000 
 784 HE3     99.4920   -14.1640    35.1590 H      49 LYS51    0.0000 
 785 HZ1    101.3050   -15.5920    37.0190 H      49 LYS51    0.0000 
 786 HZ2    101.4660   -15.5560    35.3790 H      49 LYS51    0.0000 
 787 HZ3    101.6440   -14.1730    36.2560 H      49 LYS51    0.0000 
 788 N       92.7910   -16.5240    34.5180 N.am   50 GLN52    0.0000 BACKBONE
 789 CA      91.6190   -17.2180    33.9880 C.3    50 GLN52    0.0000 BACKBONE
 790 C       91.4300   -16.8940    32.4990 C.2    50 GLN52    0.0000 BACKBONE
 791 O       91.4420   -15.7100    32.1470 O.2    50 GLN52    0.0000 BACKBONE
 792 CB      90.3630   -16.8120    34.7750 C.3    50 GLN52    0.0000 
 793 CG      90.4930   -17.0920    36.2760 C.3    50 GLN52    0.0000 
 794 CD      89.2220   -16.7240    37.0200 C.2    50 GLN52    0.0000 
 795 NE2     88.2840   -17.6340    37.1250 N.am   50 GLN52    0.0000 
 796 OE1     89.0410   -15.6030    37.4770 O.2    50 GLN52    0.0000 
 797 H       92.7250   -15.5300    34.6940 H      50 GLN52    0.0000 
 798 HA      91.7660   -18.2880    34.1200 H      50 GLN52    0.0000 
 799 HB2     89.5100   -17.3660    34.3810 H      50 GLN52    0.0000 
 800 HB3     90.1760   -15.7460    34.6320 H      50 GLN52    0.0000 
 801 HG2     91.3030   -16.4980    36.6870 H      50 GLN52    0.0000 
 802 HG3     90.7200   -18.1470    36.4360 H      50 GLN52    0.0000 
 803 HE21    88.4070   -18.5590    36.7590 H      50 GLN52    0.0000 
 804 HE22    87.4610   -17.3850    37.6700 H      50 GLN52    0.0000 
 805 N       91.1990   -17.8860    31.6180 N.am   51 PRO53    0.0000 BACKBONE
 806 CA      90.7950   -17.6300    30.2370 C.3    51 PRO53    0.0000 BACKBONE
 807 C       89.3770   -17.0410    30.1750 C.2    51 PRO53    0.0000 BACKBONE
 808 O       88.5990   -17.1660    31.1240 O.2    51 PRO53    0.0000 BACKBONE
 809 CB      90.8750   -18.9890    29.5370 C.3    51 PRO53    0.0000 
 810 CG      90.5300   -19.9660    30.6610 C.3    51 PRO53    0.0000 
 811 CD      91.1670   -19.3170    31.8900 C.3    51 PRO53    0.0000 
 812 HA      91.4900   -16.9410    29.7610 H      51 PRO53    0.0000 
 813 HB2     91.8970   -19.1660    29.2000 H      51 PRO53    0.0000 
 814 HB3     90.1790   -19.0700    28.7000 H      51 PRO53    0.0000 
 815 HG2     90.9350   -20.9610    30.4720 H      51 PRO53    0.0000 
 816 HG3     89.4470   -20.0110    30.7890 H      51 PRO53    0.0000 
 817 HD2     90.5700   -19.5440    32.7740 H      51 PRO53    0.0000 
 818 HD3     92.1870   -19.6830    32.0170 H      51 PRO53    0.0000 
 819 N       89.0170   -16.4290    29.0470 N.am   52 VAL54    0.0000 BACKBONE
 820 CA      87.6160   -16.0770    28.7710 C.3    52 VAL54    0.0000 BACKBONE
 821 C       86.8080   -17.3280    28.4260 C.2    52 VAL54    0.0000 BACKBONE
 822 O       87.2700   -18.1990    27.6950 O.2    52 VAL54    0.0000 BACKBONE
 823 CB      87.4870   -15.0080    27.6770 C.3    52 VAL54    0.0000 
 824 CG1     86.0170   -14.6350    27.4680 C.3    52 VAL54    0.0000 
 825 CG2     88.2150   -13.7210    28.0730 C.3    52 VAL54    0.0000 
 826 H       89.7060   -16.3170    28.3090 H      52 VAL54    0.0000 
 827 HA      87.1890   -15.6580    29.6800 H      52 VAL54    0.0000 
 828 HB      87.8990   -15.3840    26.7400 H      52 VAL54    0.0000 
 829 HG11    85.4600   -15.4780    27.0730 H      52 VAL54    0.0000 
 830 HG12    85.5670   -14.3150    28.4070 H      52 VAL54    0.0000 
 831 HG13    85.9570   -13.8320    26.7430 H      52 VAL54    0.0000 
 832 HG21    87.8340   -13.3420    29.0190 H      52 VAL54    0.0000 
 833 HG22    89.2850   -13.9070    28.1480 H      52 VAL54    0.0000 
 834 HG23    88.0580   -12.9720    27.3050 H      52 VAL54    0.0000 
 835 N       85.5810   -17.4070    28.9430 N.am   53 THR55    0.0000 BACKBONE
 836 CA      84.6720   -18.5520    28.8040 C.3    53 THR55    0.0000 BACKBONE
 837 C       83.2210   -18.1020    28.5930 C.2    53 THR55    0.0000 BACKBONE
 838 O       82.8800   -16.9380    28.8080 O.2    53 THR55    0.0000 BACKBONE
 839 CB      84.7260   -19.4470    30.0560 C.3    53 THR55    0.0000 
 840 CG2     86.1300   -19.8640    30.4910 C.3    53 THR55    0.0000 
 841 OG1     84.1090   -18.7890    31.1390 O.3    53 THR55    0.0000 
 842 H       85.2850   -16.6560    29.5560 H      53 THR55    0.0000 
 843 HA      84.9730   -19.1480    27.9420 H      53 THR55    0.0000 
 844 HB      84.1590   -20.3560    29.8480 H      53 THR55    0.0000 
 845 HG21    86.6540   -20.3190    29.6510 H      53 THR55    0.0000 
 846 HG22    86.6960   -19.0020    30.8420 H      53 THR55    0.0000 
 847 HG23    86.0570   -20.5900    31.3010 H      53 THR55    0.0000 
 848 HG1     84.6790   -18.0430    31.3800 H      53 THR55    0.0000 
 849 N       82.3310   -19.0650    28.3230 N.am   54 GLN56    0.0000 BACKBONE
 850 CA      80.8690   -18.8990    28.3430 C.3    54 GLN56    0.0000 BACKBONE
 851 C       80.3330   -18.1860    29.6080 C.2    54 GLN56    0.0000 BACKBONE
 852 O       79.3520   -17.4420    29.5340 O.2    54 GLN56    0.0000 BACKBONE
 853 CB      80.2270   -20.2980    28.2180 C.3    54 GLN56    0.0000 
 854 CG      79.4310   -20.4590    26.9160 C.3    54 GLN56    0.0000 
 855 CD      78.8700   -21.8690    26.7500 C.2    54 GLN56    0.0000 
 856 NE2     78.0350   -22.3550    27.6420 N.am   54 GLN56    0.0000 
 857 OE1     79.1990   -22.5780    25.8140 O.2    54 GLN56    0.0000 
 858 H       82.6820   -19.9940    28.1470 H      54 GLN56    0.0000 
 859 HA      80.5790   -18.3010    27.4820 H      54 GLN56    0.0000 
 860 HB2     79.5590   -20.4670    29.0600 H      54 GLN56    0.0000 
 861 HB3     80.9920   -21.0750    28.2540 H      54 GLN56    0.0000 
 862 HG2     80.0890   -20.2500    26.0720 H      54 GLN56    0.0000 
 863 HG3     78.6090   -19.7470    26.8920 H      54 GLN56    0.0000 
 864 HE21    77.7930   -21.8430    28.4970 H      54 GLN56    0.0000 
 865 HE22    77.7290   -23.2980    27.5050 H      54 GLN56    0.0000 
 866 N       80.9970   -18.3740    30.7560 N.am   55 GLN57    0.0000 BACKBONE
 867 CA      80.5530   -17.8840    32.0680 C.3    55 GLN57    0.0000 BACKBONE
 868 C       81.4690   -16.8150    32.6770 C.2    55 GLN57    0.0000 BACKBONE
 869 O       81.2480   -16.4140    33.8130 O.2    55 GLN57    0.0000 BACKBONE
 870 CB      80.3000   -19.0660    33.0210 C.3    55 GLN57    0.0000 
 871 CG      79.2080   -19.9670    32.4310 C.3    55 GLN57    0.0000 
 872 CD      78.6660   -21.0400    33.3620 C.2    55 GLN57    0.0000 
 873 OE1     78.9600   -21.1120    34.5480 O.2    55 GLN57    0.0000 
 874 NE2     77.7610   -21.8500    32.8650 N.am   55 GLN57    0.0000 
 875 H       81.8410   -18.9310    30.7370 H      55 GLN57    0.0000 
 876 HA      79.5960   -17.3810    31.9380 H      55 GLN57    0.0000 
 877 HB2     79.9550   -18.6810    33.9820 H      55 GLN57    0.0000 
 878 HB3     81.2180   -19.6360    33.1710 H      55 GLN57    0.0000 
 879 HG2     79.5880   -20.4650    31.5390 H      55 GLN57    0.0000 
 880 HG3     78.3760   -19.3330    32.1370 H      55 GLN57    0.0000 
 881 HE21    77.4560   -21.6990    31.8930 H      55 GLN57    0.0000 
 882 HE22    77.4210   -22.6040    33.4260 H      55 GLN57    0.0000 
 883 N       82.4360   -16.2870    31.9230 N.am   56 THR58    0.0000 BACKBONE
 884 CA      83.2340   -15.1230    32.3360 C.3    56 THR58    0.0000 BACKBONE
 885 C       82.3530   -13.8790    32.4280 C.2    56 THR58    0.0000 BACKBONE
 886 O       81.6340   -13.5730    31.4740 O.2    56 THR58    0.0000 BACKBONE
 887 CB      84.3720   -14.8810    31.3380 C.3    56 THR58    0.0000 
 888 CG2     85.1760   -13.6080    31.5930 C.3    56 THR58    0.0000 
 889 OG1     85.2750   -15.9640    31.4060 O.3    56 THR58    0.0000 
 890 H       82.5620   -16.6400    30.9820 H      56 THR58    0.0000 
 891 HA      83.6640   -15.3200    33.3160 H      56 THR58    0.0000 
 892 HB      83.9560   -14.8310    30.3310 H      56 THR58    0.0000 
 893 HG21    84.5400   -12.7290    31.4920 H      56 THR58    0.0000 
 894 HG22    85.5980   -13.6240    32.5970 H      56 THR58    0.0000 
 895 HG23    85.9660   -13.5260    30.8490 H      56 THR58    0.0000 
 896 HG1     85.7930   -15.8550    32.2130 H      56 THR58    0.0000 
 897 N       82.4410   -13.1350    33.5370 N.am   57 LEU59    0.0000 BACKBONE
 898 CA      81.7170   -11.8730    33.7100 C.3    57 LEU59    0.0000 BACKBONE
 899 C       82.4970   -10.6900    33.1270 C.2    57 LEU59    0.0000 BACKBONE
 900 O       83.6760   -10.4770    33.4310 O.2    57 LEU59    0.0000 BACKBONE
 901 CB      81.3200   -11.5910    35.1750 C.3    57 LEU59    0.0000 
 902 CG      80.0150   -12.2600    35.6370 C.3    57 LEU59    0.0000 
 903 CD1     80.2450   -13.7160    36.0250 C.3    57 LEU59    0.0000 
 904 CD2     79.4770   -11.5260    36.8660 C.3    57 LEU59    0.0000 
 905 H       83.1070   -13.4120    34.2490 H      57 LEU59    0.0000 
 906 HA      80.7890   -11.9470    33.1410 H      57 LEU59    0.0000 
 907 HB2     81.1830   -10.5130    35.2710 H      57 LEU59    0.0000 
 908 HB3     82.1210   -11.8770    35.8500 H      57 LEU59    0.0000 
 909 HG      79.2690   -12.2020    34.8450 H      57 LEU59    0.0000 
 910 HD11    80.6750   -14.2720    35.1990 H      57 LEU59    0.0000 
 911 HD12    80.9270   -13.7700    36.8720 H      57 LEU59    0.0000 
 912 HD13    79.2970   -14.1780    36.2960 H      57 LEU59    0.0000 
 913 HD21    80.2270   -11.5270    37.6570 H      57 LEU59    0.0000 
 914 HD22    79.2230   -10.5020    36.6040 H      57 LEU59    0.0000 
 915 HD23    78.5760   -12.0240    37.2210 H      57 LEU59    0.0000 
 916 N       81.7530    -9.8520    32.4090 N.am   58 PHE60    0.0000 BACKBONE
 917 CA      82.1510    -8.5430    31.9090 C.3    58 PHE60    0.0000 BACKBONE
 918 C       81.1560    -7.4740    32.3740 C.2    58 PHE60    0.0000 BACKBONE
 919 O       80.0340    -7.7730    32.7900 O.2    58 PHE60    0.0000 BACKBONE
 920 CB      82.2210    -8.5650    30.3750 C.3    58 PHE60    0.0000 
 921 CG      83.2070    -9.5420    29.7590 C.ar   58 PHE60    0.0000 
 922 CD1     82.8380   -10.8860    29.5590 C.ar   58 PHE60    0.0000 
 923 CD2     84.4560    -9.0860    29.2940 C.ar   58 PHE60    0.0000 
 924 CE1     83.7110   -11.7680    28.8990 C.ar   58 PHE60    0.0000 
 925 CE2     85.3310    -9.9690    28.6400 C.ar   58 PHE60    0.0000 
 926 CZ      84.9570   -11.3050    28.4400 C.ar   58 PHE60    0.0000 
 927 H       80.7790   -10.1040    32.2640 H      58 PHE60    0.0000 
 928 HA      83.1300    -8.2870    32.3090 H      58 PHE60    0.0000 
 929 HB2     82.4690    -7.5630    30.0230 H      58 PHE60    0.0000 
 930 HB3     81.2250    -8.7910    29.9940 H      58 PHE60    0.0000 
 931 HD1     81.8750   -11.2420    29.9010 H      58 PHE60    0.0000 
 932 HD2     84.7360    -8.0520    29.4160 H      58 PHE60    0.0000 
 933 HE1     83.4190   -12.7960    28.7420 H      58 PHE60    0.0000 
 934 HE2     86.2860    -9.6240    28.2720 H      58 PHE60    0.0000 
 935 HZ      85.6310   -11.9670    27.9240 H      58 PHE60    0.0000 
 936 N       81.5560    -6.2110    32.2630 N.am   59 GLU61    0.0000 BACKBONE
 937 CA      80.7070    -5.0640    32.5840 C.3    59 GLU61    0.0000 BACKBONE
 938 C       80.0070    -4.5350    31.3330 C.2    59 GLU61    0.0000 BACKBONE
 939 O       80.6130    -4.4050    30.2670 O.2    59 GLU61    0.0000 BACKBONE
 940 CB      81.5110    -3.9590    33.2710 C.3    59 GLU61    0.0000 
 941 CG      82.3330    -4.5230    34.4310 C.3    59 GLU61    0.0000 
 942 CD      83.0630    -3.4570    35.2350 C.2    59 GLU61    0.0000 
 943 OE1     83.4370    -2.3910    34.6960 O.co2  59 GLU61   -0.5000 
 944 OE2     83.2590    -3.7340    36.4390 O.co2  59 GLU61   -0.5000 
 945 H       82.4770    -6.0170    31.9000 H      59 GLU61    0.0000 
 946 HA      79.9360    -5.3800    33.2880 H      59 GLU61    0.0000 
 947 HB2     80.8110    -3.2170    33.6550 H      59 GLU61    0.0000 
 948 HB3     82.1750    -3.4890    32.5490 H      59 GLU61    0.0000 
 949 HG2     83.0680    -5.2330    34.0570 H      59 GLU61    0.0000 
 950 HG3     81.6650    -5.0690    35.0960 H      59 GLU61    0.0000 
 951 N       78.7220    -4.2150    31.4730 N.am   60 LEU62    0.0000 BACKBONE
 952 CA      77.8810    -3.8020    30.3520 C.3    60 LEU62    0.0000 BACKBONE
 953 C       78.0080    -2.3130    30.0230 C.2    60 LEU62    0.0000 BACKBONE
 954 O       77.6780    -1.8970    28.9110 O.2    60 LEU62    0.0000 BACKBONE
 955 CB      76.4250    -4.1870    30.6700 C.3    60 LEU62    0.0000 
 956 CG      76.1680    -5.6980    30.8170 C.3    60 LEU62    0.0000 
 957 CD1     74.6610    -5.9340    30.7890 C.3    60 LEU62    0.0000 
 958 CD2     76.7960    -6.5280    29.6930 C.3    60 LEU62    0.0000 
 959 H       78.2840    -4.3290    32.3840 H      60 LEU62    0.0000 
 960 HA      78.2000    -4.3270    29.4500 H      60 LEU62    0.0000 
 961 HB2     75.7920    -3.8080    29.8730 H      60 LEU62    0.0000 
 962 HB3     76.1190    -3.6900    31.5910 H      60 LEU62    0.0000 
 963 HG      76.5610    -6.0460    31.7730 H      60 LEU62    0.0000 
 964 HD11    74.1680    -5.3260    31.5450 H      60 LEU62    0.0000 
 965 HD12    74.2750    -5.6660    29.8080 H      60 LEU62    0.0000 
 966 HD13    74.4430    -6.9840    30.9830 H      60 LEU62    0.0000 
 967 HD21    76.5030    -6.1280    28.7230 H      60 LEU62    0.0000 
 968 HD22    77.8820    -6.5180    29.7820 H      60 LEU62    0.0000 
 969 HD23    76.4660    -7.5610    29.7670 H      60 LEU62    0.0000 
 970 N       78.4120    -1.4820    30.9880 N.am   61 GLY63    0.0000 BACKBONE
 971 CA      78.4010    -0.0320    30.8140 C.3    61 GLY63    0.0000 BACKBONE
 972 C       77.0170     0.4550    30.3840 C.2    61 GLY63    0.0000 BACKBONE
 973 O       76.0000    -0.0550    30.8610 O.2    61 GLY63    0.0000 BACKBONE
 974 H       78.6320    -1.8650    31.8960 H      61 GLY63    0.0000 
 975 HA2     79.1160     0.2210    30.0380 H      61 GLY63    0.0000 
 976 HA3     78.6910     0.4630    31.7390 H      61 GLY63    0.0000 
 977 N       76.9440     1.3160    29.3660 N.am   62 SER64    0.0000 BACKBONE
 978 CA      75.6630     1.7020    28.7530 C.3    62 SER64    0.0000 BACKBONE
 979 C       74.8030     0.5870    28.1510 C.2    62 SER64    0.0000 BACKBONE
 980 O       73.6230     0.8470    27.9290 O.2    62 SER64    0.0000 BACKBONE
 981 CB      75.8540     2.7400    27.6570 C.3    62 SER64    0.0000 
 982 OG      76.3130     3.9410    28.2160 O.3    62 SER64    0.0000 
 983 H       77.7890     1.8080    29.0780 H      62 SER64    0.0000 
 984 HA      75.0560     2.1490    29.5370 H      62 SER64    0.0000 
 985 HB2     76.5540     2.3870    26.9130 H      62 SER64    0.0000 
 986 HB3     74.8990     2.9100    27.1660 H      62 SER64    0.0000 
 987 HG      77.2740     3.7910    28.4220 H      62 SER64    0.0000 
 988 N       75.2750    -0.6510    27.9630 N.am   63 VAL65    0.0000 BACKBONE
 989 CA      74.3680    -1.7630    27.6080 C.3    63 VAL65    0.0000 BACKBONE
 990 C       73.4200    -2.1020    28.7710 C.2    63 VAL65    0.0000 BACKBONE
 991 O       72.2880    -2.5080    28.5160 O.2    63 VAL65    0.0000 BACKBONE
 992 CB      75.1250    -2.9820    27.0350 C.3    63 VAL65    0.0000 
 993 CG1     74.1790    -4.1240    26.6520 C.3    63 VAL65    0.0000 
 994 CG2     75.8830    -2.5900    25.7620 C.3    63 VAL65    0.0000 
 995 H       76.2430    -0.8710    28.1860 H      63 VAL65    0.0000 
 996 HA      73.7230    -1.4170    26.8040 H      63 VAL65    0.0000 
 997 HB      75.8400    -3.3560    27.7610 H      63 VAL65    0.0000 
 998 HG11    73.6890    -4.5220    27.5410 H      63 VAL65    0.0000 
 999 HG12    73.4250    -3.7730    25.9460 H      63 VAL65    0.0000 
1000 HG13    74.7540    -4.9280    26.1950 H      63 VAL65    0.0000 
1001 HG21    75.2010    -2.1730    25.0240 H      63 VAL65    0.0000 
1002 HG22    76.6510    -1.8590    26.0030 H      63 VAL65    0.0000 
1003 HG23    76.3820    -3.4620    25.3390 H      63 VAL65    0.0000 
1004 N       73.7450    -1.7070    30.0110 N.am   64 SER66    0.0000 BACKBONE
1005 CA      72.8080    -1.6930    31.1540 C.3    64 SER66    0.0000 BACKBONE
1006 C       71.5230    -0.9040    30.8710 C.2    64 SER66    0.0000 BACKBONE
1007 O       70.4530    -1.3070    31.3170 O.2    64 SER66    0.0000 BACKBONE
1008 CB      73.4300    -1.0370    32.3940 C.3    64 SER66    0.0000 
1009 OG      74.7150    -1.5410    32.7020 O.3    64 SER66    0.0000 
1010 H       74.6760    -1.3350    30.1630 H      64 SER66    0.0000 
1011 HA      72.5370    -2.7190    31.4070 H      64 SER66    0.0000 
1012 HB2     72.7680    -1.2020    33.2460 H      64 SER66    0.0000 
1013 HB3     73.5010     0.0370    32.2280 H      64 SER66    0.0000 
1014 HG      75.3600    -1.0860    32.1280 H      64 SER66    0.0000 
1015 N       71.5910     0.1710    30.0670 N.am   65 LYS67    0.0000 BACKBONE
1016 CA      70.4410     1.0410    29.7490 C.3    65 LYS67    0.0000 BACKBONE
1017 C       69.3120     0.2840    29.0560 C.2    65 LYS67    0.0000 BACKBONE
1018 O       68.1430     0.5780    29.2890 O.2    65 LYS67    0.0000 BACKBONE
1019 CB      70.8970     2.2140    28.8650 C.3    65 LYS67    0.0000 
1020 CG      71.8930     3.1120    29.6100 C.3    65 LYS67    0.0000 
1021 CD      72.4150     4.2570    28.7380 C.3    65 LYS67    0.0000 
1022 CE      73.2390     5.2680    29.5400 C.3    65 LYS67    0.0000 
1023 NZ      74.4400     4.6760    30.1710 N.4    65 LYS67    1.0000 
1024 H       72.4830     0.3940    29.6430 H      65 LYS67    0.0000 
1025 HA      70.0260     1.4320    30.6800 H      65 LYS67    0.0000 
1026 HB2     70.0280     2.8020    28.5760 H      65 LYS67    0.0000 
1027 HB3     71.3420     1.8330    27.9460 H      65 LYS67    0.0000 
1028 HG2     72.7450     2.5100    29.9190 H      65 LYS67    0.0000 
1029 HG3     71.4080     3.5180    30.4980 H      65 LYS67    0.0000 
1030 HD2     71.5750     4.7920    28.3090 H      65 LYS67    0.0000 
1031 HD3     73.0090     3.8450    27.9240 H      65 LYS67    0.0000 
1032 HE2     72.6050     5.6870    30.3260 H      65 LYS67    0.0000 
1033 HE3     73.5390     6.0880    28.8810 H      65 LYS67    0.0000 
1034 HZ1     74.1930     3.9070    30.7890 H      65 LYS67    0.0000 
1035 HZ2     75.1330     4.3890    29.4850 H      65 LYS67    0.0000 
1036 HZ3     74.8760     5.3820    30.7580 H      65 LYS67    0.0000 
1037 N       69.6650    -0.7510    28.2970 N.am   66 THR68    0.0000 BACKBONE
1038 CA      68.7100    -1.6350    27.6220 C.3    66 THR68    0.0000 BACKBONE
1039 C       67.8420    -2.3890    28.6330 C.2    66 THR68    0.0000 BACKBONE
1040 O       66.6260    -2.4650    28.4730 O.2    66 THR68    0.0000 BACKBONE
1041 CB      69.4380    -2.6110    26.6830 C.3    66 THR68    0.0000 
1042 CG2     70.4240    -1.8980    25.7570 C.3    66 THR68    0.0000 
1043 OG1     70.1670    -3.6100    27.3620 O.3    66 THR68    0.0000 
1044 H       70.6480    -0.9530    28.2040 H      66 THR68    0.0000 
1045 HA      68.0390    -1.0290    27.0120 H      66 THR68    0.0000 
1046 HB      68.6810    -3.1060    26.0850 H      66 THR68    0.0000 
1047 HG21    69.8860    -1.1840    25.1340 H      66 THR68    0.0000 
1048 HG22    71.1890    -1.3730    26.3230 H      66 THR68    0.0000 
1049 HG23    70.9190    -2.6300    25.1240 H      66 THR68    0.0000 
1050 HG1     70.9600    -3.2000    27.7520 H      66 THR68    0.0000 
1051 N       68.4320    -2.7980    29.7610 N.am   67 PHE69    0.0000 BACKBONE
1052 CA      67.7230    -3.3940    30.8880 C.3    67 PHE69    0.0000 BACKBONE
1053 C       66.9190    -2.3400    31.6620 C.2    67 PHE69    0.0000 BACKBONE
1054 O       65.7630    -2.5950    31.9870 O.2    67 PHE69    0.0000 BACKBONE
1055 CB      68.7120    -4.1180    31.8140 C.3    67 PHE69    0.0000 
1056 CG      69.4770    -5.2800    31.2100 C.ar   67 PHE69    0.0000 
1057 CD1     69.0850    -6.6000    31.5000 C.ar   67 PHE69    0.0000 
1058 CD2     70.6090    -5.0550    30.4040 C.ar   67 PHE69    0.0000 
1059 CE1     69.8290    -7.6840    31.0060 C.ar   67 PHE69    0.0000 
1060 CE2     71.3320    -6.1410    29.8840 C.ar   67 PHE69    0.0000 
1061 CZ      70.9550    -7.4570    30.2000 C.ar   67 PHE69    0.0000 
1062 H       69.4210    -2.6340    29.8720 H      67 PHE69    0.0000 
1063 HA      67.0160    -4.1330    30.5090 H      67 PHE69    0.0000 
1064 HB2     68.1410    -4.5070    32.6500 H      67 PHE69    0.0000 
1065 HB3     69.4240    -3.4060    32.2260 H      67 PHE69    0.0000 
1066 HD1     68.2200    -6.7850    32.1170 H      67 PHE69    0.0000 
1067 HD2     70.9190    -4.0490    30.1750 H      67 PHE69    0.0000 
1068 HE1     69.5260    -8.6940    31.2300 H      67 PHE69    0.0000 
1069 HE2     72.1710    -5.9690    29.2290 H      67 PHE69    0.0000 
1070 HZ      71.5160    -8.2930    29.8060 H      67 PHE69    0.0000 
1071 N       67.4630    -1.1350    31.8850 N.am   68 THR70    0.0000 BACKBONE
1072 CA      66.7600    -0.0180    32.5530 C.3    68 THR70    0.0000 BACKBONE
1073 C       65.4460     0.3390    31.8530 C.2    68 THR70    0.0000 BACKBONE
1074 O       64.4060     0.4580    32.5010 O.2    68 THR70    0.0000 BACKBONE
1075 CB      67.6410     1.2450    32.6020 C.3    68 THR70    0.0000 
1076 CG2     67.0810     2.3100    33.5420 C.3    68 THR70    0.0000 
1077 OG1     68.9380     0.9240    33.0420 O.3    68 THR70    0.0000 
1078 H       68.4430    -0.9970    31.6540 H      68 THR70    0.0000 
1079 HA      66.5210    -0.3160    33.5720 H      68 THR70    0.0000 
1080 HB      67.7190     1.6740    31.6040 H      68 THR70    0.0000 
1081 HG21    66.0960     2.6320    33.2080 H      68 THR70    0.0000 
1082 HG22    67.0080     1.9170    34.5510 H      68 THR70    0.0000 
1083 HG23    67.7440     3.1740    33.5580 H      68 THR70    0.0000 
1084 HG1     69.1890     1.5590    33.7430 H      68 THR70    0.0000 
1085 N       65.4670     0.4350    30.5210 N.am   69 GLY71    0.0000 BACKBONE
1086 CA      64.2840     0.7130    29.7080 C.3    69 GLY71    0.0000 BACKBONE
1087 C       63.2270    -0.3900    29.7690 C.2    69 GLY71    0.0000 BACKBONE
1088 O       62.0530    -0.1110    30.0090 O.2    69 GLY71    0.0000 BACKBONE
1089 H       66.3580     0.3200    30.0460 H      69 GLY71    0.0000 
1090 HA2     64.6120     0.7910    28.6810 H      69 GLY71    0.0000 
1091 HA3     63.8350     1.6580    30.0050 H      69 GLY71    0.0000 
1092 N       63.6610    -1.6490    29.6550 N.am   70 VAL72    0.0000 BACKBONE
1093 CA      62.8030    -2.8410    29.7470 C.3    70 VAL72    0.0000 BACKBONE
1094 C       62.1910    -3.0130    31.1420 C.2    70 VAL72    0.0000 BACKBONE
1095 O       61.0020    -3.3040    31.2440 O.2    70 VAL72    0.0000 BACKBONE
1096 CB      63.6110    -4.0810    29.3240 C.3    70 VAL72    0.0000 
1097 CG1     62.8900    -5.3930    29.6340 C.3    70 VAL72    0.0000 
1098 CG2     63.8760    -4.0540    27.8130 C.3    70 VAL72    0.0000 
1099 H       64.6480    -1.7940    29.4660 H      70 VAL72    0.0000 
1100 HA      61.9650    -2.7280    29.0600 H      70 VAL72    0.0000 
1101 HB      64.5630    -4.0810    29.8540 H      70 VAL72    0.0000 
1102 HG11    62.8320    -5.5340    30.7130 H      70 VAL72    0.0000 
1103 HG12    61.8830    -5.3720    29.2180 H      70 VAL72    0.0000 
1104 HG13    63.4380    -6.2360    29.2150 H      70 VAL72    0.0000 
1105 HG21    62.9290    -4.0750    27.2880 H      70 VAL72    0.0000 
1106 HG22    64.4120    -3.1500    27.5330 H      70 VAL72    0.0000 
1107 HG23    64.4690    -4.9140    27.5070 H      70 VAL72    0.0000 
1108 N       62.9470    -2.7410    32.2090 N.am   71 LEU73    0.0000 BACKBONE
1109 CA      62.4730    -2.7440    33.5950 C.3    71 LEU73    0.0000 BACKBONE
1110 C       61.3900    -1.6800    33.8300 C.2    71 LEU73    0.0000 BACKBONE
1111 O       60.3540    -1.9740    34.4240 O.2    71 LEU73    0.0000 BACKBONE
1112 CB      63.6960    -2.5420    34.5120 C.3    71 LEU73    0.0000 
1113 CG      63.3710    -2.2530    35.9870 C.3    71 LEU73    0.0000 
1114 CD1     62.5530    -3.3540    36.6400 C.3    71 LEU73    0.0000 
1115 CD2     64.6560    -2.1290    36.7950 C.3    71 LEU73    0.0000 
1116 H       63.9280    -2.5290    32.0550 H      71 LEU73    0.0000 
1117 HA      62.0260    -3.7160    33.8110 H      71 LEU73    0.0000 
1118 HB2     64.2780    -1.7000    34.1360 H      71 LEU73    0.0000 
1119 HB3     64.3210    -3.4330    34.4530 H      71 LEU73    0.0000 
1120 HG      62.8290    -1.3100    36.0630 H      71 LEU73    0.0000 
1121 HD11    61.6050    -3.4740    36.1200 H      71 LEU73    0.0000 
1122 HD12    63.1000    -4.2960    36.6190 H      71 LEU73    0.0000 
1123 HD13    62.3490    -3.0580    37.6650 H      71 LEU73    0.0000 
1124 HD21    65.1620    -3.0910    36.8480 H      71 LEU73    0.0000 
1125 HD22    65.3080    -1.4080    36.3130 H      71 LEU73    0.0000 
1126 HD23    64.4370    -1.7850    37.8050 H      71 LEU73    0.0000 
1127 N       61.5790    -0.4640    33.3120 N.am   72 GLY74    0.0000 BACKBONE
1128 CA      60.5340     0.5610    33.3470 C.3    72 GLY74    0.0000 BACKBONE
1129 C       59.3000     0.1710    32.5240 C.2    72 GLY74    0.0000 BACKBONE
1130 O       58.1740     0.3570    32.9790 O.2    72 GLY74    0.0000 BACKBONE
1131 H       62.4600    -0.2590    32.8530 H      72 GLY74    0.0000 
1132 HA2     60.9430     1.4830    32.9510 H      72 GLY74    0.0000 
1133 HA3     60.2220     0.7280    34.3770 H      72 GLY74    0.0000 
1134 N       59.4990    -0.5040    31.3890 N.am   73 GLY75    0.0000 BACKBONE
1135 CA      58.4270    -1.1260    30.6150 C.3    73 GLY75    0.0000 BACKBONE
1136 C       57.6510    -2.1990    31.3950 C.2    73 GLY75    0.0000 BACKBONE
1137 O       56.4230    -2.2070    31.3600 O.2    73 GLY75    0.0000 BACKBONE
1138 H       60.4520    -0.6160    31.0580 H      73 GLY75    0.0000 
1139 HA2     58.8780    -1.5840    29.7370 H      73 GLY75    0.0000 
1140 HA3     57.7250    -0.3640    30.2840 H      73 GLY75    0.0000 
1141 N       58.3320    -3.0380    32.1780 N.am   74 ASP76    0.0000 BACKBONE
1142 CA      57.6920    -4.0160    33.0690 C.3    74 ASP76    0.0000 BACKBONE
1143 C       56.9110    -3.3490    34.2200 C.2    74 ASP76    0.0000 BACKBONE
1144 O       55.8100    -3.7960    34.5370 O.2    74 ASP76    0.0000 BACKBONE
1145 CB      58.7470    -5.0040    33.5880 C.3    74 ASP76    0.0000 
1146 CG      58.1850    -5.8970    34.6930 C.2    74 ASP76    0.0000 
1147 OD1     57.6450    -6.9930    34.4130 O.co2  74 ASP76   -0.5000 
1148 OD2     58.2680    -5.5100    35.8800 O.co2  74 ASP76   -0.5000 
1149 H       59.3460    -3.0160    32.1410 H      74 ASP76    0.0000 
1150 HA      56.9700    -4.5900    32.4890 H      74 ASP76    0.0000 
1151 HB2     59.6000    -4.4550    33.9870 H      74 ASP76    0.0000 
1152 HB3     59.1000    -5.6210    32.7600 H      74 ASP76    0.0000 
1153 N       57.3830    -2.2200    34.7610 N.am   75 ALA77    0.0000 BACKBONE
1154 CA      56.6330    -1.4310    35.7450 C.3    75 ALA77    0.0000 BACKBONE
1155 C       55.3920    -0.7320    35.1470 C.2    75 ALA77    0.0000 BACKBONE
1156 O       54.3740    -0.5840    35.8270 O.2    75 ALA77    0.0000 BACKBONE
1157 CB      57.5970    -0.4450    36.4110 C.3    75 ALA77    0.0000 
1158 H       58.3080    -1.9050    34.4870 H      75 ALA77    0.0000 
1159 HA      56.2600    -2.1060    36.5140 H      75 ALA77    0.0000 
1160 HB1     58.4150    -0.9890    36.8840 H      75 ALA77    0.0000 
1161 HB2     58.0050     0.2390    35.6670 H      75 ALA77    0.0000 
1162 HB3     57.0680     0.1270    37.1750 H      75 ALA77    0.0000 
1163 N       55.4120    -0.3860    33.8540 N.am   76 ILE78    0.0000 BACKBONE
1164 CA      54.2110     0.0530    33.1160 C.3    76 ILE78    0.0000 BACKBONE
1165 C       53.2520    -1.1290    32.9050 C.2    76 ILE78    0.0000 BACKBONE
1166 O       52.0410    -0.9820    33.0670 O.2    76 ILE78    0.0000 BACKBONE
1167 CB      54.6040     0.7220    31.7750 C.3    76 ILE78    0.0000 
1168 CG1     55.4190     2.0120    32.0150 C.3    76 ILE78    0.0000 
1169 CG2     53.3600     1.0650    30.9300 C.3    76 ILE78    0.0000 
1170 CD1     56.2550     2.4550    30.8110 C.3    76 ILE78    0.0000 
1171 H       56.2920    -0.4650    33.3560 H      76 ILE78    0.0000 
1172 HA      53.6790     0.7880    33.7190 H      76 ILE78    0.0000 
1173 HB      55.2190     0.0240    31.2090 H      76 ILE78    0.0000 
1174 HG12    56.1170     1.8580    32.8320 H      76 ILE78    0.0000 
1175 HG13    54.7450     2.8200    32.3000 H      76 ILE78    0.0000 
1176 HG21    52.8300     0.1550    30.6500 H      76 ILE78    0.0000 
1177 HG22    52.6880     1.7030    31.5060 H      76 ILE78    0.0000 
1178 HG23    53.6460     1.5760    30.0130 H      76 ILE78    0.0000 
1179 HD11    57.0080     1.7020    30.5860 H      76 ILE78    0.0000 
1180 HD12    55.6270     2.6010    29.9360 H      76 ILE78    0.0000 
1181 HD13    56.7600     3.3880    31.0570 H      76 ILE78    0.0000 
1182 N       53.7830    -2.3180    32.6100 N.am   77 ALA79    0.0000 BACKBONE
1183 CA      53.0070    -3.5270    32.3370 C.3    77 ALA79    0.0000 BACKBONE
1184 C       52.3830    -4.1740    33.5900 C.2    77 ALA79    0.0000 BACKBONE
1185 O       51.2840    -4.7180    33.5190 O.2    77 ALA79    0.0000 BACKBONE
1186 CB      53.9300    -4.4990    31.6140 C.3    77 ALA79    0.0000 
1187 H       54.7890    -2.3700    32.4820 H      77 ALA79    0.0000 
1188 HA      52.1870    -3.2720    31.6650 H      77 ALA79    0.0000 
1189 HB1     54.3920    -4.0090    30.7570 H      77 ALA79    0.0000 
1190 HB2     54.7110    -4.8390    32.2900 H      77 ALA79    0.0000 
1191 HB3     53.3410    -5.3460    31.2680 H      77 ALA79    0.0000 
1192 N       53.0080    -4.0200    34.7640 N.am   78 ARG80    0.0000 BACKBONE
1193 CA      52.3940    -4.2920    36.0800 C.3    78 ARG80    0.0000 BACKBONE
1194 C       51.4180    -3.1890    36.5190 C.2    78 ARG80    0.0000 BACKBONE
1195 O       50.8560    -3.2620    37.6080 O.2    78 ARG80    0.0000 BACKBONE
1196 CB      53.4910    -4.5570    37.1280 C.3    78 ARG80    0.0000 
1197 CG      54.2110    -5.8860    36.8630 C.3    78 ARG80    0.0000 
1198 CD      55.2810    -6.2210    37.9100 C.3    78 ARG80    0.0000 
1199 NE      56.3890    -6.9670    37.2830 N.pl3  78 ARG80    0.0000 
1200 CZ      56.7640    -8.2250    37.3950 C.cat  78 ARG80    1.0000 
1201 NH1     56.2530    -9.0460    38.2690 N.pl3  78 ARG80    0.0000 
1202 NH2     57.6900    -8.6740    36.6010 N.pl3  78 ARG80    0.0000 
1203 H       53.9540    -3.6430    34.7440 H      78 ARG80    0.0000 
1204 HA      51.7760    -5.1870    35.9960 H      78 ARG80    0.0000 
1205 HB2     53.0490    -4.5930    38.1250 H      78 ARG80    0.0000 
1206 HB3     54.2110    -3.7400    37.0920 H      78 ARG80    0.0000 
1207 HG2     54.6790    -5.8350    35.8800 H      78 ARG80    0.0000 
1208 HG3     53.4780    -6.6910    36.8640 H      78 ARG80    0.0000 
1209 HD2     54.8280    -6.7810    38.7280 H      78 ARG80    0.0000 
1210 HD3     55.6730    -5.2900    38.3190 H      78 ARG80    0.0000 
1211 HE      56.9360    -6.4370    36.6020 H      78 ARG80    0.0000 
1212 HH11    55.5420    -8.7000    38.8830 H      78 ARG80    0.0000 
1213 HH12    56.5940    -9.9870    38.3270 H      78 ARG80    0.0000 
1214 HH21    57.9770    -9.6320    36.5920 H      78 ARG80    0.0000 
1215 HH22    57.9490    -8.0560    35.8240 H      78 ARG80    0.0000 
1216 N       51.1800    -2.1890    35.6660 N.am   79 GLY81    0.0000 BACKBONE
1217 CA      50.2000    -1.1240    35.8710 C.3    79 GLY81    0.0000 BACKBONE
1218 C       50.6360    -0.0380    36.8540 C.2    79 GLY81    0.0000 BACKBONE
1219 O       49.8190     0.8160    37.2020 O.2    79 GLY81    0.0000 BACKBONE
1220 H       51.6680    -2.1970    34.7820 H      79 GLY81    0.0000 
1221 HA2     49.2710    -1.5610    36.2390 H      79 GLY81    0.0000 
1222 HA3     50.0020    -0.6490    34.9100 H      79 GLY81    0.0000 
1223 N       51.8940    -0.0250    37.2970 N.am   80 GLU82    0.0000 BACKBONE
1224 CA      52.3790     0.8340    38.3810 C.3    80 GLU82    0.0000 BACKBONE
1225 C       52.5930     2.2760    37.8940 C.2    80 GLU82    0.0000 BACKBONE
1226 O       51.8700     3.1960    38.2940 O.2    80 GLU82    0.0000 BACKBONE
1227 CB      53.6830     0.2640    38.9700 C.3    80 GLU82    0.0000 
1228 CG      53.6030    -1.1770    39.4930 C.3    80 GLU82    0.0000 
1229 CD      55.0090    -1.7450    39.7190 C.2    80 GLU82    0.0000 
1230 OE1     55.4780    -2.5560    38.8870 O.co2  80 GLU82   -0.5000 
1231 OE2     55.6820    -1.3910    40.7110 O.co2  80 GLU82   -0.5000 
1232 H       52.5510    -0.6920    36.9040 H      80 GLU82    0.0000 
1233 HA      51.6330     0.8590    39.1760 H      80 GLU82    0.0000 
1234 HB2     53.9690     0.9030    39.7980 H      80 GLU82    0.0000 
1235 HB3     54.4720     0.3180    38.2210 H      80 GLU82    0.0000 
1236 HG2     53.0850    -1.8080    38.7700 H      80 GLU82    0.0000 
1237 HG3     53.0340    -1.1900    40.4250 H      80 GLU82    0.0000 
1238 N       53.4950     2.4560    36.9260 N.am   81 ILE83    0.0000 BACKBONE
1239 CA      53.8910     3.7620    36.3740 C.3    81 ILE83    0.0000 BACKBONE
1240 C       53.3190     3.9820    34.9690 C.2    81 ILE83    0.0000 BACKBONE
1241 O       52.8010     3.0600    34.3380 O.2    81 ILE83    0.0000 BACKBONE
1242 CB      55.4270     3.9520    36.4200 C.3    81 ILE83    0.0000 
1243 CG1     56.1230     3.1320    35.3140 C.3    81 ILE83    0.0000 
1244 CG2     55.9820     3.6470    37.8220 C.3    81 ILE83    0.0000 
1245 CD1     57.6500     3.1500    35.3560 C.3    81 ILE83    0.0000 
1246 H       53.9560     1.6280    36.5660 H      81 ILE83    0.0000 
1247 HA      53.4670     4.5430    37.0020 H      81 ILE83    0.0000 
1248 HB      55.6310     5.0060    36.2210 H      81 ILE83    0.0000 
1249 HG12    55.8300     3.5460    34.3520 H      81 ILE83    0.0000 
1250 HG13    55.7920     2.0960    35.3650 H      81 ILE83    0.0000 
1251 HG21    55.3490     4.1030    38.5800 H      81 ILE83    0.0000 
1252 HG22    56.0240     2.5700    37.9930 H      81 ILE83    0.0000 
1253 HG23    56.9840     4.0590    37.9280 H      81 ILE83    0.0000 
1254 HD11    58.0130     4.1740    35.3960 H      81 ILE83    0.0000 
1255 HD12    57.9920     2.6000    36.2300 H      81 ILE83    0.0000 
1256 HD13    58.0450     2.6670    34.4630 H      81 ILE83    0.0000 
1257 N       53.3910     5.2150    34.4680 N.am   82 LYS84    0.0000 BACKBONE
1258 CA      52.9920     5.5950    33.1070 C.3    82 LYS84    0.0000 BACKBONE
1259 C       54.0950     6.4190    32.4490 C.2    82 LYS84    0.0000 BACKBONE
1260 O       54.7850     7.1860    33.1120 O.2    82 LYS84    0.0000 BACKBONE
1261 CB      51.6440     6.3510    33.1170 C.3    82 LYS84    0.0000 
1262 CG      50.4410     5.4460    33.4480 C.3    82 LYS84    0.0000 
1263 CD      50.1810     5.2290    34.9520 C.3    82 LYS84    0.0000 
1264 CE      49.7970     3.7670    35.2180 C.3    82 LYS84    0.0000 
1265 NZ      49.6560     3.4820    36.6650 N.4    82 LYS84    1.0000 
1266 H       53.7670     5.9500    35.0680 H      82 LYS84    0.0000 
1267 HA      52.8750     4.6920    32.5070 H      82 LYS84    0.0000 
1268 HB2     51.4790     6.7570    32.1170 H      82 LYS84    0.0000 
1269 HB3     51.6850     7.1940    33.8090 H      82 LYS84    0.0000 
1270 HG2     50.5860     4.4860    32.9480 H      82 LYS84    0.0000 
1271 HG3     49.5450     5.8960    33.0180 H      82 LYS84    0.0000 
1272 HD2     49.3730     5.8900    35.2690 H      82 LYS84    0.0000 
1273 HD3     51.0630     5.4860    35.5360 H      82 LYS84    0.0000 
1274 HE2     50.5760     3.1200    34.8010 H      82 LYS84    0.0000 
1275 HE3     48.8640     3.5410    34.6940 H      82 LYS84    0.0000 
1276 HZ1     50.5350     3.6280    37.1610 H      82 LYS84    0.0000 
1277 HZ2     48.9260     4.0240    37.0960 H      82 LYS84    0.0000 
1278 HZ3     49.4580     2.4920    36.8160 H      82 LYS84    0.0000 
1279 N       54.2060     6.3250    31.1220 N.am   83 LEU85    0.0000 BACKBONE
1280 CA      55.1760     7.1020    30.3350 C.3    83 LEU85    0.0000 BACKBONE
1281 C       55.0260     8.6230    30.5160 C.2    83 LEU85    0.0000 BACKBONE
1282 O       56.0190     9.3420    30.4970 O.2    83 LEU85    0.0000 BACKBONE
1283 CB      55.0220     6.7180    28.8500 C.3    83 LEU85    0.0000 
1284 CG      55.6280     5.3570    28.4660 C.3    83 LEU85    0.0000 
1285 CD1     55.4200     5.1220    26.9720 C.3    83 LEU85    0.0000 
1286 CD2     57.1310     5.2580    28.7480 C.3    83 LEU85    0.0000 
1287 H       53.6000     5.6810    30.6410 H      83 LEU85    0.0000 
1288 HA      56.1830     6.8670    30.6800 H      83 LEU85    0.0000 
1289 HB2     55.4870     7.4830    28.2340 H      83 LEU85    0.0000 
1290 HB3     53.9620     6.7200    28.5930 H      83 LEU85    0.0000 
1291 HG      55.1060     4.5760    29.0140 H      83 LEU85    0.0000 
1292 HD11    54.3560     5.1340    26.7370 H      83 LEU85    0.0000 
1293 HD12    55.9250     5.8990    26.3990 H      83 LEU85    0.0000 
1294 HD13    55.8260     4.1500    26.6880 H      83 LEU85    0.0000 
1295 HD21    57.6630     6.0720    28.2570 H      83 LEU85    0.0000 
1296 HD22    57.3280     5.2960    29.8160 H      83 LEU85    0.0000 
1297 HD23    57.5100     4.3090    28.3710 H      83 LEU85    0.0000 
1298 N       53.8030     9.0970    30.7460 N.am   84 SER86    0.0000 BACKBONE
1299 CA      53.4560    10.5010    30.9780 C.3    84 SER86    0.0000 BACKBONE
1300 C       53.6050    10.9710    32.4340 C.2    84 SER86    0.0000 BACKBONE
1301 O       53.3200    12.1330    32.7160 O.2    84 SER86    0.0000 BACKBONE
1302 CB      52.0250    10.7380    30.4820 C.3    84 SER86    0.0000 
1303 OG      51.1640     9.7060    30.9400 O.3    84 SER86    0.0000 
1304 H       53.0280     8.4520    30.7710 H      84 SER86    0.0000 
1305 HA      54.1210    11.1270    30.3840 H      84 SER86    0.0000 
1306 HB2     52.0240    10.7360    29.3910 H      84 SER86    0.0000 
1307 HB3     51.6650    11.7090    30.8260 H      84 SER86    0.0000 
1308 HG      50.2570    10.0110    30.8430 H      84 SER86    0.0000 
1309 N       54.0480    10.1160    33.3640 N.am   85 ASP87    0.0000 BACKBONE
1310 CA      54.2060    10.4960    34.7740 C.3    85 ASP87    0.0000 BACKBONE
1311 C       55.2670    11.6050    34.9330 C.2    85 ASP87    0.0000 BACKBONE
1312 O       56.3940    11.4220    34.4650 O.2    85 ASP87    0.0000 BACKBONE
1313 CB      54.6140     9.2850    35.6300 C.3    85 ASP87    0.0000 
1314 CG      53.4690     8.3410    35.9960 C.2    85 ASP87    0.0000 
1315 OD1     52.2950     8.7670    36.0400 O.co2  85 ASP87   -0.5000 
1316 OD2     53.7490     7.2040    36.4440 O.co2  85 ASP87   -0.5000 
1317 H       54.3240     9.1830    33.0890 H      85 ASP87    0.0000 
1318 HA      53.2450    10.8630    35.1290 H      85 ASP87    0.0000 
1319 HB2     55.0310     9.6550    36.5680 H      85 ASP87    0.0000 
1320 HB3     55.4000     8.7290    35.1220 H      85 ASP87    0.0000 
1321 N       54.9720    12.7290    35.6160 N.am   86 PRO88    0.0000 BACKBONE
1322 CA      55.9460    13.7920    35.8500 C.3    86 PRO88    0.0000 BACKBONE
1323 C       56.9930    13.3710    36.8900 C.2    86 PRO88    0.0000 BACKBONE
1324 O       56.6730    12.7170    37.8820 O.2    86 PRO88    0.0000 BACKBONE
1325 CB      55.1280    15.0040    36.3020 C.3    86 PRO88    0.0000 
1326 CG      53.9240    14.3680    36.9960 C.3    86 PRO88    0.0000 
1327 CD      53.6810    13.0980    36.1800 C.3    86 PRO88    0.0000 
1328 HA      56.4530    14.0370    34.9160 H      86 PRO88    0.0000 
1329 HB2     54.7910    15.5610    35.4260 H      86 PRO88    0.0000 
1330 HB3     55.6890    15.6560    36.9740 H      86 PRO88    0.0000 
1331 HG2     53.0550    15.0260    36.9850 H      86 PRO88    0.0000 
1332 HG3     54.1890    14.1010    38.0200 H      86 PRO88    0.0000 
1333 HD2     53.2890    12.3100    36.8230 H      86 PRO88    0.0000 
1334 HD3     52.9820    13.3070    35.3680 H      86 PRO88    0.0000 
1335 N       58.2350    13.8250    36.7110 N.am   87 THR89    0.0000 BACKBONE
1336 CA      59.4250    13.3710    37.4650 C.3    87 THR89    0.0000 BACKBONE
1337 C       59.2410    13.3550    38.9930 C.2    87 THR89    0.0000 BACKBONE
1338 O       59.5590    12.3610    39.6440 O.2    87 THR89    0.0000 BACKBONE
1339 CB      60.6300    14.2560    37.1040 C.3    87 THR89    0.0000 
1340 CG2     61.9270    13.7640    37.7370 C.3    87 THR89    0.0000 
1341 OG1     60.8700    14.2340    35.7140 O.3    87 THR89    0.0000 
1342 H       58.3950    14.3540    35.8610 H      87 THR89    0.0000 
1343 HA      59.6560    12.3510    37.1590 H      87 THR89    0.0000 
1344 HB      60.4400    15.2830    37.4190 H      87 THR89    0.0000 
1345 HG21    61.8530    13.7530    38.8230 H      87 THR89    0.0000 
1346 HG22    62.1450    12.7570    37.3910 H      87 THR89    0.0000 
1347 HG23    62.7420    14.4260    37.4470 H      87 THR89    0.0000 
1348 HG1     60.0960    14.5570    35.2270 H      87 THR89    0.0000 
1349 N       58.6490    14.4080    39.5680 N.am   88 THR90    0.0000 BACKBONE
1350 CA      58.4190    14.5640    41.0190 C.3    88 THR90    0.0000 BACKBONE
1351 C       57.5550    13.4570    41.6390 C.2    88 THR90    0.0000 BACKBONE
1352 O       57.6610    13.1970    42.8370 O.2    88 THR90    0.0000 BACKBONE
1353 CB      57.7290    15.9170    41.2660 C.3    88 THR90    0.0000 
1354 CG2     57.6410    16.3300    42.7340 C.3    88 THR90    0.0000 
1355 OG1     58.4180    16.9290    40.5720 O.3    88 THR90    0.0000 
1356 H       58.4340    15.2130    38.9960 H      88 THR90    0.0000 
1357 HA      59.3800    14.5650    41.5350 H      88 THR90    0.0000 
1358 HB      56.7180    15.8700    40.8600 H      88 THR90    0.0000 
1359 HG21    56.9080    15.7110    43.2500 H      88 THR90    0.0000 
1360 HG22    58.6120    16.2130    43.2150 H      88 THR90    0.0000 
1361 HG23    57.3240    17.3710    42.8090 H      88 THR90    0.0000 
1362 HG1     58.9860    17.3900    41.2210 H      88 THR90    0.0000 
1363 N       56.7220    12.7660    40.8450 N.am   89 LYS91    0.0000 BACKBONE
1364 CA      55.6960    11.8180    41.3210 C.3    89 LYS91    0.0000 BACKBONE
1365 C       56.2480    10.6940    42.2080 C.2    89 LYS91    0.0000 BACKBONE
1366 O       55.5460    10.2420    43.1070 O.2    89 LYS91    0.0000 BACKBONE
1367 CB      54.9680    11.2470    40.0920 C.3    89 LYS91    0.0000 
1368 CG      53.7150    10.4370    40.4530 C.3    89 LYS91    0.0000 
1369 CD      53.1090     9.8150    39.1930 C.3    89 LYS91    0.0000 
1370 CE      51.8510     9.0200    39.5490 C.3    89 LYS91    0.0000 
1371 NZ      51.5430     8.0300    38.4940 N.4    89 LYS91    1.0000 
1372 H       56.7670    12.9440    39.8450 H      89 LYS91    0.0000 
1373 HA      54.9790    12.3640    41.9340 H      89 LYS91    0.0000 
1374 HB2     55.6600    10.6160    39.5310 H      89 LYS91    0.0000 
1375 HB3     54.6580    12.0720    39.4500 H      89 LYS91    0.0000 
1376 HG2     52.9840    11.0910    40.9300 H      89 LYS91    0.0000 
1377 HG3     53.9750     9.6300    41.1370 H      89 LYS91    0.0000 
1378 HD2     53.8510     9.1560    38.7470 H      89 LYS91    0.0000 
1379 HD3     52.8560    10.5940    38.4710 H      89 LYS91    0.0000 
1380 HE2     51.0230     9.7230    39.6720 H      89 LYS91    0.0000 
1381 HE3     52.0140     8.5030    40.4990 H      89 LYS91    0.0000 
1382 HZ1     51.5290     8.4720    37.5680 H      89 LYS91    0.0000 
1383 HZ2     52.2990     7.3530    38.4270 H      89 LYS91    0.0000 
1384 HZ3     50.6770     7.5480    38.6610 H      89 LYS91    0.0000 
1385 N       57.5000    10.2830    41.9910 N.am   90 TYR92    0.0000 BACKBONE
1386 CA      58.1660     9.2330    42.7770 C.3    90 TYR92    0.0000 BACKBONE
1387 C       59.4320     9.7180    43.5180 C.2    90 TYR92    0.0000 BACKBONE
1388 O       60.1680     8.9130    44.0960 O.2    90 TYR92    0.0000 BACKBONE
1389 CB      58.3990     7.9990    41.8930 C.3    90 TYR92    0.0000 
1390 CG      57.1960     7.5480    41.0810 C.ar   90 TYR92    0.0000 
1391 CD1     57.1320     7.8220    39.7000 C.ar   90 TYR92    0.0000 
1392 CD2     56.1380     6.8640    41.7130 C.ar   90 TYR92    0.0000 
1393 CE1     56.0170     7.4050    38.9490 C.ar   90 TYR92    0.0000 
1394 CE2     55.0230     6.4440    40.9640 C.ar   90 TYR92    0.0000 
1395 CZ      54.9650     6.7110    39.5810 C.ar   90 TYR92    0.0000 
1396 OH      53.8760     6.3340    38.8610 O.3    90 TYR92    0.0000 
1397 H       58.0040    10.7150    41.2310 H      90 TYR92    0.0000 
1398 HA      57.4840     8.9180    43.5680 H      90 TYR92    0.0000 
1399 HB2     58.6880     7.1790    42.5400 H      90 TYR92    0.0000 
1400 HB3     59.2260     8.1880    41.2150 H      90 TYR92    0.0000 
1401 HD1     57.9350     8.3580    39.2150 H      90 TYR92    0.0000 
1402 HD2     56.1790     6.6710    42.7760 H      90 TYR92    0.0000 
1403 HE1     55.9610     7.6170    37.8920 H      90 TYR92    0.0000 
1404 HE2     54.2110     5.9160    41.4390 H      90 TYR92    0.0000 
1405 HH      53.9940     6.5580    37.9080 H      90 TYR92    0.0000 
1406 N       59.6710    11.0350    43.5360 N.am   91 TRP93    0.0000 BACKBONE
1407 CA      60.6880    11.7070    44.3510 C.3    91 TRP93    0.0000 BACKBONE
1408 C       60.2150    13.1420    44.6800 C.2    91 TRP93    0.0000 BACKBONE
1409 O       60.5270    14.0870    43.9510 O.2    91 TRP93    0.0000 BACKBONE
1410 CB      62.0500    11.6850    43.6400 C.3    91 TRP93    0.0000 
1411 CG      63.1820    12.3580    44.3640 C.2    91 TRP93    0.0000 
1412 CD1     63.4010    12.3480    45.7000 C.2    91 TRP93    0.0000 
1413 CD2     64.2560    13.1780    43.8010 C.ar   91 TRP93    0.0000 
1414 CE2     65.0350    13.7060    44.8730 C.ar   91 TRP93    0.0000 
1415 CE3     64.6410    13.5400    42.4930 C.ar   91 TRP93    0.0000 
1416 NE1     64.4930    13.1310    45.9980 N.pl3  91 TRP93    0.0000 
1417 CZ2     66.0890    14.6070    44.6710 C.ar   91 TRP93    0.0000 
1418 CZ3     65.7180    14.4210    42.2720 C.ar   91 TRP93    0.0000 
1419 CH2     66.4180    14.9790    43.3570 C.ar   91 TRP93    0.0000 
1420 H       59.0040    11.6380    43.0660 H      91 TRP93    0.0000 
1421 HA      60.8080    11.1540    45.2800 H      91 TRP93    0.0000 
1422 HB2     61.9390    12.1630    42.6660 H      91 TRP93    0.0000 
1423 HB3     62.3370    10.6460    43.4730 H      91 TRP93    0.0000 
1424 HD1     62.7990    11.8360    46.4390 H      91 TRP93    0.0000 
1425 HE1     64.7960    13.3110    46.9630 H      91 TRP93    0.0000 
1426 HE3     64.0840    13.1490    41.6560 H      91 TRP93    0.0000 
1427 HZ2     66.6320    15.0050    45.5170 H      91 TRP93    0.0000 
1428 HZ3     65.9900    14.6910    41.2610 H      91 TRP93    0.0000 
1429 HH2     67.2140    15.6850    43.1800 H      91 TRP93    0.0000 
1430 N       59.4110    13.3160    45.7500 N.am   92 PRO94    0.0000 BACKBONE
1431 CA      58.6390    14.5410    45.9860 C.3    92 PRO94    0.0000 BACKBONE
1432 C       59.4640    15.7530    46.4480 C.2    92 PRO94    0.0000 BACKBONE
1433 O       58.9140    16.8410    46.5850 O.2    92 PRO94    0.0000 BACKBONE
1434 CB      57.5610    14.1490    47.0020 C.3    92 PRO94    0.0000 
1435 CG      58.2210    13.0210    47.7910 C.3    92 PRO94    0.0000 
1436 CD      59.0260    12.2960    46.7160 C.3    92 PRO94    0.0000 
1437 HA      58.1440    14.8270    45.0600 H      92 PRO94    0.0000 
1438 HB2     56.6890    13.7610    46.4730 H      92 PRO94    0.0000 
1439 HB3     57.2710    14.9790    47.6480 H      92 PRO94    0.0000 
1440 HG2     57.4840    12.3660    48.2570 H      92 PRO94    0.0000 
1441 HG3     58.8960    13.4400    48.5380 H      92 PRO94    0.0000 
1442 HD2     59.8990    11.8210    47.1660 H      92 PRO94    0.0000 
1443 HD3     58.3980    11.5500    46.2260 H      92 PRO94    0.0000 
1444 N       60.7730    15.6020    46.6690 N.am   93 GLU95    0.0000 BACKBONE
1445 CA      61.6710    16.7320    46.9460 C.3    93 GLU95    0.0000 BACKBONE
1446 C       61.8800    17.6180    45.7030 C.2    93 GLU95    0.0000 BACKBONE
1447 O       62.1030    18.8270    45.8220 O.2    93 GLU95    0.0000 BACKBONE
1448 CB      63.0410    16.2120    47.4190 C.3    93 GLU95    0.0000 
1449 CG      63.0020    15.2850    48.6420 C.3    93 GLU95    0.0000 
1450 CD      64.4170    14.8040    48.9930 C.2    93 GLU95    0.0000 
1451 OE1     65.2030    15.6070    49.5350 O.co2  93 GLU95   -0.5000 
1452 OE2     64.7350    13.6280    48.6860 O.co2  93 GLU95   -0.5000 
1453 H       61.1830    14.6910    46.5430 H      93 GLU95    0.0000 
1454 HA      61.2420    17.3570    47.7300 H      93 GLU95    0.0000 
1455 HB2     63.6570    17.0750    47.6690 H      93 GLU95    0.0000 
1456 HB3     63.5160    15.6820    46.5940 H      93 GLU95    0.0000 
1457 HG2     62.3690    14.4210    48.4270 H      93 GLU95    0.0000 
1458 HG3     62.5690    15.8240    49.4880 H      93 GLU95    0.0000 
1459 N       61.8170    17.0280    44.5010 N.am   94 LEU96    0.0000 BACKBONE
1460 CA      62.1970    17.6890    43.2570 C.3    94 LEU96    0.0000 BACKBONE
1461 C       61.1000    18.6450    42.7760 C.2    94 LEU96    0.0000 BACKBONE
1462 O       60.0380    18.2230    42.3210 O.2    94 LEU96    0.0000 BACKBONE
1463 CB      62.5490    16.6220    42.2130 C.3    94 LEU96    0.0000 
1464 CG      63.1800    17.2180    40.9450 C.3    94 LEU96    0.0000 
1465 CD1     64.5670    17.7990    41.2160 C.3    94 LEU96    0.0000 
1466 CD2     63.3000    16.1220    39.8930 C.3    94 LEU96    0.0000 
1467 H       61.5490    16.0520    44.4530 H      94 LEU96    0.0000 
1468 HA      63.0900    18.2760    43.4690 H      94 LEU96    0.0000 
1469 HB2     61.6420    16.0770    41.9460 H      94 LEU96    0.0000 
1470 HB3     63.2480    15.9140    42.6570 H      94 LEU96    0.0000 
1471 HG      62.5400    18.0060    40.5490 H      94 LEU96    0.0000 
1472 HD11    64.5130    18.6130    41.9310 H      94 LEU96    0.0000 
1473 HD12    65.2260    17.0270    41.6040 H      94 LEU96    0.0000 
1474 HD13    64.9700    18.1970    40.2920 H      94 LEU96    0.0000 
1475 HD21    63.7820    15.2410    40.3100 H      94 LEU96    0.0000 
1476 HD22    62.2990    15.8680    39.5510 H      94 LEU96    0.0000 
1477 HD23    63.8820    16.4730    39.0440 H      94 LEU96    0.0000 
1478 N       61.3640    19.9420    42.8940 N.am   95 THR97    0.0000 BACKBONE
1479 CA      60.3330    20.9920    42.9720 C.3    95 THR97    0.0000 BACKBONE
1480 C       60.6540    22.2550    42.1660 C.2    95 THR97    0.0000 BACKBONE
1481 O       59.8040    23.1350    42.0460 O.2    95 THR97    0.0000 BACKBONE
1482 CB      60.1040    21.3780    44.4480 C.3    95 THR97    0.0000 
1483 CG2     59.1920    20.3870    45.1710 C.3    95 THR97    0.0000 
1484 OG1     61.3320    21.4190    45.1520 O.3    95 THR97    0.0000 
1485 H       62.2910    20.1890    43.2200 H      95 THR97    0.0000 
1486 HA      59.3930    20.6120    42.5710 H      95 THR97    0.0000 
1487 HB      59.6360    22.3610    44.4990 H      95 THR97    0.0000 
1488 HG21    58.2030    20.4050    44.7150 H      95 THR97    0.0000 
1489 HG22    59.5870    19.3740    45.1080 H      95 THR97    0.0000 
1490 HG23    59.1000    20.6710    46.2190 H      95 THR97    0.0000 
1491 HG1     61.5060    20.5090    45.4670 H      95 THR97    0.0000 
1492 N       61.8580    22.3780    41.6000 N.am   96 ALA98    0.0000 BACKBONE
1493 CA      62.2570    23.5560    40.8360 C.3    96 ALA98    0.0000 BACKBONE
1494 C       61.4880    23.7000    39.5050 C.2    96 ALA98    0.0000 BACKBONE
1495 O       61.1750    22.7180    38.8290 O.2    96 ALA98    0.0000 BACKBONE
1496 CB      63.7760    23.5390    40.6400 C.3    96 ALA98    0.0000 
1497 H       62.5450    21.6500    41.7570 H      96 ALA98    0.0000 
1498 HA      62.0180    24.4310    41.4430 H      96 ALA98    0.0000 
1499 HB1     64.2730    23.5500    41.6090 H      96 ALA98    0.0000 
1500 HB2     64.0700    22.6420    40.0960 H      96 ALA98    0.0000 
1501 HB3     64.0920    24.4190    40.0800 H      96 ALA98    0.0000 
1502 N       61.2690    24.9590    39.0980 N.am   97 LYS99    0.0000 BACKBONE
1503 CA      60.4910    25.4210    37.9260 C.3    97 LYS99    0.0000 BACKBONE
1504 C       60.5920    24.5500    36.6580 C.2    97 LYS99    0.0000 BACKBONE
1505 O       59.5760    24.3300    36.0020 O.2    97 LYS99    0.0000 BACKBONE
1506 CB      60.8940    26.8850    37.6220 C.3    97 LYS99    0.0000 
1507 CG      62.3910    27.0250    37.2860 C.3    97 LYS99    0.0000 
1508 CD      62.9070    28.4470    37.0560 C.3    97 LYS99    0.0000 
1509 CE      64.3970    28.2490    36.7510 C.3    97 LYS99    0.0000 
1510 NZ      65.1280    29.4880    36.4050 N.4    97 LYS99    1.0000 
1511 H       61.5950    25.6760    39.7270 H      97 LYS99    0.0000 
1512 HA      59.4360    25.4150    38.2030 H      97 LYS99    0.0000 
1513 HB2     60.6670    27.5020    38.4930 H      97 LYS99    0.0000 
1514 HB3     60.3010    27.2540    36.7830 H      97 LYS99    0.0000 
1515 HG2     62.5970    26.4640    36.3760 H      97 LYS99    0.0000 
1516 HG3     62.9760    26.5960    38.1000 H      97 LYS99    0.0000 
1517 HD2     62.7720    29.0520    37.9550 H      97 LYS99    0.0000 
1518 HD3     62.3930    28.9000    36.2070 H      97 LYS99    0.0000 
1519 HE2     64.4860    27.5440    35.9170 H      97 LYS99    0.0000 
1520 HE3     64.8730    27.7740    37.6140 H      97 LYS99    0.0000 
1521 HZ1     64.7390    29.9280    35.5840 H      97 LYS99    0.0000 
1522 HZ2     65.1490    30.1360    37.1790 H      97 LYS99    0.0000 
1523 HZ3     66.0860    29.2040    36.1820 H      97 LYS99    0.0000 
1524 N       61.7820    24.0490    36.3250 N.am   98 GLN100   0.0000 BACKBONE
1525 CA      62.0810    23.3430    35.0770 C.3    98 GLN100   0.0000 BACKBONE
1526 C       61.5200    21.9140    34.9940 C.2    98 GLN100   0.0000 BACKBONE
1527 O       61.4630    21.3580    33.9030 O.2    98 GLN100   0.0000 BACKBONE
1528 CB      63.5980    23.3770    34.7960 C.3    98 GLN100   0.0000 
1529 CG      64.5180    22.6260    35.7850 C.3    98 GLN100   0.0000 
1530 CD      64.8590    23.3780    37.0730 C.2    98 GLN100   0.0000 
1531 NE2     65.7620    22.8600    37.8720 N.am   98 GLN100   0.0000 
1532 OE1     64.3710    24.4650    37.3590 O.2    98 GLN100   0.0000 
1533 H       62.5580    24.2540    36.9430 H      98 GLN100   0.0000 
1534 HA      61.5970    23.8910    34.2670 H      98 GLN100   0.0000 
1535 HB2     63.9280    24.4140    34.7160 H      98 GLN100   0.0000 
1536 HB3     63.7430    22.9240    33.8150 H      98 GLN100   0.0000 
1537 HG2     65.4610    22.4260    35.2770 H      98 GLN100   0.0000 
1538 HG3     64.0820    21.6600    36.0350 H      98 GLN100   0.0000 
1539 HE21    66.3250    22.0800    37.5660 H      98 GLN100   0.0000 
1540 HE22    66.0800    23.4150    38.6610 H      98 GLN100   0.0000 
1541 N       61.0860    21.3240    36.1130 N.am   99 TRP101   0.0000 BACKBONE
1542 CA      60.5990    19.9380    36.1620 C.3    99 TRP101   0.0000 BACKBONE
1543 C       59.1200    19.7770    35.7950 C.2    99 TRP101   0.0000 BACKBONE
1544 O       58.6580    18.6570    35.5630 O.2    99 TRP101   0.0000 BACKBONE
1545 CB      60.9480    19.3480    37.5320 C.3    99 TRP101   0.0000 
1546 CG      62.4300    19.2420    37.7090 C.2    99 TRP101   0.0000 
1547 CD1     63.2230    20.0910    38.4030 C.2    99 TRP101   0.0000 
1548 CD2     63.3240    18.2710    37.0920 C.ar   99 TRP101   0.0000 
1549 CE2     64.6630    18.6230    37.4220 C.ar   99 TRP101   0.0000 
1550 CE3     63.1380    17.1230    36.2920 C.ar   99 TRP101   0.0000 
1551 NE1     64.5440    19.7420    38.2140 N.pl3  99 TRP101   0.0000 
1552 CZ2     65.7620    17.8800    36.9800 C.ar   99 TRP101   0.0000 
1553 CZ3     64.2360    16.3540    35.8610 C.ar   99 TRP101   0.0000 
1554 CH2     65.5460    16.7280    36.2050 C.ar   99 TRP101   0.0000 
1555 H       61.1660    21.8250    36.9920 H      99 TRP101   0.0000 
1556 HA      61.1450    19.3580    35.4170 H      99 TRP101   0.0000 
1557 HB2     60.5250    18.3450    37.6090 H      99 TRP101   0.0000 
1558 HB3     60.5120    19.9600    38.3240 H      99 TRP101   0.0000 
1559 HD1     62.8680    20.9410    38.9700 H      99 TRP101   0.0000 
1560 HE1     65.3320    20.2210    38.6480 H      99 TRP101   0.0000 
1561 HE3     62.1370    16.8170    36.0310 H      99 TRP101   0.0000 
1562 HZ2     66.7550    18.2000    37.2430 H      99 TRP101   0.0000 
1563 HZ3     64.0650    15.4640    35.2740 H      99 TRP101   0.0000 
1564 HH2     66.3790    16.1220    35.8810 H      99 TRP101   0.0000 
1565 N       58.3910    20.8870    35.6500 N.am  100 ASN102   0.0000 BACKBONE
1566 CA      57.0170    20.8890    35.1570 C.3   100 ASN102   0.0000 BACKBONE
1567 C       56.9570    20.3050    33.7360 C.2   100 ASN102   0.0000 BACKBONE
1568 O       57.5440    20.8450    32.8020 O.2   100 ASN102   0.0000 BACKBONE
1569 CB      56.4520    22.3180    35.2160 C.3   100 ASN102   0.0000 
1570 CG      56.2190    22.7640    36.6450 C.2   100 ASN102   0.0000 
1571 ND2     57.0940    23.5650    37.2040 N.am  100 ASN102   0.0000 
1572 OD1     55.2810    22.3430    37.2950 O.2   100 ASN102   0.0000 
1573 H       58.8510    21.7730    35.7890 H     100 ASN102   0.0000 
1574 HA      56.4110    20.2580    35.8110 H     100 ASN102   0.0000 
1575 HB2     55.4910    22.3470    34.7040 H     100 ASN102   0.0000 
1576 HB3     57.1270    23.0090    34.7100 H     100 ASN102   0.0000 
1577 HD21    57.8840    23.9070    36.6710 H     100 ASN102   0.0000 
1578 HD22    56.9400    23.7870    38.1710 H     100 ASN102   0.0000 
1579 N       56.2550    19.1810    33.5780 N.am  101 GLY103   0.0000 BACKBONE
1580 CA      56.1090    18.5010    32.2890 C.3   101 GLY103   0.0000 BACKBONE
1581 C       57.3040    17.6480    31.8420 C.2   101 GLY103   0.0000 BACKBONE
1582 O       57.2070    17.0310    30.7850 O.2   101 GLY103   0.0000 BACKBONE
1583 H       55.8370    18.7600    34.3930 H     101 GLY103   0.0000 
1584 HA2     55.9290    19.2460    31.5130 H     101 GLY103   0.0000 
1585 HA3     55.2380    17.8470    32.3340 H     101 GLY103   0.0000 
1586 N       58.3820    17.5200    32.6330 N.am  102 ILE104   0.0000 BACKBONE
1587 CA      59.4240    16.5110    32.3680 C.3   102 ILE104   0.0000 BACKBONE
1588 C       58.9160    15.1520    32.8610 C.2   102 ILE104   0.0000 BACKBONE
1589 O       58.7800    14.9170    34.0680 O.2   102 ILE104   0.0000 BACKBONE
1590 CB      60.8030    16.8860    32.9600 C.3   102 ILE104   0.0000 
1591 CG1     61.2880    18.2270    32.3590 C.3   102 ILE104   0.0000 
1592 CG2     61.8170    15.7600    32.6600 C.3   102 ILE104   0.0000 
1593 CD1     62.7050    18.6540    32.7690 C.3   102 ILE104   0.0000 
1594 H       58.4150    18.0300    33.5080 H     102 ILE104   0.0000 
1595 HA      59.5600    16.4390    31.2880 H     102 ILE104   0.0000 
1596 HB      60.7100    16.9960    34.0420 H     102 ILE104   0.0000 
1597 HG12    60.6020    19.0170    32.6650 H     102 ILE104   0.0000 
1598 HG13    61.2580    18.1600    31.2720 H     102 ILE104   0.0000 
1599 HG21    61.4740    14.8050    33.0580 H     102 ILE104   0.0000 
1600 HG22    61.9670    15.6650    31.5850 H     102 ILE104   0.0000 
1601 HG23    62.7690    15.9730    33.1460 H     102 ILE104   0.0000 
1602 HD11    62.7930    18.6720    33.8550 H     102 ILE104   0.0000 
1603 HD12    63.4470    17.9750    32.3500 H     102 ILE104   0.0000 
1604 HD13    62.9050    19.6530    32.3800 H     102 ILE104   0.0000 
1605 N       58.6010    14.2770    31.9090 N.am  103 THR105   0.0000 BACKBONE
1606 CA      57.9780    12.9660    32.1340 C.3   103 THR105   0.0000 BACKBONE
1607 C       58.9960    11.8340    32.2720 C.2   103 THR105   0.0000 BACKBONE
1608 O       60.1430    11.9470    31.8280 O.2   103 THR105   0.0000 BACKBONE
1609 CB      56.9860    12.6020    31.0170 C.3   103 THR105   0.0000 
1610 CG2     55.8980    13.6520    30.8030 C.3   103 THR105   0.0000 
1611 OG1     57.6640    12.4100    29.7940 O.3   103 THR105   0.0000 
1612 H       58.7390    14.5670    30.9480 H     103 THR105   0.0000 
1613 HA      57.4140    13.0180    33.0600 H     103 THR105   0.0000 
1614 HB      56.4940    11.6710    31.2920 H     103 THR105   0.0000 
1615 HG21    55.3730    13.8300    31.7420 H     103 THR105   0.0000 
1616 HG22    56.3300    14.5870    30.4480 H     103 THR105   0.0000 
1617 HG23    55.1850    13.2880    30.0650 H     103 THR105   0.0000 
1618 HG1     57.9730    13.2810    29.4910 H     103 THR105   0.0000 
1619 N       58.5440    10.6780    32.7620 N.am  104 LEU106   0.0000 BACKBONE
1620 CA      59.3240     9.4440    32.7270 C.3   104 LEU106   0.0000 BACKBONE
1621 C       59.7220     9.0270    31.3000 C.2   104 LEU106   0.0000 BACKBONE
1622 O       60.8490     8.5690    31.1250 O.2   104 LEU106   0.0000 BACKBONE
1623 CB      58.5570     8.3250    33.4490 C.3   104 LEU106   0.0000 
1624 CG      58.4440     8.4750    34.9800 C.3   104 LEU106   0.0000 
1625 CD1     57.9500     7.1510    35.5610 C.3   104 LEU106   0.0000 
1626 CD2     59.7620     8.8060    35.6860 C.3   104 LEU106   0.0000 
1627 H       57.6170    10.6630    33.1790 H     104 LEU106   0.0000 
1628 HA      60.2640     9.6220    33.2470 H     104 LEU106   0.0000 
1629 HB2     59.0650     7.3880    33.2380 H     104 LEU106   0.0000 
1630 HB3     57.5520     8.2500    33.0280 H     104 LEU106   0.0000 
1631 HG      57.7250     9.2560    35.2170 H     104 LEU106   0.0000 
1632 HD11    56.9930     6.8860    35.1100 H     104 LEU106   0.0000 
1633 HD12    58.6780     6.3670    35.3590 H     104 LEU106   0.0000 
1634 HD13    57.8210     7.2440    36.6370 H     104 LEU106   0.0000 
1635 HD21    60.5320     8.0860    35.4150 H     104 LEU106   0.0000 
1636 HD22    60.0800     9.8140    35.4240 H     104 LEU106   0.0000 
1637 HD23    59.6100     8.7790    36.7640 H     104 LEU106   0.0000 
1638 N       58.9030     9.2820    30.2710 N.am  105 LEU107   0.0000 BACKBONE
1639 CA      59.2890     9.0640    28.8700 C.3   105 LEU107   0.0000 BACKBONE
1640 C       60.4570     9.9620    28.4450 C.2   105 LEU107   0.0000 BACKBONE
1641 O       61.4050     9.4790    27.8200 O.2   105 LEU107   0.0000 BACKBONE
1642 CB      58.0670     9.2830    27.9590 C.3   105 LEU107   0.0000 
1643 CG      58.3510     9.1950    26.4460 C.3   105 LEU107   0.0000 
1644 CD1     58.9080     7.8350    26.0260 C.3   105 LEU107   0.0000 
1645 CD2     57.0700     9.4420    25.6490 C.3   105 LEU107   0.0000 
1646 H       57.9770     9.6540    30.4620 H     105 LEU107   0.0000 
1647 HA      59.6200     8.0300    28.7700 H     105 LEU107   0.0000 
1648 HB2     57.6450    10.2670    28.1680 H     105 LEU107   0.0000 
1649 HB3     57.3240     8.5390    28.2180 H     105 LEU107   0.0000 
1650 HG      59.0710     9.9660    26.1690 H     105 LEU107   0.0000 
1651 HD11    59.8060     7.5930    26.5900 H     105 LEU107   0.0000 
1652 HD12    58.1670     7.0530    26.1780 H     105 LEU107   0.0000 
1653 HD13    59.1750     7.8710    24.9730 H     105 LEU107   0.0000 
1654 HD21    56.3310     8.6750    25.8790 H     105 LEU107   0.0000 
1655 HD22    56.6650    10.4210    25.9040 H     105 LEU107   0.0000 
1656 HD23    57.2920     9.4240    24.5810 H     105 LEU107   0.0000 
1657 N       60.4350    11.2480    28.8110 N.am  106 HIE108   0.0000 BACKBONE
1658 CA      61.5490    12.1580    28.5150 C.3   106 HIE108   0.0000 BACKBONE
1659 C       62.8500    11.6950    29.1750 C.2   106 HIE108   0.0000 BACKBONE
1660 O       63.9170    11.7600    28.5590 O.2   106 HIE108   0.0000 BACKBONE
1661 CB      61.2270    13.5840    28.9720 C.3   106 HIE108   0.0000 
1662 CG      60.0510    14.2360    28.2980 C.2   106 HIE108   0.0000 
1663 CD2     59.9610    14.5660    26.9770 C.2   106 HIE108   0.0000 
1664 ND1     58.9650    14.7860    28.9760 N.2   106 HIE108   0.0000 
1665 CE1     58.2510    15.4530    28.0570 C.2   106 HIE108   0.0000 
1666 NE2     58.8260    15.3370    26.8470 N.pl3 106 HIE108   0.0000 
1667 H       59.6410    11.5900    29.3430 H     106 HIE108   0.0000 
1668 HA      61.7160    12.1650    27.4420 H     106 HIE108   0.0000 
1669 HB2     62.0970    14.2070    28.7760 H     106 HIE108   0.0000 
1670 HB3     61.0600    13.5910    30.0490 H     106 HIE108   0.0000 
1671 HD2     60.6990    14.3540    26.2130 H     106 HIE108   0.0000 
1672 HE2     58.5690    15.8870    26.0330 H     106 HIE108   0.0000 
1673 HE1     57.3770    16.0550    28.2790 H     106 HIE108   0.0000 
1674 N       62.7500    11.1520    30.3920 N.am  107 LEU109   0.0000 BACKBONE
1675 CA      63.8910    10.6240    31.1340 C.3   107 LEU109   0.0000 BACKBONE
1676 C       64.4230     9.2960    30.5600 C.2   107 LEU109   0.0000 BACKBONE
1677 O       65.6350     9.1610    30.3650 O.2   107 LEU109   0.0000 BACKBONE
1678 CB      63.5250    10.5110    32.6210 C.3   107 LEU109   0.0000 
1679 CG      63.3840    11.8600    33.3450 C.3   107 LEU109   0.0000 
1680 CD1     62.8450    11.6020    34.7470 C.3   107 LEU109   0.0000 
1681 CD2     64.7210    12.5910    33.4970 C.3   107 LEU109   0.0000 
1682 H       61.8370    11.1490    30.8390 H     107 LEU109   0.0000 
1683 HA      64.6890    11.3490    31.0430 H     107 LEU109   0.0000 
1684 HB2     64.3050     9.9480    33.1280 H     107 LEU109   0.0000 
1685 HB3     62.5930     9.9530    32.7130 H     107 LEU109   0.0000 
1686 HG      62.6860    12.5030    32.8100 H     107 LEU109   0.0000 
1687 HD11    61.8280    11.2180    34.6810 H     107 LEU109   0.0000 
1688 HD12    63.4780    10.8890    35.2750 H     107 LEU109   0.0000 
1689 HD13    62.8250    12.5420    35.2900 H     107 LEU109   0.0000 
1690 HD21    65.4180    11.9750    34.0630 H     107 LEU109   0.0000 
1691 HD22    65.1480    12.8180    32.5240 H     107 LEU109   0.0000 
1692 HD23    64.5630    13.5290    34.0260 H     107 LEU109   0.0000 
1693 N       63.5350     8.3730    30.1760 N.am  108 ALA110   0.0000 BACKBONE
1694 CA      63.8620     7.0700    29.5850 C.3   108 ALA110   0.0000 BACKBONE
1695 C       64.5250     7.1460    28.1980 C.2   108 ALA110   0.0000 BACKBONE
1696 O       65.1160     6.1690    27.7350 O.2   108 ALA110   0.0000 BACKBONE
1697 CB      62.5590     6.2760    29.4700 C.3   108 ALA110   0.0000 
1698 H       62.5550     8.5530    30.3750 H     108 ALA110   0.0000 
1699 HA      64.5370     6.5390    30.2550 H     108 ALA110   0.0000 
1700 HB1     62.0620     6.2300    30.4350 H     108 ALA110   0.0000 
1701 HB2     61.8910     6.7570    28.7550 H     108 ALA110   0.0000 
1702 HB3     62.7760     5.2610    29.1370 H     108 ALA110   0.0000 
1703 N       64.3790     8.2890    27.5220 N.am  109 THR111   0.0000 BACKBONE
1704 CA      64.7880     8.5100    26.1260 C.3   109 THR111   0.0000 BACKBONE
1705 C       65.8560     9.5960    25.9700 C.2   109 THR111   0.0000 BACKBONE
1706 O       66.2100     9.9510    24.8480 O.2   109 THR111   0.0000 BACKBONE
1707 CB      63.5710     8.8460    25.2550 C.3   109 THR111   0.0000 
1708 CG2     62.5310     7.7260    25.2020 C.3   109 THR111   0.0000 
1709 OG1     62.9220    10.0110    25.7150 O.3   109 THR111   0.0000 
1710 H       63.8450     9.0220    27.9710 H     109 THR111   0.0000 
1711 HA      65.2280     7.5930    25.7330 H     109 THR111   0.0000 
1712 HB      63.9170     9.0300    24.2410 H     109 THR111   0.0000 
1713 HG21    62.9740     6.8410    24.7540 H     109 THR111   0.0000 
1714 HG22    62.1830     7.4740    26.2030 H     109 THR111   0.0000 
1715 HG23    61.6820     8.0300    24.5940 H     109 THR111   0.0000 
1716 HG1     62.4050     9.7570    26.5070 H     109 THR111   0.0000 
1717 N       66.3770    10.1340    27.0790 N.am  110 TYR112   0.0000 BACKBONE
1718 CA      67.3430    11.2400    27.0930 C.3   110 TYR112   0.0000 BACKBONE
1719 C       66.8460    12.5120    26.3670 C.2   110 TYR112   0.0000 BACKBONE
1720 O       67.6280    13.2620    25.7870 O.2   110 TYR112   0.0000 BACKBONE
1721 CB      68.7570    10.7820    26.6720 C.3   110 TYR112   0.0000 
1722 CG      69.0470     9.2930    26.6690 C.ar  110 TYR112   0.0000 
1723 CD1     69.4170     8.6340    27.8570 C.ar  110 TYR112   0.0000 
1724 CD2     68.9600     8.5720    25.4630 C.ar  110 TYR112   0.0000 
1725 CE1     69.6750     7.2510    27.8370 C.ar  110 TYR112   0.0000 
1726 CE2     69.2080     7.1880    25.4490 C.ar  110 TYR112   0.0000 
1727 CZ      69.5470     6.5220    26.6360 C.ar  110 TYR112   0.0000 
1728 OH      69.7370     5.1790    26.6100 O.3   110 TYR112   0.0000 
1729 H       66.0570     9.7820    27.9700 H     110 TYR112   0.0000 
1730 HA      67.4280    11.5370    28.1350 H     110 TYR112   0.0000 
1731 HB2     69.4610    11.2470    27.3570 H     110 TYR112   0.0000 
1732 HB3     68.9770    11.1570    25.6720 H     110 TYR112   0.0000 
1733 HD1     69.4870     9.1870    28.7830 H     110 TYR112   0.0000 
1734 HD2     68.6710     9.0790    24.5530 H     110 TYR112   0.0000 
1735 HE1     69.9610     6.7470    28.7390 H     110 TYR112   0.0000 
1736 HE2     69.1310     6.6150    24.5420 H     110 TYR112   0.0000 
1737 HH      69.8610     4.8210    27.4880 H     110 TYR112   0.0000 
1738 N       65.5340    12.7700    26.3810 N.am  111 THR113   0.0000 BACKBONE
1739 CA      64.9180    13.9650    25.7680 C.3   111 THR113   0.0000 BACKBONE
1740 C       64.4450    14.9980    26.7960 C.2   111 THR113   0.0000 BACKBONE
1741 O       63.7990    15.9860    26.4460 O.2   111 THR113   0.0000 BACKBONE
1742 CB      63.8010    13.6050    24.7810 C.3   111 THR113   0.0000 
1743 CG2     64.2930    12.7670    23.6050 C.3   111 THR113   0.0000 
1744 OG1     62.7790    12.8900    25.4300 O.3   111 THR113   0.0000 
1745 H       64.9240    12.1280    26.8780 H     111 THR113   0.0000 
1746 HA      65.6760    14.4820    25.1840 H     111 THR113   0.0000 
1747 HB      63.3910    14.5300    24.3810 H     111 THR113   0.0000 
1748 HG21    65.1560    13.2460    23.1460 H     111 THR113   0.0000 
1749 HG22    64.5670    11.7660    23.9330 H     111 THR113   0.0000 
1750 HG23    63.5020    12.7040    22.8600 H     111 THR113   0.0000 
1751 HG1     62.9490    11.9460    25.2830 H     111 THR113   0.0000 
1752 N       64.8140    14.8250    28.0690 N.am  112 ALA114   0.0000 BACKBONE
1753 CA      64.5220    15.7220    29.1890 C.3   112 ALA114   0.0000 BACKBONE
1754 C       65.3160    17.0500    29.1440 C.2   112 ALA114   0.0000 BACKBONE
1755 O       66.1390    17.3400    30.0090 O.2   112 ALA114   0.0000 BACKBONE
1756 CB      64.7330    14.9220    30.4810 C.3   112 ALA114   0.0000 
1757 H       65.3040    13.9690    28.2890 H     112 ALA114   0.0000 
1758 HA      63.4670    15.9960    29.1430 H     112 ALA114   0.0000 
1759 HB1     64.0350    14.0850    30.5220 H     112 ALA114   0.0000 
1760 HB2     65.7520    14.5370    30.5090 H     112 ALA114   0.0000 
1761 HB3     64.5700    15.5620    31.3480 H     112 ALA114   0.0000 
1762 N       65.1010    17.8480    28.0950 N.am  113 GLY115   0.0000 BACKBONE
1763 CA      65.4870    19.2620    27.9650 C.3   113 GLY115   0.0000 BACKBONE
1764 C       66.9860    19.6030    27.9190 C.2   113 GLY115   0.0000 BACKBONE
1765 O       67.3340    20.7390    27.6100 O.2   113 GLY115   0.0000 BACKBONE
1766 H       64.4970    17.4740    27.3710 H     113 GLY115   0.0000 
1767 HA2     65.0460    19.8180    28.7910 H     113 GLY115   0.0000 
1768 HA3     65.0490    19.6380    27.0420 H     113 GLY115   0.0000 
1769 N       67.8780    18.6470    28.1770 N.am  114 GLY116   0.0000 BACKBONE
1770 CA      69.3330    18.8430    28.1650 C.3   114 GLY116   0.0000 BACKBONE
1771 C       70.0180    18.4580    29.4770 C.2   114 GLY116   0.0000 BACKBONE
1772 O       70.8250    19.2250    30.0010 O.2   114 GLY116   0.0000 BACKBONE
1773 H       67.5100    17.7760    28.5340 H     114 GLY116   0.0000 
1774 HA2     69.5870    19.8790    27.9400 H     114 GLY116   0.0000 
1775 HA3     69.7510    18.2160    27.3800 H     114 GLY116   0.0000 
1776 N       69.6650    17.3010    30.0430 N.am  115 LEU117   0.0000 BACKBONE
1777 CA      70.3640    16.7300    31.1970 C.3   115 LEU117   0.0000 BACKBONE
1778 C       71.7990    16.2900    30.8260 C.2   115 LEU117   0.0000 BACKBONE
1779 O       72.0180    15.8470    29.7000 O.2   115 LEU117   0.0000 BACKBONE
1780 CB      69.5280    15.5710    31.7730 C.3   115 LEU117   0.0000 
1781 CG      68.4420    16.0230    32.7670 C.3   115 LEU117   0.0000 
1782 CD1     67.5440    14.8420    33.1290 C.3   115 LEU117   0.0000 
1783 CD2     69.0380    16.5540    34.0760 C.3   115 LEU117   0.0000 
1784 H       68.9920    16.7180    29.5740 H     115 LEU117   0.0000 
1785 HA      70.4460    17.5120    31.9450 H     115 LEU117   0.0000 
1786 HB2     70.1860    14.8750    32.2840 H     115 LEU117   0.0000 
1787 HB3     69.0670    15.0240    30.9490 H     115 LEU117   0.0000 
1788 HG      67.8290    16.7930    32.3030 H     115 LEU117   0.0000 
1789 HD11    67.1740    14.3660    32.2250 H     115 LEU117   0.0000 
1790 HD12    68.1030    14.1130    33.7120 H     115 LEU117   0.0000 
1791 HD13    66.6940    15.1950    33.7110 H     115 LEU117   0.0000 
1792 HD21    69.6380    15.7810    34.5540 H     115 LEU117   0.0000 
1793 HD22    69.6660    17.4190    33.8940 H     115 LEU117   0.0000 
1794 HD23    68.2350    16.8640    34.7410 H     115 LEU117   0.0000 
1795 N       72.7910    16.4210    31.7300 N.am  116 PRO118   0.0000 BACKBONE
1796 CA      74.1890    16.1100    31.4330 C.3   116 PRO118   0.0000 BACKBONE
1797 C       74.5060    14.6100    31.5350 C.2   116 PRO118   0.0000 BACKBONE
1798 O       73.8410    13.8610    32.2570 O.2   116 PRO118   0.0000 BACKBONE
1799 CB      74.9980    16.9350    32.4380 C.3   116 PRO118   0.0000 
1800 CG      74.0820    16.9620    33.6590 C.3   116 PRO118   0.0000 
1801 CD      72.6860    17.0410    33.0420 C.3   116 PRO118   0.0000 
1802 HA      74.4320    16.4450    30.4230 H     116 PRO118   0.0000 
1803 HB2     75.1290    17.9490    32.0570 H     116 PRO118   0.0000 
1804 HB3     75.9660    16.4850    32.6680 H     116 PRO118   0.0000 
1805 HG2     74.2890    17.8170    34.3020 H     116 PRO118   0.0000 
1806 HG3     74.1860    16.0290    34.2100 H     116 PRO118   0.0000 
1807 HD2     71.9620    16.5250    33.6720 H     116 PRO118   0.0000 
1808 HD3     72.4060    18.0870    32.9210 H     116 PRO118   0.0000 
1809 N       75.6140    14.2000    30.9030 N.am  117 LEU119   0.0000 BACKBONE
1810 CA      76.0570    12.8040    30.7770 C.3   117 LEU119   0.0000 BACKBONE
1811 C       76.0470    12.0120    32.0980 C.2   117 LEU119   0.0000 BACKBONE
1812 O       75.6380    10.8550    32.0920 O.2   117 LEU119   0.0000 BACKBONE
1813 CB      77.4570    12.7970    30.1280 C.3   117 LEU119   0.0000 
1814 CG      78.0640    11.3970    29.8920 C.3   117 LEU119   0.0000 
1815 CD1     77.2240    10.5290    28.9550 C.3   117 LEU119   0.0000 
1816 CD2     79.4580    11.5400    29.2770 C.3   117 LEU119   0.0000 
1817 H       76.0920    14.8770    30.3280 H     117 LEU119   0.0000 
1818 HA      75.3750    12.3060    30.0910 H     117 LEU119   0.0000 
1819 HB2     78.1370    13.3610    30.7680 H     117 LEU119   0.0000 
1820 HB3     77.3930    13.3110    29.1670 H     117 LEU119   0.0000 
1821 HG      78.1710    10.8830    30.8460 H     117 LEU119   0.0000 
1822 HD11    76.2520    10.3260    29.4050 H     117 LEU119   0.0000 
1823 HD12    77.0760    11.0460    28.0060 H     117 LEU119   0.0000 
1824 HD13    77.7250     9.5770    28.7850 H     117 LEU119   0.0000 
1825 HD21    79.3870    12.0330    28.3060 H     117 LEU119   0.0000 
1826 HD22    80.0940    12.1330    29.9340 H     117 LEU119   0.0000 
1827 HD23    79.9050    10.5560    29.1460 H     117 LEU119   0.0000 
1828 N       76.4210    12.6350    33.2200 N.am  118 GLN120   0.0000 BACKBONE
1829 CA      76.4590    12.0250    34.5550 C.3   118 GLN120   0.0000 BACKBONE
1830 C       75.5620    12.7780    35.5500 C.2   118 GLN120   0.0000 BACKBONE
1831 O       75.2980    13.9690    35.3760 O.2   118 GLN120   0.0000 BACKBONE
1832 CB      77.9110    11.9750    35.0840 C.3   118 GLN120   0.0000 
1833 CG      78.9830    11.3990    34.1350 C.3   118 GLN120   0.0000 
1834 CD      78.7490     9.9540    33.7010 C.2   118 GLN120   0.0000 
1835 NE2     79.6340     9.3800    32.9130 N.am  118 GLN120   0.0000 
1836 OE1     77.7500     9.3270    34.0080 O.2   118 GLN120   0.0000 
1837 H       76.6170    13.6220    33.1650 H     118 GLN120   0.0000 
1838 HA      76.0820    11.0070    34.4990 H     118 GLN120   0.0000 
1839 HB2     77.9230    11.3850    36.0010 H     118 GLN120   0.0000 
1840 HB3     78.2150    12.9900    35.3460 H     118 GLN120   0.0000 
1841 HG2     79.9450    11.4440    34.6470 H     118 GLN120   0.0000 
1842 HG3     79.0580    12.0240    33.2460 H     118 GLN120   0.0000 
1843 HE21    80.4880     9.8480    32.6750 H     118 GLN120   0.0000 
1844 HE22    79.4260     8.4330    32.6060 H     118 GLN120   0.0000 
1845 N       75.1770    12.1190    36.6470 N.am  119 VAL121   0.0000 BACKBONE
1846 CA      74.9490    12.8210    37.9230 C.3   119 VAL121   0.0000 BACKBONE
1847 C       76.3420    13.1220    38.5020 C.2   119 VAL121   0.0000 BACKBONE
1848 O       77.1770    12.2170    38.4680 O.2   119 VAL121   0.0000 BACKBONE
1849 CB      74.1380    11.9610    38.9120 C.3   119 VAL121   0.0000 
1850 CG1     73.8160    12.7270    40.2000 C.3   119 VAL121   0.0000 
1851 CG2     72.8030    11.4990    38.3160 C.3   119 VAL121   0.0000 
1852 H       75.4620    11.1520    36.7320 H     119 VAL121   0.0000 
1853 HA      74.4070    13.7470    37.7360 H     119 VAL121   0.0000 
1854 HB      74.7260    11.0850    39.1750 H     119 VAL121   0.0000 
1855 HG11    74.7390    13.0110    40.7040 H     119 VAL121   0.0000 
1856 HG12    73.2360    13.6180    39.9740 H     119 VAL121   0.0000 
1857 HG13    73.2400    12.0900    40.8700 H     119 VAL121   0.0000 
1858 HG21    72.2150    12.3600    38.0040 H     119 VAL121   0.0000 
1859 HG22    72.9830    10.8370    37.4710 H     119 VAL121   0.0000 
1860 HG23    72.2430    10.9370    39.0630 H     119 VAL121   0.0000 
1861 N       76.6530    14.3590    38.9340 N.am  120 PRO122   0.0000 BACKBONE
1862 CA      78.0200    14.7370    39.2870 C.3   120 PRO122   0.0000 BACKBONE
1863 C       78.5820    13.9280    40.4630 C.2   120 PRO122   0.0000 BACKBONE
1864 O       77.8690    13.5140    41.3780 O.2   120 PRO122   0.0000 BACKBONE
1865 CB      78.0030    16.2480    39.5420 C.3   120 PRO122   0.0000 
1866 CG      76.5350    16.5620    39.8220 C.3   120 PRO122   0.0000 
1867 CD      75.7770    15.5130    39.0100 C.3   120 PRO122   0.0000 
1868 HA      78.6610    14.5470    38.4250 H     120 PRO122   0.0000 
1869 HB2     78.3160    16.7680    38.6370 H     120 PRO122   0.0000 
1870 HB3     78.6400    16.5340    40.3810 H     120 PRO122   0.0000 
1871 HG2     76.2750    17.5750    39.5140 H     120 PRO122   0.0000 
1872 HG3     76.3300    16.4260    40.8810 H     120 PRO122   0.0000 
1873 HD2     74.8370    15.2710    39.5020 H     120 PRO122   0.0000 
1874 HD3     75.5940    15.8880    38.0020 H     120 PRO122   0.0000 
1875 N       79.8910    13.6890    40.4070 N.am  121 ASP123   0.0000 BACKBONE
1876 CA      80.5780    12.6130    41.1230 C.3   121 ASP123   0.0000 BACKBONE
1877 C       80.5800    12.7480    42.6580 C.2   121 ASP123   0.0000 BACKBONE
1878 O       80.7780    11.7520    43.3580 O.2   121 ASP123   0.0000 BACKBONE
1879 CB      82.0120    12.5220    40.5740 C.3   121 ASP123   0.0000 
1880 CG      82.0370    12.3290    39.0500 C.2   121 ASP123   0.0000 
1881 OD1     81.7540    13.3240    38.3400 O.co2 121 ASP123  -0.5000 
1882 OD2     82.3120    11.1910    38.6120 O.co2 121 ASP123  -0.5000 
1883 H       80.3890    14.0250    39.5840 H     121 ASP123   0.0000 
1884 HA      80.0730    11.6760    40.8840 H     121 ASP123   0.0000 
1885 HB2     82.5240    11.6860    41.0540 H     121 ASP123   0.0000 
1886 HB3     82.5510    13.4370    40.8270 H     121 ASP123   0.0000 
1887 N       80.2790    13.9310    43.2070 N.am  122 GLU124   0.0000 BACKBONE
1888 CA      80.1660    14.1720    44.6550 C.3   122 GLU124   0.0000 BACKBONE
1889 C       78.7450    14.0080    45.2240 C.2   122 GLU124   0.0000 BACKBONE
1890 O       78.6000    13.9030    46.4410 O.2   122 GLU124   0.0000 BACKBONE
1891 CB      80.8370    15.4990    45.0640 C.3   122 GLU124   0.0000 
1892 CG      80.4890    16.7500    44.2430 C.3   122 GLU124   0.0000 
1893 CD      78.9930    17.0560    44.2040 C.2   122 GLU124   0.0000 
1894 OE1     78.3700    16.7330    43.1720 O.co2 122 GLU124  -0.5000 
1895 OE2     78.4650    17.6290    45.1900 O.co2 122 GLU124  -0.5000 
1896 H       80.0240    14.6880    42.5820 H     122 GLU124   0.0000 
1897 HA      80.7440    13.4000    45.1620 H     122 GLU124   0.0000 
1898 HB2     81.9160    15.3570    44.9910 H     122 GLU124   0.0000 
1899 HB3     80.6150    15.6980    46.1140 H     122 GLU124   0.0000 
1900 HG2     80.8670    16.6220    43.2260 H     122 GLU124   0.0000 
1901 HG3     81.0170    17.6020    44.6770 H     122 GLU124   0.0000 
1902 N       77.7170    13.8190    44.3890 N.am  123 VAL125   0.0000 BACKBONE
1903 CA      76.3410    13.5480    44.8430 C.3   123 VAL125   0.0000 BACKBONE
1904 C       76.2480    12.1870    45.5280 C.2   123 VAL125   0.0000 BACKBONE
1905 O       76.5880    11.1890    44.8980 O.2   123 VAL125   0.0000 BACKBONE
1906 CB      75.3560    13.6100    43.6550 C.3   123 VAL125   0.0000 
1907 CG1     73.9500    13.1010    43.9970 C.3   123 VAL125   0.0000 
1908 CG2     75.2180    15.0480    43.1510 C.3   123 VAL125   0.0000 
1909 H       77.8830    13.9190    43.3890 H     123 VAL125   0.0000 
1910 HA      76.0730    14.3090    45.5630 H     123 VAL125   0.0000 
1911 HB      75.7390    12.9900    42.8460 H     123 VAL125   0.0000 
1912 HG11    73.9680    12.0280    44.1870 H     123 VAL125   0.0000 
1913 HG12    73.5680    13.6140    44.8740 H     123 VAL125   0.0000 
1914 HG13    73.2850    13.2840    43.1560 H     123 VAL125   0.0000 
1915 HG21    74.8240    15.6910    43.9350 H     123 VAL125   0.0000 
1916 HG22    76.1970    15.4220    42.8590 H     123 VAL125   0.0000 
1917 HG23    74.5600    15.0820    42.2840 H     123 VAL125   0.0000 
1918 N       75.7490    12.0980    46.7730 N.am  124 LYS126   0.0000 BACKBONE
1919 CA      75.3780    10.8040    47.3960 C.3   124 LYS126   0.0000 BACKBONE
1920 C       74.0820    10.8230    48.2200 C.2   124 LYS126   0.0000 BACKBONE
1921 O       73.3820     9.8150    48.2110 O.2   124 LYS126   0.0000 BACKBONE
1922 CB      76.5360    10.2040    48.2310 C.3   124 LYS126   0.0000 
1923 CG      77.6560     9.5430    47.3950 C.3   124 LYS126   0.0000 
1924 CD      78.8180    10.5020    47.0970 C.3   124 LYS126   0.0000 
1925 CE      79.7410    10.0960    45.9380 C.3   124 LYS126   0.0000 
1926 NZ      79.0470    10.0470    44.6280 N.4   124 LYS126   1.0000 
1927 H       75.5750    12.9590    47.2790 H     124 LYS126   0.0000 
1928 HA      75.1590    10.0950    46.5960 H     124 LYS126   0.0000 
1929 HB2     76.1150     9.4160    48.8580 H     124 LYS126   0.0000 
1930 HB3     76.9510    10.9600    48.9000 H     124 LYS126   0.0000 
1931 HG2     77.2330     9.1490    46.4710 H     124 LYS126   0.0000 
1932 HG3     78.0590     8.6970    47.9550 H     124 LYS126   0.0000 
1933 HD2     79.4200    10.6030    48.0010 H     124 LYS126   0.0000 
1934 HD3     78.4220    11.4880    46.8820 H     124 LYS126   0.0000 
1935 HE2     80.2270     9.1410    46.1500 H     124 LYS126   0.0000 
1936 HE3     80.5190    10.8630    45.8740 H     124 LYS126   0.0000 
1937 HZ1     78.4370     9.2410    44.5040 H     124 LYS126   0.0000 
1938 HZ2     78.4440    10.8560    44.5080 H     124 LYS126   0.0000 
1939 HZ3     79.7190    10.0780    43.8680 H     124 LYS126   0.0000 
1940 N       73.7230    11.9110    48.9060 N.am  125 SER127   0.0000 BACKBONE
1941 CA      72.4590    11.9980    49.6670 C.3   125 SER127   0.0000 BACKBONE
1942 C       71.3170    12.6230    48.8500 C.2   125 SER127   0.0000 BACKBONE
1943 O       71.5700    13.2560    47.8240 O.2   125 SER127   0.0000 BACKBONE
1944 CB      72.6820    12.7670    50.9750 C.3   125 SER127   0.0000 
1945 OG      72.7590    14.1570    50.7430 O.3   125 SER127   0.0000 
1946 H       74.3170    12.7360    48.8860 H     125 SER127   0.0000 
1947 HA      72.1450    10.9920    49.9430 H     125 SER127   0.0000 
1948 HB2     73.5970    12.4200    51.4580 H     125 SER127   0.0000 
1949 HB3     71.8430    12.5750    51.6460 H     125 SER127   0.0000 
1950 HG      73.6200    14.3350    50.2830 H     125 SER127   0.0000 
1951 N       70.0760    12.5660    49.3580 N.am  126 SER128   0.0000 BACKBONE
1952 CA      68.9520    13.3680    48.8340 C.3   126 SER128   0.0000 BACKBONE
1953 C       69.2960    14.8550    48.7250 C.2   126 SER128   0.0000 BACKBONE
1954 O       69.0650    15.4500    47.6780 O.2   126 SER128   0.0000 BACKBONE
1955 CB      67.7220    13.2530    49.7410 C.3   126 SER128   0.0000 
1956 OG      66.8740    12.2170    49.3080 O.3   126 SER128   0.0000 
1957 H       69.8950    11.9770    50.1560 H     126 SER128   0.0000 
1958 HA      68.6860    13.0170    47.8370 H     126 SER128   0.0000 
1959 HB2     67.1610    14.1860    49.7030 H     126 SER128   0.0000 
1960 HB3     68.0240    13.0830    50.7750 H     126 SER128   0.0000 
1961 HG      66.0110    12.6580    49.1010 H     126 SER128   0.0000 
1962 N       69.9730    15.4210    49.7330 N.am  127 SER129   0.0000 BACKBONE
1963 CA      70.4050    16.8270    49.7330 C.3   127 SER129   0.0000 BACKBONE
1964 C       71.3000    17.1480    48.5340 C.2   127 SER129   0.0000 BACKBONE
1965 O       71.1080    18.1620    47.8710 O.2   127 SER129   0.0000 BACKBONE
1966 CB      71.1520    17.1380    51.0350 C.3   127 SER129   0.0000 
1967 OG      71.3840    18.5260    51.1650 O.3   127 SER129   0.0000 
1968 H       70.2300    14.8460    50.5190 H     127 SER129   0.0000 
1969 HA      69.5230    17.4660    49.6770 H     127 SER129   0.0000 
1970 HB2     72.1080    16.6140    51.0470 H     127 SER129   0.0000 
1971 HB3     70.5530    16.8020    51.8820 H     127 SER129   0.0000 
1972 HG      71.8990    18.6780    51.9630 H     127 SER129   0.0000 
1973 N       72.1940    16.2320    48.1580 N.am  128 ASP130   0.0000 BACKBONE
1974 CA      73.1090    16.4220    47.0290 C.3   128 ASP130   0.0000 BACKBONE
1975 C       72.4310    16.1810    45.6790 C.2   128 ASP130   0.0000 BACKBONE
1976 O       72.6280    16.9370    44.7280 O.2   128 ASP130   0.0000 BACKBONE
1977 CB      74.3320    15.5240    47.1840 C.3   128 ASP130   0.0000 
1978 CG      74.9020    15.5840    48.5920 C.2   128 ASP130   0.0000 
1979 OD1     75.2970    16.6970    49.0040 O.co2 128 ASP130  -0.5000 
1980 OD2     74.8520    14.5200    49.2550 O.co2 128 ASP130  -0.5000 
1981 H       72.2570    15.3750    48.6920 H     128 ASP130   0.0000 
1982 HA      73.4640    17.4450    47.0420 H     128 ASP130   0.0000 
1983 HB2     75.0880    15.8700    46.4820 H     128 ASP130   0.0000 
1984 HB3     74.0630    14.4950    46.9470 H     128 ASP130   0.0000 
1985 N       71.5430    15.1880    45.6220 N.am  129 LEU131   0.0000 BACKBONE
1986 CA      70.7110    14.9070    44.4570 C.3   129 LEU131   0.0000 BACKBONE
1987 C       69.8140    16.1170    44.1390 C.2   129 LEU131   0.0000 BACKBONE
1988 O       69.6700    16.5160    42.9820 O.2   129 LEU131   0.0000 BACKBONE
1989 CB      69.9090    13.6280    44.7780 C.3   129 LEU131   0.0000 
1990 CG      69.3880    12.8600    43.5560 C.3   129 LEU131   0.0000 
1991 CD1     70.5430    12.2810    42.7330 C.3   129 LEU131   0.0000 
1992 CD2     68.5030    11.7000    44.0130 C.3   129 LEU131   0.0000 
1993 H       71.4130    14.6180    46.4540 H     129 LEU131   0.0000 
1994 HA      71.3680    14.7420    43.6050 H     129 LEU131   0.0000 
1995 HB2     69.0650    13.8960    45.4150 H     129 LEU131   0.0000 
1996 HB3     70.5410    12.9440    45.3460 H     129 LEU131   0.0000 
1997 HG      68.7950    13.5200    42.9310 H     129 LEU131   0.0000 
1998 HD11    71.0820    13.0810    42.2280 H     129 LEU131   0.0000 
1999 HD12    71.2230    11.7250    43.3780 H     129 LEU131   0.0000 
2000 HD13    70.1550    11.6070    41.9750 H     129 LEU131   0.0000 
2001 HD21    69.0810    10.9960    44.6110 H     129 LEU131   0.0000 
2002 HD22    67.6770    12.0870    44.6130 H     129 LEU131   0.0000 
2003 HD23    68.0830    11.1900    43.1480 H     129 LEU131   0.0000 
2004 N       69.3150    16.7760    45.1860 N.am  130 LEU132   0.0000 BACKBONE
2005 CA      68.5190    17.9950    45.1360 C.3   130 LEU132   0.0000 BACKBONE
2006 C       69.3760    19.2330    44.8040 C.2   130 LEU132   0.0000 BACKBONE
2007 O       69.0170    19.9750    43.8880 O.2   130 LEU132   0.0000 BACKBONE
2008 CB      67.7770    18.0930    46.4840 C.3   130 LEU132   0.0000 
2009 CG      66.6110    19.0850    46.5210 C.3   130 LEU132   0.0000 
2010 CD1     65.4520    18.6250    45.6320 C.3   130 LEU132   0.0000 
2011 CD2     66.0880    19.2190    47.9500 C.3   130 LEU132   0.0000 
2012 H       69.4670    16.3630    46.1030 H     130 LEU132   0.0000 
2013 HA      67.7910    17.8770    44.3340 H     130 LEU132   0.0000 
2014 HB2     68.4950    18.3610    47.2600 H     130 LEU132   0.0000 
2015 HB3     67.3690    17.1140    46.7380 H     130 LEU132   0.0000 
2016 HG      66.9650    20.0590    46.1980 H     130 LEU132   0.0000 
2017 HD11    65.7570    18.5320    44.5940 H     130 LEU132   0.0000 
2018 HD12    65.0990    17.6510    45.9650 H     130 LEU132   0.0000 
2019 HD13    64.6340    19.3410    45.6970 H     130 LEU132   0.0000 
2020 HD21    65.7680    18.2440    48.3250 H     130 LEU132   0.0000 
2021 HD22    66.8760    19.6010    48.6000 H     130 LEU132   0.0000 
2022 HD23    65.2410    19.9040    47.9760 H     130 LEU132   0.0000 
2023 N       70.5690    19.3830    45.4110 N.am  131 ARG133   0.0000 BACKBONE
2024 CA      71.5940    20.3910    45.0460 C.3   131 ARG133   0.0000 BACKBONE
2025 C       71.9260    20.3460    43.5540 C.2   131 ARG133   0.0000 BACKBONE
2026 O       72.1180    21.4030    42.9580 O.2   131 ARG133   0.0000 BACKBONE
2027 CB      72.9170    20.1650    45.8110 C.3   131 ARG133   0.0000 
2028 CG      72.9950    20.6760    47.2630 C.3   131 ARG133   0.0000 
2029 CD      74.2410    20.1290    47.9950 C.3   131 ARG133   0.0000 
2030 NE      75.4830    20.4230    47.2470 N.pl3 131 ARG133   0.0000 
2031 CZ      76.3610    19.5570    46.7570 C.cat 131 ARG133   1.0000 
2032 NH1     76.4590    18.3050    47.0840 N.pl3 131 ARG133   0.0000 
2033 NH2     77.2160    19.9430    45.8580 N.pl3 131 ARG133   0.0000 
2034 H       70.7860    18.7350    46.1640 H     131 ARG133   0.0000 
2035 HA      71.2160    21.3900    45.2570 H     131 ARG133   0.0000 
2036 HB2     73.7100    20.6710    45.2580 H     131 ARG133   0.0000 
2037 HB3     73.1550    19.1090    45.7910 H     131 ARG133   0.0000 
2038 HG2     72.1030    20.3920    47.8160 H     131 ARG133   0.0000 
2039 HG3     73.0390    21.7650    47.2480 H     131 ARG133   0.0000 
2040 HD2     74.1300    19.0550    48.1470 H     131 ARG133   0.0000 
2041 HD3     74.2980    20.5890    48.9840 H     131 ARG133   0.0000 
2042 HE      75.6020    21.3720    46.9480 H     131 ARG133   0.0000 
2043 HH11    77.1600    17.7500    46.5890 H     131 ARG133   0.0000 
2044 HH12    75.9580    17.8940    47.8770 H     131 ARG133   0.0000 
2045 HH21    77.8060    19.1930    45.4730 H     131 ARG133   0.0000 
2046 HH22    77.2350    20.8620    45.4770 H     131 ARG133   0.0000 
2047 N       71.9760    19.1590    42.9530 N.am  132 PHE134   0.0000 BACKBONE
2048 CA      72.1670    18.9920    41.5170 C.3   132 PHE134   0.0000 BACKBONE
2049 C       70.8910    19.3180    40.7210 C.2   132 PHE134   0.0000 BACKBONE
2050 O       70.8530    20.3150    39.9990 O.2   132 PHE134   0.0000 BACKBONE
2051 CB      72.7090    17.5830    41.2470 C.3   132 PHE134   0.0000 
2052 CG      72.7300    17.1830    39.7850 C.ar  132 PHE134   0.0000 
2053 CD1     73.4010    17.9750    38.8320 C.ar  132 PHE134   0.0000 
2054 CD2     72.0680    16.0130    39.3760 C.ar  132 PHE134   0.0000 
2055 CE1     73.4130    17.5900    37.4790 C.ar  132 PHE134   0.0000 
2056 CE2     72.0980    15.6210    38.0290 C.ar  132 PHE134   0.0000 
2057 CZ      72.7640    16.4090    37.0780 C.ar  132 PHE134   0.0000 
2058 H       71.9070    18.3300    43.5350 H     132 PHE134   0.0000 
2059 HA      72.9240    19.7030    41.1820 H     132 PHE134   0.0000 
2060 HB2     72.1050    16.8610    41.7990 H     132 PHE134   0.0000 
2061 HB3     73.7250    17.5180    41.6390 H     132 PHE134   0.0000 
2062 HD1     73.9130    18.8760    39.1390 H     132 PHE134   0.0000 
2063 HD2     71.5400    15.4040    40.0950 H     132 PHE134   0.0000 
2064 HE1     73.9330    18.1960    36.7510 H     132 PHE134   0.0000 
2065 HE2     71.6030    14.7130    37.7310 H     132 PHE134   0.0000 
2066 HZ      72.7760    16.1010    36.0430 H     132 PHE134   0.0000 
2067 N       69.8250    18.5250    40.8620 N.am  133 TYR135   0.0000 BACKBONE
2068 CA      68.6820    18.5950    39.9430 C.3   133 TYR135   0.0000 BACKBONE
2069 C       67.8090    19.8590    40.0870 C.2   133 TYR135   0.0000 BACKBONE
2070 O       67.1850    20.2630    39.1030 O.2   133 TYR135   0.0000 BACKBONE
2071 CB      67.8310    17.3280    40.0740 C.3   133 TYR135   0.0000 
2072 CG      68.4050    16.0580    39.4730 C.ar  133 TYR135   0.0000 
2073 CD1     68.5340    15.9310    38.0750 C.ar  133 TYR135   0.0000 
2074 CD2     68.6780    14.9520    40.2970 C.ar  133 TYR135   0.0000 
2075 CE1     68.8770    14.6940    37.5030 C.ar  133 TYR135   0.0000 
2076 CE2     69.0630    13.7240    39.7320 C.ar  133 TYR135   0.0000 
2077 CZ      69.1470    13.5900    38.3360 C.ar  133 TYR135   0.0000 
2078 OH      69.4660    12.3900    37.7980 O.3   133 TYR135   0.0000 
2079 H       69.8760    17.7440    41.5100 H     133 TYR135   0.0000 
2080 HA      69.0740    18.6190    38.9250 H     133 TYR135   0.0000 
2081 HB2     66.8930    17.5000    39.5530 H     133 TYR135   0.0000 
2082 HB3     67.5930    17.1690    41.1260 H     133 TYR135   0.0000 
2083 HD1     68.3410    16.7730    37.4300 H     133 TYR135   0.0000 
2084 HD2     68.5560    15.0360    41.3630 H     133 TYR135   0.0000 
2085 HE1     68.9300    14.5850    36.4310 H     133 TYR135   0.0000 
2086 HE2     69.2420    12.8620    40.3500 H     133 TYR135   0.0000 
2087 HH      69.2360    12.3670    36.8530 H     133 TYR135   0.0000 
2088 N       67.8010    20.5460    41.2380 N.am  134 GLN136   0.0000 BACKBONE
2089 CA      67.1170    21.8480    41.3600 C.3   134 GLN136   0.0000 BACKBONE
2090 C       67.8380    22.9570    40.5800 C.2   134 GLN136   0.0000 BACKBONE
2091 O       67.1810    23.8860    40.1090 O.2   134 GLN136   0.0000 BACKBONE
2092 CB      67.0200    22.3000    42.8260 C.3   134 GLN136   0.0000 
2093 CG      66.2140    21.3730    43.7400 C.3   134 GLN136   0.0000 
2094 CD      64.7010    21.5050    43.6210 C.2   134 GLN136   0.0000 
2095 NE2     64.0640    22.2150    44.5260 N.am  134 GLN136   0.0000 
2096 OE1     64.0630    20.9420    42.7460 O.2   134 GLN136   0.0000 
2097 H       68.3250    20.1930    42.0330 H     134 GLN136   0.0000 
2098 HA      66.1080    21.7590    40.9570 H     134 GLN136   0.0000 
2099 HB2     66.5740    23.2950    42.8670 H     134 GLN136   0.0000 
2100 HB3     68.0320    22.3810    43.2260 H     134 GLN136   0.0000 
2101 HG2     66.4930    21.6170    44.7630 H     134 GLN136   0.0000 
2102 HG3     66.4900    20.3400    43.5480 H     134 GLN136   0.0000 
2103 HE21    64.5650    22.6510    45.2770 H     134 GLN136   0.0000 
2104 HE22    63.0500    22.1410    44.5630 H     134 GLN136   0.0000 
2105 N       69.1670    22.8640    40.4520 N.am  135 ASN137   0.0000 BACKBONE
2106 CA      70.0220    23.9320    39.9240 C.3   135 ASN137   0.0000 BACKBONE
2107 C       70.5310    23.6660    38.4980 C.2   135 ASN137   0.0000 BACKBONE
2108 O       70.8780    24.6140    37.7950 O.2   135 ASN137   0.0000 BACKBONE
2109 CB      71.1660    24.1780    40.9170 C.3   135 ASN137   0.0000 
2110 CG      70.6530    24.6420    42.2690 C.2   135 ASN137   0.0000 
2111 OD1     69.9920    25.6550    42.3990 O.2   135 ASN137   0.0000 
2112 ND2     70.8990    23.9010    43.3210 N.am  135 ASN137   0.0000 
2113 H       69.6230    22.0380    40.8160 H     135 ASN137   0.0000 
2114 HA      69.4400    24.8550    39.8640 H     135 ASN137   0.0000 
2115 HB2     71.8170    24.9600    40.5260 H     135 ASN137   0.0000 
2116 HB3     71.7550    23.2680    41.0300 H     135 ASN137   0.0000 
2117 HD21    70.5490    24.2420    44.1950 H     135 ASN137   0.0000 
2118 HD22    71.4210    23.0380    43.2120 H     135 ASN137   0.0000 
2119 N       70.4800    22.4200    38.0110 N.am  136 TRP138   0.0000 BACKBONE
2120 CA      70.5120    22.1480    36.5710 C.3   136 TRP138   0.0000 BACKBONE
2121 C       69.3630    22.8850    35.8670 C.2   136 TRP138   0.0000 BACKBONE
2122 O       68.2460    22.9420    36.3820 O.2   136 TRP138   0.0000 BACKBONE
2123 CB      70.4230    20.6390    36.2970 C.3   136 TRP138   0.0000 
2124 CG      70.0520    20.3080    34.8790 C.2   136 TRP138   0.0000 
2125 CD1     70.8890    20.2830    33.8150 C.2   136 TRP138   0.0000 
2126 CD2     68.7150    20.0650    34.3350 C.ar  136 TRP138   0.0000 
2127 CE2     68.8240    19.8780    32.9260 C.ar  136 TRP138   0.0000 
2128 CE3     67.4190    19.9970    34.8920 C.ar  136 TRP138   0.0000 
2129 NE1     70.1680    20.0310    32.6630 N.pl3 136 TRP138   0.0000 
2130 CZ2     67.7140    19.5920    32.1180 C.ar  136 TRP138   0.0000 
2131 CZ3     66.2980    19.7010    34.0920 C.ar  136 TRP138   0.0000 
2132 CH2     66.4450    19.4870    32.7110 C.ar  136 TRP138   0.0000 
2133 H       70.2530    21.6630    38.6450 H     136 TRP138   0.0000 
2134 HA      71.4510    22.5210    36.1620 H     136 TRP138   0.0000 
2135 HB2     69.6590    20.2090    36.9470 H     136 TRP138   0.0000 
2136 HB3     71.3740    20.1690    36.5510 H     136 TRP138   0.0000 
2137 HD1     71.9550    20.4700    33.8560 H     136 TRP138   0.0000 
2138 HE1     70.5830    19.9820    31.7310 H     136 TRP138   0.0000 
2139 HE3     67.2950    20.1570    35.9520 H     136 TRP138   0.0000 
2140 HZ2     67.8360    19.4300    31.0600 H     136 TRP138   0.0000 
2141 HZ3     65.3190    19.6140    34.5450 H     136 TRP138   0.0000 
2142 HH2     65.5860    19.2330    32.1050 H     136 TRP138   0.0000 
2143 N       69.6180    23.4200    34.6720 N.am  137 GLN139   0.0000 BACKBONE
2144 CA      68.6230    24.0780    33.8240 C.3   137 GLN139   0.0000 BACKBONE
2145 C       68.6630    23.4530    32.4150 C.2   137 GLN139   0.0000 BACKBONE
2146 O       69.7600    23.2320    31.8960 O.2   137 GLN139   0.0000 BACKBONE
2147 CB      68.8990    25.5950    33.7550 C.3   137 GLN139   0.0000 
2148 CG      68.9860    26.3400    35.1030 C.3   137 GLN139   0.0000 
2149 CD      67.6450    26.5290    35.8060 C.2   137 GLN139   0.0000 
2150 NE2     67.1120    25.5190    36.4590 N.am  137 GLN139   0.0000 
2151 OE1     67.0480    27.6010    35.7710 O.2   137 GLN139   0.0000 
2152 H       70.5310    23.2800    34.2660 H     137 GLN139   0.0000 
2153 HA      67.6340    23.9270    34.2520 H     137 GLN139   0.0000 
2154 HB2     68.1250    26.0650    33.1450 H     137 GLN139   0.0000 
2155 HB3     69.8500    25.7390    33.2400 H     137 GLN139   0.0000 
2156 HG2     69.4000    27.3300    34.9120 H     137 GLN139   0.0000 
2157 HG3     69.6760    25.8310    35.7730 H     137 GLN139   0.0000 
2158 HE21    66.2340    25.6270    36.9370 H     137 GLN139   0.0000 
2159 HE22    67.6100    24.6340    36.5260 H     137 GLN139   0.0000 
2160 N       67.5100    23.1830    31.7750 N.am  138 PRO140   0.0000 BACKBONE
2161 CA      67.4660    22.6920    30.4010 C.3   138 PRO140   0.0000 BACKBONE
2162 C       67.8960    23.7720    29.3980 C.2   138 PRO140   0.0000 BACKBONE
2163 O       67.6250    24.9560    29.5910 O.2   138 PRO140   0.0000 BACKBONE
2164 CB      66.0150    22.2570    30.1740 C.3   138 PRO140   0.0000 
2165 CG      65.2220    23.1680    31.1070 C.3   138 PRO140   0.0000 
2166 CD      66.1620    23.3260    32.3000 C.3   138 PRO140   0.0000 
2167 HA      68.1240    21.8300    30.2930 H     138 PRO140   0.0000 
2168 HB2     65.8910    21.2210    30.4860 H     138 PRO140   0.0000 
2169 HB3     65.7050    22.3820    29.1370 H     138 PRO140   0.0000 
2170 HG2     64.2700    22.7210    31.3940 H     138 PRO140   0.0000 
2171 HG3     65.0660    24.1370    30.6300 H     138 PRO140   0.0000 
2172 HD2     66.0120    24.3020    32.7650 H     138 PRO140   0.0000 
2173 HD3     65.9780    22.5260    33.0180 H     138 PRO140   0.0000 
2174 N       68.4690    23.3400    28.2740 N.am  139 ALA141   0.0000 BACKBONE
2175 CA      68.7490    24.1960    27.1190 C.3   139 ALA141   0.0000 BACKBONE
2176 C       67.5940    24.2110    26.0950 C.2   139 ALA141   0.0000 BACKBONE
2177 O       67.5080    25.1240    25.2750 O.2   139 ALA141   0.0000 BACKBONE
2178 CB      70.0640    23.7200    26.4900 C.3   139 ALA141   0.0000 
2179 H       68.5880    22.3430    28.1560 H     139 ALA141   0.0000 
2180 HA      68.8890    25.2250    27.4560 H     139 ALA141   0.0000 
2181 HB1     70.8740    23.8100    27.2140 H     139 ALA141   0.0000 
2182 HB2     69.9750    22.6790    26.1780 H     139 ALA141   0.0000 
2183 HB3     70.2950    24.3330    25.6180 H     139 ALA141   0.0000 
2184 N       66.7060    23.2120    26.1420 N.am  140 TRP142   0.0000 BACKBONE
2185 CA      65.6480    22.9750    25.1570 C.3   140 TRP142   0.0000 BACKBONE
2186 C       64.3440    22.5240    25.8290 C.2   140 TRP142   0.0000 BACKBONE
2187 O       64.3530    22.0090    26.9480 O.2   140 TRP142   0.0000 BACKBONE
2188 CB      66.1350    21.9160    24.1530 C.3   140 TRP142   0.0000 
2189 CG      67.5120    22.1300    23.5940 C.2   140 TRP142   0.0000 
2190 CD1     67.8670    23.0990    22.7190 C.2   140 TRP142   0.0000 
2191 CD2     68.7440    21.3990    23.8940 C.ar  140 TRP142   0.0000 
2192 CE2     69.8140    21.9930    23.1590 C.ar  140 TRP142   0.0000 
2193 CE3     69.0650    20.2880    24.7040 C.ar  140 TRP142   0.0000 
2194 NE1     69.2210    23.0220    22.4600 N.pl3 140 TRP142   0.0000 
2195 CZ2     71.1330    21.5210    23.2300 C.ar  140 TRP142   0.0000 
2196 CZ3     70.3860    19.8050    24.7820 C.ar  140 TRP142   0.0000 
2197 CH2     71.4190    20.4190    24.0520 C.ar  140 TRP142   0.0000 
2198 H       66.8380    22.4950    26.8450 H     140 TRP142   0.0000 
2199 HA      65.4490    23.9010    24.6160 H     140 TRP142   0.0000 
2200 HB2     65.4320    21.8700    23.3230 H     140 TRP142   0.0000 
2201 HB3     66.1210    20.9420    24.6450 H     140 TRP142   0.0000 
2202 HD1     67.1920    23.8470    22.3210 H     140 TRP142   0.0000 
2203 HE1     69.7050    23.6640    21.8520 H     140 TRP142   0.0000 
2204 HE3     68.2810    19.8090    25.2680 H     140 TRP142   0.0000 
2205 HZ2     71.9130    21.9990    22.6580 H     140 TRP142   0.0000 
2206 HZ3     70.6110    18.9570    25.4080 H     140 TRP142   0.0000 
2207 HH2     72.4300    20.0430    24.1250 H     140 TRP142   0.0000 
2208 N       63.2120    22.6270    25.1280 N.am  141 ALA143   0.0000 BACKBONE
2209 CA      61.9510    22.0660    25.6180 C.3   141 ALA143   0.0000 BACKBONE
2210 C       62.0010    20.5180    25.6100 C.2   141 ALA143   0.0000 BACKBONE
2211 O       62.5470    19.9340    24.6630 O.2   141 ALA143   0.0000 BACKBONE
2212 CB      60.7910    22.6280    24.7890 C.3   141 ALA143   0.0000 
2213 H       63.2470    22.9880    24.1870 H     141 ALA143   0.0000 
2214 HA      61.8170    22.4030    26.6460 H     141 ALA143   0.0000 
2215 HB1     60.7540    23.7130    24.8960 H     141 ALA143   0.0000 
2216 HB2     60.9250    22.3780    23.7380 H     141 ALA143   0.0000 
2217 HB3     59.8470    22.2070    25.1400 H     141 ALA143   0.0000 
2218 N       61.4520    19.8270    26.6260 N.am  142 PRO144   0.0000 BACKBONE
2219 CA      61.5900    18.3790    26.7460 C.3   142 PRO144   0.0000 BACKBONE
2220 C       60.8620    17.6510    25.6010 C.2   142 PRO144   0.0000 BACKBONE
2221 O       59.6710    17.8530    25.3700 O.2   142 PRO144   0.0000 BACKBONE
2222 CB      61.0720    18.0410    28.1480 C.3   142 PRO144   0.0000 
2223 CG      60.0570    19.1490    28.4300 C.3   142 PRO144   0.0000 
2224 CD      60.6970    20.3610    27.7510 C.3   142 PRO144   0.0000 
2225 HA      62.6470    18.1280    26.7010 H     142 PRO144   0.0000 
2226 HB2     61.8940    18.1160    28.8620 H     142 PRO144   0.0000 
2227 HB3     60.6210    17.0550    28.2040 H     142 PRO144   0.0000 
2228 HG2     59.9140    19.3110    29.4990 H     142 PRO144   0.0000 
2229 HG3     59.1080    18.9120    27.9470 H     142 PRO144   0.0000 
2230 HD2     59.9250    21.0570    27.4220 H     142 PRO144   0.0000 
2231 HD3     61.3800    20.8530    28.4460 H     142 PRO144   0.0000 
2232 N       61.6040    16.8290    24.8530 N.am  143 GLY145   0.0000 BACKBONE
2233 CA      61.1680    16.1870    23.6050 C.3   143 GLY145   0.0000 BACKBONE
2234 C       61.6670    16.8490    22.3100 C.2   143 GLY145   0.0000 BACKBONE
2235 O       61.5490    16.2490    21.2490 O.2   143 GLY145   0.0000 BACKBONE
2236 H       62.5510    16.6410    25.1650 H     143 GLY145   0.0000 
2237 HA2     60.0790    16.1800    23.5630 H     143 GLY145   0.0000 
2238 HA3     61.4990    15.1490    23.6000 H     143 GLY145   0.0000 
2239 N       62.2530    18.0540    22.3580 N.am  144 THR146   0.0000 BACKBONE
2240 CA      62.7010    18.7710    21.1360 C.3   144 THR146   0.0000 BACKBONE
2241 C       64.1470    18.4870    20.7160 C.2   144 THR146   0.0000 BACKBONE
2242 O       64.5230    18.7790    19.5810 O.2   144 THR146   0.0000 BACKBONE
2243 CB      62.4710    20.2870    21.2240 C.3   144 THR146   0.0000 
2244 CG2     61.0030    20.6360    21.4610 C.3   144 THR146   0.0000 
2245 OG1     63.2360    20.8750    22.2500 O.3   144 THR146   0.0000 
2246 H       62.3170    18.5240    23.2540 H     144 THR146   0.0000 
2247 HA      62.0920    18.4250    20.3000 H     144 THR146   0.0000 
2248 HB      62.7730    20.7350    20.2760 H     144 THR146   0.0000 
2249 HG21    60.3900    20.1840    20.6800 H     144 THR146   0.0000 
2250 HG22    60.6710    20.2700    22.4330 H     144 THR146   0.0000 
2251 HG23    60.8790    21.7170    21.4170 H     144 THR146   0.0000 
2252 HG1     62.9500    20.4990    23.1010 H     144 THR146   0.0000 
2253 N       64.9500    17.8820    21.5950 N.am  145 GLN147   0.0000 BACKBONE
2254 CA      66.2930    17.3520    21.3270 C.3   145 GLN147   0.0000 BACKBONE
2255 C       66.4930    16.0570    22.1300 C.2   145 GLN147   0.0000 BACKBONE
2256 O       65.8910    15.8900    23.1940 O.2   145 GLN147   0.0000 BACKBONE
2257 CB      67.3940    18.3480    21.7510 C.3   145 GLN147   0.0000 
2258 CG      67.3980    19.7250    21.0750 C.3   145 GLN147   0.0000 
2259 CD      67.7760    19.7260    19.6010 C.2   145 GLN147   0.0000 
2260 NE2     66.8620    20.0660    18.7230 N.am  145 GLN147   0.0000 
2261 OE1     68.9030    19.4680    19.2080 O.2   145 GLN147   0.0000 
2262 H       64.5540    17.6430    22.4930 H     145 GLN147   0.0000 
2263 HA      66.4010    17.1270    20.2650 H     145 GLN147   0.0000 
2264 HB2     68.3680    17.8890    21.5770 H     145 GLN147   0.0000 
2265 HB3     67.3030    18.5110    22.8260 H     145 GLN147   0.0000 
2266 HG2     68.1500    20.3300    21.5700 H     145 GLN147   0.0000 
2267 HG3     66.4350    20.2150    21.2200 H     145 GLN147   0.0000 
2268 HE21    67.1500    20.1270    17.7680 H     145 GLN147   0.0000 
2269 HE22    65.8880    20.0630    19.0050 H     145 GLN147   0.0000 
2270 N       67.4360    15.2160    21.6970 N.am  146 ARG148   0.0000 BACKBONE
2271 CA      68.1300    14.2200    22.5280 C.3   146 ARG148   0.0000 BACKBONE
2272 C       69.3860    14.8720    23.1140 C.2   146 ARG148   0.0000 BACKBONE
2273 O       70.1150    15.5110    22.3600 O.2   146 ARG148   0.0000 BACKBONE
2274 CB      68.4950    13.0140    21.6380 C.3   146 ARG148   0.0000 
2275 CG      69.0890    11.7980    22.3760 C.3   146 ARG148   0.0000 
2276 CD      69.6750    10.8100    21.3500 C.3   146 ARG148   0.0000 
2277 NE      69.8490     9.4500    21.8970 N.pl3 146 ARG148   0.0000 
2278 CZ      70.9610     8.7890    22.1710 C.cat 146 ARG148   1.0000 
2279 NH1     72.1560     9.3060    22.1010 N.pl3 146 ARG148   0.0000 
2280 NH2     70.8410     7.5500    22.5320 N.pl3 146 ARG148   0.0000 
2281 H       67.8890    15.4630    20.8200 H     146 ARG148   0.0000 
2282 HA      67.4840    13.8960    23.3440 H     146 ARG148   0.0000 
2283 HB2     69.2080    13.3510    20.8820 H     146 ARG148   0.0000 
2284 HB3     67.5950    12.6820    21.1180 H     146 ARG148   0.0000 
2285 HG2     68.2970    11.3150    22.9520 H     146 ARG148   0.0000 
2286 HG3     69.8840    12.1080    23.0550 H     146 ARG148   0.0000 
2287 HD2     70.6210    11.2030    20.9740 H     146 ARG148   0.0000 
2288 HD3     68.9870    10.7380    20.5050 H     146 ARG148   0.0000 
2289 HE      69.0090     8.8900    22.0030 H     146 ARG148   0.0000 
2290 HH11    72.9570     8.7890    22.4530 H     146 ARG148   0.0000 
2291 HH12    72.2960    10.2420    21.7670 H     146 ARG148   0.0000 
2292 HH21    71.6420     6.9170    22.6210 H     146 ARG148   0.0000 
2293 HH22    69.9160     7.1400    22.5320 H     146 ARG148   0.0000 
2294 N       69.7160    14.5900    24.3730 N.am  147 LEU149   0.0000 BACKBONE
2295 CA      71.0730    14.6740    24.9270 C.3   147 LEU149   0.0000 BACKBONE
2296 C       71.2720    13.5150    25.9080 C.2   147 LEU149   0.0000 BACKBONE
2297 O       70.5410    13.3810    26.8850 O.2   147 LEU149   0.0000 BACKBONE
2298 CB      71.3280    16.0390    25.5950 C.3   147 LEU149   0.0000 
2299 CG      72.6800    16.1330    26.3400 C.3   147 LEU149   0.0000 
2300 CD1     73.8880    15.8730    25.4340 C.3   147 LEU149   0.0000 
2301 CD2     72.8570    17.5290    26.9370 C.3   147 LEU149   0.0000 
2302 H       69.0280    14.1000    24.9390 H     147 LEU149   0.0000 
2303 HA      71.7870    14.5570    24.1100 H     147 LEU149   0.0000 
2304 HB2     70.5290    16.2260    26.3130 H     147 LEU149   0.0000 
2305 HB3     71.2900    16.8080    24.8230 H     147 LEU149   0.0000 
2306 HG      72.7000    15.4080    27.1510 H     147 LEU149   0.0000 
2307 HD11    73.8670    14.8570    25.0480 H     147 LEU149   0.0000 
2308 HD12    73.8960    16.5810    24.6100 H     147 LEU149   0.0000 
2309 HD13    74.8070    15.9820    26.0110 H     147 LEU149   0.0000 
2310 HD21    72.8670    18.2840    26.1530 H     147 LEU149   0.0000 
2311 HD22    72.0470    17.7290    27.6340 H     147 LEU149   0.0000 
2312 HD23    73.7930    17.5720    27.4930 H     147 LEU149   0.0000 
2313 N       72.2390    12.6540    25.6060 N.am  148 TYR150   0.0000 BACKBONE
2314 CA      72.4560    11.3900    26.3040 C.3   148 TYR150   0.0000 BACKBONE
2315 C       72.9330    11.5750    27.7500 C.2   148 TYR150   0.0000 BACKBONE
2316 O       73.9540    12.2150    27.9980 O.2   148 TYR150   0.0000 BACKBONE
2317 CB      73.4730    10.5980    25.5010 C.3   148 TYR150   0.0000 
2318 CG      73.6420     9.1610    25.9320 C.ar  148 TYR150   0.0000 
2319 CD1     74.8180     8.7620    26.5930 C.ar  148 TYR150   0.0000 
2320 CD2     72.6940     8.2040    25.5260 C.ar  148 TYR150   0.0000 
2321 CE1     75.1040     7.3940    26.7440 C.ar  148 TYR150   0.0000 
2322 CE2     72.9740     6.8360    25.6720 C.ar  148 TYR150   0.0000 
2323 CZ      74.2040     6.4400    26.2300 C.ar  148 TYR150   0.0000 
2324 OH      74.5400     5.1310    26.2470 O.3   148 TYR150   0.0000 
2325 H       72.8400    12.8650    24.8230 H     148 TYR150   0.0000 
2326 HA      71.5220    10.8310    26.3100 H     148 TYR150   0.0000 
2327 HB2     73.1710    10.6010    24.4530 H     148 TYR150   0.0000 
2328 HB3     74.4320    11.1120    25.5620 H     148 TYR150   0.0000 
2329 HD1     75.5380     9.5050    26.9030 H     148 TYR150   0.0000 
2330 HD2     71.7920     8.5160    25.0200 H     148 TYR150   0.0000 
2331 HE1     76.0400     7.0780    27.1800 H     148 TYR150   0.0000 
2332 HE2     72.2940     6.0960    25.2760 H     148 TYR150   0.0000 
2333 HH      75.4650     5.0120    26.5090 H     148 TYR150   0.0000 
2334 N       72.2210    10.9710    28.7040 N.am  149 ALA151   0.0000 BACKBONE
2335 CA      72.4290    11.2480    30.1190 C.3   149 ALA151   0.0000 BACKBONE
2336 C       72.0880    10.0690    31.0390 C.2   149 ALA151   0.0000 BACKBONE
2337 O       70.9420     9.6140    31.1080 O.2   149 ALA151   0.0000 BACKBONE
2338 CB      71.6080    12.4940    30.4620 C.3   149 ALA151   0.0000 
2339 H       71.4030    10.4500    28.4330 H     149 ALA151   0.0000 
2340 HA      73.4760    11.4910    30.2870 H     149 ALA151   0.0000 
2341 HB1     72.0700    13.3570    29.9860 H     149 ALA151   0.0000 
2342 HB2     70.5960    12.3990    30.0750 H     149 ALA151   0.0000 
2343 HB3     71.5830    12.6540    31.5380 H     149 ALA151   0.0000 
2344 N       73.0460     9.7030    31.8930 N.am  150 ASN152   0.0000 BACKBONE
2345 CA      72.8200     8.8590    33.0680 C.3   150 ASN152   0.0000 BACKBONE
2346 C       71.9950     9.6040    34.1260 C.2   150 ASN152   0.0000 BACKBONE
2347 O       71.0690     9.0240    34.6790 O.2   150 ASN152   0.0000 BACKBONE
2348 CB      74.1730     8.3770    33.6160 C.3   150 ASN152   0.0000 
2349 CG      74.9120     7.5380    32.5930 C.2   150 ASN152   0.0000 
2350 ND2     76.1720     7.7770    32.3540 N.am  150 ASN152   0.0000 
2351 OD1     74.3460     6.6740    31.9490 O.2   150 ASN152   0.0000 
2352 H       73.9710    10.1100    31.7830 H     150 ASN152   0.0000 
2353 HA      72.2400     7.9830    32.7710 H     150 ASN152   0.0000 
2354 HB2     74.7850     9.2280    33.9060 H     150 ASN152   0.0000 
2355 HB3     74.0140     7.7640    34.5020 H     150 ASN152   0.0000 
2356 HD21    76.6570     7.2390    31.6600 H     150 ASN152   0.0000 
2357 HD22    76.6610     8.4840    32.9010 H     150 ASN152   0.0000 
2358 N       72.1450    10.9310    34.2230 N.am  151 SER153   0.0000 BACKBONE
2359 CA      71.2350    11.7680    35.0160 C.3   151 SER153   0.0000 BACKBONE
2360 C       69.7920    11.8050    34.4810 C.2   151 SER153   0.0000 BACKBONE
2361 O       68.8890    12.1800    35.2250 O.2   151 SER153   0.0000 BACKBONE
2362 CB      71.7880    13.1870    35.1540 C.3   151 SER153   0.0000 
2363 OG      71.7510    13.8640    33.9200 O.3   151 SER153   0.0000 
2364 H       72.8730    11.3840    33.6900 H     151 SER153   0.0000 
2365 HA      71.1800    11.3390    36.0160 H     151 SER153   0.0000 
2366 HB2     72.8050    13.1610    35.5410 H     151 SER153   0.0000 
2367 HB3     71.1610    13.7320    35.8570 H     151 SER153   0.0000 
2368 HG      72.6220    13.8380    33.4730 H     151 SER153   0.0000 
2369 N       69.5480    11.3440    33.2480 N.am  152 SER154   0.0000 BACKBONE
2370 CA      68.2130    11.1700    32.6690 C.3   152 SER154   0.0000 BACKBONE
2371 C       67.6980     9.7460    32.8950 C.2   152 SER154   0.0000 BACKBONE
2372 O       66.7540     9.5400    33.6570 O.2   152 SER154   0.0000 BACKBONE
2373 CB      68.2490    11.5600    31.1870 C.3   152 SER154   0.0000 
2374 OG      66.9800    11.5360    30.5830 O.3   152 SER154   0.0000 
2375 H       70.3360    11.0230    32.7070 H     152 SER154   0.0000 
2376 HA      67.5200    11.8490    33.1630 H     152 SER154   0.0000 
2377 HB2     68.9070    10.8920    30.6360 H     152 SER154   0.0000 
2378 HB3     68.6350    12.5770    31.1100 H     152 SER154   0.0000 
2379 HG      66.6380    10.6220    30.5530 H     152 SER154   0.0000 
2380 N       68.3570     8.7300    32.3210 N.am  153 ILE155   0.0000 BACKBONE
2381 CA      67.8350     7.3530    32.3790 C.3   153 ILE155   0.0000 BACKBONE
2382 C       68.0500     6.6750    33.7390 C.2   153 ILE155   0.0000 BACKBONE
2383 O       67.2440     5.8420    34.1410 O.2   153 ILE155   0.0000 BACKBONE
2384 CB      68.3650     6.5060    31.2070 C.3   153 ILE155   0.0000 
2385 CG1     67.4430     5.2860    31.0010 C.3   153 ILE155   0.0000 
2386 CG2     69.8360     6.0910    31.4220 C.3   153 ILE155   0.0000 
2387 CD1     67.6760     4.5440    29.6860 C.3   153 ILE155   0.0000 
2388 H       69.1760     8.9290    31.7570 H     153 ILE155   0.0000 
2389 HA      66.7570     7.4320    32.2420 H     153 ILE155   0.0000 
2390 HB      68.2990     7.1210    30.3100 H     153 ILE155   0.0000 
2391 HG12    66.4050     5.6150    31.0120 H     153 ILE155   0.0000 
2392 HG13    67.5800     4.5830    31.8190 H     153 ILE155   0.0000 
2393 HG21    70.4530     6.9740    31.5840 H     153 ILE155   0.0000 
2394 HG22    69.9250     5.4260    32.2830 H     153 ILE155   0.0000 
2395 HG23    70.2100     5.5600    30.5520 H     153 ILE155   0.0000 
2396 HD11    67.5620     5.2290    28.8460 H     153 ILE155   0.0000 
2397 HD12    68.6720     4.1120    29.6800 H     153 ILE155   0.0000 
2398 HD13    66.9440     3.7420    29.5950 H     153 ILE155   0.0000 
2399 N       69.0730     7.0910    34.4850 N.am  154 GLY156   0.0000 BACKBONE
2400 CA      69.2880     6.6820    35.8670 C.3   154 GLY156   0.0000 BACKBONE
2401 C       68.2400     7.2560    36.8140 C.2   154 GLY156   0.0000 BACKBONE
2402 O       67.7480     6.5460    37.6850 O.2   154 GLY156   0.0000 BACKBONE
2403 H       69.6900     7.8060    34.1210 H     154 GLY156   0.0000 
2404 HA2     70.2580     7.0530    36.1850 H     154 GLY156   0.0000 
2405 HA3     69.2790     5.5960    35.9340 H     154 GLY156   0.0000 
2406 N       67.7500     8.4730    36.5430 N.am  155 LEU157   0.0000 BACKBONE
2407 CA      66.5890     9.0230    37.2450 C.3   155 LEU157   0.0000 BACKBONE
2408 C       65.3000     8.2830    36.8670 C.2   155 LEU157   0.0000 BACKBONE
2409 O       64.5430     7.9090    37.7570 O.2   155 LEU157   0.0000 BACKBONE
2410 CB      66.5100    10.5390    37.0080 C.3   155 LEU157   0.0000 
2411 CG      65.4270    11.2650    37.8270 C.3   155 LEU157   0.0000 
2412 CD1     65.5910    11.0800    39.3380 C.3   155 LEU157   0.0000 
2413 CD2     65.4770    12.7640    37.5330 C.3   155 LEU157   0.0000 
2414 H       68.1500     9.0010    35.7820 H     155 LEU157   0.0000 
2415 HA      66.7450     8.8530    38.3080 H     155 LEU157   0.0000 
2416 HB2     66.3330    10.7280    35.9510 H     155 LEU157   0.0000 
2417 HB3     67.4740    10.9660    37.2680 H     155 LEU157   0.0000 
2418 HG      64.4500    10.8910    37.5290 H     155 LEU157   0.0000 
2419 HD11    65.4420    10.0360    39.6100 H     155 LEU157   0.0000 
2420 HD12    66.5850    11.4040    39.6470 H     155 LEU157   0.0000 
2421 HD13    64.8420    11.6720    39.8620 H     155 LEU157   0.0000 
2422 HD21    66.4510    13.1660    37.8050 H     155 LEU157   0.0000 
2423 HD22    65.3000    12.9410    36.4740 H     155 LEU157   0.0000 
2424 HD23    64.7140    13.2820    38.1100 H     155 LEU157   0.0000 
2425 N       65.1000     7.9390    35.5890 N.am  156 PHE158   0.0000 BACKBONE
2426 CA      64.0040     7.0510    35.1730 C.3   156 PHE158   0.0000 BACKBONE
2427 C       64.0460     5.7000    35.9060 C.2   156 PHE158   0.0000 BACKBONE
2428 O       63.0420     5.3160    36.5030 O.2   156 PHE158   0.0000 BACKBONE
2429 CB      64.0210     6.8570    33.6510 C.3   156 PHE158   0.0000 
2430 CG      63.0590     5.8080    33.1300 C.ar  156 PHE158   0.0000 
2431 CD1     61.6780     6.0710    33.1080 C.ar  156 PHE158   0.0000 
2432 CD2     63.5440     4.5760    32.6520 C.ar  156 PHE158   0.0000 
2433 CE1     60.7850     5.1200    32.5800 C.ar  156 PHE158   0.0000 
2434 CE2     62.6520     3.6250    32.1270 C.ar  156 PHE158   0.0000 
2435 CZ      61.2750     3.9080    32.0680 C.ar  156 PHE158   0.0000 
2436 H       65.7480     8.2840    34.8890 H     156 PHE158   0.0000 
2437 HA      63.0580     7.5230    35.4420 H     156 PHE158   0.0000 
2438 HB2     65.0220     6.5890    33.3320 H     156 PHE158   0.0000 
2439 HB3     63.7730     7.8010    33.1740 H     156 PHE158   0.0000 
2440 HD1     61.3110     7.0190    33.4670 H     156 PHE158   0.0000 
2441 HD2     64.6020     4.3620    32.6840 H     156 PHE158   0.0000 
2442 HE1     59.7260     5.3260    32.5410 H     156 PHE158   0.0000 
2443 HE2     63.0220     2.6750    31.7710 H     156 PHE158   0.0000 
2444 HZ      60.5910     3.1920    31.6350 H     156 PHE158   0.0000 
2445 N       65.2070     5.0400    35.9750 N.am  157 GLY159   0.0000 BACKBONE
2446 CA      65.3870     3.7850    36.7130 C.3   157 GLY159   0.0000 BACKBONE
2447 C       65.1440     3.9310    38.2190 C.2   157 GLY159   0.0000 BACKBONE
2448 O       64.4210     3.1260    38.8060 O.2   157 GLY159   0.0000 BACKBONE
2449 H       66.0070     5.4170    35.4740 H     157 GLY159   0.0000 
2450 HA2     66.4100     3.4390    36.5680 H     157 GLY159   0.0000 
2451 HA3     64.7020     3.0340    36.3210 H     157 GLY159   0.0000 
2452 N       65.6220     5.0240    38.8210 N.am  158 ALA160   0.0000 BACKBONE
2453 CA      65.4310     5.3230    40.2370 C.3   158 ALA160   0.0000 BACKBONE
2454 C       63.9700     5.6370    40.6050 C.2   158 ALA160   0.0000 BACKBONE
2455 O       63.5860     5.4440    41.7610 O.2   158 ALA160   0.0000 BACKBONE
2456 CB      66.3410     6.5000    40.6080 C.3   158 ALA160   0.0000 
2457 H       66.2310     5.6390    38.2910 H     158 ALA160   0.0000 
2458 HA      65.7420     4.4510    40.8160 H     158 ALA160   0.0000 
2459 HB1     67.3730     6.2630    40.3530 H     158 ALA160   0.0000 
2460 HB2     66.0380     7.3930    40.0620 H     158 ALA160   0.0000 
2461 HB3     66.2800     6.6950    41.6780 H     158 ALA160   0.0000 
2462 N       63.1610     6.1390    39.6660 N.am  159 LEU161   0.0000 BACKBONE
2463 CA      61.7450     6.4640    39.8710 C.3   159 LEU161   0.0000 BACKBONE
2464 C       60.8250     5.2790    39.5390 C.2   159 LEU161   0.0000 BACKBONE
2465 O       59.9390     4.9610    40.3290 O.2   159 LEU161   0.0000 BACKBONE
2466 CB      61.3890     7.7050    39.0310 C.3   159 LEU161   0.0000 
2467 CG      62.0980     9.0020    39.4680 C.3   159 LEU161   0.0000 
2468 CD1     61.8720    10.0860    38.4190 C.3   159 LEU161   0.0000 
2469 CD2     61.6080     9.5600    40.8020 C.3   159 LEU161   0.0000 
2470 H       63.5740     6.3510    38.7620 H     159 LEU161   0.0000 
2471 HA      61.5740     6.7010    40.9200 H     159 LEU161   0.0000 
2472 HB2     60.3130     7.8660    39.0750 H     159 LEU161   0.0000 
2473 HB3     61.6490     7.4960    37.9910 H     159 LEU161   0.0000 
2474 HG      63.1660     8.8300    39.5680 H     159 LEU161   0.0000 
2475 HD11    62.2780     9.7610    37.4610 H     159 LEU161   0.0000 
2476 HD12    60.8080    10.2950    38.3140 H     159 LEU161   0.0000 
2477 HD13    62.3840    10.9920    38.7340 H     159 LEU161   0.0000 
2478 HD21    60.5810     9.9090    40.7060 H     159 LEU161   0.0000 
2479 HD22    61.6830     8.8110    41.5870 H     159 LEU161   0.0000 
2480 HD23    62.2330    10.4100    41.0680 H     159 LEU161   0.0000 
2481 N       61.0760     4.5720    38.4340 N.am  160 ALA162   0.0000 BACKBONE
2482 CA      60.2010     3.5320    37.8820 C.3   160 ALA162   0.0000 BACKBONE
2483 C       59.8840     2.3700    38.8450 C.2   160 ALA162   0.0000 BACKBONE
2484 O       58.8050     1.7860    38.7860 O.2   160 ALA162   0.0000 BACKBONE
2485 CB      60.8750     2.9990    36.6090 C.3   160 ALA162   0.0000 
2486 H       61.8540     4.8670    37.8520 H     160 ALA162   0.0000 
2487 HA      59.2540     3.9950    37.6090 H     160 ALA162   0.0000 
2488 HB1     60.9370     3.7900    35.8600 H     160 ALA162   0.0000 
2489 HB2     61.8790     2.6390    36.8370 H     160 ALA162   0.0000 
2490 HB3     60.2930     2.1730    36.2020 H     160 ALA162   0.0000 
2491 N       60.8170     2.0440    39.7450 N.am  161 VAL163   0.0000 BACKBONE
2492 CA      60.7120     0.9070    40.6810 C.3   161 VAL163   0.0000 BACKBONE
2493 C       60.0240     1.2540    42.0100 C.2   161 VAL163   0.0000 BACKBONE
2494 O       59.5570     0.3540    42.7150 O.2   161 VAL163   0.0000 BACKBONE
2495 CB      62.1020     0.2880    40.9310 C.3   161 VAL163   0.0000 
2496 CG1     62.7430    -0.1640    39.6110 C.3   161 VAL163   0.0000 
2497 CG2     63.0760     1.2470    41.6320 C.3   161 VAL163   0.0000 
2498 H       61.6940     2.5450    39.6980 H     161 VAL163   0.0000 
2499 HA      60.0960     0.1380    40.2140 H     161 VAL163   0.0000 
2500 HB      61.9780    -0.5920    41.5620 H     161 VAL163   0.0000 
2501 HG11    62.0800    -0.8590    39.0960 H     161 VAL163   0.0000 
2502 HG12    62.9430     0.6890    38.9610 H     161 VAL163   0.0000 
2503 HG13    63.6910    -0.6560    39.8180 H     161 VAL163   0.0000 
2504 HG21    63.2500     2.1370    41.0260 H     161 VAL163   0.0000 
2505 HG22    62.6810     1.5380    42.6050 H     161 VAL163   0.0000 
2506 HG23    64.0280     0.7420    41.7950 H     161 VAL163   0.0000 
2507 N       59.9270     2.5530    42.3400 N.am  162 LYS164   0.0000 BACKBONE
2508 CA      59.4230     3.0890    43.6180 C.3   162 LYS164   0.0000 BACKBONE
2509 C       58.0680     2.5290    44.0770 C.2   162 LYS164   0.0000 BACKBONE
2510 O       58.0000     2.1670    45.2490 O.2   162 LYS164   0.0000 BACKBONE
2511 CB      59.3450     4.6230    43.5430 C.3   162 LYS164   0.0000 
2512 CG      60.7170     5.3130    43.6080 C.3   162 LYS164   0.0000 
2513 CD      61.2380     5.4280    45.0500 C.3   162 LYS164   0.0000 
2514 CE      62.4100     6.4130    45.1480 C.3   162 LYS164   0.0000 
2515 NZ      63.6200     5.9130    44.4530 N.4   162 LYS164   1.0000 
2516 H       60.2100     3.2230    41.6320 H     162 LYS164   0.0000 
2517 HA      60.1250     2.8100    44.4040 H     162 LYS164   0.0000 
2518 HB2     58.7230     4.9990    44.3570 H     162 LYS164   0.0000 
2519 HB3     58.8480     4.8990    42.6140 H     162 LYS164   0.0000 
2520 HG2     60.6220     6.3170    43.1990 H     162 LYS164   0.0000 
2521 HG3     61.4310     4.7650    42.9950 H     162 LYS164   0.0000 
2522 HD2     61.5340     4.4460    45.4220 H     162 LYS164   0.0000 
2523 HD3     60.4370     5.8100    45.6840 H     162 LYS164   0.0000 
2524 HE2     62.6320     6.5820    46.2060 H     162 LYS164   0.0000 
2525 HE3     62.0910     7.3680    44.7160 H     162 LYS164   0.0000 
2526 HZ1     63.9280     5.0280    44.8300 H     162 LYS164   0.0000 
2527 HZ2     63.4220     5.7630    43.4620 H     162 LYS164   0.0000 
2528 HZ3     64.3740     6.5840    44.5080 H     162 LYS164   0.0000 
2529 N       57.0150     2.4110    43.2390 N.am  163 PRO165   0.0000 BACKBONE
2530 CA      55.7270     1.8570    43.6810 C.3   163 PRO165   0.0000 BACKBONE
2531 C       55.7970     0.4130    44.2110 C.2   163 PRO165   0.0000 BACKBONE
2532 O       55.0060     0.0620    45.0820 O.2   163 PRO165   0.0000 BACKBONE
2533 CB      54.7770     1.9860    42.4840 C.3   163 PRO165   0.0000 
2534 CG      55.7020     2.1880    41.2870 C.3   163 PRO165   0.0000 
2535 CD      56.8940     2.9190    41.8770 C.3   163 PRO165   0.0000 
2536 HA      55.3410     2.4730    44.4930 H     163 PRO165   0.0000 
2537 HB2     54.1550     2.8730    42.6130 H     163 PRO165   0.0000 
2538 HB3     54.1490     1.1030    42.3560 H     163 PRO165   0.0000 
2539 HG2     55.2220     2.7730    40.5050 H     163 PRO165   0.0000 
2540 HG3     56.0340     1.2220    40.9040 H     163 PRO165   0.0000 
2541 HD2     57.7620     2.7190    41.2550 H     163 PRO165   0.0000 
2542 HD3     56.6920     3.9900    41.9020 H     163 PRO165   0.0000 
2543 N       56.8040    -0.3760    43.8140 N.am  164 SER166   0.0000 BACKBONE
2544 CA      57.0700    -1.7060    44.3930 C.3   164 SER166   0.0000 BACKBONE
2545 C       57.9640    -1.7060    45.6450 C.2   164 SER166   0.0000 BACKBONE
2546 O       58.2380    -2.7670    46.1980 O.2   164 SER166   0.0000 BACKBONE
2547 CB      57.5950    -2.6650    43.3200 C.3   164 SER166   0.0000 
2548 OG      58.8640    -2.3010    42.7820 O.3   164 SER166   0.0000 
2549 H       57.3980    -0.0460    43.0660 H     164 SER166   0.0000 
2550 HA      56.1140    -2.1180    44.7200 H     164 SER166   0.0000 
2551 HB2     56.8600    -2.7040    42.5170 H     164 SER166   0.0000 
2552 HB3     57.6720    -3.6660    43.7450 H     164 SER166   0.0000 
2553 HG      58.9680    -1.3300    42.8040 H     164 SER166   0.0000 
2554 N       58.4690    -0.5440    46.0770 N.am  165 GLY167   0.0000 BACKBONE
2555 CA      59.3520    -0.3850    47.2420 C.3   165 GLY167   0.0000 BACKBONE
2556 C       60.7820    -0.9270    47.0800 C.2   165 GLY167   0.0000 BACKBONE
2557 O       61.6030    -0.7560    47.9780 O.2   165 GLY167   0.0000 BACKBONE
2558 H       58.1710     0.3040    45.6100 H     165 GLY167   0.0000 
2559 HA2     58.9010    -0.8950    48.0940 H     165 GLY167   0.0000 
2560 HA3     59.4240     0.6760    47.4800 H     165 GLY167   0.0000 
2561 N       61.0990    -1.5660    45.9510 N.am  166 LEU168   0.0000 BACKBONE
2562 CA      62.3860    -2.2200    45.7060 C.3   166 LEU168   0.0000 BACKBONE
2563 C       63.5010    -1.2220    45.3500 C.2   166 LEU168   0.0000 BACKBONE
2564 O       63.2690    -0.2060    44.6930 O.2   166 LEU168   0.0000 BACKBONE
2565 CB      62.2150    -3.2760    44.5950 C.3   166 LEU168   0.0000 
2566 CG      61.2140    -4.4070    44.9020 C.3   166 LEU168   0.0000 
2567 CD1     61.1260    -5.3560    43.7060 C.3   166 LEU168   0.0000 
2568 CD2     61.6110    -5.2260    46.1330 C.3   166 LEU168   0.0000 
2569 H       60.3780    -1.6620    45.2540 H     166 LEU168   0.0000 
2570 HA      62.6920    -2.7240    46.6230 H     166 LEU168   0.0000 
2571 HB2     63.1870    -3.7220    44.3860 H     166 LEU168   0.0000 
2572 HB3     61.8820    -2.7600    43.6940 H     166 LEU168   0.0000 
2573 HG      60.2270    -3.9840    45.0630 H     166 LEU168   0.0000 
2574 HD11    60.8380    -4.7950    42.8190 H     166 LEU168   0.0000 
2575 HD12    62.0840    -5.8480    43.5420 H     166 LEU168   0.0000 
2576 HD13    60.3670    -6.1140    43.8980 H     166 LEU168   0.0000 
2577 HD21    62.6210    -5.6200    46.0210 H     166 LEU168   0.0000 
2578 HD22    61.5550    -4.6050    47.0250 H     166 LEU168   0.0000 
2579 HD23    60.9140    -6.0550    46.2590 H     166 LEU168   0.0000 
2580 N       64.7480    -1.5910    45.6610 N.am  167 SER169   0.0000 BACKBONE
2581 CA      65.9250    -0.9900    45.0230 C.3   167 SER169   0.0000 BACKBONE
2582 C       66.0400    -1.4460    43.5640 C.2   167 SER169   0.0000 BACKBONE
2583 O       65.5020    -2.4920    43.1850 O.2   167 SER169   0.0000 BACKBONE
2584 CB      67.2000    -1.3130    45.8120 C.3   167 SER169   0.0000 
2585 OG      67.5040    -2.6960    45.7610 O.3   167 SER169   0.0000 
2586 H       64.8820    -2.4560    46.1580 H     167 SER169   0.0000 
2587 HA      65.8010     0.0930    45.0250 H     167 SER169   0.0000 
2588 HB2     67.0630    -1.0080    46.8500 H     167 SER169   0.0000 
2589 HB3     68.0340    -0.7490    45.3920 H     167 SER169   0.0000 
2590 HG      68.2340    -2.8670    46.3680 H     167 SER169   0.0000 
2591 N       66.7700    -0.6880    42.7400 N.am  168 PHE170   0.0000 BACKBONE
2592 CA      66.8820    -0.9550    41.3030 C.3   168 PHE170   0.0000 BACKBONE
2593 C       67.3790    -2.3720    40.9910 C.2   168 PHE170   0.0000 BACKBONE
2594 O       66.7630    -3.0600    40.1830 O.2   168 PHE170   0.0000 BACKBONE
2595 CB      67.7960     0.0940    40.6680 C.3   168 PHE170   0.0000 
2596 CG      67.9140    -0.0480    39.1640 C.ar  168 PHE170   0.0000 
2597 CD1     66.9210     0.5030    38.3350 C.ar  168 PHE170   0.0000 
2598 CD2     69.0110    -0.7210    38.5930 C.ar  168 PHE170   0.0000 
2599 CE1     67.0430     0.4150    36.9400 C.ar  168 PHE170   0.0000 
2600 CE2     69.1220    -0.8290    37.1950 C.ar  168 PHE170   0.0000 
2601 CZ      68.1460    -0.2450    36.3680 C.ar  168 PHE170   0.0000 
2602 H       67.1920     0.1620    43.0860 H     168 PHE170   0.0000 
2603 HA      65.8930    -0.8580    40.8550 H     168 PHE170   0.0000 
2604 HB2     68.7900     0.0320    41.1140 H     168 PHE170   0.0000 
2605 HB3     67.3970     1.0850    40.8920 H     168 PHE170   0.0000 
2606 HD1     66.0750     1.0140    38.7710 H     168 PHE170   0.0000 
2607 HD2     69.7790    -1.1370    39.2260 H     168 PHE170   0.0000 
2608 HE1     66.2760     0.8430    36.3130 H     168 PHE170   0.0000 
2609 HE2     69.9800    -1.3170    36.7540 H     168 PHE170   0.0000 
2610 HZ      68.2490    -0.3050    35.2950 H     168 PHE170   0.0000 
2611 N       68.3920    -2.8750    41.7090 N.am  169 GLU171   0.0000 BACKBONE
2612 CA      68.8620    -4.2510    41.5140 C.3   169 GLU171   0.0000 BACKBONE
2613 C       67.8260    -5.3030    41.9370 C.2   169 GLU171   0.0000 BACKBONE
2614 O       67.6780    -6.2980    41.2380 O.2   169 GLU171   0.0000 BACKBONE
2615 CB      70.2140    -4.4870    42.2120 C.3   169 GLU171   0.0000 
2616 CG      70.6550    -5.9490    42.0100 C.3   169 GLU171   0.0000 
2617 CD      72.1340    -6.2290    42.2780 C.2   169 GLU171   0.0000 
2618 OE1     72.7860    -5.4450    43.0010 O.co2 169 GLU171  -0.5000 
2619 OE2     72.6430    -7.2170    41.6990 O.co2 169 GLU171  -0.5000 
2620 H       68.8540    -2.2830    42.3810 H     169 GLU171   0.0000 
2621 HA      69.0250    -4.3980    40.4450 H     169 GLU171   0.0000 
2622 HB2     70.1230    -4.2780    43.2800 H     169 GLU171   0.0000 
2623 HB3     70.9540    -3.8140    41.7810 H     169 GLU171   0.0000 
2624 HG2     70.4430    -6.2350    40.9770 H     169 GLU171   0.0000 
2625 HG3     70.0580    -6.5800    42.6720 H     169 GLU171   0.0000 
2626 N       67.0710    -5.1090    43.0230 N.am  170 GLN172   0.0000 BACKBONE
2627 CA      66.0690    -6.0990    43.4460 C.3   170 GLN172   0.0000 BACKBONE
2628 C       64.8460    -6.1220    42.5210 C.2   170 GLN172   0.0000 BACKBONE
2629 O       64.3330    -7.1980    42.2000 O.2   170 GLN172   0.0000 BACKBONE
2630 CB      65.6800    -5.8610    44.9140 C.3   170 GLN172   0.0000 
2631 CG      66.8210    -6.1980    45.8910 C.3   170 GLN172   0.0000 
2632 CD      67.2340    -7.6640    45.7940 C.2   170 GLN172   0.0000 
2633 NE2     68.2690    -7.9790    45.0450 N.am  170 GLN172   0.0000 
2634 OE1     66.5690    -8.5470    46.3020 O.2   170 GLN172   0.0000 
2635 H       67.1300    -4.2290    43.5190 H     170 GLN172   0.0000 
2636 HA      66.5030    -7.0950    43.3600 H     170 GLN172   0.0000 
2637 HB2     64.8250    -6.4940    45.1570 H     170 GLN172   0.0000 
2638 HB3     65.3830    -4.8200    45.0500 H     170 GLN172   0.0000 
2639 HG2     66.4840    -6.0010    46.9090 H     170 GLN172   0.0000 
2640 HG3     67.6820    -5.5610    45.6900 H     170 GLN172   0.0000 
2641 HE21    68.8090    -7.2830    44.5720 H     170 GLN172   0.0000 
2642 HE22    68.4020    -8.9660    44.8420 H     170 GLN172   0.0000 
2643 N       64.4660    -4.9660    41.9740 N.am  171 ALA173   0.0000 BACKBONE
2644 CA      63.5010    -4.8860    40.8860 C.3   171 ALA173   0.0000 BACKBONE
2645 C       64.0420    -5.5580    39.6100 C.2   171 ALA173   0.0000 BACKBONE
2646 O       63.3740    -6.4130    39.0400 O.2   171 ALA173   0.0000 BACKBONE
2647 CB      63.1590    -3.4100    40.6700 C.3   171 ALA173   0.0000 
2648 H       64.9310    -4.1130    42.2710 H     171 ALA173   0.0000 
2649 HA      62.5940    -5.4160    41.1770 H     171 ALA173   0.0000 
2650 HB1     62.8410    -2.9590    41.6090 H     171 ALA173   0.0000 
2651 HB2     64.0370    -2.8790    40.3040 H     171 ALA173   0.0000 
2652 HB3     62.3520    -3.3160    39.9470 H     171 ALA173   0.0000 
2653 N       65.2870    -5.2800    39.2200 N.am  172 MET174   0.0000 BACKBONE
2654 CA      65.9250    -5.8630    38.0360 C.3   172 MET174   0.0000 BACKBONE
2655 C       66.0920    -7.3880    38.1340 C.2   172 MET174   0.0000 BACKBONE
2656 O       65.7630    -8.1070    37.1890 O.2   172 MET174   0.0000 BACKBONE
2657 CB      67.2840    -5.1800    37.8250 C.3   172 MET174   0.0000 
2658 CG      67.8740    -5.5360    36.4640 C.3   172 MET174   0.0000 
2659 SD      66.9400    -4.9060    35.0520 S.3   172 MET174   0.0000 
2660 CE      67.4800    -3.1800    35.0830 C.3   172 MET174   0.0000 
2661 H       65.7990    -4.5640    39.7250 H     172 MET174   0.0000 
2662 HA      65.2890    -5.6580    37.1740 H     172 MET174   0.0000 
2663 HB2     67.9770    -5.4920    38.6050 H     172 MET174   0.0000 
2664 HB3     67.1680    -4.0990    37.8790 H     172 MET174   0.0000 
2665 HG2     67.9180    -6.6200    36.3880 H     172 MET174   0.0000 
2666 HG3     68.8910    -5.1470    36.4090 H     172 MET174   0.0000 
2667 HE1     67.3560    -2.7740    36.0850 H     172 MET174   0.0000 
2668 HE2     68.5300    -3.1140    34.7970 H     172 MET174   0.0000 
2669 HE3     66.8750    -2.5980    34.3910 H     172 MET174   0.0000 
2670 N       66.5180    -7.8990    39.2920 N.am  173 GLN175   0.0000 BACKBONE
2671 CA      66.6590    -9.3300    39.5450 C.3   173 GLN175   0.0000 BACKBONE
2672 C       65.3080   -10.0440    39.4090 C.2   173 GLN175   0.0000 BACKBONE
2673 O       65.2020   -10.9750    38.6130 O.2   173 GLN175   0.0000 BACKBONE
2674 CB      67.2960    -9.5840    40.9250 C.3   173 GLN175   0.0000 
2675 CG      68.8230    -9.3700    40.9400 C.3   173 GLN175   0.0000 
2676 CD      69.4550    -9.6100    42.3130 C.2   173 GLN175   0.0000 
2677 NE2     70.6890    -9.2120    42.5370 N.am  173 GLN175   0.0000 
2678 OE1     68.8580   -10.1630    43.2250 O.2   173 GLN175   0.0000 
2679 H       66.7890    -7.2570    40.0290 H     173 GLN175   0.0000 
2680 HA      67.3200    -9.7430    38.7900 H     173 GLN175   0.0000 
2681 HB2     67.1040   -10.6190    41.2050 H     173 GLN175   0.0000 
2682 HB3     66.8240    -8.9410    41.6710 H     173 GLN175   0.0000 
2683 HG2     69.0610    -8.3610    40.6100 H     173 GLN175   0.0000 
2684 HG3     69.2840   -10.0690    40.2450 H     173 GLN175   0.0000 
2685 HE21    71.2450    -8.7030    41.8530 H     173 GLN175   0.0000 
2686 HE22    71.0800    -9.4250    43.4350 H     173 GLN175   0.0000 
2687 N       64.2610    -9.5540    40.0790 N.am  174 THR176   0.0000 BACKBONE
2688 CA      62.9380   -10.2130    40.1090 C.3   174 THR176   0.0000 BACKBONE
2689 C       62.0940    -9.9980    38.8490 C.2   174 THR176   0.0000 BACKBONE
2690 O       61.2970   -10.8650    38.4930 O.2   174 THR176   0.0000 BACKBONE
2691 CB      62.1250    -9.7730    41.3350 C.3   174 THR176   0.0000 
2692 CG2     62.7650   -10.2180    42.6490 C.3   174 THR176   0.0000 
2693 OG1     61.9900    -8.3700    41.3750 O.3   174 THR176   0.0000 
2694 H       64.4000    -8.7390    40.6650 H     174 THR176   0.0000 
2695 HA      63.0870   -11.2890    40.1900 H     174 THR176   0.0000 
2696 HB      61.1310   -10.2170    41.2710 H     174 THR176   0.0000 
2697 HG21    62.8330   -11.3060    42.6670 H     174 THR176   0.0000 
2698 HG22    63.7640    -9.7970    42.7600 H     174 THR176   0.0000 
2699 HG23    62.1440    -9.8930    43.4830 H     174 THR176   0.0000 
2700 HG1     62.7970    -8.0080    41.7800 H     174 THR176   0.0000 
2701 N       62.2660    -8.8720    38.1460 N.am  175 ARG177   0.0000 BACKBONE
2702 CA      61.4650    -8.5070    36.9630 C.3   175 ARG177   0.0000 BACKBONE
2703 C       62.1430    -8.8070    35.6310 C.2   175 ARG177   0.0000 BACKBONE
2704 O       61.4380    -8.8910    34.6310 O.2   175 ARG177   0.0000 BACKBONE
2705 CB      61.1020    -7.0190    37.0080 C.3   175 ARG177   0.0000 
2706 CG      60.2850    -6.5780    38.2360 C.3   175 ARG177   0.0000 
2707 CD      60.3720    -5.0550    38.3030 C.3   175 ARG177   0.0000 
2708 NE      59.5440    -4.4470    39.3530 N.pl3 175 ARG177   0.0000 
2709 CZ      58.4170    -3.7900    39.1570 C.cat 175 ARG177   1.0000 
2710 NH1     57.7620    -3.7910    38.0370 N.pl3 175 ARG177   0.0000 
2711 NH2     57.9050    -3.0940    40.1230 N.pl3 175 ARG177   0.0000 
2712 H       62.8790    -8.1650    38.5440 H     175 ARG177   0.0000 
2713 HA      60.5390    -9.0810    36.9620 H     175 ARG177   0.0000 
2714 HB2     60.5290    -6.7740    36.1130 H     175 ARG177   0.0000 
2715 HB3     62.0260    -6.4450    36.9500 H     175 ARG177   0.0000 
2716 HG2     60.6960    -6.9970    39.1550 H     175 ARG177   0.0000 
2717 HG3     59.2490    -6.8940    38.1280 H     175 ARG177   0.0000 
2718 HD2     60.1100    -4.6370    37.3310 H     175 ARG177   0.0000 
2719 HD3     61.4090    -4.8060    38.5100 H     175 ARG177   0.0000 
2720 HE      59.9190    -4.4140    40.2830 H     175 ARG177   0.0000 
2721 HH11    58.0560    -4.3610    37.2400 H     175 ARG177   0.0000 
2722 HH12    56.8610    -3.3080    38.0490 H     175 ARG177   0.0000 
2723 HH21    57.0060    -2.6140    39.9650 H     175 ARG177   0.0000 
2724 HH22    58.3620    -2.9580    41.0110 H     175 ARG177   0.0000 
2725 N       63.4720    -8.9620    35.5900 N.am  176 VAL178   0.0000 BACKBONE
2726 CA      64.2230    -9.1580    34.3340 C.3   176 VAL178   0.0000 BACKBONE
2727 C       65.1930   -10.3370    34.4070 C.2   176 VAL178   0.0000 BACKBONE
2728 O       65.0750   -11.2600    33.6050 O.2   176 VAL178   0.0000 BACKBONE
2729 CB      64.9450    -7.8680    33.8800 C.3   176 VAL178   0.0000 
2730 CG1     65.4630    -8.0250    32.4440 C.3   176 VAL178   0.0000 
2731 CG2     64.0270    -6.6360    33.9080 C.3   176 VAL178   0.0000 
2732 H       63.9930    -8.8360    36.4500 H     176 VAL178   0.0000 
2733 HA      63.5130    -9.4070    33.5450 H     176 VAL178   0.0000 
2734 HB      65.7950    -7.6770    34.5340 H     176 VAL178   0.0000 
2735 HG11    66.2220    -8.8060    32.3970 H     176 VAL178   0.0000 
2736 HG12    64.6380    -8.2840    31.7810 H     176 VAL178   0.0000 
2737 HG13    65.9080    -7.0890    32.1060 H     176 VAL178   0.0000 
2738 HG21    63.1170    -6.8300    33.3420 H     176 VAL178   0.0000 
2739 HG22    63.7680    -6.3850    34.9360 H     176 VAL178   0.0000 
2740 HG23    64.5380    -5.7770    33.4710 H     176 VAL178   0.0000 
2741 N       66.1320   -10.3640    35.3600 N.am  177 PHE179   0.0000 BACKBONE
2742 CA      67.1860   -11.3920    35.3560 C.3   177 PHE179   0.0000 BACKBONE
2743 C       66.6260   -12.7950    35.6340 C.2   177 PHE179   0.0000 BACKBONE
2744 O       66.9170   -13.7240    34.8880 O.2   177 PHE179   0.0000 BACKBONE
2745 CB      68.3140   -11.0650    36.3480 C.3   177 PHE179   0.0000 
2746 CG      69.0560    -9.7390    36.2160 C.ar  177 PHE179   0.0000 
2747 CD1     68.9920    -8.9380    35.0560 C.ar  177 PHE179   0.0000 
2748 CD2     69.8860    -9.3340    37.2780 C.ar  177 PHE179   0.0000 
2749 CE1     69.7470    -7.7540    34.9700 C.ar  177 PHE179   0.0000 
2750 CE2     70.6090    -8.1320    37.2110 C.ar  177 PHE179   0.0000 
2751 CZ      70.5430    -7.3410    36.0520 C.ar  177 PHE179   0.0000 
2752 H       66.1780    -9.6040    36.0320 H     177 PHE179   0.0000 
2753 HA      67.6230   -11.4290    34.3590 H     177 PHE179   0.0000 
2754 HB2     69.0620   -11.8550    36.2700 H     177 PHE179   0.0000 
2755 HB3     67.9070   -11.1360    37.3540 H     177 PHE179   0.0000 
2756 HD1     68.3760    -9.2250    34.2180 H     177 PHE179   0.0000 
2757 HD2     70.0000    -9.9730    38.1410 H     177 PHE179   0.0000 
2758 HE1     69.7060    -7.1480    34.0780 H     177 PHE179   0.0000 
2759 HE2     71.2460    -7.8390    38.0330 H     177 PHE179   0.0000 
2760 HZ      71.1180    -6.4290    35.9840 H     177 PHE179   0.0000 
2761 N       65.7540   -12.9490    36.6320 N.am  178 GLN180   0.0000 BACKBONE
2762 CA      65.1430   -14.2310    37.0020 C.3   178 GLN180   0.0000 BACKBONE
2763 C       64.1240   -14.7350    35.9550 C.2   178 GLN180   0.0000 BACKBONE
2764 O       64.2970   -15.8610    35.4830 O.2   178 GLN180   0.0000 BACKBONE
2765 CB      64.5600   -14.1330    38.4240 C.3   178 GLN180   0.0000 
2766 CG      65.6730   -13.9840    39.4840 C.3   178 GLN180   0.0000 
2767 CD      65.1800   -13.5000    40.8480 C.2   178 GLN180   0.0000 
2768 NE2     66.0760   -13.1500    41.7450 N.am  178 GLN180   0.0000 
2769 OE1     64.0000   -13.4120    41.1410 O.2   178 GLN180   0.0000 
2770 H       65.5310   -12.1410    37.2050 H     178 GLN180   0.0000 
2771 HA      65.9350   -14.9820    37.0310 H     178 GLN180   0.0000 
2772 HB2     63.9870   -15.0340    38.6450 H     178 GLN180   0.0000 
2773 HB3     63.8840   -13.2790    38.4770 H     178 GLN180   0.0000 
2774 HG2     66.4230   -13.2730    39.1410 H     178 GLN180   0.0000 
2775 HG3     66.1710   -14.9450    39.6140 H     178 GLN180   0.0000 
2776 HE21    67.0590   -13.2030    41.5470 H     178 GLN180   0.0000 
2777 HE22    65.7210   -12.8360    42.6310 H     178 GLN180   0.0000 
2778 N       63.1650   -13.9280    35.4470 N.am  179 PRO181   0.0000 BACKBONE
2779 CA      62.2760   -14.3650    34.3630 C.3   179 PRO181   0.0000 BACKBONE
2780 C       62.9790   -14.5900    33.0120 C.2   179 PRO181   0.0000 BACKBONE
2781 O       62.4830   -15.3790    32.2100 O.2   179 PRO181   0.0000 BACKBONE
2782 CB      61.1600   -13.3220    34.2780 C.3   179 PRO181   0.0000 
2783 CG      61.7820   -12.0780    34.8990 C.3   179 PRO181   0.0000 
2784 CD      62.7150   -12.6410    35.9640 C.3   179 PRO181   0.0000 
2785 HA      61.8190   -15.3140    34.6470 H     179 PRO181   0.0000 
2786 HB2     60.3200   -13.6430    34.8940 H     179 PRO181   0.0000 
2787 HB3     60.8310   -13.1420    33.2530 H     179 PRO181   0.0000 
2788 HG2     61.0220   -11.4290    35.3330 H     179 PRO181   0.0000 
2789 HG3     62.3690   -11.5530    34.1480 H     179 PRO181   0.0000 
2790 HD2     63.5310   -11.9430    36.1370 H     179 PRO181   0.0000 
2791 HD3     62.1570   -12.8000    36.8870 H     179 PRO181   0.0000 
2792 N       64.1830   -14.0530    32.7770 N.am  180 LEU182   0.0000 BACKBONE
2793 CA      65.0140   -14.4330    31.6180 C.3   180 LEU182   0.0000 BACKBONE
2794 C       66.0970   -15.4800    31.9310 C.2   180 LEU182   0.0000 BACKBONE
2795 O       66.8130   -15.8920    31.0150 O.2   180 LEU182   0.0000 BACKBONE
2796 CB      65.5810   -13.1820    30.9310 C.3   180 LEU182   0.0000 
2797 CG      64.5110   -12.1880    30.4590 C.3   180 LEU182   0.0000 
2798 CD1     65.1940   -11.0700    29.6790 C.3   180 LEU182   0.0000 
2799 CD2     63.4250   -12.8180    29.5860 C.3   180 LEU182   0.0000 
2800 H       64.5400   -13.3460    33.4110 H     180 LEU182   0.0000 
2801 HA      64.3790   -14.9240    30.8820 H     180 LEU182   0.0000 
2802 HB2     66.1740   -13.4940    30.0700 H     180 LEU182   0.0000 
2803 HB3     66.2370   -12.6650    31.6280 H     180 LEU182   0.0000 
2804 HG      64.0360   -11.7560    31.3320 H     180 LEU182   0.0000 
2805 HD11    65.9060   -10.5710    30.3370 H     180 LEU182   0.0000 
2806 HD12    65.7140   -11.4770    28.8140 H     180 LEU182   0.0000 
2807 HD13    64.4520   -10.3430    29.3500 H     180 LEU182   0.0000 
2808 HD21    63.8680   -13.4410    28.8160 H     180 LEU182   0.0000 
2809 HD22    62.7610   -13.4260    30.2000 H     180 LEU182   0.0000 
2810 HD23    62.8320   -12.0340    29.1220 H     180 LEU182   0.0000 
2811 N       66.1470   -15.9810    33.1740 N.am  181 LYS183   0.0000 BACKBONE
2812 CA      67.0770   -17.0090    33.6700 C.3   181 LYS183   0.0000 BACKBONE
2813 C       68.5520   -16.6480    33.4190 C.2   181 LYS183   0.0000 BACKBONE
2814 O       69.3610   -17.4790    33.0080 O.2   181 LYS183   0.0000 BACKBONE
2815 CB      66.6390   -18.4240    33.2230 C.3   181 LYS183   0.0000 
2816 CG      65.2510   -18.8290    33.7720 C.3   181 LYS183   0.0000 
2817 CD      64.0540   -18.4490    32.8770 C.3   181 LYS183   0.0000 
2818 CE      62.7580   -18.3580    33.6970 C.3   181 LYS183   0.0000 
2819 NZ      61.6170   -17.8960    32.8690 N.4   181 LYS183   1.0000 
2820 H       65.5070   -15.5860    33.8550 H     181 LYS183   0.0000 
2821 HA      67.0040   -17.0000    34.7590 H     181 LYS183   0.0000 
2822 HB2     67.3670   -19.1340    33.6170 H     181 LYS183   0.0000 
2823 HB3     66.6540   -18.5010    32.1350 H     181 LYS183   0.0000 
2824 HG2     65.1260   -18.3880    34.7620 H     181 LYS183   0.0000 
2825 HG3     65.2350   -19.9120    33.9000 H     181 LYS183   0.0000 
2826 HD2     63.9470   -19.1950    32.0880 H     181 LYS183   0.0000 
2827 HD3     64.2270   -17.4850    32.4060 H     181 LYS183   0.0000 
2828 HE2     62.9230   -17.6390    34.5060 H     181 LYS183   0.0000 
2829 HE3     62.5370   -19.3290    34.1460 H     181 LYS183   0.0000 
2830 HZ1     61.8080   -16.9810    32.4670 H     181 LYS183   0.0000 
2831 HZ2     61.3590   -18.5270    32.1310 H     181 LYS183   0.0000 
2832 HZ3     60.7800   -17.6930    33.4280 H     181 LYS183   0.0000 
2833 N       68.8730   -15.3740    33.6660 N.am  182 LEU184   0.0000 BACKBONE
2834 CA      70.2150   -14.7880    33.5980 C.3   182 LEU184   0.0000 BACKBONE
2835 C       70.9890   -15.1260    34.8790 C.2   182 LEU184   0.0000 BACKBONE
2836 O       71.1230   -14.3110    35.7950 O.2   182 LEU184   0.0000 BACKBONE
2837 CB      70.1410   -13.2680    33.3410 C.3   182 LEU184   0.0000 
2838 CG      69.2450   -12.8210    32.1790 C.3   182 LEU184   0.0000 
2839 CD1     69.4640   -11.3370    31.8940 C.3   182 LEU184   0.0000 
2840 CD2     69.5010   -13.5880    30.8890 C.3   182 LEU184   0.0000 
2841 H       68.1330   -14.7860    34.0280 H     182 LEU184   0.0000 
2842 HA      70.7480   -15.2460    32.7630 H     182 LEU184   0.0000 
2843 HB2     71.1540   -12.9150    33.1540 H     182 LEU184   0.0000 
2844 HB3     69.7820   -12.7740    34.2420 H     182 LEU184   0.0000 
2845 HG      68.2090   -12.9660    32.4720 H     182 LEU184   0.0000 
2846 HD11    69.3440   -10.7650    32.8100 H     182 LEU184   0.0000 
2847 HD12    70.4740   -11.1790    31.5110 H     182 LEU184   0.0000 
2848 HD13    68.7400   -10.9940    31.1560 H     182 LEU184   0.0000 
2849 HD21    70.5620   -13.5420    30.6590 H     182 LEU184   0.0000 
2850 HD22    69.2130   -14.6300    31.0140 H     182 LEU184   0.0000 
2851 HD23    68.9280   -13.1540    30.0720 H     182 LEU184   0.0000 
2852 N       71.4000   -16.3880    34.9800 N.am  183 ASN185   0.0000 BACKBONE
2853 CA      71.8560   -17.0260    36.2170 C.3   183 ASN185   0.0000 BACKBONE
2854 C       73.2370   -16.5440    36.7140 C.2   183 ASN185   0.0000 BACKBONE
2855 O       73.7640   -17.0840    37.6870 O.2   183 ASN185   0.0000 BACKBONE
2856 CB      71.7950   -18.5500    36.0080 C.3   183 ASN185   0.0000 
2857 CG      70.3830   -19.0720    35.7780 C.2   183 ASN185   0.0000 
2858 ND2     70.2470   -20.1760    35.0840 N.am  183 ASN185   0.0000 
2859 OD1     69.3910   -18.5380    36.2440 O.2   183 ASN185   0.0000 
2860 H       71.2680   -16.9670    34.1600 H     183 ASN185   0.0000 
2861 HA      71.1500   -16.7640    37.0080 H     183 ASN185   0.0000 
2862 HB2     72.1850   -19.0520    36.8930 H     183 ASN185   0.0000 
2863 HB3     72.4250   -18.8170    35.1600 H     183 ASN185   0.0000 
2864 HD21    71.0410   -20.6050    34.6490 H     183 ASN185   0.0000 
2865 HD22    69.3030   -20.4770    34.9270 H     183 ASN185   0.0000 
2866 N       73.8320   -15.5470    36.0530 N.am  184 HIP186   0.0000 BACKBONE
2867 CA      75.1440   -14.9700    36.3550 C.3   184 HIP186   0.0000 BACKBONE
2868 C       75.1460   -13.4280    36.3850 C.2   184 HIP186   0.0000 BACKBONE
2869 O       76.2280   -12.8440    36.4460 O.2   184 HIP186   0.0000 BACKBONE
2870 CB      76.1490   -15.4570    35.2990 C.3   184 HIP186   0.0000 
2871 CG      76.1060   -16.9240    34.9480 C.2   184 HIP186   0.0000 
2872 CD2     75.6390   -17.4570    33.7780 C.2   184 HIP186   0.0000 
2873 ND1     76.6350   -17.9550    35.6980 N.pl3 184 HIP186   0.0000 
2874 CE1     76.5210   -19.0910    34.9780 C.cat 184 HIP186   1.0000 
2875 NE2     75.9240   -18.8070    33.7980 N.pl3 184 HIP186   0.0000 
2876 H       73.3740   -15.2030    35.2090 H     184 HIP186   0.0000 
2877 HA      75.4680   -15.3170    37.3360 H     184 HIP186   0.0000 
2878 HB2     77.1550   -15.2210    35.6490 H     184 HIP186   0.0000 
2879 HB3     75.9770   -14.8860    34.3850 H     184 HIP186   0.0000 
2880 HD1     77.0700   -17.8440    36.6260 H     184 HIP186   0.0000 
2881 HD2     75.1660   -16.9130    32.9670 H     184 HIP186   0.0000 
2882 HE2     75.8390   -19.4300    32.9740 H     184 HIP186   0.0000 
2883 HE1     76.9090   -20.0600    35.2740 H     184 HIP186   0.0000 
2884 N       73.9920   -12.7580    36.2710 N.am  185 THR187   0.0000 BACKBONE
2885 CA      73.9070   -11.3030    36.0310 C.3   185 THR187   0.0000 BACKBONE
2886 C       73.5350   -10.5250    37.2960 C.2   185 THR187   0.0000 BACKBONE
2887 O       72.5920   -10.8790    38.0010 O.2   185 THR187   0.0000 BACKBONE
2888 CB      72.9530   -11.0100    34.8660 C.3   185 THR187   0.0000 
2889 CG2     72.7870    -9.5310    34.5230 C.3   185 THR187   0.0000 
2890 OG1     73.5100   -11.5640    33.7010 O.3   185 THR187   0.0000 
2891 H       73.1340   -13.2950    36.2240 H     185 THR187   0.0000 
2892 HA      74.8870   -10.9490    35.7160 H     185 THR187   0.0000 
2893 HB      71.9750   -11.4500    35.0670 H     185 THR187   0.0000 
2894 HG21    72.4860    -8.9760    35.4040 H     185 THR187   0.0000 
2895 HG22    73.7210    -9.1190    34.1500 H     185 THR187   0.0000 
2896 HG23    72.0200    -9.4230    33.7570 H     185 THR187   0.0000 
2897 HG1     73.5120   -12.5480    33.8020 H     185 THR187   0.0000 
2898 N       74.2840    -9.4520    37.5760 N.am  186 TRP188   0.0000 BACKBONE
2899 CA      74.2620    -8.7210    38.8510 C.3   186 TRP188   0.0000 BACKBONE
2900 C       74.6190    -7.2360    38.6680 C.2   186 TRP188   0.0000 BACKBONE
2901 O       75.2280    -6.8410    37.6720 O.2   186 TRP188   0.0000 BACKBONE
2902 CB      75.2870    -9.3500    39.8160 C.3   186 TRP188   0.0000 
2903 CG      75.1930   -10.8280    40.0630 C.2   186 TRP188   0.0000 
2904 CD1     75.9030   -11.7830    39.4210 C.2   186 TRP188   0.0000 
2905 CD2     74.3390   -11.5440    41.0090 C.ar  186 TRP188   0.0000 
2906 CE2     74.5500   -12.9460    40.8410 C.ar  186 TRP188   0.0000 
2907 CE3     73.4180   -11.1510    42.0020 C.ar  186 TRP188   0.0000 
2908 NE1     75.5210   -13.0320    39.8690 N.pl3 186 TRP188   0.0000 
2909 CZ2     73.8600   -13.9100    41.5900 C.ar  186 TRP188   0.0000 
2910 CZ3     72.7210   -12.1080    42.7670 C.ar  186 TRP188   0.0000 
2911 CH2     72.9350   -13.4840    42.5590 C.ar  186 TRP188   0.0000 
2912 H       74.9820    -9.1710    36.8920 H     186 TRP188   0.0000 
2913 HA      73.2710    -8.7910    39.3040 H     186 TRP188   0.0000 
2914 HB2     75.2050    -8.8510    40.7830 H     186 TRP188   0.0000 
2915 HB3     76.2800    -9.1380    39.4270 H     186 TRP188   0.0000 
2916 HD1     76.6210   -11.5930    38.6300 H     186 TRP188   0.0000 
2917 HE1     75.8960   -13.8930    39.4970 H     186 TRP188   0.0000 
2918 HE3     73.2580   -10.0950    42.1710 H     186 TRP188   0.0000 
2919 HZ2     74.0380   -14.9610    41.4200 H     186 TRP188   0.0000 
2920 HZ3     72.0100   -11.7850    43.5140 H     186 TRP188   0.0000 
2921 HH2     72.3890   -14.2100    43.1450 H     186 TRP188   0.0000 
2922 N       74.3900    -6.4290    39.7030 N.am  187 ILE189   0.0000 BACKBONE
2923 CA      75.0710    -5.1440    39.9320 C.3   187 ILE189   0.0000 BACKBONE
2924 C       76.0290    -5.2940    41.1230 C.2   187 ILE189   0.0000 BACKBONE
2925 O       77.2270    -5.0390    40.9670 O.2   187 ILE189   0.0000 BACKBONE
2926 CB      74.0500    -3.9910    40.0900 C.3   187 ILE189   0.0000 
2927 CG1     73.3010    -3.7660    38.7570 C.3   187 ILE189   0.0000 
2928 CG2     74.7440    -2.6970    40.5520 C.3   187 ILE189   0.0000 
2929 CD1     72.1080    -2.8070    38.8440 C.3   187 ILE189   0.0000 
2930 H       73.8490    -6.8160    40.4780 H     187 ILE189   0.0000 
2931 HA      75.6910    -4.9050    39.0680 H     187 ILE189   0.0000 
2932 HB      73.3210    -4.2650    40.8470 H     187 ILE189   0.0000 
2933 HG12    72.9160    -4.7180    38.3920 H     187 ILE189   0.0000 
2934 HG13    74.0000    -3.3780    38.0170 H     187 ILE189   0.0000 
2935 HG21    75.2310    -2.8440    41.5170 H     187 ILE189   0.0000 
2936 HG22    75.4780    -2.3730    39.8160 H     187 ILE189   0.0000 
2937 HG23    74.0080    -1.9090    40.6920 H     187 ILE189   0.0000 
2938 HD11    71.4050    -3.1530    39.6000 H     187 ILE189   0.0000 
2939 HD12    72.4420    -1.8000    39.0840 H     187 ILE189   0.0000 
2940 HD13    71.6010    -2.7780    37.8800 H     187 ILE189   0.0000 
2941 N       75.5580    -5.8170    42.2580 N.am  188 ASN190   0.0000 BACKBONE
2942 CA      76.3890    -6.1980    43.4030 C.3   188 ASN190   0.0000 BACKBONE
2943 C       76.7940    -7.6770    43.2850 C.2   188 ASN190   0.0000 BACKBONE
2944 O       76.1630    -8.5650    43.8550 O.2   188 ASN190   0.0000 BACKBONE
2945 CB      75.6580    -5.8590    44.7120 C.3   188 ASN190   0.0000 
2946 CG      75.5160    -4.3620    44.9080 C.2   188 ASN190   0.0000 
2947 ND2     74.4250    -3.7800    44.4740 N.am  188 ASN190   0.0000 
2948 OD1     76.4170    -3.6860    45.3730 O.2   188 ASN190   0.0000 
2949 H       74.5540    -5.9870    42.3420 H     188 ASN190   0.0000 
2950 HA      77.3110    -5.6130    43.3960 H     188 ASN190   0.0000 
2951 HB2     76.2300    -6.2520    45.5530 H     188 ASN190   0.0000 
2952 HB3     74.6740    -6.3300    44.7220 H     188 ASN190   0.0000 
2953 HD21    74.3530    -2.7890    44.5870 H     188 ASN190   0.0000 
2954 HD22    73.7200    -4.3510    43.9980 H     188 ASN190   0.0000 
2955 N       77.8210    -7.9380    42.4670 N.am  189 VAL191   0.0000 BACKBONE
2956 CA      78.2960    -9.2970    42.1570 C.3   189 VAL191   0.0000 BACKBONE
2957 C       78.7040   -10.0350    43.4460 C.2   189 VAL191   0.0000 BACKBONE
2958 O       79.5670    -9.5400    44.1720 O.2   189 VAL191   0.0000 BACKBONE
2959 CB      79.4900    -9.2930    41.1760 C.3   189 VAL191   0.0000 
2960 CG1     79.7030   -10.6920    40.5880 C.3   189 VAL191   0.0000 
2961 CG2     79.2970    -8.3310    39.9980 C.3   189 VAL191   0.0000 
2962 H       78.2790    -7.1590    42.0220 H     189 VAL191   0.0000 
2963 HA      77.4710    -9.8170    41.6760 H     189 VAL191   0.0000 
2964 HB      80.3960    -8.9920    41.7020 H     189 VAL191   0.0000 
2965 HG11    79.8740   -11.4110    41.3850 H     189 VAL191   0.0000 
2966 HG12    78.8320   -10.9960    40.0080 H     189 VAL191   0.0000 
2967 HG13    80.5830   -10.6910    39.9440 H     189 VAL191   0.0000 
2968 HG21    78.3510    -8.5260    39.5020 H     189 VAL191   0.0000 
2969 HG22    79.3290    -7.3020    40.3520 H     189 VAL191   0.0000 
2970 HG23    80.1000    -8.4700    39.2760 H     189 VAL191   0.0000 
2971 N       78.1480   -11.2250    43.7390 N.am  190 PRO192   0.0000 BACKBONE
2972 CA      78.5620   -12.0260    44.8870 C.3   190 PRO192   0.0000 BACKBONE
2973 C       79.9370   -12.6780    44.6430 C.2   190 PRO192   0.0000 BACKBONE
2974 O       80.3180   -12.8790    43.4860 O.2   190 PRO192   0.0000 BACKBONE
2975 CB      77.4470   -13.0670    45.0520 C.3   190 PRO192   0.0000 
2976 CG      76.9530   -13.2830    43.6230 C.3   190 PRO192   0.0000 
2977 CD      77.0800   -11.8920    43.0100 C.3   190 PRO192   0.0000 
2978 HA      78.6130   -11.3950    45.7750 H     190 PRO192   0.0000 
2979 HB2     76.6400   -12.6410    45.6520 H     190 PRO192   0.0000 
2980 HB3     77.7990   -13.9970    45.4990 H     190 PRO192   0.0000 
2981 HG2     75.9240   -13.6430    43.6000 H     190 PRO192   0.0000 
2982 HG3     77.6150   -13.9730    43.0990 H     190 PRO192   0.0000 
2983 HD2     77.3170   -11.9790    41.9500 H     190 PRO192   0.0000 
2984 HD3     76.1490   -11.3390    43.1500 H     190 PRO192   0.0000 
2985 N       80.6130   -13.2070    45.6860 N.am  191 PRO193   0.0000 BACKBONE
2986 CA      81.7990   -14.0620    45.5170 C.3   191 PRO193   0.0000 BACKBONE
2987 C       81.5380   -15.2660    44.5910 C.2   191 PRO193   0.0000 BACKBONE
2988 O       82.4200   -15.6790    43.8400 O.2   191 PRO193   0.0000 BACKBONE
2989 CB      82.1950   -14.4980    46.9330 C.3   191 PRO193   0.0000 
2990 CG      80.9140   -14.3330    47.7500 C.3   191 PRO193   0.0000 
2991 CD      80.2530   -13.1230    47.0950 C.3   191 PRO193   0.0000 
2992 HA      82.6160   -13.4800    45.0990 H     191 PRO193   0.0000 
2993 HB2     82.9570   -13.8170    47.3170 H     191 PRO193   0.0000 
2994 HB3     82.5630   -15.5250    46.9630 H     191 PRO193   0.0000 
2995 HG2     81.1240   -14.1570    48.8050 H     191 PRO193   0.0000 
2996 HG3     80.2800   -15.2120    47.6240 H     191 PRO193   0.0000 
2997 HD2     79.1760   -13.1570    47.2550 H     191 PRO193   0.0000 
2998 HD3     80.6640   -12.2040    47.5160 H     191 PRO193   0.0000 
2999 N       80.2870   -15.7380    44.5410 N.am  192 ALA194   0.0000 BACKBONE
3000 CA      79.8190   -16.7750    43.6250 C.3   192 ALA194   0.0000 BACKBONE
3001 C       79.8920   -16.4100    42.1240 C.2   192 ALA194   0.0000 BACKBONE
3002 O       79.7850   -17.3200    41.3060 O.2   192 ALA194   0.0000 BACKBONE
3003 CB      78.3910   -17.1550    44.0380 C.3   192 ALA194   0.0000 
3004 H       79.6120   -15.3380    45.1710 H     192 ALA194   0.0000 
3005 HA      80.4540   -17.6520    43.7630 H     192 ALA194   0.0000 
3006 HB1     78.3730   -17.4660    45.0840 H     192 ALA194   0.0000 
3007 HB2     77.7190   -16.3080    43.8980 H     192 ALA194   0.0000 
3008 HB3     78.0410   -17.9850    43.4220 H     192 ALA194   0.0000 
3009 N       80.1210   -15.1470    41.7400 N.am  193 GLU195   0.0000 BACKBONE
3010 CA      80.4280   -14.7490    40.3520 C.3   193 GLU195   0.0000 BACKBONE
3011 C       81.6250   -13.7850    40.1890 C.2   193 GLU195   0.0000 BACKBONE
3012 O       82.2320   -13.7820    39.1210 O.2   193 GLU195   0.0000 BACKBONE
3013 CB      79.1680   -14.2430    39.6200 C.3   193 GLU195   0.0000 
3014 CG      78.1410   -15.3260    39.2200 C.3   193 GLU195   0.0000 
3015 CD      78.6660   -16.4480    38.2980 C.2   193 GLU195   0.0000 
3016 OE1     79.8410   -16.4370    37.8700 O.co2 193 GLU195  -0.5000 
3017 OE2     77.9370   -17.4350    38.0480 O.co2 193 GLU195  -0.5000 
3018 H       80.1740   -14.4290    42.4530 H     193 GLU195   0.0000 
3019 HA      80.7700   -15.6330    39.8280 H     193 GLU195   0.0000 
3020 HB2     79.4760   -13.7310    38.7140 H     193 GLU195   0.0000 
3021 HB3     78.6690   -13.5070    40.2510 H     193 GLU195   0.0000 
3022 HG2     77.3150   -14.8270    38.7110 H     193 GLU195   0.0000 
3023 HG3     77.7340   -15.7710    40.1300 H     193 GLU195   0.0000 
3024 N       82.1570   -13.1790    41.2610 N.am  194 GLU196   0.0000 BACKBONE
3025 CA      83.5520   -12.6760    41.2780 C.3   194 GLU196   0.0000 BACKBONE
3026 C       84.5710   -13.8000    40.9670 C.2   194 GLU196   0.0000 BACKBONE
3027 O       85.5970   -13.5490    40.3280 O.2   194 GLU196   0.0000 BACKBONE
3028 CB      83.8690   -11.9880    42.6220 C.3   194 GLU196   0.0000 
3029 CG      83.5420   -10.4780    42.6600 C.3   194 GLU196   0.0000 
3030 CD      84.5480    -9.5900    41.8970 C.2   194 GLU196   0.0000 
3031 OE1     84.3770    -8.3450    41.8820 O.co2 194 GLU196  -0.5000 
3032 OE2     85.4690   -10.1460    41.2590 O.co2 194 GLU196  -0.5000 
3033 H       81.6240   -13.1360    42.1230 H     194 GLU196   0.0000 
3034 HA      83.6760   -11.9340    40.4930 H     194 GLU196   0.0000 
3035 HB2     84.9230   -12.1240    42.8670 H     194 GLU196   0.0000 
3036 HB3     83.2980   -12.4830    43.4020 H     194 GLU196   0.0000 
3037 HG2     83.5340   -10.1660    43.7070 H     194 GLU196   0.0000 
3038 HG3     82.5370   -10.3250    42.2610 H     194 GLU196   0.0000 
3039 N       84.2040   -15.0740    41.2060 N.am  195 LYS197   0.0000 BACKBONE
3040 CA      84.9360   -16.2640    40.7220 C.3   195 LYS197   0.0000 BACKBONE
3041 C       85.2430   -16.2550    39.2150 C.2   195 LYS197   0.0000 BACKBONE
3042 O       86.1720   -16.9300    38.7900 O.2   195 LYS197   0.0000 BACKBONE
3043 CB      84.1740   -17.5560    41.1040 C.3   195 LYS197   0.0000 
3044 CG      83.0600   -17.9580    40.1130 C.3   195 LYS197   0.0000 
3045 CD      82.3310   -19.2410    40.5320 C.3   195 LYS197   0.0000 
3046 CE      81.3870   -19.7780    39.4410 C.3   195 LYS197   0.0000 
3047 NZ      80.2970   -18.8300    39.1080 N.4   195 LYS197   1.0000 
3048 H       83.3670   -15.2150    41.7610 H     195 LYS197   0.0000 
3049 HA      85.9030   -16.2800    41.2270 H     195 LYS197   0.0000 
3050 HB2     83.7530   -17.4470    42.1050 H     195 LYS197   0.0000 
3051 HB3     84.8990   -18.3710    41.1390 H     195 LYS197   0.0000 
3052 HG2     83.5000   -18.1470    39.1350 H     195 LYS197   0.0000 
3053 HG3     82.3450   -17.1420    40.0260 H     195 LYS197   0.0000 
3054 HD2     81.7720   -19.0590    41.4510 H     195 LYS197   0.0000 
3055 HD3     83.0750   -20.0120    40.7390 H     195 LYS197   0.0000 
3056 HE2     80.9520   -20.7110    39.8080 H     195 LYS197   0.0000 
3057 HE3     81.9690   -20.0030    38.5420 H     195 LYS197   0.0000 
3058 HZ1     79.8180   -18.5000    39.9420 H     195 LYS197   0.0000 
3059 HZ2     80.6320   -17.9780    38.6560 H     195 LYS197   0.0000 
3060 HZ3     79.6010   -19.1920    38.4720 H     195 LYS197   0.0000 
3061 N       84.4360   -15.5540    38.4170 N.am  196 ASN198   0.0000 BACKBONE
3062 CA      84.4320   -15.5580    36.9510 C.3   196 ASN198   0.0000 BACKBONE
3063 C       84.7390   -14.1740    36.3420 C.2   196 ASN198   0.0000 BACKBONE
3064 O       84.7510   -14.0240    35.1190 O.2   196 ASN198   0.0000 BACKBONE
3065 CB      83.0360   -16.0400    36.5100 C.3   196 ASN198   0.0000 
3066 CG      82.8660   -17.5440    36.4200 C.2   196 ASN198   0.0000 
3067 ND2     81.6450   -18.0210    36.4730 N.am  196 ASN198   0.0000 
3068 OD1     83.8020   -18.3110    36.2790 O.2   196 ASN198   0.0000 
3069 H       83.7020   -15.0170    38.8650 H     196 ASN198   0.0000 
3070 HA      85.1930   -16.2440    36.5700 H     196 ASN198   0.0000 
3071 HB2     82.8240   -15.6480    35.5220 H     196 ASN198   0.0000 
3072 HB3     82.2770   -15.6360    37.1780 H     196 ASN198   0.0000 
3073 HD21    80.8790   -17.3510    36.5830 H     196 ASN198   0.0000 
3074 HD22    81.5200   -18.9590    36.1450 H     196 ASN198   0.0000 
3075 N       84.9030   -13.1410    37.1680 N.am  197 TYR199   0.0000 BACKBONE
3076 CA      84.8860   -11.7400    36.7460 C.3   197 TYR199   0.0000 BACKBONE
3077 C       86.2600   -11.3090    36.2190 C.2   197 TYR199   0.0000 BACKBONE
3078 O       87.2810   -11.4530    36.8980 O.2   197 TYR199   0.0000 BACKBONE
3079 CB      84.3680   -10.9370    37.9480 C.3   197 TYR199   0.0000 
3080 CG      83.8120    -9.5240    37.8230 C.ar  197 TYR199   0.0000 
3081 CD1     83.9720    -8.6760    36.7040 C.ar  197 TYR199   0.0000 
3082 CD2     83.1360    -9.0380    38.9560 C.ar  197 TYR199   0.0000 
3083 CE1     83.5210    -7.3350    36.7650 C.ar  197 TYR199   0.0000 
3084 CE2     82.7000    -7.7090    39.0280 C.ar  197 TYR199   0.0000 
3085 CZ      82.9090    -6.8440    37.9430 C.ar  197 TYR199   0.0000 
3086 OH      82.5170    -5.5500    38.0820 O.3   197 TYR199   0.0000 
3087 H       84.9100   -13.3230    38.1640 H     197 TYR199   0.0000 
3088 HA      84.1740   -11.6280    35.9330 H     197 TYR199   0.0000 
3089 HB2     85.1560   -10.9180    38.7030 H     197 TYR199   0.0000 
3090 HB3     83.5440   -11.5170    38.3640 H     197 TYR199   0.0000 
3091 HD1     84.4620    -9.0300    35.8100 H     197 TYR199   0.0000 
3092 HD2     83.0000    -9.6800    39.8110 H     197 TYR199   0.0000 
3093 HE1     83.6710    -6.6730    35.9270 H     197 TYR199   0.0000 
3094 HE2     82.2530    -7.3400    39.9370 H     197 TYR199   0.0000 
3095 HH      82.8410    -4.9550    37.3660 H     197 TYR199   0.0000 
3096 N       86.2680   -10.8090    34.9810 N.am  198 ALA200   0.0000 BACKBONE
3097 CA      87.4040   -10.1490    34.3410 C.3   198 ALA200   0.0000 BACKBONE
3098 C       87.7290    -8.7930    35.0100 C.2   198 ALA200   0.0000 BACKBONE
3099 O       87.0080    -8.3650    35.9090 O.2   198 ALA200   0.0000 BACKBONE
3100 CB      87.0230    -9.9860    32.8610 C.3   198 ALA200   0.0000 
3101 H       85.3860   -10.7810    34.4790 H     198 ALA200   0.0000 
3102 HA      88.2840   -10.7870    34.4250 H     198 ALA200   0.0000 
3103 HB1     86.8740   -10.9640    32.4040 H     198 ALA200   0.0000 
3104 HB2     86.0970    -9.4180    32.7810 H     198 ALA200   0.0000 
3105 HB3     87.8070    -9.4590    32.3230 H     198 ALA200   0.0000 
3106 N       88.7220    -8.0440    34.5220 N.am  199 TRP201   0.0000 BACKBONE
3107 CA      88.9560    -6.6390    34.9190 C.3   199 TRP201   0.0000 BACKBONE
3108 C       89.1560    -5.7560    33.6950 C.2   199 TRP201   0.0000 BACKBONE
3109 O       89.6740    -6.2260    32.6920 O.2   199 TRP201   0.0000 BACKBONE
3110 CB      90.1820    -6.4950    35.8290 C.3   199 TRP201   0.0000 
3111 CG      90.1890    -7.3210    37.0740 C.2   199 TRP201   0.0000 
3112 CD1     90.5230    -8.6250    37.1260 C.2   199 TRP201   0.0000 
3113 CD2     89.8640    -6.9440    38.4490 C.ar  199 TRP201   0.0000 
3114 CE2     89.9500    -8.1110    39.2690 C.ar  199 TRP201   0.0000 
3115 CE3     89.5010    -5.7370    39.0870 C.ar  199 TRP201   0.0000 
3116 NE1     90.3800    -9.0980    38.4090 N.pl3 199 TRP201   0.0000 
3117 CZ2     89.6400    -8.0930    40.6370 C.ar  199 TRP201   0.0000 
3118 CZ3     89.1940    -5.7060    40.4620 C.ar  199 TRP201   0.0000 
3119 CH2     89.2510    -6.8820    41.2330 C.ar  199 TRP201   0.0000 
3120 H       89.2840    -8.4090    33.7650 H     199 TRP201   0.0000 
3121 HA      88.0910    -6.2580    35.4610 H     199 TRP201   0.0000 
3122 HB2     90.2610    -5.4490    36.1230 H     199 TRP201   0.0000 
3123 HB3     91.0740    -6.7350    35.2490 H     199 TRP201   0.0000 
3124 HD1     90.8330    -9.2180    36.2760 H     199 TRP201   0.0000 
3125 HE1     90.5920   -10.0710    38.6360 H     199 TRP201   0.0000 
3126 HE3     89.4550    -4.8330    38.5050 H     199 TRP201   0.0000 
3127 HZ2     89.6990    -8.9990    41.2210 H     199 TRP201   0.0000 
3128 HZ3     88.9100    -4.7740    40.9310 H     199 TRP201   0.0000 
3129 HH2     89.0060    -6.8520    42.2860 H     199 TRP201   0.0000 
3130 N       88.8270    -4.4690    33.7970 N.am  200 GLY202   0.0000 BACKBONE
3131 CA      89.1080    -3.5030    32.7430 C.3   200 GLY202   0.0000 BACKBONE
3132 C       90.5940    -3.1550    32.7090 C.2   200 GLY202   0.0000 BACKBONE
3133 O       91.0500    -2.4020    33.5720 O.2   200 GLY202   0.0000 BACKBONE
3134 H       88.4070    -4.1330    34.6570 H     200 GLY202   0.0000 
3135 HA2     88.5420    -2.6000    32.9470 H     200 GLY202   0.0000 
3136 HA3     88.7950    -3.8980    31.7770 H     200 GLY202   0.0000 
3137 N       91.3430    -3.7000    31.7490 N.am  201 TYR203   0.0000 BACKBONE
3138 CA      92.7920    -3.5130    31.6350 C.3   201 TYR203   0.0000 BACKBONE
3139 C       93.1370    -2.2580    30.8240 C.2   201 TYR203   0.0000 BACKBONE
3140 O       92.9620    -2.2030    29.6040 O.2   201 TYR203   0.0000 BACKBONE
3141 CB      93.4520    -4.7810    31.0820 C.3   201 TYR203   0.0000 
3142 CG      93.4440    -5.9250    32.0790 C.ar  201 TYR203   0.0000 
3143 CD1     94.2930    -5.8810    33.2050 C.ar  201 TYR203   0.0000 
3144 CD2     92.5480    -6.9970    31.9180 C.ar  201 TYR203   0.0000 
3145 CE1     94.2280    -6.8940    34.1810 C.ar  201 TYR203   0.0000 
3146 CE2     92.4820    -8.0140    32.8880 C.ar  201 TYR203   0.0000 
3147 CZ      93.3070    -7.9520    34.0290 C.ar  201 TYR203   0.0000 
3148 OH      93.1900    -8.9010    34.9920 O.3   201 TYR203   0.0000 
3149 H       90.8910    -4.3450    31.1040 H     201 TYR203   0.0000 
3150 HA      93.1900    -3.3710    32.6380 H     201 TYR203   0.0000 
3151 HB2     94.4900    -4.5580    30.8330 H     201 TYR203   0.0000 
3152 HB3     92.9440    -5.0790    30.1640 H     201 TYR203   0.0000 
3153 HD1     94.9740    -5.0500    33.3330 H     201 TYR203   0.0000 
3154 HD2     91.8660    -7.0110    31.0780 H     201 TYR203   0.0000 
3155 HE1     94.8680    -6.8540    35.0480 H     201 TYR203   0.0000 
3156 HE2     91.7690    -8.8160    32.7840 H     201 TYR203   0.0000 
3157 HH      93.6730    -8.6910    35.7960 H     201 TYR203   0.0000 
3158 N       93.6250    -1.2290    31.5240 N.am  202 ARG204   0.0000 BACKBONE
3159 CA      93.7700     0.1450    31.0180 C.3   202 ARG204   0.0000 BACKBONE
3160 C       94.9400     0.8420    31.7100 C.2   202 ARG204   0.0000 BACKBONE
3161 O       95.0110     0.8240    32.9290 O.2   202 ARG204   0.0000 BACKBONE
3162 CB      92.4340     0.8590    31.3040 C.3   202 ARG204   0.0000 
3163 CG      92.4740     2.3720    31.0650 C.3   202 ARG204   0.0000 
3164 CD      91.1600     3.0250    31.4910 C.3   202 ARG204   0.0000 
3165 NE      91.3520     4.4730    31.6320 N.pl3 202 ARG204   0.0000 
3166 CZ      90.7890     5.2790    32.5040 C.cat 202 ARG204   1.0000 
3167 NH1     89.7670     4.9380    33.2400 N.pl3 202 ARG204   0.0000 
3168 NH2     91.2960     6.4650    32.6440 N.pl3 202 ARG204   0.0000 
3169 H       93.7750    -1.3820    32.5200 H     202 ARG204   0.0000 
3170 HA      93.9480     0.1270    29.9420 H     202 ARG204   0.0000 
3171 HB2     92.1670     0.6870    32.3490 H     202 ARG204   0.0000 
3172 HB3     91.6530     0.4200    30.6800 H     202 ARG204   0.0000 
3173 HG2     92.6720     2.5860    30.0140 H     202 ARG204   0.0000 
3174 HG3     93.2640     2.8060    31.6770 H     202 ARG204   0.0000 
3175 HD2     90.8680     2.6050    32.4550 H     202 ARG204   0.0000 
3176 HD3     90.3810     2.8110    30.7560 H     202 ARG204   0.0000 
3177 HE      92.1640     4.8880    31.1740 H     202 ARG204   0.0000 
3178 HH11    89.3820     5.5710    33.9090 H     202 ARG204   0.0000 
3179 HH12    89.3710     4.0100    33.1110 H     202 ARG204   0.0000 
3180 HH21    92.1910     6.6170    32.1600 H     202 ARG204   0.0000 
3181 HH22    90.9400     7.1310    33.2930 H     202 ARG204   0.0000 
3182 N       95.8080     1.5330    30.9630 N.am  203 GLU205   0.0000 BACKBONE
3183 CA      96.8950     2.3730    31.5230 C.3   203 GLU205   0.0000 BACKBONE
3184 C       97.8260     1.6320    32.5190 C.2   203 GLU205   0.0000 BACKBONE
3185 O       98.2970     2.2200    33.4920 O.2   203 GLU205   0.0000 BACKBONE
3186 CB      96.3080     3.6610    32.1390 C.3   203 GLU205   0.0000 
3187 CG      95.5660     4.5870    31.1620 C.3   203 GLU205   0.0000 
3188 CD      94.6260     5.5520    31.9040 C.2   203 GLU205   0.0000 
3189 OE1     94.8330     5.8000    33.1160 O.co2 203 GLU205  -0.5000 
3190 OE2     93.6210     5.9800    31.2950 O.co2 203 GLU205  -0.5000 
3191 H       95.6540     1.5610    29.9680 H     203 GLU205   0.0000 
3192 HA      97.5380     2.6810    30.6990 H     203 GLU205   0.0000 
3193 HB2     97.1100     4.2470    32.5890 H     203 GLU205   0.0000 
3194 HB3     95.6240     3.3660    32.9330 H     203 GLU205   0.0000 
3195 HG2     94.9760     3.9890    30.4650 H     203 GLU205   0.0000 
3196 HG3     96.2980     5.1510    30.5820 H     203 GLU205   0.0000 
3197 N       98.0320     0.3210    32.3320 N.am  204 GLY206   0.0000 BACKBONE
3198 CA      98.7800    -0.5420    33.2660 C.3   204 GLY206   0.0000 BACKBONE
3199 C       98.0100    -0.9600    34.5310 C.2   204 GLY206   0.0000 BACKBONE
3200 O       98.5780    -1.6050    35.4070 O.2   204 GLY206   0.0000 BACKBONE
3201 H       97.6200    -0.1140    31.5230 H     204 GLY206   0.0000 
3202 HA2     99.6830    -0.0210    33.5860 H     204 GLY206   0.0000 
3203 HA3     99.0800    -1.4500    32.7450 H     204 GLY206   0.0000 
3204 N       96.7250    -0.6050    34.6290 N.am  205 LYS207   0.0000 BACKBONE
3205 CA      95.8320    -0.8050    35.7810 C.3   205 LYS207   0.0000 BACKBONE
3206 C       94.7450    -1.8350    35.4380 C.2   205 LYS207   0.0000 BACKBONE
3207 O       94.5340    -2.1700    34.2710 O.2   205 LYS207   0.0000 BACKBONE
3208 CB      95.2020     0.5490    36.1810 C.3   205 LYS207   0.0000 
3209 CG      96.2100     1.7040    36.3820 C.3   205 LYS207   0.0000 
3210 CD      95.5970     3.0740    36.0470 C.3   205 LYS207   0.0000 
3211 CE      96.7200     4.0960    35.8300 C.3   205 LYS207   0.0000 
3212 NZ      96.1940     5.4110    35.3890 N.4   205 LYS207   1.0000 
3213 H       96.3280    -0.0880    33.8530 H     205 LYS207   0.0000 
3214 HA      96.4110    -1.1930    36.6210 H     205 LYS207   0.0000 
3215 HB2     94.6320     0.4260    37.1040 H     205 LYS207   0.0000 
3216 HB3     94.4890     0.8250    35.4040 H     205 LYS207   0.0000 
3217 HG2     97.0770     1.5700    35.7400 H     205 LYS207   0.0000 
3218 HG3     96.5660     1.7000    37.4130 H     205 LYS207   0.0000 
3219 HD2     94.9400     3.3900    36.8590 H     205 LYS207   0.0000 
3220 HD3     95.0160     2.9960    35.1270 H     205 LYS207   0.0000 
3221 HE2     97.3980     3.7000    35.0660 H     205 LYS207   0.0000 
3222 HE3     97.2880     4.2010    36.7580 H     205 LYS207   0.0000 
3223 HZ1     95.6770     5.3320    34.5060 H     205 LYS207   0.0000 
3224 HZ2     95.5510     5.8060    36.0560 H     205 LYS207   0.0000 
3225 HZ3     96.9400     6.0660    35.2050 H     205 LYS207   0.0000 
3226 N       94.0160    -2.2820    36.4590 N.am  206 ALA208   0.0000 BACKBONE
3227 CA      92.8810    -3.1960    36.3530 C.3   206 ALA208   0.0000 BACKBONE
3228 C       91.7210    -2.6750    37.2190 C.2   206 ALA208   0.0000 BACKBONE
3229 O       91.9410    -2.3550    38.3870 O.2   206 ALA208   0.0000 BACKBONE
3230 CB      93.3560    -4.5830    36.8040 C.3   206 ALA208   0.0000 
3231 H       94.2220    -1.9300    37.3810 H     206 ALA208   0.0000 
3232 HA      92.5490    -3.2640    35.3180 H     206 ALA208   0.0000 
3233 HB1     94.2100    -4.8890    36.2010 H     206 ALA208   0.0000 
3234 HB2     93.6530    -4.5540    37.8540 H     206 ALA208   0.0000 
3235 HB3     92.5570    -5.3120    36.6860 H     206 ALA208   0.0000 
3236 N       90.5030    -2.5590    36.6720 N.am  207 VAL209   0.0000 BACKBONE
3237 CA      89.3540    -1.9470    37.3810 C.3   207 VAL209   0.0000 BACKBONE
3238 C       88.0550    -2.7530    37.2890 C.2   207 VAL209   0.0000 BACKBONE
3239 O       87.8400    -3.4910    36.3260 O.2   207 VAL209   0.0000 BACKBONE
3240 CB      89.1030    -0.4890    36.9310 C.3   207 VAL209   0.0000 
3241 CG1     90.3150     0.4090    37.2060 C.3   207 VAL209   0.0000 
3242 CG2     88.7240    -0.3570    35.4520 C.3   207 VAL209   0.0000 
3243 H       90.4050    -2.7640    35.6840 H     207 VAL209   0.0000 
3244 HA      89.5960    -1.8990    38.4430 H     207 VAL209   0.0000 
3245 HB      88.2740    -0.0970    37.5200 H     207 VAL209   0.0000 
3246 HG11    90.6120     0.3160    38.2510 H     207 VAL209   0.0000 
3247 HG12    91.1520     0.1260    36.5670 H     207 VAL209   0.0000 
3248 HG13    90.0520     1.4480    37.0090 H     207 VAL209   0.0000 
3249 HG21    89.5450    -0.6910    34.8190 H     207 VAL209   0.0000 
3250 HG22    87.8310    -0.9420    35.2330 H     207 VAL209   0.0000 
3251 HG23    88.5140     0.6890    35.2300 H     207 VAL209   0.0000 
3252 N       87.1690    -2.5480    38.2730 N.am  208 HIP210   0.0000 BACKBONE
3253 CA      85.7200    -2.8080    38.2070 C.3   208 HIP210   0.0000 BACKBONE
3254 C       84.9860    -1.4530    38.3080 C.2   208 HIP210   0.0000 BACKBONE
3255 O       85.5250    -0.5310    38.9170 O.2   208 HIP210   0.0000 BACKBONE
3256 CB      85.2720    -3.8160    39.3040 C.3   208 HIP210   0.0000 
3257 CG      85.7400    -5.2600    39.1540 C.2   208 HIP210   0.0000 
3258 CD2     86.2860    -5.8110    38.0260 C.2   208 HIP210   0.0000 
3259 ND1     85.6180    -6.2970    40.0820 N.pl3 208 HIP210   0.0000 
3260 CE1     86.1160    -7.4180    39.5290 C.cat 208 HIP210   1.0000 
3261 NE2     86.5270    -7.1420    38.2830 N.pl3 208 HIP210   0.0000 
3262 H       87.4420    -1.8950    38.9950 H     208 HIP210   0.0000 
3263 HA      85.4700    -3.2170    37.2280 H     208 HIP210   0.0000 
3264 HB2     84.1820    -3.8320    39.3200 H     208 HIP210   0.0000 
3265 HB3     85.6020    -3.4440    40.2760 H     208 HIP210   0.0000 
3266 HD1     85.0980    -6.3170    40.9580 H     208 HIP210   0.0000 
3267 HD2     86.4560    -5.3060    37.0880 H     208 HIP210   0.0000 
3268 HE2     86.8400    -7.8280    37.5920 H     208 HIP210   0.0000 
3269 HE1     86.0790    -8.4040    39.9800 H     208 HIP210   0.0000 
3270 N       83.8060    -1.3330    37.6970 N.am  209 VAL211   0.0000 BACKBONE
3271 CA      83.0410    -0.0900    37.4640 C.3   209 VAL211   0.0000 BACKBONE
3272 C       82.9610     0.8420    38.6810 C.2   209 VAL211   0.0000 BACKBONE
3273 O       82.4180     0.4820    39.7270 O.2   209 VAL211   0.0000 BACKBONE
3274 CB      81.6400    -0.4110    36.8890 C.3   209 VAL211   0.0000 
3275 CG1     80.8030    -1.3720    37.7460 C.3   209 VAL211   0.0000 
3276 CG2     80.7820     0.8300    36.6060 C.3   209 VAL211   0.0000 
3277 H       83.5050    -2.1490    37.1680 H     209 VAL211   0.0000 
3278 HA      83.5760     0.4490    36.6830 H     209 VAL211   0.0000 
3279 HB      81.7900    -0.9020    35.9330 H     209 VAL211   0.0000 
3280 HG11    81.3780    -2.2740    37.9450 H     209 VAL211   0.0000 
3281 HG12    80.5320    -0.8940    38.6870 H     209 VAL211   0.0000 
3282 HG13    79.9000    -1.6420    37.1980 H     209 VAL211   0.0000 
3283 HG21    80.5550     1.3630    37.5290 H     209 VAL211   0.0000 
3284 HG22    81.3140     1.4870    35.9230 H     209 VAL211   0.0000 
3285 HG23    79.8520     0.5270    36.1260 H     209 VAL211   0.0000 
3286 N       83.4470     2.0740    38.5150 N.am  210 SER212   0.0000 BACKBONE
3287 CA      83.4850     3.1110    39.5570 C.3   210 SER212   0.0000 BACKBONE
3288 C       82.1290     3.8360    39.6710 C.2   210 SER212   0.0000 BACKBONE
3289 O       81.6730     4.3940    38.6610 O.2   210 SER212   0.0000 BACKBONE
3290 CB      84.6110     4.1410    39.3270 C.3   210 SER212   0.0000 
3291 OG      85.5520     3.7610    38.3400 O.3   210 SER212   0.0000 
3292 H       83.8810     2.2890    37.6210 H     210 SER212   0.0000 
3293 HA      83.7190     2.6070    40.4920 H     210 SER212   0.0000 
3294 HB2     85.1350     4.2960    40.2710 H     210 SER212   0.0000 
3295 HB3     84.1810     5.0980    39.0280 H     210 SER212   0.0000 
3296 HG      85.1880     4.0550    37.4680 H     210 SER212   0.0000 
3297 N       81.4900     3.8820    40.8590 N.am  211 PRO213   0.0000 BACKBONE
3298 CA      80.1620     4.4700    41.0410 C.3   211 PRO213   0.0000 BACKBONE
3299 C       80.1800     5.9960    41.2510 C.2   211 PRO213   0.0000 BACKBONE
3300 O       81.0890     6.5430    41.8760 O.2   211 PRO213   0.0000 BACKBONE
3301 CB      79.5670     3.7440    42.2490 C.3   211 PRO213   0.0000 
3302 CG      80.7970     3.4710    43.1120 C.3   211 PRO213   0.0000 
3303 CD      81.8890     3.1900    42.0790 C.3   211 PRO213   0.0000 
3304 HA      79.5490     4.2430    40.1720 H     211 PRO213   0.0000 
3305 HB2     79.1270     2.7990    41.9260 H     211 PRO213   0.0000 
3306 HB3     78.8250     4.3490    42.7740 H     211 PRO213   0.0000 
3307 HG2     80.6440     2.6210    43.7780 H     211 PRO213   0.0000 
3308 HG3     81.0530     4.3640    43.6840 H     211 PRO213   0.0000 
3309 HD2     82.8520     3.5540    42.4410 H     211 PRO213   0.0000 
3310 HD3     81.9390     2.1170    41.8870 H     211 PRO213   0.0000 
3311 N       79.1090     6.6610    40.8140 N.am  212 GLY214   0.0000 BACKBONE
3312 CA      78.8200     8.0870    40.9910 C.3   212 GLY214   0.0000 BACKBONE
3313 C       77.5420     8.2960    41.8100 C.2   212 GLY214   0.0000 BACKBONE
3314 O       77.5940     8.2760    43.0450 O.2   212 GLY214   0.0000 BACKBONE
3315 H       78.4030     6.1080    40.3260 H     212 GLY214   0.0000 
3316 HA2     78.7010     8.5520    40.0120 H     212 GLY214   0.0000 
3317 HA3     79.6470     8.5800    41.5010 H     212 GLY214   0.0000 
3318 N       76.4180     8.5280    41.1240 N.am  213 ALA215   0.0000 BACKBONE
3319 CA      75.0580     8.4570    41.6650 C.3   213 ALA215   0.0000 BACKBONE
3320 C       74.0220     8.1700    40.5580 C.2   213 ALA215   0.0000 BACKBONE
3321 O       74.1760     8.6200    39.4230 O.2   213 ALA215   0.0000 BACKBONE
3322 CB      74.7230     9.7620    42.3940 C.3   213 ALA215   0.0000 
3323 H       76.4800     8.5340    40.1160 H     213 ALA215   0.0000 
3324 HA      75.0160     7.6340    42.3810 H     213 ALA215   0.0000 
3325 HB1     75.3260     9.8270    43.2950 H     213 ALA215   0.0000 
3326 HB2     74.9430    10.6140    41.7530 H     213 ALA215   0.0000 
3327 HB3     73.6700     9.7770    42.6750 H     213 ALA215   0.0000 
3328 N       72.9360     7.4730    40.9200 N.am  214 LEU216   0.0000 BACKBONE
3329 CA      71.8910     6.9600    40.0130 C.3   214 LEU216   0.0000 BACKBONE
3330 C       72.4510     6.2090    38.7890 C.2   214 LEU216   0.0000 BACKBONE
3331 O       71.9440     6.3180    37.6720 O.2   214 LEU216   0.0000 BACKBONE
3332 CB      70.8570     8.0370    39.6360 C.3   214 LEU216   0.0000 
3333 CG      70.2300     8.8250    40.7970 C.3   214 LEU216   0.0000 
3334 CD1     69.0250     9.5990    40.2580 C.3   214 LEU216   0.0000 
3335 CD2     69.7420     7.9490    41.9550 C.3   214 LEU216   0.0000 
3336 H       72.8950     7.1510    41.8740 H     214 LEU216   0.0000 
3337 HA      71.3520     6.2000    40.5750 H     214 LEU216   0.0000 
3338 HB2     70.0550     7.5300    39.0970 H     214 LEU216   0.0000 
3339 HB3     71.3210     8.7420    38.9460 H     214 LEU216   0.0000 
3340 HG      70.9630     9.5330    41.1830 H     214 LEU216   0.0000 
3341 HD11    69.3430    10.2580    39.4510 H     214 LEU216   0.0000 
3342 HD12    68.2840     8.8980    39.8790 H     214 LEU216   0.0000 
3343 HD13    68.5720    10.1950    41.0470 H     214 LEU216   0.0000 
3344 HD21    69.0900     7.1630    41.5770 H     214 LEU216   0.0000 
3345 HD22    70.5900     7.4850    42.4560 H     214 LEU216   0.0000 
3346 HD23    69.2040     8.5570    42.6810 H     214 LEU216   0.0000 
3347 N       73.5770     5.5270    38.9760 N.am  215 ASP217   0.0000 BACKBONE
3348 CA      74.3750     4.9340    37.9100 C.3   215 ASP217   0.0000 BACKBONE
3349 C       74.5210     3.4100    38.0180 C.2   215 ASP217   0.0000 BACKBONE
3350 O       74.8060     2.7610    37.0100 O.2   215 ASP217   0.0000 BACKBONE
3351 CB      75.7120     5.6660    37.8350 C.3   215 ASP217   0.0000 
3352 CG      76.6070     5.4550    39.0580 C.2   215 ASP217   0.0000 
3353 OD1     76.1390     5.6280    40.2040 O.co2 215 ASP217  -0.5000 
3354 OD2     77.8110     5.1880    38.8560 O.co2 215 ASP217  -0.5000 
3355 H       74.0160     5.5800    39.8880 H     215 ASP217   0.0000 
3356 HA      73.8750     5.1150    36.9610 H     215 ASP217   0.0000 
3357 HB2     75.5330     6.7350    37.7060 H     215 ASP217   0.0000 
3358 HB3     76.2140     5.3100    36.9420 H     215 ASP217   0.0000 
3359 N       74.0870     2.8090    39.1310 N.am  216 ALA218   0.0000 BACKBONE
3360 CA      73.6120     1.4240    39.1310 C.3   216 ALA218   0.0000 BACKBONE
3361 C       72.4150     1.2790    38.1700 C.2   216 ALA218   0.0000 BACKBONE
3362 O       72.3760     0.3700    37.3410 O.2   216 ALA218   0.0000 BACKBONE
3363 CB      73.2390     1.0450    40.5710 C.3   216 ALA218   0.0000 
3364 H       73.7780     3.4020    39.8910 H     216 ALA218   0.0000 
3365 HA      74.4050     0.7630    38.7880 H     216 ALA218   0.0000 
3366 HB1     74.1280     1.0670    41.2010 H     216 ALA218   0.0000 
3367 HB2     72.5040     1.7470    40.9690 H     216 ALA218   0.0000 
3368 HB3     72.8040     0.0480    40.5900 H     216 ALA218   0.0000 
3369 N       71.5440     2.2880    38.1840 N.am  217 GLU219   0.0000 BACKBONE
3370 CA      70.3700     2.4700    37.3410 C.3   217 GLU219   0.0000 BACKBONE
3371 C       70.7070     2.7000    35.8520 C.2   217 GLU219   0.0000 BACKBONE
3372 O       69.8290     2.5320    35.0030 O.2   217 GLU219   0.0000 BACKBONE
3373 CB      69.5520     3.6580    37.8880 C.3   217 GLU219   0.0000 
3374 CG      68.9170     3.5130    39.2860 C.3   217 GLU219   0.0000 
3375 CD      69.8740     3.3880    40.4870 C.2   217 GLU219   0.0000 
3376 OE1     71.0460     3.8260    40.3850 O.co2 217 GLU219  -0.5000 
3377 OE2     69.4230     2.8410    41.5200 O.co2 217 GLU219  -0.5000 
3378 H       71.6540     2.9680    38.9390 H     217 GLU219   0.0000 
3379 HA      69.7480     1.5860    37.3990 H     217 GLU219   0.0000 
3380 HB2     68.7280     3.8280    37.1960 H     217 GLU219   0.0000 
3381 HB3     70.1710     4.5510    37.8780 H     217 GLU219   0.0000 
3382 HG2     68.2430     2.6610    39.2640 H     217 GLU219   0.0000 
3383 HG3     68.2980     4.3920    39.4510 H     217 GLU219   0.0000 
3384 N       71.9470     3.0870    35.5060 N.am  218 ALA220   0.0000 BACKBONE
3385 CA      72.2950     3.5800    34.1640 C.3   218 ALA220   0.0000 BACKBONE
3386 C       73.5170     2.9230    33.4860 C.2   218 ALA220   0.0000 BACKBONE
3387 O       73.5800     2.9160    32.2510 O.2   218 ALA220   0.0000 BACKBONE
3388 CB      72.4620     5.0990    34.2520 C.3   218 ALA220   0.0000 
3389 H       72.6210     3.1890    36.2520 H     218 ALA220   0.0000 
3390 HA      71.4540     3.3920    33.4960 H     218 ALA220   0.0000 
3391 HB1     71.6270     5.5380    34.7970 H     218 ALA220   0.0000 
3392 HB2     73.3920     5.3460    34.7650 H     218 ALA220   0.0000 
3393 HB3     72.4800     5.5170    33.2480 H     218 ALA220   0.0000 
3394 N       74.4810     2.3660    34.2300 N.am  219 TYR221   0.0000 BACKBONE
3395 CA      75.6150     1.6120    33.6650 C.3   219 TYR221   0.0000 BACKBONE
3396 C       76.2010     0.4900    34.5500 C.2   219 TYR221   0.0000 BACKBONE
3397 O       77.1590    -0.1650    34.1410 O.2   219 TYR221   0.0000 BACKBONE
3398 CB      76.7080     2.5760    33.1620 C.3   219 TYR221   0.0000 
3399 CG      77.3210     3.5350    34.1630 C.ar  219 TYR221   0.0000 
3400 CD1     77.9610     3.0610    35.3270 C.ar  219 TYR221   0.0000 
3401 CD2     77.3300     4.9140    33.8750 C.ar  219 TYR221   0.0000 
3402 CE1     78.5630     3.9650    36.2170 C.ar  219 TYR221   0.0000 
3403 CE2     77.9710     5.8190    34.7410 C.ar  219 TYR221   0.0000 
3404 CZ      78.5660     5.3440    35.9240 C.ar  219 TYR221   0.0000 
3405 OH      79.0940     6.2100    36.8190 O.3   219 TYR221   0.0000 
3406 H       74.4460     2.4950    35.2360 H     219 TYR221   0.0000 
3407 HA      75.2390     1.1010    32.7880 H     219 TYR221   0.0000 
3408 HB2     76.2900     3.1540    32.3370 H     219 TYR221   0.0000 
3409 HB3     77.5230     1.9960    32.7380 H     219 TYR221   0.0000 
3410 HD1     77.9910     2.0090    35.5550 H     219 TYR221   0.0000 
3411 HD2     76.8580     5.2790    32.9780 H     219 TYR221   0.0000 
3412 HE1     78.9960     3.6140    37.1440 H     219 TYR221   0.0000 
3413 HE2     77.9660     6.8780    34.5350 H     219 TYR221   0.0000 
3414 HH      78.8430     5.8770    37.7100 H     219 TYR221   0.0000 
3415 N       75.6870     0.2650    35.7620 N.am  220 GLY222   0.0000 BACKBONE
3416 CA      76.3620    -0.5540    36.7770 C.3   220 GLY222   0.0000 BACKBONE
3417 C       76.3060    -2.0820    36.6210 C.2   220 GLY222   0.0000 BACKBONE
3418 O       76.7770    -2.7650    37.5350 O.2   220 GLY222   0.0000 BACKBONE
3419 H       74.9320     0.8660    36.0770 H     220 GLY222   0.0000 
3420 HA2     75.9350    -0.3120    37.7480 H     220 GLY222   0.0000 
3421 HA3     77.4140    -0.2690    36.8010 H     220 GLY222   0.0000 
3422 N       75.7140    -2.6350    35.5520 N.am  221 VAL223   0.0000 BACKBONE
3423 CA      75.4160    -4.0800    35.4080 C.3   221 VAL223   0.0000 BACKBONE
3424 C       76.6240    -4.8900    34.9120 C.2   221 VAL223   0.0000 BACKBONE
3425 O       77.4090    -4.4400    34.0740 O.2   221 VAL223   0.0000 BACKBONE
3426 CB      74.1750    -4.3210    34.5140 C.3   221 VAL223   0.0000 
3427 CG1     73.7810    -5.8030    34.4090 C.3   221 VAL223   0.0000 
3428 CG2     72.9310    -3.5860    35.0400 C.3   221 VAL223   0.0000 
3429 H       75.4330    -2.0220    34.7940 H     221 VAL223   0.0000 
3430 HA      75.1660    -4.4660    36.3960 H     221 VAL223   0.0000 
3431 HB      74.3910    -3.9640    33.5100 H     221 VAL223   0.0000 
3432 HG11    74.5470    -6.3650    33.8750 H     221 VAL223   0.0000 
3433 HG12    73.6430    -6.2330    35.4010 H     221 VAL223   0.0000 
3434 HG13    72.8530    -5.9050    33.8440 H     221 VAL223   0.0000 
3435 HG21    72.6260    -4.0060    35.9960 H     221 VAL223   0.0000 
3436 HG22    73.1310    -2.5220    35.1640 H     221 VAL223   0.0000 
3437 HG23    72.1120    -3.6970    34.3290 H     221 VAL223   0.0000 
3438 N       76.7390    -6.1250    35.4140 N.am  222 LYS224   0.0000 BACKBONE
3439 CA      77.7150    -7.1540    35.0400 C.3   222 LYS224   0.0000 BACKBONE
3440 C       76.9750    -8.4000    34.5700 C.2   222 LYS224   0.0000 BACKBONE
3441 O       75.9980    -8.7960    35.2030 O.2   222 LYS224   0.0000 BACKBONE
3442 CB      78.6220    -7.5470    36.2190 C.3   222 LYS224   0.0000 
3443 CG      79.4480    -6.4160    36.8340 C.3   222 LYS224   0.0000 
3444 CD      78.6760    -5.5470    37.8310 C.3   222 LYS224   0.0000 
3445 CE      79.6260    -4.5510    38.4890 C.3   222 LYS224   0.0000 
3446 NZ      78.8650    -3.5700    39.2900 N.4   222 LYS224   1.0000 
3447 H       76.0350    -6.4140    36.0910 H     222 LYS224   0.0000 
3448 HA      78.3340    -6.7900    34.2210 H     222 LYS224   0.0000 
3449 HB2     79.3280    -8.2910    35.8460 H     222 LYS224   0.0000 
3450 HB3     78.0250    -8.0210    37.0010 H     222 LYS224   0.0000 
3451 HG2     79.8430    -5.7900    36.0370 H     222 LYS224   0.0000 
3452 HG3     80.2790    -6.8780    37.3610 H     222 LYS224   0.0000 
3453 HD2     78.2000    -6.1710    38.5870 H     222 LYS224   0.0000 
3454 HD3     77.9070    -4.9910    37.3110 H     222 LYS224   0.0000 
3455 HE2     80.1880    -4.0410    37.7020 H     222 LYS224   0.0000 
3456 HE3     80.3410    -5.0950    39.1140 H     222 LYS224   0.0000 
3457 HZ1     78.1780    -3.1060    38.6980 H     222 LYS224   0.0000 
3458 HZ2     78.3470    -4.0480    40.0250 H     222 LYS224   0.0000 
3459 HZ3     79.4760    -2.8830    39.7040 H     222 LYS224   0.0000 
3460 N       77.4620    -9.0410    33.5120 N.am  223 SER225   0.0000 BACKBONE
3461 CA      76.8230   -10.2100    32.8940 C.3   223 SER225   0.0000 BACKBONE
3462 C       77.8530   -11.1070    32.1970 C.2   223 SER225   0.0000 BACKBONE
3463 O       78.9950   -10.6940    31.9820 O.2   223 SER225   0.0000 BACKBONE
3464 CB      75.7720    -9.7190    31.8910 C.3   223 SER225   0.0000 
3465 OG      74.8880   -10.7540    31.5340 O.3   223 SER225   0.0000 
3466 H       78.3290    -8.7030    33.1020 H     223 SER225   0.0000 
3467 HA      76.3230   -10.8000    33.6640 H     223 SER225   0.0000 
3468 HB2     76.2760    -9.3530    30.9980 H     223 SER225   0.0000 
3469 HB3     75.1940    -8.9050    32.3280 H     223 SER225   0.0000 
3470 HG      74.3130   -10.9640    32.3000 H     223 SER225   0.0000 
3471 N       77.4570   -12.3270    31.8330 N.am  224 THR226   0.0000 BACKBONE
3472 CA      78.2850   -13.2760    31.0690 C.3   224 THR226   0.0000 BACKBONE
3473 C       77.8850   -13.3090    29.6000 C.2   224 THR226   0.0000 BACKBONE
3474 O       76.8350   -12.7910    29.2180 O.2   224 THR226   0.0000 BACKBONE
3475 CB      78.2260   -14.6950    31.6490 C.3   224 THR226   0.0000 
3476 CG2     78.6510   -14.7290    33.1080 C.3   224 THR226   0.0000 
3477 OG1     76.9310   -15.2400    31.5540 O.3   224 THR226   0.0000 
3478 H       76.4780   -12.5590    31.9440 H     224 THR226   0.0000 
3479 HA      79.3220   -12.9510    31.1070 H     224 THR226   0.0000 
3480 HB      78.9090   -15.3300    31.0840 H     224 THR226   0.0000 
3481 HG21    79.6740   -14.3730    33.1790 H     224 THR226   0.0000 
3482 HG22    78.0190   -14.0770    33.7080 H     224 THR226   0.0000 
3483 HG23    78.6000   -15.7470    33.4940 H     224 THR226   0.0000 
3484 HG1     76.9960   -16.1660    31.8070 H     224 THR226   0.0000 
3485 N       78.6810   -13.9770    28.7590 N.am  225 ILE227   0.0000 BACKBONE
3486 CA      78.3110   -14.1440    27.3510 C.3   225 ILE227   0.0000 BACKBONE
3487 C       77.1290   -15.1230    27.1680 C.2   225 ILE227   0.0000 BACKBONE
3488 O       76.2960   -14.8720    26.3010 O.2   225 ILE227   0.0000 BACKBONE
3489 CB      79.5660   -14.4220    26.4920 C.3   225 ILE227   0.0000 
3490 CG1     79.3320   -14.1270    24.9990 C.3   225 ILE227   0.0000 
3491 CG2     80.1030   -15.8440    26.6840 C.3   225 ILE227   0.0000 
3492 CD1     79.3020   -12.6240    24.6920 C.3   225 ILE227   0.0000 
3493 H       79.5220   -14.4160    29.1050 H     225 ILE227   0.0000 
3494 HA      77.9250   -13.1790    27.0270 H     225 ILE227   0.0000 
3495 HB      80.3540   -13.7460    26.8290 H     225 ILE227   0.0000 
3496 HG12    78.3900   -14.5730    24.6910 H     225 ILE227   0.0000 
3497 HG13    80.1320   -14.5720    24.4070 H     225 ILE227   0.0000 
3498 HG21    80.4080   -15.9720    27.7210 H     225 ILE227   0.0000 
3499 HG22    79.3410   -16.5800    26.4260 H     225 ILE227   0.0000 
3500 HG23    80.9800   -16.0030    26.0560 H     225 ILE227   0.0000 
3501 HD11    78.5270   -12.1320    25.2740 H     225 ILE227   0.0000 
3502 HD12    80.2670   -12.1750    24.9270 H     225 ILE227   0.0000 
3503 HD13    79.0910   -12.4670    23.6360 H     225 ILE227   0.0000 
3504 N       76.9410   -16.1080    28.0650 N.am  226 GLU228   0.0000 BACKBONE
3505 CA      75.6860   -16.8830    28.2010 C.3   226 GLU228   0.0000 BACKBONE
3506 C       74.4690   -15.9850    28.4660 C.2   226 GLU228   0.0000 BACKBONE
3507 O       73.4810   -16.0280    27.7290 O.2   226 GLU228   0.0000 BACKBONE
3508 CB      75.7730   -17.8900    29.3670 C.3   226 GLU228   0.0000 
3509 CG      76.4700   -19.2060    29.0160 C.3   226 GLU228   0.0000 
3510 CD      76.5990   -20.1600    30.2180 C.2   226 GLU228   0.0000 
3511 OE1     76.0580   -19.8890    31.3160 O.co2 226 GLU228  -0.5000 
3512 OE2     77.3110   -21.1800    30.0760 O.co2 226 GLU228  -0.5000 
3513 H       77.6770   -16.2920    28.7340 H     226 GLU228   0.0000 
3514 HA      75.4810   -17.4260    27.2810 H     226 GLU228   0.0000 
3515 HB2     74.7600   -18.1390    29.6890 H     226 GLU228   0.0000 
3516 HB3     76.2870   -17.4240    30.2080 H     226 GLU228   0.0000 
3517 HG2     77.4630   -18.9770    28.6370 H     226 GLU228   0.0000 
3518 HG3     75.9110   -19.7040    28.2210 H     226 GLU228   0.0000 
3519 N       74.5360   -15.1550    29.5090 N.am  227 ASP229   0.0000 BACKBONE
3520 CA      73.4010   -14.3390    29.9420 C.3   227 ASP229   0.0000 BACKBONE
3521 C       73.0840   -13.2300    28.9320 C.2   227 ASP229   0.0000 BACKBONE
3522 O       71.9180   -12.9340    28.6770 O.2   227 ASP229   0.0000 BACKBONE
3523 CB      73.6930   -13.7290    31.3140 C.3   227 ASP229   0.0000 
3524 CG      73.4680   -14.6630    32.5030 C.2   227 ASP229   0.0000 
3525 OD1     73.1540   -15.8570    32.3270 O.co2 227 ASP229  -0.5000 
3526 OD2     73.5830   -14.1550    33.6400 O.co2 227 ASP229  -0.5000 
3527 H       75.3730   -15.1450    30.0780 H     227 ASP229   0.0000 
3528 HA      72.5170   -14.9710    30.0270 H     227 ASP229   0.0000 
3529 HB2     73.0260   -12.8760    31.4440 H     227 ASP229   0.0000 
3530 HB3     74.7210   -13.3670    31.3360 H     227 ASP229   0.0000 
3531 N       74.0910   -12.6890    28.2490 N.am  228 MET230   0.0000 BACKBONE
3532 CA      73.8610   -11.7310    27.1720 C.3   228 MET230   0.0000 BACKBONE
3533 C       73.3390   -12.3950    25.8880 C.2   228 MET230   0.0000 BACKBONE
3534 O       72.5380   -11.7870    25.1760 O.2   228 MET230   0.0000 BACKBONE
3535 CB      75.1200   -10.9000    26.9330 C.3   228 MET230   0.0000 
3536 CG      75.4120    -9.9450    28.0960 C.3   228 MET230   0.0000 
3537 SD      74.1210    -8.7090    28.4280 S.3   228 MET230   0.0000 
3538 CE      74.2390    -7.6970    26.9350 C.3   228 MET230   0.0000 
3539 H       75.0420   -12.9240    28.5200 H     228 MET230   0.0000 
3540 HA      73.0800   -11.0480    27.4970 H     228 MET230   0.0000 
3541 HB2     74.9680   -10.3070    26.0340 H     228 MET230   0.0000 
3542 HB3     75.9710   -11.5660    26.7870 H     228 MET230   0.0000 
3543 HG2     76.3440    -9.4210    27.8890 H     228 MET230   0.0000 
3544 HG3     75.5600   -10.5340    28.9990 H     228 MET230   0.0000 
3545 HE1     75.2510    -7.3070    26.8340 H     228 MET230   0.0000 
3546 HE2     73.9860    -8.2940    26.0600 H     228 MET230   0.0000 
3547 HE3     73.5370    -6.8690    27.0150 H     228 MET230   0.0000 
3548 N       73.6560   -13.6690    25.6310 N.am  229 ALA231   0.0000 BACKBONE
3549 CA      72.9860   -14.4370    24.5810 C.3   229 ALA231   0.0000 BACKBONE
3550 C       71.5180   -14.7260    24.9420 C.2   229 ALA231   0.0000 BACKBONE
3551 O       70.6370   -14.5230    24.1050 O.2   229 ALA231   0.0000 BACKBONE
3552 CB      73.7810   -15.7110    24.2820 C.3   229 ALA231   0.0000 
3553 H       74.3260   -14.1470    26.2270 H     229 ALA231   0.0000 
3554 HA      72.9740   -13.8320    23.6750 H     229 ALA231   0.0000 
3555 HB1     74.7970   -15.4470    23.9860 H     229 ALA231   0.0000 
3556 HB2     73.8190   -16.3510    25.1640 H     229 ALA231   0.0000 
3557 HB3     73.3060   -16.2560    23.4680 H     229 ALA231   0.0000 
3558 N       71.2180   -15.0370    26.2120 N.am  230 ARG232   0.0000 BACKBONE
3559 CA      69.8430   -15.0930    26.7470 C.3   230 ARG232   0.0000 BACKBONE
3560 C       69.1170   -13.7440    26.6450 C.2   230 ARG232   0.0000 BACKBONE
3561 O       67.9410   -13.7200    26.2740 O.2   230 ARG232   0.0000 BACKBONE
3562 CB      69.8830   -15.5780    28.2090 C.3   230 ARG232   0.0000 
3563 CG      70.0460   -17.0970    28.3850 C.3   230 ARG232   0.0000 
3564 CD      68.6990   -17.8170    28.5640 C.3   230 ARG232   0.0000 
3565 NE      67.8080   -17.6300    27.4020 N.pl3 230 ARG232   0.0000 
3566 CZ      66.7880   -16.7980    27.2890 C.cat 230 ARG232   1.0000 
3567 NH1     66.3190   -16.0690    28.2600 N.pl3 230 ARG232   0.0000 
3568 NH2     66.2110   -16.6680    26.1340 N.pl3 230 ARG232   0.0000 
3569 H       71.9960   -15.2150    26.8470 H     230 ARG232   0.0000 
3570 HA      69.2660   -15.7940    26.1470 H     230 ARG232   0.0000 
3571 HB2     68.9720   -15.2650    28.7170 H     230 ARG232   0.0000 
3572 HB3     70.7130   -15.0960    28.7150 H     230 ARG232   0.0000 
3573 HG2     70.6380   -17.2750    29.2840 H     230 ARG232   0.0000 
3574 HG3     70.5880   -17.5180    27.5380 H     230 ARG232   0.0000 
3575 HD2     68.2260   -17.4610    29.4800 H     230 ARG232   0.0000 
3576 HD3     68.8960   -18.8830    28.6920 H     230 ARG232   0.0000 
3577 HE      68.0840   -18.0820    26.5370 H     230 ARG232   0.0000 
3578 HH11    66.7060   -16.1440    29.1980 H     230 ARG232   0.0000 
3579 HH12    65.6150   -15.3770    28.0560 H     230 ARG232   0.0000 
3580 HH21    65.4550   -16.0130    26.0200 H     230 ARG232   0.0000 
3581 HH22    66.5990   -17.1900    25.3560 H     230 ARG232   0.0000 
3582 N       69.8030   -12.6240    26.8750 N.am  231 TRP233   0.0000 BACKBONE
3583 CA      69.2610   -11.2680    26.7180 C.3   231 TRP233   0.0000 BACKBONE
3584 C       68.9020   -10.9460    25.2620 C.2   231 TRP233   0.0000 BACKBONE
3585 O       67.7860   -10.4900    25.0040 O.2   231 TRP233   0.0000 BACKBONE
3586 CB      70.2580   -10.2440    27.2790 C.3   231 TRP233   0.0000 
3587 CG      69.8180    -8.8100    27.2390 C.2   231 TRP233   0.0000 
3588 CD1     70.4970    -7.7800    26.6780 C.2   231 TRP233   0.0000 
3589 CD2     68.6190    -8.2150    27.8230 C.ar  231 TRP233   0.0000 
3590 CE2     68.6350    -6.8140    27.5610 C.ar  231 TRP233   0.0000 
3591 CE3     67.5240    -8.7160    28.5580 C.ar  231 TRP233   0.0000 
3592 NE1     69.8090    -6.5980    26.8810 N.pl3 231 TRP233   0.0000 
3593 CZ2     67.6140    -5.9590    27.9880 C.ar  231 TRP233   0.0000 
3594 CZ3     66.4970    -7.8620    29.0040 C.ar  231 TRP233   0.0000 
3595 CH2     66.5480    -6.4870    28.7310 C.ar  231 TRP233   0.0000 
3596 H       70.7310   -12.7220    27.2750 H     231 TRP233   0.0000 
3597 HA      68.3410   -11.1980    27.2950 H     231 TRP233   0.0000 
3598 HB2     71.1890   -10.3270    26.7250 H     231 TRP233   0.0000 
3599 HB3     70.4710   -10.4980    28.3200 H     231 TRP233   0.0000 
3600 HD1     71.4580    -7.8740    26.1900 H     231 TRP233   0.0000 
3601 HE1     70.1740    -5.6690    26.6840 H     231 TRP233   0.0000 
3602 HE3     67.4960    -9.7630    28.8020 H     231 TRP233   0.0000 
3603 HZ2     67.6690    -4.9050    27.7720 H     231 TRP233   0.0000 
3604 HZ3     65.6740    -8.2560    29.5810 H     231 TRP233   0.0000 
3605 HH2     65.7840    -5.8340    29.1160 H     231 TRP233   0.0000 
3606 N       69.7690   -11.2890    24.3010 N.am  232 VAL234   0.0000 BACKBONE
3607 CA      69.5040   -11.0860    22.8660 C.3   232 VAL234   0.0000 BACKBONE
3608 C       68.4470   -12.0520    22.3340 C.2   232 VAL234   0.0000 BACKBONE
3609 O       67.5110   -11.5870    21.6930 O.2   232 VAL234   0.0000 BACKBONE
3610 CB      70.8050   -11.1160    22.0410 C.3   232 VAL234   0.0000 
3611 CG1     70.5630   -11.1160    20.5250 C.3   232 VAL234   0.0000 
3612 CG2     71.6210    -9.8620    22.3650 C.3   232 VAL234   0.0000 
3613 H       70.6790   -11.6460    24.5820 H     232 VAL234   0.0000 
3614 HA      69.0760   -10.0900    22.7420 H     232 VAL234   0.0000 
3615 HB      71.3850   -12.0020    22.3010 H     232 VAL234   0.0000 
3616 HG11    70.1200   -12.0620    20.2210 H     232 VAL234   0.0000 
3617 HG12    69.8940   -10.2990    20.2500 H     232 VAL234   0.0000 
3618 HG13    71.5080   -11.0010    19.9940 H     232 VAL234   0.0000 
3619 HG21    71.0240    -8.9720    22.1710 H     232 VAL234   0.0000 
3620 HG22    71.9280    -9.8690    23.4100 H     232 VAL234   0.0000 
3621 HG23    72.5100    -9.8340    21.7370 H     232 VAL234   0.0000 
3622 N       68.4550   -13.3330    22.7250 N.am  233 GLN235   0.0000 BACKBONE
3623 CA      67.3440   -14.2620    22.4550 C.3   233 GLN235   0.0000 BACKBONE
3624 C       65.9960   -13.6860    22.9110 C.2   233 GLN235   0.0000 BACKBONE
3625 O       65.0190   -13.7390    22.1740 O.2   233 GLN235   0.0000 BACKBONE
3626 CB      67.5430   -15.5800    23.2160 C.3   233 GLN235   0.0000 
3627 CG      68.4860   -16.5970    22.5660 C.3   233 GLN235   0.0000 
3628 CD      68.5570   -17.8860    23.3880 C.2   233 GLN235   0.0000 
3629 NE2     68.9690   -18.9850    22.8060 N.am  233 GLN235   0.0000 
3630 OE1     68.1890   -17.9500    24.5570 O.2   233 GLN235   0.0000 
3631 H       69.2410   -13.6660    23.2760 H     233 GLN235   0.0000 
3632 HA      67.2770   -14.4610    21.3840 H     233 GLN235   0.0000 
3633 HB2     66.5710   -16.0690    23.3050 H     233 GLN235   0.0000 
3634 HB3     67.8970   -15.3570    24.2220 H     233 GLN235   0.0000 
3635 HG2     69.4870   -16.1820    22.4710 H     233 GLN235   0.0000 
3636 HG3     68.1130   -16.8310    21.5700 H     233 GLN235   0.0000 
3637 HE21    69.1010   -18.9880    21.7970 H     233 GLN235   0.0000 
3638 HE22    68.9470   -19.8310    23.3430 H     233 GLN235   0.0000 
3639 N       65.9480   -13.1110    24.1140 N.am  234 SER236   0.0000 BACKBONE
3640 CA      64.7010   -12.6190    24.7130 C.3   234 SER236   0.0000 BACKBONE
3641 C       64.2600   -11.2620    24.1580 C.2   234 SER236   0.0000 BACKBONE
3642 O       63.0710   -10.9650    24.1790 O.2   234 SER236   0.0000 BACKBONE
3643 CB      64.8340   -12.5520    26.2340 C.3   234 SER236   0.0000 
3644 OG      65.3430   -13.7790    26.7400 O.3   234 SER236   0.0000 
3645 H       66.7960   -13.0830    24.6670 H     234 SER236   0.0000 
3646 HA      63.9020   -13.3280    24.4860 H     234 SER236   0.0000 
3647 HB2     63.8530   -12.3520    26.6690 H     234 SER236   0.0000 
3648 HB3     65.5130   -11.7410    26.5030 H     234 SER236   0.0000 
3649 HG      66.3110   -13.7580    26.5810 H     234 SER236   0.0000 
3650 N       65.1770   -10.4710    23.5920 N.am  235 ASN237   0.0000 BACKBONE
3651 CA      64.8470    -9.2340    22.8770 C.3   235 ASN237   0.0000 BACKBONE
3652 C       64.5020    -9.4650    21.3900 C.2   235 ASN237   0.0000 BACKBONE
3653 O       63.6850    -8.7290    20.8430 O.2   235 ASN237   0.0000 BACKBONE
3654 CB      65.9790    -8.2140    23.0730 C.3   235 ASN237   0.0000 
3655 CG      65.8440    -7.4350    24.3700 C.2   235 ASN237   0.0000 
3656 ND2     66.3920    -7.9390    25.4490 N.am  235 ASN237   0.0000 
3657 OD1     65.2420    -6.3710    24.4170 O.2   235 ASN237   0.0000 
3658 H       66.1500   -10.7500    23.6400 H     235 ASN237   0.0000 
3659 HA      63.9470    -8.8060    23.3170 H     235 ASN237   0.0000 
3660 HB2     65.9290    -7.4930    22.2660 H     235 ASN237   0.0000 
3661 HB3     66.9530    -8.7000    23.0210 H     235 ASN237   0.0000 
3662 HD21    66.9010    -8.8130    25.3890 H     235 ASN237   0.0000 
3663 HD22    66.3490    -7.4150    26.3100 H     235 ASN237   0.0000 
3664 N       65.0290   -10.5230    20.7670 N.am  236 LEU238   0.0000 BACKBONE
3665 CA      64.6070   -11.0300    19.4530 C.3   236 LEU238   0.0000 BACKBONE
3666 C       63.2330   -11.7190    19.5180 C.2   236 LEU238   0.0000 BACKBONE
3667 O       62.3810   -11.5480    18.6400 O.2   236 LEU238   0.0000 BACKBONE
3668 CB      65.6540   -12.0610    18.9930 C.3   236 LEU238   0.0000 
3669 CG      66.9760   -11.4800    18.4700 C.3   236 LEU238   0.0000 
3670 CD1     67.9770   -12.6240    18.3050 C.3   236 LEU238   0.0000 
3671 CD2     66.7570   -10.7730    17.1340 C.3   236 LEU238   0.0000 
3672 H       65.7610   -11.0320    21.2500 H     236 LEU238   0.0000 
3673 HA      64.5380   -10.2110    18.7360 H     236 LEU238   0.0000 
3674 HB2     65.2180   -12.6670    18.2030 H     236 LEU238   0.0000 
3675 HB3     65.8670   -12.7360    19.8220 H     236 LEU238   0.0000 
3676 HG      67.3890   -10.7660    19.1810 H     236 LEU238   0.0000 
3677 HD11    68.1840   -13.0600    19.2810 H     236 LEU238   0.0000 
3678 HD12    67.5700   -13.3980    17.6620 H     236 LEU238   0.0000 
3679 HD13    68.9100   -12.2500    17.8860 H     236 LEU238   0.0000 
3680 HD21    65.9570   -11.2330    16.5670 H     236 LEU238   0.0000 
3681 HD22    66.4950    -9.7380    17.3290 H     236 LEU238   0.0000 
3682 HD23    67.6560   -10.8070    16.5310 H     236 LEU238   0.0000 
3683 N       63.0360   -12.5260    20.5670 N.am  237 LYS239   0.0000 BACKBONE
3684 CA      61.8910   -13.4140    20.7670 C.3   237 LYS239   0.0000 BACKBONE
3685 C       61.2840   -13.2480    22.1740 C.2   237 LYS239   0.0000 BACKBONE
3686 O       61.2800   -14.1870    22.9710 O.2   237 LYS239   0.0000 BACKBONE
3687 CB      62.3440   -14.8510    20.4520 C.3   237 LYS239   0.0000 
3688 CG      61.1430   -15.7230    20.0830 C.3   237 LYS239   0.0000 
3689 CD      61.5530   -17.1960    19.9620 C.3   237 LYS239   0.0000 
3690 CE      60.4890   -18.0050    19.2180 C.3   237 LYS239   0.0000 
3691 NZ      60.5120   -17.7010    17.7670 N.4   237 LYS239   1.0000 
3692 H       63.8190   -12.6490    21.2030 H     237 LYS239   0.0000 
3693 HA      61.1140   -13.1460    20.0510 H     237 LYS239   0.0000 
3694 HB2     62.8750   -15.2770    21.3060 H     237 LYS239   0.0000 
3695 HB3     63.0270   -14.8430    19.6000 H     237 LYS239   0.0000 
3696 HG2     60.7350   -15.3640    19.1390 H     237 LYS239   0.0000 
3697 HG3     60.3750   -15.6270    20.8480 H     237 LYS239   0.0000 
3698 HD2     61.6700   -17.6080    20.9650 H     237 LYS239   0.0000 
3699 HD3     62.5070   -17.2840    19.4380 H     237 LYS239   0.0000 
3700 HE2     59.5090   -17.7830    19.6510 H     237 LYS239   0.0000 
3701 HE3     60.6810   -19.0670    19.3920 H     237 LYS239   0.0000 
3702 HZ1     60.3780   -16.7100    17.5840 H     237 LYS239   0.0000 
3703 HZ2     61.4500   -17.8420    17.3800 H     237 LYS239   0.0000 
3704 HZ3     59.8390   -18.2400    17.2520 H     237 LYS239   0.0000 
3705 N       60.7120   -12.0690    22.4910 N.am  238 PRO240   0.0000 BACKBONE
3706 CA      60.0350   -11.8540    23.7690 C.3   238 PRO240   0.0000 BACKBONE
3707 C       58.7200   -12.6360    23.8830 C.2   238 PRO240   0.0000 BACKBONE
3708 O       58.2170   -12.7890    24.9900 O.2   238 PRO240   0.0000 BACKBONE
3709 CB      59.8000   -10.3420    23.8490 C.3   238 PRO240   0.0000 
3710 CG      59.6870    -9.9200    22.3850 C.3   238 PRO240   0.0000 
3711 CD      60.6810   -10.8500    21.6920 C.3   238 PRO240   0.0000 
3712 HA      60.6860   -12.1610    24.5880 H     238 PRO240   0.0000 
3713 HB2     60.6690    -9.8680    24.2990 H     238 PRO240   0.0000 
3714 HB3     58.9060   -10.0840    24.4160 H     238 PRO240   0.0000 
3715 HG2     59.9500    -8.8710    22.2440 H     238 PRO240   0.0000 
3716 HG3     58.6790   -10.1180    22.0200 H     238 PRO240   0.0000 
3717 HD2     60.3650   -11.0430    20.6660 H     238 PRO240   0.0000 
3718 HD3     61.6700   -10.3890    21.7000 H     238 PRO240   0.0000 
3719 N       58.1590   -13.1020    22.7560 N.am  239 LEU241   0.0000 BACKBONE
3720 CA      56.8310   -13.7260    22.6030 C.3   239 LEU241   0.0000 BACKBONE
3721 C       56.6210   -14.9920    23.4590 C.2   239 LEU241   0.0000 BACKBONE
3722 O       55.5010   -15.2510    23.9210 O.2   239 LEU241   0.0000 BACKBONE
3723 CB      56.6320   -14.0790    21.1140 C.3   239 LEU241   0.0000 
3724 CG      56.7640   -12.9080    20.1200 C.3   239 LEU241   0.0000 
3725 CD1     56.6000   -13.4190    18.6890 C.3   239 LEU241   0.0000 
3726 CD2     55.7230   -11.8150    20.3690 C.3   239 LEU241   0.0000 
3727 H       58.6910   -12.9750    21.9110 H     239 LEU241   0.0000 
3728 HA      56.0670   -13.0090    22.8950 H     239 LEU241   0.0000 
3729 HB2     55.6440   -14.5250    20.9970 H     239 LEU241   0.0000 
3730 HB3     57.3660   -14.8400    20.8420 H     239 LEU241   0.0000 
3731 HG      57.7580   -12.4680    20.2060 H     239 LEU241   0.0000 
3732 HD11    57.3560   -14.1780    18.4840 H     239 LEU241   0.0000 
3733 HD12    55.6100   -13.8580    18.5580 H     239 LEU241   0.0000 
3734 HD13    56.7260   -12.5980    17.9840 H     239 LEU241   0.0000 
3735 HD21    54.7190   -12.2380    20.3090 H     239 LEU241   0.0000 
3736 HD22    55.8700   -11.3720    21.3520 H     239 LEU241   0.0000 
3737 HD23    55.8240   -11.0320    19.6170 H     239 LEU241   0.0000 
3738 N       57.7160   -15.7020    23.7220 N.am  240 ASP242   0.0000 BACKBONE
3739 CA      57.7880   -17.0040    24.3890 C.3   240 ASP242   0.0000 BACKBONE
3740 C       57.9360   -16.8720    25.9210 C.2   240 ASP242   0.0000 BACKBONE
3741 O       57.6620   -17.8170    26.6630 O.2   240 ASP242   0.0000 BACKBONE
3742 CB      58.9720   -17.7920    23.7850 C.3   240 ASP242   0.0000 
3743 CG      58.9040   -18.0440    22.2650 C.2   240 ASP242   0.0000 
3744 OD1     58.4780   -17.1390    21.5080 O.co2 240 ASP242  -0.5000 
3745 OD2     59.3610   -19.1220    21.8280 O.co2 240 ASP242  -0.5000 
3746 H       58.5350   -15.4570    23.1840 H     240 ASP242   0.0000 
3747 HA      56.8710   -17.5610    24.1900 H     240 ASP242   0.0000 
3748 HB2     59.0300   -18.7560    24.2940 H     240 ASP242   0.0000 
3749 HB3     59.8950   -17.2520    24.0010 H     240 ASP242   0.0000 
3750 N       58.2860   -15.6740    26.4160 N.am  241 ILE243   0.0000 BACKBONE
3751 CA      58.2410   -15.3240    27.8450 C.3   241 ILE243   0.0000 BACKBONE
3752 C       56.7990   -15.5160    28.3330 C.2   241 ILE243   0.0000 BACKBONE
3753 O       55.8680   -15.0040    27.7150 O.2   241 ILE243   0.0000 BACKBONE
3754 CB      58.7140   -13.8650    28.0800 C.3   241 ILE243   0.0000 
3755 CG1     60.1410   -13.6100    27.5350 C.3   241 ILE243   0.0000 
3756 CG2     58.6500   -13.5120    29.5780 C.3   241 ILE243   0.0000 
3757 CD1     60.5100   -12.1200    27.4680 C.3   241 ILE243   0.0000 
3758 H       58.4430   -14.9290    25.7500 H     241 ILE243   0.0000 
3759 HA      58.8940   -16.0010    28.3970 H     241 ILE243   0.0000 
3760 HB      58.0260   -13.2020    27.5550 H     241 ILE243   0.0000 
3761 HG12    60.2260   -14.0010    26.5220 H     241 ILE243   0.0000 
3762 HG13    60.8680   -14.1350    28.1560 H     241 ILE243   0.0000 
3763 HG21    57.6230   -13.5560    29.9310 H     241 ILE243   0.0000 
3764 HG22    59.2620   -14.2030    30.1600 H     241 ILE243   0.0000 
3765 HG23    58.9980   -12.4970    29.7550 H     241 ILE243   0.0000 
3766 HD11    59.7520   -11.5700    26.9110 H     241 ILE243   0.0000 
3767 HD12    60.5960   -11.6950    28.4670 H     241 ILE243   0.0000 
3768 HD13    61.4690   -12.0110    26.9610 H     241 ILE243   0.0000 
3769 N       56.5890   -16.2310    29.4390 N.am  242 ASN244   0.0000 BACKBONE
3770 CA      55.2480   -16.4500    30.0070 C.3   242 ASN244   0.0000 BACKBONE
3771 C       54.9340   -15.4390    31.1290 C.2   242 ASN244   0.0000 BACKBONE
3772 O       53.7810   -15.0860    31.3710 O.2   242 ASN244   0.0000 BACKBONE
3773 CB      55.1330   -17.9250    30.4230 C.3   242 ASN244   0.0000 
3774 CG      54.7140   -18.8170    29.2610 C.2   242 ASN244   0.0000 
3775 ND2     55.5180   -19.0010    28.2390 N.am  242 ASN244   0.0000 
3776 OD1     53.6120   -19.3340    29.2290 O.2   242 ASN244   0.0000 
3777 H       57.3910   -16.5460    29.9780 H     242 ASN244   0.0000 
3778 HA      54.4910   -16.2730    29.2420 H     242 ASN244   0.0000 
3779 HB2     54.3640   -18.0140    31.1900 H     242 ASN244   0.0000 
3780 HB3     56.0730   -18.2820    30.8430 H     242 ASN244   0.0000 
3781 HD21    56.3970   -18.5070    28.1330 H     242 ASN244   0.0000 
3782 HD22    55.1790   -19.5900    27.5030 H     242 ASN244   0.0000 
3783 N       55.9750   -14.8200    31.6750 N.am  243 GLU245   0.0000 BACKBONE
3784 CA      55.9910   -13.6840    32.5940 C.3   243 GLU245   0.0000 BACKBONE
3785 C       55.6770   -12.3570    31.8610 C.2   243 GLU245   0.0000 BACKBONE
3786 O       56.4880   -11.4300    31.8140 O.2   243 GLU245   0.0000 BACKBONE
3787 CB      57.3550   -13.6720    33.3190 C.3   243 GLU245   0.0000 
3788 CG      57.7140   -15.0140    33.9950 C.3   243 GLU245   0.0000 
3789 CD      58.5990   -15.9570    33.1470 C.2   243 GLU245   0.0000 
3790 OE1     58.3530   -16.1370    31.9280 O.co2 243 GLU245  -0.5000 
3791 OE2     59.5430   -16.5370    33.7320 O.co2 243 GLU245  -0.5000 
3792 H       56.8880   -15.2240    31.4680 H     243 GLU245   0.0000 
3793 HA      55.2120   -13.8360    33.3430 H     243 GLU245   0.0000 
3794 HB2     57.3110   -12.9040    34.0930 H     243 GLU245   0.0000 
3795 HB3     58.1500   -13.3980    32.6230 H     243 GLU245   0.0000 
3796 HG2     56.7980   -15.5330    34.2880 H     243 GLU245   0.0000 
3797 HG3     58.2470   -14.7800    34.9190 H     243 GLU245   0.0000 
3798 N       54.5310   -12.2990    31.1650 N.am  244 LYS246   0.0000 BACKBONE
3799 CA      54.2760   -11.3670    30.0450 C.3   244 LYS246   0.0000 BACKBONE
3800 C       54.2180    -9.8630    30.3670 C.2   244 LYS246   0.0000 BACKBONE
3801 O       54.2180    -9.0690    29.4270 O.2   244 LYS246   0.0000 BACKBONE
3802 CB      53.0570   -11.8300    29.2150 C.3   244 LYS246   0.0000 
3803 CG      53.3950   -13.1040    28.4240 C.3   244 LYS246   0.0000 
3804 CD      52.4040   -13.4340    27.2980 C.3   244 LYS246   0.0000 
3805 CE      52.9560   -14.6320    26.5030 C.3   244 LYS246   0.0000 
3806 NZ      52.7660   -14.4890    25.0390 N.4   244 LYS246   1.0000 
3807 H       53.9330   -13.1190    31.2360 H     244 LYS246   0.0000 
3808 HA      55.1470   -11.4440    29.3960 H     244 LYS246   0.0000 
3809 HB2     52.7960   -11.0470    28.5010 H     244 LYS246   0.0000 
3810 HB3     52.1980   -12.0050    29.8650 H     244 LYS246   0.0000 
3811 HG2     53.4530   -13.9510    29.1030 H     244 LYS246   0.0000 
3812 HG3     54.3730   -12.9560    27.9720 H     244 LYS246   0.0000 
3813 HD2     52.3100   -12.5600    26.6510 H     244 LYS246   0.0000 
3814 HD3     51.4260   -13.6780    27.7150 H     244 LYS246   0.0000 
3815 HE2     52.5140   -15.5610    26.8760 H     244 LYS246   0.0000 
3816 HE3     54.0280   -14.6860    26.6940 H     244 LYS246   0.0000 
3817 HZ1     51.7900   -14.5070    24.7860 H     244 LYS246   0.0000 
3818 HZ2     53.1570   -13.5950    24.7380 H     244 LYS246   0.0000 
3819 HZ3     53.2790   -15.2140    24.5450 H     244 LYS246   0.0000 
3820 N       54.3690    -9.4420    31.6230 N.am  245 THR247   0.0000 BACKBONE
3821 CA      54.6650    -8.0300    31.9380 C.3   245 THR247   0.0000 BACKBONE
3822 C       56.0360    -7.6130    31.3980 C.2   245 THR247   0.0000 BACKBONE
3823 O       56.1760    -6.5270    30.8400 O.2   245 THR247   0.0000 BACKBONE
3824 CB      54.5790    -7.7410    33.4430 C.3   245 THR247   0.0000 
3825 CG2     53.1770    -8.0450    33.9720 C.3   245 THR247   0.0000 
3826 OG1     55.5020    -8.5240    34.1630 O.3   245 THR247   0.0000 
3827 H       54.4940   -10.1290    32.3510 H     245 THR247   0.0000 
3828 HA      53.9250    -7.4100    31.4380 H     245 THR247   0.0000 
3829 HB      54.7980    -6.6890    33.6220 H     245 THR247   0.0000 
3830 HG21    52.4460    -7.4200    33.4580 H     245 THR247   0.0000 
3831 HG22    52.9260    -9.0940    33.8210 H     245 THR247   0.0000 
3832 HG23    53.1320    -7.8340    35.0350 H     245 THR247   0.0000 
3833 HG1     56.3300    -7.9910    34.2130 H     245 THR247   0.0000 
3834 N       56.9980    -8.5400    31.3690 N.am  246 LEU248   0.0000 BACKBONE
3835 CA      58.2950    -8.3410    30.7270 C.3   246 LEU248   0.0000 BACKBONE
3836 C       58.2140    -8.3970    29.1920 C.2   246 LEU248   0.0000 BACKBONE
3837 O       58.9530    -7.6890    28.5130 O.2   246 LEU248   0.0000 BACKBONE
3838 CB      59.2560    -9.3960    31.2910 C.3   246 LEU248   0.0000 
3839 CG      60.6930    -9.2630    30.7650 C.3   246 LEU248   0.0000 
3840 CD1     61.3290    -7.9280    31.1380 C.3   246 LEU248   0.0000 
3841 CD2     61.5460   -10.3670    31.3670 C.3   246 LEU248   0.0000 
3842 H       56.8240    -9.4310    31.8230 H     246 LEU248   0.0000 
3843 HA      58.6560    -7.3490    31.0030 H     246 LEU248   0.0000 
3844 HB2     58.8820   -10.3880    31.0350 H     246 LEU248   0.0000 
3845 HB3     59.2720    -9.3100    32.3800 H     246 LEU248   0.0000 
3846 HG      60.7090    -9.3780    29.6820 H     246 LEU248   0.0000 
3847 HD11    60.8130    -7.1140    30.6340 H     246 LEU248   0.0000 
3848 HD12    61.2650    -7.7770    32.2150 H     246 LEU248   0.0000 
3849 HD13    62.3730    -7.9210    30.8310 H     246 LEU248   0.0000 
3850 HD21    61.5050   -10.3090    32.4520 H     246 LEU248   0.0000 
3851 HD22    61.1850   -11.3420    31.0410 H     246 LEU248   0.0000 
3852 HD23    62.5700   -10.2240    31.0390 H     246 LEU248   0.0000 
3853 N       57.2760    -9.1690    28.6330 N.am  247 GLN249   0.0000 BACKBONE
3854 CA      57.0160    -9.2060    27.1860 C.3   247 GLN249   0.0000 BACKBONE
3855 C       56.5270    -7.8410    26.6800 C.2   247 GLN249   0.0000 BACKBONE
3856 O       57.1210    -7.2890    25.7520 O.2   247 GLN249   0.0000 BACKBONE
3857 CB      56.0220   -10.3390    26.8870 C.3   247 GLN249   0.0000 
3858 CG      55.7160   -10.5480    25.3940 C.3   247 GLN249   0.0000 
3859 CD      54.9940   -11.8730    25.1580 C.2   247 GLN249   0.0000 
3860 NE2     55.5900   -12.9690    25.5500 N.am  247 GLN249   0.0000 
3861 OE1     53.9080   -11.9700    24.6040 O.2   247 GLN249   0.0000 
3862 H       56.6710    -9.6870    29.2490 H     247 GLN249   0.0000 
3863 HA      57.9540    -9.4280    26.6750 H     247 GLN249   0.0000 
3864 HB2     55.0780   -10.1490    27.3890 H     247 GLN249   0.0000 
3865 HB3     56.4470   -11.2540    27.2990 H     247 GLN249   0.0000 
3866 HG2     56.6470   -10.5590    24.8320 H     247 GLN249   0.0000 
3867 HG3     55.0970    -9.7280    25.0280 H     247 GLN249   0.0000 
3868 HE21    55.2750   -13.8750    25.2390 H     247 GLN249   0.0000 
3869 HE22    56.5550   -12.9080    25.8630 H     247 GLN249   0.0000 
3870 N       55.5730    -7.2290    27.3910 N.am  248 GLN250   0.0000 BACKBONE
3871 CA      55.1810    -5.8360    27.1660 C.3   248 GLN250   0.0000 BACKBONE
3872 C       56.3460    -4.8720    27.4580 C.2   248 GLN250   0.0000 BACKBONE
3873 O       56.5570    -3.9340    26.6960 O.2   248 GLN250   0.0000 BACKBONE
3874 CB      53.9400    -5.5210    28.0180 C.3   248 GLN250   0.0000 
3875 CG      53.4560    -4.0680    27.8510 C.3   248 GLN250   0.0000 
3876 CD      52.2400    -3.7190    28.7080 C.2   248 GLN250   0.0000 
3877 NE2     51.9140    -2.4500    28.8370 N.am  248 GLN250   0.0000 
3878 OE1     51.5760    -4.5510    29.2970 O.2   248 GLN250   0.0000 
3879 H       55.1290    -7.7340    28.1510 H     248 GLN250   0.0000 
3880 HA      54.9100    -5.7180    26.1160 H     248 GLN250   0.0000 
3881 HB2     54.1770    -5.7050    29.0640 H     248 GLN250   0.0000 
3882 HB3     53.1350    -6.1970    27.7260 H     248 GLN250   0.0000 
3883 HG2     53.2060    -3.8890    26.8050 H     248 GLN250   0.0000 
3884 HG3     54.2570    -3.3880    28.1310 H     248 GLN250   0.0000 
3885 HE21    52.4240    -1.7380    28.3510 H     248 GLN250   0.0000 
3886 HE22    51.1210    -2.2640    29.4270 H     248 GLN250   0.0000 
3887 N       57.1640    -5.1260    28.4840 N.am  249 GLY251   0.0000 BACKBONE
3888 CA      58.3330    -4.3030    28.8050 C.3   249 GLY251   0.0000 BACKBONE
3889 C       59.3920    -4.2380    27.6960 C.2   249 GLY251   0.0000 BACKBONE
3890 O       59.8650    -3.1510    27.3650 O.2   249 GLY251   0.0000 BACKBONE
3891 H       56.9060    -5.8610    29.1340 H     249 GLY251   0.0000 
3892 HA2     58.8030    -4.6860    29.7110 H     249 GLY251   0.0000 
3893 HA3     57.9810    -3.2930    28.9860 H     249 GLY251   0.0000 
3894 N       59.6600    -5.3560    27.0180 N.am  250 ILE252   0.0000 BACKBONE
3895 CA      60.5590    -5.4260    25.8550 C.3   250 ILE252   0.0000 BACKBONE
3896 C       59.9370    -4.7520    24.6250 C.2   250 ILE252   0.0000 BACKBONE
3897 O       60.6150    -3.9820    23.9420 O.2   250 ILE252   0.0000 BACKBONE
3898 CB      60.9980    -6.8910    25.6100 C.3   250 ILE252   0.0000 
3899 CG1     61.9040    -7.3510    26.7800 C.3   250 ILE252   0.0000 
3900 CG2     61.7460    -7.0310    24.2730 C.3   250 ILE252   0.0000 
3901 CD1     62.3140    -8.8260    26.7510 C.3   250 ILE252   0.0000 
3902 H       59.2420    -6.2180    27.3600 H     250 ILE252   0.0000 
3903 HA      61.4550    -4.8530    26.0730 H     250 ILE252   0.0000 
3904 HB      60.1100    -7.5250    25.5760 H     250 ILE252   0.0000 
3905 HG12    61.3850    -7.1890    27.7220 H     250 ILE252   0.0000 
3906 HG13    62.8110    -6.7440    26.7910 H     250 ILE252   0.0000 
3907 HG21    61.1010    -6.7690    23.4360 H     250 ILE252   0.0000 
3908 HG22    62.6180    -6.3780    24.2710 H     250 ILE252   0.0000 
3909 HG23    62.0670    -8.0580    24.1240 H     250 ILE252   0.0000 
3910 HD11    61.4330    -9.4530    26.6160 H     250 ILE252   0.0000 
3911 HD12    63.0260    -9.0040    25.9460 H     250 ILE252   0.0000 
3912 HD13    62.7930    -9.0850    27.6950 H     250 ILE252   0.0000 
3913 N       58.6300    -4.9260    24.4050 N.am  251 GLN253   0.0000 BACKBONE
3914 CA      57.8960    -4.2380    23.3360 C.3   251 GLN253   0.0000 BACKBONE
3915 C       57.8530    -2.7150    23.5460 C.2   251 GLN253   0.0000 BACKBONE
3916 O       58.0540    -1.9600    22.5960 O.2   251 GLN253   0.0000 BACKBONE
3917 CB      56.4720    -4.8060    23.2480 C.3   251 GLN253   0.0000 
3918 CG      56.4350    -6.2390    22.6890 C.3   251 GLN253   0.0000 
3919 CD      55.0700    -6.9070    22.8540 C.2   251 GLN253   0.0000 
3920 NE2     54.8500    -8.0490    22.2400 N.am  251 GLN253   0.0000 
3921 OE1     54.1740    -6.4370    23.5320 O.2   251 GLN253   0.0000 
3922 H       58.1150    -5.5480    25.0200 H     251 GLN253   0.0000 
3923 HA      58.4030    -4.4160    22.3860 H     251 GLN253   0.0000 
3924 HB2     55.8710    -4.1700    22.5960 H     251 GLN253   0.0000 
3925 HB3     56.0270    -4.7850    24.2430 H     251 GLN253   0.0000 
3926 HG2     57.1740    -6.8590    23.1930 H     251 GLN253   0.0000 
3927 HG3     56.6900    -6.2100    21.6300 H     251 GLN253   0.0000 
3928 HE21    55.5450    -8.4610    21.6480 H     251 GLN253   0.0000 
3929 HE22    53.9280    -8.4300    22.3650 H     251 GLN253   0.0000 
3930 N       57.6870    -2.2390    24.7830 N.am  252 LEU254   0.0000 BACKBONE
3931 CA      57.7670    -0.8180    25.1280 C.3   252 LEU254   0.0000 BACKBONE
3932 C       59.1910    -0.2820    24.9580 C.2   252 LEU254   0.0000 BACKBONE
3933 O       59.3600     0.8130    24.4240 O.2   252 LEU254   0.0000 BACKBONE
3934 CB      57.2740    -0.6020    26.5720 C.3   252 LEU254   0.0000 
3935 CG      55.7470    -0.6840    26.7520 C.3   252 LEU254   0.0000 
3936 CD1     55.4170    -0.6540    28.2450 C.3   252 LEU254   0.0000 
3937 CD2     55.0220     0.4940    26.0940 C.3   252 LEU254   0.0000 
3938 H       57.4920    -2.9030    25.5260 H     252 LEU254   0.0000 
3939 HA      57.1370    -0.2500    24.4420 H     252 LEU254   0.0000 
3940 HB2     57.5980     0.3830    26.9060 H     252 LEU254   0.0000 
3941 HB3     57.7530    -1.3400    27.2170 H     252 LEU254   0.0000 
3942 HG      55.3670    -1.6110    26.3270 H     252 LEU254   0.0000 
3943 HD11    55.8620    -1.5220    28.7340 H     252 LEU254   0.0000 
3944 HD12    55.8130     0.2550    28.6960 H     252 LEU254   0.0000 
3945 HD13    54.3400    -0.6890    28.3920 H     252 LEU254   0.0000 
3946 HD21    55.4040     1.4380    26.4830 H     252 LEU254   0.0000 
3947 HD22    55.1670     0.4720    25.0140 H     252 LEU254   0.0000 
3948 HD23    53.9530     0.4280    26.2910 H     252 LEU254   0.0000 
3949 N       60.2150    -1.0530    25.3250 N.am  253 ALA255   0.0000 BACKBONE
3950 CA      61.6030    -0.6230    25.2000 C.3   253 ALA255   0.0000 BACKBONE
3951 C       62.0840    -0.5180    23.7450 C.2   253 ALA255   0.0000 BACKBONE
3952 O       62.7870     0.4350    23.4220 O.2   253 ALA255   0.0000 BACKBONE
3953 CB      62.4750    -1.5550    26.0360 C.3   253 ALA255   0.0000 
3954 H       60.0230    -1.9310    25.7970 H     253 ALA255   0.0000 
3955 HA      61.6810     0.3750    25.6190 H     253 ALA255   0.0000 
3956 HB1     62.0920    -1.5930    27.0550 H     253 ALA255   0.0000 
3957 HB2     62.4660    -2.5550    25.6010 H     253 ALA255   0.0000 
3958 HB3     63.4960    -1.1760    26.0660 H     253 ALA255   0.0000 
3959 N       61.6450    -1.4190    22.8590 N.am  254 GLN256   0.0000 BACKBONE
3960 CA      61.9680    -1.3860    21.4230 C.3   254 GLN256   0.0000 BACKBONE
3961 C       60.9710    -0.5700    20.5710 C.2   254 GLN256   0.0000 BACKBONE
3962 O       61.1440    -0.4590    19.3560 O.2   254 GLN256   0.0000 BACKBONE
3963 CB      62.1090    -2.8210    20.8940 C.3   254 GLN256   0.0000 
3964 CG      63.2700    -3.6010    21.5330 C.3   254 GLN256   0.0000 
3965 CD      63.3870    -5.0040    20.9460 C.2   254 GLN256   0.0000 
3966 NE2     63.8180    -5.9820    21.7080 N.am  254 GLN256   0.0000 
3967 OE1     63.0840    -5.2600    19.7910 O.2   254 GLN256   0.0000 
3968 H       61.0920    -2.1990    23.2030 H     254 GLN256   0.0000 
3969 HA      62.9350    -0.8950    21.2960 H     254 GLN256   0.0000 
3970 HB2     62.2790    -2.7770    19.8170 H     254 GLN256   0.0000 
3971 HB3     61.1800    -3.3620    21.0750 H     254 GLN256   0.0000 
3972 HG2     63.1080    -3.6830    22.6080 H     254 GLN256   0.0000 
3973 HG3     64.2070    -3.0710    21.3630 H     254 GLN256   0.0000 
3974 HE21    64.1210    -5.8250    22.6590 H     254 GLN256   0.0000 
3975 HE22    63.7730    -6.9050    21.2870 H     254 GLN256   0.0000 
3976 N       59.9370     0.0260    21.1770 N.am  255 SER257   0.0000 BACKBONE
3977 CA      59.0630     0.9940    20.4960 C.3   255 SER257   0.0000 BACKBONE
3978 C       59.8230     2.2880    20.1910 C.2   255 SER257   0.0000 BACKBONE
3979 O       60.6640     2.7220    20.9730 O.2   255 SER257   0.0000 BACKBONE
3980 CB      57.8150     1.2960    21.3270 C.3   255 SER257   0.0000 
3981 OG      56.9900     0.1490    21.3940 O.3   255 SER257   0.0000 
3982 H       59.8440    -0.0800    22.1760 H     255 SER257   0.0000 
3983 HA      58.7380     0.5680    19.5470 H     255 SER257   0.0000 
3984 HB2     57.2520     2.1060    20.8600 H     255 SER257   0.0000 
3985 HB3     58.1040     1.6070    22.3290 H     255 SER257   0.0000 
3986 HG      57.4850    -0.5660    21.8400 H     255 SER257   0.0000 
3987 N       59.5370     2.9170    19.0490 N.am  256 ARG258   0.0000 BACKBONE
3988 CA      60.2140     4.1260    18.5610 C.3   256 ARG258   0.0000 BACKBONE
3989 C       59.4470     5.3730    19.0210 C.2   256 ARG258   0.0000 BACKBONE
3990 O       58.3480     5.6360    18.5270 O.2   256 ARG258   0.0000 BACKBONE
3991 CB      60.3370     4.0760    17.0240 C.3   256 ARG258   0.0000 
3992 CG      60.9250     2.7790    16.4310 C.3   256 ARG258   0.0000 
3993 CD      60.8220     2.8330    14.9010 C.3   256 ARG258   0.0000 
3994 NE      61.3240     1.6140    14.2380 N.pl3 256 ARG258   0.0000 
3995 CZ      61.5350     1.4950    12.9360 C.cat 256 ARG258   1.0000 
3996 NH1     61.3800     2.4820    12.1050 N.pl3 256 ARG258   0.0000 
3997 NH2     61.9090     0.3750    12.3990 N.pl3 256 ARG258   0.0000 
3998 H       58.7410     2.5680    18.5230 H     256 ARG258   0.0000 
3999 HA      61.2170     4.1720    18.9900 H     256 ARG258   0.0000 
4000 HB2     60.9530     4.9170    16.7030 H     256 ARG258   0.0000 
4001 HB3     59.3470     4.2190    16.5990 H     256 ARG258   0.0000 
4002 HG2     60.3650     1.9120    16.7840 H     256 ARG258   0.0000 
4003 HG3     61.9690     2.6780    16.7240 H     256 ARG258   0.0000 
4004 HD2     61.3890     3.6930    14.5460 H     256 ARG258   0.0000 
4005 HD3     59.7750     2.9750    14.6230 H     256 ARG258   0.0000 
4006 HE      61.4780     0.7870    14.7920 H     256 ARG258   0.0000 
4007 HH11    61.2060     3.4120    12.4240 H     256 ARG258   0.0000 
4008 HH12    61.6470     2.3210    11.1270 H     256 ARG258   0.0000 
4009 HH21    62.0560     0.3820    11.3880 H     256 ARG258   0.0000 
4010 HH22    62.0370    -0.4810    12.9300 H     256 ARG258   0.0000 
4011 N       60.0520     6.1740    19.9000 N.am  257 TYR259   0.0000 BACKBONE
4012 CA      59.4520     7.4110    20.4330 C.3   257 TYR259   0.0000 BACKBONE
4013 C       59.9990     8.6850    19.7750 C.2   257 TYR259   0.0000 BACKBONE
4014 O       59.2590     9.6460    19.5770 O.2   257 TYR259   0.0000 BACKBONE
4015 CB      59.6600     7.4710    21.9530 C.3   257 TYR259   0.0000 
4016 CG      59.1230     6.2690    22.7040 C.ar  257 TYR259   0.0000 
4017 CD1     57.7990     6.2510    23.1800 C.ar  257 TYR259   0.0000 
4018 CD2     59.9570     5.1560    22.9070 C.ar  257 TYR259   0.0000 
4019 CE1     57.3100     5.1130    23.8510 C.ar  257 TYR259   0.0000 
4020 CE2     59.4690     4.0140    23.5620 C.ar  257 TYR259   0.0000 
4021 CZ      58.1450     3.9930    24.0460 C.ar  257 TYR259   0.0000 
4022 OH      57.6750     2.8950    24.6900 O.3   257 TYR259   0.0000 
4023 H       60.9280     5.8580    20.3010 H     257 TYR259   0.0000 
4024 HA      58.3770     7.4010    20.2500 H     257 TYR259   0.0000 
4025 HB2     59.1780     8.3720    22.3380 H     257 TYR259   0.0000 
4026 HB3     60.7270     7.5570    22.1590 H     257 TYR259   0.0000 
4027 HD1     57.1600     7.1100    23.0330 H     257 TYR259   0.0000 
4028 HD2     60.9670     5.1680    22.5290 H     257 TYR259   0.0000 
4029 HE1     56.2920     5.0780    24.2040 H     257 TYR259   0.0000 
4030 HE2     60.1030     3.1480    23.6730 H     257 TYR259   0.0000 
4031 HH      58.3270     2.1750    24.6520 H     257 TYR259   0.0000 
4032 N       61.2740     8.6770    19.3750 N.am  258 TRP260   0.0000 BACKBONE
4033 CA      61.9430     9.8190    18.7390 C.3   258 TRP260   0.0000 BACKBONE
4034 C       62.8570     9.3420    17.6010 C.2   258 TRP260   0.0000 BACKBONE
4035 O       63.3340     8.2070    17.6530 O.2   258 TRP260   0.0000 BACKBONE
4036 CB      62.7220    10.6400    19.7850 C.3   258 TRP260   0.0000 
4037 CG      62.0660    10.8290    21.1250 C.2   258 TRP260   0.0000 
4038 CD1     62.2610    10.0340    22.1990 C.2   258 TRP260   0.0000 
4039 CD2     61.1100    11.8500    21.5670 C.ar  258 TRP260   0.0000 
4040 CE2     60.7360    11.5660    22.9160 C.ar  258 TRP260   0.0000 
4041 CE3     60.5400    13.0030    20.9880 C.ar  258 TRP260   0.0000 
4042 NE1     61.4900    10.4700    23.2530 N.pl3 258 TRP260   0.0000 
4043 CZ2     59.8190    12.3430    23.6360 C.ar  258 TRP260   0.0000 
4044 CZ3     59.6070    13.7870    21.6960 C.ar  258 TRP260   0.0000 
4045 CH2     59.2330    13.4540    23.0100 C.ar  258 TRP260   0.0000 
4046 H       61.8210     7.8450    19.5370 H     258 TRP260   0.0000 
4047 HA      61.1790    10.4640    18.3140 H     258 TRP260   0.0000 
4048 HB2     62.9070    11.6260    19.3680 H     258 TRP260   0.0000 
4049 HB3     63.6960    10.1740    19.9410 H     258 TRP260   0.0000 
4050 HD1     62.9200     9.1790    22.2200 H     258 TRP260   0.0000 
4051 HE1     61.5740    10.0990    24.1940 H     258 TRP260   0.0000 
4052 HE3     60.8440    13.2950    19.9940 H     258 TRP260   0.0000 
4053 HZ2     59.5720    12.0910    24.6560 H     258 TRP260   0.0000 
4054 HZ3     59.1930    14.6710    21.2340 H     258 TRP260   0.0000 
4055 HH2     58.5180    14.0650    23.5420 H     258 TRP260   0.0000 
4056 N       63.1280    10.1850    16.5960 N.am  259 GLN261   0.0000 BACKBONE
4057 CA      63.9920     9.8450    15.4450 C.3   259 GLN261   0.0000 BACKBONE
4058 C       65.0370    10.9290    15.1440 C.2   259 GLN261   0.0000 BACKBONE
4059 O       64.6730    12.0950    15.0220 O.2   259 GLN261   0.0000 BACKBONE
4060 CB      63.1220     9.5920    14.2010 C.3   259 GLN261   0.0000 
4061 CG      63.9370     9.1400    12.9760 C.3   259 GLN261   0.0000 
4062 CD      63.0870     8.8320    11.7510 C.2   259 GLN261   0.0000 
4063 NE2     63.6970     8.4650    10.6510 N.am  259 GLN261   0.0000 
4064 OE1     61.8830     9.0430    11.6940 O.2   259 GLN261   0.0000 
4065 H       62.6890    11.0990    16.6170 H     259 GLN261   0.0000 
4066 HA      64.5310     8.9240    15.6640 H     259 GLN261   0.0000 
4067 HB2     62.5890    10.5060    13.9490 H     259 GLN261   0.0000 
4068 HB3     62.3900     8.8210    14.4300 H     259 GLN261   0.0000 
4069 HG2     64.4850     8.2340    13.2290 H     259 GLN261   0.0000 
4070 HG3     64.6540     9.9110    12.6980 H     259 GLN261   0.0000 
4071 HE21    64.7160     8.4110    10.6720 H     259 GLN261   0.0000 
4072 HE22    63.1690     7.8830    10.0210 H     259 GLN261   0.0000 
4073 N       66.2820    10.5340    14.8580 N.am  260 THR262   0.0000 BACKBONE
4074 CA      67.3440    11.3910    14.3060 C.3   260 THR262   0.0000 BACKBONE
4075 C       68.1400    10.6200    13.2370 C.2   260 THR262   0.0000 BACKBONE
4076 O       68.6320     9.5210    13.4840 O.2   260 THR262   0.0000 BACKBONE
4077 CB      68.2180    11.9630    15.4390 C.3   260 THR262   0.0000 
4078 CG2     69.2360    11.0120    16.0690 C.3   260 THR262   0.0000 
4079 OG1     68.9010    13.1040    14.9880 O.3   260 THR262   0.0000 
4080 H       66.4800     9.5360    14.8750 H     260 THR262   0.0000 
4081 HA      66.8740    12.2420    13.8150 H     260 THR262   0.0000 
4082 HB      67.5480    12.2900    16.2320 H     260 THR262   0.0000 
4083 HG21    68.7410    10.0900    16.3740 H     260 THR262   0.0000 
4084 HG22    70.0250    10.7780    15.3540 H     260 THR262   0.0000 
4085 HG23    69.6800    11.4870    16.9440 H     260 THR262   0.0000 
4086 HG1     68.3900    13.8650    15.3270 H     260 THR262   0.0000 
4087 N       68.1630    11.1200    11.9960 N.am  261 GLY263   0.0000 BACKBONE
4088 CA      68.5900    10.3270    10.8300 C.3   261 GLY263   0.0000 BACKBONE
4089 C       67.6500     9.1430    10.5440 C.2   261 GLY263   0.0000 BACKBONE
4090 O       66.4320     9.2570    10.6970 O.2   261 GLY263   0.0000 BACKBONE
4091 H       67.7500    12.0230    11.8340 H     261 GLY263   0.0000 
4092 HA2     69.5940     9.9390    11.0140 H     261 GLY263   0.0000 
4093 HA3     68.6280    10.9600     9.9440 H     261 GLY263   0.0000 
4094 N       68.2080     7.9910    10.1680 N.am  262 ASP264   0.0000 BACKBONE
4095 CA      67.5340     6.6780    10.1390 C.3   262 ASP264   0.0000 BACKBONE
4096 C       67.6000     5.9400    11.4970 C.2   262 ASP264   0.0000 BACKBONE
4097 O       67.1780     4.7850    11.5940 O.2   262 ASP264   0.0000 BACKBONE
4098 CB      68.0840     5.8210     8.9750 C.3   262 ASP264   0.0000 
4099 CG      69.5630     5.4340     9.1180 C.2   262 ASP264   0.0000 
4100 OD1     70.3070     6.2300     9.7370 O.co2 262 ASP264  -0.5000 
4101 OD2     69.9660     4.3730     8.5860 O.co2 262 ASP264  -0.5000 
4102 H       69.2180     7.9370    10.0550 H     262 ASP264   0.0000 
4103 HA      66.4760     6.8390     9.9370 H     262 ASP264   0.0000 
4104 HB2     67.9590     6.3760     8.0440 H     262 ASP264   0.0000 
4105 HB3     67.4840     4.9120     8.8980 H     262 ASP264   0.0000 
4106 N       68.0760     6.6180    12.5530 N.am  263 MET265   0.0000 BACKBONE
4107 CA      68.1440     6.1090    13.9230 C.3   263 MET265   0.0000 BACKBONE
4108 C       66.9950     6.6280    14.7980 C.2   263 MET265   0.0000 BACKBONE
4109 O       66.5060     7.7480    14.6650 O.2   263 MET265   0.0000 BACKBONE
4110 CB      69.5450     6.3620    14.5190 C.3   263 MET265   0.0000 
4111 CG      69.8020     5.5200    15.7800 C.3   263 MET265   0.0000 
4112 SD      71.5020     5.4820    16.4140 S.3   263 MET265   0.0000 
4113 CE      71.6420     7.1660    17.0640 C.3   263 MET265   0.0000 
4114 H       68.3730     7.5740    12.4130 H     263 MET265   0.0000 
4115 HA      68.0050     5.0330    13.8710 H     263 MET265   0.0000 
4116 HB2     69.6620     7.4190    14.7550 H     263 MET265   0.0000 
4117 HB3     70.2960     6.0890    13.7750 H     263 MET265   0.0000 
4118 HG2     69.5460     4.4930    15.5450 H     263 MET265   0.0000 
4119 HG3     69.1420     5.8570    16.5800 H     263 MET265   0.0000 
4120 HE1     71.5530     7.8840    16.2490 H     263 MET265   0.0000 
4121 HE2     70.8540     7.3440    17.7970 H     263 MET265   0.0000 
4122 HE3     72.6120     7.2820    17.5470 H     263 MET265   0.0000 
4123 N       66.5720     5.7860    15.7300 N.am  264 TYR266   0.0000 BACKBONE
4124 CA      65.4150     5.9430    16.5940 C.3   264 TYR266   0.0000 BACKBONE
4125 C       65.7880     5.6830    18.0500 C.2   264 TYR266   0.0000 BACKBONE
4126 O       66.6780     4.8860    18.3590 O.2   264 TYR266   0.0000 BACKBONE
4127 CB      64.3070     4.9720    16.1710 C.3   264 TYR266   0.0000 
4128 CG      63.8060     5.1420    14.7540 C.ar  264 TYR266   0.0000 
4129 CD1     62.7000     5.9680    14.4970 C.ar  264 TYR266   0.0000 
4130 CD2     64.4270     4.4520    13.6990 C.ar  264 TYR266   0.0000 
4131 CE1     62.1940     6.0870    13.1890 C.ar  264 TYR266   0.0000 
4132 CE2     63.9410     4.5830    12.3870 C.ar  264 TYR266   0.0000 
4133 CZ      62.8180     5.3970    12.1290 C.ar  264 TYR266   0.0000 
4134 OH      62.2980     5.4830    10.8790 O.3   264 TYR266   0.0000 
4135 H       67.0540     4.8970    15.7920 H     264 TYR266   0.0000 
4136 HA      65.0410     6.9590    16.5040 H     264 TYR266   0.0000 
4137 HB2     63.4640     5.0870    16.8530 H     264 TYR266   0.0000 
4138 HB3     64.6760     3.9550    16.2820 H     264 TYR266   0.0000 
4139 HD1     62.2380     6.4970    15.3130 H     264 TYR266   0.0000 
4140 HD2     65.2900     3.8310    13.8920 H     264 TYR266   0.0000 
4141 HE1     61.3330     6.7060    12.9810 H     264 TYR266   0.0000 
4142 HE2     64.4340     4.0690    11.5750 H     264 TYR266   0.0000 
4143 HH      62.6670     4.7740    10.2950 H     264 TYR266   0.0000 
4144 N       65.0320     6.3060    18.9480 N.am  265 GLN267   0.0000 BACKBONE
4145 CA      65.1840     6.1730    20.3870 C.3   265 GLN267   0.0000 BACKBONE
4146 C       64.0270     5.3610    20.9800 C.2   265 GLN267   0.0000 BACKBONE
4147 O       62.8570     5.7220    20.8090 O.2   265 GLN267   0.0000 BACKBONE
4148 CB      65.3000     7.5850    20.9790 C.3   265 GLN267   0.0000 
4149 CG      65.6460     7.6070    22.4710 C.3   265 GLN267   0.0000 
4150 CD      66.9410     6.8620    22.7650 C.2   265 GLN267   0.0000 
4151 NE2     66.8570     5.6950    23.3590 N.am  265 GLN267   0.0000 
4152 OE1     68.0220     7.2690    22.3540 O.2   265 GLN267   0.0000 
4153 H       64.3130     6.9340    18.6020 H     265 GLN267   0.0000 
4154 HA      66.1140     5.6380    20.5920 H     265 GLN267   0.0000 
4155 HB2     64.3580     8.1090    20.8260 H     265 GLN267   0.0000 
4156 HB3     66.0790     8.1290    20.4420 H     265 GLN267   0.0000 
4157 HG2     64.8280     7.1680    23.0410 H     265 GLN267   0.0000 
4158 HG3     65.7630     8.6440    22.7760 H     265 GLN267   0.0000 
4159 HE21    65.9630     5.3420    23.6940 H     265 GLN267   0.0000 
4160 HE22    67.6620     5.0900    23.3810 H     265 GLN267   0.0000 
4161 N       64.3770     4.2860    21.6880 N.am  266 GLY268   0.0000 BACKBONE
4162 CA      63.4840     3.4870    22.5270 C.3   266 GLY268   0.0000 BACKBONE
4163 C       63.5970     3.8580    24.0030 C.2   266 GLY268   0.0000 BACKBONE
4164 O       64.3360     4.7850    24.3490 O.2   266 GLY268   0.0000 BACKBONE
4165 H       65.3600     4.0320    21.7300 H     266 GLY268   0.0000 
4166 HA2     63.7470     2.4370    22.4100 H     266 GLY268   0.0000 
4167 HA3     62.4530     3.6150    22.2180 H     266 GLY268   0.0000 
4168 N       62.9500     3.0970    24.8920 N.am  267 LEU269   0.0000 BACKBONE
4169 CA      63.2800     3.1740    26.3220 C.3   267 LEU269   0.0000 BACKBONE
4170 C       64.6080     2.4310    26.4980 C.2   267 LEU269   0.0000 BACKBONE
4171 O       64.6400     1.2060    26.4000 O.2   267 LEU269   0.0000 BACKBONE
4172 CB      62.1770     2.6000    27.2460 C.3   267 LEU269   0.0000 
4173 CG      60.7210     2.9590    26.9010 C.3   267 LEU269   0.0000 
4174 CD1     59.7650     2.2430    27.8580 C.3   267 LEU269   0.0000 
4175 CD2     60.4490     4.4600    26.9770 C.3   267 LEU269   0.0000 
4176 H       62.4600     2.2820    24.5430 H     267 LEU269   0.0000 
4177 HA      63.4290     4.2200    26.5970 H     267 LEU269   0.0000 
4178 HB2     62.3840     2.9370    28.2620 H     267 LEU269   0.0000 
4179 HB3     62.2580     1.5150    27.2660 H     267 LEU269   0.0000 
4180 HG      60.5060     2.6170    25.8940 H     267 LEU269   0.0000 
4181 HD11    59.9340     1.1670    27.8090 H     267 LEU269   0.0000 
4182 HD12    59.9320     2.5830    28.8800 H     267 LEU269   0.0000 
4183 HD13    58.7360     2.4520    27.5660 H     267 LEU269   0.0000 
4184 HD21    60.5820     4.8140    27.9980 H     267 LEU269   0.0000 
4185 HD22    61.1210     4.9970    26.3090 H     267 LEU269   0.0000 
4186 HD23    59.4250     4.6600    26.6620 H     267 LEU269   0.0000 
4187 N       65.7160     3.1560    26.6530 N.am  268 GLY270   0.0000 BACKBONE
4188 CA      67.0550     2.5840    26.8570 C.3   268 GLY270   0.0000 BACKBONE
4189 C       67.6990     1.7950    25.6990 C.2   268 GLY270   0.0000 BACKBONE
4190 O       68.9230     1.6580    25.6970 O.2   268 GLY270   0.0000 BACKBONE
4191 H       65.6190     4.1660    26.6820 H     268 GLY270   0.0000 
4192 HA2     66.9870     1.9090    27.7040 H     268 GLY270   0.0000 
4193 HA3     67.7370     3.3900    27.1170 H     268 GLY270   0.0000 
4194 N       66.9320     1.3220    24.7100 N.am  269 TRP271   0.0000 BACKBONE
4195 CA      67.4270     0.8000    23.4280 C.3   269 TRP271   0.0000 BACKBONE
4196 C       67.6500     1.9250    22.4090 C.2   269 TRP271   0.0000 BACKBONE
4197 O       66.9370     2.9310    22.3990 O.2   269 TRP271   0.0000 BACKBONE
4198 CB      66.4630    -0.2510    22.8460 C.3   269 TRP271   0.0000 
4199 CG      66.5930    -1.6440    23.3900 C.2   269 TRP271   0.0000 
4200 CD1     65.6400    -2.3350    24.0560 C.2   269 TRP271   0.0000 
4201 CD2     67.7360    -2.5500    23.2880 C.ar  269 TRP271   0.0000 
4202 CE2     67.4170    -3.7590    23.9740 C.ar  269 TRP271   0.0000 
4203 CE3     69.0150    -2.4730    22.6920 C.ar  269 TRP271   0.0000 
4204 NE1     66.1150    -3.5900    24.3860 N.pl3 269 TRP271   0.0000 
4205 CZ2     68.3460    -4.7960    24.1420 C.ar  269 TRP271   0.0000 
4206 CZ3     69.9530    -3.5130    22.8420 C.ar  269 TRP271   0.0000 
4207 CH2     69.6350    -4.6510    23.6060 C.ar  269 TRP271   0.0000 
4208 H       65.9310     1.3890    24.8300 H     269 TRP271   0.0000 
4209 HA      68.3910     0.3180    23.5890 H     269 TRP271   0.0000 
4210 HB2     66.6480    -0.3290    21.7730 H     269 TRP271   0.0000 
4211 HB3     65.4370     0.1030    22.9600 H     269 TRP271   0.0000 
4212 HD1     64.6530    -1.9530    24.2770 H     269 TRP271   0.0000 
4213 HE1     65.5580    -4.3200    24.8240 H     269 TRP271   0.0000 
4214 HE3     69.2740    -1.5910    22.1260 H     269 TRP271   0.0000 
4215 HZ2     68.0800    -5.6760    24.7080 H     269 TRP271   0.0000 
4216 HZ3     70.9340    -3.4200    22.3980 H     269 TRP271   0.0000 
4217 HH2     70.3720    -5.4260    23.7580 H     269 TRP271   0.0000 
4218 N       68.5860     1.7070    21.4870 N.am  270 GLU272   0.0000 BACKBONE
4219 CA      68.7780     2.5050    20.2740 C.3   270 GLU272   0.0000 BACKBONE
4220 C       68.4030     1.6080    19.0760 C.2   270 GLU272   0.0000 BACKBONE
4221 O       68.7040     0.4120    19.0750 O.2   270 GLU272   0.0000 BACKBONE
4222 CB      70.2340     3.0340    20.2410 C.3   270 GLU272   0.0000 
4223 CG      70.5090     4.0970    21.3320 C.3   270 GLU272   0.0000 
4224 CD      71.9850     4.2790    21.7550 C.2   270 GLU272   0.0000 
4225 OE1     72.8610     3.4360    21.4530 O.co2 270 GLU272  -0.5000 
4226 OE2     72.2530     5.2190    22.5430 O.co2 270 GLU272  -0.5000 
4227 H       69.1110     0.8410    21.5180 H     270 GLU272   0.0000 
4228 HA      68.1010     3.3610    20.2700 H     270 GLU272   0.0000 
4229 HB2     70.4360     3.4740    19.2630 H     270 GLU272   0.0000 
4230 HB3     70.9080     2.1910    20.3780 H     270 GLU272   0.0000 
4231 HG2     69.9530     3.8380    22.2340 H     270 GLU272   0.0000 
4232 HG3     70.1130     5.0530    20.9810 H     270 GLU272   0.0000 
4233 N       67.6990     2.1300    18.0680 N.am  271 MET273   0.0000 BACKBONE
4234 CA      67.1970     1.3260    16.9380 C.3   271 MET273   0.0000 BACKBONE
4235 C       67.4330     2.0250    15.6010 C.2   271 MET273   0.0000 BACKBONE
4236 O       67.5140     3.2430    15.5560 O.2   271 MET273   0.0000 BACKBONE
4237 CB      65.6980     1.0030    17.0880 C.3   271 MET273   0.0000 
4238 CG      65.3130     0.3030    18.3960 C.3   271 MET273   0.0000 
4239 SD      64.9350     1.3770    19.8070 S.3   271 MET273   0.0000 
4240 CE      63.4280     2.1730    19.1950 C.3   271 MET273   0.0000 
4241 H       67.4380     3.1120    18.1060 H     271 MET273   0.0000 
4242 HA      67.7390     0.3840    16.8980 H     271 MET273   0.0000 
4243 HB2     65.4100     0.3460    16.2670 H     271 MET273   0.0000 
4244 HB3     65.1180     1.9150    16.9850 H     271 MET273   0.0000 
4245 HG2     66.1210    -0.3680    18.6760 H     271 MET273   0.0000 
4246 HG3     64.4280    -0.3060    18.2070 H     271 MET273   0.0000 
4247 HE1     63.6760     2.8840    18.4100 H     271 MET273   0.0000 
4248 HE2     62.7430     1.4200    18.8090 H     271 MET273   0.0000 
4249 HE3     62.9430     2.7040    20.0090 H     271 MET273   0.0000 
4250 N       67.4720     1.2840    14.4980 N.am  272 LEU274   0.0000 BACKBONE
4251 CA      67.4220     1.8140    13.1330 C.3   272 LEU274   0.0000 BACKBONE
4252 C       66.3460     1.0600    12.3310 C.2   272 LEU274   0.0000 BACKBONE
4253 O       65.8340     0.0280    12.7740 O.2   272 LEU274   0.0000 BACKBONE
4254 CB      68.8090     1.7430    12.4560 C.3   272 LEU274   0.0000 
4255 CG      69.8610     2.7690    12.9250 C.3   272 LEU274   0.0000 
4256 CD1     70.6390     2.3300    14.1690 C.3   272 LEU274   0.0000 
4257 CD2     70.8830     2.9970    11.8160 C.3   272 LEU274   0.0000 
4258 H       67.3170     0.2850    14.6000 H     272 LEU274   0.0000 
4259 HA      67.1210     2.8600    13.1510 H     272 LEU274   0.0000 
4260 HB2     68.6490     1.9140    11.3900 H     272 LEU274   0.0000 
4261 HB3     69.2200     0.7440    12.5660 H     272 LEU274   0.0000 
4262 HG      69.3830     3.7190    13.1230 H     272 LEU274   0.0000 
4263 HD11    69.9830     2.2690    15.0300 H     272 LEU274   0.0000 
4264 HD12    71.0870     1.3570    14.0000 H     272 LEU274   0.0000 
4265 HD13    71.4200     3.0590    14.3860 H     272 LEU274   0.0000 
4266 HD21    71.3160     2.0530    11.5080 H     272 LEU274   0.0000 
4267 HD22    70.3880     3.4490    10.9580 H     272 LEU274   0.0000 
4268 HD23    71.6640     3.6820    12.1470 H     272 LEU274   0.0000 
4269 N       65.9970     1.5530    11.1450 N.am  273 ASP275   0.0000 BACKBONE
4270 CA      65.2520     0.7470    10.1680 C.3   273 ASP275   0.0000 BACKBONE
4271 C       66.1050    -0.4000     9.5960 C.2   273 ASP275   0.0000 BACKBONE
4272 O       67.3230    -0.4390     9.7700 O.2   273 ASP275   0.0000 BACKBONE
4273 CB      64.6590     1.6440     9.0660 C.3   273 ASP275   0.0000 
4274 CG      63.2940     2.1780     9.4940 C.2   273 ASP275   0.0000 
4275 OD1     62.4310     1.3460     9.8570 O.co2 273 ASP275  -0.5000 
4276 OD2     63.1070     3.4110     9.5710 O.co2 273 ASP275  -0.5000 
4277 H       66.4370     2.4080    10.8270 H     273 ASP275   0.0000 
4278 HA      64.4270     0.2590    10.6870 H     273 ASP275   0.0000 
4279 HB2     64.5160     1.0630     8.1540 H     273 ASP275   0.0000 
4280 HB3     65.3420     2.4650     8.8400 H     273 ASP275   0.0000 
4281 N       65.4580    -1.3670     8.9390 N.am  274 TRP276   0.0000 BACKBONE
4282 CA      66.1440    -2.4620     8.2510 C.3   274 TRP276   0.0000 BACKBONE
4283 C       65.7910    -2.4730     6.7490 C.2   274 TRP276   0.0000 BACKBONE
4284 O       64.6020    -2.4940     6.4280 O.2   274 TRP276   0.0000 BACKBONE
4285 CB      65.8420    -3.8010     8.9420 C.3   274 TRP276   0.0000 
4286 CG      66.6920    -4.9120     8.4110 C.2   274 TRP276   0.0000 
4287 CD1     66.2630    -5.9850     7.7110 C.2   274 TRP276   0.0000 
4288 CD2     68.1490    -5.0020     8.4240 C.ar  274 TRP276   0.0000 
4289 CE2     68.5430    -6.0700     7.5690 C.ar  274 TRP276   0.0000 
4290 CE3     69.1750    -4.2270     9.0050 C.ar  274 TRP276   0.0000 
4291 NE1     67.3550    -6.6780     7.2230 N.pl3 274 TRP276   0.0000 
4292 CZ2     69.8880    -6.3080     7.2450 C.ar  274 TRP276   0.0000 
4293 CZ3     70.5310    -4.4790     8.7160 C.ar  274 TRP276   0.0000 
4294 CH2     70.8870    -5.5070     7.8230 C.ar  274 TRP276   0.0000 
4295 H       64.4600    -1.2850     8.7960 H     274 TRP276   0.0000 
4296 HA      67.2130    -2.3060     8.3480 H     274 TRP276   0.0000 
4297 HB2     64.7840    -4.0450     8.8210 H     274 TRP276   0.0000 
4298 HB3     66.0480    -3.7020    10.0070 H     274 TRP276   0.0000 
4299 HD1     65.2190    -6.2190     7.5080 H     274 TRP276   0.0000 
4300 HE1     67.2730    -7.5040     6.6330 H     274 TRP276   0.0000 
4301 HE3     68.8950    -3.4180     9.6600 H     274 TRP276   0.0000 
4302 HZ2     70.1520    -7.0950     6.5560 H     274 TRP276   0.0000 
4303 HZ3     71.3030    -3.8770     9.1750 H     274 TRP276   0.0000 
4304 HH2     71.9270    -5.6850     7.5830 H     274 TRP276   0.0000 
4305 N       66.7730    -2.4780     5.8200 N.am  275 PRO277   0.0000 BACKBONE
4306 CA      68.2220    -2.3790     6.0370 C.3   275 PRO277   0.0000 BACKBONE
4307 C       68.6740    -0.9990     6.5480 C.2   275 PRO277   0.0000 BACKBONE
4308 O       68.1140     0.0270     6.1700 O.2   275 PRO277   0.0000 BACKBONE
4309 CB      68.8580    -2.7050     4.6820 C.3   275 PRO277   0.0000 
4310 CG      67.8100    -2.2100     3.6860 C.3   275 PRO277   0.0000 
4311 CD      66.4950    -2.5360     4.3920 C.3   275 PRO277   0.0000 
4312 HA      68.5470    -3.1340     6.7430 H     275 PRO277   0.0000 
4313 HB2     68.9720    -3.7860     4.5850 H     275 PRO277   0.0000 
4314 HB3     69.8180    -2.2070     4.5420 H     275 PRO277   0.0000 
4315 HG2     67.8910    -2.7190     2.7250 H     275 PRO277   0.0000 
4316 HG3     67.9020    -1.1300     3.5590 H     275 PRO277   0.0000 
4317 HD2     65.7260    -1.8150     4.1110 H     275 PRO277   0.0000 
4318 HD3     66.1740    -3.5460     4.1320 H     275 PRO277   0.0000 
4319 N       69.7330    -0.9840     7.3630 N.am  276 VAL278   0.0000 BACKBONE
4320 CA      70.3730     0.2450     7.8780 C.3   276 VAL278   0.0000 BACKBONE
4321 C       71.1790     0.9770     6.8020 C.2   276 VAL278   0.0000 BACKBONE
4322 O       71.7120     0.3380     5.8910 O.2   276 VAL278   0.0000 BACKBONE
4323 CB      71.3170    -0.0540     9.0640 C.3   276 VAL278   0.0000 
4324 CG1     70.5690    -0.6900    10.2330 C.3   276 VAL278   0.0000 
4325 CG2     72.4980    -0.9720     8.7060 C.3   276 VAL278   0.0000 
4326 H       70.1530    -1.8650     7.6090 H     276 VAL278   0.0000 
4327 HA      69.5910     0.9240     8.2260 H     276 VAL278   0.0000 
4328 HB      71.7240     0.8920     9.4180 H     276 VAL278   0.0000 
4329 HG11    69.7170    -0.0660    10.4870 H     276 VAL278   0.0000 
4330 HG12    70.2160    -1.6800     9.9680 H     276 VAL278   0.0000 
4331 HG13    71.2210    -0.7640    11.1010 H     276 VAL278   0.0000 
4332 HG21    72.1450    -1.8970     8.2550 H     276 VAL278   0.0000 
4333 HG22    73.1650    -0.4700     8.0070 H     276 VAL278   0.0000 
4334 HG23    73.0650    -1.2080     9.6040 H     276 VAL278   0.0000 
4335 N       71.4880     2.2590     7.0210 N.am  277 ASN279   0.0000 BACKBONE
4336 CA      72.7220     2.8290     6.4800 C.3   277 ASN279   0.0000 BACKBONE
4337 C       73.9490     2.3900     7.3340 C.2   277 ASN279   0.0000 BACKBONE
4338 O       73.9600     2.6310     8.5460 O.2   277 ASN279   0.0000 BACKBONE
4339 CB      72.5700     4.3510     6.3610 C.3   277 ASN279   0.0000 
4340 CG      73.8940     4.9970     6.0200 C.2   277 ASN279   0.0000 
4341 ND2     74.4510     4.7170     4.8640 N.am  277 ASN279   0.0000 
4342 OD1     74.5080     5.6230     6.8580 O.2   277 ASN279   0.0000 
4343 H       70.9880     2.7940     7.7340 H     277 ASN279   0.0000 
4344 HA      72.8470     2.4580     5.4660 H     277 ASN279   0.0000 
4345 HB2     72.2310     4.7600     7.3130 H     277 ASN279   0.0000 
4346 HB3     71.8330     4.5960     5.5980 H     277 ASN279   0.0000 
4347 HD21    75.4480     4.9540     4.7770 H     277 ASN279   0.0000 
4348 HD22    73.9780     4.1850     4.1660 H     277 ASN279   0.0000 
4349 N       75.0040     1.7770     6.7480 N.am  278 PRO280   0.0000 BACKBONE
4350 CA      76.1820     1.3270     7.5020 C.3   278 PRO280   0.0000 BACKBONE
4351 C       76.9400     2.4630     8.2040 C.2   278 PRO280   0.0000 BACKBONE
4352 O       77.3260     2.3400     9.3670 O.2   278 PRO280   0.0000 BACKBONE
4353 CB      77.0790     0.6010     6.4930 C.3   278 PRO280   0.0000 
4354 CG      76.0820     0.1120     5.4470 C.3   278 PRO280   0.0000 
4355 CD      75.0810     1.2620     5.3870 C.3   278 PRO280   0.0000 
4356 HA      75.8560     0.6020     8.2440 H     278 PRO280   0.0000 
4357 HB2     77.6190    -0.2250     6.9560 H     278 PRO280   0.0000 
4358 HB3     77.7750     1.3010     6.0270 H     278 PRO280   0.0000 
4359 HG2     75.5830    -0.7890     5.8080 H     278 PRO280   0.0000 
4360 HG3     76.5580    -0.0660     4.4820 H     278 PRO280   0.0000 
4361 HD2     75.4530     2.0430     4.7220 H     278 PRO280   0.0000 
4362 HD3     74.1230     0.8810     5.0330 H     278 PRO280   0.0000 
4363 N       77.0640     3.6160     7.5500 N.am  279 ASP281   0.0000 BACKBONE
4364 CA      77.7120     4.8080     8.1040 C.3   279 ASP281   0.0000 BACKBONE
4365 C       76.9600     5.3370     9.3380 C.2   279 ASP281   0.0000 BACKBONE
4366 O       77.5850     5.8500    10.2670 O.2   279 ASP281   0.0000 BACKBONE
4367 CB      77.8220     5.8990     7.0220 C.3   279 ASP281   0.0000 
4368 CG      78.1580     5.3390     5.6350 C.2   279 ASP281   0.0000 
4369 OD1     77.2230     4.7970     4.9920 O.co2 279 ASP281  -0.5000 
4370 OD2     79.3440     5.4110     5.2570 O.co2 279 ASP281  -0.5000 
4371 H       76.7560     3.6790     6.5830 H     279 ASP281   0.0000 
4372 HA      78.7220     4.5340     8.4100 H     279 ASP281   0.0000 
4373 HB2     78.5890     6.6130     7.3270 H     279 ASP281   0.0000 
4374 HB3     76.8840     6.4490     6.9550 H     279 ASP281   0.0000 
4375 N       75.6420     5.1230     9.3980 N.am  280 SER282   0.0000 BACKBONE
4376 CA      74.7570     5.5220    10.4920 C.3   280 SER282   0.0000 BACKBONE
4377 C       74.7870     4.5710    11.6880 C.2   280 SER282   0.0000 BACKBONE
4378 O       74.8750     5.0500    12.8150 O.2   280 SER282   0.0000 BACKBONE
4379 CB      73.3300     5.6660     9.9720 C.3   280 SER282   0.0000 
4380 OG      72.5320     6.2820    10.9540 O.3   280 SER282   0.0000 
4381 H       75.2060     4.7610     8.5560 H     280 SER282   0.0000 
4382 HA      75.0710     6.5040    10.8460 H     280 SER282   0.0000 
4383 HB2     72.9160     4.6870     9.7270 H     280 SER282   0.0000 
4384 HB3     73.3250     6.2900     9.0790 H     280 SER282   0.0000 
4385 HG      71.6190     6.2900    10.5620 H     280 SER282   0.0000 
4386 N       74.8970     3.2440    11.5100 N.am  281 ILE283   0.0000 BACKBONE
4387 CA      75.1960     2.3760    12.6720 C.3   281 ILE283   0.0000 BACKBONE
4388 C       76.5790     2.6920    13.2520 C.2   281 ILE283   0.0000 BACKBONE
4389 O       76.7190     2.7770    14.4710 O.2   281 ILE283   0.0000 BACKBONE
4390 CB      75.0360     0.8640    12.4070 C.3   281 ILE283   0.0000 
4391 CG1     75.8840     0.3590    11.2320 C.3   281 ILE283   0.0000 
4392 CG2     73.5610     0.5380    12.1760 C.3   281 ILE283   0.0000 
4393 CD1     75.9390    -1.1590    11.0930 C.3   281 ILE283   0.0000 
4394 H       74.8310     2.8600    10.5730 H     281 ILE283   0.0000 
4395 HA      74.4830     2.6320    13.4580 H     281 ILE283   0.0000 
4396 HB      75.3480     0.3360    13.3090 H     281 ILE283   0.0000 
4397 HG12    76.9090     0.6940    11.3550 H     281 ILE283   0.0000 
4398 HG13    75.4810     0.7780    10.3140 H     281 ILE283   0.0000 
4399 HG21    72.9690     0.9430    12.9910 H     281 ILE283   0.0000 
4400 HG22    73.2360     0.9700    11.2310 H     281 ILE283   0.0000 
4401 HG23    73.4080    -0.5390    12.1500 H     281 ILE283   0.0000 
4402 HD11    76.3440    -1.6010    12.0040 H     281 ILE283   0.0000 
4403 HD12    74.9530    -1.5740    10.8930 H     281 ILE283   0.0000 
4404 HD13    76.5910    -1.3950    10.2540 H     281 ILE283   0.0000 
4405 N       77.5640     2.9950    12.4000 N.am  282 ILE284   0.0000 BACKBONE
4406 CA      78.9250     3.3600    12.8090 C.3   282 ILE284   0.0000 BACKBONE
4407 C       78.9280     4.7000    13.5620 C.2   282 ILE284   0.0000 BACKBONE
4408 O       79.2900     4.7270    14.7330 O.2   282 ILE284   0.0000 BACKBONE
4409 CB      79.8640     3.3130    11.5770 C.3   282 ILE284   0.0000 
4410 CG1     80.0860     1.8350    11.1630 C.3   282 ILE284   0.0000 
4411 CG2     81.2210     3.9900    11.8380 C.3   282 ILE284   0.0000 
4412 CD1     80.7740     1.6530     9.8040 C.3   282 ILE284   0.0000 
4413 H       77.3710     2.9180    11.4040 H     282 ILE284   0.0000 
4414 HA      79.2800     2.6140    13.5220 H     282 ILE284   0.0000 
4415 HB      79.3810     3.8410    10.7550 H     282 ILE284   0.0000 
4416 HG12    79.1260     1.3260    11.1010 H     282 ILE284   0.0000 
4417 HG13    80.6750     1.3270    11.9280 H     282 ILE284   0.0000 
4418 HG21    81.0900     5.0330    12.1250 H     282 ILE284   0.0000 
4419 HG22    81.7490     3.4580    12.6260 H     282 ILE284   0.0000 
4420 HG23    81.8270     3.9770    10.9330 H     282 ILE284   0.0000 
4421 HD11    80.2380     2.2130     9.0370 H     282 ILE284   0.0000 
4422 HD12    81.8090     1.9900     9.8490 H     282 ILE284   0.0000 
4423 HD13    80.7670     0.5960     9.5370 H     282 ILE284   0.0000 
4424 N       78.4390     5.7910    12.9640 N.am  283 ASN285   0.0000 BACKBONE
4425 CA      78.4950     7.1280    13.5710 C.3   283 ASN285   0.0000 BACKBONE
4426 C       77.3860     7.3900    14.6040 C.2   283 ASN285   0.0000 BACKBONE
4427 O       77.5630     8.2450    15.4670 O.2   283 ASN285   0.0000 BACKBONE
4428 CB      78.4970     8.2040    12.4730 C.3   283 ASN285   0.0000 
4429 CG      79.7990     8.2270    11.6960 C.2   283 ASN285   0.0000 
4430 ND2     79.8820     7.4880    10.6160 N.am  283 ASN285   0.0000 
4431 OD1     80.7510     8.8950    12.0630 O.2   283 ASN285   0.0000 
4432 H       78.0890     5.7050    12.0160 H     283 ASN285   0.0000 
4433 HA      79.4380     7.2180    14.1120 H     283 ASN285   0.0000 
4434 HB2     78.3830     9.1830    12.9390 H     283 ASN285   0.0000 
4435 HB3     77.6570     8.0530    11.7950 H     283 ASN285   0.0000 
4436 HD21    79.0820     6.9320    10.3270 H     283 ASN285   0.0000 
4437 HD22    80.7370     7.5190    10.0940 H     283 ASN285   0.0000 
4438 N       76.2650     6.6670    14.5350 N.am  284 GLY286   0.0000 BACKBONE
4439 CA      75.1680     6.7070    15.5050 C.3   284 GLY286   0.0000 BACKBONE
4440 C       75.5160     6.0320    16.8300 C.2   284 GLY286   0.0000 BACKBONE
4441 O       75.1150     6.5130    17.8870 O.2   284 GLY286   0.0000 BACKBONE
4442 H       76.1470     6.0310    13.7540 H     284 GLY286   0.0000 
4443 HA2     74.3120     6.1830    15.0800 H     284 GLY286   0.0000 
4444 HA3     74.8670     7.7330    15.6910 H     284 GLY286   0.0000 
4445 N       76.3160     4.9610    16.7770 N.am  285 SER287   0.0000 BACKBONE
4446 CA      76.8600     4.2770    17.9610 C.3   285 SER287   0.0000 BACKBONE
4447 C       78.1720     4.8850    18.4690 C.2   285 SER287   0.0000 BACKBONE
4448 O       78.4870     4.7570    19.6570 O.2   285 SER287   0.0000 BACKBONE
4449 CB      77.0780     2.8000    17.6530 C.3   285 SER287   0.0000 
4450 OG      78.1210     2.6460    16.7130 O.3   285 SER287   0.0000 
4451 H       76.6140     4.6370    15.8670 H     285 SER287   0.0000 
4452 HA      76.1330     4.3450    18.7720 H     285 SER287   0.0000 
4453 HB2     76.1590     2.3570    17.2670 H     285 SER287   0.0000 
4454 HB3     77.3520     2.2910    18.5740 H     285 SER287   0.0000 
4455 HG      77.7360     2.7410    15.8200 H     285 SER287   0.0000 
4456 N       78.9310     5.5540    17.5950 N.am  286 ASP288   0.0000 BACKBONE
4457 CA      80.0550     6.4140    17.9570 C.3   286 ASP288   0.0000 BACKBONE
4458 C       79.5990     7.5230    18.9110 C.2   286 ASP288   0.0000 BACKBONE
4459 O       78.5290     8.1160    18.7640 O.2   286 ASP288   0.0000 BACKBONE
4460 CB      80.6940     7.0050    16.6910 C.3   286 ASP288   0.0000 
4461 CG      82.0120     7.7410    16.9340 C.2   286 ASP288   0.0000 
4462 OD1     83.0260     7.3840    16.3010 O.co2 286 ASP288  -0.5000 
4463 OD2     82.0580     8.7340    17.6960 O.co2 286 ASP288  -0.5000 
4464 H       78.6840     5.5030    16.6150 H     286 ASP288   0.0000 
4465 HA      80.8000     5.8060    18.4640 H     286 ASP288   0.0000 
4466 HB2     79.9960     7.7000    16.2300 H     286 ASP288   0.0000 
4467 HB3     80.8910     6.1960    15.9900 H     286 ASP288   0.0000 
4468 N       80.4640     7.8550    19.8630 N.am  287 ASN289   0.0000 BACKBONE
4469 CA      80.2630     8.8870    20.8720 C.3   287 ASN289   0.0000 BACKBONE
4470 C       79.8650    10.2610    20.2750 C.2   287 ASN289   0.0000 BACKBONE
4471 O       79.1140    10.9930    20.9200 O.2   287 ASN289   0.0000 BACKBONE
4472 CB      81.5610     8.9350    21.7030 C.3   287 ASN289   0.0000 
4473 CG      81.9940     7.5510    22.1820 C.2   287 ASN289   0.0000 
4474 ND2     81.5480     7.1090    23.3340 N.am  287 ASN289   0.0000 
4475 OD1     82.6450     6.8050    21.4670 O.2   287 ASN289   0.0000 
4476 H       81.3620     7.3860    19.8630 H     287 ASN289   0.0000 
4477 HA      79.4430     8.5700    21.5160 H     287 ASN289   0.0000 
4478 HB2     81.4270     9.5960    22.5560 H     287 ASN289   0.0000 
4479 HB3     82.3650     9.3370    21.0860 H     287 ASN289   0.0000 
4480 HD21    80.9530     7.6790    23.9040 H     287 ASN289   0.0000 
4481 HD22    81.7810     6.1600    23.5780 H     287 ASN289   0.0000 
4482 N       80.2270    10.5390    19.0080 N.am  288 LYS290   0.0000 BACKBONE
4483 CA      79.7960    11.6940    18.1860 C.3   288 LYS290   0.0000 BACKBONE
4484 C       78.2750    11.8870    18.0980 C.2   288 LYS290   0.0000 BACKBONE
4485 O       77.8330    13.0240    17.9030 O.2   288 LYS290   0.0000 BACKBONE
4486 CB      80.3380    11.5090    16.7550 C.3   288 LYS290   0.0000 
4487 CG      81.8620    11.6840    16.6640 C.3   288 LYS290   0.0000 
4488 CD      82.4170    11.0960    15.3530 C.3   288 LYS290   0.0000 
4489 CE      83.9340    10.8910    15.4440 C.3   288 LYS290   0.0000 
4490 NZ      84.2630     9.7360    16.3140 N.4   288 LYS290   1.0000 
4491 H       80.8220     9.8440    18.5530 H     288 LYS290   0.0000 
4492 HA      80.2030    12.6100    18.6150 H     288 LYS290   0.0000 
4493 HB2     79.8750    12.2380    16.0880 H     288 LYS290   0.0000 
4494 HB3     80.0580    10.5110    16.4080 H     288 LYS290   0.0000 
4495 HG2     82.3360    11.1990    17.5150 H     288 LYS290   0.0000 
4496 HG3     82.1070    12.7450    16.7180 H     288 LYS290   0.0000 
4497 HD2     82.1910    11.7810    14.5340 H     288 LYS290   0.0000 
4498 HD3     81.9420    10.1370    15.1320 H     288 LYS290   0.0000 
4499 HE2     84.3830    11.8060    15.8400 H     288 LYS290   0.0000 
4500 HE3     84.3290    10.7170    14.4390 H     288 LYS290   0.0000 
4501 HZ1     83.7610     9.7770    17.1990 H     288 LYS290   0.0000 
4502 HZ2     83.8810     8.8610    15.9400 H     288 LYS290   0.0000 
4503 HZ3     85.2490     9.6080    16.4630 H     288 LYS290   0.0000 
4504 N       77.4850    10.8150    18.1990 N.am  289 ILE291   0.0000 BACKBONE
4505 CA      76.0110    10.8430    18.2910 C.3   289 ILE291   0.0000 BACKBONE
4506 C       75.5440    10.1610    19.5810 C.2   289 ILE291   0.0000 BACKBONE
4507 O       74.6940    10.7130    20.2810 O.2   289 ILE291   0.0000 BACKBONE
4508 CB      75.3560    10.1970    17.0450 C.3   289 ILE291   0.0000 
4509 CG1     75.6630    11.0330    15.7810 C.3   289 ILE291   0.0000 
4510 CG2     73.8300    10.0640    17.2240 C.3   289 ILE291   0.0000 
4511 CD1     75.1230    10.4960    14.4490 C.3   289 ILE291   0.0000 
4512 H       77.9430     9.9110    18.2780 H     289 ILE291   0.0000 
4513 HA      75.6670    11.8750    18.3440 H     289 ILE291   0.0000 
4514 HB      75.7750     9.2020    16.9330 H     289 ILE291   0.0000 
4515 HG12    76.7430    11.1340    15.6740 H     289 ILE291   0.0000 
4516 HG13    75.2330    12.0190    15.9270 H     289 ILE291   0.0000 
4517 HG21    73.6000     9.4090    18.0640 H     289 ILE291   0.0000 
4518 HG22    73.3820    11.0420    17.4000 H     289 ILE291   0.0000 
4519 HG23    73.3790     9.6110    16.3430 H     289 ILE291   0.0000 
4520 HD11    75.4480     9.4700    14.2920 H     289 ILE291   0.0000 
4521 HD12    74.0350    10.5420    14.4260 H     289 ILE291   0.0000 
4522 HD13    75.5070    11.1100    13.6340 H     289 ILE291   0.0000 
4523 N       76.1350     9.0190    19.9440 N.am  290 ALA292   0.0000 BACKBONE
4524 CA      75.6960     8.1980    21.0690 C.3   290 ALA292   0.0000 BACKBONE
4525 C       75.7360     8.9390    22.4110 C.2   290 ALA292   0.0000 BACKBONE
4526 O       74.7750     8.8120    23.1630 O.2   290 ALA292   0.0000 BACKBONE
4527 CB      76.5410     6.9230    21.1210 C.3   290 ALA292   0.0000 
4528 H       76.8290     8.6100    19.3260 H     290 ALA292   0.0000 
4529 HA      74.6620     7.9010    20.8860 H     290 ALA292   0.0000 
4530 HB1     76.4240     6.3770    20.1860 H     290 ALA292   0.0000 
4531 HB2     77.5920     7.1640    21.2720 H     290 ALA292   0.0000 
4532 HB3     76.1970     6.2870    21.9380 H     290 ALA292   0.0000 
4533 N       76.7470     9.7870    22.6600 N.am  291 LEU293   0.0000 BACKBONE
4534 CA      76.8510    10.6080    23.8790 C.3   291 LEU293   0.0000 BACKBONE
4535 C       76.3630    12.0600    23.7000 C.2   291 LEU293   0.0000 BACKBONE
4536 O       76.4920    12.8640    24.6190 O.2   291 LEU293   0.0000 BACKBONE
4537 CB      78.2990    10.6240    24.4090 C.3   291 LEU293   0.0000 
4538 CG      78.9830     9.2750    24.6720 C.3   291 LEU293   0.0000 
4539 CD1     80.3170     9.5500    25.3720 C.3   291 LEU293   0.0000 
4540 CD2     78.1700     8.3200    25.5400 C.3   291 LEU293   0.0000 
4541 H       77.4530     9.9130    21.9460 H     291 LEU293   0.0000 
4542 HA      76.2240    10.1640    24.6500 H     291 LEU293   0.0000 
4543 HB2     78.2960    11.1800    25.3480 H     291 LEU293   0.0000 
4544 HB3     78.9140    11.1850    23.7030 H     291 LEU293   0.0000 
4545 HG      79.1850     8.7850    23.7210 H     291 LEU293   0.0000 
4546 HD11    80.9150    10.2430    24.7810 H     291 LEU293   0.0000 
4547 HD12    80.1330     9.9960    26.3510 H     291 LEU293   0.0000 
4548 HD13    80.8710     8.6270    25.5110 H     291 LEU293   0.0000 
4549 HD21    77.9440     8.7850    26.4970 H     291 LEU293   0.0000 
4550 HD22    77.2410     8.0650    25.0280 H     291 LEU293   0.0000 
4551 HD23    78.7250     7.3970    25.7020 H     291 LEU293   0.0000 
4552 N       75.9100    12.4440    22.5060 N.am  292 ALA294   0.0000 BACKBONE
4553 CA      75.8490    13.8450    22.0960 C.3   292 ALA294   0.0000 BACKBONE
4554 C       74.4290    14.4370    22.0990 C.2   292 ALA294   0.0000 BACKBONE
4555 O       73.4270    13.7260    22.1990 O.2   292 ALA294   0.0000 BACKBONE
4556 CB      76.5250    13.9510    20.7250 C.3   292 ALA294   0.0000 
4557 H       75.7200    11.7360    21.8100 H     292 ALA294   0.0000 
4558 HA      76.4400    14.4440    22.7910 H     292 ALA294   0.0000 
4559 HB1     77.5260    13.5190    20.7730 H     292 ALA294   0.0000 
4560 HB2     75.9320    13.4070    19.9910 H     292 ALA294   0.0000 
4561 HB3     76.6080    14.9960    20.4270 H     292 ALA294   0.0000 
4562 N       74.3480    15.7570    21.8990 N.am  293 ALA295   0.0000 BACKBONE
4563 CA      73.1000    16.4310    21.5540 C.3   293 ALA295   0.0000 BACKBONE
4564 C       72.7270    16.1750    20.0800 C.2   293 ALA295   0.0000 BACKBONE
4565 O       73.6150    16.2160    19.2190 O.2   293 ALA295   0.0000 BACKBONE
4566 CB      73.2280    17.9300    21.8490 C.3   293 ALA295   0.0000 
4567 H       75.2000    16.2890    21.8300 H     293 ALA295   0.0000 
4568 HA      72.3230    16.0330    22.1960 H     293 ALA295   0.0000 
4569 HB1     73.4860    18.0870    22.8960 H     293 ALA295   0.0000 
4570 HB2     73.9990    18.3730    21.2170 H     293 ALA295   0.0000 
4571 HB3     72.2760    18.4230    21.6470 H     293 ALA295   0.0000 
4572 N       71.4370    15.9700    19.7670 N.am  294 ARG296   0.0000 BACKBONE
4573 CA      70.8840    15.9930    18.3930 C.3   294 ARG296   0.0000 BACKBONE
4574 C       69.4010    16.4130    18.3550 C.2   294 ARG296   0.0000 BACKBONE
4575 O       68.6520    16.0390    19.2600 O.2   294 ARG296   0.0000 BACKBONE
4576 CB      71.0160    14.6160    17.6960 C.3   294 ARG296   0.0000 
4577 CG      72.4150    14.2200    17.1890 C.3   294 ARG296   0.0000 
4578 CD      73.0400    15.2800    16.2600 C.3   294 ARG296   0.0000 
4579 NE      74.3430    14.8660    15.7040 N.pl3 294 ARG296   0.0000 
4580 CZ      75.4750    14.7010    16.3670 C.cat 294 ARG296   1.0000 
4581 NH1     75.6000    14.9310    17.6390 N.pl3 294 ARG296   0.0000 
4582 NH2     76.5400    14.2640    15.7600 N.pl3 294 ARG296   0.0000 
4583 H       70.7770    15.9130    20.5420 H     294 ARG296   0.0000 
4584 HA      71.4290    16.7500    17.8370 H     294 ARG296   0.0000 
4585 HB2     70.3560    14.6050    16.8270 H     294 ARG296   0.0000 
4586 HB3     70.6560    13.8400    18.3740 H     294 ARG296   0.0000 
4587 HG2     72.3210    13.2850    16.6360 H     294 ARG296   0.0000 
4588 HG3     73.0630    14.0300    18.0430 H     294 ARG296   0.0000 
4589 HD2     73.1730    16.2210    16.7940 H     294 ARG296   0.0000 
4590 HD3     72.3510    15.4610    15.4330 H     294 ARG296   0.0000 
4591 HE      74.3620    14.6560    14.7210 H     294 ARG296   0.0000 
4592 HH11    74.8320    15.3530    18.1560 H     294 ARG296   0.0000 
4593 HH12    76.4530    14.6570    18.1010 H     294 ARG296   0.0000 
4594 HH21    77.3170    13.9800    16.3480 H     294 ARG296   0.0000 
4595 HH22    76.5420    14.0710    14.7770 H     294 ARG296   0.0000 
4596 N       68.9340    17.0330    17.2520 N.am  295 PRO297   0.0000 BACKBONE
4597 CA      67.5120    17.2480    16.9990 C.3   295 PRO297   0.0000 BACKBONE
4598 C       66.7820    15.9330    16.7200 C.2   295 PRO297   0.0000 BACKBONE
4599 O       67.3570    15.0010    16.1510 O.2   295 PRO297   0.0000 BACKBONE
4600 CB      67.4460    18.1990    15.8000 C.3   295 PRO297   0.0000 
4601 CG      68.7130    17.8510    15.0210 C.3   295 PRO297   0.0000 
4602 CD      69.7160    17.5400    16.1310 C.3   295 PRO297   0.0000 
4603 HA      67.0460    17.7090    17.8660 H     295 PRO297   0.0000 
4604 HB2     67.5090    19.2320    16.1410 H     295 PRO297   0.0000 
4605 HB3     66.5470    18.0510    15.2000 H     295 PRO297   0.0000 
4606 HG2     69.0460    18.6800    14.3960 H     295 PRO297   0.0000 
4607 HG3     68.5430    16.9580    14.4170 H     295 PRO297   0.0000 
4608 HD2     70.4390    16.8050    15.7760 H     295 PRO297   0.0000 
4609 HD3     70.2250    18.4560    16.4350 H     295 PRO297   0.0000 
4610 N       65.4950    15.8860    17.0730 N.am  296 VAL298   0.0000 BACKBONE
4611 CA      64.6430    14.7040    16.8910 C.3   296 VAL298   0.0000 BACKBONE
4612 C       63.2840    15.0400    16.2750 C.2   296 VAL298   0.0000 BACKBONE
4613 O       62.7120    16.0930    16.5470 O.2   296 VAL298   0.0000 BACKBONE
4614 CB      64.4390    13.9210    18.2050 C.3   296 VAL298   0.0000 
4615 CG1     65.7330    13.2530    18.6800 C.3   296 VAL298   0.0000 
4616 CG2     63.8820    14.7680    19.3580 C.3   296 VAL298   0.0000 
4617 H       65.0690    16.7000    17.4980 H     296 VAL298   0.0000 
4618 HA      65.1450    14.0420    16.1940 H     296 VAL298   0.0000 
4619 HB      63.7270    13.1250    17.9970 H     296 VAL298   0.0000 
4620 HG11    66.1080    12.5900    17.9020 H     296 VAL298   0.0000 
4621 HG12    66.4880    14.0050    18.9100 H     296 VAL298   0.0000 
4622 HG13    65.5340    12.6640    19.5750 H     296 VAL298   0.0000 
4623 HG21    64.5810    15.5580    19.6250 H     296 VAL298   0.0000 
4624 HG22    62.9320    15.2180    19.0700 H     296 VAL298   0.0000 
4625 HG23    63.7060    14.1400    20.2310 H     296 VAL298   0.0000 
4626 N       62.7000    14.0830    15.5450 N.am  297 LYS299   0.0000 BACKBONE
4627 CA      61.2460    14.0260    15.3190 C.3   297 LYS299   0.0000 BACKBONE
4628 C       60.5630    13.4920    16.5810 C.2   297 LYS299   0.0000 BACKBONE
4629 O       60.9970    12.4620    17.0960 O.2   297 LYS299   0.0000 BACKBONE
4630 CB      60.8730    13.1060    14.1430 C.3   297 LYS299   0.0000 
4631 CG      61.6750    13.2900    12.8450 C.3   297 LYS299   0.0000 
4632 CD      61.1230    12.3230    11.7850 C.3   297 LYS299   0.0000 
4633 CE      62.0830    12.1590    10.6020 C.3   297 LYS299   0.0000 
4634 NZ      61.6750    11.0170     9.7470 N.4   297 LYS299   1.0000 
4635 H       63.2580    13.2620    15.3360 H     297 LYS299   0.0000 
4636 HA      60.8800    15.0340    15.1170 H     297 LYS299   0.0000 
4637 HB2     59.8140    13.2540    13.9240 H     297 LYS299   0.0000 
4638 HB3     60.9940    12.0710    14.4690 H     297 LYS299   0.0000 
4639 HG2     62.7240    13.0560    13.0330 H     297 LYS299   0.0000 
4640 HG3     61.5900    14.3180    12.4920 H     297 LYS299   0.0000 
4641 HD2     60.1560    12.6870    11.4320 H     297 LYS299   0.0000 
4642 HD3     60.9700    11.3490    12.2510 H     297 LYS299   0.0000 
4643 HE2     63.0870    11.9720    10.9980 H     297 LYS299   0.0000 
4644 HE3     62.1090    13.0900    10.0270 H     297 LYS299   0.0000 
4645 HZ1     61.6640    10.1650    10.3140 H     297 LYS299   0.0000 
4646 HZ2     60.7460    11.1480     9.3730 H     297 LYS299   0.0000 
4647 HZ3     62.3310    10.8700     8.9920 H     297 LYS299   0.0000 
4648 N       59.4340    14.0820    16.9710 N.am  298 ALA300   0.0000 BACKBONE
4649 CA      58.5160    13.5210    17.9640 C.3   298 ALA300   0.0000 BACKBONE
4650 C       57.5380    12.5440    17.2890 C.2   298 ALA300   0.0000 BACKBONE
4651 O       56.6730    12.9620    16.5140 O.2   298 ALA300   0.0000 BACKBONE
4652 CB      57.7950    14.6780    18.6660 C.3   298 ALA300   0.0000 
4653 H       59.1410    14.9180    16.4940 H     298 ALA300   0.0000 
4654 HA      59.0780    12.9650    18.7140 H     298 ALA300   0.0000 
4655 HB1     58.5240    15.3560    19.1120 H     298 ALA300   0.0000 
4656 HB2     57.1840    15.2320    17.9520 H     298 ALA300   0.0000 
4657 HB3     57.1480    14.2810    19.4500 H     298 ALA300   0.0000 
4658 N       57.6900    11.2400    17.5290 N.am  299 ILE301   0.0000 BACKBONE
4659 CA      56.8930    10.2120    16.8440 C.3   299 ILE301   0.0000 BACKBONE
4660 C       55.5200    10.1500    17.5170 C.2   299 ILE301   0.0000 BACKBONE
4661 O       55.4110     9.8190    18.6960 O.2   299 ILE301   0.0000 BACKBONE
4662 CB      57.6360     8.8570    16.7990 C.3   299 ILE301   0.0000 
4663 CG1     59.0410     9.0490    16.1790 C.3   299 ILE301   0.0000 
4664 CG2     56.8410     7.8310    15.9730 C.3   299 ILE301   0.0000 
4665 CD1     59.8950     7.7840    16.1510 C.3   299 ILE301   0.0000 
4666 H       58.3470    10.9330    18.2420 H     299 ILE301   0.0000 
4667 HA      56.7460    10.5270    15.8100 H     299 ILE301   0.0000 
4668 HB      57.7380     8.4750    17.8140 H     299 ILE301   0.0000 
4669 HG12    59.5980     9.7850    16.7560 H     299 ILE301   0.0000 
4670 HG13    58.9430     9.4300    15.1620 H     299 ILE301   0.0000 
4671 HG21    55.8320     7.7340    16.3630 H     299 ILE301   0.0000 
4672 HG22    56.7870     8.1400    14.9290 H     299 ILE301   0.0000 
4673 HG23    57.3190     6.8550    16.0380 H     299 ILE301   0.0000 
4674 HD11    59.9200     7.3300    17.1370 H     299 ILE301   0.0000 
4675 HD12    59.5140     7.0720    15.4190 H     299 ILE301   0.0000 
4676 HD13    60.9040     8.0700    15.8780 H     299 ILE301   0.0000 
4677 N       54.4890    10.5930    16.7930 N.am  300 THR302   0.0000 BACKBONE
4678 CA      53.1970    10.9940    17.3690 C.3   300 THR302   0.0000 BACKBONE
4679 C       52.0300    10.3320    16.6180 C.2   300 THR302   0.0000 BACKBONE
4680 O       51.6950    10.7930    15.5260 O.2   300 THR302   0.0000 BACKBONE
4681 CB      53.0570    12.5290    17.3260 C.3   300 THR302   0.0000 
4682 CG2     51.8210    13.0150    18.0840 C.3   300 THR302   0.0000 
4683 OG1     54.1630    13.1530    17.9390 O.3   300 THR302   0.0000 
4684 H       54.6550    10.8340    15.8280 H     300 THR302   0.0000 
4685 HA      53.1620    10.7130    18.4190 H     300 THR302   0.0000 
4686 HB      53.0000    12.8680    16.2910 H     300 THR302   0.0000 
4687 HG21    50.9150    12.6460    17.6040 H     300 THR302   0.0000 
4688 HG22    51.8580    12.6680    19.1170 H     300 THR302   0.0000 
4689 HG23    51.8000    14.1040    18.0740 H     300 THR302   0.0000 
4690 HG1     54.9320    13.0450    17.3590 H     300 THR302   0.0000 
4691 N       51.3710     9.2960    17.1810 N.am  301 PRO303   0.0000 BACKBONE
4692 CA      51.7530     8.5460    18.3860 C.3   301 PRO303   0.0000 BACKBONE
4693 C       53.0680     7.7590    18.1970 C.2   301 PRO303   0.0000 BACKBONE
4694 O       53.4590     7.4970    17.0570 O.2   301 PRO303   0.0000 BACKBONE
4695 CB      50.5770     7.5950    18.6410 C.3   301 PRO303   0.0000 
4696 CG      50.0500     7.3110    17.2360 C.3   301 PRO303   0.0000 
4697 CD      50.2290     8.6580    16.5400 C.3   301 PRO303   0.0000 
4698 HA      51.8530     9.2210    19.2350 H     301 PRO303   0.0000 
4699 HB2     49.8090     8.1100    19.2200 H     301 PRO303   0.0000 
4700 HB3     50.8800     6.6760    19.1450 H     301 PRO303   0.0000 
4701 HG2     49.0060     6.9970    17.2480 H     301 PRO303   0.0000 
4702 HG3     50.6750     6.5590    16.7510 H     301 PRO303   0.0000 
4703 HD2     50.4050     8.5090    15.4730 H     301 PRO303   0.0000 
4704 HD3     49.3420     9.2750    16.6890 H     301 PRO303   0.0000 
4705 N       53.7460     7.3410    19.2860 N.am  302 PRO304   0.0000 BACKBONE
4706 CA      54.9740     6.5530    19.1940 C.3   302 PRO304   0.0000 BACKBONE
4707 C       54.7180     5.2130    18.4970 C.2   302 PRO304   0.0000 BACKBONE
4708 O       53.6710     4.5880    18.6730 O.2   302 PRO304   0.0000 BACKBONE
4709 CB      55.4800     6.3920    20.6280 C.3   302 PRO304   0.0000 
4710 CG      54.2090     6.5240    21.4660 C.3   302 PRO304   0.0000 
4711 CD      53.3960     7.5550    20.6820 C.3   302 PRO304   0.0000 
4712 HA      55.7190     7.1080    18.6240 H     302 PRO304   0.0000 
4713 HB2     56.1500     7.2200    20.8600 H     302 PRO304   0.0000 
4714 HB3     55.9800     5.4360    20.7880 H     302 PRO304   0.0000 
4715 HG2     54.4250     6.8640    22.4790 H     302 PRO304   0.0000 
4716 HG3     53.6780     5.5710    21.4820 H     302 PRO304   0.0000 
4717 HD2     52.3330     7.4070    20.8650 H     302 PRO304   0.0000 
4718 HD3     53.6950     8.5630    20.9750 H     302 PRO304   0.0000 
4719 N       55.6680     4.7820    17.6680 N.am  303 THR305   0.0000 BACKBONE
4720 CA      55.5120     3.5780    16.8380 C.3   303 THR305   0.0000 BACKBONE
4721 C       55.8790     2.3320    17.6530 C.2   303 THR305   0.0000 BACKBONE
4722 O       56.9470     2.3300    18.2660 O.2   303 THR305   0.0000 BACKBONE
4723 CB      56.3690     3.6930    15.5710 C.3   303 THR305   0.0000 
4724 CG2     56.2850     2.4960    14.6260 C.3   303 THR305   0.0000 
4725 OG1     55.9350     4.8100    14.8320 O.3   303 THR305   0.0000 
4726 H       56.5700     5.2480    17.6940 H     303 THR305   0.0000 
4727 HA      54.4720     3.5140    16.5250 H     303 THR305   0.0000 
4728 HB      57.4070     3.8410    15.8570 H     303 THR305   0.0000 
4729 HG21    56.6560     1.5980    15.1170 H     303 THR305   0.0000 
4730 HG22    55.2560     2.3440    14.3040 H     303 THR305   0.0000 
4731 HG23    56.9020     2.6890    13.7480 H     303 THR305   0.0000 
4732 HG1     55.6130     5.4710    15.4540 H     303 THR305   0.0000 
4733 N       55.0650     1.2580    17.6530 N.am  304 PRO306   0.0000 BACKBONE
4734 CA      55.3630     0.0370    18.4050 C.3   304 PRO306   0.0000 BACKBONE
4735 C       56.6440    -0.6630    17.9170 C.2   304 PRO306   0.0000 BACKBONE
4736 O       57.1760    -0.3490    16.8510 O.2   304 PRO306   0.0000 BACKBONE
4737 CB      54.1200    -0.8480    18.2520 C.3   304 PRO306   0.0000 
4738 CG      53.5240    -0.3930    16.9220 C.3   304 PRO306   0.0000 
4739 CD      53.8110     1.1060    16.9300 C.3   304 PRO306   0.0000 
4740 HA      55.4830     0.2880    19.4570 H     304 PRO306   0.0000 
4741 HB2     53.4180    -0.6270    19.0580 H     304 PRO306   0.0000 
4742 HB3     54.3580    -1.9130    18.2420 H     304 PRO306   0.0000 
4743 HG2     52.4550    -0.6010    16.8620 H     304 PRO306   0.0000 
4744 HG3     54.0580    -0.8660    16.0960 H     304 PRO306   0.0000 
4745 HD2     53.8820     1.4710    15.9060 H     304 PRO306   0.0000 
4746 HD3     53.0200     1.6340    17.4650 H     304 PRO306   0.0000 
4747 N       57.1100    -1.6670    18.6660 N.am  305 ALA307   0.0000 BACKBONE
4748 CA      58.2600    -2.5070    18.3130 C.3   305 ALA307   0.0000 BACKBONE
4749 C       58.0020    -3.4000    17.0750 C.2   305 ALA307   0.0000 BACKBONE
4750 O       57.7940    -4.6100    17.1770 O.2   305 ALA307   0.0000 BACKBONE
4751 CB      58.6610    -3.3200    19.5490 C.3   305 ALA307   0.0000 
4752 H       56.6720    -1.8310    19.5600 H     305 ALA307   0.0000 
4753 HA      59.0990    -1.8530    18.0680 H     305 ALA307   0.0000 
4754 HB1     58.9500    -2.6440    20.3500 H     305 ALA307   0.0000 
4755 HB2     57.8300    -3.9460    19.8770 H     305 ALA307   0.0000 
4756 HB3     59.5130    -3.9570    19.3050 H     305 ALA307   0.0000 
4757 N       58.0130    -2.8030    15.8810 N.am  306 VAL308   0.0000 BACKBONE
4758 CA      57.9140    -3.5120    14.5980 C.3   306 VAL308   0.0000 BACKBONE
4759 C       59.1650    -4.3720    14.3980 C.2   306 VAL308   0.0000 BACKBONE
4760 O       60.2720    -3.8420    14.2890 O.2   306 VAL308   0.0000 BACKBONE
4761 CB      57.7270    -2.5160    13.4330 C.3   306 VAL308   0.0000 
4762 CG1     57.6940    -3.2260    12.0720 C.3   306 VAL308   0.0000 
4763 CG2     56.4100    -1.7390    13.5780 C.3   306 VAL308   0.0000 
4764 H       58.0930    -1.7920    15.8750 H     306 VAL308   0.0000 
4765 HA      57.0420    -4.1650    14.6300 H     306 VAL308   0.0000 
4766 HB      58.5510    -1.8010    13.4310 H     306 VAL308   0.0000 
4767 HG11    58.6680    -3.6600    11.8560 H     306 VAL308   0.0000 
4768 HG12    56.9250    -3.9990    12.0620 H     306 VAL308   0.0000 
4769 HG13    57.4820    -2.5000    11.2860 H     306 VAL308   0.0000 
4770 HG21    55.5650    -2.4270    13.5920 H     306 VAL308   0.0000 
4771 HG22    56.4120    -1.1560    14.4970 H     306 VAL308   0.0000 
4772 HG23    56.2960    -1.0470    12.7430 H     306 VAL308   0.0000 
4773 N       58.9910    -5.7000    14.2830 N.am  307 ARG309   0.0000 BACKBONE
4774 CA      60.1110    -6.6580    14.1700 C.3   307 ARG309   0.0000 BACKBONE
4775 C       61.0610    -6.3840    12.9900 C.2   307 ARG309   0.0000 BACKBONE
4776 O       62.2440    -6.6860    13.1110 O.2   307 ARG309   0.0000 BACKBONE
4777 CB      59.5970    -8.1190    14.1610 C.3   307 ARG309   0.0000 
4778 CG      59.6290    -8.7690    15.5590 C.3   307 ARG309   0.0000 
4779 CD      59.1370   -10.2280    15.6120 C.3   307 ARG309   0.0000 
4780 NE      59.9810   -11.1850    14.8550 N.pl3 307 ARG309   0.0000 
4781 CZ      60.4530   -12.3470    15.2940 C.cat 307 ARG309   1.0000 
4782 NH1     60.5370   -12.6680    16.5530 N.pl3 307 ARG309   0.0000 
4783 NH2     60.8580   -13.2710    14.4730 N.pl3 307 ARG309   0.0000 
4784 H       58.0620    -6.0590    14.4490 H     307 ARG309   0.0000 
4785 HA      60.7350    -6.5140    15.0520 H     307 ARG309   0.0000 
4786 HB2     60.2290    -8.7090    13.5030 H     307 ARG309   0.0000 
4787 HB3     58.5830    -8.1560    13.7600 H     307 ARG309   0.0000 
4788 HG2     59.0040    -8.1750    16.2280 H     307 ARG309   0.0000 
4789 HG3     60.6440    -8.7480    15.9480 H     307 ARG309   0.0000 
4790 HD2     58.1200   -10.2660    15.2170 H     307 ARG309   0.0000 
4791 HD3     59.0880   -10.5260    16.6600 H     307 ARG309   0.0000 
4792 HE      60.0070   -11.0810    13.8580 H     307 ARG309   0.0000 
4793 HH11    60.8710   -13.6100    16.7530 H     307 ARG309   0.0000 
4794 HH12    60.7020   -11.9430    17.2340 H     307 ARG309   0.0000 
4795 HH21    61.1320   -13.0580    13.5180 H     307 ARG309   0.0000 
4796 HH22    61.1490   -14.1490    14.8920 H     307 ARG309   0.0000 
4797 N       60.5840    -5.7720    11.9040 N.am  308 ALA310   0.0000 BACKBONE
4798 CA      61.4190    -5.2480    10.8190 C.3   308 ALA310   0.0000 BACKBONE
4799 C       62.1550    -3.9640    11.2620 C.2   308 ALA310   0.0000 BACKBONE
4800 O       61.7320    -2.8460    10.9740 O.2   308 ALA310   0.0000 BACKBONE
4801 CB      60.5480    -5.0600     9.5700 C.3   308 ALA310   0.0000 
4802 H       59.6080    -5.5360    11.8910 H     308 ALA310   0.0000 
4803 HA      62.1810    -5.9870    10.5660 H     308 ALA310   0.0000 
4804 HB1     60.0980    -6.0120     9.2850 H     308 ALA310   0.0000 
4805 HB2     59.7680    -4.3200     9.7530 H     308 ALA310   0.0000 
4806 HB3     61.1760    -4.7160     8.7460 H     308 ALA310   0.0000 
4807 N       63.2110    -4.1380    12.0590 N.am  309 SER311   0.0000 BACKBONE
4808 CA      64.0730    -3.0840    12.6100 C.3   309 SER311   0.0000 BACKBONE
4809 C       65.4920    -3.6300    12.7980 C.2   309 SER311   0.0000 BACKBONE
4810 O       65.6750    -4.8330    12.9680 O.2   309 SER311   0.0000 BACKBONE
4811 CB      63.5660    -2.6080    13.9850 C.3   309 SER311   0.0000 
4812 OG      62.2760    -2.0210    13.9300 O.3   309 SER311   0.0000 
4813 H       63.4730    -5.0930    12.2750 H     309 SER311   0.0000 
4814 HA      64.1090    -2.2330    11.9290 H     309 SER311   0.0000 
4815 HB2     64.2620    -1.8630    14.3760 H     309 SER311   0.0000 
4816 HB3     63.5470    -3.4530    14.6760 H     309 SER311   0.0000 
4817 HG      61.6160    -2.7430    13.9770 H     309 SER311   0.0000 
4818 N       66.4780    -2.7470    12.9160 N.am  310 TRP312   0.0000 BACKBONE
4819 CA      67.7440    -3.0250    13.6010 C.3   310 TRP312   0.0000 BACKBONE
4820 C       67.6420    -2.4830    15.0300 C.2   310 TRP312   0.0000 BACKBONE
4821 O       67.0940    -1.4030    15.2410 O.2   310 TRP312   0.0000 BACKBONE
4822 CB      68.8760    -2.3760    12.7980 C.3   310 TRP312   0.0000 
4823 CG      70.2590    -2.3520    13.3900 C.2   310 TRP312   0.0000 
4824 CD1     70.7080    -1.4740    14.3180 C.2   310 TRP312   0.0000 
4825 CD2     71.4210    -3.1670    13.0300 C.ar  310 TRP312   0.0000 
4826 CE2     72.5530    -2.6930    13.7610 C.ar  310 TRP312   0.0000 
4827 CE3     71.6440    -4.2380    12.1360 C.ar  310 TRP312   0.0000 
4828 NE1     72.0570    -1.6700    14.5380 N.pl3 310 TRP312   0.0000 
4829 CZ2     73.8360    -3.2370    13.6000 C.ar  310 TRP312   0.0000 
4830 CZ3     72.9250    -4.8040    11.9770 C.ar  310 TRP312   0.0000 
4831 CH2     74.0210    -4.3030    12.7040 C.ar  310 TRP312   0.0000 
4832 H       66.2460    -1.7650    12.7880 H     310 TRP312   0.0000 
4833 HA      67.9280    -4.0990    13.6510 H     310 TRP312   0.0000 
4834 HB2     68.5850    -1.3510    12.5750 H     310 TRP312   0.0000 
4835 HB3     68.9350    -2.8930    11.8420 H     310 TRP312   0.0000 
4836 HD1     70.1050    -0.7010    14.7800 H     310 TRP312   0.0000 
4837 HE1     72.6100    -1.1020    15.1770 H     310 TRP312   0.0000 
4838 HE3     70.8140    -4.6240    11.5640 H     310 TRP312   0.0000 
4839 HZ2     74.6700    -2.8420    14.1610 H     310 TRP312   0.0000 
4840 HZ3     73.0670    -5.6240    11.2870 H     310 TRP312   0.0000 
4841 HH2     75.0030    -4.7360    12.5770 H     310 TRP312   0.0000 
4842 N       68.1730    -3.1930    16.0210 N.am  311 VAL313   0.0000 BACKBONE
4843 CA      68.1710    -2.7810    17.4340 C.3   311 VAL313   0.0000 BACKBONE
4844 C       69.5690    -2.9990    18.0000 C.2   311 VAL313   0.0000 BACKBONE
4845 O       70.1570    -4.0580    17.7890 O.2   311 VAL313   0.0000 BACKBONE
4846 CB      67.1180    -3.5710    18.2330 C.3   311 VAL313   0.0000 
4847 CG1     67.0770    -3.1300    19.7030 C.3   311 VAL313   0.0000 
4848 CG2     65.7050    -3.4320    17.6460 C.3   311 VAL313   0.0000 
4849 H       68.5870    -4.0960    15.8020 H     311 VAL313   0.0000 
4850 HA      67.9320    -1.7220    17.5170 H     311 VAL313   0.0000 
4851 HB      67.3880    -4.6210    18.1900 H     311 VAL313   0.0000 
4852 HG11    68.0240    -3.3630    20.1880 H     311 VAL313   0.0000 
4853 HG12    66.8880    -2.0620    19.7830 H     311 VAL313   0.0000 
4854 HG13    66.2920    -3.6710    20.2300 H     311 VAL313   0.0000 
4855 HG21    65.4250    -2.3830    17.5770 H     311 VAL313   0.0000 
4856 HG22    65.6680    -3.8760    16.6520 H     311 VAL313   0.0000 
4857 HG23    64.9870    -3.9570    18.2770 H     311 VAL313   0.0000 
4858 N       70.1440    -1.9970    18.6690 N.am  312 HIE314   0.0000 BACKBONE
4859 CA      71.5280    -2.0500    19.1530 C.3   312 HIE314   0.0000 BACKBONE
4860 C       71.8060    -1.2020    20.4010 C.2   312 HIE314   0.0000 BACKBONE
4861 O       71.0000    -0.3580    20.7910 O.2   312 HIE314   0.0000 BACKBONE
4862 CB      72.5020    -1.7150    18.0010 C.3   312 HIE314   0.0000 
4863 CG      72.6170    -0.2900    17.4880 C.2   312 HIE314   0.0000 
4864 CD2     71.8330     0.7870    17.7810 C.2   312 HIE314   0.0000 
4865 ND1     73.6170     0.1350    16.6080 N.2   312 HIE314   0.0000 
4866 CE1     73.4220     1.4480    16.4080 C.2   312 HIE314   0.0000 
4867 NE2     72.3540     1.8690    17.1030 N.pl3 312 HIE314   0.0000 
4868 H       69.6080    -1.1530    18.8560 H     312 HIE314   0.0000 
4869 HA      71.7170    -3.0800    19.4510 H     312 HIE314   0.0000 
4870 HB2     72.2700    -2.3630    17.1570 H     312 HIE314   0.0000 
4871 HB3     73.4960    -1.9990    18.3310 H     312 HIE314   0.0000 
4872 HD2     70.9920     0.7910    18.4550 H     312 HIE314   0.0000 
4873 HE2     72.0110     2.8240    17.1330 H     312 HIE314   0.0000 
4874 HE1     74.0450     2.0800    15.7860 H     312 HIE314   0.0000 
4875 N       72.9680    -1.4250    21.0280 N.am  313 LYS315   0.0000 BACKBONE
4876 CA      73.5450    -0.5270    22.0400 C.3   313 LYS315   0.0000 BACKBONE
4877 C       75.0580    -0.7420    22.1660 C.2   313 LYS315   0.0000 BACKBONE
4878 O       75.5050    -1.8630    22.4030 O.2   313 LYS315   0.0000 BACKBONE
4879 CB      72.8440    -0.7630    23.3990 C.3   313 LYS315   0.0000 
4880 CG      73.1180     0.3580    24.4150 C.3   313 LYS315   0.0000 
4881 CD      72.2850     1.6180    24.1400 C.3   313 LYS315   0.0000 
4882 CE      72.9150     2.8900    24.7270 C.3   313 LYS315   0.0000 
4883 NZ      74.0760     3.3730    23.9350 N.4   313 LYS315   1.0000 
4884 H       73.5340    -2.2000    20.6910 H     313 LYS315   0.0000 
4885 HA      73.3650     0.5010    21.7170 H     313 LYS315   0.0000 
4886 HB2     73.1810    -1.7140    23.8140 H     313 LYS315   0.0000 
4887 HB3     71.7650    -0.8360    23.2570 H     313 LYS315   0.0000 
4888 HG2     74.1780     0.5920    24.4120 H     313 LYS315   0.0000 
4889 HG3     72.8620     0.0050    25.4110 H     313 LYS315   0.0000 
4890 HD2     71.3020     1.4790    24.5890 H     313 LYS315   0.0000 
4891 HD3     72.1260     1.7430    23.0720 H     313 LYS315   0.0000 
4892 HE2     73.2090     2.7000    25.7620 H     313 LYS315   0.0000 
4893 HE3     72.1510     3.6740    24.7240 H     313 LYS315   0.0000 
4894 HZ1     74.8250     2.6980    23.9000 H     313 LYS315   0.0000 
4895 HZ2     73.7650     3.5870    22.9800 H     313 LYS315   0.0000 
4896 HZ3     74.4400     4.2360    24.3250 H     313 LYS315   0.0000 
4897 N       75.8470     0.3310    22.1070 N.am  314 THR316   0.0000 BACKBONE
4898 CA      77.2380     0.3890    22.6060 C.3   314 THR316   0.0000 BACKBONE
4899 C       77.2640     0.7350    24.0950 C.2   314 THR316   0.0000 BACKBONE
4900 O       76.4670     1.5650    24.5440 O.2   314 THR316   0.0000 BACKBONE
4901 CB      78.0760     1.4300    21.8310 C.3   314 THR316   0.0000 
4902 CG2     78.6790     0.8490    20.5560 C.3   314 THR316   0.0000 
4903 OG1     77.2710     2.5230    21.4440 O.3   314 THR316   0.0000 
4904 H       75.4460     1.2140    21.8170 H     314 THR316   0.0000 
4905 HA      77.7140    -0.5850    22.5030 H     314 THR316   0.0000 
4906 HB      78.8920     1.7800    22.4640 H     314 THR316   0.0000 
4907 HG21    79.2870    -0.0210    20.7950 H     314 THR316   0.0000 
4908 HG22    77.8860     0.5600    19.8690 H     314 THR316   0.0000 
4909 HG23    79.3070     1.5930    20.0700 H     314 THR316   0.0000 
4910 HG1     77.8270     3.1920    21.0170 H     314 THR316   0.0000 
4911 N       78.2110     0.1710    24.8540 N.am  315 GLY317   0.0000 BACKBONE
4912 CA      78.4190     0.5440    26.2580 C.3   315 GLY317   0.0000 BACKBONE
4913 C       79.8110     0.2620    26.8060 C.2   315 GLY317   0.0000 BACKBONE
4914 O       80.5150    -0.6220    26.3180 O.2   315 GLY317   0.0000 BACKBONE
4915 H       78.7980    -0.5610    24.4670 H     315 GLY317   0.0000 
4916 HA2     77.6930     0.0370    26.8890 H     315 GLY317   0.0000 
4917 HA3     78.2730     1.6150    26.3460 H     315 GLY317   0.0000 
4918 N       80.2540     1.0710    27.7640 N.am  316 ALA318   0.0000 BACKBONE
4919 CA      81.5980     1.0200    28.3290 C.3   316 ALA318   0.0000 BACKBONE
4920 C       81.6210     1.3990    29.8190 C.2   316 ALA318   0.0000 BACKBONE
4921 O       80.6920     2.0350    30.3120 O.2   316 ALA318   0.0000 BACKBONE
4922 CB      82.4740     1.9760    27.5150 C.3   316 ALA318   0.0000 
4923 H       79.6630     1.8410    28.0710 H     316 ALA318   0.0000 
4924 HA      81.9930     0.0080    28.2390 H     316 ALA318   0.0000 
4925 HB1     82.4690     1.6870    26.4660 H     316 ALA318   0.0000 
4926 HB2     82.1050     2.9980    27.6130 H     316 ALA318   0.0000 
4927 HB3     83.4890     1.9220    27.8940 H     316 ALA318   0.0000 
4928 N       82.7100     1.0780    30.5170 N.am  317 THR319   0.0000 BACKBONE
4929 CA      82.9740     1.5280    31.9000 C.3   317 THR319   0.0000 BACKBONE
4930 C       84.3430     2.2080    32.0000 C.2   317 THR319   0.0000 BACKBONE
4931 O       84.9870     2.4950    30.9840 O.2   317 THR319   0.0000 BACKBONE
4932 CB      82.8370     0.3820    32.9250 C.3   317 THR319   0.0000 
4933 CG2     81.5000    -0.3440    32.8060 C.3   317 THR319   0.0000 
4934 OG1     83.8890    -0.5500    32.8050 O.3   317 THR319   0.0000 
4935 H       83.4540     0.5830    30.0340 H     317 THR319   0.0000 
4936 HA      82.2400     2.2800    32.1800 H     317 THR319   0.0000 
4937 HB      82.8820     0.8110    33.9260 H     317 THR319   0.0000 
4938 HG21    80.6910     0.3850    32.8260 H     317 THR319   0.0000 
4939 HG22    81.4580    -0.9210    31.8820 H     317 THR319   0.0000 
4940 HG23    81.3790    -1.0130    33.6550 H     317 THR319   0.0000 
4941 HG1     83.7170    -1.2360    33.4990 H     317 THR319   0.0000 
4942 N       84.8300     2.4380    33.2220 N.am  318 GLY320   0.0000 BACKBONE
4943 CA      86.1780     2.9250    33.5000 C.3   318 GLY320   0.0000 BACKBONE
4944 C       87.2930     2.0150    32.9720 C.2   318 GLY320   0.0000 BACKBONE
4945 O       88.4350     2.4710    32.9060 O.2   318 GLY320   0.0000 BACKBONE
4946 H       84.2550     2.2300    34.0400 H     318 GLY320   0.0000 
4947 HA2     86.2980     3.9120    33.0560 H     318 GLY320   0.0000 
4948 HA3     86.2940     3.0130    34.5810 H     318 GLY320   0.0000 
4949 N       86.9820     0.7910    32.5190 N.am  319 GLY321   0.0000 BACKBONE
4950 CA      87.9350    -0.0590    31.8010 C.3   319 GLY321   0.0000 BACKBONE
4951 C       87.3660    -1.1410    30.8680 C.2   319 GLY321   0.0000 BACKBONE
4952 O       88.1640    -1.7350    30.1500 O.2   319 GLY321   0.0000 BACKBONE
4953 H       86.0260     0.4760    32.6320 H     319 GLY321   0.0000 
4954 HA2     88.5810    -0.5400    32.5320 H     319 GLY321   0.0000 
4955 HA3     88.5700     0.5790    31.1860 H     319 GLY321   0.0000 
4956 N       86.0480    -1.3840    30.8040 N.am  320 PHE322   0.0000 BACKBONE
4957 CA      85.4280    -2.3610    29.8810 C.3   320 PHE322   0.0000 BACKBONE
4958 C       84.8030    -1.7210    28.6290 C.2   320 PHE322   0.0000 BACKBONE
4959 O       84.4210    -0.5490    28.6410 O.2   320 PHE322   0.0000 BACKBONE
4960 CB      84.3510    -3.1730    30.6140 C.3   320 PHE322   0.0000 
4961 CG      84.8720    -4.2400    31.5520 C.ar  320 PHE322   0.0000 
4962 CD1     85.3560    -3.9030    32.8280 C.ar  320 PHE322   0.0000 
4963 CD2     84.8120    -5.5900    31.1640 C.ar  320 PHE322   0.0000 
4964 CE1     85.7280    -4.9120    33.7310 C.ar  320 PHE322   0.0000 
4965 CE2     85.2190    -6.5980    32.0530 C.ar  320 PHE322   0.0000 
4966 CZ      85.6540    -6.2600    33.3450 C.ar  320 PHE322   0.0000 
4967 H       85.4180    -0.8850    31.4220 H     320 PHE322   0.0000 
4968 HA      86.1850    -3.0670    29.5360 H     320 PHE322   0.0000 
4969 HB2     83.7180    -3.6670    29.8760 H     320 PHE322   0.0000 
4970 HB3     83.7000    -2.4940    31.1600 H     320 PHE322   0.0000 
4971 HD1     85.3890    -2.8690    33.1400 H     320 PHE322   0.0000 
4972 HD2     84.4430    -5.8500    30.1820 H     320 PHE322   0.0000 
4973 HE1     86.0390    -4.6440    34.7300 H     320 PHE322   0.0000 
4974 HE2     85.1810    -7.6330    31.7510 H     320 PHE322   0.0000 
4975 HZ      85.9130    -7.0370    34.0450 H     320 PHE322   0.0000 
4976 N       84.6070    -2.5280    27.5790 N.am  321 GLY323   0.0000 BACKBONE
4977 CA      83.8790    -2.1550    26.3620 C.3   321 GLY323   0.0000 BACKBONE
4978 C       82.9770    -3.2850    25.8530 C.2   321 GLY323   0.0000 BACKBONE
4979 O       83.3540    -4.4550    25.8790 O.2   321 GLY323   0.0000 BACKBONE
4980 H       84.9120    -3.4960    27.6510 H     321 GLY323   0.0000 
4981 HA2     84.5930    -1.9110    25.5770 H     321 GLY323   0.0000 
4982 HA3     83.2640    -1.2750    26.5520 H     321 GLY323   0.0000 
4983 N       81.7800    -2.9400    25.3750 N.am  322 SER324   0.0000 BACKBONE
4984 CA      80.7730    -3.8920    24.8900 C.3   322 SER324   0.0000 BACKBONE
4985 C       79.9290    -3.3560    23.7250 C.2   322 SER324   0.0000 BACKBONE
4986 O       79.8460    -2.1430    23.4840 O.2   322 SER324   0.0000 BACKBONE
4987 CB      79.8460    -4.3070    26.0390 C.3   322 SER324   0.0000 
4988 OG      79.0560    -3.2140    26.4530 O.3   322 SER324   0.0000 
4989 H       81.4930    -1.9710    25.4490 H     322 SER324   0.0000 
4990 HA      81.2870    -4.7840    24.5380 H     322 SER324   0.0000 
4991 HB2     80.4350    -4.6790    26.8790 H     322 SER324   0.0000 
4992 HB3     79.1830    -5.1000    25.6940 H     322 SER324   0.0000 
4993 HG      79.6220    -2.5690    26.8960 H     322 SER324   0.0000 
4994 N       79.2920    -4.2680    22.9940 N.am  323 TYR325   0.0000 BACKBONE
4995 CA      78.2760    -3.9570    21.9930 C.3   323 TYR325   0.0000 BACKBONE
4996 C       77.2460    -5.0840    21.8770 C.2   323 TYR325   0.0000 BACKBONE
4997 O       77.5550    -6.2550    22.0940 O.2   323 TYR325   0.0000 BACKBONE
4998 CB      78.9420    -3.6760    20.6370 C.3   323 TYR325   0.0000 
4999 CG      77.9790    -3.2510    19.5440 C.ar  323 TYR325   0.0000 
5000 CD1     77.1860    -2.1030    19.7240 C.ar  323 TYR325   0.0000 
5001 CD2     77.8660    -3.9940    18.3560 C.ar  323 TYR325   0.0000 
5002 CE1     76.3030    -1.6650    18.7220 C.ar  323 TYR325   0.0000 
5003 CE2     76.9850    -3.5590    17.3480 C.ar  323 TYR325   0.0000 
5004 CZ      76.2220    -2.3890    17.5170 C.ar  323 TYR325   0.0000 
5005 OH      75.4300    -1.9690    16.5000 O.3   323 TYR325   0.0000 
5006 H       79.4200    -5.2500    23.2320 H     323 TYR325   0.0000 
5007 HA      77.7460    -3.0610    22.3160 H     323 TYR325   0.0000 
5008 HB2     79.4810    -4.5660    20.3140 H     323 TYR325   0.0000 
5009 HB3     79.6680    -2.8740    20.7660 H     323 TYR325   0.0000 
5010 HD1     77.2740    -1.5460    20.6350 H     323 TYR325   0.0000 
5011 HD2     78.4590    -4.8870    18.2120 H     323 TYR325   0.0000 
5012 HE1     75.7140    -0.7700    18.8530 H     323 TYR325   0.0000 
5013 HE2     76.8740    -4.1060    16.4300 H     323 TYR325   0.0000 
5014 HH      74.9340    -1.1580    16.6970 H     323 TYR325   0.0000 
5015 N       76.0220    -4.7210    21.5060 N.am  324 VAL326   0.0000 BACKBONE
5016 CA      74.9350    -5.6400    21.1610 C.3   324 VAL326   0.0000 BACKBONE
5017 C       74.2430    -5.1070    19.9100 C.2   324 VAL326   0.0000 BACKBONE
5018 O       73.9180    -3.9210    19.8790 O.2   324 VAL326   0.0000 BACKBONE
5019 CB      73.9330    -5.7550    22.3280 C.3   324 VAL326   0.0000 
5020 CG1     72.7320    -6.6250    21.9500 C.3   324 VAL326   0.0000 
5021 CG2     74.5780    -6.3750    23.5730 C.3   324 VAL326   0.0000 
5022 H       75.8370    -3.7310    21.3830 H     324 VAL326   0.0000 
5023 HA      75.3390    -6.6280    20.9420 H     324 VAL326   0.0000 
5024 HB      73.5670    -4.7610    22.5930 H     324 VAL326   0.0000 
5025 HG11    72.1240    -6.1110    21.2070 H     324 VAL326   0.0000 
5026 HG12    73.0830    -7.5710    21.5390 H     324 VAL326   0.0000 
5027 HG13    72.1130    -6.8140    22.8260 H     324 VAL326   0.0000 
5028 HG21    74.9820    -7.3570    23.3300 H     324 VAL326   0.0000 
5029 HG22    75.3840    -5.7380    23.9340 H     324 VAL326   0.0000 
5030 HG23    73.8350    -6.4700    24.3620 H     324 VAL326   0.0000 
5031 N       73.9480    -5.9700    18.9340 N.am  325 ALA327   0.0000 BACKBONE
5032 CA      73.1080    -5.6470    17.7760 C.3   325 ALA327   0.0000 BACKBONE
5033 C       72.2660    -6.8420    17.3300 C.2   325 ALA327   0.0000 BACKBONE
5034 O       72.7510    -7.9710    17.3140 O.2   325 ALA327   0.0000 BACKBONE
5035 CB      73.9740    -5.1790    16.6100 C.3   325 ALA327   0.0000 
5036 H       74.2500    -6.9360    19.0340 H     325 ALA327   0.0000 
5037 HA      72.4310    -4.8380    18.0440 H     325 ALA327   0.0000 
5038 HB1     74.4270    -4.2360    16.8780 H     325 ALA327   0.0000 
5039 HB2     74.7470    -5.9140    16.3860 H     325 ALA327   0.0000 
5040 HB3     73.3520    -5.0250    15.7280 H     325 ALA327   0.0000 
5041 N       71.0240    -6.6090    16.9180 N.am  326 PHE328   0.0000 BACKBONE
5042 CA      70.1380    -7.6550    16.4200 C.3   326 PHE328   0.0000 BACKBONE
5043 C       69.0210    -7.1220    15.5180 C.2   326 PHE328   0.0000 BACKBONE
5044 O       68.7340    -5.9270    15.4770 O.2   326 PHE328   0.0000 BACKBONE
5045 CB      69.5950    -8.4670    17.6060 C.3   326 PHE328   0.0000 
5046 CG      68.9320    -7.6890    18.7190 C.ar  326 PHE328   0.0000 
5047 CD1     69.6900    -7.3320    19.8450 C.ar  326 PHE328   0.0000 
5048 CD2     67.5670    -7.3610    18.6590 C.ar  326 PHE328   0.0000 
5049 CE1     69.0920    -6.6230    20.8950 C.ar  326 PHE328   0.0000 
5050 CE2     66.9610    -6.6680    19.7220 C.ar  326 PHE328   0.0000 
5051 CZ      67.7340    -6.2740    20.8280 C.ar  326 PHE328   0.0000 
5052 H       70.6520    -5.6640    16.9840 H     326 PHE328   0.0000 
5053 HA      70.7240    -8.3290    15.7960 H     326 PHE328   0.0000 
5054 HB2     70.4230    -9.0110    18.0510 H     326 PHE328   0.0000 
5055 HB3     68.9040    -9.2110    17.2350 H     326 PHE328   0.0000 
5056 HD1     70.7370    -7.5920    19.8970 H     326 PHE328   0.0000 
5057 HD2     66.9900    -7.6210    17.7880 H     326 PHE328   0.0000 
5058 HE1     69.6830    -6.3440    21.7470 H     326 PHE328   0.0000 
5059 HE2     65.9140    -6.3980    19.6680 H     326 PHE328   0.0000 
5060 HZ      67.2860    -5.6970    21.6260 H     326 PHE328   0.0000 
5061 N       68.4070    -8.0380    14.7680 N.am  327 ILE329   0.0000 BACKBONE
5062 CA      67.3850    -7.7700    13.7530 C.3   327 ILE329   0.0000 BACKBONE
5063 C       66.1600    -8.6390    14.1030 C.2   327 ILE329   0.0000 BACKBONE
5064 O       66.1430    -9.8250    13.7490 O.2   327 ILE329   0.0000 BACKBONE
5065 CB      67.9500    -8.0470    12.3330 C.3   327 ILE329   0.0000 
5066 CG1     69.3360    -7.3940    12.0960 C.3   327 ILE329   0.0000 
5067 CG2     66.9490    -7.5270    11.2870 C.3   327 ILE329   0.0000 
5068 CD1     69.9710    -7.7460    10.7450 C.3   327 ILE329   0.0000 
5069 H       68.7240    -9.0000    14.8560 H     327 ILE329   0.0000 
5070 HA      67.1030    -6.7190    13.7850 H     327 ILE329   0.0000 
5071 HB      68.0640    -9.1250    12.2050 H     327 ILE329   0.0000 
5072 HG12    70.0390    -7.7300    12.8580 H     327 ILE329   0.0000 
5073 HG13    69.2420    -6.3110    12.1770 H     327 ILE329   0.0000 
5074 HG21    65.9430    -7.8520    11.5320 H     327 ILE329   0.0000 
5075 HG22    66.9590    -6.4370    11.2590 H     327 ILE329   0.0000 
5076 HG23    67.1940    -7.9070    10.2950 H     327 ILE329   0.0000 
5077 HD11    70.0430    -8.8290    10.6380 H     327 ILE329   0.0000 
5078 HD12    69.3780    -7.3380     9.9300 H     327 ILE329   0.0000 
5079 HD13    70.9720    -7.3160    10.6940 H     327 ILE329   0.0000 
5080 N       65.1850    -8.1300    14.8930 N.am  328 PRO330   0.0000 BACKBONE
5081 CA      64.1450    -8.9470    15.5250 C.3   328 PRO330   0.0000 BACKBONE
5082 C       63.3480    -9.8520    14.5800 C.2   328 PRO330   0.0000 BACKBONE
5083 O       63.1040   -11.0060    14.9200 O.2   328 PRO330   0.0000 BACKBONE
5084 CB      63.2590    -7.9630    16.2890 C.3   328 PRO330   0.0000 
5085 CG      64.2270    -6.8540    16.6760 C.3   328 PRO330   0.0000 
5086 CD      65.1190    -6.7760    15.4380 C.3   328 PRO330   0.0000 
5087 HA      64.6100    -9.5890    16.2630 H     328 PRO330   0.0000 
5088 HB2     62.7990    -8.4230    17.1640 H     328 PRO330   0.0000 
5089 HB3     62.5100    -7.5510    15.6220 H     328 PRO330   0.0000 
5090 HG2     64.8030    -7.1580    17.5480 H     328 PRO330   0.0000 
5091 HG3     63.7110    -5.9120    16.8640 H     328 PRO330   0.0000 
5092 HD2     64.6410    -6.1250    14.7090 H     328 PRO330   0.0000 
5093 HD3     66.0990    -6.3870    15.7130 H     328 PRO330   0.0000 
5094 N       63.0320    -9.4000    13.3630 N.am  329 GLU331   0.0000 BACKBONE
5095 CA      62.3390   -10.1950    12.3350 C.3   329 GLU331   0.0000 BACKBONE
5096 C       62.9840   -11.5610    12.0520 C.2   329 GLU331   0.0000 BACKBONE
5097 O       62.2690   -12.5670    12.0410 O.2   329 GLU331   0.0000 BACKBONE
5098 CB      62.1830    -9.3890    11.0310 C.3   329 GLU331   0.0000 
5099 CG      63.4720    -8.6880    10.5760 C.3   329 GLU331   0.0000 
5100 CD      63.5140    -8.4980     9.0610 C.2   329 GLU331   0.0000 
5101 OE1     63.8120    -9.5000     8.3710 O.co2 329 GLU331  -0.5000 
5102 OE2     63.2650    -7.3590     8.6140 O.co2 329 GLU331  -0.5000 
5103 H       63.2360    -8.4280    13.1490 H     329 GLU331   0.0000 
5104 HA      61.3380   -10.4180    12.6850 H     329 GLU331   0.0000 
5105 HB2     61.4070    -8.6350    11.1670 H     329 GLU331   0.0000 
5106 HB3     61.8410   -10.0710    10.2520 H     329 GLU331   0.0000 
5107 HG2     64.3330    -9.2760    10.8770 H     329 GLU331   0.0000 
5108 HG3     63.5580    -7.7260    11.0840 H     329 GLU331   0.0000 
5109 N       64.3170   -11.6060    11.9550 N.am  330 LYS332   0.0000 BACKBONE
5110 CA      65.1270   -12.7800    11.5980 C.3   330 LYS332   0.0000 BACKBONE
5111 C       65.3800   -13.7330    12.7700 C.2   330 LYS332   0.0000 BACKBONE
5112 O       65.9560   -14.7980    12.5620 O.2   330 LYS332   0.0000 BACKBONE
5113 CB      66.4890   -12.2800    11.0750 C.3   330 LYS332   0.0000 
5114 CG      66.4670   -11.4040     9.8160 C.3   330 LYS332   0.0000 
5115 CD      66.2020   -12.1820     8.5230 C.3   330 LYS332   0.0000 
5116 CE      66.1570   -11.1790     7.3670 C.3   330 LYS332   0.0000 
5117 NZ      66.5970   -11.7760     6.0880 N.4   330 LYS332   1.0000 
5118 H       64.8110   -10.7330    12.1000 H     330 LYS332   0.0000 
5119 HA      64.6200   -13.3570    10.8240 H     330 LYS332   0.0000 
5120 HB2     67.1400   -13.1340    10.8830 H     330 LYS332   0.0000 
5121 HB3     66.9410   -11.6890    11.8700 H     330 LYS332   0.0000 
5122 HG2     67.4430   -10.9240     9.7310 H     330 LYS332   0.0000 
5123 HG3     65.7280   -10.6170     9.9220 H     330 LYS332   0.0000 
5124 HD2     65.2500   -12.7110     8.5840 H     330 LYS332   0.0000 
5125 HD3     67.0140   -12.8980     8.3730 H     330 LYS332   0.0000 
5126 HE2     66.8120   -10.3390     7.6120 H     330 LYS332   0.0000 
5127 HE3     65.1450   -10.7740     7.2760 H     330 LYS332   0.0000 
5128 HZ1     67.5310   -12.1880     6.1890 H     330 LYS332   0.0000 
5129 HZ2     65.9790   -12.5120     5.7910 H     330 LYS332   0.0000 
5130 HZ3     66.6700   -11.0520     5.3850 H     330 LYS332   0.0000 
5131 N       65.1270   -13.2840    14.0030 N.am  331 GLU333   0.0000 BACKBONE
5132 CA      65.7170   -13.8720    15.2160 C.3   331 GLU333   0.0000 BACKBONE
5133 C       67.2540   -14.0110    15.1130 C.2   331 GLU333   0.0000 BACKBONE
5134 O       67.8380   -15.0030    15.5460 O.2   331 GLU333   0.0000 BACKBONE
5135 CB      64.9230   -15.1160    15.6720 C.3   331 GLU333   0.0000 
5136 CG      63.6380   -14.6390    16.3700 C.3   331 GLU333   0.0000 
5137 CD      62.5510   -15.7030    16.5270 C.2   331 GLU333   0.0000 
5138 OE1     62.8460   -16.9000    16.7300 O.co2 331 GLU333  -0.5000 
5139 OE2     61.3570   -15.3120    16.4960 O.co2 331 GLU333  -0.5000 
5140 H       64.6100   -12.4180    14.0890 H     331 GLU333   0.0000 
5141 HA      65.5800   -13.1480    16.0080 H     331 GLU333   0.0000 
5142 HB2     65.5020   -15.6940    16.3920 H     331 GLU333   0.0000 
5143 HB3     64.6830   -15.7460    14.8160 H     331 GLU333   0.0000 
5144 HG2     63.2150   -13.8070    15.8060 H     331 GLU333   0.0000 
5145 HG3     63.8960   -14.2600    17.3590 H     331 GLU333   0.0000 
5146 N       67.9100   -12.9850    14.5500 N.am  332 LEU334   0.0000 BACKBONE
5147 CA      69.3550   -12.9210    14.3000 C.3   332 LEU334   0.0000 BACKBONE
5148 C       70.0160   -11.7630    15.0690 C.2   332 LEU334   0.0000 BACKBONE
5149 O       69.5760   -10.6200    14.9510 O.2   332 LEU334   0.0000 BACKBONE
5150 CB      69.5820   -12.7980    12.7830 C.3   332 LEU334   0.0000 
5151 CG      71.0500   -12.6560    12.3510 C.3   332 LEU334   0.0000 
5152 CD1     71.9140   -13.8460    12.7650 C.3   332 LEU334   0.0000 
5153 CD2     71.1180   -12.5280    10.8320 C.3   332 LEU334   0.0000 
5154 H       67.3630   -12.1840    14.2640 H     332 LEU334   0.0000 
5155 HA      69.8040   -13.8540    14.6230 H     332 LEU334   0.0000 
5156 HB2     69.0600   -11.9070    12.4360 H     332 LEU334   0.0000 
5157 HB3     69.1470   -13.6700    12.2920 H     332 LEU334   0.0000 
5158 HG      71.4600   -11.7470    12.7850 H     332 LEU334   0.0000 
5159 HD11    71.9990   -13.8990    13.8480 H     332 LEU334   0.0000 
5160 HD12    71.4610   -14.7620    12.3890 H     332 LEU334   0.0000 
5161 HD13    72.9160   -13.7360    12.3490 H     332 LEU334   0.0000 
5162 HD21    70.7550   -13.4410    10.3580 H     332 LEU334   0.0000 
5163 HD22    70.5090   -11.6850    10.5050 H     332 LEU334   0.0000 
5164 HD23    72.1460   -12.3490    10.5180 H     332 LEU334   0.0000 
5165 N       71.1150   -12.0250    15.7780 N.am  333 GLY335   0.0000 BACKBONE
5166 CA      71.8420   -11.0170    16.5500 C.3   333 GLY335   0.0000 BACKBONE
5167 C       73.2660   -11.3910    16.9590 C.2   333 GLY335   0.0000 BACKBONE
5168 O       73.7270   -12.5070    16.7280 O.2   333 GLY335   0.0000 BACKBONE
5169 H       71.4150   -12.9930    15.8590 H     333 GLY335   0.0000 
5170 HA2     71.2860   -10.8260    17.4640 H     333 GLY335   0.0000 
5171 HA3     71.8980   -10.0960    15.9730 H     333 GLY335   0.0000 
5172 N       73.9590   -10.4370    17.5780 N.am  334 ILE336   0.0000 BACKBONE
5173 CA      75.3290   -10.5400    18.0850 C.3   334 ILE336   0.0000 BACKBONE
5174 C       75.4930    -9.7790    19.4130 C.2   334 ILE336   0.0000 BACKBONE
5175 O       74.9140    -8.7120    19.6250 O.2   334 ILE336   0.0000 BACKBONE
5176 CB      76.3540   -10.0940    17.0110 C.3   334 ILE336   0.0000 
5177 CG1     77.8070   -10.4020    17.4470 C.3   334 ILE336   0.0000 
5178 CG2     76.1930    -8.6150    16.6210 C.3   334 ILE336   0.0000 
5179 CD1     78.8750   -10.0200    16.4200 C.3   334 ILE336   0.0000 
5180 H       73.5110    -9.5320    17.6940 H     334 ILE336   0.0000 
5181 HA      75.5070   -11.5920    18.2850 H     334 ILE336   0.0000 
5182 HB      76.1590   -10.6870    16.1170 H     334 ILE336   0.0000 
5183 HG12    77.8920   -11.4700    17.6390 H     334 ILE336   0.0000 
5184 HG13    78.0440    -9.8680    18.3650 H     334 ILE336   0.0000 
5185 HG21    75.1520    -8.3870    16.4080 H     334 ILE336   0.0000 
5186 HG22    76.5410    -7.9660    17.4260 H     334 ILE336   0.0000 
5187 HG23    76.7630    -8.4130    15.7150 H     334 ILE336   0.0000 
5188 HD11    78.5920   -10.3870    15.4360 H     334 ILE336   0.0000 
5189 HD12    78.9890    -8.9370    16.3880 H     334 ILE336   0.0000 
5190 HD13    79.8300   -10.4590    16.7120 H     334 ILE336   0.0000 
5191 N       76.3380   -10.3280    20.2850 N.am  335 VAL337   0.0000 BACKBONE
5192 CA      76.8650    -9.7280    21.5180 C.3   335 VAL337   0.0000 BACKBONE
5193 C       78.3880    -9.6950    21.4310 C.2   335 VAL337   0.0000 BACKBONE
5194 O       78.9930   -10.6790    21.0110 O.2   335 VAL337   0.0000 BACKBONE
5195 CB      76.4640   -10.5660    22.7450 C.3   335 VAL337   0.0000 
5196 CG1     77.0120    -9.9800    24.0500 C.3   335 VAL337   0.0000 
5197 CG2     74.9480   -10.6920    22.8950 C.3   335 VAL337   0.0000 
5198 H       76.7400   -11.2230    20.0200 H     335 VAL337   0.0000 
5199 HA      76.4890    -8.7100    21.6340 H     335 VAL337   0.0000 
5200 HB      76.8740   -11.5690    22.6280 H     335 VAL337   0.0000 
5201 HG11    78.0940    -9.8950    24.0140 H     335 VAL337   0.0000 
5202 HG12    76.5780    -8.9990    24.2490 H     335 VAL337   0.0000 
5203 HG13    76.7890   -10.6610    24.8620 H     335 VAL337   0.0000 
5204 HG21    74.5040    -9.7110    23.0550 H     335 VAL337   0.0000 
5205 HG22    74.5190   -11.1460    22.0030 H     335 VAL337   0.0000 
5206 HG23    74.7220   -11.3370    23.7400 H     335 VAL337   0.0000 
5207 N       79.0130    -8.6240    21.9180 N.am  336 MET338   0.0000 BACKBONE
5208 CA      80.4620    -8.4590    22.0430 C.3   336 MET338   0.0000 BACKBONE
5209 C       80.7960    -7.9060    23.4360 C.2   336 MET338   0.0000 BACKBONE
5210 O       80.2720    -6.8600    23.8170 O.2   336 MET338   0.0000 BACKBONE
5211 CB      80.9540    -7.4940    20.9500 C.3   336 MET338   0.0000 
5212 CG      80.6600    -7.9750    19.5200 C.3   336 MET338   0.0000 
5213 SD      80.9130    -6.7360    18.2260 S.3   336 MET338   0.0000 
5214 CE      82.6930    -6.4410    18.3450 C.3   336 MET338   0.0000 
5215 H       78.4410    -7.8400    22.2210 H     336 MET338   0.0000 
5216 HA      80.9590    -9.4220    21.9260 H     336 MET338   0.0000 
5217 HB2     82.0280    -7.3500    21.0600 H     336 MET338   0.0000 
5218 HB3     80.4680    -6.5300    21.0930 H     336 MET338   0.0000 
5219 HG2     79.6170    -8.2800    19.4530 H     336 MET338   0.0000 
5220 HG3     81.2750    -8.8430    19.2940 H     336 MET338   0.0000 
5221 HE1     82.9150    -5.8950    19.2610 H     336 MET338   0.0000 
5222 HE2     83.2180    -7.3940    18.3450 H     336 MET338   0.0000 
5223 HE3     83.0200    -5.8540    17.4870 H     336 MET338   0.0000 
5224 N       81.6900    -8.5650    24.1790 N.am  337 LEU339   0.0000 BACKBONE
5225 CA      82.1300    -8.1810    25.5280 C.3   337 LEU339   0.0000 BACKBONE
5226 C       83.6650    -8.2300    25.6080 C.2   337 LEU339   0.0000 BACKBONE
5227 O       84.2500    -9.2840    25.3750 O.2   337 LEU339   0.0000 BACKBONE
5228 CB      81.5340    -9.1530    26.5720 C.3   337 LEU339   0.0000 
5229 CG      80.0010    -9.2630    26.6480 C.3   337 LEU339   0.0000 
5230 CD1     79.5870   -10.3580    27.6340 C.3   337 LEU339   0.0000 
5231 CD2     79.3570    -7.9550    27.1010 C.3   337 LEU339   0.0000 
5232 H       82.0860    -9.4230    23.8030 H     337 LEU339   0.0000 
5233 HA      81.8070    -7.1650    25.7590 H     337 LEU339   0.0000 
5234 HB2     81.8970    -8.8460    27.5490 H     337 LEU339   0.0000 
5235 HB3     81.9310   -10.1480    26.3720 H     337 LEU339   0.0000 
5236 HG      79.6130    -9.5290    25.6670 H     337 LEU339   0.0000 
5237 HD11    80.0640   -11.2980    27.3630 H     337 LEU339   0.0000 
5238 HD12    79.8820   -10.0910    28.6480 H     337 LEU339   0.0000 
5239 HD13    78.5060   -10.4940    27.6050 H     337 LEU339   0.0000 
5240 HD21    79.7600    -7.6460    28.0660 H     337 LEU339   0.0000 
5241 HD22    79.5530    -7.1820    26.3640 H     337 LEU339   0.0000 
5242 HD23    78.2790    -8.0830    27.1880 H     337 LEU339   0.0000 
5243 N       84.3280    -7.1260    25.9530 N.am  338 ALA340   0.0000 BACKBONE
5244 CA      85.7860    -7.0470    26.0620 C.3   338 ALA340   0.0000 BACKBONE
5245 C       86.2230    -6.4970    27.4240 C.2   338 ALA340   0.0000 BACKBONE
5246 O       85.6900    -5.4960    27.9090 O.2   338 ALA340   0.0000 BACKBONE
5247 CB      86.3260    -6.1920    24.9110 C.3   338 ALA340   0.0000 
5248 H       83.8110    -6.2680    26.1210 H     338 ALA340   0.0000 
5249 HA      86.2190    -8.0430    25.9610 H     338 ALA340   0.0000 
5250 HB1     86.0610    -6.6500    23.9580 H     338 ALA340   0.0000 
5251 HB2     85.9050    -5.1870    24.9650 H     338 ALA340   0.0000 
5252 HB3     87.4110    -6.1220    24.9840 H     338 ALA340   0.0000 
5253 N       87.2830    -7.0770    27.9970 N.am  339 ASN341   0.0000 BACKBONE
5254 CA      87.8930    -6.6240    29.2550 C.3   339 ASN341   0.0000 BACKBONE
5255 C       88.8480    -5.4220    29.0670 C.2   339 ASN341   0.0000 BACKBONE
5256 O       89.7580    -5.1800    29.8560 O.2   339 ASN341   0.0000 BACKBONE
5257 CB      88.4860    -7.8330    29.9930 C.3   339 ASN341   0.0000 
5258 CG      89.8100    -8.3340    29.4480 C.2   339 ASN341   0.0000 
5259 ND2     90.3820    -9.3080    30.1150 N.am  339 ASN341   0.0000 
5260 OD1     90.2960    -7.9210    28.4050 O.2   339 ASN341   0.0000 
5261 H       87.7450    -7.8410    27.5070 H     339 ASN341   0.0000 
5262 HA      87.0910    -6.2440    29.8870 H     339 ASN341   0.0000 
5263 HB2     87.7750    -8.6570    29.9750 H     339 ASN341   0.0000 
5264 HB3     88.6350    -7.5640    31.0300 H     339 ASN341   0.0000 
5265 HD21    90.0270    -9.6160    31.0100 H     339 ASN341   0.0000 
5266 HD22    91.1670    -9.7930    29.7020 H     339 ASN341   0.0000 
5267 N       88.6200    -4.6610    27.9940 N.am  340 LYS342   0.0000 BACKBONE
5268 CA      89.2930    -3.4150    27.6490 C.3   340 LYS342   0.0000 BACKBONE
5269 C       88.2970    -2.5050    26.9340 C.2   340 LYS342   0.0000 BACKBONE
5270 O       87.6220    -2.9370    26.0000 O.2   340 LYS342   0.0000 BACKBONE
5271 CB      90.5020    -3.7420    26.7670 C.3   340 LYS342   0.0000 
5272 CG      91.3060    -2.4920    26.3950 C.3   340 LYS342   0.0000 
5273 CD      92.4650    -2.8750    25.4770 C.3   340 LYS342   0.0000 
5274 CE      93.3300    -1.6490    25.1960 C.3   340 LYS342   0.0000 
5275 NZ      94.2800    -1.9450    24.1050 N.4   340 LYS342   1.0000 
5276 H       87.8320    -4.9200    27.4180 H     340 LYS342   0.0000 
5277 HA      89.6410    -2.9260    28.5610 H     340 LYS342   0.0000 
5278 HB2     90.1560    -4.2320    25.8570 H     340 LYS342   0.0000 
5279 HB3     91.1540    -4.4280    27.3110 H     340 LYS342   0.0000 
5280 HG2     91.6890    -2.0230    27.3010 H     340 LYS342   0.0000 
5281 HG3     90.6700    -1.7830    25.8680 H     340 LYS342   0.0000 
5282 HD2     92.0610    -3.2620    24.5400 H     340 LYS342   0.0000 
5283 HD3     93.0740    -3.6450    25.9540 H     340 LYS342   0.0000 
5284 HE2     93.8620    -1.3860    26.1150 H     340 LYS342   0.0000 
5285 HE3     92.6840    -0.8110    24.9150 H     340 LYS342   0.0000 
5286 HZ1     94.7960    -2.8020    24.2990 H     340 LYS342   0.0000 
5287 HZ2     93.7680    -2.1490    23.2470 H     340 LYS342   0.0000 
5288 HZ3     94.9090    -1.1790    23.9240 H     340 LYS342   0.0000 
5289 N       88.2340    -1.2410    27.3350 N.am  341 ASN343   0.0000 BACKBONE
5290 CA      87.4810    -0.2150    26.6230 C.3   341 ASN343   0.0000 BACKBONE
5291 C       88.2340     0.1820    25.3370 C.2   341 ASN343   0.0000 BACKBONE
5292 O       89.4160     0.5220    25.3890 O.2   341 ASN343   0.0000 BACKBONE
5293 CB      87.2230     0.9610    27.5820 C.3   341 ASN343   0.0000 
5294 CG      86.1860     1.9460    27.0720 C.2   341 ASN343   0.0000 
5295 ND2     85.8580     2.9370    27.8670 N.am  341 ASN343   0.0000 
5296 OD1     85.6350     1.8250    25.9860 O.2   341 ASN343   0.0000 
5297 H       88.7490    -0.9880    28.1650 H     341 ASN343   0.0000 
5298 HA      86.5150    -0.6340    26.3380 H     341 ASN343   0.0000 
5299 HB2     88.1550     1.4970    27.7610 H     341 ASN343   0.0000 
5300 HB3     86.8610     0.5780    28.5350 H     341 ASN343   0.0000 
5301 HD21    85.1490     3.5640    27.5370 H     341 ASN343   0.0000 
5302 HD22    86.1600     2.9370    28.8300 H     341 ASN343   0.0000 
5303 N       87.5560     0.1090    24.1890 N.am  342 TYR344   0.0000 BACKBONE
5304 CA      88.0850     0.4440    22.8580 C.3   342 TYR344   0.0000 BACKBONE
5305 C       86.9820     1.1090    22.0080 C.2   342 TYR344   0.0000 BACKBONE
5306 O       85.8020     0.8890    22.2980 O.2   342 TYR344   0.0000 BACKBONE
5307 CB      88.6800    -0.8160    22.2040 C.3   342 TYR344   0.0000 
5308 CG      87.6910    -1.8220    21.6380 C.ar  342 TYR344   0.0000 
5309 CD1     87.3120    -1.7570    20.2810 C.ar  342 TYR344   0.0000 
5310 CD2     87.2190    -2.8720    22.4460 C.ar  342 TYR344   0.0000 
5311 CE1     86.5030    -2.7680    19.7230 C.ar  342 TYR344   0.0000 
5312 CE2     86.4100    -3.8830    21.8920 C.ar  342 TYR344   0.0000 
5313 CZ      86.0750    -3.8470    20.5230 C.ar  342 TYR344   0.0000 
5314 OH      85.3320    -4.8500    19.9850 O.3   342 TYR344   0.0000 
5315 H       86.5790    -0.1320    24.2370 H     342 TYR344   0.0000 
5316 HA      88.8920     1.1670    22.9840 H     342 TYR344   0.0000 
5317 HB2     89.3130    -1.3230    22.9340 H     342 TYR344   0.0000 
5318 HB3     89.3470    -0.5110    21.4020 H     342 TYR344   0.0000 
5319 HD1     87.6790    -0.9540    19.6560 H     342 TYR344   0.0000 
5320 HD2     87.5170    -2.9300    23.4840 H     342 TYR344   0.0000 
5321 HE1     86.2380    -2.7470    18.6760 H     342 TYR344   0.0000 
5322 HE2     86.0780    -4.7010    22.5090 H     342 TYR344   0.0000 
5323 HH      85.2380    -5.5700    20.6090 H     342 TYR344   0.0000 
5324 N       87.2950     1.9860    21.0350 N.am  343 PRO345   0.0000 BACKBONE
5325 CA      86.3400     2.9670    20.5070 C.3   343 PRO345   0.0000 BACKBONE
5326 C       85.0600     2.3500    19.9210 C.2   343 PRO345   0.0000 BACKBONE
5327 O       85.1150     1.4420    19.0900 O.2   343 PRO345   0.0000 BACKBONE
5328 CB      87.1170     3.7950    19.4740 C.3   343 PRO345   0.0000 
5329 CG      88.3110     2.9110    19.1120 C.3   343 PRO345   0.0000 
5330 CD      88.5980     2.1820    20.4210 C.3   343 PRO345   0.0000 
5331 HA      86.0500     3.6310    21.3220 H     343 PRO345   0.0000 
5332 HB2     87.4760     4.7120    19.9430 H     343 PRO345   0.0000 
5333 HB3     86.5180     4.0340    18.5940 H     343 PRO345   0.0000 
5334 HG2     89.1670     3.4980    18.7790 H     343 PRO345   0.0000 
5335 HG3     88.0170     2.1890    18.3490 H     343 PRO345   0.0000 
5336 HD2     89.0950     1.2390    20.2070 H     343 PRO345   0.0000 
5337 HD3     89.2210     2.8030    21.0670 H     343 PRO345   0.0000 
5338 N       83.9080     2.9180    20.3030 N.am  344 ASN346   0.0000 BACKBONE
5339 CA      82.5560     2.4830    19.9220 C.3   344 ASN346   0.0000 BACKBONE
5340 C       82.3940     2.0030    18.4570 C.2   344 ASN346   0.0000 BACKBONE
5341 O       81.9850     0.8520    18.2790 O.2   344 ASN346   0.0000 BACKBONE
5342 CB      81.5460     3.6070    20.2530 C.3   344 ASN346   0.0000 
5343 CG      81.0830     3.6530    21.7050 C.2   344 ASN346   0.0000 
5344 ND2     80.0160     4.3650    21.9940 N.am  344 ASN346   0.0000 
5345 OD1     81.6370     3.0100    22.5820 O.2   344 ASN346   0.0000 
5346 H       83.9600     3.6640    20.9820 H     344 ASN346   0.0000 
5347 HA      82.3020     1.6190    20.5370 H     344 ASN346   0.0000 
5348 HB2     80.6620     3.4600    19.6350 H     344 ASN346   0.0000 
5349 HB3     81.9680     4.5780    19.9980 H     344 ASN346   0.0000 
5350 HD21    79.6800     4.3610    22.9430 H     344 ASN346   0.0000 
5351 HD22    79.5050     4.8220    21.2430 H     344 ASN346   0.0000 
5352 N       82.7460     2.7810    17.4080 N.am  345 PRO347   0.0000 BACKBONE
5353 CA      82.5040     2.3800    16.0150 C.3   345 PRO347   0.0000 BACKBONE
5354 C       83.2470     1.1040    15.5930 C.2   345 PRO347   0.0000 BACKBONE
5355 O       82.7200     0.3360    14.7910 O.2   345 PRO347   0.0000 BACKBONE
5356 CB      82.9660     3.5680    15.1640 C.3   345 PRO347   0.0000 
5357 CG      84.0130     4.2390    16.0450 C.3   345 PRO347   0.0000 
5358 CD      83.3740     4.0980    17.4220 C.3   345 PRO347   0.0000 
5359 HA      81.4350     2.2230    15.8590 H     345 PRO347   0.0000 
5360 HB2     82.1320     4.2530    15.0020 H     345 PRO347   0.0000 
5361 HB3     83.3950     3.2550    14.2120 H     345 PRO347   0.0000 
5362 HG2     84.1850     5.2740    15.7620 H     345 PRO347   0.0000 
5363 HG3     84.9490     3.6790    16.0110 H     345 PRO347   0.0000 
5364 HD2     84.1400     4.2030    18.1840 H     345 PRO347   0.0000 
5365 HD3     82.6110     4.8650    17.5500 H     345 PRO347   0.0000 
5366 N       84.4240     0.8230    16.1660 N.am  346 ALA348   0.0000 BACKBONE
5367 CA      85.2250    -0.3600    15.8310 C.3   346 ALA348   0.0000 BACKBONE
5368 C       84.5840    -1.6750    16.3130 C.2   346 ALA348   0.0000 BACKBONE
5369 O       84.9010    -2.7470    15.8030 O.2   346 ALA348   0.0000 BACKBONE
5370 CB      86.6310    -0.1740    16.4130 C.3   346 ALA348   0.0000 
5371 H       84.7620     1.4270    16.9020 H     346 ALA348   0.0000 
5372 HA      85.3090    -0.4280    14.7450 H     346 ALA348   0.0000 
5373 HB1     87.0770     0.7430    16.0250 H     346 ALA348   0.0000 
5374 HB2     86.5870    -0.1250    17.5010 H     346 ALA348   0.0000 
5375 HB3     87.2540    -1.0210    16.1210 H     346 ALA348   0.0000 
5376 N       83.6340    -1.5880    17.2520 N.am  347 ARG349   0.0000 BACKBONE
5377 CA      82.7630    -2.6970    17.6650 C.3   347 ARG349   0.0000 BACKBONE
5378 C       81.6660    -2.9330    16.6190 C.2   347 ARG349   0.0000 BACKBONE
5379 O       81.3310    -4.0670    16.2900 O.2   347 ARG349   0.0000 BACKBONE
5380 CB      82.1220    -2.3770    19.0330 C.3   347 ARG349   0.0000 
5381 CG      83.0830    -1.7870    20.0820 C.3   347 ARG349   0.0000 
5382 CD      82.3340    -1.3310    21.3330 C.3   347 ARG349   0.0000 
5383 NE      83.1840    -0.4780    22.1840 N.pl3 347 ARG349   0.0000 
5384 CZ      82.8150     0.1100    23.3060 C.cat 347 ARG349   1.0000 
5385 NH1     81.6450    -0.0830    23.8310 N.pl3 347 ARG349   0.0000 
5386 NH2     83.6370     0.8850    23.9400 N.pl3 347 ARG349   0.0000 
5387 H       83.4280    -0.6640    17.6150 H     347 ARG349   0.0000 
5388 HA      83.3540    -3.6130    17.7390 H     347 ARG349   0.0000 
5389 HB2     81.6840    -3.2940    19.4290 H     347 ARG349   0.0000 
5390 HB3     81.3110    -1.6630    18.8780 H     347 ARG349   0.0000 
5391 HG2     83.6030    -0.9190    19.6750 H     347 ARG349   0.0000 
5392 HG3     83.8130    -2.5380    20.3640 H     347 ARG349   0.0000 
5393 HD2     82.0070    -2.2120    21.8880 H     347 ARG349   0.0000 
5394 HD3     81.4570    -0.7590    21.0270 H     347 ARG349   0.0000 
5395 HE      84.1200    -0.2610    21.8610 H     347 ARG349   0.0000 
5396 HH11    81.4070     0.3260    24.7190 H     347 ARG349   0.0000 
5397 HH12    81.0230    -0.7660    23.4190 H     347 ARG349   0.0000 
5398 HH21    83.3750     1.3850    24.7680 H     347 ARG349   0.0000 
5399 HH22    84.5330     1.0870    23.5140 H     347 ARG349   0.0000 
5400 N       81.1120    -1.8390    16.0970 N.am  348 VAL350   0.0000 BACKBONE
5401 CA      79.8530    -1.8300    15.3460 C.3   348 VAL350   0.0000 BACKBONE
5402 C       80.0260    -2.1610    13.8740 C.2   348 VAL350   0.0000 BACKBONE
5403 O       79.2130    -2.9250    13.3590 O.2   348 VAL350   0.0000 BACKBONE
5404 CB      79.1120    -0.5000    15.5560 C.3   348 VAL350   0.0000 
5405 CG1     77.8050    -0.4590    14.7540 C.3   348 VAL350   0.0000 
5406 CG2     78.8420    -0.3310    17.0590 C.3   348 VAL350   0.0000 
5407 H       81.5060    -0.9470    16.3580 H     348 VAL350   0.0000 
5408 HA      79.2140    -2.6160    15.7510 H     348 VAL350   0.0000 
5409 HB      79.7370     0.3280    15.2200 H     348 VAL350   0.0000 
5410 HG11    78.0260    -0.2900    13.7000 H     348 VAL350   0.0000 
5411 HG12    77.2750    -1.4050    14.8510 H     348 VAL350   0.0000 
5412 HG13    77.1680     0.3480    15.1100 H     348 VAL350   0.0000 
5413 HG21    78.8240    -1.2940    17.5640 H     348 VAL350   0.0000 
5414 HG22    79.6250     0.2810    17.5000 H     348 VAL350   0.0000 
5415 HG23    77.8870     0.1580    17.2280 H     348 VAL350   0.0000 
5416 N       81.1160    -1.7280    13.2300 N.am  349 ASP351   0.0000 BACKBONE
5417 CA      81.4430    -2.2410    11.8940 C.3   349 ASP351   0.0000 BACKBONE
5418 C       81.6110    -3.7660    11.9380 C.2   349 ASP351   0.0000 BACKBONE
5419 O       80.8560    -4.4720    11.2790 O.2   349 ASP351   0.0000 BACKBONE
5420 CB      82.6920    -1.5770    11.3040 C.3   349 ASP351   0.0000 
5421 CG      83.0540    -2.2520     9.9730 C.2   349 ASP351   0.0000 
5422 OD1     84.0340    -3.0230     9.9590 O.co2 349 ASP351  -0.5000 
5423 OD2     82.2970    -2.0710     8.9920 O.co2 349 ASP351  -0.5000 
5424 H       81.7560    -1.0920    13.6940 H     349 ASP351   0.0000 
5425 HA      80.6080    -2.0230    11.2270 H     349 ASP351   0.0000 
5426 HB2     83.5230    -1.6740    12.0060 H     349 ASP351   0.0000 
5427 HB3     82.4990    -0.5160    11.1410 H     349 ASP351   0.0000 
5428 N       82.4500    -4.2830    12.8400 N.am  350 ALA352   0.0000 BACKBONE
5429 CA      82.6920    -5.7180    12.9750 C.3   350 ALA352   0.0000 BACKBONE
5430 C       81.4020    -6.5340    13.1960 C.2   350 ALA352   0.0000 BACKBONE
5431 O       81.2000    -7.5640    12.5520 O.2   350 ALA352   0.0000 BACKBONE
5432 CB      83.6840    -5.9130    14.1240 C.3   350 ALA352   0.0000 
5433 H       83.0190    -3.6510    13.3800 H     350 ALA352   0.0000 
5434 HA      83.1500    -6.0710    12.0510 H     350 ALA352   0.0000 
5435 HB1     84.6240    -5.4150    13.8810 H     350 ALA352   0.0000 
5436 HB2     83.2830    -5.4920    15.0470 H     350 ALA352   0.0000 
5437 HB3     83.8670    -6.9750    14.2710 H     350 ALA352   0.0000 
5438 N       80.4780    -6.0340    14.0200 N.am  351 ALA353   0.0000 BACKBONE
5439 CA      79.1630    -6.6390    14.2040 C.3   351 ALA353   0.0000 BACKBONE
5440 C       78.2960    -6.6260    12.9330 C.2   351 ALA353   0.0000 BACKBONE
5441 O       77.6040    -7.6060    12.6560 O.2   351 ALA353   0.0000 BACKBONE
5442 CB      78.4720    -5.8800    15.3310 C.3   351 ALA353   0.0000 
5443 H       80.7000    -5.1950    14.5430 H     351 ALA353   0.0000 
5444 HA      79.2900    -7.6790    14.5030 H     351 ALA353   0.0000 
5445 HB1     79.0220    -6.0220    16.2580 H     351 ALA353   0.0000 
5446 HB2     78.4500    -4.8190    15.0840 H     351 ALA353   0.0000 
5447 HB3     77.4520    -6.2400    15.4550 H     351 ALA353   0.0000 
5448 N       78.3520    -5.5610    12.1280 N.am  352 TRP354   0.0000 BACKBONE
5449 CA      77.6450    -5.4840    10.8450 C.3   352 TRP354   0.0000 BACKBONE
5450 C       78.2870    -6.3570     9.7610 C.2   352 TRP354   0.0000 BACKBONE
5451 O       77.5520    -7.0640     9.0760 O.2   352 TRP354   0.0000 BACKBONE
5452 CB      77.4700    -4.0170    10.4170 C.3   352 TRP354   0.0000 
5453 CG      77.9410    -3.6310     9.0440 C.2   352 TRP354   0.0000 
5454 CD1     79.1880    -3.2170     8.7310 C.2   352 TRP354   0.0000 
5455 CD2     77.2010    -3.6270     7.7820 C.ar  352 TRP354   0.0000 
5456 CE2     78.0910    -3.2310     6.7370 C.ar  352 TRP354   0.0000 
5457 CE3     75.8720    -3.9300     7.4130 C.ar  352 TRP354   0.0000 
5458 NE1     79.2850    -2.9860     7.3790 N.pl3 352 TRP354   0.0000 
5459 CZ2     77.6920    -3.1580     5.3940 C.ar  352 TRP354   0.0000 
5460 CZ3     75.4600    -3.8590     6.0680 C.ar  352 TRP354   0.0000 
5461 CH2     76.3660    -3.4820     5.0600 C.ar  352 TRP354   0.0000 
5462 H       78.9620    -4.7870    12.3840 H     352 TRP354   0.0000 
5463 HA      76.6440    -5.8900    10.9910 H     352 TRP354   0.0000 
5464 HB2     77.9620    -3.3630    11.1370 H     352 TRP354   0.0000 
5465 HB3     76.4040    -3.7990    10.4700 H     352 TRP354   0.0000 
5466 HD1     80.0110    -3.1140     9.4270 H     352 TRP354   0.0000 
5467 HE1     80.1620    -2.7180     6.9490 H     352 TRP354   0.0000 
5468 HE3     75.1700    -4.2370     8.1740 H     352 TRP354   0.0000 
5469 HZ2     78.3990    -2.8670     4.6330 H     352 TRP354   0.0000 
5470 HZ3     74.4420    -4.1170     5.8020 H     352 TRP354   0.0000 
5471 HH2     76.0390    -3.4470     4.0300 H     352 TRP354   0.0000 
5472 N       79.6200    -6.4540     9.7000 N.am  353 GLN355   0.0000 BACKBONE
5473 CA      80.3290    -7.3850     8.8100 C.3   353 GLN355   0.0000 BACKBONE
5474 C       79.9440    -8.8420     9.1210 C.2   353 GLN355   0.0000 BACKBONE
5475 O       79.7720    -9.6480     8.2090 O.2   353 GLN355   0.0000 BACKBONE
5476 CB      81.8560    -7.2110     8.9430 C.3   353 GLN355   0.0000 
5477 CG      82.4080    -5.8080     8.6240 C.3   353 GLN355   0.0000 
5478 CD      82.2050    -5.3210     7.1950 C.2   353 GLN355   0.0000 
5479 OE1     81.9580    -6.0720     6.2630 O.2   353 GLN355   0.0000 
5480 NE2     82.3440    -4.0350     6.9580 N.am  353 GLN355   0.0000 
5481 H       80.1670    -5.8340    10.2920 H     353 GLN355   0.0000 
5482 HA      80.0400    -7.1780     7.7790 H     353 GLN355   0.0000 
5483 HB2     82.3450    -7.9300     8.2840 H     353 GLN355   0.0000 
5484 HB3     82.1450    -7.4580     9.9650 H     353 GLN355   0.0000 
5485 HG2     83.4790    -5.8020     8.8280 H     353 GLN355   0.0000 
5486 HG3     81.9620    -5.0770     9.2830 H     353 GLN355   0.0000 
5487 HE21    82.5330    -3.3890     7.7380 H     353 GLN355   0.0000 
5488 HE22    82.3310    -3.7400     6.0050 H     353 GLN355   0.0000 
5489 N       79.7040    -9.1590    10.4000 N.am  354 ILE356   0.0000 BACKBONE
5490 CA      79.2040   -10.4660    10.8480 C.3   354 ILE356   0.0000 BACKBONE
5491 C       77.7280   -10.6620    10.4700 C.2   354 ILE356   0.0000 BACKBONE
5492 O       77.4080   -11.6340     9.7880 O.2   354 ILE356   0.0000 BACKBONE
5493 CB      79.4920   -10.6580    12.3550 C.3   354 ILE356   0.0000 
5494 CG1     81.0160   -10.8040    12.5820 C.3   354 ILE356   0.0000 
5495 CG2     78.7410   -11.8740    12.9350 C.3   354 ILE356   0.0000 
5496 CD1     81.4480   -10.5650    14.0300 C.3   354 ILE356   0.0000 
5497 H       79.9180    -8.4600    11.1030 H     354 ILE356   0.0000 
5498 HA      79.7500   -11.2390    10.3120 H     354 ILE356   0.0000 
5499 HB      79.1470    -9.7700    12.8860 H     354 ILE356   0.0000 
5500 HG12    81.5540   -10.0860    11.9640 H     354 ILE356   0.0000 
5501 HG13    81.3460   -11.7960    12.2810 H     354 ILE356   0.0000 
5502 HG21    77.6710   -11.6750    12.9560 H     354 ILE356   0.0000 
5503 HG22    78.9200   -12.7620    12.3320 H     354 ILE356   0.0000 
5504 HG23    79.0580   -12.0690    13.9560 H     354 ILE356   0.0000 
5505 HD11    81.0650    -9.6080    14.3840 H     354 ILE356   0.0000 
5506 HD12    81.0970   -11.3660    14.6780 H     354 ILE356   0.0000 
5507 HD13    82.5330   -10.5370    14.0590 H     354 ILE356   0.0000 
5508 N       76.8150    -9.7610    10.8550 N.am  355 LEU357   0.0000 BACKBONE
5509 CA      75.3820    -9.9640    10.5930 C.3   355 LEU357   0.0000 BACKBONE
5510 C       75.0170    -9.8620     9.1010 C.2   355 LEU357   0.0000 BACKBONE
5511 O       74.1830   -10.6320     8.6280 O.2   355 LEU357   0.0000 BACKBONE
5512 CB      74.5200    -9.0230    11.4570 C.3   355 LEU357   0.0000 
5513 CG      74.5830    -9.2520    12.9850 C.3   355 LEU357   0.0000 
5514 CD1     73.4390    -8.4850    13.6530 C.3   355 LEU357   0.0000 
5515 CD2     74.4630   -10.7220    13.3900 C.3   355 LEU357   0.0000 
5516 H       77.1160    -8.9550    11.3960 H     355 LEU357   0.0000 
5517 HA      75.1340   -10.9890    10.8680 H     355 LEU357   0.0000 
5518 HB2     73.4840    -9.1570    11.1420 H     355 LEU357   0.0000 
5519 HB3     74.7980    -7.9900    11.2450 H     355 LEU357   0.0000 
5520 HG      75.5250    -8.8730    13.3730 H     355 LEU357   0.0000 
5521 HD11    73.5160    -7.4250    13.4140 H     355 LEU357   0.0000 
5522 HD12    72.4750    -8.8650    13.3120 H     355 LEU357   0.0000 
5523 HD13    73.5010    -8.5960    14.7350 H     355 LEU357   0.0000 
5524 HD21    73.5940   -11.1710    12.9170 H     355 LEU357   0.0000 
5525 HD22    75.3570   -11.2640    13.0910 H     355 LEU357   0.0000 
5526 HD23    74.3700   -10.8010    14.4710 H     355 LEU357   0.0000 
5527 N       75.7040    -9.0290     8.3170 N.am  356 ASN358   0.0000 BACKBONE
5528 CA      75.5020    -8.9230     6.8680 C.3   356 ASN358   0.0000 BACKBONE
5529 C       76.1170   -10.1040     6.0800 C.2   356 ASN358   0.0000 BACKBONE
5530 O       75.8510   -10.2470     4.8910 O.2   356 ASN358   0.0000 BACKBONE
5531 CB      75.9980    -7.5410     6.4040 C.3   356 ASN358   0.0000 
5532 CG      75.4210    -7.1410     5.0580 C.2   356 ASN358   0.0000 
5533 ND2     76.1760    -7.2570     3.9910 N.am  356 ASN358   0.0000 
5534 OD1     74.2790    -6.7280     4.9500 O.2   356 ASN358   0.0000 
5535 H       76.4130    -8.4350     8.7360 H     356 ASN358   0.0000 
5536 HA      74.4270    -8.9620     6.6790 H     356 ASN358   0.0000 
5537 HB2     77.0870    -7.5270     6.3670 H     356 ASN358   0.0000 
5538 HB3     75.6770    -6.7840     7.1190 H     356 ASN358   0.0000 
5539 HD21    75.7380    -7.0490     3.1140 H     356 ASN358   0.0000 
5540 HD22    77.0930    -7.6550     4.0670 H     356 ASN358   0.0000 
5541 N       76.8530   -11.0060     6.7420 N.am  357 ALA359   0.0000 BACKBONE
5542 CA      77.2540   -12.3110     6.2030 C.3   357 ALA359   0.0000 BACKBONE
5543 C       76.2960   -13.4590     6.6040 C.2   357 ALA359   0.0000 BACKBONE
5544 O       76.5910   -14.6280     6.3380 O.2   357 ALA359   0.0000 BACKBONE
5545 CB      78.6980   -12.5820     6.6390 C.3   357 ALA359   0.0000 
5546 H       77.0940   -10.8190     7.7080 H     357 ALA359   0.0000 
5547 HA      77.2420   -12.2620     5.1130 H     357 ALA359   0.0000 
5548 HB1     79.3400   -11.7520     6.3430 H     357 ALA359   0.0000 
5549 HB2     78.7350   -12.6970     7.7220 H     357 ALA359   0.0000
[truncated: 150,315 more chars]
